# Supplementary material for: Binding free energy predictions in host-guest systems using Autodock4. A retrospective analysis on SAMPL6, SAMPL7 and SAMPL8 challenges
Source: J Comput Aided Mol Des. 2021 May 24;35(6):721–9. doi: 10.1007/s10822-021-00388-4 (PMC8141411; doi:10.1007/s10822-021-00388-4)
Supplement: Supplementary file 1 — Supplementary material 1 (ZIP 20409 kb) [file 10822_2021_388_MOESM1_ESM.zip]

Archive with 1,735 entries (1,683 files):
- workspace/
- workspace/ROCs/
- workspace/ROCs/METHODS_SAMPL7_ALL_PRED.corr
- workspace/ROCs/SAMPL6.QM.corr.roc
- workspace/ROCs/SAMPL8.MD.corr
- workspace/ROCs/SAMPL7.QM.corr
- workspace/ROCs/SAMPL6.AUTO.corr.roc
- workspace/ROCs/SAMPL6.MIXED.corr
- workspace/ROCs/SAMPL6.AUTO.corr
- workspace/ROCs/SAMPL8.MIXED.corr
- workspace/ROCs/SAMPL7.AUTO.corr
- workspace/ROCs/SAMPL7.MIXED.corr.roc
- workspace/ROCs/METHODS_SAMPL8_ALL_PRED.corr
- workspace/ROCs/METHODS_SAMPL6_ALL_PRED.corr
- workspace/ROCs/SAMPL8.QM.corr.roc
- workspace/ROCs/SAMPL7.AUTO.corr.roc
- workspace/ROCs/SAMPL7.QM.corr.roc
- workspace/ROCs/SAMPL6.MIXED.corr.roc
- workspace/ROCs/SAMPL7.MD.corr.roc
- workspace/ROCs/SAMPL6.QM.corr
- workspace/ROCs/SAMPL8.QM.corr
- workspace/ROCs/SAMPL8.MD.corr.roc
- workspace/ROCs/SAMPL6.MD.corr.roc
- workspace/ROCs/SAMPL7.MD.corr
- workspace/ROCs/SAMPL8.AUTO.corr.roc
- workspace/ROCs/SAMPL8.MIXED.corr.roc
- workspace/ROCs/SAMPL7.MIXED.corr
- workspace/ROCs/SAMPL8.AUTO.corr
- workspace/ROCs/SAMPL6.MD.corr
- workspace/SAMPL7/
- workspace/SAMPL7/exoOA/
- workspace/SAMPL7/exoOA/g6.pdbqt
- workspace/SAMPL7/exoOA/g5_exoOA.dlg
- workspace/SAMPL7/exoOA/g4.pdb
- workspace/SAMPL7/exoOA/g4_exoOA.dpf
- workspace/SAMPL7/exoOA/g2.pdbqt
- workspace/SAMPL7/exoOA/g7_exoOA.dlg
- workspace/SAMPL7/exoOA/exoOA.OA.map
- workspace/SAMPL7/exoOA/g8.pdbqt
- workspace/SAMPL7/exoOA/g2_exoOA.dpf
- workspace/SAMPL7/exoOA/g4.sdf
- workspace/SAMPL7/exoOA/traj_g1.pdb
- workspace/SAMPL7/exoOA/g5_exoOA.dpf
- workspace/SAMPL7/exoOA/g1_exoOA.dlg
- workspace/SAMPL7/exoOA/g5.sdf
- workspace/SAMPL7/exoOA/exoOA.d.map
- workspace/SAMPL7/exoOA/exoOA.e.map
- workspace/SAMPL7/exoOA/exoOA.glg
- workspace/SAMPL7/exoOA/traj_g4.pdb
- workspace/SAMPL7/exoOA/g8.pdb
- workspace/SAMPL7/exoOA/g8_exoOA.dlg
- workspace/SAMPL7/exoOA/g1.pdb
- workspace/SAMPL7/exoOA/g7.pdbqt
- workspace/SAMPL7/exoOA/g4_exoOA.dlg
- workspace/SAMPL7/exoOA/g1.sdf
- workspace/SAMPL7/exoOA/g5.pdbqt
- workspace/SAMPL7/exoOA/g1.pdbqt
- workspace/SAMPL7/exoOA/complex_g4.pdbqt
- workspace/SAMPL7/exoOA/exoOA.sdf
- workspace/SAMPL7/exoOA/g2.sdf
- workspace/SAMPL7/exoOA/g6_exoOA.dlg
- workspace/SAMPL7/exoOA/traj_g6.pdb
- workspace/SAMPL7/exoOA/ANALYSIS/
- workspace/SAMPL7/exoOA/ANALYSIS/GDCC_Nuno_DZ.txt
- workspace/SAMPL7/exoOA/ANALYSIS/GDCC_Nuno_QZ_RANKED.txt
- workspace/SAMPL7/exoOA/ANALYSIS/exp_S7_GDCC_test
- workspace/SAMPL7/exoOA/ANALYSIS/GDCC_Nuno_TZ.txt
- workspace/SAMPL7/exoOA/ANALYSIS/GDCC_MMPBSA_RESP_NoEntropy_Linear.txt
- workspace/SAMPL7/exoOA/ANALYSIS/GDCC-ponder-3.txt
- workspace/SAMPL7/exoOA/ANALYSIS/GDCC-ponder-2.txt
- workspace/SAMPL7/exoOA/ANALYSIS/exp_S7_GDCC_all
- workspace/SAMPL7/exoOA/ANALYSIS/ourdock.txt
- workspace/SAMPL7/exoOA/ANALYSIS/GDCC_MMGBSA_RESP_NoEntropy.txt
- workspace/SAMPL7/exoOA/ANALYSIS/GDCC-ponder.txt
- workspace/SAMPL7/exoOA/ANALYSIS/experimental_measurements.csv
- workspace/SAMPL7/exoOA/ANALYSIS/GDCC_MMPBSA_AM1-BCC_NoEntropy.txt
- workspace/SAMPL7/exoOA/ANALYSIS/GDCC_MMPBSA_RESP_NoEntropy.txt
- workspace/SAMPL7/exoOA/ANALYSIS/GDCC_submission.txt
- workspace/SAMPL7/exoOA/ANALYSIS/GDCC_MMPBSA_RESP_Nmode.txt
- workspace/SAMPL7/exoOA/ANALYSIS/GDCC_Nuno_QZ_NON_RANKED.txt
- workspace/SAMPL7/exoOA/ANALYSIS/GDCC-dserillon-1.txt.txt
- workspace/SAMPL7/exoOA/g6_exoOA.dpf
- workspace/SAMPL7/exoOA/complex_g1.pdbqt
- workspace/SAMPL7/exoOA/exoOA.A.map
- workspace/SAMPL7/exoOA/g7.pdb
- workspace/SAMPL7/exoOA/g7_exoOA.dpf
- workspace/SAMPL7/exoOA/exoOA.gpf
- workspace/SAMPL7/exoOA/complex_g2.pdbqt
- workspace/SAMPL7/exoOA/g3.pdbqt
- workspace/SAMPL7/exoOA/g3.sdf
- workspace/SAMPL7/exoOA/g2_exoOA.dlg
- workspace/SAMPL7/exoOA/exoOA.Cl.map
- workspace/SAMPL7/exoOA/complex_g5.pdbqt
- workspace/SAMPL7/exoOA/exoOA.maps.fld
- workspace/SAMPL7/exoOA/complex_g7.pdbqt
- workspace/SAMPL7/exoOA/host.txt
- workspace/SAMPL7/exoOA/g3_exoOA.dpf
- workspace/SAMPL7/exoOA/exoOA.C.map
- workspace/SAMPL7/exoOA/g3.pdb
- workspace/SAMPL7/exoOA/analysis/
- workspace/SAMPL7/exoOA/analysis/EXP
- workspace/SAMPL7/exoOA/analysis/prediction_names
- workspace/SAMPL7/exoOA/analysis/predictions_from_perl.names
- workspace/SAMPL7/exoOA/analysis/submissions/
- workspace/SAMPL7/exoOA/analysis/submissions/GDCC_MMGBSA_RESP_NoEntropy.txt.sub
- workspace/SAMPL7/exoOA/analysis/submissions/GDCC_MMPBSA_RESP_NoEntropy_Linear.txt.sub
- workspace/SAMPL7/exoOA/analysis/submissions/GDCC_Nuno_DZ.txt.sub
- workspace/SAMPL7/exoOA/analysis/submissions/GDCC_Nuno_QZ_RANKED.txt.sub
- workspace/SAMPL7/exoOA/analysis/submissions/GDCC_MMPBSA_RESP_NoEntropy_Lin.sub
- workspace/SAMPL7/exoOA/analysis/submissions/GDCC_MMPBSA_RESP_NoEntropy.txt.sub
- workspace/SAMPL7/exoOA/analysis/submissions/ourdock.txt.sub
- workspace/SAMPL7/exoOA/analysis/submissions/GDCC_MMPBSA_RESP_Nmode.txt.sub
- workspace/SAMPL7/exoOA/analysis/submissions/GDCC-dserillon-1.txt.txt.sub
- workspace/SAMPL7/exoOA/analysis/submissions/GDCC_MMPBSA_AM1-BCC_NoEntropy..sub
- workspace/SAMPL7/exoOA/analysis/submissions/GDCC_Nuno_QZ_NON_RANKED.txt.sub
- workspace/SAMPL7/exoOA/analysis/submissions/GDCC_Nuno_TZ.txt.sub
- workspace/SAMPL7/exoOA/analysis/submissions/GDCC-ponder-3.txt.sub
- workspace/SAMPL7/exoOA/analysis/submissions/GDCC_MMPBSA_AM1-BCC_NoEntropy.txt.sub
- workspace/SAMPL7/exoOA/analysis/submissions/GDCC-ponder-2.txt.sub
- workspace/SAMPL7/exoOA/analysis/submissions/GDCC_submission.txt.sub
- workspace/SAMPL7/exoOA/analysis/all_pred
- workspace/SAMPL7/exoOA/analysis/exp_our_best
- workspace/SAMPL7/exoOA/analysis/all_metrics.names_MUE
- workspace/SAMPL7/exoOA/analysis/predictions_from_perl
- workspace/SAMPL7/exoOA/analysis/all_metrics
- workspace/SAMPL7/exoOA/analysis/dock_poses
- workspace/SAMPL7/exoOA/analysis/all_metrics.names_PEA
- workspace/SAMPL7/exoOA/analysis/all_metrics.names_LIN
- workspace/SAMPL7/exoOA/analysis/all_metrics.names_TAU
- workspace/SAMPL7/exoOA/analysis/corr_plots/
- workspace/SAMPL7/exoOA/analysis/corr_plots/GDCC_MMPBSA_AM1-BCC_NoEntropy..corr
- workspace/SAMPL7/exoOA/analysis/corr_plots/GDCC_MMPBSA_AM1-BCC_NoEntropy.txt.corr
- workspace/SAMPL7/exoOA/analysis/corr_plots/GDCC-ponder.txt.corr
- workspace/SAMPL7/exoOA/analysis/corr_plots/GDCC-dserillon-1.txt.txt.corr
- workspace/SAMPL7/exoOA/analysis/corr_plots/GDCC_Nuno_QZ_RANKED.txt.corr
- workspace/SAMPL7/exoOA/analysis/corr_plots/GDCC-ponder-3.txt.corr
- workspace/SAMPL7/exoOA/analysis/corr_plots/GDCC_submission.txt.corr
- workspace/SAMPL7/exoOA/analysis/corr_plots/GDCC_MMPBSA_RESP_NoEntropy_Lin.corr
- workspace/SAMPL7/exoOA/analysis/corr_plots/GDCC-ponder-2.txt.corr
- workspace/SAMPL7/exoOA/analysis/corr_plots/GDCC_MMPBSA_RESP_Nmode.txt.corr
- workspace/SAMPL7/exoOA/analysis/corr_plots/MIXED.corr
- workspace/SAMPL7/exoOA/analysis/corr_plots/GDCC_MMPBSA_RESP_NoEntropy_Linear.txt.corr
- workspace/SAMPL7/exoOA/analysis/corr_plots/ourdock.txt.corr
- workspace/SAMPL7/exoOA/analysis/corr_plots/QM.corr
- workspace/SAMPL7/exoOA/analysis/corr_plots/GDCC_MMPBSA_RESP_NoEntropy.txt.corr
- workspace/SAMPL7/exoOA/analysis/corr_plots/GDCC_Nuno_DZ.txt.corr
- workspace/SAMPL7/exoOA/analysis/corr_plots/FSDAM.corr
- workspace/SAMPL7/exoOA/analysis/corr_plots/dock-exp.corr
- workspace/SAMPL7/exoOA/analysis/corr_plots/DDM-MBAR.corr
- workspace/SAMPL7/exoOA/analysis/corr_plots/GDCC_MMGBSA_RESP_NoEntropy.txt.corr
- workspace/SAMPL7/exoOA/analysis/corr_plots/GDCC_Nuno_TZ.txt.corr
- workspace/SAMPL7/exoOA/analysis/corr_plots/GDCC_Nuno_QZ_NON_RANKED.txt.corr
- workspace/SAMPL7/exoOA/analysis/DDM-MBAR.names
- workspace/SAMPL7/exoOA/analysis/SAMPL7-exoOA.png
- workspace/SAMPL7/exoOA/analysis/file.gplt
- workspace/SAMPL7/exoOA/analysis/BEST
- workspace/SAMPL7/exoOA/analysis/metrics
- workspace/SAMPL7/exoOA/exoOA.pdb
- workspace/SAMPL7/exoOA/g6.pdb
- workspace/SAMPL7/exoOA/traj_g3.pdb
- workspace/SAMPL7/exoOA/g2.pdb
- workspace/SAMPL7/exoOA/complex_g8.pdbqt
- workspace/SAMPL7/exoOA/exoOA.maps.xyz
- workspace/SAMPL7/exoOA/g3_exoOA.dlg
- workspace/SAMPL7/exoOA/traj_g5.pdb
- workspace/SAMPL7/exoOA/g4.pdbqt
- workspace/SAMPL7/exoOA/complex_g6.pdbqt
- workspace/SAMPL7/exoOA/traj_g8.pdb
- workspace/SAMPL7/exoOA/exoOA.pdbqt
- workspace/SAMPL7/exoOA/exoOA.N.map
- workspace/SAMPL7/exoOA/g8_exoOA.dpf
- workspace/SAMPL7/exoOA/g5.pdb
- workspace/SAMPL7/exoOA/g1_exoOA.dpf
- workspace/SAMPL7/exoOA/traj_g2.pdb
- workspace/SAMPL7/exoOA/bestdocked.pdb
- workspace/SAMPL7/exoOA/g8.sdf
- workspace/SAMPL7/exoOA/complex_g3.pdbqt
- workspace/SAMPL7/exoOA/traj_g7.pdb
- workspace/SAMPL7/exoOA/g7.sdf
- workspace/SAMPL7/exoOA/g6.sdf
- workspace/SAMPL7/exoOA/guest.txt
- workspace/SAMPL7/OA/
- workspace/SAMPL7/OA/g2_OA.dpf
- workspace/SAMPL7/OA/OA.maps.fld
- workspace/SAMPL7/OA/g6.pdbqt
- workspace/SAMPL7/OA/g1_OA.dpf
- workspace/SAMPL7/OA/g4.pdb
- workspace/SAMPL7/OA/OA.C.map
- workspace/SAMPL7/OA/g8_OA.dpf
- workspace/SAMPL7/OA/g2_OA.dlg
- workspace/SAMPL7/OA/OA.gpf
- workspace/SAMPL7/OA/g2.pdbqt
- workspace/SAMPL7/OA/g8.pdbqt
- workspace/SAMPL7/OA/g4.sdf
- workspace/SAMPL7/OA/traj_g1.pdb
- workspace/SAMPL7/OA/g5.sdf
- workspace/SAMPL7/OA/OA.d.map
- workspace/SAMPL7/OA/g4_OA.dpf
- workspace/SAMPL7/OA/traj_g4.pdb
- workspace/SAMPL7/OA/OA.maps.xyz
- workspace/SAMPL7/OA/OA.sdf
- workspace/SAMPL7/OA/g8.pdb
- workspace/SAMPL7/OA/OA.glg
- workspace/SAMPL7/OA/g1.pdb
- workspace/SAMPL7/OA/OA.A.map
- workspace/SAMPL7/OA/g7.pdbqt
- workspace/SAMPL7/OA/g1.sdf
- workspace/SAMPL7/OA/g1_OA.dlg
- workspace/SAMPL7/OA/g5.pdbqt
- workspace/SAMPL7/OA/g1.pdbqt
- workspace/SAMPL7/OA/g3_OA.dlg
- workspace/SAMPL7/OA/complex_g4.pdbqt
- workspace/SAMPL7/OA/g8_OA.dlg
- workspace/SAMPL7/OA/g2.sdf
- workspace/SAMPL7/OA/g3_OA.dpf
- workspace/SAMPL7/OA/g6_OA.dlg
- workspace/SAMPL7/OA/traj_g6.pdb
- workspace/SAMPL7/OA/ANALYSIS/
- workspace/SAMPL7/OA/ANALYSIS/GDCC_Nuno_DZ.txt
- workspace/SAMPL7/OA/ANALYSIS/GDCC_Nuno_QZ_RANKED.txt
- workspace/SAMPL7/OA/ANALYSIS/exp_S7_GDCC_test
- workspace/SAMPL7/OA/ANALYSIS/GDCC_Nuno_TZ.txt
- workspace/SAMPL7/OA/ANALYSIS/GDCC_MMPBSA_RESP_NoEntropy_Linear.txt
- workspace/SAMPL7/OA/ANALYSIS/GDCC-ponder-3.txt
- workspace/SAMPL7/OA/ANALYSIS/GDCC-ponder-2.txt
- workspace/SAMPL7/OA/ANALYSIS/exp_S7_GDCC_all
- workspace/SAMPL7/OA/ANALYSIS/ourdock.txt
- workspace/SAMPL7/OA/ANALYSIS/GDCC_MMGBSA_RESP_NoEntropy.txt
- workspace/SAMPL7/OA/ANALYSIS/GDCC-ponder.txt
- workspace/SAMPL7/OA/ANALYSIS/experimental_measurements.csv
- workspace/SAMPL7/OA/ANALYSIS/GDCC_MMPBSA_AM1-BCC_NoEntropy.txt
- workspace/SAMPL7/OA/ANALYSIS/GDCC-dserillon-1.txt
- workspace/SAMPL7/OA/ANALYSIS/GDCC_MMPBSA_RESP_NoEntropy.txt
- workspace/SAMPL7/OA/ANALYSIS/GDCC_submission.txt
- workspace/SAMPL7/OA/ANALYSIS/GDCC_MMPBSA_RESP_Nmode.txt
- workspace/SAMPL7/OA/ANALYSIS/GDCC_Nuno_QZ_NON_RANKED.txt
- workspace/SAMPL7/OA/g7_OA.dpf
- workspace/SAMPL7/OA/complex_g1.pdbqt
- workspace/SAMPL7/OA/g7.pdb
- workspace/SAMPL7/OA/g6_OA.dpf
- workspace/SAMPL7/OA/OA.OA.map
- workspace/SAMPL7/OA/complex_g2.pdbqt
- workspace/SAMPL7/OA/g3.pdbqt
- workspace/SAMPL7/OA/OA.e.map
- workspace/SAMPL7/OA/g3.sdf
- workspace/SAMPL7/OA/complex_g5.pdbqt
- workspace/SAMPL7/OA/OA.N.map
- workspace/SAMPL7/OA/complex_g7.pdbqt
- workspace/SAMPL7/OA/host.txt
- workspace/SAMPL7/OA/OA.pdbqt
- workspace/SAMPL7/OA/g4_OA.dlg
- workspace/SAMPL7/OA/g3.pdb
- workspace/SAMPL7/OA/analysis/
- workspace/SAMPL7/OA/analysis/EXP
- workspace/SAMPL7/OA/analysis/prediction_names
- workspace/SAMPL7/OA/analysis/predictions_from_perl.names
- workspace/SAMPL7/OA/analysis/submissions/
- workspace/SAMPL7/OA/analysis/submissions/GDCC_MMGBSA_RESP_NoEntropy.txt.sub
- workspace/SAMPL7/OA/analysis/submissions/GDCC_MMPBSA_RESP_NoEntropy_Linear.txt.sub
- workspace/SAMPL7/OA/analysis/submissions/GDCC_Nuno_DZ.txt.sub
- workspace/SAMPL7/OA/analysis/submissions/GDCC_Nuno_QZ_RANKED.txt.sub
- workspace/SAMPL7/OA/analysis/submissions/GDCC_MMPBSA_RESP_NoEntropy_Lin.sub
- workspace/SAMPL7/OA/analysis/submissions/GDCC_MMPBSA_RESP_NoEntropy.txt.sub
- workspace/SAMPL7/OA/analysis/submissions/ourdock.txt.sub
- workspace/SAMPL7/OA/analysis/submissions/GDCC_MMPBSA_RESP_Nmode.txt.sub
- workspace/SAMPL7/OA/analysis/submissions/GDCC-dserillon-1.txt.txt.sub
- workspace/SAMPL7/OA/analysis/submissions/GDCC_MMPBSA_AM1-BCC_NoEntropy..sub
- workspace/SAMPL7/OA/analysis/submissions/GDCC_Nuno_QZ_NON_RANKED.txt.sub
- workspace/SAMPL7/OA/analysis/submissions/GDCC_Nuno_TZ.txt.sub
- workspace/SAMPL7/OA/analysis/submissions/GDCC-ponder.txt.sub
- workspace/SAMPL7/OA/analysis/submissions/GDCC-ponder-3.txt.sub
- workspace/SAMPL7/OA/analysis/submissions/GDCC_MMPBSA_AM1-BCC_NoEntropy.txt.sub
- workspace/SAMPL7/OA/analysis/submissions/GDCC-ponder-2.txt.sub
- workspace/SAMPL7/OA/analysis/submissions/GDCC_submission.txt.sub
- workspace/SAMPL7/OA/analysis/SAMPL7-OA.png
- workspace/SAMPL7/OA/analysis/all_pred
- workspace/SAMPL7/OA/analysis/exp_our_best
- workspace/SAMPL7/OA/analysis/all_metrics.names_MUE
- workspace/SAMPL7/OA/analysis/predictions_from_perl
- workspace/SAMPL7/OA/analysis/all_metrics
- workspace/SAMPL7/OA/analysis/dock_poses
- workspace/SAMPL7/OA/analysis/all_metrics.names_PEA
- workspace/SAMPL7/OA/analysis/all_metrics.names_LIN
- workspace/SAMPL7/OA/analysis/all_metrics.names_TAU
- workspace/SAMPL7/OA/analysis/corr_plots/
- workspace/SAMPL7/OA/analysis/corr_plots/GDCC_MMPBSA_AM1-BCC_NoEntropy.txt.corr
- workspace/SAMPL7/OA/analysis/corr_plots/GDCC-ponder.txt.corr
- workspace/SAMPL7/OA/analysis/corr_plots/GDCC-dserillon-1.txt.txt.corr
- workspace/SAMPL7/OA/analysis/corr_plots/GDCC_Nuno_QZ_RANKED.txt.corr
- workspace/SAMPL7/OA/analysis/corr_plots/GDCC-ponder-3.txt.corr
- workspace/SAMPL7/OA/analysis/corr_plots/GDCC_submission.txt.corr
- workspace/SAMPL7/OA/analysis/corr_plots/GDCC-ponder-2.txt.corr
- workspace/SAMPL7/OA/analysis/corr_plots/GDCC_MMPBSA_RESP_Nmode.txt.corr
- workspace/SAMPL7/OA/analysis/corr_plots/GDCC_MMPBSA_RESP_NoEntropy_Linear.txt.corr
- workspace/SAMPL7/OA/analysis/corr_plots/ourdock.txt.corr
- workspace/SAMPL7/OA/analysis/corr_plots/GDCC_MMPBSA_RESP_NoEntropy.txt.corr
- workspace/SAMPL7/OA/analysis/corr_plots/GDCC_Nuno_DZ.txt.corr
- workspace/SAMPL7/OA/analysis/corr_plots/dock-exp.corr
- workspace/SAMPL7/OA/analysis/corr_plots/GDCC_MMGBSA_RESP_NoEntropy.txt.corr
- workspace/SAMPL7/OA/analysis/corr_plots/GDCC_Nuno_TZ.txt.corr
[truncated: 1,435 more entries]
