# Supplementary material for: Binding free energy predictions in host-guest systems using Autodock4. A retrospective analysis on SAMPL6, SAMPL7 and SAMPL8 challenges
Source: J Comput Aided Mol Des. 2021 May 24;35(6):721–9. doi: 10.1007/s10822-021-00388-4 (PMC8141411; doi:10.1007/s10822-021-00388-4)
Supplement: Supplementary file 1 — Supplementary material 1 (ZIP 20409 kb) [file 10822_2021_388_MOESM1_ESM.zip › workspace/ROCs/METHODS_SAMPL7_ALL_PRED.corr]

SAMPL7/CLIP/analysis/corr_plots/Clip-ponder.txt     AMOEBA/DDM/BAR
SAMPL7/CLIP/analysis/corr_plots/Clip_submission_wUhW7Ex.txt     FSDAM/GAFF2/OPC3
SAMPL7/CLIP/analysis/corr_plots/Clip_REF_2.txt     Docking/GAFF/YANK_REF_2
SAMPL7/CLIP/analysis/corr_plots/Clip-ponder-2.txt     AMOEBA/DDM/BAR-ALT1
SAMPL7/CLIP/analysis/corr_plots/ourdock.txt     autodock4_default
SAMPL7/CLIP/analysis/corr_plots/Clip-ponder-3.txt     AMOEBA/DDM/BAR/ALT-2
SAMPL7/CLIP/analysis/corr_plots/Clip_dserillon.txt     MD/DOCKING/GAFF/xtb-GNF/
SAMPL7/CLIP/analysis/corr_plots/Clip_REF.txt     Docking/GAFF/YANK_REF
SAMPL7/exoOA/analysis/corr_plots/GDCC_Nuno_DZ.txt     B2PLYPD3/SMD_DZ
SAMPL7/exoOA/analysis/corr_plots/GDCC_Nuno_QZ_RANKED.txt     B2PLYPD3/SMD_QZ-R
SAMPL7/exoOA/analysis/corr_plots/GDCC_Nuno_TZ.txt     B2PLYPD3/SMD_TZ
SAMPL7/exoOA/analysis/corr_plots/GDCC_MMPBSA_RESP_NoEntropy_Linear.txt     RESP/GAFF/MMPBSA-Cor
SAMPL7/exoOA/analysis/corr_plots/GDCC-ponder-3.txt     AMOEBA/DDM/BAR_3
SAMPL7/exoOA/analysis/corr_plots/GDCC-ponder-2.txt     AMOEBA/DDM/BAR_2
SAMPL7/exoOA/analysis/corr_plots/ourdock.txt     autodock4_default
SAMPL7/exoOA/analysis/corr_plots/GDCC_MMGBSA_RESP_NoEntropy.txt     RESP/GAFF/MMGBSA
SAMPL7/exoOA/analysis/corr_plots/GDCC-ponder.txt     AMOEBA/DDM/BAR
SAMPL7/exoOA/analysis/corr_plots/GDCC_MMPBSA_AM1-BCC_NoEntropy.txt     AM1-BCC/GAFF/MMPBSA
SAMPL7/exoOA/analysis/corr_plots/GDCC_MMPBSA_RESP_NoEntropy.txt     RESP/GAFF/MMPBSA
SAMPL7/exoOA/analysis/corr_plots/GDCC_submission.txt     FSDAM/GAFF2/OPC3
SAMPL7/exoOA/analysis/corr_plots/GDCC_MMPBSA_RESP_Nmode.txt     RESP/GAFF/MMPBSA/Nmode
SAMPL7/exoOA/analysis/corr_plots/GDCC_Nuno_QZ_NON_RANKED.txt     B2PLYPD3/SMD_QZ-NR
SAMPL7/exoOA/analysis/corr_plots/GDCC-dserillon-1.txt.txt      xtb-GNF/MachineLearning/CORINAMD
SAMPL7/MGLab/analysis/corr_plots/CD_REF.txt     Docking/GAFF/YANK_REF
SAMPL7/MGLab/analysis/corr_plots/ourdock.txt     autodock4_default
SAMPL7/MGLab/analysis/corr_plots/CD_MPIBPC_consensus-1.txt     Noneq/Alchemy/consensus
SAMPL7/MGLab/analysis/corr_plots/CD_MPIBPC_CHARMM-1.txt     Noneq/Alchemy/CGENFF
SAMPL7/MGLab/analysis/corr_plots/CD_MPIBPC_GAFF-1.txt     Noneq/Alchemy/GAFF
SAMPL7/MGLab/analysis/corr_plots/CD_MGLab_FSDAM_ranked.txt     FSDAM/GAFF2/OPC3_ranked
SAMPL7/MGLab/analysis/corr_plots/CD_submission.txt     AM1-BCC/MD/GAFF/TIP4PEW/QMMM
SAMPL7/MGLab/analysis/corr_plots/CD_MGLab_FSDAM_JB.txt     FSDAM/GAFF2/OPC3_JB
SAMPL7/OA/analysis/corr_plots/GDCC_Nuno_DZ.txt     B2PLYPD3/SMD_DZ
SAMPL7/OA/analysis/corr_plots/GDCC_Nuno_QZ_RANKED.txt     B2PLYPD3/SMD_QZ-R
SAMPL7/OA/analysis/corr_plots/GDCC_Nuno_TZ.txt     B2PLYPD3/SMD_TZ
SAMPL7/OA/analysis/corr_plots/GDCC_MMPBSA_RESP_NoEntropy_Linear.txt     RESP/GAFF/MMPBSA-Cor
SAMPL7/OA/analysis/corr_plots/GDCC-ponder-3.txt     AMOEBA/DDM/BAR_3
SAMPL7/OA/analysis/corr_plots/GDCC-ponder-2.txt     AMOEBA/DDM/BAR_2
SAMPL7/OA/analysis/corr_plots/ourdock.txt     autodock4_default
SAMPL7/OA/analysis/corr_plots/GDCC_MMGBSA_RESP_NoEntropy.txt     RESP/GAFF/MMGBSA
SAMPL7/OA/analysis/corr_plots/GDCC-ponder.txt     AMOEBA/DDM/BAR
SAMPL7/OA/analysis/corr_plots/GDCC_MMPBSA_AM1-BCC_NoEntropy.txt     AM1-BCC/GAFF/MMPBSA
SAMPL7/OA/analysis/corr_plots/GDCC_MMPBSA_RESP_NoEntropy.txt     RESP/GAFF/MMPBSA
SAMPL7/OA/analysis/corr_plots/GDCC_submission.txt     FSDAM/GAFF2/OPC3
SAMPL7/OA/analysis/corr_plots/GDCC_MMPBSA_RESP_Nmode.txt     RESP/GAFF/MMPBSA/Nmode
SAMPL7/OA/analysis/corr_plots/GDCC_Nuno_QZ_NON_RANKED.txt     B2PLYPD3/SMD_QZ-NR
SAMPL7/OA/analysis/corr_plots/GDCC-dserillon-1.txt.txt       xtb-GNF/MachineLearning/CORINAMD
