# Supplementary material for: Binding free energy predictions in host-guest systems using Autodock4. A retrospective analysis on SAMPL6, SAMPL7 and SAMPL8 challenges
Source: J Comput Aided Mol Des. 2021 May 24;35(6):721–9. doi: 10.1007/s10822-021-00388-4 (PMC8141411; doi:10.1007/s10822-021-00388-4)
Supplement: Supplementary file 1 — Supplementary material 1 (ZIP 20409 kb) [file 10822_2021_388_MOESM1_ESM.zip › workspace/ROCs/SAMPL6.QM.corr.roc]

  0.000000  0.000000  1.000000  0.000000  0.000000    0    0       120  100.39
  0.000000  0.000000  1.000000  0.000000  0.000000    0    0       120   99.94
  0.000000  0.000000  1.000000  0.000000  0.000000    0    0       120   99.49
  0.000000  0.000000  1.000000  0.000000  0.000000    0    0       120   99.04
  0.000000  0.000000  1.000000  0.000000  0.000000    0    0       120   98.58
  0.000000  0.000000  1.000000  0.000000  0.000000    0    0       120   98.13
  0.000000  0.000000  1.000000  0.000000  0.000000    0    0       120   97.68
  0.000000  0.000000  1.000000  0.000000  0.000000    0    0       120   97.23
  0.000000  0.000000  1.000000  0.000000  0.000000    0    0       120   96.78
  0.000000  0.000000  1.000000  0.000000  0.000000    0    0       120   96.33
  0.000000  0.000000  1.000000  0.000000  0.000000    0    0       120   95.88
  0.000000  0.000000  1.000000  0.000000  0.000000    0    0       120   95.43
  0.000000  0.000000  1.000000  0.000000  0.000000    0    0       120   94.98
  0.000000  0.000000  1.000000  0.000000  0.000000    0    0       120   94.53
  0.000000  0.000000  1.000000  0.000000  0.000000    0    0       120   94.08
  0.000000  0.000000  1.000000  0.000000  0.000000    0    0       120   93.63
  0.000000  0.000000  1.000000  0.000000  0.000000    0    0       120   93.18
  0.000000  0.000000  1.000000  0.000000  0.000000    0    0       120   92.73
  0.000000  0.000000  1.000000  0.000000  0.000000    0    0       120   92.28
  0.000000  0.000000  1.000000  0.000000  0.000000    0    0       120   91.83
  0.000000  0.000000  1.000000  0.000000  0.000000    0    0       120   91.38
  0.000000  0.000000  1.000000  0.000000  0.000000    0    0       120   90.93
  0.000000  0.000000  1.000000  0.000000  0.000000    0    0       120   90.48
  0.000000  0.000000  1.000000  0.000000  0.000000    0    0       120   90.03
  0.000000  0.000000  1.000000  0.000000  0.000000    0    0       120   89.58
  0.000000  0.000000  1.000000  0.000000  0.000000    0    0       120   89.12
  0.000000  0.000000  1.000000  0.000000  0.000000    0    0       120   88.67
  0.000000  0.000000  1.000000  0.000000  0.000000    0    0       120   88.22
  0.000000  0.000000  1.000000  0.000000  0.000000    0    0       120   87.77
  0.000000  0.000000  1.000000  0.000000  0.000000    0    0       120   87.32
  0.000000  0.000000  1.000000  0.000000  0.000000    0    0       120   86.87
  0.000000  0.000000  1.000000  0.000000  0.000000    0    0       120   86.42
  0.000000  0.000000  1.000000  0.000000  0.000000    0    0       120   85.97
  0.000000  0.000000  1.000000  0.000000  0.000000    0    0       120   85.52
  0.000000  0.000000  1.000000  0.000000  0.000000    0    0       120   85.07
  0.000000  0.000000  1.000000  0.000000  0.000000    0    0       120   84.62
  0.000000  0.000000  1.000000  0.000000  0.000000    0    0       120   84.17
  0.000000  0.000000  1.000000  0.000000  0.000000    0    0       120   83.72
  0.000000  0.000000  1.000000  0.000000  0.000000    0    0       120   83.27
  0.000000  0.000000  1.000000  0.000000  0.000000    0    0       120   82.82
  0.000000  0.000000  1.000000  0.000000  0.000000    0    0       120   82.37
  0.000000  0.000000  1.000000  0.000000  0.000000    0    0       120   81.92
  0.000000  0.000000  1.000000  0.000000  0.000000    0    0       120   81.47
  0.000000  0.000000  1.000000  0.000000  0.000000    0    0       120   81.02
  0.000000  0.000000  1.000000  0.000000  0.000000    0    0       120   80.57
  0.000000  0.000000  1.000000  0.000000  0.000000    0    0       120   80.12
  0.000000  0.000000  1.000000  0.000000  0.000000    0    0       120   79.66
  0.000000  0.000000  1.000000  0.000000  0.000000    0    0       120   79.21
  0.000000  0.000000  1.000000  0.000000  0.000000    0    0       120   78.76
  0.000000  0.000000  1.000000  0.000000  0.000000    0    0       120   78.31
  0.000000  0.000000  1.000000  0.000000  0.000000    0    0       120   77.86
  0.000000  0.000000  1.000000  0.000000  0.000000    0    0       120   77.41
  0.000000  0.000000  1.000000  0.000000  0.000000    0    0       120   76.96
  0.000000  0.000000  1.000000  0.000000  0.000000    0    0       120   76.51
  0.000000  0.000000  1.000000  0.000000  0.000000    0    0       120   76.06
  0.000000  0.000000  1.000000  0.000000  0.000000    0    0       120   75.61
  0.000000  0.000000  1.000000  0.000000  0.000000    0    0       120   75.16
  0.000000  0.000000  1.000000  0.000000  0.000000    0    0       120   74.71
  0.000000  0.000000  1.000000  0.000000  0.000000    0    0       120   74.26
  0.000000  0.000000  1.000000  0.000000  0.000000    0    0       120   73.81
  0.000000  0.000000  1.000000  0.000000  0.000000    0    0       120   73.36
  0.000000  0.000000  1.000000  0.000000  0.000000    0    0       120   72.91
  0.000000  0.000000  1.000000  0.000000  0.000000    0    0       120   72.46
  0.000000  0.000000  1.000000  0.000000  0.000000    0    0       120   72.01
  0.000000  0.000000  1.000000  0.000000  0.000000    0    0       120   71.56
  0.000000  0.000000  1.000000  0.000000  0.000000    0    0       120   71.11
  0.000000  0.000000  1.000000  0.000000  0.000000    0    0       120   70.66
  0.000000  0.000000  1.000000  0.000000  0.000000    0    0       120   70.20
  0.000000  0.000000  1.000000  0.000000  0.000000    0    0       120   69.75
  0.000000  0.000000  1.000000  0.000000  0.000000    0    0       120   69.30
  0.000000  0.000000  1.000000  0.000000  0.000000    0    0       120   68.85
  0.000000  0.000000  1.000000  0.000000  0.000000    0    0       120   68.40
  0.000000  0.000000  1.000000  0.000000  0.000000    0    0       120   67.95
  0.000000  0.000000  1.000000  0.000000  0.000000    0    0       120   67.50
  0.000000  0.000000  1.000000  0.000000  0.000000    0    0       120   67.05
  0.000000  0.000000  1.000000  0.000000  0.000000    0    0       120   66.60
  0.000000  0.000000  1.000000  0.000000  0.000000    0    0       120   66.15
  0.000000  0.000000  1.000000  0.000000  0.000000    0    0       120   65.70
  0.000000  0.000000  1.000000  0.000000  0.000000    0    0       120   65.25
  0.000000  0.000000  1.000000  0.000000  0.000000    0    0       120   64.80
  0.000000  0.000000  1.000000  0.000000  0.000000    0    0       120   64.35
  0.000000  0.000000  1.000000  0.000000  0.000000    0    0       120   63.90
  0.000000  0.000000  1.000000  0.000000  0.000000    0    0       120   63.45
  0.000000  0.000000  1.000000  0.000000  0.000000    0    0       120   63.00
  0.000000  0.000000  1.000000  0.000000  0.000000    0    0       120   62.55
  0.000000  0.000000  1.000000  0.000000  0.000000    0    0       120   62.10
  0.000000  0.000000  1.000000  0.000000  0.000000    0    0       120   61.65
  0.000000  0.000000  1.000000  0.000000  0.000000    0    0       120   61.20
  0.000000  0.000000  1.000000  0.000000  0.000000    0    0       120   60.74
  0.000000  0.000000  1.000000  0.000000  0.000000    0    0       120   60.29
  0.000000  0.000000  1.000000  0.000000  0.000000    0    0       120   59.84
  0.000000  0.000000  1.000000  0.000000  0.000000    0    0       120   59.39
  0.000000  0.000000  1.000000  0.000000  0.000000    0    0       120   58.94
  0.000000  0.000000  1.000000  0.000000  0.000000    0    0       120   58.49
  0.000000  0.000000  1.000000  0.000000  0.000000    0    0       120   58.04
  0.000000  0.000000  1.000000  0.000000  0.000000    0    0       120   57.59
  0.000000  0.000000  1.000000  0.000000  0.000000    0    0       120   57.14
  0.000000  0.000000  1.000000  0.000000  0.000000    0    0       120   56.69
  0.000000  0.000000  1.000000  0.000000  0.000000    0    0       120   56.24
  0.000000  0.000000  1.000000  0.000000  0.000000    0    0       120   55.79
  0.000000  0.000000  1.000000  0.000000  0.000000    0    0       120   55.34
  0.000000  0.000000  1.000000  0.000000  0.000000    0    0       120   54.89
  0.000000  0.000000  1.000000  0.000000  0.000000    0    0       120   54.44
  0.000000  0.000000  1.000000  0.000000  0.000000    0    0       120   53.99
  0.000000  0.000000  1.000000  0.000000  0.000000    0    0       120   53.54
  0.000000  0.000000  1.000000  0.000000  0.000000    0    0       120   53.09
  0.000000  0.000000  1.000000  0.000000  0.000000    0    0       120   52.64
  0.000000  0.000000  1.000000  0.000000  0.000000    0    0       120   52.19
  0.000000  0.000000  1.000000  0.000000  0.000000    0    0       120   51.74
  0.000000  0.000000  1.000000  0.000000  0.000000    0    0       120   51.29
  0.000000  0.000000  1.000000  0.000000  0.000000    0    0       120   50.83
  0.000000  0.000000  1.000000  0.000000  0.000000    0    0       120   50.38
  0.000000  0.000000  1.000000  0.000000  0.000000    0    0       120   49.93
  0.000000  0.000000  1.000000  0.000000  0.000000    0    0       120   49.48
  0.000000  0.000000  1.000000  0.000000  0.000000    0    0       120   49.03
  0.000000  0.000000  1.000000  0.000000  0.000000    0    0       120   48.58
  0.000000  0.000000  1.000000  0.000000  0.000000    0    0       120   48.13
  0.000000  0.000000  1.000000  0.000000  0.000000    0    0       120   47.68
  0.000000  0.000000  1.000000  0.000000  0.000000    0    0       120   47.23
  0.000000  0.000000  1.000000  0.000000  0.000000    0    0       120   46.78
  0.000000  0.000000  1.000000  0.000000  0.000000    0    0       120   46.33
  0.000000  0.000000  1.000000  0.000000  0.000000    0    0       120   45.88
  0.000000  0.000000  1.000000  0.000000  0.000000    0    0       120   45.43
  0.000000  0.000000  1.000000  0.000000  0.000000    0    0       120   44.98
  0.000000  0.000000  1.000000  0.000000  0.000000    0    0       120   44.53
  0.023810  0.000000  1.000000  0.000000  0.008333    2    0       120   44.08
  0.023810  0.000000  1.000000  0.000000  0.008333    2    0       120   43.63
  0.023810  0.000000  1.000000  0.023810  0.000000    2    0       120   43.18
  0.023810  0.000000  1.000000  0.047619  0.016667    2    0       120   42.73
  0.023810  0.000000  1.000000  0.011905  0.016667    2    0       120   42.28
  0.023810  0.000000  1.000000  0.047619  0.016667    2    0       120   41.83
  0.023810  0.000000  1.000000  0.011905  0.041667    2    0       120   41.37
  0.023810  0.000000  1.000000  0.011905  0.016667    2    0       120   40.92
  0.023810  0.000000  1.000000  0.023810  0.041667    2    0       120   40.47
  0.023810  0.000000  1.000000  0.035714  0.083333    2    0       120   40.02
  0.023810  0.000000  1.000000  0.011905  0.050000    2    0       120   39.57
  0.023810  0.000000  1.000000  0.047619  0.050000    2    0       120   39.12
  0.023810  0.000000  1.000000  0.095238  0.066667    2    0       120   38.67
  0.023810  0.000000  1.000000  0.023810  0.066667    2    0       120   38.22
  0.023810  0.000000  1.000000  0.059524  0.075000    2    0       120   37.77
  0.023810  0.000000  1.000000  0.023810  0.108333    2    0       120   37.32
  0.023810  0.000000  1.000000  0.035714  0.050000    2    0       120   36.87
  0.023810  0.000000  1.000000  0.047619  0.133333    2    0       120   36.42
  0.023810  0.000000  1.000000  0.095238  0.125000    2    0       120   35.97
  0.023810  0.000000  1.000000  0.059524  0.108333    2    0       120   35.52
  0.023810  0.000000  1.000000  0.047619  0.083333    2    0       120   35.07
  0.023810  0.000000  1.000000  0.071429  0.058333    2    0       120   34.62
  0.023810  0.000000  1.000000  0.083333  0.075000    2    0       120   34.17
  0.023810  0.000000  1.000000  0.119048  0.066667    2    0       120   33.72
  0.023810  0.000000  1.000000  0.107143  0.125000    2    0       120   33.27
  0.023810  0.000000  1.000000  0.071429  0.100000    2    0       120   32.82
  0.023810  0.000000  1.000000  0.083333  0.083333    2    0       120   32.37
  0.023810  0.000000  1.000000  0.071429  0.141667    2    0       120   31.91
  0.023810  0.000000  1.000000  0.130952  0.175000    2    0       120   31.46
  0.023810  0.000000  1.000000  0.119048  0.141667    2    0       120   31.01
  0.023810  0.000000  1.000000  0.095238  0.133333    2    0       120   30.56
  0.023810  0.000000  1.000000  0.119048  0.133333    2    0       120   30.11
  0.023810  0.000000  1.000000  0.166667  0.091667    2    0       120   29.66
  0.023810  0.000000  1.000000  0.083333  0.141667    2    0       120   29.21
  0.023810  0.000000  1.000000  0.119048  0.125000    2    0       120   28.76
  0.023810  0.000000  1.000000  0.119048  0.150000    2    0       120   28.31
  0.023810  0.000000  1.000000  0.166667  0.158333    2    0       120   27.86
  0.023810  0.000000  1.000000  0.130952  0.108333    2    0       120   27.41
  0.023810  0.000000  1.000000  0.238095  0.158333    2    0       120   26.96
  0.047619  0.000000  1.000000  0.142857  0.241667    4    0       120   26.51
  0.047619  0.000000  1.000000  0.119048  0.133333    4    0       120   26.06
  0.047619  0.000000  1.000000  0.119048  0.175000    4    0       120   25.61
  0.047619  0.000000  1.000000  0.202381  0.166667    4    0       120   25.16
  0.047619  0.000000  1.000000  0.166667  0.208333    4    0       120   24.71
  0.047619  0.000000  1.000000  0.190476  0.150000    4    0       120   24.26
  0.047619  0.000000  1.000000  0.166667  0.175000    4    0       120   23.81
  0.047619  0.000000  1.000000  0.261905  0.175000    4    0       120   23.36
  0.047619  0.000000  1.000000  0.238095  0.216667    4    0       120   22.91
  0.047619  0.000000  1.000000  0.154762  0.141667    4    0       120   22.45
  0.047619  0.000000  1.000000  0.226190  0.241667    4    0       120   22.00
  0.047619  0.000000  1.000000  0.190476  0.208333    4    0       120   21.55
  0.047619  0.000000  1.000000  0.238095  0.200000    4    0       120   21.10
  0.047619  0.000000  1.000000  0.226190  0.208333    4    0       120   20.65
  0.047619  0.000000  1.000000  0.250000  0.175000    4    0       120   20.20
  0.047619  0.000000  1.000000  0.178571  0.258333    4    0       120   19.75
  0.047619  0.000000  1.000000  0.238095  0.225000    4    0       120   19.30
  0.047619  0.000000  1.000000  0.214286  0.233333    4    0       120   18.85
  0.047619  0.000000  1.000000  0.273810  0.258333    4    0       120   18.40
  0.071429  0.000000  1.000000  0.214286  0.225000    6    0       120   17.95
  0.071429  0.000000  1.000000  0.226190  0.216667    6    0       120   17.50
  0.071429  0.000000  1.000000  0.297619  0.241667    6    0       120   17.05
  0.071429  0.000000  1.000000  0.214286  0.275000    6    0       120   16.60
  0.071429  0.000000  1.000000  0.285714  0.291667    6    0       120   16.15
  0.071429  0.000000  1.000000  0.261905  0.275000    6    0       120   15.70
  0.071429  0.000000  1.000000  0.285714  0.275000    6    0       120   15.25
  0.071429  0.000000  1.000000  0.261905  0.283333    6    0       120   14.80
  0.071429  0.000000  1.000000  0.273810  0.191667    6    0       120   14.35
  0.071429  0.000000  1.000000  0.250000  0.258333    6    0       120   13.90
  0.071429  0.000000  1.000000  0.226190  0.275000    6    0       120   13.45
  0.071429  0.000000  1.000000  0.333333  0.275000    6    0       120   12.99
  0.095238  0.000000  1.000000  0.273810  0.325000    8    0       120   12.54
  0.095238  0.000000  1.000000  0.297619  0.316667    8    0       120   12.09
  0.095238  0.000000  1.000000  0.357143  0.283333    8    0       120   11.64
  0.095238  0.000000  1.000000  0.392857  0.300000    8    0       120   11.19
  0.095238  0.000000  1.000000  0.309524  0.283333    8    0       120   10.74
  0.119048  0.000000  1.000000  0.214286  0.250000   10    0       120   10.29
  0.119048  0.000000  1.000000  0.321429  0.308333   10    0       120    9.84
  0.119048  0.000000  1.000000  0.392857  0.375000   10    0       120    9.39
  0.119048  0.000000  1.000000  0.309524  0.300000   10    0       120    8.94
  0.119048  0.000000  1.000000  0.369048  0.325000   10    0       120    8.49
  0.119048  0.000000  1.000000  0.321429  0.233333   10    0       120    8.04
  0.119048  0.000000  1.000000  0.369048  0.325000   10    0       120    7.59
  0.119048  0.000000  1.000000  0.333333  0.366667   10    0       120    7.14
  0.142857  0.000000  1.000000  0.297619  0.366667   12    0       120    6.69
  0.166667  0.000000  1.000000  0.309524  0.391667   14    0       120    6.24
  0.166667  0.000000  1.000000  0.369048  0.275000   14    0       120    5.79
  0.166667  0.000000  1.000000  0.285714  0.341667   14    0       120    5.34
  0.166667  0.000000  1.000000  0.238095  0.366667   14    0       120    4.89
  0.190476  0.000000  1.000000  0.273810  0.383333   16    0       120    4.44
  0.190476  0.000000  1.000000  0.321429  0.375000   16    0       120    3.99
  0.190476  0.000000  1.000000  0.404762  0.366667   16    0       120    3.53
  0.190476  0.000000  1.000000  0.333333  0.366667   16    0       120    3.08
  0.190476  0.000000  1.000000  0.404762  0.408333   16    0       120    2.63
  0.214286  0.000000  1.000000  0.416667  0.416667   18    0       120    2.18
  0.214286  0.000000  1.000000  0.380952  0.358333   18    0       120    1.73
  0.214286  0.000000  1.000000  0.416667  0.400000   18    0       120    1.28
  0.238095  0.000000  1.000000  0.345238  0.366667   20    0       120    0.83
  0.261905  0.000000  1.000000  0.369048  0.316667   22    0       120    0.38
  0.261905  0.000000  1.000000  0.380952  0.433333   22    0       120   -0.07
  0.261905  0.000000  1.000000  0.297619  0.400000   22    0       120   -0.52
  0.261905  0.066667  0.933333  0.380952  0.341667   22    8       120   -0.97
  0.261905  0.066667  0.933333  0.535714  0.391667   22    8       120   -1.42
  0.261905  0.083333  0.916667  0.416667  0.408333   22   10       120   -1.87
  0.261905  0.116667  0.883333  0.523810  0.425000   22   14       120   -2.32
  0.285714  0.150000  0.850000  0.357143  0.416667   24   18       120   -2.77
  0.285714  0.166667  0.833333  0.380952  0.416667   24   20       120   -3.22
  0.285714  0.200000  0.800000  0.476190  0.408333   24   24       120   -3.67
  0.309524  0.300000  0.700000  0.511905  0.425000   26   36       120   -4.12
  0.309524  0.416667  0.583333  0.535714  0.425000   26   50       120   -4.57
  0.309524  0.450000  0.550000  0.345238  0.391667   26   54       120   -5.02
  0.333333  0.466667  0.533333  0.440476  0.391667   28   56       120   -5.47
  0.333333  0.483333  0.516667  0.452381  0.391667   28   58       120   -5.93
  0.333333  0.516667  0.483333  0.452381  0.508333   28   62       120   -6.38
  0.357143  0.533333  0.466667  0.476190  0.450000   30   64       120   -6.83
  0.404762  0.550000  0.450000  0.523810  0.475000   34   66       120   -7.28
  0.404762  0.550000  0.450000  0.571429  0.475000   34   66       120   -7.73
  0.428571  0.566667  0.433333  0.476190  0.475000   36   68       120   -8.18
  0.428571  0.583333  0.416667  0.500000  0.491667   36   70       120   -8.63
  0.428571  0.583333  0.416667  0.547619  0.450000   36   70       120   -9.08
  0.428571  0.583333  0.416667  0.511905  0.416667   36   70       120   -9.53
  0.452381  0.600000  0.400000  0.535714  0.550000   38   72       120   -9.98
  0.523810  0.633333  0.366667  0.559524  0.458333   44   76       120  -10.43
  0.547619  0.650000  0.350000  0.523810  0.533333   46   78       120  -10.88
  0.571429  0.650000  0.350000  0.511905  0.616667   48   78       120  -11.33
  0.619048  0.650000  0.350000  0.452381  0.525000   52   78       120  -11.78
  0.619048  0.650000  0.350000  0.547619  0.525000   52   78       120  -12.23
  0.642857  0.650000  0.350000  0.559524  0.583333   54   78       120  -12.68
  0.642857  0.666667  0.333333  0.416667  0.450000   54   80       120  -13.13
  0.666667  0.666667  0.333333  0.464286  0.458333   56   80       120  -13.58
  0.666667  0.666667  0.333333  0.571429  0.541667   56   80       120  -14.03
  0.666667  0.666667  0.333333  0.571429  0.500000   56   80       120  -14.48
  0.690476  0.666667  0.333333  0.416667  0.516667   58   80       120  -14.93
  0.690476  0.683333  0.316667  0.547619  0.550000   58   82       120  -15.39
  0.690476  0.683333  0.316667  0.571429  0.566667   58   82       120  -15.84
  0.690476  0.683333  0.316667  0.642857  0.516667   58   82       120  -16.29
  0.690476  0.716667  0.283333  0.583333  0.541667   58   86       120  -16.74
  0.690476  0.750000  0.250000  0.511905  0.541667   58   90       120  -17.19
  0.690476  0.766667  0.233333  0.452381  0.550000   58   92       120  -17.64
  0.690476  0.766667  0.233333  0.571429  0.583333   58   92       120  -18.09
  0.690476  0.766667  0.233333  0.476190  0.575000   58   92       120  -18.54
  0.690476  0.766667  0.233333  0.607143  0.575000   58   92       120  -18.99
  0.690476  0.766667  0.233333  0.607143  0.566667   58   92       120  -19.44
  0.690476  0.766667  0.233333  0.630952  0.641667   58   92       120  -19.89
  0.690476  0.766667  0.233333  0.607143  0.591667   58   92       120  -20.34
  0.690476  0.766667  0.233333  0.571429  0.591667   58   92       120  -20.79
  0.690476  0.766667  0.233333  0.583333  0.575000   58   92       120  -21.24
  0.690476  0.766667  0.233333  0.607143  0.600000   58   92       120  -21.69
  0.690476  0.766667  0.233333  0.642857  0.608333   58   92       120  -22.14
  0.690476  0.766667  0.233333  0.595238  0.525000   58   92       120  -22.59
  0.690476  0.766667  0.233333  0.630952  0.691667   58   92       120  -23.04
  0.690476  0.783333  0.216667  0.595238  0.608333   58   94       120  -23.49
  0.690476  0.800000  0.200000  0.654762  0.716667   58   96       120  -23.94
  0.690476  0.800000  0.200000  0.571429  0.541667   58   96       120  -24.39
  0.690476  0.800000  0.200000  0.702381  0.591667   58   96       120  -24.85
  0.690476  0.800000  0.200000  0.702381  0.691667   58   96       120  -25.30
  0.690476  0.800000  0.200000  0.702381  0.633333   58   96       120  -25.75
  0.690476  0.800000  0.200000  0.678571  0.658333   58   96       120  -26.20
  0.690476  0.800000  0.200000  0.607143  0.583333   58   96       120  -26.65
  0.690476  0.800000  0.200000  0.642857  0.608333   58   96       120  -27.10
  0.690476  0.800000  0.200000  0.642857  0.600000   58   96       120  -27.55
  0.690476  0.800000  0.200000  0.750000  0.675000   58   96       120  -28.00
  0.690476  0.800000  0.200000  0.619048  0.583333   58   96       120  -28.45
  0.690476  0.800000  0.200000  0.702381  0.650000   58   96       120  -28.90
  0.690476  0.800000  0.200000  0.595238  0.708333   58   96       120  -29.35
  0.690476  0.800000  0.200000  0.714286  0.641667   58   96       120  -29.80
  0.690476  0.800000  0.200000  0.619048  0.683333   58   96       120  -30.25
  0.690476  0.800000  0.200000  0.714286  0.650000   58   96       120  -30.70
  0.690476  0.800000  0.200000  0.678571  0.650000   58   96       120  -31.15
  0.690476  0.800000  0.200000  0.678571  0.733333   58   96       120  -31.60
  0.714286  0.800000  0.200000  0.702381  0.708333   60   96       120  -32.05
  0.714286  0.800000  0.200000  0.678571  0.608333   60   96       120  -32.50
  0.714286  0.800000  0.200000  0.630952  0.675000   60   96       120  -32.95
  0.714286  0.800000  0.200000  0.630952  0.625000   60   96       120  -33.40
  0.714286  0.800000  0.200000  0.750000  0.758333   60   96       120  -33.85
  0.714286  0.800000  0.200000  0.714286  0.666667   60   96       120  -34.31
  0.714286  0.800000  0.200000  0.809524  0.691667   60   96       120  -34.76
  0.714286  0.800000  0.200000  0.630952  0.725000   60   96       120  -35.21
  0.714286  0.800000  0.200000  0.785714  0.725000   60   96       120  -35.66
  0.738095  0.800000  0.200000  0.761905  0.725000   62   96       120  -36.11
  0.738095  0.800000  0.200000  0.630952  0.683333   62   96       120  -36.56
  0.761905  0.800000  0.200000  0.678571  0.675000   64   96       120  -37.01
  0.785714  0.816667  0.183333  0.678571  0.716667   66   98       120  -37.46
  0.785714  0.816667  0.183333  0.773810  0.725000   66   98       120  -37.91
  0.785714  0.816667  0.183333  0.702381  0.700000   66   98       120  -38.36
  0.785714  0.833333  0.166667  0.797619  0.708333   66  100       120  -38.81
  0.785714  0.833333  0.166667  0.785714  0.716667   66  100       120  -39.26
  0.809524  0.833333  0.166667  0.714286  0.750000   68  100       120  -39.71
  0.809524  0.833333  0.166667  0.738095  0.791667   68  100       120  -40.16
  0.809524  0.833333  0.166667  0.809524  0.650000   68  100       120  -40.61
  0.809524  0.866667  0.133333  0.809524  0.808333   68  104       120  -41.06
  0.809524  0.883333  0.116667  0.726190  0.741667   68  106       120  -41.51
  0.809524  0.883333  0.116667  0.821429  0.766667   68  106       120  -41.96
  0.809524  0.900000  0.100000  0.797619  0.791667   68  108       120  -42.41
  0.809524  0.900000  0.100000  0.750000  0.766667   68  108       120  -42.86
  0.809524  0.916667  0.083333  0.738095  0.816667   68  110       120  -43.31
  0.809524  0.950000  0.050000  0.726190  0.791667   68  114       120  -43.77
  0.809524  0.950000  0.050000  0.797619  0.741667   68  114       120  -44.22
  0.833333  0.950000  0.050000  0.809524  0.883333   70  114       120  -44.67
  0.833333  0.950000  0.050000  0.821429  0.766667   70  114       120  -45.12
  0.833333  0.950000  0.050000  0.821429  0.816667   70  114       120  -45.57
  0.833333  0.966667  0.033333  0.809524  0.725000   70  116       120  -46.02
  0.833333  0.966667  0.033333  0.738095  0.808333   70  116       120  -46.47
  0.833333  0.966667  0.033333  0.738095  0.791667   70  116       120  -46.92
  0.833333  0.966667  0.033333  0.750000  0.750000   70  116       120  -47.37
  0.833333  0.983333  0.016667  0.797619  0.833333   70  118       120  -47.82
  0.857143  1.000000  0.000000  0.773810  0.800000   72  120       120  -48.27
  0.857143  1.000000  0.000000  0.797619  0.833333   72  120       120  -48.72
  0.857143  1.000000  0.000000  0.785714  0.866667   72  120       120  -49.17
  0.857143  1.000000  0.000000  0.821429  0.866667   72  120       120  -49.62
  0.880952  1.000000  0.000000  0.809524  0.883333   74  120       120  -50.07
  0.904762  1.000000  0.000000  0.797619  0.850000   76  120       120  -50.52
  0.904762  1.000000  0.000000  0.857143  0.833333   76  120       120  -50.97
  0.928571  1.000000  0.000000  0.869048  0.866667   78  120       120  -51.42
  0.928571  1.000000  0.000000  0.857143  0.891667   78  120       120  -51.87
  0.952381  1.000000  0.000000  0.845238  0.908333   80  120       120  -52.32
  0.952381  1.000000  0.000000  0.833333  0.908333   80  120       120  -52.77
  0.952381  1.000000  0.000000  0.821429  0.841667   80  120       120  -53.22
  0.952381  1.000000  0.000000  0.857143  0.866667   80  120       120  -53.68
  0.952381  1.000000  0.000000  0.880952  0.866667   80  120       120  -54.13
  0.952381  1.000000  0.000000  0.809524  0.875000   80  120       120  -54.58
  0.952381  1.000000  0.000000  0.904762  0.883333   80  120       120  -55.03
  0.952381  1.000000  0.000000  0.940476  0.900000   80  120       120  -55.48
  0.952381  1.000000  0.000000  0.916667  0.891667   80  120       120  -55.93
  0.952381  1.000000  0.000000  0.857143  0.900000   80  120       120  -56.38
  0.952381  1.000000  0.000000  0.928571  0.883333   80  120       120  -56.83
  0.976190  1.000000  0.000000  0.904762  0.875000   82  120       120  -57.28
  0.976190  1.000000  0.000000  0.928571  0.908333   82  120       120  -57.73
  0.976190  1.000000  0.000000  0.880952  0.958333   82  120       120  -58.18
  0.976190  1.000000  0.000000  0.952381  0.916667   82  120       120  -58.63
  0.976190  1.000000  0.000000  0.892857  0.875000   82  120       120  -59.08
  0.976190  1.000000  0.000000  0.952381  0.950000   82  120       120  -59.53
  0.976190  1.000000  0.000000  0.940476  0.958333   82  120       120  -59.98
  0.976190  1.000000  0.000000  0.892857  0.941667   82  120       120  -60.43
  0.976190  1.000000  0.000000  0.928571  0.966667   82  120       120  -60.88
  0.976190  1.000000  0.000000  0.916667  0.958333   82  120       120  -61.33
  0.976190  1.000000  0.000000  0.952381  0.916667   82  120       120  -61.78
  0.976190  1.000000  0.000000  0.964286  0.966667   82  120       120  -62.23
  0.976190  1.000000  0.000000  0.940476  0.975000   82  120       120  -62.68
  0.976190  1.000000  0.000000  0.892857  0.925000   82  120       120  -63.14
  0.976190  1.000000  0.000000  0.976190  0.966667   82  120       120  -63.59
  0.976190  1.000000  0.000000  0.952381  0.975000   82  120       120  -64.04
  0.976190  1.000000  0.000000  0.940476  0.975000   82  120       120  -64.49
  0.976190  1.000000  0.000000  0.964286  0.983333   82  120       120  -64.94
  0.976190  1.000000  0.000000  0.988095  0.983333   82  120       120  -65.39
  0.976190  1.000000  0.000000  1.000000  0.991667   82  120       120  -65.84
  0.976190  1.000000  0.000000  1.000000  0.975000   82  120       120  -66.29
  0.976190  1.000000  0.000000  0.988095  0.991667   82  120       120  -66.74
  0.976190  1.000000  0.000000  0.976190  0.991667   82  120       120  -67.19
  0.976190  1.000000  0.000000  1.000000  0.991667   82  120       120  -67.64
  0.976190  1.000000  0.000000  1.000000  1.000000   82  120       120  -68.09
  1.000000  1.000000  0.000000  1.000000  1.000000   84  120       120  -68.54
  1.000000  1.000000  0.000000  1.000000  1.000000   84  120       120  -68.99
  1.000000  1.000000  0.000000  1.000000  1.000000   84  120       120  -69.44
  1.000000  1.000000  0.000000  1.000000  1.000000   84  120       120  -69.89
  1.000000  1.000000  0.000000  1.000000  1.000000   84  120       120  -70.34
  1.000000  1.000000  0.000000  1.000000  1.000000   84  120       120  -70.79
  1.000000  1.000000  0.000000  1.000000  1.000000   84  120       120  -71.24
  1.000000  1.000000  0.000000  1.000000  1.000000   84  120       120  -71.69
  1.000000  1.000000  0.000000  1.000000  1.000000   84  120       120  -72.14
  1.000000  1.000000  0.000000  1.000000  1.000000   84  120       120  -72.60
  1.000000  1.000000  0.000000  1.000000  1.000000   84  120       120  -73.05
  1.000000  1.000000  0.000000  1.000000  1.000000   84  120       120  -73.50
  1.000000  1.000000  0.000000  1.000000  1.000000   84  120       120  -73.95
  1.000000  1.000000  0.000000  1.000000  1.000000   84  120       120  -74.40
  1.000000  1.000000  0.000000  1.000000  1.000000   84  120       120  -74.85
  1.000000  1.000000  0.000000  1.000000  1.000000   84  120       120  -75.30
  1.000000  1.000000  0.000000  1.000000  1.000000   84  120       120  -75.75
  1.000000  1.000000  0.000000  1.000000  1.000000   84  120       120  -76.20
  1.000000  1.000000  0.000000  1.000000  1.000000   84  120       120  -76.65
  1.000000  1.000000  0.000000  1.000000  1.000000   84  120       120  -77.10
  1.000000  1.000000  0.000000  1.000000  1.000000   84  120       120  -77.55
  1.000000  1.000000  0.000000  1.000000  1.000000   84  120       120  -78.00
  1.000000  1.000000  0.000000  1.000000  1.000000   84  120       120  -78.45
  1.000000  1.000000  0.000000  1.000000  1.000000   84  120       120  -78.90
  1.000000  1.000000  0.000000  1.000000  1.000000   84  120       120  -79.35
  1.000000  1.000000  0.000000  1.000000  1.000000   84  120       120  -79.80
  1.000000  1.000000  0.000000  1.000000  1.000000   84  120       120  -80.25
  1.000000  1.000000  0.000000  1.000000  1.000000   84  120       120  -80.70
  1.000000  1.000000  0.000000  1.000000  1.000000   84  120       120  -81.15
  1.000000  1.000000  0.000000  1.000000  1.000000   84  120       120  -81.60
  1.000000  1.000000  0.000000  1.000000  1.000000   84  120       120  -82.06
  1.000000  1.000000  0.000000  1.000000  1.000000   84  120       120  -82.51
  1.000000  1.000000  0.000000  1.000000  1.000000   84  120       120  -82.96
  1.000000  1.000000  0.000000  1.000000  1.000000   84  120       120  -83.41
  1.000000  1.000000  0.000000  1.000000  1.000000   84  120       120  -83.86
  1.000000  1.000000  0.000000  1.000000  1.000000   84  120       120  -84.31
  1.000000  1.000000  0.000000  1.000000  1.000000   84  120       120  -84.76
  1.000000  1.000000  0.000000  1.000000  1.000000   84  120       120  -85.21
  1.000000  1.000000  0.000000  1.000000  1.000000   84  120       120  -85.66
  1.000000  1.000000  0.000000  1.000000  1.000000   84  120       120  -86.11
  1.000000  1.000000  0.000000  1.000000  1.000000   84  120       120  -86.56
  1.000000  1.000000  0.000000  1.000000  1.000000   84  120       120  -87.01
  1.000000  1.000000  0.000000  1.000000  1.000000   84  120       120  -87.46
  1.000000  1.000000  0.000000  1.000000  1.000000   84  120       120  -87.91
  1.000000  1.000000  0.000000  1.000000  1.000000   84  120       120  -88.36
  1.000000  1.000000  0.000000  1.000000  1.000000   84  120       120  -88.81
  1.000000  1.000000  0.000000  1.000000  1.000000   84  120       120  -89.26
  1.000000  1.000000  0.000000  1.000000  1.000000   84  120       120  -89.71
  1.000000  1.000000  0.000000  1.000000  1.000000   84  120       120  -90.16
  1.000000  1.000000  0.000000  1.000000  1.000000   84  120       120  -90.61
  1.000000  1.000000  0.000000  1.000000  1.000000   84  120       120  -91.06
  1.000000  1.000000  0.000000  1.000000  1.000000   84  120       120  -91.52
  1.000000  1.000000  0.000000  1.000000  1.000000   84  120       120  -91.97
  1.000000  1.000000  0.000000  1.000000  1.000000   84  120       120  -92.42
  1.000000  1.000000  0.000000  1.000000  1.000000   84  120       120  -92.87
  1.000000  1.000000  0.000000  1.000000  1.000000   84  120       120  -93.32
  1.000000  1.000000  0.000000  1.000000  1.000000   84  120       120  -93.77
  1.000000  1.000000  0.000000  1.000000  1.000000   84  120       120  -94.22
  1.000000  1.000000  0.000000  1.000000  1.000000   84  120       120  -94.67
  1.000000  1.000000  0.000000  1.000000  1.000000   84  120       120  -95.12
  1.000000  1.000000  0.000000  1.000000  1.000000   84  120       120  -95.57
  1.000000  1.000000  0.000000  1.000000  1.000000   84  120       120  -96.02
  1.000000  1.000000  0.000000  1.000000  1.000000   84  120       120  -96.47
  1.000000  1.000000  0.000000  1.000000  1.000000   84  120       120  -96.92
  1.000000  1.000000  0.000000  1.000000  1.000000   84  120       120  -97.37
  1.000000  1.000000  0.000000  1.000000  1.000000   84  120       120  -97.82
  1.000000  1.000000  0.000000  1.000000  1.000000   84  120       120  -98.27
  1.000000  1.000000  0.000000  1.000000  1.000000   84  120       120  -98.72
  1.000000  1.000000  0.000000  1.000000  1.000000   84  120       120  -99.17
  1.000000  1.000000  0.000000  1.000000  1.000000   84  120       120  -99.62
  1.000000  1.000000  0.000000  1.000000  1.000000   84  120       120 -100.07
  1.000000  1.000000  0.000000  1.000000  1.000000   84  120       120 -100.52
  1.000000  1.000000  0.000000  1.000000  1.000000   84  120       120 -100.98
  1.000000  1.000000  0.000000  1.000000  1.000000   84  120       120 -101.43
  1.000000  1.000000  0.000000  1.000000  1.000000   84  120       120 -101.88
  1.000000  1.000000  0.000000  1.000000  1.000000   84  120       120 -102.33
  1.000000  1.000000  0.000000  1.000000  1.000000   84  120       120 -102.78
  1.000000  1.000000  0.000000  1.000000  1.000000   84  120       120 -103.23
  1.000000  1.000000  0.000000  1.000000  1.000000   84  120       120 -103.68
  1.000000  1.000000  0.000000  1.000000  1.000000   84  120       120 -104.13
  1.000000  1.000000  0.000000  1.000000  1.000000   84  120       120 -104.58
  1.000000  1.000000  0.000000  1.000000  1.000000   84  120       120 -105.03
  1.000000  1.000000  0.000000  1.000000  1.000000   84  120       120 -105.48
  1.000000  1.000000  0.000000  1.000000  1.000000   84  120       120 -105.93
  1.000000  1.000000  0.000000  1.000000  1.000000   84  120       120 -106.38
  1.000000  1.000000  0.000000  1.000000  1.000000   84  120       120 -106.83
  1.000000  1.000000  0.000000  1.000000  1.000000   84  120       120 -107.28
  1.000000  1.000000  0.000000  1.000000  1.000000   84  120       120 -107.73
  1.000000  1.000000  0.000000  1.000000  1.000000   84  120       120 -108.18
  1.000000  1.000000  0.000000  1.000000  1.000000   84  120       120 -108.63
  1.000000  1.000000  0.000000  1.000000  1.000000   84  120       120 -109.08
  1.000000  1.000000  0.000000  1.000000  1.000000   84  120       120 -109.53
  1.000000  1.000000  0.000000  1.000000  1.000000   84  120       120 -109.98
  1.000000  1.000000  0.000000  1.000000  1.000000   84  120       120 -110.44
  1.000000  1.000000  0.000000  1.000000  1.000000   84  120       120 -110.89
  1.000000  1.000000  0.000000  1.000000  1.000000   84  120       120 -111.34
  1.000000  1.000000  0.000000  1.000000  1.000000   84  120       120 -111.79
  1.000000  1.000000  0.000000  1.000000  1.000000   84  120       120 -112.24
  1.000000  1.000000  0.000000  1.000000  1.000000   84  120       120 -112.69
  1.000000  1.000000  0.000000  1.000000  1.000000   84  120       120 -113.14
  1.000000  1.000000  0.000000  1.000000  1.000000   84  120       120 -113.59
  1.000000  1.000000  0.000000  1.000000  1.000000   84  120       120 -114.04
  1.000000  1.000000  0.000000  1.000000  1.000000   84  120       120 -114.49
  1.000000  1.000000  0.000000  1.000000  1.000000   84  120       120 -114.94
  1.000000  1.000000  0.000000  1.000000  1.000000   84  120       120 -115.39
  1.000000  1.000000  0.000000  1.000000  1.000000   84  120       120 -115.84
  1.000000  1.000000  0.000000  1.000000  1.000000   84  120       120 -116.29
  1.000000  1.000000  0.000000  1.000000  1.000000   84  120       120 -116.74
  1.000000  1.000000  0.000000  1.000000  1.000000   84  120       120 -117.19
  1.000000  1.000000  0.000000  1.000000  1.000000   84  120       120 -117.64
  1.000000  1.000000  0.000000  1.000000  1.000000   84  120       120 -118.09
  1.000000  1.000000  0.000000  1.000000  1.000000   84  120       120 -118.54
  1.000000  1.000000  0.000000  1.000000  1.000000   84  120       120 -118.99
  1.000000  1.000000  0.000000  1.000000  1.000000   84  120       120 -119.44
  1.000000  1.000000  0.000000  1.000000  1.000000   84  120       120 -119.90
  1.000000  1.000000  0.000000  1.000000  1.000000   84  120       120 -120.35
  1.000000  1.000000  0.000000  1.000000  1.000000   84  120       120 -120.80
  1.000000  1.000000  0.000000  1.000000  1.000000   84  120       120 -121.25
  1.000000  1.000000  0.000000  1.000000  1.000000   84  120       120 -121.70
  1.000000  1.000000  0.000000  1.000000  1.000000   84  120       120 -122.15
  1.000000  1.000000  0.000000  1.000000  1.000000   84  120       120 -122.60
  1.000000  1.000000  0.000000  1.000000  1.000000   84  120       120 -123.05
  1.000000  1.000000  0.000000  1.000000  1.000000   84  120       120 -123.50
  1.000000  1.000000  0.000000  1.000000  1.000000   84  120       120 -123.95
  1.000000  1.000000  0.000000  1.000000  1.000000   84  120       120 -124.40
# AUC = 0.528571 0.545635
