# Supplementary material for: Binding free energy predictions in host-guest systems using Autodock4. A retrospective analysis on SAMPL6, SAMPL7 and SAMPL8 challenges
Source: J Comput Aided Mol Des. 2021 May 24;35(6):721–9. doi: 10.1007/s10822-021-00388-4 (PMC8141411; doi:10.1007/s10822-021-00388-4)
Supplement: Supplementary file 1 — Supplementary material 1 (ZIP 20409 kb) [file 10822_2021_388_MOESM1_ESM.zip › workspace/ROCs/SAMPL8.MD.corr]

-7.045958969705548 -9.06
-9.925033803910846 -12.60
-11.634941955018606 -15.49
-11.222729638127547 -9.69
-12.323093816594985 -10.17
-14.074988802781268 -18.13
-7.9216964489697315 -0.36
-7.045958969705548 -10.91
-9.925033803910846 -8.38
-11.634941955018606 -17.41
-11.222729638127547 -17.04
-12.323093816594985 -15.7
-14.074988802781268 -17.17
-7.9216964489697315 -7.53
-7.045958969705548 -9.86
-9.925033803910846 -11.88
-11.634941955018606 -15.67
-11.222729638127547 -14.49
-12.323093816594985 -8.66
-14.074988802781268 -17.28
-7.9216964489697315 3.13
-7.045958969705548 -14.05
-9.925033803910846 -14.01
-11.634941955018606 -22.49
-11.222729638127547 -24.09
-12.323093816594985 -18.76
-14.074988802781268 -27.03
-7.9216964489697315 -15.30
-7.045958969705548 -13.35
-9.925033803910846 -11.25
-11.634941955018606 -17.59
-11.222729638127547 -15.03
-12.323093816594985 -12.45
-14.074988802781268 -19.68
-7.9216964489697315 -13.42
-7.045958969705548 -12.6
-9.925033803910846 -12.4
-11.634941955018606 -18.6
-11.222729638127547 -17.7
-12.323093816594985 -11.7
-14.074988802781268 -15.3
-7.9216964489697315 -10.9
-7.045958969705548 -12.03
-9.925033803910846 -13.48
-11.634941955018606 -16.35
-11.222729638127547 -14.24
-12.323093816594985 -12.53
-14.074988802781268 -18.36
-7.9216964489697315 -9.77
-7.045958969705548 -12.40
-9.925033803910846 -10.40
-11.634941955018606 -16.11
-11.222729638127547 -15.29
-12.323093816594985 -10.92
-14.074988802781268 -18.10
-7.9216964489697315 -11.16
-7.045958969705548 -11.65
-9.925033803910846 -13.05
-11.634941955018606 -17.80
-11.222729638127547 -21.07
-12.323093816594985 -14.47
-14.074988802781268 -19.38
-7.9216964489697315 -4.03
-7.045958969705548 -12.20
-9.925033803910846 -13.64
-11.634941955018606 -16.97
-11.222729638127547 -16.17
-12.323093816594985 -11.98
-14.074988802781268 -15.73
-7.9216964489697315 -8.98
-7.045958969705548 -12.75
-9.925033803910846 -3.82
-11.634941955018606 -15.33
-11.222729638127547 -17.62
-12.323093816594985 -12.91
-14.074988802781268 -16.93
-7.9216964489697315 -12.45
-7.045958969705548 -11.89
-9.925033803910846 -10.10
-11.634941955018606 -16.63
-11.222729638127547 -17.52
-12.323093816594985 -14.04
-14.074988802781268 -13.22
-7.9216964489697315 -13.20
-7.045958969705548 -10.44
-9.925033803910846 -8.08
-11.634941955018606 -9.91
-11.222729638127547 -8.31
-12.323093816594985 -7.69
-14.074988802781268 -8.71
-7.9216964489697315 -10.67
-7.045958969705548 -13.67
-9.925033803910846 -13.88
-11.634941955018606 -16.52
-11.222729638127547 -15.53
-12.323093816594985 -11.32
-14.074988802781268 -20.01
-7.9216964489697315 -14.72
-7.045958969705548 -7.19
-9.925033803910846 -10.77
-11.634941955018606 -6.07
-11.222729638127547 -6.15
-12.323093816594985 -3.60
-14.074988802781268 -6.31
-7.9216964489697315 -6.47
-7.045958969705548 -10.9
-9.925033803910846 -9.5
-11.634941955018606 -15.8
-11.222729638127547 -17.4
-12.323093816594985 -15.1
-14.074988802781268 -9.2
-7.9216964489697315 -8.4
-7.045958969705548 -8.61
-9.925033803910846 -6.33
-11.634941955018606 -14.51
-11.222729638127547 -16.03
-12.323093816594985 -14.20
-14.074988802781268 -22.42
-7.9216964489697315 -7.41
-7.045958969705548 -11.32
-9.925033803910846 -10.06
-11.634941955018606 -16.70
-11.222729638127547 -17.96
-12.323093816594985 -12.34
-14.074988802781268 -13.06
-7.9216964489697315 -12.96
-7.045958969705548 -9.45
-9.925033803910846 -11.77
-11.634941955018606 -12.21
-11.222729638127547 -11.20
-12.323093816594985 -9.71
-14.074988802781268 -18.71
-7.9216964489697315 -5.82
-7.045958969705548 -12.56
-9.925033803910846 -8.40
-11.634941955018606 -15.91
-11.222729638127547 -16.77
-12.323093816594985 -15.88
-14.074988802781268 -17.06
-7.9216964489697315 -7.67
-7.045958969705548 -12.10
-9.925033803910846 -6.84
-11.634941955018606 -15.40
-11.222729638127547 -14.92
-12.323093816594985 -12.46
-14.074988802781268 -16.50
-7.9216964489697315 -13.45
-7.045958969705548 -10.98
-9.925033803910846 -15.04
-11.634941955018606 -18.97
-11.222729638127547 -20.75
-12.323093816594985 -14.62
-14.074988802781268 -20.64
-7.9216964489697315 -3.93
