# Supplementary material for: Binding free energy predictions in host-guest systems using Autodock4. A retrospective analysis on SAMPL6, SAMPL7 and SAMPL8 challenges
Source: J Comput Aided Mol Des. 2021 May 24;35(6):721–9. doi: 10.1007/s10822-021-00388-4 (PMC8141411; doi:10.1007/s10822-021-00388-4)
Supplement: Supplementary file 1 — Supplementary material 1 (ZIP 20409 kb) [file 10822_2021_388_MOESM1_ESM.zip › workspace/ROCs/SAMPL7.QM.corr]

0.0 2.7
-1.3 -2.2
-3.37 -10.4
-3.61 -7.0
-5.57 -14.9
-5.83 -17.9
-6.98 -19.4
-7.67 -14.5
0.0 2.7
-1.3 -2.2
-3.37 -5.4
-3.61 -2.2
-5.57 -10.3
-5.83 -13.5
-6.98 -15.0
-7.67 -10.2
0.0 5.8
-1.3 1.4
-3.37 -6.2
-3.61 -2.9
-5.57 -11.1
-5.83 -14.1
-6.98 -15.7
-7.67 -10.9
0.0 6.4
-1.3 1.9
-3.37 -5.4
-3.61 -2.2
-5.57 -10.3
-5.83 -13.5
-6.98 -15.0
-7.67 -10.2
-3.18 -20.73
-3.41 -7.12
-3.2 -27.10
-4.33 -127.97
-3.34 -26.43
-4.15 -26.75
-3.85 -19.99
-5.5 -7.62
-4.58 -21.04
-6.04 -64.76
-3.15 -0.00
-3.48 -0.00
-3.3 -24.73
-3.98 -108.57
-3.17 -24.52
-3.88 -75.40
-4.97 0.4
-6.91 -7.3
-8.1 -11.4
-6.76 -11.3
-4.73 -10.6
-4.97 -13.3
-6.07 -15.6
-8.25 -11.3
-4.97 0.4
-6.91 -7.3
-8.1 -7.2
-6.76 -7.2
-4.73 -5.5
-4.97 -8.9
-6.07 -11.0
-8.25 -7.2
-4.97 4.2
-6.91 -25.2
-8.1 -8.0
-6.76 -7.9
-4.73 -6.3
-4.97 -9.4
-6.07 -11.6
-8.25 -7.8
-4.97 4.2
-6.91 -26.8
-8.1 -7.2
-6.76 -7.2
-4.73 -5.5
-4.97 -8.9
-6.07 -11.0
-8.25 -7.2
