# Supplementary material for: Binding free energy predictions in host-guest systems using Autodock4. A retrospective analysis on SAMPL6, SAMPL7 and SAMPL8 challenges
Source: J Comput Aided Mol Des. 2021 May 24;35(6):721–9. doi: 10.1007/s10822-021-00388-4 (PMC8141411; doi:10.1007/s10822-021-00388-4)
Supplement: Supplementary file 1 — Supplementary material 1 (ZIP 20409 kb) [file 10822_2021_388_MOESM1_ESM.zip › workspace/ROCs/SAMPL6.AUTO.corr.roc]

  0.000000  0.000000  1.000000  0.000000  0.000000    0    0        30    0.52
  0.000000  0.000000  1.000000  0.000000  0.000000    0    0        30    0.48
  0.000000  0.000000  1.000000  0.000000  0.000000    0    0        30    0.44
  0.000000  0.000000  1.000000  0.000000  0.000000    0    0        30    0.41
  0.000000  0.000000  1.000000  0.000000  0.000000    0    0        30    0.37
  0.000000  0.000000  1.000000  0.000000  0.000000    0    0        30    0.33
  0.000000  0.000000  1.000000  0.000000  0.000000    0    0        30    0.29
  0.000000  0.000000  1.000000  0.000000  0.000000    0    0        30    0.26
  0.000000  0.000000  1.000000  0.000000  0.000000    0    0        30    0.22
  0.000000  0.000000  1.000000  0.000000  0.000000    0    0        30    0.18
  0.000000  0.000000  1.000000  0.000000  0.000000    0    0        30    0.14
  0.000000  0.000000  1.000000  0.000000  0.000000    0    0        30    0.11
  0.000000  0.000000  1.000000  0.000000  0.000000    0    0        30    0.07
  0.000000  0.000000  1.000000  0.000000  0.000000    0    0        30    0.03
  0.000000  0.000000  1.000000  0.000000  0.000000    0    0        30   -0.01
  0.000000  0.000000  1.000000  0.000000  0.000000    0    0        30   -0.04
  0.000000  0.000000  1.000000  0.000000  0.000000    0    0        30   -0.08
  0.000000  0.000000  1.000000  0.000000  0.000000    0    0        30   -0.12
  0.000000  0.000000  1.000000  0.000000  0.000000    0    0        30   -0.16
  0.000000  0.000000  1.000000  0.000000  0.000000    0    0        30   -0.19
  0.000000  0.000000  1.000000  0.000000  0.000000    0    0        30   -0.23
  0.000000  0.000000  1.000000  0.000000  0.000000    0    0        30   -0.27
  0.000000  0.000000  1.000000  0.000000  0.000000    0    0        30   -0.31
  0.000000  0.000000  1.000000  0.000000  0.000000    0    0        30   -0.34
  0.000000  0.000000  1.000000  0.000000  0.000000    0    0        30   -0.38
  0.000000  0.000000  1.000000  0.000000  0.000000    0    0        30   -0.42
  0.000000  0.000000  1.000000  0.000000  0.000000    0    0        30   -0.46
  0.000000  0.000000  1.000000  0.000000  0.000000    0    0        30   -0.49
  0.000000  0.000000  1.000000  0.000000  0.000000    0    0        30   -0.53
  0.000000  0.000000  1.000000  0.000000  0.000000    0    0        30   -0.57
  0.000000  0.000000  1.000000  0.000000  0.000000    0    0        30   -0.61
  0.000000  0.000000  1.000000  0.000000  0.000000    0    0        30   -0.64
  0.000000  0.000000  1.000000  0.000000  0.000000    0    0        30   -0.68
  0.000000  0.000000  1.000000  0.000000  0.000000    0    0        30   -0.72
  0.000000  0.000000  1.000000  0.000000  0.000000    0    0        30   -0.76
  0.000000  0.000000  1.000000  0.000000  0.000000    0    0        30   -0.79
  0.000000  0.000000  1.000000  0.000000  0.000000    0    0        30   -0.83
  0.000000  0.000000  1.000000  0.000000  0.000000    0    0        30   -0.87
  0.000000  0.000000  1.000000  0.000000  0.000000    0    0        30   -0.91
  0.000000  0.000000  1.000000  0.000000  0.000000    0    0        30   -0.94
  0.000000  0.000000  1.000000  0.000000  0.000000    0    0        30   -0.98
  0.000000  0.000000  1.000000  0.000000  0.000000    0    0        30   -1.02
  0.000000  0.000000  1.000000  0.000000  0.000000    0    0        30   -1.06
  0.000000  0.000000  1.000000  0.000000  0.000000    0    0        30   -1.09
  0.000000  0.000000  1.000000  0.000000  0.000000    0    0        30   -1.13
  0.000000  0.000000  1.000000  0.000000  0.000000    0    0        30   -1.17
  0.000000  0.000000  1.000000  0.000000  0.000000    0    0        30   -1.21
  0.000000  0.000000  1.000000  0.000000  0.000000    0    0        30   -1.24
  0.000000  0.000000  1.000000  0.000000  0.000000    0    0        30   -1.28
  0.000000  0.000000  1.000000  0.000000  0.000000    0    0        30   -1.32
  0.000000  0.000000  1.000000  0.000000  0.000000    0    0        30   -1.36
  0.000000  0.000000  1.000000  0.000000  0.000000    0    0        30   -1.39
  0.000000  0.000000  1.000000  0.000000  0.000000    0    0        30   -1.43
  0.000000  0.000000  1.000000  0.000000  0.000000    0    0        30   -1.47
  0.000000  0.000000  1.000000  0.000000  0.000000    0    0        30   -1.51
  0.000000  0.000000  1.000000  0.000000  0.000000    0    0        30   -1.54
  0.000000  0.000000  1.000000  0.000000  0.000000    0    0        30   -1.58
  0.000000  0.000000  1.000000  0.000000  0.000000    0    0        30   -1.62
  0.000000  0.000000  1.000000  0.000000  0.000000    0    0        30   -1.66
  0.000000  0.000000  1.000000  0.000000  0.000000    0    0        30   -1.69
  0.000000  0.000000  1.000000  0.000000  0.000000    0    0        30   -1.73
  0.000000  0.000000  1.000000  0.000000  0.000000    0    0        30   -1.77
  0.000000  0.000000  1.000000  0.000000  0.000000    0    0        30   -1.81
  0.000000  0.000000  1.000000  0.000000  0.000000    0    0        30   -1.84
  0.000000  0.000000  1.000000  0.000000  0.000000    0    0        30   -1.88
  0.000000  0.000000  1.000000  0.000000  0.000000    0    0        30   -1.92
  0.000000  0.000000  1.000000  0.000000  0.000000    0    0        30   -1.96
  0.000000  0.000000  1.000000  0.000000  0.000000    0    0        30   -1.99
  0.000000  0.000000  1.000000  0.000000  0.000000    0    0        30   -2.03
  0.000000  0.000000  1.000000  0.000000  0.000000    0    0        30   -2.07
  0.000000  0.000000  1.000000  0.000000  0.000000    0    0        30   -2.11
  0.000000  0.000000  1.000000  0.000000  0.000000    0    0        30   -2.14
  0.000000  0.000000  1.000000  0.000000  0.000000    0    0        30   -2.18
  0.000000  0.000000  1.000000  0.000000  0.000000    0    0        30   -2.22
  0.000000  0.000000  1.000000  0.000000  0.000000    0    0        30   -2.26
  0.000000  0.000000  1.000000  0.000000  0.000000    0    0        30   -2.29
  0.000000  0.000000  1.000000  0.000000  0.000000    0    0        30   -2.33
  0.000000  0.000000  1.000000  0.000000  0.000000    0    0        30   -2.37
  0.000000  0.000000  1.000000  0.000000  0.000000    0    0        30   -2.41
  0.000000  0.000000  1.000000  0.000000  0.000000    0    0        30   -2.44
  0.000000  0.000000  1.000000  0.000000  0.000000    0    0        30   -2.48
  0.000000  0.000000  1.000000  0.000000  0.000000    0    0        30   -2.52
  0.000000  0.000000  1.000000  0.000000  0.000000    0    0        30   -2.56
  0.000000  0.000000  1.000000  0.000000  0.000000    0    0        30   -2.59
  0.000000  0.000000  1.000000  0.000000  0.000000    0    0        30   -2.63
  0.000000  0.000000  1.000000  0.000000  0.000000    0    0        30   -2.67
  0.000000  0.000000  1.000000  0.000000  0.000000    0    0        30   -2.71
  0.000000  0.000000  1.000000  0.000000  0.000000    0    0        30   -2.74
  0.000000  0.000000  1.000000  0.000000  0.000000    0    0        30   -2.78
  0.000000  0.000000  1.000000  0.000000  0.000000    0    0        30   -2.82
  0.000000  0.000000  1.000000  0.000000  0.000000    0    0        30   -2.86
  0.000000  0.000000  1.000000  0.000000  0.000000    0    0        30   -2.89
  0.000000  0.000000  1.000000  0.000000  0.000000    0    0        30   -2.93
  0.000000  0.000000  1.000000  0.000000  0.000000    0    0        30   -2.97
  0.000000  0.000000  1.000000  0.000000  0.000000    0    0        30   -3.01
  0.000000  0.000000  1.000000  0.000000  0.000000    0    0        30   -3.04
  0.000000  0.000000  1.000000  0.000000  0.000000    0    0        30   -3.08
  0.000000  0.000000  1.000000  0.000000  0.000000    0    0        30   -3.12
  0.000000  0.000000  1.000000  0.000000  0.000000    0    0        30   -3.16
  0.000000  0.000000  1.000000  0.000000  0.000000    0    0        30   -3.19
  0.000000  0.000000  1.000000  0.000000  0.000000    0    0        30   -3.23
  0.000000  0.000000  1.000000  0.000000  0.000000    0    0        30   -3.27
  0.000000  0.000000  1.000000  0.000000  0.000000    0    0        30   -3.31
  0.000000  0.000000  1.000000  0.000000  0.000000    0    0        30   -3.34
  0.000000  0.000000  1.000000  0.000000  0.000000    0    0        30   -3.38
  0.000000  0.000000  1.000000  0.000000  0.000000    0    0        30   -3.42
  0.000000  0.000000  1.000000  0.000000  0.000000    0    0        30   -3.46
  0.000000  0.000000  1.000000  0.000000  0.000000    0    0        30   -3.49
  0.000000  0.000000  1.000000  0.000000  0.000000    0    0        30   -3.53
  0.000000  0.000000  1.000000  0.000000  0.000000    0    0        30   -3.57
  0.000000  0.000000  1.000000  0.000000  0.000000    0    0        30   -3.61
  0.000000  0.000000  1.000000  0.000000  0.000000    0    0        30   -3.64
  0.000000  0.000000  1.000000  0.000000  0.000000    0    0        30   -3.68
  0.000000  0.000000  1.000000  0.000000  0.000000    0    0        30   -3.72
  0.000000  0.000000  1.000000  0.000000  0.000000    0    0        30   -3.76
  0.000000  0.000000  1.000000  0.000000  0.000000    0    0        30   -3.79
  0.000000  0.000000  1.000000  0.000000  0.000000    0    0        30   -3.83
  0.000000  0.000000  1.000000  0.000000  0.000000    0    0        30   -3.87
  0.000000  0.000000  1.000000  0.000000  0.000000    0    0        30   -3.91
  0.000000  0.000000  1.000000  0.000000  0.000000    0    0        30   -3.94
  0.000000  0.000000  1.000000  0.000000  0.000000    0    0        30   -3.98
  0.000000  0.000000  1.000000  0.000000  0.000000    0    0        30   -4.02
  0.000000  0.000000  1.000000  0.000000  0.000000    0    0        30   -4.06
  0.000000  0.000000  1.000000  0.000000  0.000000    0    0        30   -4.09
  0.000000  0.000000  1.000000  0.000000  0.000000    0    0        30   -4.13
  0.000000  0.000000  1.000000  0.000000  0.000000    0    0        30   -4.17
  0.000000  0.000000  1.000000  0.000000  0.000000    0    0        30   -4.20
  0.000000  0.000000  1.000000  0.000000  0.000000    0    0        30   -4.24
  0.000000  0.000000  1.000000  0.041667  0.000000    0    0        30   -4.28
  0.000000  0.000000  1.000000  0.000000  0.033333    0    0        30   -4.32
  0.000000  0.000000  1.000000  0.125000  0.033333    0    0        30   -4.35
  0.000000  0.000000  1.000000  0.000000  0.066667    0    0        30   -4.39
  0.000000  0.000000  1.000000  0.083333  0.066667    0    0        30   -4.43
  0.000000  0.000000  1.000000  0.041667  0.000000    0    0        30   -4.47
  0.000000  0.000000  1.000000  0.041667  0.033333    0    0        30   -4.50
  0.000000  0.000000  1.000000  0.041667  0.033333    0    0        30   -4.54
  0.000000  0.000000  1.000000  0.083333  0.033333    0    0        30   -4.58
  0.041667  0.000000  1.000000  0.041667  0.066667    1    0        30   -4.62
  0.041667  0.000000  1.000000  0.000000  0.000000    1    0        30   -4.65
  0.041667  0.000000  1.000000  0.083333  0.066667    1    0        30   -4.69
  0.041667  0.000000  1.000000  0.041667  0.066667    1    0        30   -4.73
  0.041667  0.000000  1.000000  0.041667  0.033333    1    0        30   -4.77
  0.041667  0.000000  1.000000  0.041667  0.033333    1    0        30   -4.80
  0.041667  0.033333  0.966667  0.166667  0.066667    1    1        30   -4.84
  0.041667  0.033333  0.966667  0.000000  0.200000    1    1        30   -4.88
  0.041667  0.033333  0.966667  0.125000  0.100000    1    1        30   -4.92
  0.041667  0.033333  0.966667  0.041667  0.066667    1    1        30   -4.95
  0.041667  0.033333  0.966667  0.208333  0.033333    1    1        30   -4.99
  0.041667  0.066667  0.933333  0.000000  0.033333    1    2        30   -5.03
  0.041667  0.066667  0.933333  0.166667  0.066667    1    2        30   -5.07
  0.041667  0.133333  0.866667  0.166667  0.100000    1    4        30   -5.10
  0.041667  0.133333  0.866667  0.125000  0.166667    1    4        30   -5.14
  0.041667  0.166667  0.833333  0.083333  0.200000    1    5        30   -5.18
  0.083333  0.200000  0.800000  0.083333  0.100000    2    6        30   -5.22
  0.083333  0.200000  0.800000  0.291667  0.000000    2    6        30   -5.25
  0.083333  0.200000  0.800000  0.208333  0.100000    2    6        30   -5.29
  0.083333  0.200000  0.800000  0.083333  0.066667    2    6        30   -5.33
  0.083333  0.200000  0.800000  0.166667  0.100000    2    6        30   -5.37
  0.083333  0.200000  0.800000  0.166667  0.233333    2    6        30   -5.40
  0.083333  0.233333  0.766667  0.083333  0.100000    2    7        30   -5.44
  0.083333  0.266667  0.733333  0.125000  0.233333    2    8        30   -5.48
  0.083333  0.266667  0.733333  0.125000  0.133333    2    8        30   -5.52
  0.125000  0.266667  0.733333  0.125000  0.100000    3    8        30   -5.55
  0.125000  0.266667  0.733333  0.166667  0.133333    3    8        30   -5.59
  0.125000  0.266667  0.733333  0.208333  0.166667    3    8        30   -5.63
  0.125000  0.266667  0.733333  0.000000  0.266667    3    8        30   -5.67
  0.125000  0.266667  0.733333  0.208333  0.066667    3    8        30   -5.70
  0.125000  0.266667  0.733333  0.166667  0.100000    3    8        30   -5.74
  0.125000  0.266667  0.733333  0.166667  0.166667    3    8        30   -5.78
  0.125000  0.300000  0.700000  0.333333  0.200000    3    9        30   -5.82
  0.125000  0.300000  0.700000  0.250000  0.166667    3    9        30   -5.85
  0.125000  0.300000  0.700000  0.250000  0.166667    3    9        30   -5.89
  0.166667  0.300000  0.700000  0.208333  0.166667    4    9        30   -5.93
  0.166667  0.300000  0.700000  0.041667  0.300000    4    9        30   -5.97
  0.250000  0.333333  0.666667  0.250000  0.333333    6   10        30   -6.00
  0.250000  0.333333  0.666667  0.291667  0.166667    6   10        30   -6.04
  0.250000  0.333333  0.666667  0.166667  0.100000    6   10        30   -6.08
  0.250000  0.333333  0.666667  0.166667  0.300000    6   10        30   -6.12
  0.250000  0.366667  0.633333  0.291667  0.233333    6   11        30   -6.15
  0.250000  0.366667  0.633333  0.333333  0.200000    6   11        30   -6.19
  0.250000  0.366667  0.633333  0.291667  0.166667    6   11        30   -6.23
  0.250000  0.400000  0.600000  0.291667  0.200000    6   12        30   -6.27
  0.250000  0.433333  0.566667  0.416667  0.200000    6   13        30   -6.30
  0.250000  0.433333  0.566667  0.166667  0.233333    6   13        30   -6.34
  0.291667  0.433333  0.566667  0.083333  0.266667    7   13        30   -6.38
  0.291667  0.433333  0.566667  0.166667  0.200000    7   13        30   -6.42
  0.333333  0.433333  0.566667  0.250000  0.233333    8   13        30   -6.45
  0.333333  0.500000  0.500000  0.375000  0.200000    8   15        30   -6.49
  0.333333  0.500000  0.500000  0.125000  0.166667    8   15        30   -6.53
  0.416667  0.500000  0.500000  0.333333  0.166667   10   15        30   -6.57
  0.416667  0.533333  0.466667  0.333333  0.300000   10   16        30   -6.60
  0.416667  0.566667  0.433333  0.250000  0.433333   10   17        30   -6.64
  0.416667  0.600000  0.400000  0.291667  0.166667   10   18        30   -6.68
  0.416667  0.600000  0.400000  0.458333  0.200000   10   18        30   -6.72
  0.416667  0.600000  0.400000  0.291667  0.300000   10   18        30   -6.75
  0.416667  0.633333  0.366667  0.250000  0.166667   10   19        30   -6.79
  0.416667  0.633333  0.366667  0.333333  0.400000   10   19        30   -6.83
  0.458333  0.633333  0.366667  0.166667  0.266667   11   19        30   -6.87
  0.458333  0.633333  0.366667  0.291667  0.333333   11   19        30   -6.90
  0.458333  0.633333  0.366667  0.250000  0.266667   11   19        30   -6.94
  0.458333  0.666667  0.333333  0.375000  0.233333   11   20        30   -6.98
  0.458333  0.666667  0.333333  0.333333  0.200000   11   20        30   -7.02
  0.541667  0.733333  0.266667  0.375000  0.400000   13   22        30   -7.05
  0.541667  0.733333  0.266667  0.375000  0.333333   13   22        30   -7.09
  0.583333  0.733333  0.266667  0.208333  0.466667   14   22        30   -7.13
  0.666667  0.733333  0.266667  0.166667  0.266667   16   22        30   -7.17
  0.666667  0.733333  0.266667  0.458333  0.300000   16   22        30   -7.20
  0.708333  0.766667  0.233333  0.125000  0.366667   17   23        30   -7.24
  0.708333  0.766667  0.233333  0.291667  0.233333   17   23        30   -7.28
  0.708333  0.766667  0.233333  0.250000  0.266667   17   23        30   -7.32
  0.708333  0.766667  0.233333  0.416667  0.366667   17   23        30   -7.35
  0.708333  0.800000  0.200000  0.375000  0.466667   17   24        30   -7.39
  0.708333  0.800000  0.200000  0.375000  0.233333   17   24        30   -7.43
  0.750000  0.800000  0.200000  0.125000  0.266667   18   24        30   -7.47
  0.750000  0.800000  0.200000  0.458333  0.533333   18   24        30   -7.50
  0.750000  0.833333  0.166667  0.375000  0.366667   18   25        30   -7.54
  0.750000  0.833333  0.166667  0.333333  0.466667   18   25        30   -7.58
  0.791667  0.900000  0.100000  0.375000  0.433333   19   27        30   -7.62
  0.833333  0.900000  0.100000  0.208333  0.333333   20   27        30   -7.65
  0.833333  0.900000  0.100000  0.333333  0.466667   20   27        30   -7.69
  0.833333  0.933333  0.066667  0.416667  0.433333   20   28        30   -7.73
  0.833333  0.933333  0.066667  0.416667  0.233333   20   28        30   -7.77
  0.833333  0.933333  0.066667  0.375000  0.366667   20   28        30   -7.80
  0.833333  0.933333  0.066667  0.541667  0.333333   20   28        30   -7.84
  0.833333  0.933333  0.066667  0.625000  0.400000   20   28        30   -7.88
  0.833333  0.933333  0.066667  0.500000  0.466667   20   28        30   -7.92
  0.833333  0.933333  0.066667  0.541667  0.200000   20   28        30   -7.95
  0.875000  0.966667  0.033333  0.291667  0.500000   21   29        30   -7.99
  0.875000  0.966667  0.033333  0.375000  0.500000   21   29        30   -8.03
  0.875000  0.966667  0.033333  0.500000  0.433333   21   29        30   -8.07
  0.916667  0.966667  0.033333  0.500000  0.333333   22   29        30   -8.10
  0.916667  0.966667  0.033333  0.291667  0.333333   22   29        30   -8.14
  0.916667  0.966667  0.033333  0.416667  0.433333   22   29        30   -8.18
  0.916667  0.966667  0.033333  0.458333  0.466667   22   29        30   -8.22
  0.916667  1.000000  0.000000  0.375000  0.566667   22   30        30   -8.25
  0.958333  1.000000  0.000000  0.458333  0.366667   23   30        30   -8.29
  0.958333  1.000000  0.000000  0.500000  0.400000   23   30        30   -8.33
  0.958333  1.000000  0.000000  0.375000  0.400000   23   30        30   -8.37
  0.958333  1.000000  0.000000  0.500000  0.500000   23   30        30   -8.40
  0.958333  1.000000  0.000000  0.375000  0.566667   23   30        30   -8.44
  0.958333  1.000000  0.000000  0.500000  0.666667   23   30        30   -8.48
  1.000000  1.000000  0.000000  0.333333  0.466667   24   30        30   -8.52
  1.000000  1.000000  0.000000  0.375000  0.466667   24   30        30   -8.55
  1.000000  1.000000  0.000000  0.541667  0.266667   24   30        30   -8.59
  1.000000  1.000000  0.000000  0.291667  0.466667   24   30        30   -8.63
  1.000000  1.000000  0.000000  0.500000  0.400000   24   30        30   -8.67
  1.000000  1.000000  0.000000  0.375000  0.266667   24   30        30   -8.70
  1.000000  1.000000  0.000000  0.500000  0.600000   24   30        30   -8.74
  1.000000  1.000000  0.000000  0.500000  0.300000   24   30        30   -8.78
  1.000000  1.000000  0.000000  0.375000  0.500000   24   30        30   -8.82
  1.000000  1.000000  0.000000  0.416667  0.500000   24   30        30   -8.85
  1.000000  1.000000  0.000000  0.416667  0.433333   24   30        30   -8.89
  1.000000  1.000000  0.000000  0.625000  0.500000   24   30        30   -8.93
  1.000000  1.000000  0.000000  0.583333  0.466667   24   30        30   -8.96
  1.000000  1.000000  0.000000  0.416667  0.633333   24   30        30   -9.00
  1.000000  1.000000  0.000000  0.583333  0.466667   24   30        30   -9.04
  1.000000  1.000000  0.000000  0.458333  0.466667   24   30        30   -9.08
  1.000000  1.000000  0.000000  0.416667  0.600000   24   30        30   -9.11
  1.000000  1.000000  0.000000  0.583333  0.500000   24   30        30   -9.15
  1.000000  1.000000  0.000000  0.458333  0.566667   24   30        30   -9.19
  1.000000  1.000000  0.000000  0.708333  0.533333   24   30        30   -9.23
  1.000000  1.000000  0.000000  0.333333  0.433333   24   30        30   -9.26
  1.000000  1.000000  0.000000  0.500000  0.433333   24   30        30   -9.30
  1.000000  1.000000  0.000000  0.583333  0.600000   24   30        30   -9.34
  1.000000  1.000000  0.000000  0.750000  0.766667   24   30        30   -9.38
  1.000000  1.000000  0.000000  0.375000  0.700000   24   30        30   -9.41
  1.000000  1.000000  0.000000  0.500000  0.566667   24   30        30   -9.45
  1.000000  1.000000  0.000000  0.458333  0.533333   24   30        30   -9.49
  1.000000  1.000000  0.000000  0.708333  0.633333   24   30        30   -9.53
  1.000000  1.000000  0.000000  0.708333  0.566667   24   30        30   -9.56
  1.000000  1.000000  0.000000  0.458333  0.633333   24   30        30   -9.60
  1.000000  1.000000  0.000000  0.541667  0.600000   24   30        30   -9.64
  1.000000  1.000000  0.000000  0.666667  0.533333   24   30        30   -9.68
  1.000000  1.000000  0.000000  0.458333  0.700000   24   30        30   -9.71
  1.000000  1.000000  0.000000  0.500000  0.566667   24   30        30   -9.75
  1.000000  1.000000  0.000000  0.708333  0.533333   24   30        30   -9.79
  1.000000  1.000000  0.000000  0.500000  0.700000   24   30        30   -9.83
  1.000000  1.000000  0.000000  0.666667  0.566667   24   30        30   -9.86
  1.000000  1.000000  0.000000  0.583333  0.733333   24   30        30   -9.90
  1.000000  1.000000  0.000000  0.625000  0.533333   24   30        30   -9.94
  1.000000  1.000000  0.000000  0.541667  0.666667   24   30        30   -9.98
  1.000000  1.000000  0.000000  0.583333  0.633333   24   30        30  -10.01
  1.000000  1.000000  0.000000  0.416667  0.766667   24   30        30  -10.05
  1.000000  1.000000  0.000000  0.666667  0.766667   24   30        30  -10.09
  1.000000  1.000000  0.000000  0.375000  0.600000   24   30        30  -10.13
  1.000000  1.000000  0.000000  0.666667  0.733333   24   30        30  -10.16
  1.000000  1.000000  0.000000  0.541667  0.600000   24   30        30  -10.20
  1.000000  1.000000  0.000000  0.583333  0.533333   24   30        30  -10.24
  1.000000  1.000000  0.000000  0.791667  0.666667   24   30        30  -10.28
  1.000000  1.000000  0.000000  0.666667  0.600000   24   30        30  -10.31
  1.000000  1.000000  0.000000  0.625000  0.633333   24   30        30  -10.35
  1.000000  1.000000  0.000000  0.916667  0.633333   24   30        30  -10.39
  1.000000  1.000000  0.000000  0.708333  0.733333   24   30        30  -10.43
  1.000000  1.000000  0.000000  0.583333  0.700000   24   30        30  -10.46
  1.000000  1.000000  0.000000  0.541667  0.633333   24   30        30  -10.50
  1.000000  1.000000  0.000000  0.666667  0.600000   24   30        30  -10.54
  1.000000  1.000000  0.000000  0.833333  0.566667   24   30        30  -10.58
  1.000000  1.000000  0.000000  0.666667  0.700000   24   30        30  -10.61
  1.000000  1.000000  0.000000  0.708333  0.666667   24   30        30  -10.65
  1.000000  1.000000  0.000000  0.833333  0.666667   24   30        30  -10.69
  1.000000  1.000000  0.000000  0.791667  0.800000   24   30        30  -10.73
  1.000000  1.000000  0.000000  0.708333  0.633333   24   30        30  -10.76
  1.000000  1.000000  0.000000  0.666667  0.733333   24   30        30  -10.80
  1.000000  1.000000  0.000000  0.666667  0.700000   24   30        30  -10.84
  1.000000  1.000000  0.000000  0.666667  0.633333   24   30        30  -10.88
  1.000000  1.000000  0.000000  0.708333  0.800000   24   30        30  -10.91
  1.000000  1.000000  0.000000  0.708333  0.633333   24   30        30  -10.95
  1.000000  1.000000  0.000000  0.708333  0.666667   24   30        30  -10.99
  1.000000  1.000000  0.000000  0.625000  0.733333   24   30        30  -11.03
  1.000000  1.000000  0.000000  0.791667  0.833333   24   30        30  -11.06
  1.000000  1.000000  0.000000  0.833333  0.766667   24   30        30  -11.10
  1.000000  1.000000  0.000000  0.625000  0.866667   24   30        30  -11.14
  1.000000  1.000000  0.000000  0.708333  0.766667   24   30        30  -11.18
  1.000000  1.000000  0.000000  0.583333  0.566667   24   30        30  -11.21
  1.000000  1.000000  0.000000  0.791667  0.766667   24   30        30  -11.25
  1.000000  1.000000  0.000000  0.666667  0.766667   24   30        30  -11.29
  1.000000  1.000000  0.000000  0.791667  0.733333   24   30        30  -11.33
  1.000000  1.000000  0.000000  0.958333  0.766667   24   30        30  -11.36
  1.000000  1.000000  0.000000  0.916667  0.800000   24   30        30  -11.40
  1.000000  1.000000  0.000000  0.708333  0.766667   24   30        30  -11.44
  1.000000  1.000000  0.000000  0.875000  0.700000   24   30        30  -11.48
  1.000000  1.000000  0.000000  0.833333  0.866667   24   30        30  -11.51
  1.000000  1.000000  0.000000  0.833333  0.733333   24   30        30  -11.55
  1.000000  1.000000  0.000000  0.958333  0.700000   24   30        30  -11.59
  1.000000  1.000000  0.000000  0.833333  0.766667   24   30        30  -11.63
  1.000000  1.000000  0.000000  0.791667  0.866667   24   30        30  -11.66
  1.000000  1.000000  0.000000  0.791667  0.900000   24   30        30  -11.70
  1.000000  1.000000  0.000000  0.791667  0.766667   24   30        30  -11.74
  1.000000  1.000000  0.000000  0.875000  0.733333   24   30        30  -11.78
  1.000000  1.000000  0.000000  0.666667  0.733333   24   30        30  -11.81
  1.000000  1.000000  0.000000  0.833333  0.866667   24   30        30  -11.85
  1.000000  1.000000  0.000000  0.958333  0.766667   24   30        30  -11.89
  1.000000  1.000000  0.000000  0.833333  0.900000   24   30        30  -11.93
  1.000000  1.000000  0.000000  0.708333  0.833333   24   30        30  -11.96
  1.000000  1.000000  0.000000  0.875000  0.933333   24   30        30  -12.00
  1.000000  1.000000  0.000000  0.791667  0.666667   24   30        30  -12.04
  1.000000  1.000000  0.000000  0.916667  0.766667   24   30        30  -12.08
  1.000000  1.000000  0.000000  0.833333  0.833333   24   30        30  -12.11
  1.000000  1.000000  0.000000  0.916667  0.866667   24   30        30  -12.15
  1.000000  1.000000  0.000000  0.875000  0.866667   24   30        30  -12.19
  1.000000  1.000000  0.000000  0.833333  0.733333   24   30        30  -12.23
  1.000000  1.000000  0.000000  0.875000  0.833333   24   30        30  -12.26
  1.000000  1.000000  0.000000  0.916667  0.866667   24   30        30  -12.30
  1.000000  1.000000  0.000000  0.791667  0.866667   24   30        30  -12.34
  1.000000  1.000000  0.000000  0.916667  0.833333   24   30        30  -12.38
  1.000000  1.000000  0.000000  0.916667  0.900000   24   30        30  -12.41
  1.000000  1.000000  0.000000  0.875000  0.933333   24   30        30  -12.45
  1.000000  1.000000  0.000000  0.958333  0.866667   24   30        30  -12.49
  1.000000  1.000000  0.000000  1.000000  0.866667   24   30        30  -12.53
  1.000000  1.000000  0.000000  0.875000  0.933333   24   30        30  -12.56
  1.000000  1.000000  0.000000  0.875000  0.933333   24   30        30  -12.60
  1.000000  1.000000  0.000000  0.750000  0.966667   24   30        30  -12.64
  1.000000  1.000000  0.000000  0.875000  0.933333   24   30        30  -12.68
  1.000000  1.000000  0.000000  0.958333  0.866667   24   30        30  -12.71
  1.000000  1.000000  0.000000  0.916667  0.966667   24   30        30  -12.75
  1.000000  1.000000  0.000000  0.958333  0.900000   24   30        30  -12.79
  1.000000  1.000000  0.000000  0.916667  0.833333   24   30        30  -12.83
  1.000000  1.000000  0.000000  0.958333  0.933333   24   30        30  -12.86
  1.000000  1.000000  0.000000  0.916667  0.966667   24   30        30  -12.90
  1.000000  1.000000  0.000000  0.875000  1.000000   24   30        30  -12.94
  1.000000  1.000000  0.000000  0.958333  0.966667   24   30        30  -12.98
  1.000000  1.000000  0.000000  0.958333  1.000000   24   30        30  -13.01
  1.000000  1.000000  0.000000  0.958333  0.966667   24   30        30  -13.05
  1.000000  1.000000  0.000000  1.000000  0.966667   24   30        30  -13.09
  1.000000  1.000000  0.000000  1.000000  0.966667   24   30        30  -13.13
  1.000000  1.000000  0.000000  1.000000  0.966667   24   30        30  -13.16
  1.000000  1.000000  0.000000  0.958333  0.966667   24   30        30  -13.20
  1.000000  1.000000  0.000000  0.958333  1.000000   24   30        30  -13.24
  1.000000  1.000000  0.000000  0.958333  0.933333   24   30        30  -13.28
  1.000000  1.000000  0.000000  0.958333  1.000000   24   30        30  -13.31
  1.000000  1.000000  0.000000  1.000000  1.000000   24   30        30  -13.35
  1.000000  1.000000  0.000000  0.958333  1.000000   24   30        30  -13.39
  1.000000  1.000000  0.000000  1.000000  0.966667   24   30        30  -13.43
  1.000000  1.000000  0.000000  1.000000  1.000000   24   30        30  -13.46
  1.000000  1.000000  0.000000  1.000000  1.000000   24   30        30  -13.50
  1.000000  1.000000  0.000000  1.000000  1.000000   24   30        30  -13.54
  1.000000  1.000000  0.000000  1.000000  1.000000   24   30        30  -13.57
  1.000000  1.000000  0.000000  1.000000  1.000000   24   30        30  -13.61
  1.000000  1.000000  0.000000  1.000000  1.000000   24   30        30  -13.65
  1.000000  1.000000  0.000000  1.000000  1.000000   24   30        30  -13.69
  1.000000  1.000000  0.000000  1.000000  1.000000   24   30        30  -13.72
  1.000000  1.000000  0.000000  1.000000  1.000000   24   30        30  -13.76
  1.000000  1.000000  0.000000  1.000000  1.000000   24   30        30  -13.80
  1.000000  1.000000  0.000000  1.000000  1.000000   24   30        30  -13.84
  1.000000  1.000000  0.000000  1.000000  1.000000   24   30        30  -13.87
  1.000000  1.000000  0.000000  1.000000  1.000000   24   30        30  -13.91
  1.000000  1.000000  0.000000  1.000000  1.000000   24   30        30  -13.95
  1.000000  1.000000  0.000000  1.000000  1.000000   24   30        30  -13.99
  1.000000  1.000000  0.000000  1.000000  1.000000   24   30        30  -14.02
  1.000000  1.000000  0.000000  1.000000  1.000000   24   30        30  -14.06
  1.000000  1.000000  0.000000  1.000000  1.000000   24   30        30  -14.10
  1.000000  1.000000  0.000000  1.000000  1.000000   24   30        30  -14.14
  1.000000  1.000000  0.000000  1.000000  1.000000   24   30        30  -14.17
  1.000000  1.000000  0.000000  1.000000  1.000000   24   30        30  -14.21
  1.000000  1.000000  0.000000  1.000000  1.000000   24   30        30  -14.25
  1.000000  1.000000  0.000000  1.000000  1.000000   24   30        30  -14.29
  1.000000  1.000000  0.000000  1.000000  1.000000   24   30        30  -14.32
  1.000000  1.000000  0.000000  1.000000  1.000000   24   30        30  -14.36
  1.000000  1.000000  0.000000  1.000000  1.000000   24   30        30  -14.40
  1.000000  1.000000  0.000000  1.000000  1.000000   24   30        30  -14.44
  1.000000  1.000000  0.000000  1.000000  1.000000   24   30        30  -14.47
  1.000000  1.000000  0.000000  1.000000  1.000000   24   30        30  -14.51
  1.000000  1.000000  0.000000  1.000000  1.000000   24   30        30  -14.55
  1.000000  1.000000  0.000000  1.000000  1.000000   24   30        30  -14.59
  1.000000  1.000000  0.000000  1.000000  1.000000   24   30        30  -14.62
  1.000000  1.000000  0.000000  1.000000  1.000000   24   30        30  -14.66
  1.000000  1.000000  0.000000  1.000000  1.000000   24   30        30  -14.70
  1.000000  1.000000  0.000000  1.000000  1.000000   24   30        30  -14.74
  1.000000  1.000000  0.000000  1.000000  1.000000   24   30        30  -14.77
  1.000000  1.000000  0.000000  1.000000  1.000000   24   30        30  -14.81
  1.000000  1.000000  0.000000  1.000000  1.000000   24   30        30  -14.85
  1.000000  1.000000  0.000000  1.000000  1.000000   24   30        30  -14.89
  1.000000  1.000000  0.000000  1.000000  1.000000   24   30        30  -14.92
  1.000000  1.000000  0.000000  1.000000  1.000000   24   30        30  -14.96
  1.000000  1.000000  0.000000  1.000000  1.000000   24   30        30  -15.00
  1.000000  1.000000  0.000000  1.000000  1.000000   24   30        30  -15.04
  1.000000  1.000000  0.000000  1.000000  1.000000   24   30        30  -15.07
  1.000000  1.000000  0.000000  1.000000  1.000000   24   30        30  -15.11
  1.000000  1.000000  0.000000  1.000000  1.000000   24   30        30  -15.15
  1.000000  1.000000  0.000000  1.000000  1.000000   24   30        30  -15.19
  1.000000  1.000000  0.000000  1.000000  1.000000   24   30        30  -15.22
  1.000000  1.000000  0.000000  1.000000  1.000000   24   30        30  -15.26
  1.000000  1.000000  0.000000  1.000000  1.000000   24   30        30  -15.30
  1.000000  1.000000  0.000000  1.000000  1.000000   24   30        30  -15.34
  1.000000  1.000000  0.000000  1.000000  1.000000   24   30        30  -15.37
  1.000000  1.000000  0.000000  1.000000  1.000000   24   30        30  -15.41
  1.000000  1.000000  0.000000  1.000000  1.000000   24   30        30  -15.45
  1.000000  1.000000  0.000000  1.000000  1.000000   24   30        30  -15.49
  1.000000  1.000000  0.000000  1.000000  1.000000   24   30        30  -15.52
  1.000000  1.000000  0.000000  1.000000  1.000000   24   30        30  -15.56
  1.000000  1.000000  0.000000  1.000000  1.000000   24   30        30  -15.60
  1.000000  1.000000  0.000000  1.000000  1.000000   24   30        30  -15.64
  1.000000  1.000000  0.000000  1.000000  1.000000   24   30        30  -15.67
  1.000000  1.000000  0.000000  1.000000  1.000000   24   30        30  -15.71
  1.000000  1.000000  0.000000  1.000000  1.000000   24   30        30  -15.75
  1.000000  1.000000  0.000000  1.000000  1.000000   24   30        30  -15.79
  1.000000  1.000000  0.000000  1.000000  1.000000   24   30        30  -15.82
  1.000000  1.000000  0.000000  1.000000  1.000000   24   30        30  -15.86
  1.000000  1.000000  0.000000  1.000000  1.000000   24   30        30  -15.90
  1.000000  1.000000  0.000000  1.000000  1.000000   24   30        30  -15.94
  1.000000  1.000000  0.000000  1.000000  1.000000   24   30        30  -15.97
  1.000000  1.000000  0.000000  1.000000  1.000000   24   30        30  -16.01
  1.000000  1.000000  0.000000  1.000000  1.000000   24   30        30  -16.05
  1.000000  1.000000  0.000000  1.000000  1.000000   24   30        30  -16.09
  1.000000  1.000000  0.000000  1.000000  1.000000   24   30        30  -16.12
  1.000000  1.000000  0.000000  1.000000  1.000000   24   30        30  -16.16
  1.000000  1.000000  0.000000  1.000000  1.000000   24   30        30  -16.20
  1.000000  1.000000  0.000000  1.000000  1.000000   24   30        30  -16.24
  1.000000  1.000000  0.000000  1.000000  1.000000   24   30        30  -16.27
  1.000000  1.000000  0.000000  1.000000  1.000000   24   30        30  -16.31
  1.000000  1.000000  0.000000  1.000000  1.000000   24   30        30  -16.35
  1.000000  1.000000  0.000000  1.000000  1.000000   24   30        30  -16.39
  1.000000  1.000000  0.000000  1.000000  1.000000   24   30        30  -16.42
  1.000000  1.000000  0.000000  1.000000  1.000000   24   30        30  -16.46
  1.000000  1.000000  0.000000  1.000000  1.000000   24   30        30  -16.50
  1.000000  1.000000  0.000000  1.000000  1.000000   24   30        30  -16.54
  1.000000  1.000000  0.000000  1.000000  1.000000   24   30        30  -16.57
  1.000000  1.000000  0.000000  1.000000  1.000000   24   30        30  -16.61
  1.000000  1.000000  0.000000  1.000000  1.000000   24   30        30  -16.65
  1.000000  1.000000  0.000000  1.000000  1.000000   24   30        30  -16.69
  1.000000  1.000000  0.000000  1.000000  1.000000   24   30        30  -16.72
  1.000000  1.000000  0.000000  1.000000  1.000000   24   30        30  -16.76
  1.000000  1.000000  0.000000  1.000000  1.000000   24   30        30  -16.80
  1.000000  1.000000  0.000000  1.000000  1.000000   24   30        30  -16.84
  1.000000  1.000000  0.000000  1.000000  1.000000   24   30        30  -16.87
  1.000000  1.000000  0.000000  1.000000  1.000000   24   30        30  -16.91
  1.000000  1.000000  0.000000  1.000000  1.000000   24   30        30  -16.95
  1.000000  1.000000  0.000000  1.000000  1.000000   24   30        30  -16.99
  1.000000  1.000000  0.000000  1.000000  1.000000   24   30        30  -17.02
  1.000000  1.000000  0.000000  1.000000  1.000000   24   30        30  -17.06
  1.000000  1.000000  0.000000  1.000000  1.000000   24   30        30  -17.10
  1.000000  1.000000  0.000000  1.000000  1.000000   24   30        30  -17.14
  1.000000  1.000000  0.000000  1.000000  1.000000   24   30        30  -17.17
  1.000000  1.000000  0.000000  1.000000  1.000000   24   30        30  -17.21
  1.000000  1.000000  0.000000  1.000000  1.000000   24   30        30  -17.25
  1.000000  1.000000  0.000000  1.000000  1.000000   24   30        30  -17.29
  1.000000  1.000000  0.000000  1.000000  1.000000   24   30        30  -17.32
  1.000000  1.000000  0.000000  1.000000  1.000000   24   30        30  -17.36
  1.000000  1.000000  0.000000  1.000000  1.000000   24   30        30  -17.40
  1.000000  1.000000  0.000000  1.000000  1.000000   24   30        30  -17.44
  1.000000  1.000000  0.000000  1.000000  1.000000   24   30        30  -17.47
  1.000000  1.000000  0.000000  1.000000  1.000000   24   30        30  -17.51
  1.000000  1.000000  0.000000  1.000000  1.000000   24   30        30  -17.55
  1.000000  1.000000  0.000000  1.000000  1.000000   24   30        30  -17.59
  1.000000  1.000000  0.000000  1.000000  1.000000   24   30        30  -17.62
  1.000000  1.000000  0.000000  1.000000  1.000000   24   30        30  -17.66
  1.000000  1.000000  0.000000  1.000000  1.000000   24   30        30  -17.70
  1.000000  1.000000  0.000000  1.000000  1.000000   24   30        30  -17.74
  1.000000  1.000000  0.000000  1.000000  1.000000   24   30        30  -17.77
  1.000000  1.000000  0.000000  1.000000  1.000000   24   30        30  -17.81
  1.000000  1.000000  0.000000  1.000000  1.000000   24   30        30  -17.85
  1.000000  1.000000  0.000000  1.000000  1.000000   24   30        30  -17.89
  1.000000  1.000000  0.000000  1.000000  1.000000   24   30        30  -17.92
  1.000000  1.000000  0.000000  1.000000  1.000000   24   30        30  -17.96
  1.000000  1.000000  0.000000  1.000000  1.000000   24   30        30  -18.00
  1.000000  1.000000  0.000000  1.000000  1.000000   24   30        30  -18.04
  1.000000  1.000000  0.000000  1.000000  1.000000   24   30        30  -18.07
  1.000000  1.000000  0.000000  1.000000  1.000000   24   30        30  -18.11
  1.000000  1.000000  0.000000  1.000000  1.000000   24   30        30  -18.15
  1.000000  1.000000  0.000000  1.000000  1.000000   24   30        30  -18.19
# AUC = 0.620833 0.343056
