# Supplementary material for: Binding free energy predictions in host-guest systems using Autodock4. A retrospective analysis on SAMPL6, SAMPL7 and SAMPL8 challenges
Source: J Comput Aided Mol Des. 2021 May 24;35(6):721–9. doi: 10.1007/s10822-021-00388-4 (PMC8141411; doi:10.1007/s10822-021-00388-4)
Supplement: Supplementary file 1 — Supplementary material 1 (ZIP 20409 kb) [file 10822_2021_388_MOESM1_ESM.zip › workspace/ROCs/SAMPL6.MIXED.corr]

-6.69 -29.4052
-8.22 -19.5996
-7.65 -31.4838
-7.66 -25.5604
-6.45 -34.2069
-7.8 -30.7554
-8.18 -18.5713
-8.34 -19.8418
-10.0 -17.5632
-13.5 -30.3981
-8.68 -19.8500
-6.69 -20.71192194
-8.22 -23.95826063
-7.65 3.069352075
-7.66 -36.12197624
-6.45 -32.55013695
-7.8 -25.58600669
-8.18 -25.38448555
-8.34 -20.03764616
-10.0 -24.61307385
-13.5 -27.6300738
-8.68 -23.27684397
-5.68 -32.58567159
-4.65 -30.39634188
-8.38 -41.37830685
-5.18 -24.09193016
-7.11 -41.25728435
-4.59 -20.06602834
-4.97 -29.96944836
-6.22 -26.39773872
-5.68 -12.5818
-4.65 -11.6401
-8.38 -18.1635
-5.18 -10.0210
-7.11 -16.9746
-4.59 -9.1263
-4.97 -11.2557
-6.22 -11.4328
-6.06 -34.65408069
-5.97 -34.03644809
-6.81 -26.65630505
-5.6 -28.96871941
-7.79 -46.01526289
-4.16 -26.07355071
-5.4 -33.79028703
-4.13 -26.17385158
-6.06 -11.975
-5.97 -11.3231
-6.81 -19.3148
-5.6 -8.2554
-7.79 -19.1613
-4.16 -6.131
-5.4 -10.3743
-4.13 -6.7641
