# Supplementary material for: Binding free energy predictions in host-guest systems using Autodock4. A retrospective analysis on SAMPL6, SAMPL7 and SAMPL8 challenges
Source: J Comput Aided Mol Des. 2021 May 24;35(6):721–9. doi: 10.1007/s10822-021-00388-4 (PMC8141411; doi:10.1007/s10822-021-00388-4)
Supplement: Supplementary file 1 — Supplementary material 1 (ZIP 20409 kb) [file 10822_2021_388_MOESM1_ESM.zip › workspace/ROCs/SAMPL6.AUTO.corr]

-6.69 -7.96545831035395
-8.22 -7.04433447734218
-7.65 -8.09635852214173
-7.66 -7.44168739668484
-6.45 -7.72288764727001
-7.8 -4.59949416742167
-8.18 -6.5612482162276
-8.34 -5.89410367357152
-10.0 -5.98444107047276
-13.5 -8.26609183938539
-8.68 -6.43267925243816
-5.68 -6.26644674619305
-4.65 -5.01087586495511
-8.38 -7.64229489946455
-5.18 -4.82644674619305
-7.11 -7.03349519028518
-4.59 -5.10209934766372
-4.97 -5.18168739668484
-6.22 -5.80766165723121
-6.06 -5.97
-5.97 -5.1012482162276
-6.81 -7.53
-5.6 -5.1612482162276
-7.79 -7.09773419524354
-4.16 -5.47644674619305
-5.4 -5.42766165723121
-4.13 -6.15168739668484
-6.69 -7.01976
-8.22 -7.13326
-7.65 -6.54654
-7.66 -7.95977
-6.45 -7.58927
-7.8 -5.20941
-8.18 -6.83506
-8.34 -5.54478
-10.0 -6.00113
-13.5 -7.15861
-8.68 -6.37804
-5.68 -7.2254
-4.65 -6.47645
-8.38 -8.49016
-5.18 -6.6174
-7.11 -7.5987
-4.59 -6.75513
-4.97 -6.67216
-6.22 -7.37383
-6.06 -7.02206
-5.97 -6.26056
-6.81 -8.24408
-5.6 -6.471
-7.79 -7.23339
-4.16 -6.94812
-5.4 -6.56903
-4.13 -7.60334
