# Supplementary material for: Binding free energy predictions in host-guest systems using Autodock4. A retrospective analysis on SAMPL6, SAMPL7 and SAMPL8 challenges
Source: J Comput Aided Mol Des. 2021 May 24;35(6):721–9. doi: 10.1007/s10822-021-00388-4 (PMC8141411; doi:10.1007/s10822-021-00388-4)
Supplement: Supplementary file 1 — Supplementary material 1 (ZIP 20409 kb) [file 10822_2021_388_MOESM1_ESM.zip › workspace/ROCs/SAMPL8.MIXED.corr]

-7.045958969705548 -7.88
-9.925033803910846 -8.99
-11.634941955018606 -7.12
-11.222729638127547 -6.80
-12.323093816594985 -8.46
-14.074988802781268 -8.82
-7.9216964489697315 -6.62
-7.045958969705548 -6.72
-9.925033803910846 -6.46
-11.634941955018606 -9.34
-11.222729638127547 -8.72
-12.323093816594985 -8.14
-14.074988802781268 -9.15
-7.9216964489697315 -8.39
-7.045958969705548 -6.58
-9.925033803910846 -8.47
-11.634941955018606 -12.90
-11.222729638127547 -12.02
-12.323093816594985 -9.21
-14.074988802781268 -12.32
-7.9216964489697315 -11.03
-7.045958969705548 -7.87
-9.925033803910846 -9.46
-11.634941955018606 -9.01
-11.222729638127547 -8.66
-12.323093816594985 -8.94
-14.074988802781268 -9.66
-7.9216964489697315 -10.56
-7.045958969705548 -6.72
-9.925033803910846 -6.46
-11.634941955018606 -9.34
-11.222729638127547 -8.72
-12.323093816594985 -7.64
-14.074988802781268 -9.15
-7.9216964489697315 -8.39
