# Supplementary material for: Binding free energy predictions in host-guest systems using Autodock4. A retrospective analysis on SAMPL6, SAMPL7 and SAMPL8 challenges
Source: J Comput Aided Mol Des. 2021 May 24;35(6):721–9. doi: 10.1007/s10822-021-00388-4 (PMC8141411; doi:10.1007/s10822-021-00388-4)
Supplement: Supplementary file 1 — Supplementary material 1 (ZIP 20409 kb) [file 10822_2021_388_MOESM1_ESM.zip › workspace/ROCs/SAMPL7.AUTO.corr]

-6.1 -7.34
-8.17 -9.22
-9.02 -5.77
-8.29 -6.82087586495511
-10.52 -7.78
-11.5 -10.2521905633429
-11.8 -10.8881577295845
-10.55 -6.87
-11.7 -7.19
-8.32 -8.11121713018299
-10.05 -8.63794163245078
-11.1 -9.77955115126035
-9.6 -6.16087586495511
-6.5 -7.97154638751018
-9.45 -9.11
-7.57 -6.78
0.0 -4.86917
-1.3 -5.8783
-3.37 -6.9132
-3.61 -6.4483
-5.57 -7.95345
-5.83 -6.79345
-6.98 -8.43312
-7.67 -9.86
-3.18 -4.37
-3.41 -5.97
-3.2 -4.39
-4.33 -7.39129193159007
-3.34 -4.51
-4.15 -6.35
-3.85 -4.26
-5.5 -5.91
-4.58 -4.54852090560887
-6.04 -6.32401326694473
-3.15 -4.24
-3.48 -6.75
-3.3 -4.88097764236162
-3.98 -6.72852090560887
-3.17 -4.91253075326709
-3.88 -6.58
-4.97 -4.73345
-6.91 -6.17814
-8.1 -7.16345
-6.76 -6.70282
-4.73 -7.29814
-4.97 -6
-6.07 -7.4
-8.25 -9.19
-8.17 -6.83393
-9.02 -5.88392
-8.29 -5.34422
-10.52 -4.42514
-6.1 -5.76751
-11.5 -6.06965
-11.8 -5.48021
-10.55 -5.30908
-11.7 -4.73608
-8.32 -5.28776
-10.05 -5.16022
-11.1 -5.56251
-9.6 -5.4909
-6.5 -4.70837
-9.45 -5.26289
-7.57 -5.44843
-4.97 -6.54858
-6.91 -8.06892
-8.1 -8.35577
-6.76 -7.9065
-4.73 -7.35061
-4.97 -6.71302
-6.07 -8.14577
-8.25 -9.14533
0.0 -6.79534
-1.3 -8.28902
-3.37 -8.2386
-3.61 -8.28362
-5.57 -7.7618
-5.83 -7.10701
-6.98 -8.26921
-7.67 -9.47335
-3.18 -4.76728
-3.41 -6.20302
-3.2 -4.7562
-4.33 -6.08362
-3.34 -4.86716
-4.15 -6.33506
-3.85 -4.56155
-5.5 -6.0065
-4.58 -4.56357
-6.04 -6.00113
-3.15 -4.82071
-3.48 -6.25783
-3.3 -4.81697
-3.98 -6.30113
-3.17 -4.77333
-3.88 -6.22517
