# Supplementary material for: Binding free energy predictions in host-guest systems using Autodock4. A retrospective analysis on SAMPL6, SAMPL7 and SAMPL8 challenges
Source: J Comput Aided Mol Des. 2021 May 24;35(6):721–9. doi: 10.1007/s10822-021-00388-4 (PMC8141411; doi:10.1007/s10822-021-00388-4)
Supplement: Supplementary file 1 — Supplementary material 1 (ZIP 20409 kb) [file 10822_2021_388_MOESM1_ESM.zip › workspace/ROCs/SAMPL7.MIXED.corr.roc]

  0.000000  0.000000  1.000000  0.000000  0.000000    0    0       255   73.05
  0.000000  0.000000  1.000000  0.000000  0.000000    0    0       255   72.51
  0.000000  0.000000  1.000000  0.000000  0.000000    0    0       255   71.97
  0.000000  0.000000  1.000000  0.000000  0.000000    0    0       255   71.44
  0.000000  0.000000  1.000000  0.000000  0.000000    0    0       255   70.90
  0.000000  0.000000  1.000000  0.000000  0.000000    0    0       255   70.36
  0.000000  0.000000  1.000000  0.000000  0.000000    0    0       255   69.82
  0.000000  0.000000  1.000000  0.000000  0.000000    0    0       255   69.29
  0.000000  0.000000  1.000000  0.000000  0.000000    0    0       255   68.75
  0.000000  0.000000  1.000000  0.000000  0.000000    0    0       255   68.21
  0.000000  0.000000  1.000000  0.000000  0.000000    0    0       255   67.67
  0.000000  0.000000  1.000000  0.000000  0.000000    0    0       255   67.14
  0.000000  0.000000  1.000000  0.000000  0.000000    0    0       255   66.60
  0.000000  0.000000  1.000000  0.000000  0.000000    0    0       255   66.06
  0.000000  0.000000  1.000000  0.000000  0.000000    0    0       255   65.52
  0.000000  0.000000  1.000000  0.000000  0.000000    0    0       255   64.99
  0.000000  0.000000  1.000000  0.000000  0.000000    0    0       255   64.45
  0.000000  0.000000  1.000000  0.000000  0.000000    0    0       255   63.91
  0.000000  0.000000  1.000000  0.000000  0.000000    0    0       255   63.37
  0.000000  0.000000  1.000000  0.000000  0.000000    0    0       255   62.84
  0.000000  0.000000  1.000000  0.000000  0.000000    0    0       255   62.30
  0.000000  0.000000  1.000000  0.000000  0.000000    0    0       255   61.76
  0.000000  0.000000  1.000000  0.000000  0.000000    0    0       255   61.22
  0.000000  0.000000  1.000000  0.000000  0.000000    0    0       255   60.69
  0.000000  0.000000  1.000000  0.000000  0.000000    0    0       255   60.15
  0.000000  0.000000  1.000000  0.000000  0.000000    0    0       255   59.61
  0.000000  0.000000  1.000000  0.000000  0.000000    0    0       255   59.07
  0.000000  0.000000  1.000000  0.000000  0.000000    0    0       255   58.54
  0.000000  0.000000  1.000000  0.000000  0.000000    0    0       255   58.00
  0.000000  0.000000  1.000000  0.000000  0.000000    0    0       255   57.46
  0.000000  0.000000  1.000000  0.000000  0.000000    0    0       255   56.92
  0.000000  0.000000  1.000000  0.000000  0.000000    0    0       255   56.39
  0.000000  0.000000  1.000000  0.000000  0.000000    0    0       255   55.85
  0.000000  0.000000  1.000000  0.000000  0.000000    0    0       255   55.31
  0.000000  0.000000  1.000000  0.000000  0.000000    0    0       255   54.77
  0.000000  0.000000  1.000000  0.000000  0.000000    0    0       255   54.24
  0.000000  0.000000  1.000000  0.000000  0.000000    0    0       255   53.70
  0.000000  0.000000  1.000000  0.000000  0.000000    0    0       255   53.16
  0.000000  0.000000  1.000000  0.000000  0.000000    0    0       255   52.62
  0.000000  0.000000  1.000000  0.000000  0.000000    0    0       255   52.09
  0.000000  0.000000  1.000000  0.000000  0.000000    0    0       255   51.55
  0.000000  0.000000  1.000000  0.000000  0.000000    0    0       255   51.01
  0.000000  0.000000  1.000000  0.000000  0.000000    0    0       255   50.47
  0.000000  0.000000  1.000000  0.000000  0.000000    0    0       255   49.94
  0.000000  0.000000  1.000000  0.000000  0.000000    0    0       255   49.40
  0.000000  0.000000  1.000000  0.000000  0.000000    0    0       255   48.86
  0.000000  0.000000  1.000000  0.000000  0.000000    0    0       255   48.32
  0.000000  0.000000  1.000000  0.000000  0.000000    0    0       255   47.79
  0.000000  0.000000  1.000000  0.000000  0.000000    0    0       255   47.25
  0.000000  0.000000  1.000000  0.000000  0.000000    0    0       255   46.71
  0.000000  0.000000  1.000000  0.000000  0.000000    0    0       255   46.17
  0.000000  0.000000  1.000000  0.000000  0.000000    0    0       255   45.64
  0.000000  0.000000  1.000000  0.000000  0.000000    0    0       255   45.10
  0.000000  0.000000  1.000000  0.000000  0.000000    0    0       255   44.56
  0.000000  0.000000  1.000000  0.000000  0.000000    0    0       255   44.02
  0.000000  0.000000  1.000000  0.000000  0.000000    0    0       255   43.49
  0.000000  0.000000  1.000000  0.000000  0.000000    0    0       255   42.95
  0.000000  0.000000  1.000000  0.000000  0.000000    0    0       255   42.41
  0.000000  0.000000  1.000000  0.000000  0.000000    0    0       255   41.87
  0.000000  0.000000  1.000000  0.000000  0.000000    0    0       255   41.34
  0.000000  0.000000  1.000000  0.000000  0.000000    0    0       255   40.80
  0.000000  0.000000  1.000000  0.000000  0.000000    0    0       255   40.26
  0.000000  0.000000  1.000000  0.000000  0.000000    0    0       255   39.72
  0.000000  0.000000  1.000000  0.000000  0.000000    0    0       255   39.19
  0.000000  0.000000  1.000000  0.000000  0.000000    0    0       255   38.65
  0.000000  0.000000  1.000000  0.000000  0.000000    0    0       255   38.11
  0.000000  0.000000  1.000000  0.000000  0.000000    0    0       255   37.57
  0.000000  0.000000  1.000000  0.000000  0.000000    0    0       255   37.04
  0.000000  0.000000  1.000000  0.000000  0.000000    0    0       255   36.50
  0.000000  0.000000  1.000000  0.000000  0.000000    0    0       255   35.96
  0.000000  0.000000  1.000000  0.000000  0.000000    0    0       255   35.42
  0.000000  0.000000  1.000000  0.000000  0.000000    0    0       255   34.89
  0.000000  0.000000  1.000000  0.000000  0.000000    0    0       255   34.35
  0.000000  0.000000  1.000000  0.000000  0.000000    0    0       255   33.81
  0.000000  0.000000  1.000000  0.000000  0.000000    0    0       255   33.27
  0.000000  0.000000  1.000000  0.000000  0.000000    0    0       255   32.74
  0.000000  0.000000  1.000000  0.000000  0.000000    0    0       255   32.20
  0.000000  0.000000  1.000000  0.000000  0.000000    0    0       255   31.66
  0.000000  0.000000  1.000000  0.000000  0.000000    0    0       255   31.12
  0.000000  0.000000  1.000000  0.000000  0.000000    0    0       255   30.59
  0.000000  0.000000  1.000000  0.000000  0.000000    0    0       255   30.05
  0.000000  0.000000  1.000000  0.000000  0.000000    0    0       255   29.51
  0.000000  0.000000  1.000000  0.000000  0.000000    0    0       255   28.97
  0.000000  0.000000  1.000000  0.000000  0.000000    0    0       255   28.44
  0.000000  0.000000  1.000000  0.000000  0.000000    0    0       255   27.90
  0.000000  0.000000  1.000000  0.000000  0.000000    0    0       255   27.36
  0.000000  0.000000  1.000000  0.000000  0.000000    0    0       255   26.82
  0.000000  0.000000  1.000000  0.000000  0.000000    0    0       255   26.29
  0.000000  0.000000  1.000000  0.000000  0.000000    0    0       255   25.75
  0.000000  0.000000  1.000000  0.000000  0.000000    0    0       255   25.21
  0.000000  0.000000  1.000000  0.000000  0.000000    0    0       255   24.67
  0.000000  0.000000  1.000000  0.000000  0.000000    0    0       255   24.14
  0.000000  0.000000  1.000000  0.000000  0.000000    0    0       255   23.60
  0.000000  0.000000  1.000000  0.000000  0.000000    0    0       255   23.06
  0.000000  0.000000  1.000000  0.000000  0.000000    0    0       255   22.52
  0.000000  0.000000  1.000000  0.000000  0.000000    0    0       255   21.99
  0.000000  0.000000  1.000000  0.000000  0.000000    0    0       255   21.45
  0.000000  0.000000  1.000000  0.000000  0.000000    0    0       255   20.91
  0.000000  0.000000  1.000000  0.000000  0.000000    0    0       255   20.37
  0.000000  0.000000  1.000000  0.000000  0.000000    0    0       255   19.84
  0.000000  0.000000  1.000000  0.000000  0.000000    0    0       255   19.30
  0.000000  0.000000  1.000000  0.000000  0.000000    0    0       255   18.76
  0.000000  0.000000  1.000000  0.000000  0.000000    0    0       255   18.22
  0.000000  0.000000  1.000000  0.000000  0.000000    0    0       255   17.69
  0.000000  0.000000  1.000000  0.000000  0.000000    0    0       255   17.15
  0.000000  0.000000  1.000000  0.000000  0.000000    0    0       255   16.61
  0.000000  0.000000  1.000000  0.000000  0.000000    0    0       255   16.07
  0.000000  0.000000  1.000000  0.000000  0.000000    0    0       255   15.54
  0.000000  0.000000  1.000000  0.000000  0.000000    0    0       255   15.00
  0.000000  0.000000  1.000000  0.000000  0.000000    0    0       255   14.46
  0.000000  0.000000  1.000000  0.000000  0.000000    0    0       255   13.92
  0.000000  0.000000  1.000000  0.000000  0.000000    0    0       255   13.39
  0.000000  0.000000  1.000000  0.000000  0.000000    0    0       255   12.85
  0.000000  0.000000  1.000000  0.000000  0.000000    0    0       255   12.31
  0.000000  0.000000  1.000000  0.000000  0.000000    0    0       255   11.77
  0.000000  0.000000  1.000000  0.000000  0.000000    0    0       255   11.24
  0.000000  0.000000  1.000000  0.000000  0.000000    0    0       255   10.70
  0.000000  0.000000  1.000000  0.000000  0.000000    0    0       255   10.16
  0.000000  0.000000  1.000000  0.000000  0.000000    0    0       255    9.62
  0.000000  0.000000  1.000000  0.000000  0.000000    0    0       255    9.09
  0.000000  0.000000  1.000000  0.000000  0.000000    0    0       255    8.55
  0.000000  0.000000  1.000000  0.000000  0.000000    0    0       255    8.01
  0.000000  0.000000  1.000000  0.000000  0.000000    0    0       255    7.47
  0.000000  0.000000  1.000000  0.000000  0.000000    0    0       255    6.94
  0.000000  0.003922  0.996078  0.000000  0.000000    0    1       255    6.40
  0.000000  0.003922  0.996078  0.000000  0.003922    0    1       255    5.86
  0.000000  0.007843  0.992157  0.000000  0.003922    0    2       255    5.33
  0.000000  0.007843  0.992157  0.008299  0.011765    0    2       255    4.79
  0.000000  0.019608  0.980392  0.008299  0.019608    0    5       255    4.25
  0.008299  0.027451  0.972549  0.016598  0.023529    2    7       255    3.71
  0.008299  0.031373  0.968627  0.012448  0.011765    2    8       255    3.18
  0.008299  0.039216  0.960784  0.008299  0.019608    2   10       255    2.64
  0.008299  0.039216  0.960784  0.037344  0.019608    2   10       255    2.10
  0.016598  0.047059  0.952941  0.045643  0.047059    4   12       255    1.56
  0.016598  0.054902  0.945098  0.066390  0.043137    4   14       255    1.03
  0.016598  0.058824  0.941176  0.033195  0.058824    4   15       255    0.49
  0.016598  0.078431  0.921569  0.045643  0.050980    4   20       255   -0.05
  0.024896  0.078431  0.921569  0.066390  0.058824    6   20       255   -0.59
  0.029046  0.090196  0.909804  0.058091  0.058824    7   23       255   -1.12
  0.053942  0.113725  0.886275  0.074689  0.054902   13   29       255   -1.66
  0.103734  0.152941  0.847059  0.041494  0.066667   25   39       255   -2.20
  0.120332  0.180392  0.819608  0.070539  0.066667   29   46       255   -2.74
  0.153527  0.200000  0.800000  0.049793  0.070588   37   51       255   -3.27
  0.190871  0.239216  0.760784  0.066390  0.090196   46   61       255   -3.81
  0.211618  0.313725  0.686275  0.058091  0.098039   51   80       255   -4.35
  0.232365  0.407843  0.592157  0.058091  0.098039   56  104       255   -4.89
  0.261411  0.525490  0.474510  0.099585  0.066667   63  134       255   -5.42
  0.315353  0.615686  0.384314  0.112033  0.074510   76  157       255   -5.96
  0.360996  0.678431  0.321569  0.136929  0.129412   87  173       255   -6.50
  0.398340  0.729412  0.270588  0.066390  0.101961   96  186       255   -7.04
  0.497925  0.752941  0.247059  0.087137  0.094118  120  192       255   -7.57
  0.551867  0.796078  0.203922  0.091286  0.117647  133  203       255   -8.11
  0.597510  0.800000  0.200000  0.112033  0.133333  144  204       255   -8.65
  0.639004  0.815686  0.184314  0.120332  0.109804  154  208       255   -9.19
  0.709544  0.819608  0.180392  0.095436  0.137255  171  209       255   -9.72
  0.742739  0.831373  0.168627  0.132780  0.137255  179  212       255  -10.26
  0.780083  0.854902  0.145098  0.141079  0.105882  188  218       255  -10.80
  0.804979  0.858824  0.141176  0.124481  0.113725  194  219       255  -11.34
  0.825726  0.862745  0.137255  0.136929  0.164706  199  220       255  -11.87
  0.842324  0.866667  0.133333  0.145228  0.180392  203  221       255  -12.41
  0.871369  0.878431  0.121569  0.128631  0.160784  210  224       255  -12.95
  0.883817  0.886275  0.113725  0.145228  0.137255  213  226       255  -13.49
  0.883817  0.898039  0.101961  0.128631  0.145098  213  229       255  -14.02
  0.892116  0.913725  0.086275  0.157676  0.176471  215  233       255  -14.56
  0.904564  0.921569  0.078431  0.165975  0.152941  218  235       255  -15.10
  0.912863  0.921569  0.078431  0.190871  0.164706  220  235       255  -15.64
  0.917012  0.925490  0.074510  0.136929  0.121569  221  236       255  -16.17
  0.921162  0.933333  0.066667  0.190871  0.196078  222  238       255  -16.71
  0.925311  0.937255  0.062745  0.182573  0.164706  223  239       255  -17.25
  0.929461  0.937255  0.062745  0.203320  0.180392  224  239       255  -17.79
  0.933610  0.949020  0.050980  0.170124  0.129412  225  242       255  -18.32
  0.954357  0.952941  0.047059  0.178423  0.184314  230  243       255  -18.86
  0.954357  0.956863  0.043137  0.248963  0.223529  230  244       255  -19.40
  0.962656  0.956863  0.043137  0.141079  0.141176  232  244       255  -19.94
  0.966805  0.960784  0.039216  0.174274  0.196078  233  245       255  -20.47
  0.975104  0.964706  0.035294  0.219917  0.192157  235  246       255  -21.01
  0.979253  0.968627  0.031373  0.199170  0.203922  236  247       255  -21.55
  0.987552  0.968627  0.031373  0.199170  0.211765  238  247       255  -22.09
  0.987552  0.968627  0.031373  0.207469  0.192157  238  247       255  -22.62
  0.987552  0.968627  0.031373  0.244813  0.227451  238  247       255  -23.16
  0.987552  0.968627  0.031373  0.232365  0.200000  238  247       255  -23.70
  0.987552  0.968627  0.031373  0.228216  0.243137  238  247       255  -24.24
  0.987552  0.976471  0.023529  0.282158  0.211765  238  249       255  -24.77
  0.991701  0.976471  0.023529  0.215768  0.282353  239  249       255  -25.31
  0.991701  0.976471  0.023529  0.224066  0.309804  239  249       255  -25.85
  0.991701  0.976471  0.023529  0.253112  0.266667  239  249       255  -26.39
  0.995851  0.984314  0.015686  0.261411  0.207843  240  251       255  -26.92
  0.995851  0.988235  0.011765  0.290456  0.243137  240  252       255  -27.46
  0.995851  0.988235  0.011765  0.294606  0.278431  240  252       255  -28.00
  0.995851  0.988235  0.011765  0.232365  0.313725  240  252       255  -28.54
  0.995851  0.988235  0.011765  0.273859  0.250980  240  252       255  -29.07
  0.995851  0.988235  0.011765  0.323651  0.207843  240  252       255  -29.61
  0.995851  0.988235  0.011765  0.290456  0.266667  240  252       255  -30.15
  0.995851  0.988235  0.011765  0.265560  0.250980  240  252       255  -30.69
  0.995851  0.988235  0.011765  0.265560  0.282353  240  252       255  -31.22
  0.995851  0.988235  0.011765  0.307054  0.282353  240  252       255  -31.76
  0.995851  0.988235  0.011765  0.311203  0.250980  240  252       255  -32.30
  0.995851  0.988235  0.011765  0.331950  0.305882  240  252       255  -32.84
  0.995851  0.988235  0.011765  0.307054  0.325490  240  252       255  -33.37
  0.995851  0.988235  0.011765  0.261411  0.278431  240  252       255  -33.91
  0.995851  0.988235  0.011765  0.282158  0.305882  240  252       255  -34.45
  0.995851  0.988235  0.011765  0.307054  0.282353  240  252       255  -34.99
  0.995851  0.988235  0.011765  0.369295  0.349020  240  252       255  -35.52
  0.995851  0.988235  0.011765  0.331950  0.290196  240  252       255  -36.06
  0.995851  0.988235  0.011765  0.340249  0.325490  240  252       255  -36.60
  0.995851  0.988235  0.011765  0.278008  0.341176  240  252       255  -37.14
  0.995851  0.988235  0.011765  0.398340  0.282353  240  252       255  -37.67
  0.995851  0.988235  0.011765  0.331950  0.286275  240  252       255  -38.21
  0.995851  0.988235  0.011765  0.282158  0.403922  240  252       255  -38.75
  0.995851  0.988235  0.011765  0.352697  0.360784  240  252       255  -39.29
  0.995851  0.988235  0.011765  0.340249  0.325490  240  252       255  -39.82
  0.995851  0.988235  0.011765  0.278008  0.364706  240  252       255  -40.36
  0.995851  0.988235  0.011765  0.356846  0.341176  240  252       255  -40.90
  0.995851  0.988235  0.011765  0.331950  0.392157  240  252       255  -41.44
  0.995851  0.988235  0.011765  0.369295  0.345098  240  252       255  -41.97
  0.995851  0.988235  0.011765  0.369295  0.337255  240  252       255  -42.51
  0.995851  0.988235  0.011765  0.369295  0.392157  240  252       255  -43.05
  0.995851  0.988235  0.011765  0.377593  0.376471  240  252       255  -43.59
  0.995851  0.988235  0.011765  0.448133  0.356863  240  252       255  -44.12
  0.995851  0.988235  0.011765  0.344398  0.376471  240  252       255  -44.66
  0.995851  0.988235  0.011765  0.385892  0.419608  240  252       255  -45.20
  0.995851  0.988235  0.011765  0.336100  0.349020  240  252       255  -45.74
  0.995851  0.988235  0.011765  0.431535  0.462745  240  252       255  -46.27
  0.995851  0.988235  0.011765  0.352697  0.384314  240  252       255  -46.81
  0.995851  0.988235  0.011765  0.402490  0.392157  240  252       255  -47.35
  0.995851  0.988235  0.011765  0.360996  0.439216  240  252       255  -47.89
  0.995851  0.988235  0.011765  0.402490  0.368627  240  252       255  -48.42
  0.995851  0.988235  0.011765  0.398340  0.435294  240  252       255  -48.96
  0.995851  0.988235  0.011765  0.427386  0.427451  240  252       255  -49.50
  0.995851  0.988235  0.011765  0.427386  0.427451  240  252       255  -50.04
  0.995851  0.988235  0.011765  0.435685  0.384314  240  252       255  -50.57
  0.995851  0.988235  0.011765  0.443983  0.450980  240  252       255  -51.11
  0.995851  0.988235  0.011765  0.460581  0.423529  240  252       255  -51.65
  0.995851  0.988235  0.011765  0.473029  0.443137  240  252       255  -52.19
  0.995851  0.988235  0.011765  0.419087  0.407843  240  252       255  -52.72
  0.995851  0.988235  0.011765  0.435685  0.411765  240  252       255  -53.26
  0.995851  0.988235  0.011765  0.493776  0.435294  240  252       255  -53.80
  0.995851  0.988235  0.011765  0.443983  0.466667  240  252       255  -54.34
  0.995851  0.988235  0.011765  0.439834  0.466667  240  252       255  -54.87
  0.995851  0.988235  0.011765  0.489627  0.458824  240  252       255  -55.41
  0.995851  0.988235  0.011765  0.477178  0.439216  240  252       255  -55.95
  0.995851  0.988235  0.011765  0.410788  0.482353  240  252       255  -56.49
  0.995851  0.988235  0.011765  0.481328  0.474510  240  252       255  -57.02
  0.995851  0.988235  0.011765  0.439834  0.494118  240  252       255  -57.56
  0.995851  0.988235  0.011765  0.477178  0.450980  240  252       255  -58.10
  0.995851  0.988235  0.011765  0.518672  0.509804  240  252       255  -58.64
  0.995851  0.988235  0.011765  0.473029  0.423529  240  252       255  -59.17
  0.995851  0.988235  0.011765  0.410788  0.552941  240  252       255  -59.71
  0.995851  0.988235  0.011765  0.535270  0.486275  240  252       255  -60.25
  0.995851  0.988235  0.011765  0.468880  0.537255  240  252       255  -60.79
  0.995851  0.988235  0.011765  0.506224  0.490196  240  252       255  -61.32
  0.995851  0.988235  0.011765  0.514523  0.450980  240  252       255  -61.86
  0.995851  0.988235  0.011765  0.506224  0.521569  240  252       255  -62.40
  0.995851  0.988235  0.011765  0.493776  0.537255  240  252       255  -62.93
  0.995851  0.988235  0.011765  0.510373  0.486275  240  252       255  -63.47
  0.995851  0.988235  0.011765  0.593361  0.576471  240  252       255  -64.01
  0.995851  0.988235  0.011765  0.506224  0.509804  240  252       255  -64.55
  1.000000  0.988235  0.011765  0.510373  0.576471  241  252       255  -65.08
  1.000000  0.988235  0.011765  0.506224  0.525490  241  252       255  -65.62
  1.000000  0.988235  0.011765  0.551867  0.521569  241  252       255  -66.16
  1.000000  0.988235  0.011765  0.518672  0.533333  241  252       255  -66.70
  1.000000  0.988235  0.011765  0.593361  0.505882  241  252       255  -67.23
  1.000000  0.988235  0.011765  0.564315  0.474510  241  252       255  -67.77
  1.000000  0.988235  0.011765  0.522822  0.564706  241  252       255  -68.31
  1.000000  0.988235  0.011765  0.589212  0.576471  241  252       255  -68.85
  1.000000  0.988235  0.011765  0.560166  0.564706  241  252       255  -69.38
  1.000000  0.988235  0.011765  0.556017  0.600000  241  252       255  -69.92
  1.000000  0.988235  0.011765  0.560166  0.596078  241  252       255  -70.46
  1.000000  0.988235  0.011765  0.609959  0.568627  241  252       255  -71.00
  1.000000  0.988235  0.011765  0.597510  0.603922  241  252       255  -71.53
  1.000000  0.988235  0.011765  0.622407  0.572549  241  252       255  -72.07
  1.000000  0.988235  0.011765  0.589212  0.513725  241  252       255  -72.61
  1.000000  0.988235  0.011765  0.597510  0.592157  241  252       255  -73.15
  1.000000  0.988235  0.011765  0.618257  0.576471  241  252       255  -73.68
  1.000000  0.988235  0.011765  0.655602  0.635294  241  252       255  -74.22
  1.000000  0.988235  0.011765  0.618257  0.564706  241  252       255  -74.76
  1.000000  0.988235  0.011765  0.585062  0.627451  241  252       255  -75.30
  1.000000  0.992157  0.007843  0.618257  0.631373  241  253       255  -75.83
  1.000000  0.992157  0.007843  0.626556  0.576471  241  253       255  -76.37
  1.000000  0.992157  0.007843  0.651452  0.600000  241  253       255  -76.91
  1.000000  0.992157  0.007843  0.576763  0.521569  241  253       255  -77.45
  1.000000  0.992157  0.007843  0.643154  0.615686  241  253       255  -77.98
  1.000000  0.992157  0.007843  0.626556  0.658824  241  253       255  -78.52
  1.000000  0.992157  0.007843  0.593361  0.643137  241  253       255  -79.06
  1.000000  0.992157  0.007843  0.626556  0.607843  241  253       255  -79.60
  1.000000  0.992157  0.007843  0.609959  0.631373  241  253       255  -80.13
  1.000000  0.992157  0.007843  0.626556  0.627451  241  253       255  -80.67
  1.000000  0.992157  0.007843  0.663900  0.647059  241  253       255  -81.21
  1.000000  0.992157  0.007843  0.634855  0.631373  241  253       255  -81.75
  1.000000  0.992157  0.007843  0.618257  0.670588  241  253       255  -82.28
  1.000000  0.992157  0.007843  0.655602  0.709804  241  253       255  -82.82
  1.000000  0.992157  0.007843  0.688797  0.674510  241  253       255  -83.36
  1.000000  0.992157  0.007843  0.680498  0.666667  241  253       255  -83.90
  1.000000  0.992157  0.007843  0.713693  0.682353  241  253       255  -84.43
  1.000000  0.992157  0.007843  0.697095  0.682353  241  253       255  -84.97
  1.000000  0.992157  0.007843  0.717842  0.705882  241  253       255  -85.51
  1.000000  0.992157  0.007843  0.655602  0.690196  241  253       255  -86.05
  1.000000  0.992157  0.007843  0.663900  0.721569  241  253       255  -86.58
  1.000000  0.992157  0.007843  0.630705  0.658824  241  253       255  -87.12
  1.000000  0.992157  0.007843  0.688797  0.721569  241  253       255  -87.66
  1.000000  0.992157  0.007843  0.672199  0.709804  241  253       255  -88.20
  1.000000  0.992157  0.007843  0.709544  0.721569  241  253       255  -88.73
  1.000000  0.992157  0.007843  0.726141  0.760784  241  253       255  -89.27
  1.000000  0.992157  0.007843  0.717842  0.756863  241  253       255  -89.81
  1.000000  0.992157  0.007843  0.721992  0.694118  241  253       255  -90.35
  1.000000  0.992157  0.007843  0.709544  0.721569  241  253       255  -90.88
  1.000000  0.992157  0.007843  0.730290  0.713725  241  253       255  -91.42
  1.000000  0.992157  0.007843  0.742739  0.686275  241  253       255  -91.96
  1.000000  0.992157  0.007843  0.784232  0.713725  241  253       255  -92.50
  1.000000  0.992157  0.007843  0.709544  0.725490  241  253       255  -93.03
  1.000000  0.992157  0.007843  0.788382  0.749020  241  253       255  -93.57
  1.000000  0.992157  0.007843  0.775934  0.717647  241  253       255  -94.11
  1.000000  0.992157  0.007843  0.734440  0.800000  241  253       255  -94.65
  1.000000  0.992157  0.007843  0.759336  0.686275  241  253       255  -95.18
  1.000000  0.992157  0.007843  0.788382  0.756863  241  253       255  -95.72
  1.000000  0.992157  0.007843  0.742739  0.764706  241  253       255  -96.26
  1.000000  0.992157  0.007843  0.788382  0.776471  241  253       255  -96.80
  1.000000  0.992157  0.007843  0.759336  0.760784  241  253       255  -97.33
  1.000000  0.992157  0.007843  0.751037  0.835294  241  253       255  -97.87
  1.000000  0.992157  0.007843  0.804979  0.819608  241  253       255  -98.41
  1.000000  0.992157  0.007843  0.796680  0.772549  241  253       255  -98.95
  1.000000  0.992157  0.007843  0.784232  0.788235  241  253       255  -99.48
  1.000000  0.992157  0.007843  0.813278  0.815686  241  253       255 -100.02
  1.000000  0.992157  0.007843  0.804979  0.811765  241  253       255 -100.56
  1.000000  0.992157  0.007843  0.771784  0.796078  241  253       255 -101.10
  1.000000  0.992157  0.007843  0.767635  0.780392  241  253       255 -101.63
  1.000000  0.992157  0.007843  0.867220  0.792157  241  253       255 -102.17
  1.000000  0.992157  0.007843  0.792531  0.819608  241  253       255 -102.71
  1.000000  0.992157  0.007843  0.796680  0.811765  241  253       255 -103.25
  1.000000  0.992157  0.007843  0.842324  0.796078  241  253       255 -103.78
  1.000000  0.992157  0.007843  0.796680  0.796078  241  253       255 -104.32
  1.000000  0.992157  0.007843  0.821577  0.819608  241  253       255 -104.86
  1.000000  0.992157  0.007843  0.825726  0.807843  241  253       255 -105.40
  1.000000  0.992157  0.007843  0.834025  0.823529  241  253       255 -105.93
  1.000000  0.992157  0.007843  0.817427  0.815686  241  253       255 -106.47
  1.000000  0.992157  0.007843  0.867220  0.796078  241  253       255 -107.01
  1.000000  0.992157  0.007843  0.858921  0.850980  241  253       255 -107.55
  1.000000  0.992157  0.007843  0.846473  0.850980  241  253       255 -108.08
  1.000000  0.996078  0.003922  0.863071  0.854902  241  254       255 -108.62
  1.000000  0.996078  0.003922  0.879668  0.843137  241  254       255 -109.16
  1.000000  0.996078  0.003922  0.846473  0.827451  241  254       255 -109.70
  1.000000  0.996078  0.003922  0.846473  0.847059  241  254       255 -110.23
  1.000000  0.996078  0.003922  0.863071  0.870588  241  254       255 -110.77
  1.000000  0.996078  0.003922  0.863071  0.882353  241  254       255 -111.31
  1.000000  0.996078  0.003922  0.887967  0.886275  241  254       255 -111.85
  1.000000  0.996078  0.003922  0.850622  0.886275  241  254       255 -112.38
  1.000000  0.996078  0.003922  0.912863  0.905882  241  254       255 -112.92
  1.000000  0.996078  0.003922  0.912863  0.866667  241  254       255 -113.46
  1.000000  0.996078  0.003922  0.912863  0.870588  241  254       255 -114.00
  1.000000  0.996078  0.003922  0.887967  0.905882  241  254       255 -114.53
  1.000000  0.996078  0.003922  0.912863  0.874510  241  254       255 -115.07
  1.000000  0.996078  0.003922  0.946058  0.882353  241  254       255 -115.61
  1.000000  0.996078  0.003922  0.950207  0.933333  241  254       255 -116.15
  1.000000  0.996078  0.003922  0.921162  0.929412  241  254       255 -116.68
  1.000000  0.996078  0.003922  0.933610  0.949020  241  254       255 -117.22
  1.000000  0.996078  0.003922  0.912863  0.917647  241  254       255 -117.76
  1.000000  0.996078  0.003922  0.925311  0.909804  241  254       255 -118.30
  1.000000  0.996078  0.003922  0.912863  0.925490  241  254       255 -118.83
  1.000000  0.996078  0.003922  0.933610  0.929412  241  254       255 -119.37
  1.000000  0.996078  0.003922  0.946058  0.945098  241  254       255 -119.91
  1.000000  0.996078  0.003922  0.950207  0.925490  241  254       255 -120.45
  1.000000  0.996078  0.003922  0.958506  0.949020  241  254       255 -120.98
  1.000000  0.996078  0.003922  0.958506  0.949020  241  254       255 -121.52
  1.000000  0.996078  0.003922  0.975104  0.949020  241  254       255 -122.06
  1.000000  0.996078  0.003922  0.966805  0.960784  241  254       255 -122.60
  1.000000  0.996078  0.003922  0.962656  0.972549  241  254       255 -123.13
  1.000000  0.996078  0.003922  0.950207  0.960784  241  254       255 -123.67
  1.000000  0.996078  0.003922  0.970954  0.980392  241  254       255 -124.21
  1.000000  0.996078  0.003922  0.966805  0.976471  241  254       255 -124.75
  1.000000  0.996078  0.003922  0.983402  0.984314  241  254       255 -125.28
  1.000000  0.996078  0.003922  1.000000  0.984314  241  254       255 -125.82
  1.000000  0.996078  0.003922  0.983402  0.980392  241  254       255 -126.36
  1.000000  0.996078  0.003922  0.979253  0.996078  241  254       255 -126.90
  1.000000  0.996078  0.003922  1.000000  1.000000  241  254       255 -127.43
  1.000000  1.000000  0.000000  1.000000  1.000000  241  255       255 -127.97
  1.000000  1.000000  0.000000  1.000000  1.000000  241  255       255 -128.51
  1.000000  1.000000  0.000000  1.000000  1.000000  241  255       255 -129.04
  1.000000  1.000000  0.000000  1.000000  1.000000  241  255       255 -129.58
  1.000000  1.000000  0.000000  1.000000  1.000000  241  255       255 -130.12
  1.000000  1.000000  0.000000  1.000000  1.000000  241  255       255 -130.66
  1.000000  1.000000  0.000000  1.000000  1.000000  241  255       255 -131.19
  1.000000  1.000000  0.000000  1.000000  1.000000  241  255       255 -131.73
  1.000000  1.000000  0.000000  1.000000  1.000000  241  255       255 -132.27
  1.000000  1.000000  0.000000  1.000000  1.000000  241  255       255 -132.81
  1.000000  1.000000  0.000000  1.000000  1.000000  241  255       255 -133.34
  1.000000  1.000000  0.000000  1.000000  1.000000  241  255       255 -133.88
  1.000000  1.000000  0.000000  1.000000  1.000000  241  255       255 -134.42
  1.000000  1.000000  0.000000  1.000000  1.000000  241  255       255 -134.96
  1.000000  1.000000  0.000000  1.000000  1.000000  241  255       255 -135.49
  1.000000  1.000000  0.000000  1.000000  1.000000  241  255       255 -136.03
  1.000000  1.000000  0.000000  1.000000  1.000000  241  255       255 -136.57
  1.000000  1.000000  0.000000  1.000000  1.000000  241  255       255 -137.11
  1.000000  1.000000  0.000000  1.000000  1.000000  241  255       255 -137.64
  1.000000  1.000000  0.000000  1.000000  1.000000  241  255       255 -138.18
  1.000000  1.000000  0.000000  1.000000  1.000000  241  255       255 -138.72
  1.000000  1.000000  0.000000  1.000000  1.000000  241  255       255 -139.26
  1.000000  1.000000  0.000000  1.000000  1.000000  241  255       255 -139.79
  1.000000  1.000000  0.000000  1.000000  1.000000  241  255       255 -140.33
  1.000000  1.000000  0.000000  1.000000  1.000000  241  255       255 -140.87
  1.000000  1.000000  0.000000  1.000000  1.000000  241  255       255 -141.41
  1.000000  1.000000  0.000000  1.000000  1.000000  241  255       255 -141.94
  1.000000  1.000000  0.000000  1.000000  1.000000  241  255       255 -142.48
  1.000000  1.000000  0.000000  1.000000  1.000000  241  255       255 -143.02
  1.000000  1.000000  0.000000  1.000000  1.000000  241  255       255 -143.56
  1.000000  1.000000  0.000000  1.000000  1.000000  241  255       255 -144.09
  1.000000  1.000000  0.000000  1.000000  1.000000  241  255       255 -144.63
  1.000000  1.000000  0.000000  1.000000  1.000000  241  255       255 -145.17
  1.000000  1.000000  0.000000  1.000000  1.000000  241  255       255 -145.71
  1.000000  1.000000  0.000000  1.000000  1.000000  241  255       255 -146.24
  1.000000  1.000000  0.000000  1.000000  1.000000  241  255       255 -146.78
  1.000000  1.000000  0.000000  1.000000  1.000000  241  255       255 -147.32
  1.000000  1.000000  0.000000  1.000000  1.000000  241  255       255 -147.86
  1.000000  1.000000  0.000000  1.000000  1.000000  241  255       255 -148.39
  1.000000  1.000000  0.000000  1.000000  1.000000  241  255       255 -148.93
  1.000000  1.000000  0.000000  1.000000  1.000000  241  255       255 -149.47
  1.000000  1.000000  0.000000  1.000000  1.000000  241  255       255 -150.01
  1.000000  1.000000  0.000000  1.000000  1.000000  241  255       255 -150.54
  1.000000  1.000000  0.000000  1.000000  1.000000  241  255       255 -151.08
  1.000000  1.000000  0.000000  1.000000  1.000000  241  255       255 -151.62
  1.000000  1.000000  0.000000  1.000000  1.000000  241  255       255 -152.16
  1.000000  1.000000  0.000000  1.000000  1.000000  241  255       255 -152.69
  1.000000  1.000000  0.000000  1.000000  1.000000  241  255       255 -153.23
  1.000000  1.000000  0.000000  1.000000  1.000000  241  255       255 -153.77
  1.000000  1.000000  0.000000  1.000000  1.000000  241  255       255 -154.31
  1.000000  1.000000  0.000000  1.000000  1.000000  241  255       255 -154.84
  1.000000  1.000000  0.000000  1.000000  1.000000  241  255       255 -155.38
  1.000000  1.000000  0.000000  1.000000  1.000000  241  255       255 -155.92
  1.000000  1.000000  0.000000  1.000000  1.000000  241  255       255 -156.46
  1.000000  1.000000  0.000000  1.000000  1.000000  241  255       255 -156.99
  1.000000  1.000000  0.000000  1.000000  1.000000  241  255       255 -157.53
  1.000000  1.000000  0.000000  1.000000  1.000000  241  255       255 -158.07
  1.000000  1.000000  0.000000  1.000000  1.000000  241  255       255 -158.61
  1.000000  1.000000  0.000000  1.000000  1.000000  241  255       255 -159.14
  1.000000  1.000000  0.000000  1.000000  1.000000  241  255       255 -159.68
  1.000000  1.000000  0.000000  1.000000  1.000000  241  255       255 -160.22
  1.000000  1.000000  0.000000  1.000000  1.000000  241  255       255 -160.76
  1.000000  1.000000  0.000000  1.000000  1.000000  241  255       255 -161.29
  1.000000  1.000000  0.000000  1.000000  1.000000  241  255       255 -161.83
  1.000000  1.000000  0.000000  1.000000  1.000000  241  255       255 -162.37
  1.000000  1.000000  0.000000  1.000000  1.000000  241  255       255 -162.91
  1.000000  1.000000  0.000000  1.000000  1.000000  241  255       255 -163.44
  1.000000  1.000000  0.000000  1.000000  1.000000  241  255       255 -163.98
  1.000000  1.000000  0.000000  1.000000  1.000000  241  255       255 -164.52
  1.000000  1.000000  0.000000  1.000000  1.000000  241  255       255 -165.06
  1.000000  1.000000  0.000000  1.000000  1.000000  241  255       255 -165.59
  1.000000  1.000000  0.000000  1.000000  1.000000  241  255       255 -166.13
  1.000000  1.000000  0.000000  1.000000  1.000000  241  255       255 -166.67
  1.000000  1.000000  0.000000  1.000000  1.000000  241  255       255 -167.21
  1.000000  1.000000  0.000000  1.000000  1.000000  241  255       255 -167.74
  1.000000  1.000000  0.000000  1.000000  1.000000  241  255       255 -168.28
  1.000000  1.000000  0.000000  1.000000  1.000000  241  255       255 -168.82
  1.000000  1.000000  0.000000  1.000000  1.000000  241  255       255 -169.36
  1.000000  1.000000  0.000000  1.000000  1.000000  241  255       255 -169.89
  1.000000  1.000000  0.000000  1.000000  1.000000  241  255       255 -170.43
  1.000000  1.000000  0.000000  1.000000  1.000000  241  255       255 -170.97
  1.000000  1.000000  0.000000  1.000000  1.000000  241  255       255 -171.51
  1.000000  1.000000  0.000000  1.000000  1.000000  241  255       255 -172.04
  1.000000  1.000000  0.000000  1.000000  1.000000  241  255       255 -172.58
  1.000000  1.000000  0.000000  1.000000  1.000000  241  255       255 -173.12
  1.000000  1.000000  0.000000  1.000000  1.000000  241  255       255 -173.66
  1.000000  1.000000  0.000000  1.000000  1.000000  241  255       255 -174.19
  1.000000  1.000000  0.000000  1.000000  1.000000  241  255       255 -174.73
  1.000000  1.000000  0.000000  1.000000  1.000000  241  255       255 -175.27
  1.000000  1.000000  0.000000  1.000000  1.000000  241  255       255 -175.81
  1.000000  1.000000  0.000000  1.000000  1.000000  241  255       255 -176.34
  1.000000  1.000000  0.000000  1.000000  1.000000  241  255       255 -176.88
  1.000000  1.000000  0.000000  1.000000  1.000000  241  255       255 -177.42
  1.000000  1.000000  0.000000  1.000000  1.000000  241  255       255 -177.96
  1.000000  1.000000  0.000000  1.000000  1.000000  241  255       255 -178.49
  1.000000  1.000000  0.000000  1.000000  1.000000  241  255       255 -179.03
  1.000000  1.000000  0.000000  1.000000  1.000000  241  255       255 -179.57
  1.000000  1.000000  0.000000  1.000000  1.000000  241  255       255 -180.11
  1.000000  1.000000  0.000000  1.000000  1.000000  241  255       255 -180.64
  1.000000  1.000000  0.000000  1.000000  1.000000  241  255       255 -181.18
  1.000000  1.000000  0.000000  1.000000  1.000000  241  255       255 -181.72
  1.000000  1.000000  0.000000  1.000000  1.000000  241  255       255 -182.26
  1.000000  1.000000  0.000000  1.000000  1.000000  241  255       255 -182.79
  1.000000  1.000000  0.000000  1.000000  1.000000  241  255       255 -183.33
  1.000000  1.000000  0.000000  1.000000  1.000000  241  255       255 -183.87
  1.000000  1.000000  0.000000  1.000000  1.000000  241  255       255 -184.41
  1.000000  1.000000  0.000000  1.000000  1.000000  241  255       255 -184.94
  1.000000  1.000000  0.000000  1.000000  1.000000  241  255       255 -185.48
  1.000000  1.000000  0.000000  1.000000  1.000000  241  255       255 -186.02
  1.000000  1.000000  0.000000  1.000000  1.000000  241  255       255 -186.56
  1.000000  1.000000  0.000000  1.000000  1.000000  241  255       255 -187.09
  1.000000  1.000000  0.000000  1.000000  1.000000  241  255       255 -187.63
  1.000000  1.000000  0.000000  1.000000  1.000000  241  255       255 -188.17
  1.000000  1.000000  0.000000  1.000000  1.000000  241  255       255 -188.71
  1.000000  1.000000  0.000000  1.000000  1.000000  241  255       255 -189.24
  1.000000  1.000000  0.000000  1.000000  1.000000  241  255       255 -189.78
  1.000000  1.000000  0.000000  1.000000  1.000000  241  255       255 -190.32
  1.000000  1.000000  0.000000  1.000000  1.000000  241  255       255 -190.86
  1.000000  1.000000  0.000000  1.000000  1.000000  241  255       255 -191.39
  1.000000  1.000000  0.000000  1.000000  1.000000  241  255       255 -191.93
  1.000000  1.000000  0.000000  1.000000  1.000000  241  255       255 -192.47
  1.000000  1.000000  0.000000  1.000000  1.000000  241  255       255 -193.01
  1.000000  1.000000  0.000000  1.000000  1.000000  241  255       255 -193.54
  1.000000  1.000000  0.000000  1.000000  1.000000  241  255       255 -194.08
  1.000000  1.000000  0.000000  1.000000  1.000000  241  255       255 -194.62
  1.000000  1.000000  0.000000  1.000000  1.000000  241  255       255 -195.15
# AUC = 0.65827 0.514604
