# Supplementary material for: Binding free energy predictions in host-guest systems using Autodock4. A retrospective analysis on SAMPL6, SAMPL7 and SAMPL8 challenges
Source: J Comput Aided Mol Des. 2021 May 24;35(6):721–9. doi: 10.1007/s10822-021-00388-4 (PMC8141411; doi:10.1007/s10822-021-00388-4)
Supplement: Supplementary file 1 — Supplementary material 1 (ZIP 20409 kb) [file 10822_2021_388_MOESM1_ESM.zip › workspace/ROCs/METHODS_SAMPL8_ALL_PRED.corr]

SAMPL8/CB8/analysis/corr_plots/CB8_NIH10.txt     DDM/FEP/MBAR/Paramchem/FM/RW/[wb97xd]
SAMPL8/CB8/analysis/corr_plots/CB8_REF_GAFF2_MBAR.txt     APR/GAFF2-AM1BCC/TIP3P/US/MBAR
SAMPL8/CB8/analysis/corr_plots/CB8_NIH12.txt     DDM/FEP/MBAR/FM/RW/[blyp,s6]
SAMPL8/CB8/analysis/corr_plots/CB8-Hansen-2.txt     US/GAFF-AM1BCC/TIP3P/HRE-MD
SAMPL8/CB8/analysis/corr_plots/CB8_NIH4.txt     DDM/FEP/MBAR/FM/[mp2s6]
SAMPL8/CB8/analysis/corr_plots/CB8_NIH0.txt     DDM/FEP/MBAR/C36
SAMPL8/CB8/analysis/corr_plots/CB8_dserillon_CB8MLs_UNRANKED.txt     ML/NNET/CORINA-descriptors1
SAMPL8/CB8/analysis/corr_plots/CB8_SILCS_rawLGFE.txt     SILCS/LGFE/TIP3P/GCMC-MD
SAMPL8/CB8/analysis/corr_plots/CB8_Submission.txt     EE-MCC/GAFF2-AM1-BCC/TIP3P/MD/
SAMPL8/CB8/analysis/corr_plots/CB8_NIH5.txt     DDM/FEP/MBAR/FM/[pm6s6]
SAMPL8/CB8/analysis/corr_plots/CB8_dserillon_PhysicBasedMethod_RANKED.txt     GAFF-RESP/TIP3P/MD-Classical/xtb-GFN2B
SAMPL8/CB8/analysis/corr_plots/CB8_dserillon_PhysicBasedMethod_BA_UNRANKED.txt     GAFF-RESP/TIP3P/MD/xtb-GFN2B/Boltz-Avg
SAMPL8/CB8/analysis/corr_plots/CB8_NIH7.txt     DDM/FEP/MBAR/FM/RW/[wb97xd,s6]
SAMPL8/CB8/analysis/corr_plots/CB8_NIH11.txt     DDM/FEP/MBAR/FM/RW/[blyp,s6BLUR]
SAMPL8/CB8/analysis/corr_plots/CB8_NIH1.txt     DDM/FEP/MBAR/Paramchem/FM/[C36S6]
SAMPL8/CB8/analysis/corr_plots/ourdock.txt     autodock4_default
SAMPL8/CB8/analysis/corr_plots/CB8-sampl8-submission-LiGaMD.txt     LiGaMD/q4MD/TIP4P/enhanced-sampling
SAMPL8/CB8/analysis/corr_plots/CB8_MahdiGhorbani.txt     MD/fmB3LYP(H)-fmMP2(G)/TIP3P/REUS/
SAMPL8/CB8/analysis/corr_plots/CB8_SILCS_reweightedLGFE.txt     SILCS/LGFE/TIP3P/GCMC-MD/rew
SAMPL8/CB8/analysis/corr_plots/CB8_REF_OPENFF_MBAR.txt     APR/OPENFF1.2.0-AM1BCC/TIP3P/US/MBAR
SAMPL8/CB8/analysis/corr_plots/CB8_Selim_BigginLab_Ranked.txt     ABFE/Parsley-GAFF-BCC/TIP3P/MD/NoBuffer1
SAMPL8/CB8/analysis/corr_plots/CB8_NIH2.txt     DDM/FEP/MBAR/Paramchem/FM/[gfn2gfn2]
SAMPL8/CB8/analysis/corr_plots/CB8_NIH6.txt     DDM/FEP/MBAR/FM/[gfn2,s6]
SAMPL8/CB8/analysis/corr_plots/CB8_NIH3.txt     DDM/FEP/MBAR/FM/[pm6pm6]
SAMPL8/CB8/analysis/corr_plots/CB8_Selim_BigginLab.txt     ABFE/Parsley-GAFF-BCC/TIP3P/MD/NoBuffer2
SAMPL8/CB8/analysis/corr_plots/CB8_dserillon_GlobalisticMLs_UNRANKED.txt     ML/NNET/CORINA-descriptors2
SAMPL8/CB8/analysis/corr_plots/CB8_submissions.txt     DDM-SAMS/GAFF-DMBIS/TIP3P/MCMC-SAMS/
SAMPL8/CB8/analysis/corr_plots/CB8-Hansen-1.txt     US/GAFF-AM1BCC/TIP3P/HRE-MD/emp_corr
SAMPL8/CB8/analysis/corr_plots/CB8_REF_OPENFF_TI.txt     APR/OPENFF1.2.0-AM1BCC/TIP3P/US/TI
SAMPL8/CB8/analysis/corr_plots/CB8_NIH8.txt     DDM/FEP/MBAR/FM/RW[pm6s6]
SAMPL8/CB8/analysis/corr_plots/CB8_REF_GAFF2_TI.txt     APR/GAFF2-AM1BCC/TIP3P/US/TI
SAMPL8/CB8/analysis/corr_plots/CB8_fm3_lw.txt     DDM/FEP/MBAR/FM/[mp2,b3lyp]
SAMPL8/CB8/analysis/corr_plots/CB8_submission_ARNOLD.txt     GFN2-xTB/MetaMD/GBSA/ensemble/Nobuffer
SAMPL8/CB8/analysis/corr_plots/CB8_SILCS_rawLGFE_G5.txt     SILCS/LGFE/TIP3P/GCMC-MD/G5
SAMPL8/CB8/analysis/corr_plots/CB8_NIH9.txt     DDM/FEP/MBAR/FM/RW/[wb97xdBLUR]
