# Supplementary material for: Binding free energy predictions in host-guest systems using Autodock4. A retrospective analysis on SAMPL6, SAMPL7 and SAMPL8 challenges
Source: J Comput Aided Mol Des. 2021 May 24;35(6):721–9. doi: 10.1007/s10822-021-00388-4 (PMC8141411; doi:10.1007/s10822-021-00388-4)
Supplement: Supplementary file 1 — Supplementary material 1 (ZIP 20409 kb) [file 10822_2021_388_MOESM1_ESM.zip › workspace/ROCs/METHODS_SAMPL6_ALL_PRED.corr]

SAMPL6/CB8/analysis/corr_plots/xdmpa-974-CB8-submission-19.txt     US/PMF/MT/MD_19
SAMPL6/CB8/analysis/corr_plots/cekua-974-CB8-submission-8.txt     US/PMF/MT/MD_8
SAMPL6/CB8/analysis/corr_plots/ubz3m-974-CB8-submission-5.txt     US/PMF/MT/MD_5
SAMPL6/CB8/analysis/corr_plots/8wns3-974-CB8-submission-10.txt     US/PMF/MT/MD_10
SAMPL6/CB8/analysis/corr_plots/k6f5g-974-CB8-submission-17.txt     US/PMF/MT/MD_17
SAMPL6/CB8/analysis/corr_plots/jb047-974-CB8-submission-3.txt     US/PMF/MT/MD_3
SAMPL6/CB8/analysis/corr_plots/6ux0a-974-CB8-submission-11.txt     US/PMF/MT/MD_11
SAMPL6/CB8/analysis/corr_plots/2vfcf-974-CB8-submission-4.txt     US/PMF/MT/MD_4
SAMPL6/CB8/analysis/corr_plots/f7duk-974-CB8-bufferModelC-5.txt     SOMD/AM1BCC-GAFF-TIP3P/MBAR/C
SAMPL6/CB8/analysis/corr_plots/6jsye-974-CB8-NHLBI-2.txt     DDM/Force-Matching/FEP/HREM/MBAR
SAMPL6/CB8/analysis/corr_plots/vrsfp-974-CB8-submission-18.txt     US/PMF/MT/MD_18
SAMPL6/CB8/analysis/corr_plots/46vw8-974-CB8-bufferModelA-4.txt     SOMD/AM1BCC-GAFF-TIP3P/MBAR/A
SAMPL6/CB8/analysis/corr_plots/pz24v-974-CB8-submission-9.txt     US/PMF/MT/MD_9
SAMPL6/CB8/analysis/corr_plots/wtm6p-974-CB8-submission-15.txt     US/PMF/MT/MD_15
SAMPL6/CB8/analysis/corr_plots/ourdock.txt     autodock4_default
SAMPL6/CB8/analysis/corr_plots/qfqyx-974-CB8-submission-22.txt     US/PMF/MT/MD_22
SAMPL6/CB8/analysis/corr_plots/d7xde-974-CB8-NHLBI-2.txt     DDM/Force-Matching/FEP/HREM/MBAR
SAMPL6/CB8/analysis/corr_plots/j6oi0-974-CB8-submission-20.txt     US/PMF/MT/MD_20
SAMPL6/CB8/analysis/corr_plots/cco6p-974-CB8-submission-13.txt     US/PMF/MT/MD_13
SAMPL6/CB8/analysis/corr_plots/6bwq3-974-CB8-WGatMSU-1.txt     EKEN-DIAZ/MD/MMPBSA
SAMPL6/CB8/analysis/corr_plots/tcy06-974-CB8-submission-21.txt     US/PMF/MT/MD_21
SAMPL6/CB8/analysis/corr_plots/null1-974-CB8-null1-1.txt     NULL
SAMPL6/CB8/analysis/corr_plots/3g2hu-974-CB8-nobufferModelC-2.txt     SOMD/AM1BCC-GAFF-TIP3P-NOBUFFER/MBAR/C
SAMPL6/CB8/analysis/corr_plots/2mgw5-974-CB8-submission-2.txt     US/PMF/MT/MD_2
SAMPL6/CB8/analysis/corr_plots/j37ec-974-CB8-bufferModelD-6.txt     SOMD/AM1BCC-GAFF-TIP3P/MBAR/D
SAMPL6/CB8/analysis/corr_plots/d4twv-974-CB8-nobufferModelD-3.txt     SOMD/AM1BCC-GAFF-TIP3P-NOBUFFER/MBAR/D
SAMPL6/CB8/analysis/corr_plots/juz8u-974-CB8-XiaodongRen-1.txt     DDM/GAFF/AM1-BCC/TIP3P
SAMPL6/CB8/analysis/corr_plots/fy660-974-CB8-submission-14.txt     US/PMF/MT/MD_14
SAMPL6/CB8/analysis/corr_plots/cbfnz-974-CB8-submission-1.txt     US/PMF/MT/MD_1
SAMPL6/CB8/analysis/corr_plots/j8yon-974-CB8-submission-12.txt     US/PMF/MT/MD_12
SAMPL6/CB8/analysis/corr_plots/tqhg4-974-cb8-ponder-1.txt     AMOEBA/BAR/Tinker
SAMPL6/CB8/analysis/corr_plots/50jkg-974-CB8-submission-16.txt     US/PMF/MT/MD_16
SAMPL6/CB8/analysis/corr_plots/xv5oo-974-CB8-nobufferModelA-1.txt     SOMD/AM1BCC-GAFF-TIP3P-NOBUFFER/MBAR/A
SAMPL6/CB8/analysis/corr_plots/u6tnc-974-CB8-submission-6.txt     US/PMF/MT/MD_6
SAMPL6/CB8/analysis/corr_plots/tb3ck-974-CB8-WGatMSU-1.txt     BSSE-correctedRI-B3PW91-D3(SMD)/CBS
SAMPL6/CB8/analysis/corr_plots/3z83m-974-CB8-NHLBI-1.txt     HREM/BAR/RESP/Force-Matching/TIP3P
SAMPL6/CB8/analysis/corr_plots/sguyt-974-CB8-WGatMSU-2.txt     BSSE-correctedRI-B3PW91(SMD)/CBS
SAMPL6/CB8/analysis/corr_plots/dv8mj-974-CB8-submission-7.txt     US/PMF/MT/MD_7
SAMPL6/OA/analysis/corr_plots/aai8i-973-OA-submission-24.txt     US/PMF/MT/MD_24
SAMPL6/OA/analysis/corr_plots/c8jfq-973-OA-sqm-3.txt     SQM-opt
SAMPL6/OA/analysis/corr_plots/rkitq-973-OA-submission-9.txt     US/PMF/MT/MD_9
SAMPL6/OA/analysis/corr_plots/xcuey-973-OA-submission-18.txt     US/PMF/MT/MD_18
SAMPL6/OA/analysis/corr_plots/o3aiv-973-OA-submission-26.txt     US/PMF/MT/MD_26
SAMPL6/OA/analysis/corr_plots/vgqcz-973-OA-submission-25.txt     US/PMF/MT/MD_25
SAMPL6/OA/analysis/corr_plots/widya-973-OA-submission-3.txt     US/PMF/MT/MD_3
SAMPL6/OA/analysis/corr_plots/iv75a-973-OA-nobufferModelC-2.txt     SOMD/AM1BCC-GAFF-TIP3P-NOBUFFER/MBAR/C
SAMPL6/OA/analysis/corr_plots/null3-973-OA-null1-3.txt     NULL
SAMPL6/OA/analysis/corr_plots/uui3y-973-OA-submission-20.txt     US/PMF/MT/MD_20
SAMPL6/OA/analysis/corr_plots/ftout-973-OA-submission-21.txt     US/PMF/MT/MD_21
SAMPL6/OA/analysis/corr_plots/finzb-973-OA-submission-19.txt     US/PMF/MT/MD_19
SAMPL6/OA/analysis/corr_plots/nb8jk-973-OA-submission-5.txt     US/PMF/MT/MD_5
SAMPL6/OA/analysis/corr_plots/iaz7f-973-OA-submission-17.txt     US/PMF/MT/MD_17
SAMPL6/OA/analysis/corr_plots/ttmwo-973-OA-nobufferModelD-3.txt     SOMD/AM1BCC-GAFF-TIP3P-NOBUFFER/MBAR/D
SAMPL6/OA/analysis/corr_plots/m0qdw-973-OA-submission-15.txt     US/PMF/MT/MD_15
SAMPL6/OA/analysis/corr_plots/s78rs-973-OA-submission-10.txt     US/PMF/MT/MD_10
SAMPL6/OA/analysis/corr_plots/emfe8-973-OA-submission-12.txt     US/PMF/MT/MD_12
SAMPL6/OA/analysis/corr_plots/bhns3-973-OA-nobufferModelA-1.txt     SOMD/AM1BCC-GAFF-TIP3P-NOBUFFER/MBAR/A
SAMPL6/OA/analysis/corr_plots/ahtcq-973-OA-qm-2.txt     FEP-QM/MM
SAMPL6/OA/analysis/corr_plots/rc4qr-973-OA-submission-14.txt     US/PMF/MT/MD_14
SAMPL6/OA/analysis/corr_plots/7fk2x-973-OA-submission-11.txt     US/PMF/MT/MD_11
SAMPL6/OA/analysis/corr_plots/ourdock.txt     autodock4_default
SAMPL6/OA/analysis/corr_plots/4ysuf-973-OA-submission-1.txt     US/PMF/MT/MD_1
SAMPL6/OA/analysis/corr_plots/ibhca-973-OA-bufferModelC-5.txt     SOMD/AM1BCC-GAFF-TIP3P/MBAR/C
SAMPL6/OA/analysis/corr_plots/bjyua-973-OA-dft-4.txt     DFT-opt
SAMPL6/OA/analysis/corr_plots/mknyd-973-OA-submission-2.txt     US/PMF/MT/MD_2
SAMPL6/OA/analysis/corr_plots/iyo2o-973-OA-submission-22.txt     US/PMF/MT/MD_22
SAMPL6/OA/analysis/corr_plots/8fcb6-973-oa-ponder-1.txt     AMOEBA/BAR/Tinker
SAMPL6/OA/analysis/corr_plots/yedi3-973-OA-XiaodongRen-1.txt     DDM/GAFF/AM1-BCC/TIP3P
SAMPL6/OA/analysis/corr_plots/mdqkg-973-OA-bufferModelA-4.txt     SOMD/AM1BCC-GAFF-TIP3P/MBAR/A
SAMPL6/OA/analysis/corr_plots/kuovg-973-OA-WGatMSU-1.txt     BSSE-correctedRI-B3PW91-D3(SMD)/CBS
SAMPL6/OA/analysis/corr_plots/5r5n7-973-OA-WGatMSU-2.txt     BSSE-correctedRI-B3PW91(SMD)/CBS
SAMPL6/OA/analysis/corr_plots/8brzp-973-OA-WGatMSU-1.txt     EKEN-DIAZ/MD/MMPBSA
SAMPL6/OA/analysis/corr_plots/8pxph-973-OA-submission-27.txt     US/PMF/MT/MD_27
SAMPL6/OA/analysis/corr_plots/ogd0g-973-OA-submission-16.txt     US/PMF/MT/MD_16
SAMPL6/OA/analysis/corr_plots/7uted-973-OA-submission-23.txt     US/PMF/MT/MD_23
SAMPL6/OA/analysis/corr_plots/w2q3q-973-OA-mm-1.txt     FEP-MM
SAMPL6/OA/analysis/corr_plots/4ndha-973-OA-submission-7.txt     US/PMF/MT/MD_7
SAMPL6/OA/analysis/corr_plots/gt5n0-973-OA-submission-4.txt     US/PMF/MT/MD_4
SAMPL6/OA/analysis/corr_plots/e032m-973-OA-submission-8.txt     US/PMF/MT/MD_8
SAMPL6/OA/analysis/corr_plots/egmst-973-OA-submission-6.txt     US/PMF/MT/MD_6
SAMPL6/OA/analysis/corr_plots/gemch-973-OA-FSDAM-1.txt     FS-DAM/GAFF2/TIP3P
SAMPL6/OA/analysis/corr_plots/gkdce-973-OA-submission-13.txt     US/PMF/MT/MD_13
SAMPL6/OA/analysis/corr_plots/8jxan-973-OA-bufferModelD-6.txt     SOMD/AM1BCC-GAFF-TIP3P/MBAR/D
SAMPL6/TEMOA/analysis/corr_plots/wfs4v-973-TEMOA-bufferModelC-5.txt     SOMD/AM1BCC-GAFF-TIP3P/MBAR/C
SAMPL6/TEMOA/analysis/corr_plots/5rmun-973-TEMOA-submission-24.txt     US/PMF/MT/MD_24
SAMPL6/TEMOA/analysis/corr_plots/ei3s2-973-TEMOA-submission-25.txt     US/PMF/MT/MD_25
SAMPL6/TEMOA/analysis/corr_plots/n6f0q-973-TEMOA-mm-1.txt     FEP-MM
SAMPL6/TEMOA/analysis/corr_plots/zks3c-973-TEMOA-submission-23.txt     US/PMF/MT/MD_23
SAMPL6/TEMOA/analysis/corr_plots/ikwy8-973-TEMOA-submission-13.txt     US/PMF/MT/MD_13
SAMPL6/TEMOA/analysis/corr_plots/NB001-973-TEMOA-dft-4.txt     DFT-opt
SAMPL6/TEMOA/analysis/corr_plots/jgdj6-973-temoa-ponder-1.txt     AMOEBA/BAR/Tinker
SAMPL6/TEMOA/analysis/corr_plots/e7w4x-973-TEMOA-submission-2.txt     US/PMF/MT/MD_2
SAMPL6/TEMOA/analysis/corr_plots/e5rqf-973-TEMOA-bufferModelD-6.txt     SOMD/AM1BCC-GAFF-TIP3P/MBAR/D
SAMPL6/TEMOA/analysis/corr_plots/wfrgr-973-TEMOA-submission-11.txt     US/PMF/MT/MD_11
SAMPL6/TEMOA/analysis/corr_plots/m8t0b-973-TEMOA-submission-4.txt     US/PMF/MT/MD_4
SAMPL6/TEMOA/analysis/corr_plots/y7u8q-973-TEMOA-submission-7.txt     US/PMF/MT/MD_7
SAMPL6/TEMOA/analysis/corr_plots/4mas4-973-TEMOA-submission-22.txt     US/PMF/MT/MD_22
SAMPL6/TEMOA/analysis/corr_plots/45sgk-973-TEMOA-submission-21.txt     US/PMF/MT/MD_21
SAMPL6/TEMOA/analysis/corr_plots/t5gev-973-TEMOA-submission-1.txt     US/PMF/MT/MD_1
SAMPL6/TEMOA/analysis/corr_plots/ib70e-973-TEMOA-submission-15.txt     US/PMF/MT/MD_15
SAMPL6/TEMOA/analysis/corr_plots/ourdock.txt     autodock4_default
SAMPL6/TEMOA/analysis/corr_plots/tj4jx-973-TEMOA-submission-5.txt     US/PMF/MT/MD_5
SAMPL6/TEMOA/analysis/corr_plots/hs2xm-973-TEMOA-submission-10.txt     US/PMF/MT/MD_10
SAMPL6/TEMOA/analysis/corr_plots/pbo45-973-TEMOA-FSDAM-1.txt     FS-DAM/GAFF2/TIP3P
SAMPL6/TEMOA/analysis/corr_plots/n7b3v-973-TEMOA-submission-17.txt     US/PMF/MT/MD_17
SAMPL6/TEMOA/analysis/corr_plots/null2-973-TEMOA-null1-2.txt     NULL
SAMPL6/TEMOA/analysis/corr_plots/70hpk-973-TEMOA-submission-18.txt     US/PMF/MT/MD_18
SAMPL6/TEMOA/analysis/corr_plots/8pqor-973-TEMOA-nobufferModelC-2.txt     SOMD/AM1BCC-GAFF-TIP3P-NOBUFFER/MBAR/C
SAMPL6/TEMOA/analysis/corr_plots/jgbg0-973-TEMOA-nobufferModelD-3.txt     SOMD/AM1BCC-GAFF-TIP3P-NOBUFFER/MBAR/D
SAMPL6/TEMOA/analysis/corr_plots/vq30p-973-TEMOA-NHLBI-1.txt     UmbrellaSampling/TIP3P
SAMPL6/TEMOA/analysis/corr_plots/bhhbs-973-TEMOA-submission-6.txt     US/PMF/MT/MD_6
SAMPL6/TEMOA/analysis/corr_plots/mhwfc-973-TEMOA-submission-8.txt     US/PMF/MT/MD_8
SAMPL6/TEMOA/analysis/corr_plots/7ihag-973-TEMOA-submission-9.txt     US/PMF/MT/MD_9
SAMPL6/TEMOA/analysis/corr_plots/tydzi-973-TEMOA-submission-12.txt     US/PMF/MT/MD_12
SAMPL6/TEMOA/analysis/corr_plots/e85s6-973-TEMOA-WGatMSU-1.txt     BSSE-correctedRI-B3PW91-D3(SMD)/CBS
SAMPL6/TEMOA/analysis/corr_plots/jomge-973-TEMOA-submission-26.txt     US/PMF/MT/MD_26
SAMPL6/TEMOA/analysis/corr_plots/qa7zq-973-TEMOA-nobufferModelA-1.txt     SOMD/AM1BCC-GAFF-TIP3P-NOBUFFER/MBAR/A
SAMPL6/TEMOA/analysis/corr_plots/vwkb0-973-TEMOA-sqm-3.txt     SQM-opt
SAMPL6/TEMOA/analysis/corr_plots/obyj4-973-TEMOA-submission-14.txt     US/PMF/MT/MD_14
SAMPL6/TEMOA/analysis/corr_plots/kv2ub-973-TEMOA-submission-27.txt     US/PMF/MT/MD_27
SAMPL6/TEMOA/analysis/corr_plots/ct5x2-973-TEMOA-XiaodongRen-1.txt     DDM/GAFF/AM1-BCC/TIP3P
SAMPL6/TEMOA/analysis/corr_plots/zxx8g-973-TEMOA-submission-20.txt     US/PMF/MT/MD_20
SAMPL6/TEMOA/analysis/corr_plots/d6js7-973-TEMOA-submission-16.txt     US/PMF/MT/MD_16
SAMPL6/TEMOA/analysis/corr_plots/sdm0h-973-TEMOA-qm-2.txt     FEP-QM/MM
SAMPL6/TEMOA/analysis/corr_plots/caknz-973-TEMOA-WGatMSU-1.txt     EKEN-DIAZ/MD/MMPBSA
SAMPL6/TEMOA/analysis/corr_plots/2kb3u-973-TEMOA-submission-19.txt     US/PMF/MT/MD_19
SAMPL6/TEMOA/analysis/corr_plots/s3kiu-973-TEMOA-bufferModelA-4.txt     AlchemicalFreeEnergyCalculations
SAMPL6/TEMOA/analysis/corr_plots/btcyu-973-TEMOA-WGatMSU-2.txt     BSSE-correctedRI-B3PW91(SMD)/CBS
SAMPL6/TEMOA/analysis/corr_plots/3cxbd-973-TEMOA-submission-3.txt     US/PMF/MT/MD_3
