# Supplementary material for: Binding free energy predictions in host-guest systems using Autodock4. A retrospective analysis on SAMPL6, SAMPL7 and SAMPL8 challenges
Source: J Comput Aided Mol Des. 2021 May 24;35(6):721–9. doi: 10.1007/s10822-021-00388-4 (PMC8141411; doi:10.1007/s10822-021-00388-4)
Supplement: Supplementary file 1 — Supplementary material 1 (ZIP 20409 kb) [file 10822_2021_388_MOESM1_ESM.zip › workspace/ROCs/SAMPL8.QM.corr.roc]

  0.000000  0.000000  1.000000  0.000000  0.000000    0    0         6    1.92
  0.000000  0.000000  1.000000  0.000000  0.000000    0    0         6    1.87
  0.000000  0.000000  1.000000  0.000000  0.000000    0    0         6    1.82
  0.000000  0.000000  1.000000  0.000000  0.000000    0    0         6    1.77
  0.000000  0.000000  1.000000  0.000000  0.000000    0    0         6    1.72
  0.000000  0.000000  1.000000  0.000000  0.000000    0    0         6    1.67
  0.000000  0.000000  1.000000  0.000000  0.000000    0    0         6    1.62
  0.000000  0.000000  1.000000  0.000000  0.000000    0    0         6    1.57
  0.000000  0.000000  1.000000  0.000000  0.000000    0    0         6    1.52
  0.000000  0.000000  1.000000  0.000000  0.000000    0    0         6    1.47
  0.000000  0.000000  1.000000  0.000000  0.000000    0    0         6    1.42
  0.000000  0.000000  1.000000  0.000000  0.000000    0    0         6    1.37
  0.000000  0.000000  1.000000  0.000000  0.000000    0    0         6    1.32
  0.000000  0.000000  1.000000  0.000000  0.000000    0    0         6    1.27
  0.000000  0.000000  1.000000  0.000000  0.000000    0    0         6    1.22
  0.000000  0.000000  1.000000  0.000000  0.000000    0    0         6    1.17
  0.000000  0.000000  1.000000  0.000000  0.000000    0    0         6    1.12
  0.000000  0.000000  1.000000  0.000000  0.000000    0    0         6    1.07
  0.000000  0.000000  1.000000  0.000000  0.000000    0    0         6    1.02
  0.000000  0.000000  1.000000  0.000000  0.000000    0    0         6    0.97
  0.000000  0.000000  1.000000  0.000000  0.000000    0    0         6    0.92
  0.000000  0.000000  1.000000  0.000000  0.000000    0    0         6    0.87
  0.000000  0.000000  1.000000  0.000000  0.000000    0    0         6    0.82
  0.000000  0.000000  1.000000  0.000000  0.000000    0    0         6    0.77
  0.000000  0.000000  1.000000  0.000000  0.000000    0    0         6    0.72
  0.000000  0.000000  1.000000  0.000000  0.000000    0    0         6    0.67
  0.000000  0.000000  1.000000  0.000000  0.000000    0    0         6    0.62
  0.000000  0.000000  1.000000  0.000000  0.000000    0    0         6    0.57
  0.000000  0.000000  1.000000  0.000000  0.000000    0    0         6    0.52
  0.000000  0.000000  1.000000  0.000000  0.000000    0    0         6    0.47
  0.000000  0.000000  1.000000  0.000000  0.000000    0    0         6    0.42
  0.000000  0.000000  1.000000  0.000000  0.000000    0    0         6    0.37
  0.000000  0.000000  1.000000  0.000000  0.000000    0    0         6    0.32
  0.000000  0.000000  1.000000  0.000000  0.000000    0    0         6    0.27
  0.000000  0.000000  1.000000  0.000000  0.000000    0    0         6    0.22
  0.000000  0.000000  1.000000  0.000000  0.000000    0    0         6    0.17
  0.000000  0.000000  1.000000  0.000000  0.000000    0    0         6    0.12
  0.000000  0.000000  1.000000  0.000000  0.000000    0    0         6    0.07
  0.000000  0.000000  1.000000  0.000000  0.000000    0    0         6    0.02
  0.000000  0.000000  1.000000  0.000000  0.000000    0    0         6   -0.03
  0.000000  0.000000  1.000000  0.000000  0.000000    0    0         6   -0.08
  0.000000  0.000000  1.000000  0.000000  0.000000    0    0         6   -0.13
  0.000000  0.000000  1.000000  0.000000  0.000000    0    0         6   -0.18
  0.000000  0.000000  1.000000  0.000000  0.000000    0    0         6   -0.23
  0.000000  0.000000  1.000000  0.000000  0.000000    0    0         6   -0.28
  0.000000  0.000000  1.000000  0.000000  0.000000    0    0         6   -0.33
  0.000000  0.000000  1.000000  0.000000  0.000000    0    0         6   -0.38
  0.000000  0.000000  1.000000  0.000000  0.000000    0    0         6   -0.43
  0.000000  0.000000  1.000000  0.000000  0.000000    0    0         6   -0.48
  0.000000  0.000000  1.000000  0.000000  0.000000    0    0         6   -0.53
  0.000000  0.000000  1.000000  0.000000  0.000000    0    0         6   -0.58
  0.000000  0.000000  1.000000  0.000000  0.000000    0    0         6   -0.63
  0.000000  0.000000  1.000000  0.000000  0.000000    0    0         6   -0.68
  0.000000  0.000000  1.000000  0.000000  0.000000    0    0         6   -0.73
  0.000000  0.000000  1.000000  0.000000  0.000000    0    0         6   -0.78
  0.000000  0.000000  1.000000  0.000000  0.000000    0    0         6   -0.83
  0.000000  0.000000  1.000000  0.000000  0.000000    0    0         6   -0.88
  0.000000  0.000000  1.000000  0.000000  0.000000    0    0         6   -0.93
  0.000000  0.000000  1.000000  0.000000  0.000000    0    0         6   -0.98
  0.000000  0.000000  1.000000  0.000000  0.000000    0    0         6   -1.03
  0.000000  0.000000  1.000000  0.000000  0.000000    0    0         6   -1.08
  0.000000  0.000000  1.000000  0.000000  0.000000    0    0         6   -1.13
  0.000000  0.000000  1.000000  0.000000  0.000000    0    0         6   -1.18
  0.000000  0.000000  1.000000  0.000000  0.000000    0    0         6   -1.23
  0.000000  0.000000  1.000000  0.000000  0.000000    0    0         6   -1.28
  0.000000  0.000000  1.000000  0.000000  0.000000    0    0         6   -1.33
  0.000000  0.000000  1.000000  0.000000  0.000000    0    0         6   -1.38
  0.000000  0.000000  1.000000  0.000000  0.000000    0    0         6   -1.43
  0.000000  0.000000  1.000000  0.000000  0.000000    0    0         6   -1.48
  0.000000  0.000000  1.000000  0.000000  0.000000    0    0         6   -1.53
  0.000000  0.000000  1.000000  0.000000  0.000000    0    0         6   -1.58
  0.000000  0.000000  1.000000  0.000000  0.000000    0    0         6   -1.63
  0.000000  0.000000  1.000000  0.000000  0.000000    0    0         6   -1.68
  0.000000  0.000000  1.000000  0.000000  0.000000    0    0         6   -1.73
  0.000000  0.000000  1.000000  0.000000  0.000000    0    0         6   -1.78
  0.000000  0.000000  1.000000  0.000000  0.000000    0    0         6   -1.83
  0.000000  0.000000  1.000000  0.000000  0.000000    0    0         6   -1.88
  0.000000  0.000000  1.000000  0.000000  0.000000    0    0         6   -1.93
  0.000000  0.000000  1.000000  0.000000  0.000000    0    0         6   -1.98
  0.000000  0.000000  1.000000  0.000000  0.000000    0    0         6   -2.03
  0.000000  0.000000  1.000000  0.000000  0.000000    0    0         6   -2.08
  0.000000  0.000000  1.000000  0.000000  0.000000    0    0         6   -2.13
  0.000000  0.000000  1.000000  0.000000  0.000000    0    0         6   -2.18
  0.000000  0.000000  1.000000  0.000000  0.000000    0    0         6   -2.23
  0.000000  0.000000  1.000000  0.000000  0.000000    0    0         6   -2.28
  0.000000  0.000000  1.000000  0.000000  0.000000    0    0         6   -2.33
  0.000000  0.000000  1.000000  0.000000  0.000000    0    0         6   -2.38
  0.000000  0.000000  1.000000  0.000000  0.000000    0    0         6   -2.43
  0.000000  0.000000  1.000000  0.000000  0.000000    0    0         6   -2.48
  0.000000  0.000000  1.000000  0.000000  0.000000    0    0         6   -2.53
  0.000000  0.000000  1.000000  0.000000  0.000000    0    0         6   -2.58
  0.000000  0.000000  1.000000  0.000000  0.000000    0    0         6   -2.63
  0.000000  0.000000  1.000000  0.000000  0.000000    0    0         6   -2.68
  0.000000  0.000000  1.000000  0.000000  0.000000    0    0         6   -2.73
  0.000000  0.000000  1.000000  0.000000  0.000000    0    0         6   -2.78
  0.000000  0.000000  1.000000  0.000000  0.000000    0    0         6   -2.83
  0.000000  0.000000  1.000000  0.000000  0.000000    0    0         6   -2.88
  0.000000  0.000000  1.000000  0.000000  0.000000    0    0         6   -2.93
  0.000000  0.000000  1.000000  0.000000  0.000000    0    0         6   -2.98
  0.000000  0.000000  1.000000  0.000000  0.000000    0    0         6   -3.03
  0.000000  0.000000  1.000000  0.000000  0.000000    0    0         6   -3.08
  0.000000  0.000000  1.000000  0.000000  0.000000    0    0         6   -3.13
  0.000000  0.000000  1.000000  0.000000  0.000000    0    0         6   -3.18
  0.000000  0.000000  1.000000  0.000000  0.000000    0    0         6   -3.23
  0.000000  0.000000  1.000000  0.000000  0.000000    0    0         6   -3.28
  0.000000  0.000000  1.000000  0.000000  0.000000    0    0         6   -3.33
  0.000000  0.000000  1.000000  0.000000  0.000000    0    0         6   -3.38
  0.000000  0.000000  1.000000  0.000000  0.000000    0    0         6   -3.43
  0.000000  0.000000  1.000000  0.000000  0.000000    0    0         6   -3.48
  0.000000  0.000000  1.000000  0.000000  0.000000    0    0         6   -3.53
  0.000000  0.000000  1.000000  0.000000  0.000000    0    0         6   -3.58
  0.000000  0.000000  1.000000  0.000000  0.000000    0    0         6   -3.63
  0.000000  0.000000  1.000000  0.000000  0.000000    0    0         6   -3.68
  0.000000  0.000000  1.000000  0.000000  0.000000    0    0         6   -3.73
  0.000000  0.000000  1.000000  0.000000  0.000000    0    0         6   -3.78
  0.000000  0.000000  1.000000  0.000000  0.000000    0    0         6   -3.83
  0.000000  0.000000  1.000000  0.000000  0.000000    0    0         6   -3.88
  0.000000  0.000000  1.000000  0.000000  0.000000    0    0         6   -3.93
  0.000000  0.000000  1.000000  0.000000  0.000000    0    0         6   -3.98
  0.000000  0.000000  1.000000  0.000000  0.000000    0    0         6   -4.03
  0.000000  0.000000  1.000000  0.000000  0.000000    0    0         6   -4.08
  0.000000  0.000000  1.000000  0.000000  0.000000    0    0         6   -4.13
  0.000000  0.000000  1.000000  0.000000  0.000000    0    0         6   -4.18
  0.000000  0.000000  1.000000  0.000000  0.000000    0    0         6   -4.23
  0.000000  0.166667  0.833333  0.000000  0.000000    0    1         6   -4.28
  0.000000  0.166667  0.833333  0.000000  0.000000    0    1         6   -4.33
  0.000000  0.166667  0.833333  0.000000  0.000000    0    1         6   -4.38
  0.000000  0.166667  0.833333  0.000000  0.000000    0    1         6   -4.43
  0.000000  0.166667  0.833333  0.000000  0.000000    0    1         6   -4.48
  0.000000  0.166667  0.833333  0.000000  0.000000    0    1         6   -4.53
  0.000000  0.166667  0.833333  0.000000  0.000000    0    1         6   -4.58
  0.000000  0.166667  0.833333  0.000000  0.000000    0    1         6   -4.63
  0.000000  0.166667  0.833333  0.000000  0.000000    0    1         6   -4.68
  0.000000  0.166667  0.833333  0.000000  0.000000    0    1         6   -4.73
  0.000000  0.166667  0.833333  0.125000  0.000000    0    1         6   -4.78
  0.000000  0.166667  0.833333  0.000000  0.000000    0    1         6   -4.83
  0.000000  0.166667  0.833333  0.125000  0.166667    0    1         6   -4.88
  0.000000  0.166667  0.833333  0.000000  0.000000    0    1         6   -4.93
  0.000000  0.166667  0.833333  0.000000  0.000000    0    1         6   -4.98
  0.000000  0.166667  0.833333  0.125000  0.000000    0    1         6   -5.03
  0.000000  0.166667  0.833333  0.000000  0.166667    0    1         6   -5.08
  0.000000  0.166667  0.833333  0.000000  0.166667    0    1         6   -5.13
  0.000000  0.166667  0.833333  0.000000  0.166667    0    1         6   -5.18
  0.000000  0.166667  0.833333  0.125000  0.000000    0    1         6   -5.23
  0.000000  0.166667  0.833333  0.125000  0.000000    0    1         6   -5.28
  0.000000  0.166667  0.833333  0.125000  0.000000    0    1         6   -5.33
  0.000000  0.166667  0.833333  0.250000  0.000000    0    1         6   -5.38
  0.000000  0.166667  0.833333  0.125000  0.000000    0    1         6   -5.43
  0.000000  0.166667  0.833333  0.125000  0.000000    0    1         6   -5.48
  0.000000  0.166667  0.833333  0.125000  0.000000    0    1         6   -5.53
  0.000000  0.166667  0.833333  0.125000  0.333333    0    1         6   -5.58
  0.000000  0.166667  0.833333  0.125000  0.166667    0    1         6   -5.63
  0.000000  0.166667  0.833333  0.125000  0.166667    0    1         6   -5.68
  0.000000  0.166667  0.833333  0.125000  0.166667    0    1         6   -5.73
  0.000000  0.166667  0.833333  0.125000  0.166667    0    1         6   -5.78
  0.000000  0.166667  0.833333  0.125000  0.000000    0    1         6   -5.83
  0.000000  0.166667  0.833333  0.125000  0.166667    0    1         6   -5.88
  0.000000  0.166667  0.833333  0.250000  0.166667    0    1         6   -5.93
  0.000000  0.166667  0.833333  0.250000  0.166667    0    1         6   -5.98
  0.000000  0.166667  0.833333  0.000000  0.166667    0    1         6   -6.03
  0.000000  0.166667  0.833333  0.125000  0.000000    0    1         6   -6.08
  0.000000  0.166667  0.833333  0.125000  0.166667    0    1         6   -6.13
  0.000000  0.166667  0.833333  0.000000  0.333333    0    1         6   -6.18
  0.000000  0.166667  0.833333  0.000000  0.333333    0    1         6   -6.23
  0.000000  0.166667  0.833333  0.000000  0.000000    0    1         6   -6.28
  0.000000  0.166667  0.833333  0.375000  0.000000    0    1         6   -6.33
  0.000000  0.166667  0.833333  0.250000  0.333333    0    1         6   -6.38
  0.000000  0.166667  0.833333  0.250000  0.333333    0    1         6   -6.43
  0.000000  0.333333  0.666667  0.375000  0.166667    0    2         6   -6.48
  0.000000  0.333333  0.666667  0.125000  0.000000    0    2         6   -6.53
  0.000000  0.333333  0.666667  0.000000  0.333333    0    2         6   -6.58
  0.000000  0.333333  0.666667  0.250000  0.000000    0    2         6   -6.63
  0.000000  0.333333  0.666667  0.375000  0.166667    0    2         6   -6.68
  0.000000  0.333333  0.666667  0.375000  0.000000    0    2         6   -6.73
  0.000000  0.333333  0.666667  0.250000  0.166667    0    2         6   -6.78
  0.000000  0.333333  0.666667  0.125000  0.500000    0    2         6   -6.83
  0.000000  0.333333  0.666667  0.250000  0.166667    0    2         6   -6.88
  0.000000  0.333333  0.666667  0.125000  0.166667    0    2         6   -6.93
  0.000000  0.333333  0.666667  0.250000  0.666667    0    2         6   -6.98
  0.000000  0.333333  0.666667  0.125000  0.000000    0    2         6   -7.03
  0.000000  0.333333  0.666667  0.375000  0.000000    0    2         6   -7.08
  0.000000  0.333333  0.666667  0.000000  0.166667    0    2         6   -7.13
  0.000000  0.333333  0.666667  0.000000  0.166667    0    2         6   -7.18
  0.000000  0.333333  0.666667  0.625000  0.333333    0    2         6   -7.23
  0.125000  0.333333  0.666667  0.375000  0.333333    1    2         6   -7.28
  0.125000  0.333333  0.666667  0.125000  0.333333    1    2         6   -7.33
  0.125000  0.500000  0.500000  0.125000  0.500000    1    3         6   -7.38
  0.125000  0.500000  0.500000  0.375000  0.500000    1    3         6   -7.43
  0.125000  0.500000  0.500000  0.375000  0.333333    1    3         6   -7.48
  0.125000  0.500000  0.500000  0.125000  0.166667    1    3         6   -7.53
  0.125000  0.500000  0.500000  0.500000  0.500000    1    3         6   -7.58
  0.125000  0.500000  0.500000  0.125000  0.333333    1    3         6   -7.63
  0.125000  0.500000  0.500000  0.375000  0.333333    1    3         6   -7.68
  0.125000  0.500000  0.500000  0.250000  0.166667    1    3         6   -7.73
  0.125000  0.500000  0.500000  0.250000  0.166667    1    3         6   -7.78
  0.125000  0.500000  0.500000  0.250000  0.333333    1    3         6   -7.83
  0.125000  0.500000  0.500000  0.375000  0.333333    1    3         6   -7.88
  0.125000  0.500000  0.500000  0.375000  0.166667    1    3         6   -7.93
  0.125000  0.500000  0.500000  0.500000  0.166667    1    3         6   -7.98
  0.125000  0.500000  0.500000  0.375000  0.166667    1    3         6   -8.03
  0.125000  0.500000  0.500000  0.750000  0.166667    1    3         6   -8.08
  0.125000  0.500000  0.500000  0.375000  0.333333    1    3         6   -8.13
  0.125000  0.500000  0.500000  0.250000  0.166667    1    3         6   -8.18
  0.125000  0.500000  0.500000  0.250000  0.333333    1    3         6   -8.23
  0.250000  0.500000  0.500000  0.375000  0.333333    2    3         6   -8.28
  0.250000  0.500000  0.500000  0.125000  0.166667    2    3         6   -8.33
  0.250000  0.500000  0.500000  0.250000  0.000000    2    3         6   -8.38
  0.250000  0.500000  0.500000  0.125000  0.166667    2    3         6   -8.43
  0.250000  0.500000  0.500000  0.125000  0.666667    2    3         6   -8.48
  0.250000  0.500000  0.500000  0.250000  0.166667    2    3         6   -8.53
  0.250000  0.500000  0.500000  0.125000  0.000000    2    3         6   -8.58
  0.250000  0.500000  0.500000  0.375000  0.166667    2    3         6   -8.63
  0.250000  0.500000  0.500000  0.250000  0.500000    2    3         6   -8.68
  0.375000  0.500000  0.500000  0.500000  0.000000    3    3         6   -8.73
  0.375000  0.500000  0.500000  0.250000  0.333333    3    3         6   -8.78
  0.375000  0.500000  0.500000  0.500000  0.500000    3    3         6   -8.83
  0.375000  0.500000  0.500000  0.500000  0.500000    3    3         6   -8.88
  0.375000  0.500000  0.500000  0.500000  0.833333    3    3         6   -8.93
  0.375000  0.500000  0.500000  0.375000  0.333333    3    3         6   -8.98
  0.375000  0.500000  0.500000  0.375000  0.333333    3    3         6   -9.03
  0.375000  0.500000  0.500000  0.375000  0.500000    3    3         6   -9.08
  0.375000  0.500000  0.500000  0.250000  0.000000    3    3         6   -9.13
  0.375000  0.500000  0.500000  0.375000  0.166667    3    3         6   -9.18
  0.375000  0.500000  0.500000  0.375000  0.833333    3    3         6   -9.23
  0.375000  0.500000  0.500000  0.500000  0.333333    3    3         6   -9.28
  0.375000  0.500000  0.500000  0.125000  0.500000    3    3         6   -9.33
  0.375000  0.666667  0.333333  0.625000  0.333333    3    4         6   -9.38
  0.375000  0.666667  0.333333  0.125000  0.500000    3    4         6   -9.43
  0.375000  0.666667  0.333333  0.125000  0.500000    3    4         6   -9.48
  0.375000  0.666667  0.333333  0.375000  0.333333    3    4         6   -9.53
  0.375000  0.666667  0.333333  0.625000  0.166667    3    4         6   -9.58
  0.375000  0.666667  0.333333  0.250000  0.500000    3    4         6   -9.63
  0.375000  0.666667  0.333333  0.375000  0.333333    3    4         6   -9.68
  0.375000  0.666667  0.333333  0.125000  0.666667    3    4         6   -9.73
  0.375000  0.666667  0.333333  0.625000  0.666667    3    4         6   -9.78
  0.375000  0.666667  0.333333  0.750000  0.500000    3    4         6   -9.83
  0.375000  0.666667  0.333333  0.500000  0.333333    3    4         6   -9.88
  0.375000  0.666667  0.333333  0.125000  0.166667    3    4         6   -9.93
  0.375000  0.666667  0.333333  0.375000  0.166667    3    4         6   -9.98
  0.375000  0.666667  0.333333  0.500000  0.500000    3    4         6  -10.03
  0.375000  0.666667  0.333333  0.750000  0.500000    3    4         6  -10.08
  0.375000  0.666667  0.333333  0.625000  0.833333    3    4         6  -10.13
  0.375000  0.666667  0.333333  0.375000  0.000000    3    4         6  -10.18
  0.375000  0.666667  0.333333  0.375000  0.333333    3    4         6  -10.23
  0.375000  0.666667  0.333333  0.125000  0.166667    3    4         6  -10.28
  0.375000  0.666667  0.333333  0.750000  0.666667    3    4         6  -10.33
  0.375000  0.666667  0.333333  0.500000  1.000000    3    4         6  -10.38
  0.375000  0.666667  0.333333  0.250000  0.833333    3    4         6  -10.43
  0.375000  0.666667  0.333333  0.625000  0.333333    3    4         6  -10.48
  0.375000  0.666667  0.333333  0.375000  0.666667    3    4         6  -10.53
  0.375000  0.666667  0.333333  0.625000  0.500000    3    4         6  -10.59
  0.375000  0.666667  0.333333  0.500000  0.666667    3    4         6  -10.64
  0.375000  0.666667  0.333333  0.375000  0.666667    3    4         6  -10.69
  0.375000  0.666667  0.333333  0.375000  0.833333    3    4         6  -10.74
  0.375000  0.666667  0.333333  0.375000  0.333333    3    4         6  -10.79
  0.375000  0.666667  0.333333  0.750000  0.333333    3    4         6  -10.84
  0.375000  0.666667  0.333333  0.750000  0.833333    3    4         6  -10.89
  0.375000  0.666667  0.333333  0.500000  0.500000    3    4         6  -10.94
  0.375000  0.666667  0.333333  0.375000  0.333333    3    4         6  -10.99
  0.375000  0.666667  0.333333  1.000000  0.333333    3    4         6  -11.04
  0.375000  0.666667  0.333333  0.625000  0.666667    3    4         6  -11.09
  0.375000  0.666667  0.333333  0.625000  0.500000    3    4         6  -11.14
  0.375000  0.666667  0.333333  0.625000  0.666667    3    4         6  -11.19
  0.375000  0.666667  0.333333  0.625000  0.500000    3    4         6  -11.24
  0.375000  0.666667  0.333333  0.500000  0.333333    3    4         6  -11.29
  0.375000  0.666667  0.333333  0.250000  0.833333    3    4         6  -11.34
  0.375000  0.666667  0.333333  0.625000  0.833333    3    4         6  -11.39
  0.375000  0.666667  0.333333  0.375000  0.333333    3    4         6  -11.44
  0.375000  0.666667  0.333333  0.875000  0.833333    3    4         6  -11.49
  0.375000  0.666667  0.333333  0.375000  0.333333    3    4         6  -11.54
  0.375000  0.666667  0.333333  0.250000  0.500000    3    4         6  -11.59
  0.375000  0.666667  0.333333  0.500000  1.000000    3    4         6  -11.64
  0.375000  0.666667  0.333333  0.625000  0.666667    3    4         6  -11.69
  0.375000  0.666667  0.333333  0.750000  0.500000    3    4         6  -11.74
  0.375000  0.666667  0.333333  0.625000  0.833333    3    4         6  -11.79
  0.375000  0.666667  0.333333  0.625000  0.500000    3    4         6  -11.84
  0.375000  0.666667  0.333333  0.500000  0.333333    3    4         6  -11.89
  0.500000  0.666667  0.333333  0.625000  0.833333    4    4         6  -11.94
  0.500000  0.666667  0.333333  0.750000  0.500000    4    4         6  -11.99
  0.500000  0.666667  0.333333  0.625000  0.666667    4    4         6  -12.04
  0.500000  0.666667  0.333333  0.625000  0.500000    4    4         6  -12.09
  0.500000  0.666667  0.333333  0.625000  0.666667    4    4         6  -12.14
  0.500000  0.666667  0.333333  0.875000  0.833333    4    4         6  -12.19
  0.500000  0.666667  0.333333  0.750000  0.333333    4    4         6  -12.24
  0.500000  0.666667  0.333333  0.375000  0.666667    4    4         6  -12.29
  0.500000  0.666667  0.333333  0.375000  0.833333    4    4         6  -12.34
  0.500000  0.666667  0.333333  0.625000  0.333333    4    4         6  -12.39
  0.500000  0.666667  0.333333  0.500000  0.666667    4    4         6  -12.44
  0.625000  0.666667  0.333333  0.500000  0.833333    5    4         6  -12.49
  0.625000  0.666667  0.333333  0.625000  0.666667    5    4         6  -12.54
  0.625000  0.666667  0.333333  0.625000  0.666667    5    4         6  -12.59
  0.625000  0.666667  0.333333  0.625000  0.833333    5    4         6  -12.64
  0.625000  0.666667  0.333333  0.750000  0.666667    5    4         6  -12.69
  0.625000  0.666667  0.333333  0.500000  0.333333    5    4         6  -12.74
  0.625000  0.666667  0.333333  0.625000  1.000000    5    4         6  -12.79
  0.625000  0.666667  0.333333  0.625000  0.333333    5    4         6  -12.84
  0.625000  0.666667  0.333333  0.750000  0.666667    5    4         6  -12.89
  0.625000  0.666667  0.333333  0.375000  1.000000    5    4         6  -12.94
  0.625000  0.666667  0.333333  0.875000  0.833333    5    4         6  -12.99
  0.625000  0.666667  0.333333  0.875000  0.333333    5    4         6  -13.04
  0.625000  0.666667  0.333333  0.750000  0.833333    5    4         6  -13.09
  0.625000  0.666667  0.333333  0.625000  0.500000    5    4         6  -13.14
  0.625000  0.666667  0.333333  0.625000  0.666667    5    4         6  -13.19
  0.625000  0.666667  0.333333  0.875000  0.833333    5    4         6  -13.24
  0.750000  0.666667  0.333333  0.750000  0.666667    6    4         6  -13.29
  0.750000  0.666667  0.333333  0.875000  0.833333    6    4         6  -13.34
  0.750000  0.666667  0.333333  0.625000  1.000000    6    4         6  -13.39
  0.750000  0.666667  0.333333  0.625000  1.000000    6    4         6  -13.44
  0.750000  0.666667  0.333333  0.750000  0.500000    6    4         6  -13.49
  0.750000  0.666667  0.333333  0.625000  0.500000    6    4         6  -13.54
  0.750000  0.666667  0.333333  0.750000  0.500000    6    4         6  -13.59
  0.750000  0.666667  0.333333  0.500000  0.666667    6    4         6  -13.64
  0.750000  0.666667  0.333333  0.375000  0.833333    6    4         6  -13.69
  0.750000  0.666667  0.333333  0.750000  0.500000    6    4         6  -13.74
  0.750000  0.666667  0.333333  0.750000  0.833333    6    4         6  -13.79
  0.750000  0.666667  0.333333  0.750000  1.000000    6    4         6  -13.84
  0.750000  0.666667  0.333333  0.875000  0.666667    6    4         6  -13.89
  0.750000  0.666667  0.333333  0.750000  0.666667    6    4         6  -13.94
  0.750000  0.666667  0.333333  0.875000  0.833333    6    4         6  -13.99
  0.750000  0.666667  0.333333  0.750000  0.833333    6    4         6  -14.04
  0.750000  0.666667  0.333333  0.750000  0.666667    6    4         6  -14.09
  0.750000  0.666667  0.333333  0.750000  0.833333    6    4         6  -14.14
  0.750000  0.666667  0.333333  1.000000  0.833333    6    4         6  -14.19
  0.750000  0.666667  0.333333  0.875000  1.000000    6    4         6  -14.24
  0.750000  0.666667  0.333333  0.875000  1.000000    6    4         6  -14.29
  0.750000  0.666667  0.333333  0.875000  0.833333    6    4         6  -14.34
  0.750000  0.666667  0.333333  1.000000  0.833333    6    4         6  -14.39
  0.750000  0.666667  0.333333  1.000000  1.000000    6    4         6  -14.44
  0.750000  0.666667  0.333333  0.750000  0.833333    6    4         6  -14.49
  0.750000  0.666667  0.333333  0.750000  0.833333    6    4         6  -14.54
  0.750000  0.666667  0.333333  1.000000  0.666667    6    4         6  -14.59
  0.750000  0.666667  0.333333  0.625000  0.833333    6    4         6  -14.64
  0.750000  0.666667  0.333333  0.875000  1.000000    6    4         6  -14.69
  0.750000  0.666667  0.333333  0.625000  1.000000    6    4         6  -14.74
  0.750000  0.666667  0.333333  0.500000  0.500000    6    4         6  -14.79
  0.750000  0.666667  0.333333  0.875000  0.833333    6    4         6  -14.84
  0.750000  0.666667  0.333333  1.000000  1.000000    6    4         6  -14.89
  0.750000  0.666667  0.333333  0.750000  0.833333    6    4         6  -14.94
  0.750000  0.666667  0.333333  0.500000  1.000000    6    4         6  -14.99
  0.750000  0.666667  0.333333  0.875000  1.000000    6    4         6  -15.04
  0.750000  0.666667  0.333333  0.625000  1.000000    6    4         6  -15.09
  0.750000  0.666667  0.333333  0.875000  1.000000    6    4         6  -15.14
  0.750000  0.666667  0.333333  0.875000  0.833333    6    4         6  -15.19
  0.875000  0.666667  0.333333  1.000000  1.000000    7    4         6  -15.24
  1.000000  0.666667  0.333333  0.750000  1.000000    8    4         6  -15.29
  1.000000  0.666667  0.333333  0.625000  0.833333    8    4         6  -15.34
  1.000000  0.666667  0.333333  1.000000  1.000000    8    4         6  -15.39
  1.000000  0.666667  0.333333  0.500000  1.000000    8    4         6  -15.44
  1.000000  0.666667  0.333333  0.625000  1.000000    8    4         6  -15.49
  1.000000  0.666667  0.333333  1.000000  1.000000    8    4         6  -15.54
  1.000000  0.666667  0.333333  1.000000  1.000000    8    4         6  -15.59
  1.000000  0.666667  0.333333  1.000000  1.000000    8    4         6  -15.64
  1.000000  0.666667  0.333333  1.000000  1.000000    8    4         6  -15.69
  1.000000  0.833333  0.166667  1.000000  1.000000    8    5         6  -15.74
  1.000000  0.833333  0.166667  1.000000  1.000000    8    5         6  -15.79
  1.000000  0.833333  0.166667  0.875000  0.666667    8    5         6  -15.84
  1.000000  0.833333  0.166667  0.875000  0.833333    8    5         6  -15.89
  1.000000  0.833333  0.166667  1.000000  1.000000    8    5         6  -15.94
  1.000000  0.833333  0.166667  0.875000  1.000000    8    5         6  -15.99
  1.000000  0.833333  0.166667  1.000000  0.833333    8    5         6  -16.04
  1.000000  0.833333  0.166667  0.875000  1.000000    8    5         6  -16.09
  1.000000  0.833333  0.166667  0.875000  0.833333    8    5         6  -16.14
  1.000000  0.833333  0.166667  0.875000  1.000000    8    5         6  -16.19
  1.000000  0.833333  0.166667  1.000000  1.000000    8    5         6  -16.24
  1.000000  0.833333  0.166667  1.000000  1.000000    8    5         6  -16.29
  1.000000  0.833333  0.166667  1.000000  0.666667    8    5         6  -16.34
  1.000000  0.833333  0.166667  0.875000  1.000000    8    5         6  -16.39
  1.000000  0.833333  0.166667  1.000000  1.000000    8    5         6  -16.44
  1.000000  0.833333  0.166667  1.000000  1.000000    8    5         6  -16.49
  1.000000  0.833333  0.166667  1.000000  1.000000    8    5         6  -16.54
  1.000000  0.833333  0.166667  1.000000  1.000000    8    5         6  -16.59
  1.000000  0.833333  0.166667  1.000000  1.000000    8    5         6  -16.64
  1.000000  0.833333  0.166667  1.000000  1.000000    8    5         6  -16.69
  1.000000  0.833333  0.166667  1.000000  1.000000    8    5         6  -16.74
  1.000000  0.833333  0.166667  1.000000  1.000000    8    5         6  -16.79
  1.000000  1.000000  0.000000  1.000000  1.000000    8    6         6  -16.84
  1.000000  1.000000  0.000000  1.000000  1.000000    8    6         6  -16.89
  1.000000  1.000000  0.000000  1.000000  1.000000    8    6         6  -16.94
  1.000000  1.000000  0.000000  1.000000  1.000000    8    6         6  -16.99
  1.000000  1.000000  0.000000  1.000000  1.000000    8    6         6  -17.04
  1.000000  1.000000  0.000000  1.000000  1.000000    8    6         6  -17.09
  1.000000  1.000000  0.000000  1.000000  1.000000    8    6         6  -17.14
  1.000000  1.000000  0.000000  1.000000  1.000000    8    6         6  -17.19
  1.000000  1.000000  0.000000  1.000000  1.000000    8    6         6  -17.24
  1.000000  1.000000  0.000000  1.000000  1.000000    8    6         6  -17.29
  1.000000  1.000000  0.000000  1.000000  1.000000    8    6         6  -17.34
  1.000000  1.000000  0.000000  1.000000  1.000000    8    6         6  -17.39
  1.000000  1.000000  0.000000  1.000000  1.000000    8    6         6  -17.44
  1.000000  1.000000  0.000000  1.000000  1.000000    8    6         6  -17.49
  1.000000  1.000000  0.000000  1.000000  1.000000    8    6         6  -17.54
  1.000000  1.000000  0.000000  1.000000  1.000000    8    6         6  -17.59
  1.000000  1.000000  0.000000  1.000000  1.000000    8    6         6  -17.64
  1.000000  1.000000  0.000000  1.000000  1.000000    8    6         6  -17.69
  1.000000  1.000000  0.000000  1.000000  1.000000    8    6         6  -17.74
  1.000000  1.000000  0.000000  1.000000  1.000000    8    6         6  -17.79
  1.000000  1.000000  0.000000  1.000000  1.000000    8    6         6  -17.84
  1.000000  1.000000  0.000000  1.000000  1.000000    8    6         6  -17.89
  1.000000  1.000000  0.000000  1.000000  1.000000    8    6         6  -17.94
  1.000000  1.000000  0.000000  1.000000  1.000000    8    6         6  -17.99
  1.000000  1.000000  0.000000  1.000000  1.000000    8    6         6  -18.04
  1.000000  1.000000  0.000000  1.000000  1.000000    8    6         6  -18.09
  1.000000  1.000000  0.000000  1.000000  1.000000    8    6         6  -18.14
  1.000000  1.000000  0.000000  1.000000  1.000000    8    6         6  -18.19
  1.000000  1.000000  0.000000  1.000000  1.000000    8    6         6  -18.24
  1.000000  1.000000  0.000000  1.000000  1.000000    8    6         6  -18.29
  1.000000  1.000000  0.000000  1.000000  1.000000    8    6         6  -18.34
  1.000000  1.000000  0.000000  1.000000  1.000000    8    6         6  -18.39
  1.000000  1.000000  0.000000  1.000000  1.000000    8    6         6  -18.44
  1.000000  1.000000  0.000000  1.000000  1.000000    8    6         6  -18.49
  1.000000  1.000000  0.000000  1.000000  1.000000    8    6         6  -18.54
  1.000000  1.000000  0.000000  1.000000  1.000000    8    6         6  -18.59
  1.000000  1.000000  0.000000  1.000000  1.000000    8    6         6  -18.64
  1.000000  1.000000  0.000000  1.000000  1.000000    8    6         6  -18.69
  1.000000  1.000000  0.000000  1.000000  1.000000    8    6         6  -18.74
  1.000000  1.000000  0.000000  1.000000  1.000000    8    6         6  -18.79
  1.000000  1.000000  0.000000  1.000000  1.000000    8    6         6  -18.84
  1.000000  1.000000  0.000000  1.000000  1.000000    8    6         6  -18.89
  1.000000  1.000000  0.000000  1.000000  1.000000    8    6         6  -18.94
  1.000000  1.000000  0.000000  1.000000  1.000000    8    6         6  -18.99
  1.000000  1.000000  0.000000  1.000000  1.000000    8    6         6  -19.04
  1.000000  1.000000  0.000000  1.000000  1.000000    8    6         6  -19.09
  1.000000  1.000000  0.000000  1.000000  1.000000    8    6         6  -19.14
  1.000000  1.000000  0.000000  1.000000  1.000000    8    6         6  -19.19
  1.000000  1.000000  0.000000  1.000000  1.000000    8    6         6  -19.24
  1.000000  1.000000  0.000000  1.000000  1.000000    8    6         6  -19.29
  1.000000  1.000000  0.000000  1.000000  1.000000    8    6         6  -19.34
  1.000000  1.000000  0.000000  1.000000  1.000000    8    6         6  -19.39
  1.000000  1.000000  0.000000  1.000000  1.000000    8    6         6  -19.44
  1.000000  1.000000  0.000000  1.000000  1.000000    8    6         6  -19.49
  1.000000  1.000000  0.000000  1.000000  1.000000    8    6         6  -19.54
  1.000000  1.000000  0.000000  1.000000  1.000000    8    6         6  -19.59
  1.000000  1.000000  0.000000  1.000000  1.000000    8    6         6  -19.64
  1.000000  1.000000  0.000000  1.000000  1.000000    8    6         6  -19.69
  1.000000  1.000000  0.000000  1.000000  1.000000    8    6         6  -19.74
  1.000000  1.000000  0.000000  1.000000  1.000000    8    6         6  -19.79
  1.000000  1.000000  0.000000  1.000000  1.000000    8    6         6  -19.84
  1.000000  1.000000  0.000000  1.000000  1.000000    8    6         6  -19.89
  1.000000  1.000000  0.000000  1.000000  1.000000    8    6         6  -19.94
  1.000000  1.000000  0.000000  1.000000  1.000000    8    6         6  -19.99
  1.000000  1.000000  0.000000  1.000000  1.000000    8    6         6  -20.04
  1.000000  1.000000  0.000000  1.000000  1.000000    8    6         6  -20.09
  1.000000  1.000000  0.000000  1.000000  1.000000    8    6         6  -20.14
  1.000000  1.000000  0.000000  1.000000  1.000000    8    6         6  -20.19
  1.000000  1.000000  0.000000  1.000000  1.000000    8    6         6  -20.24
  1.000000  1.000000  0.000000  1.000000  1.000000    8    6         6  -20.29
  1.000000  1.000000  0.000000  1.000000  1.000000    8    6         6  -20.34
  1.000000  1.000000  0.000000  1.000000  1.000000    8    6         6  -20.39
  1.000000  1.000000  0.000000  1.000000  1.000000    8    6         6  -20.44
  1.000000  1.000000  0.000000  1.000000  1.000000    8    6         6  -20.49
  1.000000  1.000000  0.000000  1.000000  1.000000    8    6         6  -20.54
  1.000000  1.000000  0.000000  1.000000  1.000000    8    6         6  -20.59
  1.000000  1.000000  0.000000  1.000000  1.000000    8    6         6  -20.64
  1.000000  1.000000  0.000000  1.000000  1.000000    8    6         6  -20.69
  1.000000  1.000000  0.000000  1.000000  1.000000    8    6         6  -20.74
  1.000000  1.000000  0.000000  1.000000  1.000000    8    6         6  -20.79
  1.000000  1.000000  0.000000  1.000000  1.000000    8    6         6  -20.84
  1.000000  1.000000  0.000000  1.000000  1.000000    8    6         6  -20.89
  1.000000  1.000000  0.000000  1.000000  1.000000    8    6         6  -20.94
  1.000000  1.000000  0.000000  1.000000  1.000000    8    6         6  -20.99
  1.000000  1.000000  0.000000  1.000000  1.000000    8    6         6  -21.04
  1.000000  1.000000  0.000000  1.000000  1.000000    8    6         6  -21.09
  1.000000  1.000000  0.000000  1.000000  1.000000    8    6         6  -21.14
  1.000000  1.000000  0.000000  1.000000  1.000000    8    6         6  -21.19
  1.000000  1.000000  0.000000  1.000000  1.000000    8    6         6  -21.24
  1.000000  1.000000  0.000000  1.000000  1.000000    8    6         6  -21.29
  1.000000  1.000000  0.000000  1.000000  1.000000    8    6         6  -21.34
  1.000000  1.000000  0.000000  1.000000  1.000000    8    6         6  -21.39
  1.000000  1.000000  0.000000  1.000000  1.000000    8    6         6  -21.44
  1.000000  1.000000  0.000000  1.000000  1.000000    8    6         6  -21.49
  1.000000  1.000000  0.000000  1.000000  1.000000    8    6         6  -21.54
  1.000000  1.000000  0.000000  1.000000  1.000000    8    6         6  -21.59
  1.000000  1.000000  0.000000  1.000000  1.000000    8    6         6  -21.64
  1.000000  1.000000  0.000000  1.000000  1.000000    8    6         6  -21.69
  1.000000  1.000000  0.000000  1.000000  1.000000    8    6         6  -21.74
  1.000000  1.000000  0.000000  1.000000  1.000000    8    6         6  -21.79
  1.000000  1.000000  0.000000  1.000000  1.000000    8    6         6  -21.84
  1.000000  1.000000  0.000000  1.000000  1.000000    8    6         6  -21.89
  1.000000  1.000000  0.000000  1.000000  1.000000    8    6         6  -21.94
  1.000000  1.000000  0.000000  1.000000  1.000000    8    6         6  -21.99
  1.000000  1.000000  0.000000  1.000000  1.000000    8    6         6  -22.04
  1.000000  1.000000  0.000000  1.000000  1.000000    8    6         6  -22.09
  1.000000  1.000000  0.000000  1.000000  1.000000    8    6         6  -22.14
  1.000000  1.000000  0.000000  1.000000  1.000000    8    6         6  -22.19
  1.000000  1.000000  0.000000  1.000000  1.000000    8    6         6  -22.24
  1.000000  1.000000  0.000000  1.000000  1.000000    8    6         6  -22.29
  1.000000  1.000000  0.000000  1.000000  1.000000    8    6         6  -22.34
  1.000000  1.000000  0.000000  1.000000  1.000000    8    6         6  -22.39
  1.000000  1.000000  0.000000  1.000000  1.000000    8    6         6  -22.44
  1.000000  1.000000  0.000000  1.000000  1.000000    8    6         6  -22.49
  1.000000  1.000000  0.000000  1.000000  1.000000    8    6         6  -22.54
  1.000000  1.000000  0.000000  1.000000  1.000000    8    6         6  -22.59
  1.000000  1.000000  0.000000  1.000000  1.000000    8    6         6  -22.64
  1.000000  1.000000  0.000000  1.000000  1.000000    8    6         6  -22.69
  1.000000  1.000000  0.000000  1.000000  1.000000    8    6         6  -22.74
  1.000000  1.000000  0.000000  1.000000  1.000000    8    6         6  -22.79
  1.000000  1.000000  0.000000  1.000000  1.000000    8    6         6  -22.84
  1.000000  1.000000  0.000000  1.000000  1.000000    8    6         6  -22.89
  1.000000  1.000000  0.000000  1.000000  1.000000    8    6         6  -22.94
  1.000000  1.000000  0.000000  1.000000  1.000000    8    6         6  -22.99
  1.000000  1.000000  0.000000  1.000000  1.000000    8    6         6  -23.04
# AUC = 0.583333 0.583333
