# Supplementary material for: Binding free energy predictions in host-guest systems using Autodock4. A retrospective analysis on SAMPL6, SAMPL7 and SAMPL8 challenges
Source: J Comput Aided Mol Des. 2021 May 24;35(6):721–9. doi: 10.1007/s10822-021-00388-4 (PMC8141411; doi:10.1007/s10822-021-00388-4)
Supplement: Supplementary file 1 — Supplementary material 1 (ZIP 20409 kb) [file 10822_2021_388_MOESM1_ESM.zip › workspace/ROCs/SAMPL7.AUTO.corr.roc]

  0.000000  0.000000  1.000000  0.000000  0.000000    0    0        54    5.85
  0.000000  0.000000  1.000000  0.000000  0.000000    0    0        54    5.81
  0.000000  0.000000  1.000000  0.000000  0.000000    0    0        54    5.76
  0.000000  0.000000  1.000000  0.000000  0.000000    0    0        54    5.71
  0.000000  0.000000  1.000000  0.000000  0.000000    0    0        54    5.66
  0.000000  0.000000  1.000000  0.000000  0.000000    0    0        54    5.62
  0.000000  0.000000  1.000000  0.000000  0.000000    0    0        54    5.57
  0.000000  0.000000  1.000000  0.000000  0.000000    0    0        54    5.52
  0.000000  0.000000  1.000000  0.000000  0.000000    0    0        54    5.48
  0.000000  0.000000  1.000000  0.000000  0.000000    0    0        54    5.43
  0.000000  0.000000  1.000000  0.000000  0.000000    0    0        54    5.38
  0.000000  0.000000  1.000000  0.000000  0.000000    0    0        54    5.33
  0.000000  0.000000  1.000000  0.000000  0.000000    0    0        54    5.29
  0.000000  0.000000  1.000000  0.000000  0.000000    0    0        54    5.24
  0.000000  0.000000  1.000000  0.000000  0.000000    0    0        54    5.19
  0.000000  0.000000  1.000000  0.000000  0.000000    0    0        54    5.14
  0.000000  0.000000  1.000000  0.000000  0.000000    0    0        54    5.10
  0.000000  0.000000  1.000000  0.000000  0.000000    0    0        54    5.05
  0.000000  0.000000  1.000000  0.000000  0.000000    0    0        54    5.00
  0.000000  0.000000  1.000000  0.000000  0.000000    0    0        54    4.96
  0.000000  0.000000  1.000000  0.000000  0.000000    0    0        54    4.91
  0.000000  0.000000  1.000000  0.000000  0.000000    0    0        54    4.86
  0.000000  0.000000  1.000000  0.000000  0.000000    0    0        54    4.81
  0.000000  0.000000  1.000000  0.000000  0.000000    0    0        54    4.77
  0.000000  0.000000  1.000000  0.000000  0.000000    0    0        54    4.72
  0.000000  0.000000  1.000000  0.000000  0.000000    0    0        54    4.67
  0.000000  0.000000  1.000000  0.000000  0.000000    0    0        54    4.63
  0.000000  0.000000  1.000000  0.000000  0.000000    0    0        54    4.58
  0.000000  0.000000  1.000000  0.000000  0.000000    0    0        54    4.53
  0.000000  0.000000  1.000000  0.000000  0.000000    0    0        54    4.48
  0.000000  0.000000  1.000000  0.000000  0.000000    0    0        54    4.44
  0.000000  0.000000  1.000000  0.000000  0.000000    0    0        54    4.39
  0.000000  0.000000  1.000000  0.000000  0.000000    0    0        54    4.34
  0.000000  0.000000  1.000000  0.000000  0.000000    0    0        54    4.30
  0.000000  0.000000  1.000000  0.000000  0.000000    0    0        54    4.25
  0.000000  0.000000  1.000000  0.000000  0.000000    0    0        54    4.20
  0.000000  0.000000  1.000000  0.000000  0.000000    0    0        54    4.15
  0.000000  0.000000  1.000000  0.000000  0.000000    0    0        54    4.11
  0.000000  0.000000  1.000000  0.000000  0.000000    0    0        54    4.06
  0.000000  0.000000  1.000000  0.000000  0.000000    0    0        54    4.01
  0.000000  0.000000  1.000000  0.000000  0.000000    0    0        54    3.96
  0.000000  0.000000  1.000000  0.000000  0.000000    0    0        54    3.92
  0.000000  0.000000  1.000000  0.000000  0.000000    0    0        54    3.87
  0.000000  0.000000  1.000000  0.000000  0.000000    0    0        54    3.82
  0.000000  0.000000  1.000000  0.000000  0.000000    0    0        54    3.78
  0.000000  0.000000  1.000000  0.000000  0.000000    0    0        54    3.73
  0.000000  0.000000  1.000000  0.000000  0.000000    0    0        54    3.68
  0.000000  0.000000  1.000000  0.000000  0.000000    0    0        54    3.63
  0.000000  0.000000  1.000000  0.000000  0.000000    0    0        54    3.59
  0.000000  0.000000  1.000000  0.000000  0.000000    0    0        54    3.54
  0.000000  0.000000  1.000000  0.000000  0.000000    0    0        54    3.49
  0.000000  0.000000  1.000000  0.000000  0.000000    0    0        54    3.45
  0.000000  0.000000  1.000000  0.000000  0.000000    0    0        54    3.40
  0.000000  0.000000  1.000000  0.000000  0.000000    0    0        54    3.35
  0.000000  0.000000  1.000000  0.000000  0.000000    0    0        54    3.30
  0.000000  0.000000  1.000000  0.000000  0.000000    0    0        54    3.26
  0.000000  0.000000  1.000000  0.000000  0.000000    0    0        54    3.21
  0.000000  0.000000  1.000000  0.000000  0.000000    0    0        54    3.16
  0.000000  0.000000  1.000000  0.000000  0.000000    0    0        54    3.12
  0.000000  0.000000  1.000000  0.000000  0.000000    0    0        54    3.07
  0.000000  0.000000  1.000000  0.000000  0.000000    0    0        54    3.02
  0.000000  0.000000  1.000000  0.000000  0.000000    0    0        54    2.97
  0.000000  0.000000  1.000000  0.000000  0.000000    0    0        54    2.93
  0.000000  0.000000  1.000000  0.000000  0.000000    0    0        54    2.88
  0.000000  0.000000  1.000000  0.000000  0.000000    0    0        54    2.83
  0.000000  0.000000  1.000000  0.000000  0.000000    0    0        54    2.78
  0.000000  0.000000  1.000000  0.000000  0.000000    0    0        54    2.74
  0.000000  0.000000  1.000000  0.000000  0.000000    0    0        54    2.69
  0.000000  0.000000  1.000000  0.000000  0.000000    0    0        54    2.64
  0.000000  0.000000  1.000000  0.000000  0.000000    0    0        54    2.60
  0.000000  0.000000  1.000000  0.000000  0.000000    0    0        54    2.55
  0.000000  0.000000  1.000000  0.000000  0.000000    0    0        54    2.50
  0.000000  0.000000  1.000000  0.000000  0.000000    0    0        54    2.45
  0.000000  0.000000  1.000000  0.000000  0.000000    0    0        54    2.41
  0.000000  0.000000  1.000000  0.000000  0.000000    0    0        54    2.36
  0.000000  0.000000  1.000000  0.000000  0.000000    0    0        54    2.31
  0.000000  0.000000  1.000000  0.000000  0.000000    0    0        54    2.27
  0.000000  0.000000  1.000000  0.000000  0.000000    0    0        54    2.22
  0.000000  0.000000  1.000000  0.000000  0.000000    0    0        54    2.17
  0.000000  0.000000  1.000000  0.000000  0.000000    0    0        54    2.12
  0.000000  0.000000  1.000000  0.000000  0.000000    0    0        54    2.08
  0.000000  0.000000  1.000000  0.000000  0.000000    0    0        54    2.03
  0.000000  0.000000  1.000000  0.000000  0.000000    0    0        54    1.98
  0.000000  0.000000  1.000000  0.000000  0.000000    0    0        54    1.94
  0.000000  0.000000  1.000000  0.000000  0.000000    0    0        54    1.89
  0.000000  0.000000  1.000000  0.000000  0.000000    0    0        54    1.84
  0.000000  0.000000  1.000000  0.000000  0.000000    0    0        54    1.79
  0.000000  0.000000  1.000000  0.000000  0.000000    0    0        54    1.75
  0.000000  0.000000  1.000000  0.000000  0.000000    0    0        54    1.70
  0.000000  0.000000  1.000000  0.000000  0.000000    0    0        54    1.65
  0.000000  0.000000  1.000000  0.000000  0.000000    0    0        54    1.60
  0.000000  0.000000  1.000000  0.000000  0.000000    0    0        54    1.56
  0.000000  0.000000  1.000000  0.000000  0.000000    0    0        54    1.51
  0.000000  0.000000  1.000000  0.000000  0.000000    0    0        54    1.46
  0.000000  0.000000  1.000000  0.000000  0.000000    0    0        54    1.42
  0.000000  0.000000  1.000000  0.000000  0.000000    0    0        54    1.37
  0.000000  0.000000  1.000000  0.000000  0.000000    0    0        54    1.32
  0.000000  0.000000  1.000000  0.000000  0.000000    0    0        54    1.27
  0.000000  0.000000  1.000000  0.000000  0.000000    0    0        54    1.23
  0.000000  0.000000  1.000000  0.000000  0.000000    0    0        54    1.18
  0.000000  0.000000  1.000000  0.000000  0.000000    0    0        54    1.13
  0.000000  0.000000  1.000000  0.000000  0.000000    0    0        54    1.09
  0.000000  0.000000  1.000000  0.000000  0.000000    0    0        54    1.04
  0.000000  0.000000  1.000000  0.000000  0.000000    0    0        54    0.99
  0.000000  0.000000  1.000000  0.000000  0.000000    0    0        54    0.94
  0.000000  0.000000  1.000000  0.000000  0.000000    0    0        54    0.90
  0.000000  0.000000  1.000000  0.000000  0.000000    0    0        54    0.85
  0.000000  0.000000  1.000000  0.000000  0.000000    0    0        54    0.80
  0.000000  0.000000  1.000000  0.000000  0.000000    0    0        54    0.76
  0.000000  0.000000  1.000000  0.000000  0.000000    0    0        54    0.71
  0.000000  0.000000  1.000000  0.000000  0.000000    0    0        54    0.66
  0.000000  0.000000  1.000000  0.000000  0.000000    0    0        54    0.61
  0.000000  0.000000  1.000000  0.000000  0.000000    0    0        54    0.57
  0.000000  0.000000  1.000000  0.000000  0.000000    0    0        54    0.52
  0.000000  0.000000  1.000000  0.000000  0.000000    0    0        54    0.47
  0.000000  0.000000  1.000000  0.000000  0.000000    0    0        54    0.42
  0.000000  0.000000  1.000000  0.000000  0.000000    0    0        54    0.38
  0.000000  0.000000  1.000000  0.000000  0.000000    0    0        54    0.33
  0.000000  0.000000  1.000000  0.000000  0.000000    0    0        54    0.28
  0.000000  0.000000  1.000000  0.000000  0.000000    0    0        54    0.24
  0.000000  0.000000  1.000000  0.000000  0.000000    0    0        54    0.19
  0.000000  0.000000  1.000000  0.000000  0.000000    0    0        54    0.14
  0.000000  0.000000  1.000000  0.000000  0.000000    0    0        54    0.09
  0.000000  0.000000  1.000000  0.000000  0.000000    0    0        54    0.05
  0.000000  0.000000  1.000000  0.000000  0.000000    0    0        54   -0.00
  0.000000  0.000000  1.000000  0.023810  0.018519    0    0        54   -0.05
  0.000000  0.000000  1.000000  0.023810  0.018519    0    0        54   -0.09
  0.000000  0.000000  1.000000  0.000000  0.018519    0    0        54   -0.14
  0.000000  0.000000  1.000000  0.000000  0.037037    0    0        54   -0.19
  0.000000  0.000000  1.000000  0.023810  0.000000    0    0        54   -0.24
  0.000000  0.000000  1.000000  0.023810  0.018519    0    0        54   -0.28
  0.000000  0.000000  1.000000  0.023810  0.018519    0    0        54   -0.33
  0.000000  0.000000  1.000000  0.000000  0.018519    0    0        54   -0.38
  0.000000  0.000000  1.000000  0.047619  0.000000    0    0        54   -0.42
  0.000000  0.000000  1.000000  0.095238  0.037037    0    0        54   -0.47
  0.000000  0.000000  1.000000  0.047619  0.074074    0    0        54   -0.52
  0.000000  0.000000  1.000000  0.071429  0.000000    0    0        54   -0.57
  0.000000  0.000000  1.000000  0.071429  0.129630    0    0        54   -0.61
  0.000000  0.000000  1.000000  0.000000  0.037037    0    0        54   -0.66
  0.000000  0.000000  1.000000  0.142857  0.111111    0    0        54   -0.71
  0.000000  0.000000  1.000000  0.047619  0.018519    0    0        54   -0.76
  0.000000  0.000000  1.000000  0.071429  0.074074    0    0        54   -0.80
  0.000000  0.000000  1.000000  0.095238  0.092593    0    0        54   -0.85
  0.000000  0.000000  1.000000  0.047619  0.037037    0    0        54   -0.90
  0.000000  0.000000  1.000000  0.047619  0.055556    0    0        54   -0.94
  0.000000  0.000000  1.000000  0.071429  0.074074    0    0        54   -0.99
  0.000000  0.000000  1.000000  0.142857  0.111111    0    0        54   -1.04
  0.000000  0.000000  1.000000  0.071429  0.055556    0    0        54   -1.09
  0.000000  0.000000  1.000000  0.071429  0.129630    0    0        54   -1.13
  0.000000  0.000000  1.000000  0.047619  0.055556    0    0        54   -1.18
  0.000000  0.000000  1.000000  0.071429  0.055556    0    0        54   -1.23
  0.000000  0.000000  1.000000  0.095238  0.092593    0    0        54   -1.27
  0.000000  0.000000  1.000000  0.047619  0.074074    0    0        54   -1.32
  0.000000  0.000000  1.000000  0.166667  0.111111    0    0        54   -1.37
  0.000000  0.000000  1.000000  0.214286  0.111111    0    0        54   -1.42
  0.000000  0.000000  1.000000  0.047619  0.111111    0    0        54   -1.46
  0.000000  0.000000  1.000000  0.214286  0.185185    0    0        54   -1.51
  0.000000  0.000000  1.000000  0.119048  0.129630    0    0        54   -1.56
  0.000000  0.000000  1.000000  0.119048  0.148148    0    0        54   -1.60
  0.000000  0.000000  1.000000  0.095238  0.185185    0    0        54   -1.65
  0.000000  0.000000  1.000000  0.142857  0.203704    0    0        54   -1.70
  0.000000  0.000000  1.000000  0.214286  0.222222    0    0        54   -1.75
  0.000000  0.000000  1.000000  0.261905  0.129630    0    0        54   -1.79
  0.000000  0.000000  1.000000  0.166667  0.111111    0    0        54   -1.84
  0.000000  0.000000  1.000000  0.166667  0.037037    0    0        54   -1.89
  0.000000  0.000000  1.000000  0.119048  0.111111    0    0        54   -1.94
  0.000000  0.000000  1.000000  0.214286  0.203704    0    0        54   -1.98
  0.000000  0.000000  1.000000  0.261905  0.185185    0    0        54   -2.03
  0.000000  0.000000  1.000000  0.142857  0.129630    0    0        54   -2.08
  0.000000  0.000000  1.000000  0.214286  0.185185    0    0        54   -2.12
  0.000000  0.000000  1.000000  0.071429  0.185185    0    0        54   -2.17
  0.000000  0.000000  1.000000  0.214286  0.129630    0    0        54   -2.22
  0.000000  0.000000  1.000000  0.166667  0.148148    0    0        54   -2.27
  0.000000  0.000000  1.000000  0.071429  0.277778    0    0        54   -2.31
  0.000000  0.000000  1.000000  0.214286  0.148148    0    0        54   -2.36
  0.000000  0.000000  1.000000  0.214286  0.222222    0    0        54   -2.41
  0.000000  0.000000  1.000000  0.166667  0.166667    0    0        54   -2.45
  0.000000  0.000000  1.000000  0.238095  0.185185    0    0        54   -2.50
  0.000000  0.000000  1.000000  0.166667  0.203704    0    0        54   -2.55
  0.000000  0.000000  1.000000  0.238095  0.222222    0    0        54   -2.60
  0.000000  0.000000  1.000000  0.285714  0.296296    0    0        54   -2.64
  0.000000  0.000000  1.000000  0.309524  0.185185    0    0        54   -2.69
  0.000000  0.000000  1.000000  0.380952  0.240741    0    0        54   -2.74
  0.000000  0.000000  1.000000  0.238095  0.166667    0    0        54   -2.78
  0.000000  0.000000  1.000000  0.142857  0.203704    0    0        54   -2.83
  0.000000  0.000000  1.000000  0.357143  0.166667    0    0        54   -2.88
  0.000000  0.000000  1.000000  0.285714  0.240741    0    0        54   -2.93
  0.000000  0.000000  1.000000  0.357143  0.222222    0    0        54   -2.97
  0.000000  0.000000  1.000000  0.214286  0.240741    0    0        54   -3.02
  0.000000  0.000000  1.000000  0.357143  0.370370    0    0        54   -3.07
  0.000000  0.000000  1.000000  0.261905  0.314815    0    0        54   -3.12
  0.000000  0.000000  1.000000  0.285714  0.222222    0    0        54   -3.16
  0.000000  0.000000  1.000000  0.285714  0.203704    0    0        54   -3.21
  0.000000  0.000000  1.000000  0.333333  0.333333    0    0        54   -3.26
  0.000000  0.000000  1.000000  0.309524  0.277778    0    0        54   -3.30
  0.000000  0.000000  1.000000  0.190476  0.314815    0    0        54   -3.35
  0.000000  0.000000  1.000000  0.214286  0.296296    0    0        54   -3.40
  0.000000  0.000000  1.000000  0.309524  0.314815    0    0        54   -3.45
  0.000000  0.000000  1.000000  0.285714  0.296296    0    0        54   -3.49
  0.000000  0.000000  1.000000  0.261905  0.259259    0    0        54   -3.54
  0.000000  0.000000  1.000000  0.357143  0.222222    0    0        54   -3.59
  0.000000  0.000000  1.000000  0.285714  0.222222    0    0        54   -3.63
  0.000000  0.000000  1.000000  0.166667  0.333333    0    0        54   -3.68
  0.000000  0.000000  1.000000  0.261905  0.388889    0    0        54   -3.73
  0.000000  0.000000  1.000000  0.404762  0.277778    0    0        54   -3.78
  0.000000  0.000000  1.000000  0.190476  0.407407    0    0        54   -3.82
  0.000000  0.000000  1.000000  0.404762  0.351852    0    0        54   -3.87
  0.000000  0.000000  1.000000  0.285714  0.370370    0    0        54   -3.92
  0.000000  0.000000  1.000000  0.285714  0.296296    0    0        54   -3.96
  0.000000  0.000000  1.000000  0.309524  0.240741    0    0        54   -4.01
  0.000000  0.000000  1.000000  0.452381  0.351852    0    0        54   -4.06
  0.000000  0.000000  1.000000  0.309524  0.277778    0    0        54   -4.11
  0.000000  0.000000  1.000000  0.428571  0.388889    0    0        54   -4.15
  0.000000  0.000000  1.000000  0.404762  0.407407    0    0        54   -4.20
  0.000000  0.018519  0.981481  0.404762  0.333333    0    1        54   -4.25
  0.000000  0.037037  0.962963  0.523810  0.259259    0    2        54   -4.30
  0.000000  0.037037  0.962963  0.333333  0.296296    0    2        54   -4.34
  0.000000  0.055556  0.944444  0.452381  0.462963    0    3        54   -4.39
  0.023810  0.074074  0.925926  0.547619  0.351852    1    4        54   -4.44
  0.023810  0.074074  0.925926  0.476190  0.296296    1    4        54   -4.48
  0.023810  0.092593  0.907407  0.452381  0.333333    1    5        54   -4.53
  0.023810  0.148148  0.851852  0.523810  0.388889    1    8        54   -4.58
  0.023810  0.148148  0.851852  0.404762  0.537037    1    8        54   -4.63
  0.023810  0.148148  0.851852  0.380952  0.425926    1    8        54   -4.67
  0.047619  0.148148  0.851852  0.452381  0.222222    2    8        54   -4.72
  0.071429  0.185185  0.814815  0.333333  0.277778    3   10        54   -4.77
  0.071429  0.222222  0.777778  0.333333  0.425926    3   12        54   -4.81
  0.071429  0.259259  0.740741  0.404762  0.444444    3   14        54   -4.86
  0.071429  0.314815  0.685185  0.214286  0.537037    3   17        54   -4.91
  0.071429  0.333333  0.666667  0.476190  0.481481    3   18        54   -4.96
  0.071429  0.333333  0.666667  0.380952  0.425926    3   18        54   -5.00
  0.071429  0.333333  0.666667  0.404762  0.277778    3   18        54   -5.05
  0.071429  0.333333  0.666667  0.309524  0.370370    3   18        54   -5.10
  0.071429  0.333333  0.666667  0.523810  0.277778    3   18        54   -5.14
  0.095238  0.333333  0.666667  0.404762  0.462963    4   18        54   -5.19
  0.095238  0.333333  0.666667  0.380952  0.592593    4   18        54   -5.24
  0.119048  0.333333  0.666667  0.309524  0.444444    5   18        54   -5.29
  0.166667  0.333333  0.666667  0.404762  0.462963    7   18        54   -5.33
  0.190476  0.333333  0.666667  0.333333  0.444444    8   18        54   -5.38
  0.190476  0.333333  0.666667  0.476190  0.407407    8   18        54   -5.43
  0.214286  0.333333  0.666667  0.333333  0.500000    9   18        54   -5.48
  0.261905  0.333333  0.666667  0.333333  0.500000   11   18        54   -5.52
  0.285714  0.333333  0.666667  0.452381  0.407407   12   18        54   -5.57
  0.285714  0.333333  0.666667  0.428571  0.481481   12   18        54   -5.62
  0.285714  0.333333  0.666667  0.476190  0.574074   12   18        54   -5.66
  0.285714  0.333333  0.666667  0.547619  0.462963   12   18        54   -5.71
  0.285714  0.333333  0.666667  0.428571  0.500000   12   18        54   -5.76
  0.309524  0.351852  0.648148  0.500000  0.407407   13   19        54   -5.81
  0.309524  0.351852  0.648148  0.595238  0.462963   13   19        54   -5.85
  0.333333  0.370370  0.629630  0.500000  0.574074   14   20        54   -5.90
  0.333333  0.388889  0.611111  0.642857  0.555556   14   21        54   -5.95
  0.333333  0.407407  0.592593  0.452381  0.500000   14   22        54   -5.99
  0.333333  0.462963  0.537037  0.452381  0.574074   14   25        54   -6.04
  0.357143  0.481481  0.518519  0.571429  0.518519   15   26        54   -6.09
  0.357143  0.481481  0.518519  0.476190  0.425926   15   26        54   -6.14
  0.404762  0.481481  0.518519  0.595238  0.611111   17   26        54   -6.18
  0.404762  0.518519  0.481481  0.547619  0.666667   17   28        54   -6.23
  0.404762  0.537037  0.462963  0.547619  0.500000   17   29        54   -6.28
  0.404762  0.574074  0.425926  0.714286  0.592593   17   31        54   -6.32
  0.404762  0.611111  0.388889  0.500000  0.500000   17   33        54   -6.37
  0.404762  0.611111  0.388889  0.452381  0.574074   17   33        54   -6.42
  0.404762  0.629630  0.370370  0.547619  0.462963   17   34        54   -6.47
  0.404762  0.629630  0.370370  0.428571  0.666667   17   34        54   -6.51
  0.404762  0.648148  0.351852  0.452381  0.629630   17   35        54   -6.56
  0.404762  0.666667  0.333333  0.523810  0.444444   17   36        54   -6.61
  0.404762  0.666667  0.333333  0.595238  0.611111   17   36        54   -6.66
  0.404762  0.666667  0.333333  0.547619  0.518519   17   36        54   -6.70
  0.428571  0.703704  0.296296  0.619048  0.592593   18   38        54   -6.75
  0.452381  0.759259  0.240741  0.571429  0.462963   19   41        54   -6.80
  0.500000  0.759259  0.240741  0.738095  0.666667   21   41        54   -6.84
  0.523810  0.759259  0.240741  0.619048  0.500000   22   41        54   -6.89
  0.523810  0.777778  0.222222  0.547619  0.537037   22   42        54   -6.94
  0.523810  0.777778  0.222222  0.595238  0.629630   22   42        54   -6.99
  0.523810  0.777778  0.222222  0.571429  0.629630   22   42        54   -7.03
  0.523810  0.777778  0.222222  0.523810  0.574074   22   42        54   -7.08
  0.523810  0.796296  0.203704  0.595238  0.537037   22   43        54   -7.13
  0.547619  0.796296  0.203704  0.595238  0.685185   23   43        54   -7.17
  0.571429  0.796296  0.203704  0.571429  0.685185   24   43        54   -7.22
  0.571429  0.796296  0.203704  0.547619  0.611111   24   43        54   -7.27
  0.571429  0.814815  0.185185  0.690476  0.611111   24   44        54   -7.32
  0.571429  0.851852  0.148148  0.452381  0.666667   24   46        54   -7.36
  0.571429  0.888889  0.111111  0.714286  0.629630   24   48        54   -7.41
  0.571429  0.888889  0.111111  0.595238  0.648148   24   48        54   -7.46
  0.571429  0.888889  0.111111  0.523810  0.666667   24   48        54   -7.50
  0.571429  0.888889  0.111111  0.571429  0.648148   24   48        54   -7.55
  0.571429  0.888889  0.111111  0.738095  0.666667   24   48        54   -7.60
  0.571429  0.888889  0.111111  0.642857  0.574074   24   48        54   -7.65
  0.571429  0.888889  0.111111  0.714286  0.611111   24   48        54   -7.69
  0.571429  0.888889  0.111111  0.690476  0.648148   24   48        54   -7.74
  0.595238  0.907407  0.092593  0.785714  0.629630   25   49        54   -7.79
  0.595238  0.907407  0.092593  0.642857  0.814815   25   49        54   -7.84
  0.595238  0.907407  0.092593  0.571429  0.666667   25   49        54   -7.88
  0.619048  0.907407  0.092593  0.833333  0.611111   26   49        54   -7.93
  0.642857  0.925926  0.074074  0.761905  0.740741   27   50        54   -7.98
  0.642857  0.925926  0.074074  0.690476  0.574074   27   50        54   -8.02
  0.666667  0.925926  0.074074  0.690476  0.759259   28   50        54   -8.07
  0.690476  0.925926  0.074074  0.619048  0.851852   29   50        54   -8.12
  0.690476  0.944444  0.055556  0.809524  0.740741   29   51        54   -8.17
  0.690476  0.944444  0.055556  0.690476  0.722222   29   51        54   -8.21
  0.690476  0.962963  0.037037  0.714286  0.685185   29   52        54   -8.26
  0.714286  1.000000  0.000000  0.738095  0.666667   30   54        54   -8.31
  0.714286  1.000000  0.000000  0.595238  0.722222   30   54        54   -8.35
  0.738095  1.000000  0.000000  0.738095  0.703704   31   54        54   -8.40
  0.761905  1.000000  0.000000  0.833333  0.685185   32   54        54   -8.45
  0.761905  1.000000  0.000000  0.690476  0.777778   32   54        54   -8.50
  0.761905  1.000000  0.000000  0.833333  0.722222   32   54        54   -8.54
  0.761905  1.000000  0.000000  0.738095  0.796296   32   54        54   -8.59
  0.761905  1.000000  0.000000  0.714286  0.777778   32   54        54   -8.64
  0.785714  1.000000  0.000000  0.714286  0.722222   33   54        54   -8.68
  0.785714  1.000000  0.000000  0.809524  0.759259   33   54        54   -8.73
  0.785714  1.000000  0.000000  0.785714  0.796296   33   54        54   -8.78
  0.785714  1.000000  0.000000  0.761905  0.814815   33   54        54   -8.83
  0.785714  1.000000  0.000000  0.809524  0.851852   33   54        54   -8.87
  0.785714  1.000000  0.000000  0.738095  0.759259   33   54        54   -8.92
  0.785714  1.000000  0.000000  0.785714  0.740741   33   54        54   -8.97
  0.785714  1.000000  0.000000  0.833333  0.555556   33   54        54   -9.02
  0.785714  1.000000  0.000000  0.714286  0.833333   33   54        54   -9.06
  0.785714  1.000000  0.000000  0.785714  0.796296   33   54        54   -9.11
  0.833333  1.000000  0.000000  0.690476  0.759259   35   54        54   -9.16
  0.857143  1.000000  0.000000  0.761905  0.888889   36   54        54   -9.20
  0.880952  1.000000  0.000000  0.785714  0.833333   37   54        54   -9.25
  0.880952  1.000000  0.000000  0.880952  0.777778   37   54        54   -9.30
  0.880952  1.000000  0.000000  0.833333  0.870370   37   54        54   -9.35
  0.880952  1.000000  0.000000  0.738095  0.907407   37   54        54   -9.39
  0.880952  1.000000  0.000000  0.857143  0.870370   37   54        54   -9.44
  0.904762  1.000000  0.000000  0.833333  0.666667   38   54        54   -9.49
  0.904762  1.000000  0.000000  0.952381  0.851852   38   54        54   -9.53
  0.904762  1.000000  0.000000  0.809524  0.870370   38   54        54   -9.58
  0.904762  1.000000  0.000000  0.785714  0.870370   38   54        54   -9.63
  0.904762  1.000000  0.000000  0.761905  0.814815   38   54        54   -9.68
  0.904762  1.000000  0.000000  0.714286  0.851852   38   54        54   -9.72
  0.904762  1.000000  0.000000  0.833333  0.796296   38   54        54   -9.77
  0.928571  1.000000  0.000000  0.880952  0.796296   39   54        54   -9.82
  0.952381  1.000000  0.000000  0.904762  0.870370   40   54        54   -9.86
  0.952381  1.000000  0.000000  0.809524  0.777778   40   54        54   -9.91
  0.952381  1.000000  0.000000  0.833333  0.888889   40   54        54   -9.96
  0.952381  1.000000  0.000000  0.833333  0.814815   40   54        54  -10.01
  0.952381  1.000000  0.000000  0.880952  0.851852   40   54        54  -10.05
  0.952381  1.000000  0.000000  0.833333  0.888889   40   54        54  -10.10
  0.952381  1.000000  0.000000  0.880952  0.814815   40   54        54  -10.15
  0.952381  1.000000  0.000000  0.904762  0.870370   40   54        54  -10.20
  0.952381  1.000000  0.000000  0.833333  0.870370   40   54        54  -10.24
  0.976190  1.000000  0.000000  0.880952  0.925926   41   54        54  -10.29
  0.976190  1.000000  0.000000  0.857143  0.925926   41   54        54  -10.34
  0.976190  1.000000  0.000000  0.857143  0.870370   41   54        54  -10.38
  0.976190  1.000000  0.000000  0.880952  0.833333   41   54        54  -10.43
  0.976190  1.000000  0.000000  0.880952  0.888889   41   54        54  -10.48
  0.976190  1.000000  0.000000  0.928571  0.907407   41   54        54  -10.53
  0.976190  1.000000  0.000000  0.761905  0.907407   41   54        54  -10.57
  0.976190  1.000000  0.000000  0.928571  0.981481   41   54        54  -10.62
  0.976190  1.000000  0.000000  0.880952  0.925926   41   54        54  -10.67
  0.976190  1.000000  0.000000  0.857143  0.833333   41   54        54  -10.71
  0.976190  1.000000  0.000000  0.952381  0.851852   41   54        54  -10.76
  0.976190  1.000000  0.000000  0.857143  0.962963   41   54        54  -10.81
  0.976190  1.000000  0.000000  0.904762  0.944444   41   54        54  -10.86
  1.000000  1.000000  0.000000  0.880952  0.907407   42   54        54  -10.90
  1.000000  1.000000  0.000000  0.976190  0.907407   42   54        54  -10.95
  1.000000  1.000000  0.000000  0.976190  0.944444   42   54        54  -11.00
  1.000000  1.000000  0.000000  0.928571  0.870370   42   54        54  -11.04
  1.000000  1.000000  0.000000  0.928571  0.944444   42   54        54  -11.09
  1.000000  1.000000  0.000000  0.976190  1.000000   42   54        54  -11.14
  1.000000  1.000000  0.000000  0.976190  0.962963   42   54        54  -11.19
  1.000000  1.000000  0.000000  0.952381  0.944444   42   54        54  -11.23
  1.000000  1.000000  0.000000  0.976190  0.962963   42   54        54  -11.28
  1.000000  1.000000  0.000000  0.904762  0.962963   42   54        54  -11.33
  1.000000  1.000000  0.000000  1.000000  0.981481   42   54        54  -11.38
  1.000000  1.000000  0.000000  1.000000  0.962963   42   54        54  -11.42
  1.000000  1.000000  0.000000  1.000000  0.944444   42   54        54  -11.47
  1.000000  1.000000  0.000000  1.000000  1.000000   42   54        54  -11.52
  1.000000  1.000000  0.000000  1.000000  0.981481   42   54        54  -11.56
  1.000000  1.000000  0.000000  1.000000  1.000000   42   54        54  -11.61
  1.000000  1.000000  0.000000  1.000000  1.000000   42   54        54  -11.66
  1.000000  1.000000  0.000000  1.000000  0.981481   42   54        54  -11.71
  1.000000  1.000000  0.000000  1.000000  1.000000   42   54        54  -11.75
  1.000000  1.000000  0.000000  1.000000  1.000000   42   54        54  -11.80
  1.000000  1.000000  0.000000  1.000000  1.000000   42   54        54  -11.85
  1.000000  1.000000  0.000000  1.000000  1.000000   42   54        54  -11.89
  1.000000  1.000000  0.000000  1.000000  1.000000   42   54        54  -11.94
  1.000000  1.000000  0.000000  1.000000  1.000000   42   54        54  -11.99
  1.000000  1.000000  0.000000  1.000000  1.000000   42   54        54  -12.04
  1.000000  1.000000  0.000000  1.000000  1.000000   42   54        54  -12.08
  1.000000  1.000000  0.000000  1.000000  1.000000   42   54        54  -12.13
  1.000000  1.000000  0.000000  1.000000  1.000000   42   54        54  -12.18
  1.000000  1.000000  0.000000  1.000000  1.000000   42   54        54  -12.22
  1.000000  1.000000  0.000000  1.000000  1.000000   42   54        54  -12.27
  1.000000  1.000000  0.000000  1.000000  1.000000   42   54        54  -12.32
  1.000000  1.000000  0.000000  1.000000  1.000000   42   54        54  -12.37
  1.000000  1.000000  0.000000  1.000000  1.000000   42   54        54  -12.41
  1.000000  1.000000  0.000000  1.000000  1.000000   42   54        54  -12.46
  1.000000  1.000000  0.000000  1.000000  1.000000   42   54        54  -12.51
  1.000000  1.000000  0.000000  1.000000  1.000000   42   54        54  -12.56
  1.000000  1.000000  0.000000  1.000000  1.000000   42   54        54  -12.60
  1.000000  1.000000  0.000000  1.000000  1.000000   42   54        54  -12.65
  1.000000  1.000000  0.000000  1.000000  1.000000   42   54        54  -12.70
  1.000000  1.000000  0.000000  1.000000  1.000000   42   54        54  -12.74
  1.000000  1.000000  0.000000  1.000000  1.000000   42   54        54  -12.79
  1.000000  1.000000  0.000000  1.000000  1.000000   42   54        54  -12.84
  1.000000  1.000000  0.000000  1.000000  1.000000   42   54        54  -12.89
  1.000000  1.000000  0.000000  1.000000  1.000000   42   54        54  -12.93
  1.000000  1.000000  0.000000  1.000000  1.000000   42   54        54  -12.98
  1.000000  1.000000  0.000000  1.000000  1.000000   42   54        54  -13.03
  1.000000  1.000000  0.000000  1.000000  1.000000   42   54        54  -13.07
  1.000000  1.000000  0.000000  1.000000  1.000000   42   54        54  -13.12
  1.000000  1.000000  0.000000  1.000000  1.000000   42   54        54  -13.17
  1.000000  1.000000  0.000000  1.000000  1.000000   42   54        54  -13.22
  1.000000  1.000000  0.000000  1.000000  1.000000   42   54        54  -13.26
  1.000000  1.000000  0.000000  1.000000  1.000000   42   54        54  -13.31
  1.000000  1.000000  0.000000  1.000000  1.000000   42   54        54  -13.36
  1.000000  1.000000  0.000000  1.000000  1.000000   42   54        54  -13.40
  1.000000  1.000000  0.000000  1.000000  1.000000   42   54        54  -13.45
  1.000000  1.000000  0.000000  1.000000  1.000000   42   54        54  -13.50
  1.000000  1.000000  0.000000  1.000000  1.000000   42   54        54  -13.55
  1.000000  1.000000  0.000000  1.000000  1.000000   42   54        54  -13.59
  1.000000  1.000000  0.000000  1.000000  1.000000   42   54        54  -13.64
  1.000000  1.000000  0.000000  1.000000  1.000000   42   54        54  -13.69
  1.000000  1.000000  0.000000  1.000000  1.000000   42   54        54  -13.74
  1.000000  1.000000  0.000000  1.000000  1.000000   42   54        54  -13.78
  1.000000  1.000000  0.000000  1.000000  1.000000   42   54        54  -13.83
  1.000000  1.000000  0.000000  1.000000  1.000000   42   54        54  -13.88
  1.000000  1.000000  0.000000  1.000000  1.000000   42   54        54  -13.92
  1.000000  1.000000  0.000000  1.000000  1.000000   42   54        54  -13.97
  1.000000  1.000000  0.000000  1.000000  1.000000   42   54        54  -14.02
  1.000000  1.000000  0.000000  1.000000  1.000000   42   54        54  -14.07
  1.000000  1.000000  0.000000  1.000000  1.000000   42   54        54  -14.11
  1.000000  1.000000  0.000000  1.000000  1.000000   42   54        54  -14.16
  1.000000  1.000000  0.000000  1.000000  1.000000   42   54        54  -14.21
  1.000000  1.000000  0.000000  1.000000  1.000000   42   54        54  -14.25
  1.000000  1.000000  0.000000  1.000000  1.000000   42   54        54  -14.30
  1.000000  1.000000  0.000000  1.000000  1.000000   42   54        54  -14.35
  1.000000  1.000000  0.000000  1.000000  1.000000   42   54        54  -14.40
  1.000000  1.000000  0.000000  1.000000  1.000000   42   54        54  -14.44
  1.000000  1.000000  0.000000  1.000000  1.000000   42   54        54  -14.49
  1.000000  1.000000  0.000000  1.000000  1.000000   42   54        54  -14.54
  1.000000  1.000000  0.000000  1.000000  1.000000   42   54        54  -14.58
  1.000000  1.000000  0.000000  1.000000  1.000000   42   54        54  -14.63
  1.000000  1.000000  0.000000  1.000000  1.000000   42   54        54  -14.68
  1.000000  1.000000  0.000000  1.000000  1.000000   42   54        54  -14.73
  1.000000  1.000000  0.000000  1.000000  1.000000   42   54        54  -14.77
  1.000000  1.000000  0.000000  1.000000  1.000000   42   54        54  -14.82
  1.000000  1.000000  0.000000  1.000000  1.000000   42   54        54  -14.87
  1.000000  1.000000  0.000000  1.000000  1.000000   42   54        54  -14.92
  1.000000  1.000000  0.000000  1.000000  1.000000   42   54        54  -14.96
  1.000000  1.000000  0.000000  1.000000  1.000000   42   54        54  -15.01
  1.000000  1.000000  0.000000  1.000000  1.000000   42   54        54  -15.06
  1.000000  1.000000  0.000000  1.000000  1.000000   42   54        54  -15.10
  1.000000  1.000000  0.000000  1.000000  1.000000   42   54        54  -15.15
  1.000000  1.000000  0.000000  1.000000  1.000000   42   54        54  -15.20
  1.000000  1.000000  0.000000  1.000000  1.000000   42   54        54  -15.25
  1.000000  1.000000  0.000000  1.000000  1.000000   42   54        54  -15.29
  1.000000  1.000000  0.000000  1.000000  1.000000   42   54        54  -15.34
  1.000000  1.000000  0.000000  1.000000  1.000000   42   54        54  -15.39
  1.000000  1.000000  0.000000  1.000000  1.000000   42   54        54  -15.43
  1.000000  1.000000  0.000000  1.000000  1.000000   42   54        54  -15.48
  1.000000  1.000000  0.000000  1.000000  1.000000   42   54        54  -15.53
  1.000000  1.000000  0.000000  1.000000  1.000000   42   54        54  -15.58
  1.000000  1.000000  0.000000  1.000000  1.000000   42   54        54  -15.62
  1.000000  1.000000  0.000000  1.000000  1.000000   42   54        54  -15.67
  1.000000  1.000000  0.000000  1.000000  1.000000   42   54        54  -15.72
  1.000000  1.000000  0.000000  1.000000  1.000000   42   54        54  -15.76
  1.000000  1.000000  0.000000  1.000000  1.000000   42   54        54  -15.81
  1.000000  1.000000  0.000000  1.000000  1.000000   42   54        54  -15.86
  1.000000  1.000000  0.000000  1.000000  1.000000   42   54        54  -15.91
  1.000000  1.000000  0.000000  1.000000  1.000000   42   54        54  -15.95
  1.000000  1.000000  0.000000  1.000000  1.000000   42   54        54  -16.00
  1.000000  1.000000  0.000000  1.000000  1.000000   42   54        54  -16.05
  1.000000  1.000000  0.000000  1.000000  1.000000   42   54        54  -16.10
  1.000000  1.000000  0.000000  1.000000  1.000000   42   54        54  -16.14
  1.000000  1.000000  0.000000  1.000000  1.000000   42   54        54  -16.19
  1.000000  1.000000  0.000000  1.000000  1.000000   42   54        54  -16.24
  1.000000  1.000000  0.000000  1.000000  1.000000   42   54        54  -16.28
  1.000000  1.000000  0.000000  1.000000  1.000000   42   54        54  -16.33
  1.000000  1.000000  0.000000  1.000000  1.000000   42   54        54  -16.38
  1.000000  1.000000  0.000000  1.000000  1.000000   42   54        54  -16.43
  1.000000  1.000000  0.000000  1.000000  1.000000   42   54        54  -16.47
  1.000000  1.000000  0.000000  1.000000  1.000000   42   54        54  -16.52
  1.000000  1.000000  0.000000  1.000000  1.000000   42   54        54  -16.57
  1.000000  1.000000  0.000000  1.000000  1.000000   42   54        54  -16.61
  1.000000  1.000000  0.000000  1.000000  1.000000   42   54        54  -16.66
  1.000000  1.000000  0.000000  1.000000  1.000000   42   54        54  -16.71
  1.000000  1.000000  0.000000  1.000000  1.000000   42   54        54  -16.76
  1.000000  1.000000  0.000000  1.000000  1.000000   42   54        54  -16.80
  1.000000  1.000000  0.000000  1.000000  1.000000   42   54        54  -16.85
  1.000000  1.000000  0.000000  1.000000  1.000000   42   54        54  -16.90
  1.000000  1.000000  0.000000  1.000000  1.000000   42   54        54  -16.94
  1.000000  1.000000  0.000000  1.000000  1.000000   42   54        54  -16.99
  1.000000  1.000000  0.000000  1.000000  1.000000   42   54        54  -17.04
  1.000000  1.000000  0.000000  1.000000  1.000000   42   54        54  -17.09
  1.000000  1.000000  0.000000  1.000000  1.000000   42   54        54  -17.13
  1.000000  1.000000  0.000000  1.000000  1.000000   42   54        54  -17.18
  1.000000  1.000000  0.000000  1.000000  1.000000   42   54        54  -17.23
  1.000000  1.000000  0.000000  1.000000  1.000000   42   54        54  -17.28
  1.000000  1.000000  0.000000  1.000000  1.000000   42   54        54  -17.32
  1.000000  1.000000  0.000000  1.000000  1.000000   42   54        54  -17.37
  1.000000  1.000000  0.000000  1.000000  1.000000   42   54        54  -17.42
  1.000000  1.000000  0.000000  1.000000  1.000000   42   54        54  -17.46
  1.000000  1.000000  0.000000  1.000000  1.000000   42   54        54  -17.51
  1.000000  1.000000  0.000000  1.000000  1.000000   42   54        54  -17.56
  1.000000  1.000000  0.000000  1.000000  1.000000   42   54        54  -17.61
  1.000000  1.000000  0.000000  1.000000  1.000000   42   54        54  -17.65
  1.000000  1.000000  0.000000  1.000000  1.000000   42   54        54  -17.70
# AUC = 0.678571 0.428571
