# Supplementary material for: Binding free energy predictions in host-guest systems using Autodock4. A retrospective analysis on SAMPL6, SAMPL7 and SAMPL8 challenges
Source: J Comput Aided Mol Des. 2021 May 24;35(6):721–9. doi: 10.1007/s10822-021-00388-4 (PMC8141411; doi:10.1007/s10822-021-00388-4)
Supplement: Supplementary file 1 — Supplementary material 1 (ZIP 20409 kb) [file 10822_2021_388_MOESM1_ESM.zip › workspace/ROCs/SAMPL7.QM.corr.roc]

  0.000000  0.000000  1.000000  0.000000  0.000000    0    0        42   73.05
  0.000000  0.000000  1.000000  0.000000  0.000000    0    0        42   72.51
  0.000000  0.000000  1.000000  0.000000  0.000000    0    0        42   71.97
  0.000000  0.000000  1.000000  0.000000  0.000000    0    0        42   71.44
  0.000000  0.000000  1.000000  0.000000  0.000000    0    0        42   70.90
  0.000000  0.000000  1.000000  0.000000  0.000000    0    0        42   70.36
  0.000000  0.000000  1.000000  0.000000  0.000000    0    0        42   69.82
  0.000000  0.000000  1.000000  0.000000  0.000000    0    0        42   69.29
  0.000000  0.000000  1.000000  0.000000  0.000000    0    0        42   68.75
  0.000000  0.000000  1.000000  0.000000  0.000000    0    0        42   68.21
  0.000000  0.000000  1.000000  0.000000  0.000000    0    0        42   67.67
  0.000000  0.000000  1.000000  0.000000  0.000000    0    0        42   67.14
  0.000000  0.000000  1.000000  0.000000  0.000000    0    0        42   66.60
  0.000000  0.000000  1.000000  0.000000  0.000000    0    0        42   66.06
  0.000000  0.000000  1.000000  0.000000  0.000000    0    0        42   65.52
  0.000000  0.000000  1.000000  0.000000  0.000000    0    0        42   64.99
  0.000000  0.000000  1.000000  0.000000  0.000000    0    0        42   64.45
  0.000000  0.000000  1.000000  0.000000  0.000000    0    0        42   63.91
  0.000000  0.000000  1.000000  0.000000  0.000000    0    0        42   63.37
  0.000000  0.000000  1.000000  0.000000  0.000000    0    0        42   62.84
  0.000000  0.000000  1.000000  0.000000  0.000000    0    0        42   62.30
  0.000000  0.000000  1.000000  0.000000  0.000000    0    0        42   61.76
  0.000000  0.000000  1.000000  0.000000  0.000000    0    0        42   61.22
  0.000000  0.000000  1.000000  0.000000  0.000000    0    0        42   60.69
  0.000000  0.000000  1.000000  0.000000  0.000000    0    0        42   60.15
  0.000000  0.000000  1.000000  0.000000  0.000000    0    0        42   59.61
  0.000000  0.000000  1.000000  0.000000  0.000000    0    0        42   59.07
  0.000000  0.000000  1.000000  0.000000  0.000000    0    0        42   58.54
  0.000000  0.000000  1.000000  0.000000  0.000000    0    0        42   58.00
  0.000000  0.000000  1.000000  0.000000  0.000000    0    0        42   57.46
  0.000000  0.000000  1.000000  0.000000  0.000000    0    0        42   56.92
  0.000000  0.000000  1.000000  0.000000  0.000000    0    0        42   56.39
  0.000000  0.000000  1.000000  0.000000  0.000000    0    0        42   55.85
  0.000000  0.000000  1.000000  0.000000  0.000000    0    0        42   55.31
  0.000000  0.000000  1.000000  0.000000  0.000000    0    0        42   54.77
  0.000000  0.000000  1.000000  0.000000  0.000000    0    0        42   54.24
  0.000000  0.000000  1.000000  0.000000  0.000000    0    0        42   53.70
  0.000000  0.000000  1.000000  0.000000  0.000000    0    0        42   53.16
  0.000000  0.000000  1.000000  0.000000  0.000000    0    0        42   52.62
  0.000000  0.000000  1.000000  0.000000  0.000000    0    0        42   52.09
  0.000000  0.000000  1.000000  0.000000  0.000000    0    0        42   51.55
  0.000000  0.000000  1.000000  0.000000  0.000000    0    0        42   51.01
  0.000000  0.000000  1.000000  0.000000  0.000000    0    0        42   50.47
  0.000000  0.000000  1.000000  0.000000  0.000000    0    0        42   49.94
  0.000000  0.000000  1.000000  0.000000  0.000000    0    0        42   49.40
  0.000000  0.000000  1.000000  0.000000  0.000000    0    0        42   48.86
  0.000000  0.000000  1.000000  0.000000  0.000000    0    0        42   48.32
  0.000000  0.000000  1.000000  0.000000  0.000000    0    0        42   47.79
  0.000000  0.000000  1.000000  0.000000  0.000000    0    0        42   47.25
  0.000000  0.000000  1.000000  0.000000  0.000000    0    0        42   46.71
  0.000000  0.000000  1.000000  0.000000  0.000000    0    0        42   46.17
  0.000000  0.000000  1.000000  0.000000  0.000000    0    0        42   45.64
  0.000000  0.000000  1.000000  0.000000  0.000000    0    0        42   45.10
  0.000000  0.000000  1.000000  0.000000  0.000000    0    0        42   44.56
  0.000000  0.000000  1.000000  0.000000  0.000000    0    0        42   44.02
  0.000000  0.000000  1.000000  0.000000  0.000000    0    0        42   43.49
  0.000000  0.000000  1.000000  0.000000  0.000000    0    0        42   42.95
  0.000000  0.000000  1.000000  0.000000  0.000000    0    0        42   42.41
  0.000000  0.000000  1.000000  0.000000  0.000000    0    0        42   41.87
  0.000000  0.000000  1.000000  0.000000  0.000000    0    0        42   41.34
  0.000000  0.000000  1.000000  0.000000  0.000000    0    0        42   40.80
  0.000000  0.000000  1.000000  0.000000  0.000000    0    0        42   40.26
  0.000000  0.000000  1.000000  0.000000  0.000000    0    0        42   39.72
  0.000000  0.000000  1.000000  0.000000  0.000000    0    0        42   39.19
  0.000000  0.000000  1.000000  0.000000  0.000000    0    0        42   38.65
  0.000000  0.000000  1.000000  0.000000  0.000000    0    0        42   38.11
  0.000000  0.000000  1.000000  0.000000  0.000000    0    0        42   37.57
  0.000000  0.000000  1.000000  0.000000  0.000000    0    0        42   37.04
  0.000000  0.000000  1.000000  0.000000  0.000000    0    0        42   36.50
  0.000000  0.000000  1.000000  0.000000  0.000000    0    0        42   35.96
  0.000000  0.000000  1.000000  0.000000  0.000000    0    0        42   35.42
  0.000000  0.000000  1.000000  0.000000  0.000000    0    0        42   34.89
  0.000000  0.000000  1.000000  0.000000  0.000000    0    0        42   34.35
  0.000000  0.000000  1.000000  0.000000  0.000000    0    0        42   33.81
  0.000000  0.000000  1.000000  0.000000  0.000000    0    0        42   33.27
  0.000000  0.000000  1.000000  0.000000  0.000000    0    0        42   32.74
  0.000000  0.000000  1.000000  0.000000  0.000000    0    0        42   32.20
  0.000000  0.000000  1.000000  0.000000  0.000000    0    0        42   31.66
  0.000000  0.000000  1.000000  0.000000  0.000000    0    0        42   31.12
  0.000000  0.000000  1.000000  0.000000  0.000000    0    0        42   30.59
  0.000000  0.000000  1.000000  0.000000  0.000000    0    0        42   30.05
  0.000000  0.000000  1.000000  0.000000  0.000000    0    0        42   29.51
  0.000000  0.000000  1.000000  0.000000  0.000000    0    0        42   28.97
  0.000000  0.000000  1.000000  0.000000  0.000000    0    0        42   28.44
  0.000000  0.000000  1.000000  0.000000  0.000000    0    0        42   27.90
  0.000000  0.000000  1.000000  0.000000  0.000000    0    0        42   27.36
  0.000000  0.000000  1.000000  0.000000  0.000000    0    0        42   26.82
  0.000000  0.000000  1.000000  0.000000  0.000000    0    0        42   26.29
  0.000000  0.000000  1.000000  0.000000  0.000000    0    0        42   25.75
  0.000000  0.000000  1.000000  0.000000  0.000000    0    0        42   25.21
  0.000000  0.000000  1.000000  0.000000  0.000000    0    0        42   24.67
  0.000000  0.000000  1.000000  0.000000  0.000000    0    0        42   24.14
  0.000000  0.000000  1.000000  0.000000  0.000000    0    0        42   23.60
  0.000000  0.000000  1.000000  0.000000  0.000000    0    0        42   23.06
  0.000000  0.000000  1.000000  0.000000  0.000000    0    0        42   22.52
  0.000000  0.000000  1.000000  0.000000  0.000000    0    0        42   21.99
  0.000000  0.000000  1.000000  0.000000  0.000000    0    0        42   21.45
  0.000000  0.000000  1.000000  0.000000  0.000000    0    0        42   20.91
  0.000000  0.000000  1.000000  0.000000  0.000000    0    0        42   20.37
  0.000000  0.000000  1.000000  0.000000  0.000000    0    0        42   19.84
  0.000000  0.000000  1.000000  0.000000  0.000000    0    0        42   19.30
  0.000000  0.000000  1.000000  0.000000  0.000000    0    0        42   18.76
  0.000000  0.000000  1.000000  0.000000  0.000000    0    0        42   18.22
  0.000000  0.000000  1.000000  0.000000  0.000000    0    0        42   17.69
  0.000000  0.000000  1.000000  0.000000  0.000000    0    0        42   17.15
  0.000000  0.000000  1.000000  0.000000  0.000000    0    0        42   16.61
  0.000000  0.000000  1.000000  0.000000  0.000000    0    0        42   16.07
  0.000000  0.000000  1.000000  0.000000  0.000000    0    0        42   15.54
  0.000000  0.000000  1.000000  0.000000  0.000000    0    0        42   15.00
  0.000000  0.000000  1.000000  0.000000  0.000000    0    0        42   14.46
  0.000000  0.000000  1.000000  0.000000  0.000000    0    0        42   13.92
  0.000000  0.000000  1.000000  0.000000  0.000000    0    0        42   13.39
  0.000000  0.000000  1.000000  0.000000  0.000000    0    0        42   12.85
  0.000000  0.000000  1.000000  0.000000  0.000000    0    0        42   12.31
  0.000000  0.000000  1.000000  0.000000  0.000000    0    0        42   11.77
  0.000000  0.000000  1.000000  0.000000  0.000000    0    0        42   11.24
  0.000000  0.000000  1.000000  0.000000  0.000000    0    0        42   10.70
  0.000000  0.000000  1.000000  0.000000  0.000000    0    0        42   10.16
  0.000000  0.000000  1.000000  0.000000  0.000000    0    0        42    9.62
  0.000000  0.000000  1.000000  0.000000  0.000000    0    0        42    9.09
  0.000000  0.000000  1.000000  0.000000  0.000000    0    0        42    8.55
  0.000000  0.000000  1.000000  0.000000  0.000000    0    0        42    8.01
  0.000000  0.000000  1.000000  0.000000  0.000000    0    0        42    7.47
  0.000000  0.000000  1.000000  0.000000  0.000000    0    0        42    6.94
  0.000000  0.023810  0.976190  0.000000  0.000000    0    1        42    6.40
  0.000000  0.023810  0.976190  0.000000  0.000000    0    1        42    5.86
  0.000000  0.047619  0.952381  0.000000  0.023810    0    2        42    5.33
  0.000000  0.047619  0.952381  0.026316  0.000000    0    2        42    4.79
  0.000000  0.047619  0.952381  0.078947  0.023810    0    2        42    4.25
  0.000000  0.095238  0.904762  0.000000  0.023810    0    4        42    3.71
  0.000000  0.095238  0.904762  0.000000  0.023810    0    4        42    3.18
  0.000000  0.142857  0.857143  0.026316  0.023810    0    6        42    2.64
  0.000000  0.142857  0.857143  0.000000  0.023810    0    6        42    2.10
  0.000000  0.166667  0.833333  0.000000  0.023810    0    7        42    1.56
  0.000000  0.190476  0.809524  0.026316  0.023810    0    8        42    1.03
  0.000000  0.190476  0.809524  0.026316  0.000000    0    8        42    0.49
  0.000000  0.285714  0.714286  0.026316  0.047619    0   12        42   -0.05
  0.000000  0.285714  0.714286  0.078947  0.023810    0   12        42   -0.59
  0.000000  0.285714  0.714286  0.052632  0.023810    0   12        42   -1.12
  0.000000  0.285714  0.714286  0.052632  0.071429    0   12        42   -1.66
  0.000000  0.285714  0.714286  0.026316  0.047619    0   12        42   -2.20
  0.000000  0.380952  0.619048  0.026316  0.023810    0   16        42   -2.74
  0.000000  0.404762  0.595238  0.078947  0.119048    0   17        42   -3.27
  0.000000  0.404762  0.595238  0.078947  0.071429    0   17        42   -3.81
  0.000000  0.404762  0.595238  0.026316  0.023810    0   17        42   -4.35
  0.000000  0.404762  0.595238  0.105263  0.071429    0   17        42   -4.89
  0.000000  0.452381  0.547619  0.052632  0.071429    0   19        42   -5.42
  0.000000  0.500000  0.500000  0.052632  0.047619    0   21        42   -5.96
  0.000000  0.547619  0.452381  0.131579  0.047619    0   23        42   -6.50
  0.000000  0.571429  0.428571  0.052632  0.071429    0   24        42   -7.04
  0.210526  0.595238  0.404762  0.131579  0.071429    8   25        42   -7.57
  0.315789  0.595238  0.404762  0.105263  0.214286   12   25        42   -8.11
  0.315789  0.595238  0.404762  0.105263  0.190476   12   25        42   -8.65
  0.315789  0.642857  0.357143  0.210526  0.095238   12   27        42   -9.19
  0.315789  0.666667  0.333333  0.078947  0.166667   12   28        42   -9.72
  0.368421  0.666667  0.333333  0.078947  0.071429   14   28        42  -10.26
  0.421053  0.714286  0.285714  0.157895  0.047619   16   30        42  -10.80
  0.578947  0.714286  0.285714  0.131579  0.119048   22   30        42  -11.34
  0.631579  0.714286  0.285714  0.078947  0.142857   24   30        42  -11.87
  0.631579  0.714286  0.285714  0.052632  0.190476   24   30        42  -12.41
  0.631579  0.714286  0.285714  0.184211  0.095238   24   30        42  -12.95
  0.631579  0.738095  0.261905  0.289474  0.095238   24   31        42  -13.49
  0.684211  0.738095  0.261905  0.263158  0.238095   26   31        42  -14.02
  0.736842  0.738095  0.261905  0.105263  0.047619   28   31        42  -14.56
  0.815789  0.738095  0.261905  0.157895  0.095238   31   31        42  -15.10
  0.842105  0.738095  0.261905  0.157895  0.166667   32   31        42  -15.64
  0.868421  0.738095  0.261905  0.052632  0.119048   33   31        42  -16.17
  0.868421  0.738095  0.261905  0.236842  0.261905   33   31        42  -16.71
  0.868421  0.738095  0.261905  0.131579  0.095238   33   31        42  -17.25
  0.868421  0.738095  0.261905  0.263158  0.071429   33   31        42  -17.79
  0.894737  0.738095  0.261905  0.184211  0.190476   34   31        42  -18.32
  0.894737  0.738095  0.261905  0.184211  0.095238   34   31        42  -18.86
  0.894737  0.738095  0.261905  0.184211  0.214286   34   31        42  -19.40
  0.921053  0.738095  0.261905  0.210526  0.142857   35   31        42  -19.94
  0.921053  0.761905  0.238095  0.157895  0.166667   35   32        42  -20.47
  0.921053  0.785714  0.214286  0.263158  0.238095   35   33        42  -21.01
  0.921053  0.809524  0.190476  0.210526  0.190476   35   34        42  -21.55
  0.921053  0.809524  0.190476  0.263158  0.119048   35   34        42  -22.09
  0.921053  0.809524  0.190476  0.368421  0.190476   35   34        42  -22.62
  0.921053  0.809524  0.190476  0.236842  0.119048   35   34        42  -23.16
  0.921053  0.809524  0.190476  0.184211  0.166667   35   34        42  -23.70
  0.921053  0.809524  0.190476  0.236842  0.214286   35   34        42  -24.24
  0.921053  0.857143  0.142857  0.210526  0.190476   35   36        42  -24.77
  0.947368  0.857143  0.142857  0.131579  0.166667   36   36        42  -25.31
  0.947368  0.857143  0.142857  0.210526  0.333333   36   36        42  -25.85
  0.947368  0.857143  0.142857  0.263158  0.261905   36   36        42  -26.39
  0.973684  0.904762  0.095238  0.210526  0.238095   37   38        42  -26.92
  0.973684  0.928571  0.071429  0.210526  0.238095   37   39        42  -27.46
  0.973684  0.928571  0.071429  0.263158  0.261905   37   39        42  -28.00
  0.973684  0.928571  0.071429  0.263158  0.285714   37   39        42  -28.54
  0.973684  0.928571  0.071429  0.184211  0.261905   37   39        42  -29.07
  0.973684  0.928571  0.071429  0.105263  0.261905   37   39        42  -29.61
  0.973684  0.928571  0.071429  0.315789  0.214286   37   39        42  -30.15
  0.973684  0.928571  0.071429  0.210526  0.428571   37   39        42  -30.69
  0.973684  0.928571  0.071429  0.342105  0.238095   37   39        42  -31.22
  0.973684  0.928571  0.071429  0.184211  0.285714   37   39        42  -31.76
  0.973684  0.928571  0.071429  0.315789  0.380952   37   39        42  -32.30
  0.973684  0.928571  0.071429  0.157895  0.214286   37   39        42  -32.84
  0.973684  0.928571  0.071429  0.236842  0.285714   37   39        42  -33.37
  0.973684  0.928571  0.071429  0.421053  0.261905   37   39        42  -33.91
  0.973684  0.928571  0.071429  0.210526  0.404762   37   39        42  -34.45
  0.973684  0.928571  0.071429  0.289474  0.285714   37   39        42  -34.99
  0.973684  0.928571  0.071429  0.289474  0.285714   37   39        42  -35.52
  0.973684  0.928571  0.071429  0.289474  0.380952   37   39        42  -36.06
  0.973684  0.928571  0.071429  0.289474  0.261905   37   39        42  -36.60
  0.973684  0.928571  0.071429  0.289474  0.285714   37   39        42  -37.14
  0.973684  0.928571  0.071429  0.263158  0.190476   37   39        42  -37.67
  0.973684  0.928571  0.071429  0.368421  0.309524   37   39        42  -38.21
  0.973684  0.928571  0.071429  0.368421  0.380952   37   39        42  -38.75
  0.973684  0.928571  0.071429  0.342105  0.309524   37   39        42  -39.29
  0.973684  0.928571  0.071429  0.368421  0.261905   37   39        42  -39.82
  0.973684  0.928571  0.071429  0.342105  0.357143   37   39        42  -40.36
  0.973684  0.928571  0.071429  0.263158  0.404762   37   39        42  -40.90
  0.973684  0.928571  0.071429  0.447368  0.357143   37   39        42  -41.44
  0.973684  0.928571  0.071429  0.394737  0.333333   37   39        42  -41.97
  0.973684  0.928571  0.071429  0.342105  0.357143   37   39        42  -42.51
  0.973684  0.928571  0.071429  0.473684  0.357143   37   39        42  -43.05
  0.973684  0.928571  0.071429  0.421053  0.428571   37   39        42  -43.59
  0.973684  0.928571  0.071429  0.421053  0.523810   37   39        42  -44.12
  0.973684  0.928571  0.071429  0.342105  0.404762   37   39        42  -44.66
  0.973684  0.928571  0.071429  0.368421  0.333333   37   39        42  -45.20
  0.973684  0.928571  0.071429  0.394737  0.261905   37   39        42  -45.74
  0.973684  0.928571  0.071429  0.421053  0.333333   37   39        42  -46.27
  0.973684  0.928571  0.071429  0.368421  0.452381   37   39        42  -46.81
  0.973684  0.928571  0.071429  0.263158  0.404762   37   39        42  -47.35
  0.973684  0.928571  0.071429  0.473684  0.285714   37   39        42  -47.89
  0.973684  0.928571  0.071429  0.394737  0.452381   37   39        42  -48.42
  0.973684  0.928571  0.071429  0.631579  0.547619   37   39        42  -48.96
  0.973684  0.928571  0.071429  0.368421  0.452381   37   39        42  -49.50
  0.973684  0.928571  0.071429  0.394737  0.404762   37   39        42  -50.04
  0.973684  0.928571  0.071429  0.289474  0.452381   37   39        42  -50.57
  0.973684  0.928571  0.071429  0.552632  0.404762   37   39        42  -51.11
  0.973684  0.928571  0.071429  0.447368  0.642857   37   39        42  -51.65
  0.973684  0.928571  0.071429  0.473684  0.476190   37   39        42  -52.19
  0.973684  0.928571  0.071429  0.368421  0.404762   37   39        42  -52.72
  0.973684  0.928571  0.071429  0.473684  0.380952   37   39        42  -53.26
  0.973684  0.928571  0.071429  0.500000  0.404762   37   39        42  -53.80
  0.973684  0.928571  0.071429  0.421053  0.500000   37   39        42  -54.34
  0.973684  0.928571  0.071429  0.289474  0.547619   37   39        42  -54.87
  0.973684  0.928571  0.071429  0.289474  0.476190   37   39        42  -55.41
  0.973684  0.928571  0.071429  0.500000  0.404762   37   39        42  -55.95
  0.973684  0.928571  0.071429  0.394737  0.523810   37   39        42  -56.49
  0.973684  0.928571  0.071429  0.394737  0.404762   37   39        42  -57.02
  0.973684  0.928571  0.071429  0.473684  0.452381   37   39        42  -57.56
  0.973684  0.928571  0.071429  0.500000  0.595238   37   39        42  -58.10
  0.973684  0.928571  0.071429  0.500000  0.452381   37   39        42  -58.64
  0.973684  0.928571  0.071429  0.500000  0.476190   37   39        42  -59.17
  0.973684  0.928571  0.071429  0.526316  0.690476   37   39        42  -59.71
  0.973684  0.928571  0.071429  0.552632  0.404762   37   39        42  -60.25
  0.973684  0.928571  0.071429  0.342105  0.452381   37   39        42  -60.79
  0.973684  0.928571  0.071429  0.526316  0.476190   37   39        42  -61.32
  0.973684  0.928571  0.071429  0.473684  0.404762   37   39        42  -61.86
  0.973684  0.928571  0.071429  0.605263  0.523810   37   39        42  -62.40
  0.973684  0.928571  0.071429  0.447368  0.523810   37   39        42  -62.93
  0.973684  0.928571  0.071429  0.447368  0.500000   37   39        42  -63.47
  0.973684  0.928571  0.071429  0.473684  0.547619   37   39        42  -64.01
  0.973684  0.928571  0.071429  0.473684  0.523810   37   39        42  -64.55
  1.000000  0.928571  0.071429  0.552632  0.595238   38   39        42  -65.08
  1.000000  0.928571  0.071429  0.578947  0.571429   38   39        42  -65.62
  1.000000  0.928571  0.071429  0.394737  0.452381   38   39        42  -66.16
  1.000000  0.928571  0.071429  0.526316  0.666667   38   39        42  -66.70
  1.000000  0.928571  0.071429  0.605263  0.547619   38   39        42  -67.23
  1.000000  0.928571  0.071429  0.500000  0.666667   38   39        42  -67.77
  1.000000  0.928571  0.071429  0.447368  0.666667   38   39        42  -68.31
  1.000000  0.928571  0.071429  0.473684  0.619048   38   39        42  -68.85
  1.000000  0.928571  0.071429  0.631579  0.547619   38   39        42  -69.38
  1.000000  0.928571  0.071429  0.684211  0.547619   38   39        42  -69.92
  1.000000  0.928571  0.071429  0.763158  0.595238   38   39        42  -70.46
  1.000000  0.928571  0.071429  0.657895  0.547619   38   39        42  -71.00
  1.000000  0.928571  0.071429  0.500000  0.476190   38   39        42  -71.53
  1.000000  0.928571  0.071429  0.473684  0.547619   38   39        42  -72.07
  1.000000  0.928571  0.071429  0.578947  0.523810   38   39        42  -72.61
  1.000000  0.928571  0.071429  0.526316  0.476190   38   39        42  -73.15
  1.000000  0.928571  0.071429  0.605263  0.642857   38   39        42  -73.68
  1.000000  0.928571  0.071429  0.763158  0.571429   38   39        42  -74.22
  1.000000  0.928571  0.071429  0.684211  0.500000   38   39        42  -74.76
  1.000000  0.928571  0.071429  0.526316  0.642857   38   39        42  -75.30
  1.000000  0.952381  0.047619  0.631579  0.571429   38   40        42  -75.83
  1.000000  0.952381  0.047619  0.552632  0.500000   38   40        42  -76.37
  1.000000  0.952381  0.047619  0.578947  0.595238   38   40        42  -76.91
  1.000000  0.952381  0.047619  0.552632  0.619048   38   40        42  -77.45
  1.000000  0.952381  0.047619  0.605263  0.738095   38   40        42  -77.98
  1.000000  0.952381  0.047619  0.578947  0.738095   38   40        42  -78.52
  1.000000  0.952381  0.047619  0.657895  0.690476   38   40        42  -79.06
  1.000000  0.952381  0.047619  0.578947  0.642857   38   40        42  -79.60
  1.000000  0.952381  0.047619  0.552632  0.666667   38   40        42  -80.13
  1.000000  0.952381  0.047619  0.736842  0.500000   38   40        42  -80.67
  1.000000  0.952381  0.047619  0.605263  0.500000   38   40        42  -81.21
  1.000000  0.952381  0.047619  0.684211  0.476190   38   40        42  -81.75
  1.000000  0.952381  0.047619  0.631579  0.690476   38   40        42  -82.28
  1.000000  0.952381  0.047619  0.657895  0.714286   38   40        42  -82.82
  1.000000  0.952381  0.047619  0.526316  0.666667   38   40        42  -83.36
  1.000000  0.952381  0.047619  0.684211  0.690476   38   40        42  -83.90
  1.000000  0.952381  0.047619  0.736842  0.642857   38   40        42  -84.43
  1.000000  0.952381  0.047619  0.684211  0.666667   38   40        42  -84.97
  1.000000  0.952381  0.047619  0.710526  0.809524   38   40        42  -85.51
  1.000000  0.952381  0.047619  0.605263  0.595238   38   40        42  -86.05
  1.000000  0.952381  0.047619  0.684211  0.714286   38   40        42  -86.58
  1.000000  0.952381  0.047619  0.631579  0.666667   38   40        42  -87.12
  1.000000  0.952381  0.047619  0.789474  0.642857   38   40        42  -87.66
  1.000000  0.952381  0.047619  0.684211  0.785714   38   40        42  -88.20
  1.000000  0.952381  0.047619  0.657895  0.666667   38   40        42  -88.73
  1.000000  0.952381  0.047619  0.657895  0.714286   38   40        42  -89.27
  1.000000  0.952381  0.047619  0.736842  0.714286   38   40        42  -89.81
  1.000000  0.952381  0.047619  0.736842  0.714286   38   40        42  -90.35
  1.000000  0.952381  0.047619  0.657895  0.666667   38   40        42  -90.88
  1.000000  0.952381  0.047619  0.736842  0.857143   38   40        42  -91.42
  1.000000  0.952381  0.047619  0.736842  0.785714   38   40        42  -91.96
  1.000000  0.952381  0.047619  0.868421  0.785714   38   40        42  -92.50
  1.000000  0.952381  0.047619  0.842105  0.690476   38   40        42  -93.03
  1.000000  0.952381  0.047619  0.736842  0.809524   38   40        42  -93.57
  1.000000  0.952381  0.047619  0.684211  0.809524   38   40        42  -94.11
  1.000000  0.952381  0.047619  0.631579  0.619048   38   40        42  -94.65
  1.000000  0.952381  0.047619  0.684211  0.738095   38   40        42  -95.18
  1.000000  0.952381  0.047619  0.736842  0.690476   38   40        42  -95.72
  1.000000  0.952381  0.047619  0.789474  0.857143   38   40        42  -96.26
  1.000000  0.952381  0.047619  0.657895  0.809524   38   40        42  -96.80
  1.000000  0.952381  0.047619  0.657895  0.738095   38   40        42  -97.33
  1.000000  0.952381  0.047619  0.815789  0.833333   38   40        42  -97.87
  1.000000  0.952381  0.047619  0.894737  0.833333   38   40        42  -98.41
  1.000000  0.952381  0.047619  0.605263  0.690476   38   40        42  -98.95
  1.000000  0.952381  0.047619  0.842105  0.857143   38   40        42  -99.48
  1.000000  0.952381  0.047619  0.842105  0.666667   38   40        42 -100.02
  1.000000  0.952381  0.047619  0.868421  0.833333   38   40        42 -100.56
  1.000000  0.952381  0.047619  0.789474  0.857143   38   40        42 -101.10
  1.000000  0.952381  0.047619  0.842105  0.809524   38   40        42 -101.63
  1.000000  0.952381  0.047619  0.763158  0.857143   38   40        42 -102.17
  1.000000  0.952381  0.047619  0.894737  0.857143   38   40        42 -102.71
  1.000000  0.952381  0.047619  0.736842  0.785714   38   40        42 -103.25
  1.000000  0.952381  0.047619  0.763158  0.785714   38   40        42 -103.78
  1.000000  0.952381  0.047619  0.789474  0.833333   38   40        42 -104.32
  1.000000  0.952381  0.047619  0.736842  0.880952   38   40        42 -104.86
  1.000000  0.952381  0.047619  0.921053  0.809524   38   40        42 -105.40
  1.000000  0.952381  0.047619  0.868421  0.880952   38   40        42 -105.93
  1.000000  0.952381  0.047619  0.710526  0.857143   38   40        42 -106.47
  1.000000  0.952381  0.047619  0.868421  0.904762   38   40        42 -107.01
  1.000000  0.952381  0.047619  0.815789  0.761905   38   40        42 -107.55
  1.000000  0.952381  0.047619  0.842105  0.880952   38   40        42 -108.08
  1.000000  0.976190  0.023810  0.842105  0.904762   38   41        42 -108.62
  1.000000  0.976190  0.023810  0.842105  0.785714   38   41        42 -109.16
  1.000000  0.976190  0.023810  0.842105  0.880952   38   41        42 -109.70
  1.000000  0.976190  0.023810  0.815789  0.857143   38   41        42 -110.23
  1.000000  0.976190  0.023810  0.947368  0.857143   38   41        42 -110.77
  1.000000  0.976190  0.023810  0.763158  0.857143   38   41        42 -111.31
  1.000000  0.976190  0.023810  0.789474  0.928571   38   41        42 -111.85
  1.000000  0.976190  0.023810  0.842105  0.904762   38   41        42 -112.38
  1.000000  0.976190  0.023810  0.894737  0.761905   38   41        42 -112.92
  1.000000  0.976190  0.023810  0.815789  0.833333   38   41        42 -113.46
  1.000000  0.976190  0.023810  0.894737  0.976190   38   41        42 -114.00
  1.000000  0.976190  0.023810  0.973684  0.928571   38   41        42 -114.53
  1.000000  0.976190  0.023810  0.894737  0.833333   38   41        42 -115.07
  1.000000  0.976190  0.023810  0.894737  0.857143   38   41        42 -115.61
  1.000000  0.976190  0.023810  0.947368  0.952381   38   41        42 -116.15
  1.000000  0.976190  0.023810  0.973684  0.904762   38   41        42 -116.68
  1.000000  0.976190  0.023810  0.973684  0.928571   38   41        42 -117.22
  1.000000  0.976190  0.023810  0.868421  0.928571   38   41        42 -117.76
  1.000000  0.976190  0.023810  0.973684  0.976190   38   41        42 -118.30
  1.000000  0.976190  0.023810  0.973684  0.904762   38   41        42 -118.83
  1.000000  0.976190  0.023810  0.868421  0.952381   38   41        42 -119.37
  1.000000  0.976190  0.023810  0.894737  0.976190   38   41        42 -119.91
  1.000000  0.976190  0.023810  0.973684  0.952381   38   41        42 -120.45
  1.000000  0.976190  0.023810  0.921053  0.904762   38   41        42 -120.98
  1.000000  0.976190  0.023810  0.921053  0.976190   38   41        42 -121.52
  1.000000  0.976190  0.023810  1.000000  0.976190   38   41        42 -122.06
  1.000000  0.976190  0.023810  0.947368  0.952381   38   41        42 -122.60
  1.000000  0.976190  0.023810  1.000000  1.000000   38   41        42 -123.13
  1.000000  0.976190  0.023810  1.000000  0.952381   38   41        42 -123.67
  1.000000  0.976190  0.023810  0.921053  0.952381   38   41        42 -124.21
  1.000000  0.976190  0.023810  0.973684  1.000000   38   41        42 -124.75
  1.000000  0.976190  0.023810  1.000000  0.952381   38   41        42 -125.28
  1.000000  0.976190  0.023810  0.973684  0.976190   38   41        42 -125.82
  1.000000  0.976190  0.023810  1.000000  1.000000   38   41        42 -126.36
  1.000000  0.976190  0.023810  1.000000  0.976190   38   41        42 -126.90
  1.000000  0.976190  0.023810  1.000000  1.000000   38   41        42 -127.43
  1.000000  1.000000  0.000000  1.000000  1.000000   38   42        42 -127.97
  1.000000  1.000000  0.000000  1.000000  1.000000   38   42        42 -128.51
  1.000000  1.000000  0.000000  1.000000  1.000000   38   42        42 -129.04
  1.000000  1.000000  0.000000  1.000000  1.000000   38   42        42 -129.58
  1.000000  1.000000  0.000000  1.000000  1.000000   38   42        42 -130.12
  1.000000  1.000000  0.000000  1.000000  1.000000   38   42        42 -130.66
  1.000000  1.000000  0.000000  1.000000  1.000000   38   42        42 -131.19
  1.000000  1.000000  0.000000  1.000000  1.000000   38   42        42 -131.73
  1.000000  1.000000  0.000000  1.000000  1.000000   38   42        42 -132.27
  1.000000  1.000000  0.000000  1.000000  1.000000   38   42        42 -132.81
  1.000000  1.000000  0.000000  1.000000  1.000000   38   42        42 -133.34
  1.000000  1.000000  0.000000  1.000000  1.000000   38   42        42 -133.88
  1.000000  1.000000  0.000000  1.000000  1.000000   38   42        42 -134.42
  1.000000  1.000000  0.000000  1.000000  1.000000   38   42        42 -134.96
  1.000000  1.000000  0.000000  1.000000  1.000000   38   42        42 -135.49
  1.000000  1.000000  0.000000  1.000000  1.000000   38   42        42 -136.03
  1.000000  1.000000  0.000000  1.000000  1.000000   38   42        42 -136.57
  1.000000  1.000000  0.000000  1.000000  1.000000   38   42        42 -137.11
  1.000000  1.000000  0.000000  1.000000  1.000000   38   42        42 -137.64
  1.000000  1.000000  0.000000  1.000000  1.000000   38   42        42 -138.18
  1.000000  1.000000  0.000000  1.000000  1.000000   38   42        42 -138.72
  1.000000  1.000000  0.000000  1.000000  1.000000   38   42        42 -139.26
  1.000000  1.000000  0.000000  1.000000  1.000000   38   42        42 -139.79
  1.000000  1.000000  0.000000  1.000000  1.000000   38   42        42 -140.33
  1.000000  1.000000  0.000000  1.000000  1.000000   38   42        42 -140.87
  1.000000  1.000000  0.000000  1.000000  1.000000   38   42        42 -141.41
  1.000000  1.000000  0.000000  1.000000  1.000000   38   42        42 -141.94
  1.000000  1.000000  0.000000  1.000000  1.000000   38   42        42 -142.48
  1.000000  1.000000  0.000000  1.000000  1.000000   38   42        42 -143.02
  1.000000  1.000000  0.000000  1.000000  1.000000   38   42        42 -143.56
  1.000000  1.000000  0.000000  1.000000  1.000000   38   42        42 -144.09
  1.000000  1.000000  0.000000  1.000000  1.000000   38   42        42 -144.63
  1.000000  1.000000  0.000000  1.000000  1.000000   38   42        42 -145.17
  1.000000  1.000000  0.000000  1.000000  1.000000   38   42        42 -145.71
  1.000000  1.000000  0.000000  1.000000  1.000000   38   42        42 -146.24
  1.000000  1.000000  0.000000  1.000000  1.000000   38   42        42 -146.78
  1.000000  1.000000  0.000000  1.000000  1.000000   38   42        42 -147.32
  1.000000  1.000000  0.000000  1.000000  1.000000   38   42        42 -147.86
  1.000000  1.000000  0.000000  1.000000  1.000000   38   42        42 -148.39
  1.000000  1.000000  0.000000  1.000000  1.000000   38   42        42 -148.93
  1.000000  1.000000  0.000000  1.000000  1.000000   38   42        42 -149.47
  1.000000  1.000000  0.000000  1.000000  1.000000   38   42        42 -150.01
  1.000000  1.000000  0.000000  1.000000  1.000000   38   42        42 -150.54
  1.000000  1.000000  0.000000  1.000000  1.000000   38   42        42 -151.08
  1.000000  1.000000  0.000000  1.000000  1.000000   38   42        42 -151.62
  1.000000  1.000000  0.000000  1.000000  1.000000   38   42        42 -152.16
  1.000000  1.000000  0.000000  1.000000  1.000000   38   42        42 -152.69
  1.000000  1.000000  0.000000  1.000000  1.000000   38   42        42 -153.23
  1.000000  1.000000  0.000000  1.000000  1.000000   38   42        42 -153.77
  1.000000  1.000000  0.000000  1.000000  1.000000   38   42        42 -154.31
  1.000000  1.000000  0.000000  1.000000  1.000000   38   42        42 -154.84
  1.000000  1.000000  0.000000  1.000000  1.000000   38   42        42 -155.38
  1.000000  1.000000  0.000000  1.000000  1.000000   38   42        42 -155.92
  1.000000  1.000000  0.000000  1.000000  1.000000   38   42        42 -156.46
  1.000000  1.000000  0.000000  1.000000  1.000000   38   42        42 -156.99
  1.000000  1.000000  0.000000  1.000000  1.000000   38   42        42 -157.53
  1.000000  1.000000  0.000000  1.000000  1.000000   38   42        42 -158.07
  1.000000  1.000000  0.000000  1.000000  1.000000   38   42        42 -158.61
  1.000000  1.000000  0.000000  1.000000  1.000000   38   42        42 -159.14
  1.000000  1.000000  0.000000  1.000000  1.000000   38   42        42 -159.68
  1.000000  1.000000  0.000000  1.000000  1.000000   38   42        42 -160.22
  1.000000  1.000000  0.000000  1.000000  1.000000   38   42        42 -160.76
  1.000000  1.000000  0.000000  1.000000  1.000000   38   42        42 -161.29
  1.000000  1.000000  0.000000  1.000000  1.000000   38   42        42 -161.83
  1.000000  1.000000  0.000000  1.000000  1.000000   38   42        42 -162.37
  1.000000  1.000000  0.000000  1.000000  1.000000   38   42        42 -162.91
  1.000000  1.000000  0.000000  1.000000  1.000000   38   42        42 -163.44
  1.000000  1.000000  0.000000  1.000000  1.000000   38   42        42 -163.98
  1.000000  1.000000  0.000000  1.000000  1.000000   38   42        42 -164.52
  1.000000  1.000000  0.000000  1.000000  1.000000   38   42        42 -165.06
  1.000000  1.000000  0.000000  1.000000  1.000000   38   42        42 -165.59
  1.000000  1.000000  0.000000  1.000000  1.000000   38   42        42 -166.13
  1.000000  1.000000  0.000000  1.000000  1.000000   38   42        42 -166.67
  1.000000  1.000000  0.000000  1.000000  1.000000   38   42        42 -167.21
  1.000000  1.000000  0.000000  1.000000  1.000000   38   42        42 -167.74
  1.000000  1.000000  0.000000  1.000000  1.000000   38   42        42 -168.28
  1.000000  1.000000  0.000000  1.000000  1.000000   38   42        42 -168.82
  1.000000  1.000000  0.000000  1.000000  1.000000   38   42        42 -169.36
  1.000000  1.000000  0.000000  1.000000  1.000000   38   42        42 -169.89
  1.000000  1.000000  0.000000  1.000000  1.000000   38   42        42 -170.43
  1.000000  1.000000  0.000000  1.000000  1.000000   38   42        42 -170.97
  1.000000  1.000000  0.000000  1.000000  1.000000   38   42        42 -171.51
  1.000000  1.000000  0.000000  1.000000  1.000000   38   42        42 -172.04
  1.000000  1.000000  0.000000  1.000000  1.000000   38   42        42 -172.58
  1.000000  1.000000  0.000000  1.000000  1.000000   38   42        42 -173.12
  1.000000  1.000000  0.000000  1.000000  1.000000   38   42        42 -173.66
  1.000000  1.000000  0.000000  1.000000  1.000000   38   42        42 -174.19
  1.000000  1.000000  0.000000  1.000000  1.000000   38   42        42 -174.73
  1.000000  1.000000  0.000000  1.000000  1.000000   38   42        42 -175.27
  1.000000  1.000000  0.000000  1.000000  1.000000   38   42        42 -175.81
  1.000000  1.000000  0.000000  1.000000  1.000000   38   42        42 -176.34
  1.000000  1.000000  0.000000  1.000000  1.000000   38   42        42 -176.88
  1.000000  1.000000  0.000000  1.000000  1.000000   38   42        42 -177.42
  1.000000  1.000000  0.000000  1.000000  1.000000   38   42        42 -177.96
  1.000000  1.000000  0.000000  1.000000  1.000000   38   42        42 -178.49
  1.000000  1.000000  0.000000  1.000000  1.000000   38   42        42 -179.03
  1.000000  1.000000  0.000000  1.000000  1.000000   38   42        42 -179.57
  1.000000  1.000000  0.000000  1.000000  1.000000   38   42        42 -180.11
  1.000000  1.000000  0.000000  1.000000  1.000000   38   42        42 -180.64
  1.000000  1.000000  0.000000  1.000000  1.000000   38   42        42 -181.18
  1.000000  1.000000  0.000000  1.000000  1.000000   38   42        42 -181.72
  1.000000  1.000000  0.000000  1.000000  1.000000   38   42        42 -182.26
  1.000000  1.000000  0.000000  1.000000  1.000000   38   42        42 -182.79
  1.000000  1.000000  0.000000  1.000000  1.000000   38   42        42 -183.33
  1.000000  1.000000  0.000000  1.000000  1.000000   38   42        42 -183.87
  1.000000  1.000000  0.000000  1.000000  1.000000   38   42        42 -184.41
  1.000000  1.000000  0.000000  1.000000  1.000000   38   42        42 -184.94
  1.000000  1.000000  0.000000  1.000000  1.000000   38   42        42 -185.48
  1.000000  1.000000  0.000000  1.000000  1.000000   38   42        42 -186.02
  1.000000  1.000000  0.000000  1.000000  1.000000   38   42        42 -186.56
  1.000000  1.000000  0.000000  1.000000  1.000000   38   42        42 -187.09
  1.000000  1.000000  0.000000  1.000000  1.000000   38   42        42 -187.63
  1.000000  1.000000  0.000000  1.000000  1.000000   38   42        42 -188.17
  1.000000  1.000000  0.000000  1.000000  1.000000   38   42        42 -188.71
  1.000000  1.000000  0.000000  1.000000  1.000000   38   42        42 -189.24
  1.000000  1.000000  0.000000  1.000000  1.000000   38   42        42 -189.78
  1.000000  1.000000  0.000000  1.000000  1.000000   38   42        42 -190.32
  1.000000  1.000000  0.000000  1.000000  1.000000   38   42        42 -190.86
  1.000000  1.000000  0.000000  1.000000  1.000000   38   42        42 -191.39
  1.000000  1.000000  0.000000  1.000000  1.000000   38   42        42 -191.93
  1.000000  1.000000  0.000000  1.000000  1.000000   38   42        42 -192.47
  1.000000  1.000000  0.000000  1.000000  1.000000   38   42        42 -193.01
  1.000000  1.000000  0.000000  1.000000  1.000000   38   42        42 -193.54
  1.000000  1.000000  0.000000  1.000000  1.000000   38   42        42 -194.08
  1.000000  1.000000  0.000000  1.000000  1.000000   38   42        42 -194.62
  1.000000  1.000000  0.000000  1.000000  1.000000   38   42        42 -195.15
# AUC = 0.695489 0.558271
