# Supplementary material for: Binding free energy predictions in host-guest systems using Autodock4. A retrospective analysis on SAMPL6, SAMPL7 and SAMPL8 challenges
Source: J Comput Aided Mol Des. 2021 May 24;35(6):721–9. doi: 10.1007/s10822-021-00388-4 (PMC8141411; doi:10.1007/s10822-021-00388-4)
Supplement: Supplementary file 1 — Supplementary material 1 (ZIP 20409 kb) [file 10822_2021_388_MOESM1_ESM.zip › workspace/ROCs/SAMPL6.MIXED.corr.roc]

  0.000000  0.000000  1.000000  0.000000  0.000000    0    0        30   27.42
  0.000000  0.000000  1.000000  0.000000  0.000000    0    0        30   27.22
  0.000000  0.000000  1.000000  0.000000  0.000000    0    0        30   27.02
  0.000000  0.000000  1.000000  0.000000  0.000000    0    0        30   26.83
  0.000000  0.000000  1.000000  0.000000  0.000000    0    0        30   26.63
  0.000000  0.000000  1.000000  0.000000  0.000000    0    0        30   26.43
  0.000000  0.000000  1.000000  0.000000  0.000000    0    0        30   26.24
  0.000000  0.000000  1.000000  0.000000  0.000000    0    0        30   26.04
  0.000000  0.000000  1.000000  0.000000  0.000000    0    0        30   25.84
  0.000000  0.000000  1.000000  0.000000  0.000000    0    0        30   25.65
  0.000000  0.000000  1.000000  0.000000  0.000000    0    0        30   25.45
  0.000000  0.000000  1.000000  0.000000  0.000000    0    0        30   25.26
  0.000000  0.000000  1.000000  0.000000  0.000000    0    0        30   25.06
  0.000000  0.000000  1.000000  0.000000  0.000000    0    0        30   24.86
  0.000000  0.000000  1.000000  0.000000  0.000000    0    0        30   24.67
  0.000000  0.000000  1.000000  0.000000  0.000000    0    0        30   24.47
  0.000000  0.000000  1.000000  0.000000  0.000000    0    0        30   24.27
  0.000000  0.000000  1.000000  0.000000  0.000000    0    0        30   24.08
  0.000000  0.000000  1.000000  0.000000  0.000000    0    0        30   23.88
  0.000000  0.000000  1.000000  0.000000  0.000000    0    0        30   23.68
  0.000000  0.000000  1.000000  0.000000  0.000000    0    0        30   23.49
  0.000000  0.000000  1.000000  0.000000  0.000000    0    0        30   23.29
  0.000000  0.000000  1.000000  0.000000  0.000000    0    0        30   23.10
  0.000000  0.000000  1.000000  0.000000  0.000000    0    0        30   22.90
  0.000000  0.000000  1.000000  0.000000  0.000000    0    0        30   22.70
  0.000000  0.000000  1.000000  0.000000  0.000000    0    0        30   22.51
  0.000000  0.000000  1.000000  0.000000  0.000000    0    0        30   22.31
  0.000000  0.000000  1.000000  0.000000  0.000000    0    0        30   22.11
  0.000000  0.000000  1.000000  0.000000  0.000000    0    0        30   21.92
  0.000000  0.000000  1.000000  0.000000  0.000000    0    0        30   21.72
  0.000000  0.000000  1.000000  0.000000  0.000000    0    0        30   21.53
  0.000000  0.000000  1.000000  0.000000  0.000000    0    0        30   21.33
  0.000000  0.000000  1.000000  0.000000  0.000000    0    0        30   21.13
  0.000000  0.000000  1.000000  0.000000  0.000000    0    0        30   20.94
  0.000000  0.000000  1.000000  0.000000  0.000000    0    0        30   20.74
  0.000000  0.000000  1.000000  0.000000  0.000000    0    0        30   20.54
  0.000000  0.000000  1.000000  0.000000  0.000000    0    0        30   20.35
  0.000000  0.000000  1.000000  0.000000  0.000000    0    0        30   20.15
  0.000000  0.000000  1.000000  0.000000  0.000000    0    0        30   19.95
  0.000000  0.000000  1.000000  0.000000  0.000000    0    0        30   19.76
  0.000000  0.000000  1.000000  0.000000  0.000000    0    0        30   19.56
  0.000000  0.000000  1.000000  0.000000  0.000000    0    0        30   19.37
  0.000000  0.000000  1.000000  0.000000  0.000000    0    0        30   19.17
  0.000000  0.000000  1.000000  0.000000  0.000000    0    0        30   18.97
  0.000000  0.000000  1.000000  0.000000  0.000000    0    0        30   18.78
  0.000000  0.000000  1.000000  0.000000  0.000000    0    0        30   18.58
  0.000000  0.000000  1.000000  0.000000  0.000000    0    0        30   18.38
  0.000000  0.000000  1.000000  0.000000  0.000000    0    0        30   18.19
  0.000000  0.000000  1.000000  0.000000  0.000000    0    0        30   17.99
  0.000000  0.000000  1.000000  0.000000  0.000000    0    0        30   17.79
  0.000000  0.000000  1.000000  0.000000  0.000000    0    0        30   17.60
  0.000000  0.000000  1.000000  0.000000  0.000000    0    0        30   17.40
  0.000000  0.000000  1.000000  0.000000  0.000000    0    0        30   17.21
  0.000000  0.000000  1.000000  0.000000  0.000000    0    0        30   17.01
  0.000000  0.000000  1.000000  0.000000  0.000000    0    0        30   16.81
  0.000000  0.000000  1.000000  0.000000  0.000000    0    0        30   16.62
  0.000000  0.000000  1.000000  0.000000  0.000000    0    0        30   16.42
  0.000000  0.000000  1.000000  0.000000  0.000000    0    0        30   16.22
  0.000000  0.000000  1.000000  0.000000  0.000000    0    0        30   16.03
  0.000000  0.000000  1.000000  0.000000  0.000000    0    0        30   15.83
  0.000000  0.000000  1.000000  0.000000  0.000000    0    0        30   15.64
  0.000000  0.000000  1.000000  0.000000  0.000000    0    0        30   15.44
  0.000000  0.000000  1.000000  0.000000  0.000000    0    0        30   15.24
  0.000000  0.000000  1.000000  0.000000  0.000000    0    0        30   15.05
  0.000000  0.000000  1.000000  0.000000  0.000000    0    0        30   14.85
  0.000000  0.000000  1.000000  0.000000  0.000000    0    0        30   14.65
  0.000000  0.000000  1.000000  0.000000  0.000000    0    0        30   14.46
  0.000000  0.000000  1.000000  0.000000  0.000000    0    0        30   14.26
  0.000000  0.000000  1.000000  0.000000  0.000000    0    0        30   14.06
  0.000000  0.000000  1.000000  0.000000  0.000000    0    0        30   13.87
  0.000000  0.000000  1.000000  0.000000  0.000000    0    0        30   13.67
  0.000000  0.000000  1.000000  0.000000  0.000000    0    0        30   13.48
  0.000000  0.000000  1.000000  0.000000  0.000000    0    0        30   13.28
  0.000000  0.000000  1.000000  0.000000  0.000000    0    0        30   13.08
  0.000000  0.000000  1.000000  0.000000  0.000000    0    0        30   12.89
  0.000000  0.000000  1.000000  0.000000  0.000000    0    0        30   12.69
  0.000000  0.000000  1.000000  0.000000  0.000000    0    0        30   12.49
  0.000000  0.000000  1.000000  0.000000  0.000000    0    0        30   12.30
  0.000000  0.000000  1.000000  0.000000  0.000000    0    0        30   12.10
  0.000000  0.000000  1.000000  0.000000  0.000000    0    0        30   11.90
  0.000000  0.000000  1.000000  0.000000  0.000000    0    0        30   11.71
  0.000000  0.000000  1.000000  0.000000  0.000000    0    0        30   11.51
  0.000000  0.000000  1.000000  0.000000  0.000000    0    0        30   11.32
  0.000000  0.000000  1.000000  0.000000  0.000000    0    0        30   11.12
  0.000000  0.000000  1.000000  0.000000  0.000000    0    0        30   10.92
  0.000000  0.000000  1.000000  0.000000  0.000000    0    0        30   10.73
  0.000000  0.000000  1.000000  0.000000  0.000000    0    0        30   10.53
  0.000000  0.000000  1.000000  0.000000  0.000000    0    0        30   10.33
  0.000000  0.000000  1.000000  0.000000  0.000000    0    0        30   10.14
  0.000000  0.000000  1.000000  0.000000  0.000000    0    0        30    9.94
  0.000000  0.000000  1.000000  0.000000  0.000000    0    0        30    9.74
  0.000000  0.000000  1.000000  0.000000  0.000000    0    0        30    9.55
  0.000000  0.000000  1.000000  0.000000  0.000000    0    0        30    9.35
  0.000000  0.000000  1.000000  0.000000  0.000000    0    0        30    9.16
  0.000000  0.000000  1.000000  0.000000  0.000000    0    0        30    8.96
  0.000000  0.000000  1.000000  0.000000  0.000000    0    0        30    8.76
  0.000000  0.000000  1.000000  0.000000  0.000000    0    0        30    8.57
  0.000000  0.000000  1.000000  0.000000  0.000000    0    0        30    8.37
  0.000000  0.000000  1.000000  0.000000  0.000000    0    0        30    8.17
  0.000000  0.000000  1.000000  0.000000  0.000000    0    0        30    7.98
  0.000000  0.000000  1.000000  0.000000  0.000000    0    0        30    7.78
  0.000000  0.000000  1.000000  0.000000  0.000000    0    0        30    7.59
  0.000000  0.000000  1.000000  0.000000  0.000000    0    0        30    7.39
  0.000000  0.000000  1.000000  0.000000  0.000000    0    0        30    7.19
  0.000000  0.000000  1.000000  0.000000  0.000000    0    0        30    7.00
  0.000000  0.000000  1.000000  0.000000  0.000000    0    0        30    6.80
  0.000000  0.000000  1.000000  0.000000  0.000000    0    0        30    6.60
  0.000000  0.000000  1.000000  0.000000  0.000000    0    0        30    6.41
  0.000000  0.000000  1.000000  0.000000  0.000000    0    0        30    6.21
  0.000000  0.000000  1.000000  0.000000  0.000000    0    0        30    6.01
  0.000000  0.000000  1.000000  0.000000  0.000000    0    0        30    5.82
  0.000000  0.000000  1.000000  0.000000  0.000000    0    0        30    5.62
  0.000000  0.000000  1.000000  0.000000  0.000000    0    0        30    5.43
  0.000000  0.000000  1.000000  0.000000  0.000000    0    0        30    5.23
  0.000000  0.000000  1.000000  0.000000  0.000000    0    0        30    5.03
  0.000000  0.000000  1.000000  0.000000  0.000000    0    0        30    4.84
  0.000000  0.000000  1.000000  0.000000  0.000000    0    0        30    4.64
  0.000000  0.000000  1.000000  0.000000  0.000000    0    0        30    4.44
  0.000000  0.000000  1.000000  0.000000  0.000000    0    0        30    4.25
  0.000000  0.000000  1.000000  0.000000  0.000000    0    0        30    4.05
  0.000000  0.000000  1.000000  0.000000  0.000000    0    0        30    3.85
  0.000000  0.000000  1.000000  0.000000  0.000000    0    0        30    3.66
  0.000000  0.000000  1.000000  0.000000  0.000000    0    0        30    3.46
  0.000000  0.000000  1.000000  0.000000  0.000000    0    0        30    3.27
  0.041667  0.000000  1.000000  0.000000  0.000000    1    0        30    3.07
  0.041667  0.000000  1.000000  0.000000  0.000000    1    0        30    2.87
  0.041667  0.000000  1.000000  0.000000  0.000000    1    0        30    2.68
  0.041667  0.000000  1.000000  0.000000  0.000000    1    0        30    2.48
  0.041667  0.000000  1.000000  0.041667  0.000000    1    0        30    2.28
  0.041667  0.000000  1.000000  0.000000  0.033333    1    0        30    2.09
  0.041667  0.000000  1.000000  0.083333  0.066667    1    0        30    1.89
  0.041667  0.000000  1.000000  0.041667  0.033333    1    0        30    1.69
  0.041667  0.000000  1.000000  0.166667  0.000000    1    0        30    1.50
  0.041667  0.000000  1.000000  0.041667  0.000000    1    0        30    1.30
  0.041667  0.000000  1.000000  0.041667  0.033333    1    0        30    1.11
  0.041667  0.000000  1.000000  0.000000  0.066667    1    0        30    0.91
  0.041667  0.000000  1.000000  0.083333  0.033333    1    0        30    0.71
  0.041667  0.000000  1.000000  0.041667  0.066667    1    0        30    0.52
  0.041667  0.000000  1.000000  0.000000  0.000000    1    0        30    0.32
  0.041667  0.000000  1.000000  0.041667  0.100000    1    0        30    0.12
  0.041667  0.000000  1.000000  0.083333  0.033333    1    0        30   -0.07
  0.041667  0.000000  1.000000  0.000000  0.066667    1    0        30   -0.27
  0.041667  0.000000  1.000000  0.041667  0.033333    1    0        30   -0.46
  0.041667  0.000000  1.000000  0.041667  0.166667    1    0        30   -0.66
  0.041667  0.000000  1.000000  0.083333  0.133333    1    0        30   -0.86
  0.041667  0.000000  1.000000  0.083333  0.133333    1    0        30   -1.05
  0.041667  0.000000  1.000000  0.041667  0.066667    1    0        30   -1.25
  0.041667  0.000000  1.000000  0.166667  0.066667    1    0        30   -1.45
  0.041667  0.000000  1.000000  0.000000  0.033333    1    0        30   -1.64
  0.041667  0.000000  1.000000  0.208333  0.033333    1    0        30   -1.84
  0.041667  0.000000  1.000000  0.208333  0.066667    1    0        30   -2.04
  0.041667  0.000000  1.000000  0.083333  0.200000    1    0        30   -2.23
  0.041667  0.000000  1.000000  0.166667  0.133333    1    0        30   -2.43
  0.041667  0.000000  1.000000  0.041667  0.133333    1    0        30   -2.62
  0.041667  0.000000  1.000000  0.166667  0.100000    1    0        30   -2.82
  0.041667  0.000000  1.000000  0.083333  0.200000    1    0        30   -3.02
  0.041667  0.000000  1.000000  0.083333  0.066667    1    0        30   -3.21
  0.041667  0.000000  1.000000  0.125000  0.133333    1    0        30   -3.41
  0.041667  0.000000  1.000000  0.208333  0.200000    1    0        30   -3.61
  0.041667  0.000000  1.000000  0.125000  0.066667    1    0        30   -3.80
  0.041667  0.000000  1.000000  0.166667  0.200000    1    0        30   -4.00
  0.041667  0.000000  1.000000  0.166667  0.100000    1    0        30   -4.20
  0.041667  0.000000  1.000000  0.125000  0.100000    1    0        30   -4.39
  0.041667  0.000000  1.000000  0.083333  0.200000    1    0        30   -4.59
  0.041667  0.000000  1.000000  0.208333  0.166667    1    0        30   -4.78
  0.041667  0.000000  1.000000  0.208333  0.100000    1    0        30   -4.98
  0.041667  0.000000  1.000000  0.250000  0.033333    1    0        30   -5.18
  0.041667  0.000000  1.000000  0.083333  0.166667    1    0        30   -5.37
  0.041667  0.000000  1.000000  0.250000  0.100000    1    0        30   -5.57
  0.041667  0.000000  1.000000  0.333333  0.200000    1    0        30   -5.77
  0.041667  0.000000  1.000000  0.208333  0.200000    1    0        30   -5.96
  0.041667  0.033333  0.966667  0.208333  0.200000    1    1        30   -6.16
  0.041667  0.033333  0.966667  0.166667  0.200000    1    1        30   -6.35
  0.041667  0.033333  0.966667  0.208333  0.166667    1    1        30   -6.55
  0.041667  0.033333  0.966667  0.250000  0.333333    1    1        30   -6.75
  0.041667  0.066667  0.933333  0.291667  0.166667    1    2        30   -6.94
  0.041667  0.066667  0.933333  0.125000  0.133333    1    2        30   -7.14
  0.041667  0.066667  0.933333  0.291667  0.200000    1    2        30   -7.34
  0.041667  0.066667  0.933333  0.250000  0.266667    1    2        30   -7.53
  0.041667  0.066667  0.933333  0.083333  0.400000    1    2        30   -7.73
  0.041667  0.066667  0.933333  0.083333  0.333333    1    2        30   -7.93
  0.041667  0.066667  0.933333  0.250000  0.233333    1    2        30   -8.12
  0.041667  0.100000  0.900000  0.291667  0.300000    1    3        30   -8.32
  0.041667  0.100000  0.900000  0.208333  0.200000    1    3        30   -8.51
  0.041667  0.100000  0.900000  0.250000  0.133333    1    3        30   -8.71
  0.041667  0.100000  0.900000  0.125000  0.233333    1    3        30   -8.91
  0.041667  0.100000  0.900000  0.291667  0.200000    1    3        30   -9.10
  0.041667  0.133333  0.866667  0.250000  0.300000    1    4        30   -9.30
  0.041667  0.133333  0.866667  0.083333  0.200000    1    4        30   -9.50
  0.041667  0.133333  0.866667  0.208333  0.266667    1    4        30   -9.69
  0.041667  0.133333  0.866667  0.416667  0.233333    1    4        30   -9.89
  0.041667  0.166667  0.833333  0.333333  0.366667    1    5        30  -10.09
  0.041667  0.166667  0.833333  0.291667  0.166667    1    5        30  -10.28
  0.041667  0.200000  0.800000  0.250000  0.366667    1    6        30  -10.48
  0.041667  0.200000  0.800000  0.166667  0.400000    1    6        30  -10.67
  0.041667  0.200000  0.800000  0.250000  0.166667    1    6        30  -10.87
  0.041667  0.200000  0.800000  0.208333  0.500000    1    6        30  -11.07
  0.041667  0.233333  0.766667  0.208333  0.233333    1    7        30  -11.26
  0.041667  0.300000  0.700000  0.333333  0.300000    1    9        30  -11.46
  0.041667  0.333333  0.666667  0.250000  0.266667    1   10        30  -11.66
  0.041667  0.333333  0.666667  0.250000  0.333333    1   10        30  -11.85
  0.041667  0.366667  0.633333  0.375000  0.166667    1   11        30  -12.05
  0.041667  0.366667  0.633333  0.291667  0.466667    1   11        30  -12.25
  0.041667  0.366667  0.633333  0.458333  0.266667    1   11        30  -12.44
  0.041667  0.400000  0.600000  0.333333  0.366667    1   12        30  -12.64
  0.041667  0.400000  0.600000  0.208333  0.233333    1   12        30  -12.83
  0.041667  0.400000  0.600000  0.416667  0.333333    1   12        30  -13.03
  0.041667  0.400000  0.600000  0.250000  0.266667    1   12        30  -13.23
  0.041667  0.400000  0.600000  0.250000  0.266667    1   12        30  -13.42
  0.041667  0.400000  0.600000  0.083333  0.400000    1   12        30  -13.62
  0.041667  0.400000  0.600000  0.333333  0.433333    1   12        30  -13.82
  0.041667  0.400000  0.600000  0.333333  0.500000    1   12        30  -14.01
  0.041667  0.400000  0.600000  0.375000  0.233333    1   12        30  -14.21
  0.041667  0.400000  0.600000  0.166667  0.233333    1   12        30  -14.40
  0.041667  0.400000  0.600000  0.583333  0.433333    1   12        30  -14.60
  0.041667  0.400000  0.600000  0.291667  0.433333    1   12        30  -14.80
  0.041667  0.400000  0.600000  0.333333  0.466667    1   12        30  -14.99
  0.041667  0.400000  0.600000  0.416667  0.400000    1   12        30  -15.19
  0.041667  0.400000  0.600000  0.166667  0.366667    1   12        30  -15.39
  0.041667  0.400000  0.600000  0.500000  0.333333    1   12        30  -15.58
  0.041667  0.400000  0.600000  0.375000  0.466667    1   12        30  -15.78
  0.041667  0.400000  0.600000  0.375000  0.266667    1   12        30  -15.98
  0.041667  0.400000  0.600000  0.375000  0.366667    1   12        30  -16.17
  0.041667  0.400000  0.600000  0.333333  0.500000    1   12        30  -16.37
  0.041667  0.400000  0.600000  0.541667  0.466667    1   12        30  -16.56
  0.041667  0.400000  0.600000  0.541667  0.433333    1   12        30  -16.76
  0.041667  0.400000  0.600000  0.500000  0.233333    1   12        30  -16.96
  0.083333  0.400000  0.600000  0.458333  0.366667    2   12        30  -17.15
  0.083333  0.400000  0.600000  0.500000  0.400000    2   12        30  -17.35
  0.083333  0.400000  0.600000  0.458333  0.466667    2   12        30  -17.55
  0.125000  0.400000  0.600000  0.541667  0.300000    3   12        30  -17.74
  0.125000  0.400000  0.600000  0.375000  0.266667    3   12        30  -17.94
  0.125000  0.400000  0.600000  0.500000  0.366667    3   12        30  -18.14
  0.166667  0.400000  0.600000  0.500000  0.433333    4   12        30  -18.33
  0.166667  0.400000  0.600000  0.541667  0.433333    4   12        30  -18.53
  0.208333  0.400000  0.600000  0.500000  0.333333    5   12        30  -18.72
  0.208333  0.400000  0.600000  0.500000  0.400000    5   12        30  -18.92
  0.208333  0.400000  0.600000  0.375000  0.400000    5   12        30  -19.12
  0.250000  0.400000  0.600000  0.458333  0.533333    6   12        30  -19.31
  0.250000  0.433333  0.566667  0.375000  0.566667    6   13        30  -19.51
  0.291667  0.433333  0.566667  0.750000  0.466667    7   13        30  -19.71
  0.375000  0.433333  0.566667  0.333333  0.466667    9   13        30  -19.90
  0.416667  0.466667  0.533333  0.375000  0.466667   10   14        30  -20.10
  0.416667  0.466667  0.533333  0.458333  0.333333   10   14        30  -20.29
  0.416667  0.466667  0.533333  0.291667  0.466667   10   14        30  -20.49
  0.416667  0.466667  0.533333  0.375000  0.500000   10   14        30  -20.69
  0.416667  0.500000  0.500000  0.333333  0.300000   10   15        30  -20.88
  0.416667  0.500000  0.500000  0.583333  0.533333   10   15        30  -21.08
  0.416667  0.500000  0.500000  0.458333  0.333333   10   15        30  -21.28
  0.416667  0.500000  0.500000  0.416667  0.466667   10   15        30  -21.47
  0.416667  0.500000  0.500000  0.416667  0.500000   10   15        30  -21.67
  0.416667  0.500000  0.500000  0.291667  0.533333   10   15        30  -21.87
  0.416667  0.500000  0.500000  0.541667  0.566667   10   15        30  -22.06
  0.416667  0.500000  0.500000  0.458333  0.566667   10   15        30  -22.26
  0.416667  0.500000  0.500000  0.500000  0.566667   10   15        30  -22.45
  0.416667  0.500000  0.500000  0.416667  0.600000   10   15        30  -22.65
  0.416667  0.500000  0.500000  0.500000  0.433333   10   15        30  -22.85
  0.416667  0.500000  0.500000  0.458333  0.566667   10   15        30  -23.04
  0.416667  0.500000  0.500000  0.458333  0.600000   10   15        30  -23.24
  0.458333  0.500000  0.500000  0.458333  0.566667   11   15        30  -23.44
  0.458333  0.500000  0.500000  0.625000  0.600000   11   15        30  -23.63
  0.458333  0.500000  0.500000  0.291667  0.466667   11   15        30  -23.83
  0.500000  0.500000  0.500000  0.500000  0.433333   12   15        30  -24.03
  0.500000  0.533333  0.466667  0.583333  0.600000   12   16        30  -24.22
  0.500000  0.533333  0.466667  0.708333  0.800000   12   16        30  -24.42
  0.541667  0.533333  0.466667  0.541667  0.566667   13   16        30  -24.61
  0.541667  0.533333  0.466667  0.541667  0.533333   13   16        30  -24.81
  0.541667  0.533333  0.466667  0.500000  0.500000   13   16        30  -25.01
  0.541667  0.533333  0.466667  0.666667  0.666667   13   16        30  -25.20
  0.583333  0.533333  0.466667  0.583333  0.666667   14   16        30  -25.40
  0.666667  0.533333  0.466667  0.583333  0.533333   16   16        30  -25.60
  0.666667  0.533333  0.466667  0.500000  0.633333   16   16        30  -25.79
  0.666667  0.533333  0.466667  0.708333  0.500000   16   16        30  -25.99
  0.666667  0.600000  0.400000  0.583333  0.600000   16   18        30  -26.19
  0.666667  0.600000  0.400000  0.416667  0.633333   16   18        30  -26.38
  0.666667  0.633333  0.366667  0.625000  0.600000   16   19        30  -26.58
  0.666667  0.666667  0.333333  0.583333  0.633333   16   20        30  -26.77
  0.666667  0.666667  0.333333  0.708333  0.533333   16   20        30  -26.97
  0.666667  0.666667  0.333333  0.583333  0.733333   16   20        30  -27.17
  0.666667  0.666667  0.333333  0.583333  0.566667   16   20        30  -27.36
  0.666667  0.666667  0.333333  0.541667  0.666667   16   20        30  -27.56
  0.708333  0.666667  0.333333  0.666667  0.566667   17   20        30  -27.76
  0.708333  0.666667  0.333333  0.541667  0.666667   17   20        30  -27.95
  0.708333  0.666667  0.333333  0.791667  0.666667   17   20        30  -28.15
  0.708333  0.666667  0.333333  0.458333  0.533333   17   20        30  -28.34
  0.708333  0.666667  0.333333  0.583333  0.800000   17   20        30  -28.54
  0.708333  0.666667  0.333333  0.500000  0.633333   17   20        30  -28.74
  0.708333  0.666667  0.333333  0.541667  0.566667   17   20        30  -28.93
  0.708333  0.700000  0.300000  0.833333  0.633333   17   21        30  -29.13
  0.708333  0.700000  0.300000  0.666667  0.600000   17   21        30  -29.33
  0.708333  0.733333  0.266667  0.708333  0.566667   17   22        30  -29.52
  0.708333  0.733333  0.266667  0.833333  0.700000   17   22        30  -29.72
  0.708333  0.733333  0.266667  0.791667  0.666667   17   22        30  -29.92
  0.708333  0.766667  0.233333  0.625000  0.666667   17   23        30  -30.11
  0.708333  0.766667  0.233333  0.583333  0.600000   17   23        30  -30.31
  0.750000  0.800000  0.200000  0.583333  0.666667   18   24        30  -30.50
  0.750000  0.800000  0.200000  0.666667  0.700000   18   24        30  -30.70
  0.791667  0.800000  0.200000  0.583333  0.766667   19   24        30  -30.90
  0.791667  0.800000  0.200000  0.833333  0.566667   19   24        30  -31.09
  0.791667  0.800000  0.200000  0.750000  0.733333   19   24        30  -31.29
  0.833333  0.800000  0.200000  0.750000  0.833333   20   24        30  -31.49
  0.833333  0.800000  0.200000  0.750000  0.600000   20   24        30  -31.68
  0.833333  0.800000  0.200000  0.708333  0.700000   20   24        30  -31.88
  0.833333  0.800000  0.200000  0.583333  0.766667   20   24        30  -32.08
  0.833333  0.800000  0.200000  0.583333  0.700000   20   24        30  -32.27
  0.833333  0.800000  0.200000  0.833333  0.700000   20   24        30  -32.47
  0.833333  0.866667  0.133333  0.583333  0.733333   20   26        30  -32.66
  0.833333  0.866667  0.133333  0.791667  0.600000   20   26        30  -32.86
  0.833333  0.866667  0.133333  0.791667  0.600000   20   26        30  -33.06
  0.833333  0.866667  0.133333  0.833333  0.800000   20   26        30  -33.25
  0.833333  0.866667  0.133333  0.791667  0.800000   20   26        30  -33.45
  0.833333  0.866667  0.133333  0.750000  0.766667   20   26        30  -33.65
  0.833333  0.900000  0.100000  0.666667  0.800000   20   27        30  -33.84
  0.833333  0.933333  0.066667  0.458333  0.666667   20   28        30  -34.04
  0.833333  0.966667  0.033333  0.791667  0.766667   20   29        30  -34.23
  0.833333  0.966667  0.033333  0.666667  0.766667   20   29        30  -34.43
  0.833333  0.966667  0.033333  0.750000  0.766667   20   29        30  -34.63
  0.833333  1.000000  0.000000  0.833333  0.866667   20   30        30  -34.82
  0.833333  1.000000  0.000000  0.958333  0.766667   20   30        30  -35.02
  0.833333  1.000000  0.000000  0.708333  0.766667   20   30        30  -35.22
  0.833333  1.000000  0.000000  0.875000  0.700000   20   30        30  -35.41
  0.833333  1.000000  0.000000  0.833333  0.866667   20   30        30  -35.61
  0.833333  1.000000  0.000000  0.750000  0.800000   20   30        30  -35.81
  0.833333  1.000000  0.000000  0.833333  0.800000   20   30        30  -36.00
  0.875000  1.000000  0.000000  0.833333  0.766667   21   30        30  -36.20
  0.875000  1.000000  0.000000  0.875000  0.800000   21   30        30  -36.39
  0.875000  1.000000  0.000000  0.875000  0.833333   21   30        30  -36.59
  0.875000  1.000000  0.000000  0.750000  0.800000   21   30        30  -36.79
  0.875000  1.000000  0.000000  0.833333  0.766667   21   30        30  -36.98
  0.875000  1.000000  0.000000  0.750000  0.666667   21   30        30  -37.18
  0.875000  1.000000  0.000000  0.875000  0.833333   21   30        30  -37.38
  0.875000  1.000000  0.000000  0.958333  0.766667   21   30        30  -37.57
  0.875000  1.000000  0.000000  0.875000  0.866667   21   30        30  -37.77
  0.875000  1.000000  0.000000  0.666667  0.866667   21   30        30  -37.97
  0.875000  1.000000  0.000000  0.875000  0.933333   21   30        30  -38.16
  0.875000  1.000000  0.000000  0.833333  0.633333   21   30        30  -38.36
  0.875000  1.000000  0.000000  0.916667  0.766667   21   30        30  -38.55
  0.875000  1.000000  0.000000  0.875000  0.800000   21   30        30  -38.75
  0.875000  1.000000  0.000000  0.833333  0.933333   21   30        30  -38.95
  0.875000  1.000000  0.000000  0.875000  0.866667   21   30        30  -39.14
  0.875000  1.000000  0.000000  0.833333  0.733333   21   30        30  -39.34
  0.875000  1.000000  0.000000  0.916667  0.800000   21   30        30  -39.54
  0.875000  1.000000  0.000000  0.875000  0.900000   21   30        30  -39.73
  0.875000  1.000000  0.000000  0.791667  0.866667   21   30        30  -39.93
  0.875000  1.000000  0.000000  0.958333  0.800000   21   30        30  -40.13
  0.875000  1.000000  0.000000  0.875000  0.933333   21   30        30  -40.32
  0.875000  1.000000  0.000000  0.833333  0.966667   21   30        30  -40.52
  0.875000  1.000000  0.000000  0.958333  0.866667   21   30        30  -40.71
  0.875000  1.000000  0.000000  0.958333  0.900000   21   30        30  -40.91
  0.875000  1.000000  0.000000  0.958333  0.866667   21   30        30  -41.11
  0.916667  1.000000  0.000000  0.875000  0.933333   22   30        30  -41.30
  0.958333  1.000000  0.000000  0.875000  0.866667   23   30        30  -41.50
  0.958333  1.000000  0.000000  0.875000  0.933333   23   30        30  -41.70
  0.958333  1.000000  0.000000  1.000000  0.833333   23   30        30  -41.89
  0.958333  1.000000  0.000000  0.916667  0.966667   23   30        30  -42.09
  0.958333  1.000000  0.000000  1.000000  0.866667   23   30        30  -42.28
  0.958333  1.000000  0.000000  0.916667  0.833333   23   30        30  -42.48
  0.958333  1.000000  0.000000  0.916667  0.966667   23   30        30  -42.68
  0.958333  1.000000  0.000000  1.000000  0.900000   23   30        30  -42.87
  0.958333  1.000000  0.000000  0.875000  1.000000   23   30        30  -43.07
  0.958333  1.000000  0.000000  1.000000  0.933333   23   30        30  -43.27
  0.958333  1.000000  0.000000  0.958333  1.000000   23   30        30  -43.46
  0.958333  1.000000  0.000000  1.000000  0.933333   23   30        30  -43.66
  0.958333  1.000000  0.000000  0.958333  1.000000   23   30        30  -43.86
  0.958333  1.000000  0.000000  1.000000  0.966667   23   30        30  -44.05
  0.958333  1.000000  0.000000  1.000000  0.966667   23   30        30  -44.25
  0.958333  1.000000  0.000000  1.000000  0.933333   23   30        30  -44.44
  0.958333  1.000000  0.000000  1.000000  0.966667   23   30        30  -44.64
  0.958333  1.000000  0.000000  0.958333  0.933333   23   30        30  -44.84
  0.958333  1.000000  0.000000  1.000000  0.966667   23   30        30  -45.03
  0.958333  1.000000  0.000000  1.000000  1.000000   23   30        30  -45.23
  0.958333  1.000000  0.000000  0.958333  1.000000   23   30        30  -45.43
  0.958333  1.000000  0.000000  1.000000  0.966667   23   30        30  -45.62
  0.958333  1.000000  0.000000  1.000000  1.000000   23   30        30  -45.82
  1.000000  1.000000  0.000000  1.000000  1.000000   24   30        30  -46.02
  1.000000  1.000000  0.000000  1.000000  1.000000   24   30        30  -46.21
  1.000000  1.000000  0.000000  1.000000  1.000000   24   30        30  -46.41
  1.000000  1.000000  0.000000  1.000000  1.000000   24   30        30  -46.60
  1.000000  1.000000  0.000000  1.000000  1.000000   24   30        30  -46.80
  1.000000  1.000000  0.000000  1.000000  1.000000   24   30        30  -47.00
  1.000000  1.000000  0.000000  1.000000  1.000000   24   30        30  -47.19
  1.000000  1.000000  0.000000  1.000000  1.000000   24   30        30  -47.39
  1.000000  1.000000  0.000000  1.000000  1.000000   24   30        30  -47.59
  1.000000  1.000000  0.000000  1.000000  1.000000   24   30        30  -47.78
  1.000000  1.000000  0.000000  1.000000  1.000000   24   30        30  -47.98
  1.000000  1.000000  0.000000  1.000000  1.000000   24   30        30  -48.17
  1.000000  1.000000  0.000000  1.000000  1.000000   24   30        30  -48.37
  1.000000  1.000000  0.000000  1.000000  1.000000   24   30        30  -48.57
  1.000000  1.000000  0.000000  1.000000  1.000000   24   30        30  -48.76
  1.000000  1.000000  0.000000  1.000000  1.000000   24   30        30  -48.96
  1.000000  1.000000  0.000000  1.000000  1.000000   24   30        30  -49.16
  1.000000  1.000000  0.000000  1.000000  1.000000   24   30        30  -49.35
  1.000000  1.000000  0.000000  1.000000  1.000000   24   30        30  -49.55
  1.000000  1.000000  0.000000  1.000000  1.000000   24   30        30  -49.75
  1.000000  1.000000  0.000000  1.000000  1.000000   24   30        30  -49.94
  1.000000  1.000000  0.000000  1.000000  1.000000   24   30        30  -50.14
  1.000000  1.000000  0.000000  1.000000  1.000000   24   30        30  -50.33
  1.000000  1.000000  0.000000  1.000000  1.000000   24   30        30  -50.53
  1.000000  1.000000  0.000000  1.000000  1.000000   24   30        30  -50.73
  1.000000  1.000000  0.000000  1.000000  1.000000   24   30        30  -50.92
  1.000000  1.000000  0.000000  1.000000  1.000000   24   30        30  -51.12
  1.000000  1.000000  0.000000  1.000000  1.000000   24   30        30  -51.32
  1.000000  1.000000  0.000000  1.000000  1.000000   24   30        30  -51.51
  1.000000  1.000000  0.000000  1.000000  1.000000   24   30        30  -51.71
  1.000000  1.000000  0.000000  1.000000  1.000000   24   30        30  -51.91
  1.000000  1.000000  0.000000  1.000000  1.000000   24   30        30  -52.10
  1.000000  1.000000  0.000000  1.000000  1.000000   24   30        30  -52.30
  1.000000  1.000000  0.000000  1.000000  1.000000   24   30        30  -52.49
  1.000000  1.000000  0.000000  1.000000  1.000000   24   30        30  -52.69
  1.000000  1.000000  0.000000  1.000000  1.000000   24   30        30  -52.89
  1.000000  1.000000  0.000000  1.000000  1.000000   24   30        30  -53.08
  1.000000  1.000000  0.000000  1.000000  1.000000   24   30        30  -53.28
  1.000000  1.000000  0.000000  1.000000  1.000000   24   30        30  -53.48
  1.000000  1.000000  0.000000  1.000000  1.000000   24   30        30  -53.67
  1.000000  1.000000  0.000000  1.000000  1.000000   24   30        30  -53.87
  1.000000  1.000000  0.000000  1.000000  1.000000   24   30        30  -54.07
  1.000000  1.000000  0.000000  1.000000  1.000000   24   30        30  -54.26
  1.000000  1.000000  0.000000  1.000000  1.000000   24   30        30  -54.46
  1.000000  1.000000  0.000000  1.000000  1.000000   24   30        30  -54.65
  1.000000  1.000000  0.000000  1.000000  1.000000   24   30        30  -54.85
  1.000000  1.000000  0.000000  1.000000  1.000000   24   30        30  -55.05
  1.000000  1.000000  0.000000  1.000000  1.000000   24   30        30  -55.24
  1.000000  1.000000  0.000000  1.000000  1.000000   24   30        30  -55.44
  1.000000  1.000000  0.000000  1.000000  1.000000   24   30        30  -55.64
  1.000000  1.000000  0.000000  1.000000  1.000000   24   30        30  -55.83
  1.000000  1.000000  0.000000  1.000000  1.000000   24   30        30  -56.03
  1.000000  1.000000  0.000000  1.000000  1.000000   24   30        30  -56.22
  1.000000  1.000000  0.000000  1.000000  1.000000   24   30        30  -56.42
  1.000000  1.000000  0.000000  1.000000  1.000000   24   30        30  -56.62
  1.000000  1.000000  0.000000  1.000000  1.000000   24   30        30  -56.81
  1.000000  1.000000  0.000000  1.000000  1.000000   24   30        30  -57.01
  1.000000  1.000000  0.000000  1.000000  1.000000   24   30        30  -57.21
  1.000000  1.000000  0.000000  1.000000  1.000000   24   30        30  -57.40
  1.000000  1.000000  0.000000  1.000000  1.000000   24   30        30  -57.60
  1.000000  1.000000  0.000000  1.000000  1.000000   24   30        30  -57.80
  1.000000  1.000000  0.000000  1.000000  1.000000   24   30        30  -57.99
  1.000000  1.000000  0.000000  1.000000  1.000000   24   30        30  -58.19
  1.000000  1.000000  0.000000  1.000000  1.000000   24   30        30  -58.38
  1.000000  1.000000  0.000000  1.000000  1.000000   24   30        30  -58.58
  1.000000  1.000000  0.000000  1.000000  1.000000   24   30        30  -58.78
  1.000000  1.000000  0.000000  1.000000  1.000000   24   30        30  -58.97
  1.000000  1.000000  0.000000  1.000000  1.000000   24   30        30  -59.17
  1.000000  1.000000  0.000000  1.000000  1.000000   24   30        30  -59.37
  1.000000  1.000000  0.000000  1.000000  1.000000   24   30        30  -59.56
  1.000000  1.000000  0.000000  1.000000  1.000000   24   30        30  -59.76
  1.000000  1.000000  0.000000  1.000000  1.000000   24   30        30  -59.96
  1.000000  1.000000  0.000000  1.000000  1.000000   24   30        30  -60.15
  1.000000  1.000000  0.000000  1.000000  1.000000   24   30        30  -60.35
  1.000000  1.000000  0.000000  1.000000  1.000000   24   30        30  -60.54
  1.000000  1.000000  0.000000  1.000000  1.000000   24   30        30  -60.74
  1.000000  1.000000  0.000000  1.000000  1.000000   24   30        30  -60.94
  1.000000  1.000000  0.000000  1.000000  1.000000   24   30        30  -61.13
  1.000000  1.000000  0.000000  1.000000  1.000000   24   30        30  -61.33
  1.000000  1.000000  0.000000  1.000000  1.000000   24   30        30  -61.53
  1.000000  1.000000  0.000000  1.000000  1.000000   24   30        30  -61.72
  1.000000  1.000000  0.000000  1.000000  1.000000   24   30        30  -61.92
  1.000000  1.000000  0.000000  1.000000  1.000000   24   30        30  -62.12
  1.000000  1.000000  0.000000  1.000000  1.000000   24   30        30  -62.31
  1.000000  1.000000  0.000000  1.000000  1.000000   24   30        30  -62.51
  1.000000  1.000000  0.000000  1.000000  1.000000   24   30        30  -62.70
  1.000000  1.000000  0.000000  1.000000  1.000000   24   30        30  -62.90
  1.000000  1.000000  0.000000  1.000000  1.000000   24   30        30  -63.10
  1.000000  1.000000  0.000000  1.000000  1.000000   24   30        30  -63.29
  1.000000  1.000000  0.000000  1.000000  1.000000   24   30        30  -63.49
  1.000000  1.000000  0.000000  1.000000  1.000000   24   30        30  -63.69
  1.000000  1.000000  0.000000  1.000000  1.000000   24   30        30  -63.88
  1.000000  1.000000  0.000000  1.000000  1.000000   24   30        30  -64.08
  1.000000  1.000000  0.000000  1.000000  1.000000   24   30        30  -64.27
  1.000000  1.000000  0.000000  1.000000  1.000000   24   30        30  -64.47
  1.000000  1.000000  0.000000  1.000000  1.000000   24   30        30  -64.67
  1.000000  1.000000  0.000000  1.000000  1.000000   24   30        30  -64.86
  1.000000  1.000000  0.000000  1.000000  1.000000   24   30        30  -65.06
  1.000000  1.000000  0.000000  1.000000  1.000000   24   30        30  -65.26
  1.000000  1.000000  0.000000  1.000000  1.000000   24   30        30  -65.45
  1.000000  1.000000  0.000000  1.000000  1.000000   24   30        30  -65.65
  1.000000  1.000000  0.000000  1.000000  1.000000   24   30        30  -65.85
  1.000000  1.000000  0.000000  1.000000  1.000000   24   30        30  -66.04
  1.000000  1.000000  0.000000  1.000000  1.000000   24   30        30  -66.24
  1.000000  1.000000  0.000000  1.000000  1.000000   24   30        30  -66.43
  1.000000  1.000000  0.000000  1.000000  1.000000   24   30        30  -66.63
  1.000000  1.000000  0.000000  1.000000  1.000000   24   30        30  -66.83
  1.000000  1.000000  0.000000  1.000000  1.000000   24   30        30  -67.02
  1.000000  1.000000  0.000000  1.000000  1.000000   24   30        30  -67.22
  1.000000  1.000000  0.000000  1.000000  1.000000   24   30        30  -67.42
  1.000000  1.000000  0.000000  1.000000  1.000000   24   30        30  -67.61
  1.000000  1.000000  0.000000  1.000000  1.000000   24   30        30  -67.81
  1.000000  1.000000  0.000000  1.000000  1.000000   24   30        30  -68.01
  1.000000  1.000000  0.000000  1.000000  1.000000   24   30        30  -68.20
  1.000000  1.000000  0.000000  1.000000  1.000000   24   30        30  -68.40
  1.000000  1.000000  0.000000  1.000000  1.000000   24   30        30  -68.59
  1.000000  1.000000  0.000000  1.000000  1.000000   24   30        30  -68.79
  1.000000  1.000000  0.000000  1.000000  1.000000   24   30        30  -68.99
  1.000000  1.000000  0.000000  1.000000  1.000000   24   30        30  -69.18
  1.000000  1.000000  0.000000  1.000000  1.000000   24   30        30  -69.38
  1.000000  1.000000  0.000000  1.000000  1.000000   24   30        30  -69.58
  1.000000  1.000000  0.000000  1.000000  1.000000   24   30        30  -69.77
  1.000000  1.000000  0.000000  1.000000  1.000000   24   30        30  -69.97
  1.000000  1.000000  0.000000  1.000000  1.000000   24   30        30  -70.16
  1.000000  1.000000  0.000000  1.000000  1.000000   24   30        30  -70.36
  1.000000  1.000000  0.000000  1.000000  1.000000   24   30        30  -70.56
# AUC = 0.581944 0.433333
