# Supplementary material for: Binding free energy predictions in host-guest systems using Autodock4. A retrospective analysis on SAMPL6, SAMPL7 and SAMPL8 challenges
Source: J Comput Aided Mol Des. 2021 May 24;35(6):721–9. doi: 10.1007/s10822-021-00388-4 (PMC8141411; doi:10.1007/s10822-021-00388-4)
Supplement: Supplementary file 1 — Supplementary material 1 (ZIP 20409 kb) [file 10822_2021_388_MOESM1_ESM.zip › workspace/ROCs/SAMPL7.MD.corr.roc]

  0.000000  0.000000  1.000000  0.000000  0.000000    0    0       142   12.74
  0.000000  0.000000  1.000000  0.000000  0.000000    0    0       142   12.67
  0.000000  0.000000  1.000000  0.000000  0.000000    0    0       142   12.59
  0.000000  0.000000  1.000000  0.000000  0.000000    0    0       142   12.52
  0.000000  0.000000  1.000000  0.000000  0.000000    0    0       142   12.45
  0.000000  0.000000  1.000000  0.000000  0.000000    0    0       142   12.38
  0.000000  0.000000  1.000000  0.000000  0.000000    0    0       142   12.30
  0.000000  0.000000  1.000000  0.000000  0.000000    0    0       142   12.23
  0.000000  0.000000  1.000000  0.000000  0.000000    0    0       142   12.16
  0.000000  0.000000  1.000000  0.000000  0.000000    0    0       142   12.09
  0.000000  0.000000  1.000000  0.000000  0.000000    0    0       142   12.01
  0.000000  0.000000  1.000000  0.000000  0.000000    0    0       142   11.94
  0.000000  0.000000  1.000000  0.000000  0.000000    0    0       142   11.87
  0.000000  0.000000  1.000000  0.000000  0.000000    0    0       142   11.80
  0.000000  0.000000  1.000000  0.000000  0.000000    0    0       142   11.72
  0.000000  0.000000  1.000000  0.000000  0.000000    0    0       142   11.65
  0.000000  0.000000  1.000000  0.000000  0.000000    0    0       142   11.58
  0.000000  0.000000  1.000000  0.000000  0.000000    0    0       142   11.51
  0.000000  0.000000  1.000000  0.000000  0.000000    0    0       142   11.43
  0.000000  0.000000  1.000000  0.000000  0.000000    0    0       142   11.36
  0.000000  0.000000  1.000000  0.000000  0.000000    0    0       142   11.29
  0.000000  0.000000  1.000000  0.000000  0.000000    0    0       142   11.22
  0.000000  0.000000  1.000000  0.000000  0.000000    0    0       142   11.14
  0.000000  0.000000  1.000000  0.000000  0.000000    0    0       142   11.07
  0.000000  0.000000  1.000000  0.000000  0.000000    0    0       142   11.00
  0.000000  0.000000  1.000000  0.000000  0.000000    0    0       142   10.92
  0.000000  0.000000  1.000000  0.000000  0.000000    0    0       142   10.85
  0.000000  0.000000  1.000000  0.000000  0.000000    0    0       142   10.78
  0.000000  0.000000  1.000000  0.000000  0.000000    0    0       142   10.71
  0.000000  0.000000  1.000000  0.000000  0.000000    0    0       142   10.63
  0.000000  0.000000  1.000000  0.000000  0.000000    0    0       142   10.56
  0.000000  0.000000  1.000000  0.000000  0.000000    0    0       142   10.49
  0.000000  0.000000  1.000000  0.000000  0.000000    0    0       142   10.42
  0.000000  0.000000  1.000000  0.000000  0.000000    0    0       142   10.34
  0.000000  0.000000  1.000000  0.000000  0.000000    0    0       142   10.27
  0.000000  0.000000  1.000000  0.000000  0.000000    0    0       142   10.20
  0.000000  0.000000  1.000000  0.000000  0.000000    0    0       142   10.13
  0.000000  0.000000  1.000000  0.000000  0.000000    0    0       142   10.05
  0.000000  0.000000  1.000000  0.000000  0.000000    0    0       142    9.98
  0.000000  0.000000  1.000000  0.000000  0.000000    0    0       142    9.91
  0.000000  0.000000  1.000000  0.000000  0.000000    0    0       142    9.84
  0.000000  0.000000  1.000000  0.000000  0.000000    0    0       142    9.76
  0.000000  0.000000  1.000000  0.000000  0.000000    0    0       142    9.69
  0.000000  0.000000  1.000000  0.000000  0.000000    0    0       142    9.62
  0.000000  0.000000  1.000000  0.000000  0.000000    0    0       142    9.55
  0.000000  0.000000  1.000000  0.000000  0.000000    0    0       142    9.47
  0.000000  0.000000  1.000000  0.000000  0.000000    0    0       142    9.40
  0.000000  0.000000  1.000000  0.000000  0.000000    0    0       142    9.33
  0.000000  0.000000  1.000000  0.000000  0.000000    0    0       142    9.26
  0.000000  0.000000  1.000000  0.000000  0.000000    0    0       142    9.18
  0.000000  0.000000  1.000000  0.000000  0.000000    0    0       142    9.11
  0.000000  0.000000  1.000000  0.000000  0.000000    0    0       142    9.04
  0.000000  0.000000  1.000000  0.000000  0.000000    0    0       142    8.97
  0.000000  0.000000  1.000000  0.000000  0.000000    0    0       142    8.89
  0.000000  0.000000  1.000000  0.000000  0.000000    0    0       142    8.82
  0.000000  0.000000  1.000000  0.000000  0.000000    0    0       142    8.75
  0.000000  0.000000  1.000000  0.000000  0.000000    0    0       142    8.68
  0.000000  0.000000  1.000000  0.000000  0.000000    0    0       142    8.60
  0.000000  0.000000  1.000000  0.000000  0.000000    0    0       142    8.53
  0.000000  0.000000  1.000000  0.000000  0.000000    0    0       142    8.46
  0.000000  0.000000  1.000000  0.000000  0.000000    0    0       142    8.39
  0.000000  0.000000  1.000000  0.000000  0.000000    0    0       142    8.31
  0.000000  0.000000  1.000000  0.000000  0.000000    0    0       142    8.24
  0.000000  0.000000  1.000000  0.000000  0.000000    0    0       142    8.17
  0.000000  0.000000  1.000000  0.000000  0.000000    0    0       142    8.09
  0.000000  0.000000  1.000000  0.000000  0.000000    0    0       142    8.02
  0.000000  0.000000  1.000000  0.000000  0.000000    0    0       142    7.95
  0.000000  0.000000  1.000000  0.000000  0.000000    0    0       142    7.88
  0.000000  0.000000  1.000000  0.000000  0.000000    0    0       142    7.80
  0.000000  0.000000  1.000000  0.000000  0.000000    0    0       142    7.73
  0.000000  0.000000  1.000000  0.000000  0.000000    0    0       142    7.66
  0.000000  0.000000  1.000000  0.000000  0.000000    0    0       142    7.59
  0.000000  0.000000  1.000000  0.000000  0.000000    0    0       142    7.51
  0.000000  0.000000  1.000000  0.000000  0.000000    0    0       142    7.44
  0.000000  0.000000  1.000000  0.000000  0.000000    0    0       142    7.37
  0.000000  0.000000  1.000000  0.000000  0.000000    0    0       142    7.30
  0.000000  0.000000  1.000000  0.000000  0.000000    0    0       142    7.22
  0.000000  0.000000  1.000000  0.000000  0.000000    0    0       142    7.15
  0.000000  0.000000  1.000000  0.000000  0.000000    0    0       142    7.08
  0.000000  0.000000  1.000000  0.000000  0.000000    0    0       142    7.01
  0.000000  0.000000  1.000000  0.000000  0.000000    0    0       142    6.93
  0.000000  0.000000  1.000000  0.000000  0.000000    0    0       142    6.86
  0.000000  0.000000  1.000000  0.000000  0.000000    0    0       142    6.79
  0.000000  0.000000  1.000000  0.000000  0.000000    0    0       142    6.72
  0.000000  0.000000  1.000000  0.000000  0.000000    0    0       142    6.64
  0.000000  0.000000  1.000000  0.000000  0.000000    0    0       142    6.57
  0.000000  0.000000  1.000000  0.000000  0.000000    0    0       142    6.50
  0.000000  0.000000  1.000000  0.000000  0.000000    0    0       142    6.43
  0.000000  0.000000  1.000000  0.000000  0.000000    0    0       142    6.35
  0.000000  0.000000  1.000000  0.000000  0.000000    0    0       142    6.28
  0.000000  0.000000  1.000000  0.000000  0.000000    0    0       142    6.21
  0.000000  0.000000  1.000000  0.000000  0.000000    0    0       142    6.14
  0.000000  0.000000  1.000000  0.000000  0.000000    0    0       142    6.06
  0.000000  0.000000  1.000000  0.000000  0.000000    0    0       142    5.99
  0.000000  0.000000  1.000000  0.000000  0.000000    0    0       142    5.92
  0.000000  0.000000  1.000000  0.000000  0.000000    0    0       142    5.85
  0.000000  0.000000  1.000000  0.000000  0.000000    0    0       142    5.77
  0.000000  0.000000  1.000000  0.000000  0.000000    0    0       142    5.70
  0.000000  0.000000  1.000000  0.000000  0.000000    0    0       142    5.63
  0.000000  0.000000  1.000000  0.000000  0.000000    0    0       142    5.56
  0.000000  0.000000  1.000000  0.000000  0.000000    0    0       142    5.48
  0.000000  0.000000  1.000000  0.000000  0.000000    0    0       142    5.41
  0.000000  0.000000  1.000000  0.000000  0.000000    0    0       142    5.34
  0.000000  0.000000  1.000000  0.000000  0.000000    0    0       142    5.26
  0.000000  0.000000  1.000000  0.000000  0.000000    0    0       142    5.19
  0.000000  0.000000  1.000000  0.000000  0.000000    0    0       142    5.12
  0.000000  0.000000  1.000000  0.000000  0.000000    0    0       142    5.05
  0.000000  0.000000  1.000000  0.000000  0.000000    0    0       142    4.97
  0.000000  0.000000  1.000000  0.000000  0.000000    0    0       142    4.90
  0.000000  0.000000  1.000000  0.000000  0.000000    0    0       142    4.83
  0.000000  0.000000  1.000000  0.000000  0.000000    0    0       142    4.76
  0.000000  0.000000  1.000000  0.000000  0.000000    0    0       142    4.68
  0.000000  0.000000  1.000000  0.000000  0.000000    0    0       142    4.61
  0.000000  0.000000  1.000000  0.000000  0.000000    0    0       142    4.54
  0.000000  0.000000  1.000000  0.000000  0.000000    0    0       142    4.47
  0.000000  0.000000  1.000000  0.000000  0.000000    0    0       142    4.39
  0.000000  0.000000  1.000000  0.000000  0.000000    0    0       142    4.32
  0.000000  0.000000  1.000000  0.000000  0.000000    0    0       142    4.25
  0.000000  0.000000  1.000000  0.000000  0.000000    0    0       142    4.18
  0.000000  0.000000  1.000000  0.000000  0.000000    0    0       142    4.10
  0.000000  0.000000  1.000000  0.000000  0.000000    0    0       142    4.03
  0.000000  0.000000  1.000000  0.000000  0.000000    0    0       142    3.96
  0.000000  0.000000  1.000000  0.000000  0.000000    0    0       142    3.89
  0.000000  0.000000  1.000000  0.000000  0.000000    0    0       142    3.81
  0.000000  0.000000  1.000000  0.000000  0.000000    0    0       142    3.74
  0.000000  0.014085  0.985915  0.000000  0.000000    0    2       142    3.67
  0.000000  0.014085  0.985915  0.000000  0.007042    0    2       142    3.60
  0.000000  0.014085  0.985915  0.000000  0.000000    0    2       142    3.52
  0.000000  0.014085  0.985915  0.008772  0.007042    0    2       142    3.45
  0.000000  0.014085  0.985915  0.008772  0.014085    0    2       142    3.38
  0.000000  0.014085  0.985915  0.017544  0.049296    0    2       142    3.31
  0.000000  0.014085  0.985915  0.061404  0.021127    0    2       142    3.23
  0.000000  0.014085  0.985915  0.035088  0.042254    0    2       142    3.16
  0.000000  0.014085  0.985915  0.026316  0.014085    0    2       142    3.09
  0.000000  0.014085  0.985915  0.017544  0.035211    0    2       142    3.02
  0.000000  0.014085  0.985915  0.043860  0.035211    0    2       142    2.94
  0.000000  0.014085  0.985915  0.087719  0.070423    0    2       142    2.87
  0.000000  0.014085  0.985915  0.017544  0.056338    0    2       142    2.80
  0.000000  0.014085  0.985915  0.043860  0.056338    0    2       142    2.73
  0.000000  0.014085  0.985915  0.061404  0.056338    0    2       142    2.65
  0.000000  0.014085  0.985915  0.043860  0.112676    0    2       142    2.58
  0.000000  0.014085  0.985915  0.061404  0.077465    0    2       142    2.51
  0.000000  0.014085  0.985915  0.131579  0.070423    0    2       142    2.43
  0.000000  0.014085  0.985915  0.087719  0.105634    0    2       142    2.36
  0.000000  0.014085  0.985915  0.114035  0.084507    0    2       142    2.29
  0.000000  0.014085  0.985915  0.122807  0.084507    0    2       142    2.22
  0.000000  0.014085  0.985915  0.096491  0.070423    0    2       142    2.14
  0.000000  0.014085  0.985915  0.096491  0.091549    0    2       142    2.07
  0.000000  0.014085  0.985915  0.122807  0.049296    0    2       142    2.00
  0.000000  0.014085  0.985915  0.140351  0.091549    0    2       142    1.93
  0.000000  0.014085  0.985915  0.096491  0.063380    0    2       142    1.85
  0.017544  0.014085  0.985915  0.122807  0.112676    2    2       142    1.78
  0.017544  0.014085  0.985915  0.070175  0.077465    2    2       142    1.71
  0.017544  0.014085  0.985915  0.105263  0.133803    2    2       142    1.64
  0.017544  0.014085  0.985915  0.105263  0.183099    2    2       142    1.56
  0.017544  0.021127  0.978873  0.114035  0.190141    2    3       142    1.49
  0.017544  0.021127  0.978873  0.122807  0.169014    2    3       142    1.42
  0.017544  0.021127  0.978873  0.140351  0.126761    2    3       142    1.35
  0.017544  0.021127  0.978873  0.114035  0.112676    2    3       142    1.27
  0.017544  0.021127  0.978873  0.087719  0.140845    2    3       142    1.20
  0.017544  0.021127  0.978873  0.149123  0.154930    2    3       142    1.13
  0.017544  0.021127  0.978873  0.149123  0.204225    2    3       142    1.06
  0.017544  0.021127  0.978873  0.157895  0.176056    2    3       142    0.98
  0.017544  0.021127  0.978873  0.157895  0.169014    2    3       142    0.91
  0.017544  0.021127  0.978873  0.122807  0.218310    2    3       142    0.84
  0.017544  0.021127  0.978873  0.157895  0.183099    2    3       142    0.77
  0.017544  0.021127  0.978873  0.201754  0.197183    2    3       142    0.69
  0.017544  0.021127  0.978873  0.192982  0.112676    2    3       142    0.62
  0.017544  0.021127  0.978873  0.175439  0.169014    2    3       142    0.55
  0.017544  0.028169  0.971831  0.175439  0.133803    2    4       142    0.48
  0.017544  0.028169  0.971831  0.140351  0.154930    2    4       142    0.40
  0.017544  0.028169  0.971831  0.184211  0.161972    2    4       142    0.33
  0.017544  0.028169  0.971831  0.166667  0.154930    2    4       142    0.26
  0.017544  0.028169  0.971831  0.157895  0.218310    2    4       142    0.19
  0.017544  0.028169  0.971831  0.219298  0.204225    2    4       142    0.11
  0.017544  0.028169  0.971831  0.210526  0.218310    2    4       142    0.04
  0.017544  0.028169  0.971831  0.140351  0.218310    2    4       142   -0.03
  0.017544  0.028169  0.971831  0.184211  0.211268    2    4       142   -0.10
  0.017544  0.028169  0.971831  0.219298  0.190141    2    4       142   -0.18
  0.017544  0.028169  0.971831  0.210526  0.183099    2    4       142   -0.25
  0.017544  0.028169  0.971831  0.219298  0.281690    2    4       142   -0.32
  0.017544  0.028169  0.971831  0.263158  0.232394    2    4       142   -0.40
  0.017544  0.028169  0.971831  0.280702  0.246479    2    4       142   -0.47
  0.017544  0.028169  0.971831  0.219298  0.211268    2    4       142   -0.54
  0.017544  0.028169  0.971831  0.245614  0.225352    2    4       142   -0.61
  0.017544  0.042254  0.957746  0.342105  0.253521    2    6       142   -0.69
  0.017544  0.042254  0.957746  0.201754  0.197183    2    6       142   -0.76
  0.017544  0.042254  0.957746  0.289474  0.246479    2    6       142   -0.83
  0.017544  0.042254  0.957746  0.236842  0.239437    2    6       142   -0.90
  0.017544  0.042254  0.957746  0.280702  0.267606    2    6       142   -0.98
  0.017544  0.056338  0.943662  0.298246  0.260563    2    8       142   -1.05
  0.017544  0.056338  0.943662  0.271930  0.281690    2    8       142   -1.12
  0.017544  0.056338  0.943662  0.333333  0.309859    2    8       142   -1.19
  0.017544  0.056338  0.943662  0.342105  0.274648    2    8       142   -1.27
  0.017544  0.063380  0.936620  0.254386  0.281690    2    9       142   -1.34
  0.017544  0.063380  0.936620  0.315789  0.323944    2    9       142   -1.41
  0.017544  0.063380  0.936620  0.307018  0.295775    2    9       142   -1.48
  0.043860  0.063380  0.936620  0.271930  0.352113    5    9       142   -1.56
  0.043860  0.077465  0.922535  0.210526  0.260563    5   11       142   -1.63
  0.043860  0.084507  0.915493  0.342105  0.302817    5   12       142   -1.70
  0.061404  0.091549  0.908451  0.333333  0.295775    7   13       142   -1.77
  0.087719  0.098592  0.901408  0.263158  0.274648   10   14       142   -1.85
  0.087719  0.112676  0.887324  0.307018  0.274648   10   16       142   -1.92
  0.105263  0.126761  0.873239  0.298246  0.281690   12   18       142   -1.99
  0.105263  0.140845  0.859155  0.307018  0.260563   12   20       142   -2.06
  0.131579  0.140845  0.859155  0.315789  0.359155   15   20       142   -2.14
  0.131579  0.154930  0.845070  0.324561  0.394366   15   22       142   -2.21
  0.131579  0.161972  0.838028  0.271930  0.359155   15   23       142   -2.28
  0.131579  0.161972  0.838028  0.333333  0.380282   15   23       142   -2.35
  0.131579  0.161972  0.838028  0.280702  0.330986   15   23       142   -2.43
  0.131579  0.169014  0.830986  0.385965  0.345070   15   24       142   -2.50
  0.149123  0.176056  0.823944  0.350877  0.380282   17   25       142   -2.57
  0.149123  0.176056  0.823944  0.359649  0.415493   17   25       142   -2.64
  0.149123  0.183099  0.816901  0.403509  0.373239   17   26       142   -2.72
  0.149123  0.183099  0.816901  0.298246  0.330986   17   26       142   -2.79
  0.166667  0.183099  0.816901  0.394737  0.387324   19   26       142   -2.86
  0.166667  0.183099  0.816901  0.403509  0.323944   19   26       142   -2.93
  0.166667  0.197183  0.802817  0.359649  0.330986   19   28       142   -3.01
  0.184211  0.197183  0.802817  0.289474  0.394366   21   28       142   -3.08
  0.184211  0.197183  0.802817  0.359649  0.408451   21   28       142   -3.15
  0.201754  0.204225  0.795775  0.438596  0.366197   23   29       142   -3.23
  0.201754  0.204225  0.795775  0.280702  0.352113   23   29       142   -3.30
  0.201754  0.204225  0.795775  0.385965  0.457746   23   29       142   -3.37
  0.228070  0.211268  0.788732  0.412281  0.429577   26   30       142   -3.44
  0.228070  0.232394  0.767606  0.403509  0.366197   26   33       142   -3.52
  0.245614  0.232394  0.767606  0.315789  0.366197   28   33       142   -3.59
  0.254386  0.239437  0.760563  0.412281  0.415493   29   34       142   -3.66
  0.254386  0.260563  0.739437  0.429825  0.443662   29   37       142   -3.73
  0.254386  0.274648  0.725352  0.350877  0.422535   29   39       142   -3.81
  0.254386  0.274648  0.725352  0.438596  0.450704   29   39       142   -3.88
  0.254386  0.302817  0.697183  0.429825  0.471831   29   43       142   -3.95
  0.263158  0.309859  0.690141  0.421053  0.443662   30   44       142   -4.02
  0.263158  0.309859  0.690141  0.377193  0.443662   30   44       142   -4.10
  0.263158  0.323944  0.676056  0.552632  0.394366   30   46       142   -4.17
  0.280702  0.359155  0.640845  0.447368  0.401408   32   51       142   -4.24
  0.289474  0.380282  0.619718  0.385965  0.366197   33   54       142   -4.31
  0.307018  0.394366  0.605634  0.456140  0.359155   35   56       142   -4.39
  0.315789  0.415493  0.584507  0.456140  0.450704   36   59       142   -4.46
  0.315789  0.443662  0.556338  0.508772  0.457746   36   63       142   -4.53
  0.315789  0.464789  0.535211  0.438596  0.528169   36   66       142   -4.60
  0.315789  0.471831  0.528169  0.342105  0.528169   36   67       142   -4.68
  0.315789  0.471831  0.528169  0.508772  0.521127   36   67       142   -4.75
  0.315789  0.492958  0.507042  0.438596  0.394366   36   70       142   -4.82
  0.315789  0.500000  0.500000  0.464912  0.394366   36   71       142   -4.89
  0.333333  0.528169  0.471831  0.385965  0.535211   38   75       142   -4.97
  0.342105  0.556338  0.443662  0.491228  0.436620   39   79       142   -5.04
  0.342105  0.591549  0.408451  0.482456  0.450704   39   84       142   -5.11
  0.342105  0.619718  0.380282  0.491228  0.464789   39   88       142   -5.18
  0.342105  0.647887  0.352113  0.491228  0.450704   39   92       142   -5.26
  0.350877  0.654930  0.345070  0.508772  0.485915   40   93       142   -5.33
  0.350877  0.676056  0.323944  0.561404  0.535211   40   96       142   -5.40
  0.359649  0.690141  0.309859  0.578947  0.514085   41   98       142   -5.47
  0.368421  0.711268  0.288732  0.482456  0.521127   42  101       142   -5.55
  0.368421  0.739437  0.260563  0.570175  0.500000   42  105       142   -5.62
  0.368421  0.746479  0.253521  0.526316  0.528169   42  106       142   -5.69
  0.385965  0.760563  0.239437  0.587719  0.492958   44  108       142   -5.76
  0.385965  0.788732  0.211268  0.508772  0.556338   44  112       142   -5.84
  0.385965  0.802817  0.197183  0.622807  0.542254   44  114       142   -5.91
  0.385965  0.816901  0.183099  0.561404  0.584507   44  116       142   -5.98
  0.403509  0.823944  0.176056  0.561404  0.450704   46  117       142   -6.06
  0.412281  0.838028  0.161972  0.622807  0.457746   47  119       142   -6.13
  0.412281  0.866197  0.133803  0.526316  0.485915   47  123       142   -6.20
  0.421053  0.866197  0.133803  0.508772  0.640845   48  123       142   -6.27
  0.421053  0.866197  0.133803  0.631579  0.528169   48  123       142   -6.35
  0.421053  0.873239  0.126761  0.561404  0.549296   48  124       142   -6.42
  0.421053  0.880282  0.119718  0.473684  0.563380   48  125       142   -6.49
  0.429825  0.887324  0.112676  0.578947  0.514085   49  126       142   -6.56
  0.438596  0.887324  0.112676  0.614035  0.521127   50  126       142   -6.64
  0.438596  0.901408  0.098592  0.535088  0.591549   50  128       142   -6.71
  0.438596  0.908451  0.091549  0.543860  0.633803   50  129       142   -6.78
  0.438596  0.915493  0.084507  0.535088  0.577465   50  130       142   -6.85
  0.438596  0.915493  0.084507  0.578947  0.598592   50  130       142   -6.93
  0.438596  0.915493  0.084507  0.570175  0.633803   50  130       142   -7.00
  0.447368  0.915493  0.084507  0.605263  0.619718   51  130       142   -7.07
  0.473684  0.922535  0.077465  0.596491  0.647887   54  131       142   -7.14
  0.473684  0.922535  0.077465  0.535088  0.598592   54  131       142   -7.22
  0.500000  0.922535  0.077465  0.719298  0.605634   57  131       142   -7.29
  0.500000  0.929577  0.070423  0.640351  0.584507   57  132       142   -7.36
  0.517544  0.929577  0.070423  0.631579  0.647887   59  132       142   -7.43
  0.517544  0.929577  0.070423  0.631579  0.626761   59  132       142   -7.51
  0.517544  0.929577  0.070423  0.622807  0.619718   59  132       142   -7.58
  0.535088  0.936620  0.063380  0.675439  0.654930   61  133       142   -7.65
  0.535088  0.943662  0.056338  0.649123  0.570423   61  134       142   -7.72
  0.535088  0.943662  0.056338  0.622807  0.640845   61  134       142   -7.80
  0.535088  0.964789  0.035211  0.710526  0.683099   61  137       142   -7.87
  0.535088  0.964789  0.035211  0.666667  0.725352   61  137       142   -7.94
  0.543860  0.964789  0.035211  0.614035  0.683099   62  137       142   -8.01
  0.552632  0.964789  0.035211  0.736842  0.654930   63  137       142   -8.09
  0.552632  0.971831  0.028169  0.631579  0.690141   63  138       142   -8.16
  0.552632  0.971831  0.028169  0.657895  0.669014   63  138       142   -8.23
  0.552632  0.971831  0.028169  0.666667  0.654930   63  138       142   -8.30
  0.570175  0.971831  0.028169  0.596491  0.669014   65  138       142   -8.38
  0.570175  0.971831  0.028169  0.684211  0.746479   65  138       142   -8.45
  0.578947  0.971831  0.028169  0.701754  0.683099   66  138       142   -8.52
  0.578947  0.971831  0.028169  0.657895  0.697183   66  138       142   -8.59
  0.578947  0.978873  0.021127  0.719298  0.640845   66  139       142   -8.67
  0.596491  0.978873  0.021127  0.649123  0.718310   68  139       142   -8.74
  0.605263  0.978873  0.021127  0.710526  0.718310   69  139       142   -8.81
  0.605263  0.978873  0.021127  0.657895  0.654930   69  139       142   -8.89
  0.631579  0.978873  0.021127  0.736842  0.739437   72  139       142   -8.96
  0.631579  0.978873  0.021127  0.710526  0.732394   72  139       142   -9.03
  0.649123  0.985915  0.014085  0.701754  0.753521   74  140       142   -9.10
  0.649123  0.985915  0.014085  0.684211  0.697183   74  140       142   -9.18
  0.684211  0.985915  0.014085  0.763158  0.676056   78  140       142   -9.25
  0.701754  0.985915  0.014085  0.736842  0.654930   80  140       142   -9.32
  0.701754  0.985915  0.014085  0.789474  0.739437   80  140       142   -9.39
  0.710526  0.985915  0.014085  0.710526  0.718310   81  140       142   -9.47
  0.745614  0.985915  0.014085  0.710526  0.781690   85  140       142   -9.54
  0.771930  0.985915  0.014085  0.675439  0.760563   88  140       142   -9.61
  0.780702  0.985915  0.014085  0.684211  0.746479   89  140       142   -9.68
  0.780702  0.985915  0.014085  0.745614  0.683099   89  140       142   -9.76
  0.780702  0.992958  0.007042  0.719298  0.732394   89  141       142   -9.83
  0.780702  0.992958  0.007042  0.657895  0.767606   89  141       142   -9.90
  0.780702  0.992958  0.007042  0.719298  0.718310   89  141       142   -9.97
  0.780702  0.992958  0.007042  0.771930  0.774648   89  141       142  -10.05
  0.780702  0.992958  0.007042  0.736842  0.788732   89  141       142  -10.12
  0.789474  0.992958  0.007042  0.675439  0.774648   90  141       142  -10.19
  0.798246  1.000000  0.000000  0.798246  0.823944   91  142       142  -10.26
  0.815789  1.000000  0.000000  0.736842  0.739437   93  142       142  -10.34
  0.833333  1.000000  0.000000  0.815789  0.788732   95  142       142  -10.41
  0.842105  1.000000  0.000000  0.798246  0.788732   96  142       142  -10.48
  0.877193  1.000000  0.000000  0.824561  0.781690  100  142       142  -10.55
  0.877193  1.000000  0.000000  0.798246  0.725352  100  142       142  -10.63
  0.877193  1.000000  0.000000  0.710526  0.802817  100  142       142  -10.70
  0.877193  1.000000  0.000000  0.842105  0.795775  100  142       142  -10.77
  0.877193  1.000000  0.000000  0.771930  0.767606  100  142       142  -10.84
  0.877193  1.000000  0.000000  0.789474  0.753521  100  142       142  -10.92
  0.877193  1.000000  0.000000  0.815789  0.830986  100  142       142  -10.99
  0.877193  1.000000  0.000000  0.815789  0.809859  100  142       142  -11.06
  0.877193  1.000000  0.000000  0.815789  0.830986  100  142       142  -11.13
  0.877193  1.000000  0.000000  0.868421  0.830986  100  142       142  -11.21
  0.877193  1.000000  0.000000  0.807018  0.802817  100  142       142  -11.28
  0.877193  1.000000  0.000000  0.842105  0.781690  100  142       142  -11.35
  0.877193  1.000000  0.000000  0.815789  0.830986  100  142       142  -11.42
  0.877193  1.000000  0.000000  0.850877  0.838028  100  142       142  -11.50
  0.877193  1.000000  0.000000  0.824561  0.852113  100  142       142  -11.57
  0.877193  1.000000  0.000000  0.815789  0.830986  100  142       142  -11.64
  0.877193  1.000000  0.000000  0.859649  0.795775  100  142       142  -11.72
  0.885965  1.000000  0.000000  0.850877  0.852113  101  142       142  -11.79
  0.885965  1.000000  0.000000  0.859649  0.887324  101  142       142  -11.86
  0.885965  1.000000  0.000000  0.894737  0.894366  101  142       142  -11.93
  0.912281  1.000000  0.000000  0.842105  0.845070  104  142       142  -12.01
  0.912281  1.000000  0.000000  0.921053  0.894366  104  142       142  -12.08
  0.912281  1.000000  0.000000  0.885965  0.866197  104  142       142  -12.15
  0.912281  1.000000  0.000000  0.921053  0.859155  104  142       142  -12.22
  0.912281  1.000000  0.000000  0.903509  0.873239  104  142       142  -12.30
  0.912281  1.000000  0.000000  0.859649  0.915493  104  142       142  -12.37
  0.912281  1.000000  0.000000  0.894737  0.880282  104  142       142  -12.44
  0.929825  1.000000  0.000000  0.903509  0.901408  106  142       142  -12.51
  0.929825  1.000000  0.000000  0.912281  0.936620  106  142       142  -12.59
  0.938596  1.000000  0.000000  0.921053  0.901408  107  142       142  -12.66
  0.947368  1.000000  0.000000  0.929825  0.901408  108  142       142  -12.73
  0.947368  1.000000  0.000000  0.903509  0.915493  108  142       142  -12.80
  0.947368  1.000000  0.000000  0.921053  0.894366  108  142       142  -12.88
  0.964912  1.000000  0.000000  0.912281  0.929577  110  142       142  -12.95
  0.964912  1.000000  0.000000  0.938596  0.915493  110  142       142  -13.02
  0.964912  1.000000  0.000000  0.938596  0.929577  110  142       142  -13.09
  0.964912  1.000000  0.000000  0.912281  0.936620  110  142       142  -13.17
  0.982456  1.000000  0.000000  0.964912  0.929577  112  142       142  -13.24
  0.991228  1.000000  0.000000  0.921053  0.950704  113  142       142  -13.31
  0.991228  1.000000  0.000000  0.964912  0.978873  113  142       142  -13.38
  0.991228  1.000000  0.000000  0.956140  0.971831  113  142       142  -13.46
  0.991228  1.000000  0.000000  0.964912  0.971831  113  142       142  -13.53
  0.991228  1.000000  0.000000  0.938596  0.964789  113  142       142  -13.60
  0.991228  1.000000  0.000000  0.973684  0.957746  113  142       142  -13.67
  0.991228  1.000000  0.000000  0.938596  0.957746  113  142       142  -13.75
  0.991228  1.000000  0.000000  0.973684  0.964789  113  142       142  -13.82
  0.991228  1.000000  0.000000  1.000000  0.978873  113  142       142  -13.89
  0.991228  1.000000  0.000000  0.964912  0.957746  113  142       142  -13.96
  0.991228  1.000000  0.000000  0.982456  0.964789  113  142       142  -14.04
  0.991228  1.000000  0.000000  0.991228  0.964789  113  142       142  -14.11
  0.991228  1.000000  0.000000  0.982456  0.978873  113  142       142  -14.18
  0.991228  1.000000  0.000000  1.000000  0.992958  113  142       142  -14.25
  0.991228  1.000000  0.000000  1.000000  0.992958  113  142       142  -14.33
  0.991228  1.000000  0.000000  1.000000  1.000000  113  142       142  -14.40
  1.000000  1.000000  0.000000  1.000000  1.000000  114  142       142  -14.47
  1.000000  1.000000  0.000000  1.000000  1.000000  114  142       142  -14.55
  1.000000  1.000000  0.000000  1.000000  1.000000  114  142       142  -14.62
  1.000000  1.000000  0.000000  1.000000  1.000000  114  142       142  -14.69
  1.000000  1.000000  0.000000  1.000000  1.000000  114  142       142  -14.76
  1.000000  1.000000  0.000000  1.000000  1.000000  114  142       142  -14.84
  1.000000  1.000000  0.000000  1.000000  1.000000  114  142       142  -14.91
  1.000000  1.000000  0.000000  1.000000  1.000000  114  142       142  -14.98
  1.000000  1.000000  0.000000  1.000000  1.000000  114  142       142  -15.05
  1.000000  1.000000  0.000000  1.000000  1.000000  114  142       142  -15.13
  1.000000  1.000000  0.000000  1.000000  1.000000  114  142       142  -15.20
  1.000000  1.000000  0.000000  1.000000  1.000000  114  142       142  -15.27
  1.000000  1.000000  0.000000  1.000000  1.000000  114  142       142  -15.34
  1.000000  1.000000  0.000000  1.000000  1.000000  114  142       142  -15.42
  1.000000  1.000000  0.000000  1.000000  1.000000  114  142       142  -15.49
  1.000000  1.000000  0.000000  1.000000  1.000000  114  142       142  -15.56
  1.000000  1.000000  0.000000  1.000000  1.000000  114  142       142  -15.63
  1.000000  1.000000  0.000000  1.000000  1.000000  114  142       142  -15.71
  1.000000  1.000000  0.000000  1.000000  1.000000  114  142       142  -15.78
  1.000000  1.000000  0.000000  1.000000  1.000000  114  142       142  -15.85
  1.000000  1.000000  0.000000  1.000000  1.000000  114  142       142  -15.92
  1.000000  1.000000  0.000000  1.000000  1.000000  114  142       142  -16.00
  1.000000  1.000000  0.000000  1.000000  1.000000  114  142       142  -16.07
  1.000000  1.000000  0.000000  1.000000  1.000000  114  142       142  -16.14
  1.000000  1.000000  0.000000  1.000000  1.000000  114  142       142  -16.21
  1.000000  1.000000  0.000000  1.000000  1.000000  114  142       142  -16.29
  1.000000  1.000000  0.000000  1.000000  1.000000  114  142       142  -16.36
  1.000000  1.000000  0.000000  1.000000  1.000000  114  142       142  -16.43
  1.000000  1.000000  0.000000  1.000000  1.000000  114  142       142  -16.50
  1.000000  1.000000  0.000000  1.000000  1.000000  114  142       142  -16.58
  1.000000  1.000000  0.000000  1.000000  1.000000  114  142       142  -16.65
  1.000000  1.000000  0.000000  1.000000  1.000000  114  142       142  -16.72
  1.000000  1.000000  0.000000  1.000000  1.000000  114  142       142  -16.79
  1.000000  1.000000  0.000000  1.000000  1.000000  114  142       142  -16.87
  1.000000  1.000000  0.000000  1.000000  1.000000  114  142       142  -16.94
  1.000000  1.000000  0.000000  1.000000  1.000000  114  142       142  -17.01
  1.000000  1.000000  0.000000  1.000000  1.000000  114  142       142  -17.08
  1.000000  1.000000  0.000000  1.000000  1.000000  114  142       142  -17.16
  1.000000  1.000000  0.000000  1.000000  1.000000  114  142       142  -17.23
  1.000000  1.000000  0.000000  1.000000  1.000000  114  142       142  -17.30
  1.000000  1.000000  0.000000  1.000000  1.000000  114  142       142  -17.38
  1.000000  1.000000  0.000000  1.000000  1.000000  114  142       142  -17.45
  1.000000  1.000000  0.000000  1.000000  1.000000  114  142       142  -17.52
  1.000000  1.000000  0.000000  1.000000  1.000000  114  142       142  -17.59
  1.000000  1.000000  0.000000  1.000000  1.000000  114  142       142  -17.67
  1.000000  1.000000  0.000000  1.000000  1.000000  114  142       142  -17.74
  1.000000  1.000000  0.000000  1.000000  1.000000  114  142       142  -17.81
  1.000000  1.000000  0.000000  1.000000  1.000000  114  142       142  -17.88
  1.000000  1.000000  0.000000  1.000000  1.000000  114  142       142  -17.96
  1.000000  1.000000  0.000000  1.000000  1.000000  114  142       142  -18.03
  1.000000  1.000000  0.000000  1.000000  1.000000  114  142       142  -18.10
  1.000000  1.000000  0.000000  1.000000  1.000000  114  142       142  -18.17
  1.000000  1.000000  0.000000  1.000000  1.000000  114  142       142  -18.25
  1.000000  1.000000  0.000000  1.000000  1.000000  114  142       142  -18.32
  1.000000  1.000000  0.000000  1.000000  1.000000  114  142       142  -18.39
  1.000000  1.000000  0.000000  1.000000  1.000000  114  142       142  -18.46
  1.000000  1.000000  0.000000  1.000000  1.000000  114  142       142  -18.54
  1.000000  1.000000  0.000000  1.000000  1.000000  114  142       142  -18.61
  1.000000  1.000000  0.000000  1.000000  1.000000  114  142       142  -18.68
  1.000000  1.000000  0.000000  1.000000  1.000000  114  142       142  -18.75
  1.000000  1.000000  0.000000  1.000000  1.000000  114  142       142  -18.83
  1.000000  1.000000  0.000000  1.000000  1.000000  114  142       142  -18.90
  1.000000  1.000000  0.000000  1.000000  1.000000  114  142       142  -18.97
  1.000000  1.000000  0.000000  1.000000  1.000000  114  142       142  -19.04
  1.000000  1.000000  0.000000  1.000000  1.000000  114  142       142  -19.12
  1.000000  1.000000  0.000000  1.000000  1.000000  114  142       142  -19.19
  1.000000  1.000000  0.000000  1.000000  1.000000  114  142       142  -19.26
  1.000000  1.000000  0.000000  1.000000  1.000000  114  142       142  -19.33
  1.000000  1.000000  0.000000  1.000000  1.000000  114  142       142  -19.41
  1.000000  1.000000  0.000000  1.000000  1.000000  114  142       142  -19.48
  1.000000  1.000000  0.000000  1.000000  1.000000  114  142       142  -19.55
  1.000000  1.000000  0.000000  1.000000  1.000000  114  142       142  -19.62
  1.000000  1.000000  0.000000  1.000000  1.000000  114  142       142  -19.70
  1.000000  1.000000  0.000000  1.000000  1.000000  114  142       142  -19.77
  1.000000  1.000000  0.000000  1.000000  1.000000  114  142       142  -19.84
  1.000000  1.000000  0.000000  1.000000  1.000000  114  142       142  -19.91
  1.000000  1.000000  0.000000  1.000000  1.000000  114  142       142  -19.99
  1.000000  1.000000  0.000000  1.000000  1.000000  114  142       142  -20.06
  1.000000  1.000000  0.000000  1.000000  1.000000  114  142       142  -20.13
  1.000000  1.000000  0.000000  1.000000  1.000000  114  142       142  -20.21
  1.000000  1.000000  0.000000  1.000000  1.000000  114  142       142  -20.28
  1.000000  1.000000  0.000000  1.000000  1.000000  114  142       142  -20.35
  1.000000  1.000000  0.000000  1.000000  1.000000  114  142       142  -20.42
  1.000000  1.000000  0.000000  1.000000  1.000000  114  142       142  -20.50
  1.000000  1.000000  0.000000  1.000000  1.000000  114  142       142  -20.57
  1.000000  1.000000  0.000000  1.000000  1.000000  114  142       142  -20.64
  1.000000  1.000000  0.000000  1.000000  1.000000  114  142       142  -20.71
  1.000000  1.000000  0.000000  1.000000  1.000000  114  142       142  -20.79
  1.000000  1.000000  0.000000  1.000000  1.000000  114  142       142  -20.86
  1.000000  1.000000  0.000000  1.000000  1.000000  114  142       142  -20.93
  1.000000  1.000000  0.000000  1.000000  1.000000  114  142       142  -21.00
  1.000000  1.000000  0.000000  1.000000  1.000000  114  142       142  -21.08
  1.000000  1.000000  0.000000  1.000000  1.000000  114  142       142  -21.15
  1.000000  1.000000  0.000000  1.000000  1.000000  114  142       142  -21.22
  1.000000  1.000000  0.000000  1.000000  1.000000  114  142       142  -21.29
  1.000000  1.000000  0.000000  1.000000  1.000000  114  142       142  -21.37
  1.000000  1.000000  0.000000  1.000000  1.000000  114  142       142  -21.44
  1.000000  1.000000  0.000000  1.000000  1.000000  114  142       142  -21.51
  1.000000  1.000000  0.000000  1.000000  1.000000  114  142       142  -21.58
  1.000000  1.000000  0.000000  1.000000  1.000000  114  142       142  -21.66
  1.000000  1.000000  0.000000  1.000000  1.000000  114  142       142  -21.73
  1.000000  1.000000  0.000000  1.000000  1.000000  114  142       142  -21.80
  1.000000  1.000000  0.000000  1.000000  1.000000  114  142       142  -21.87
  1.000000  1.000000  0.000000  1.000000  1.000000  114  142       142  -21.95
  1.000000  1.000000  0.000000  1.000000  1.000000  114  142       142  -22.02
  1.000000  1.000000  0.000000  1.000000  1.000000  114  142       142  -22.09
  1.000000  1.000000  0.000000  1.000000  1.000000  114  142       142  -22.16
  1.000000  1.000000  0.000000  1.000000  1.000000  114  142       142  -22.24
  1.000000  1.000000  0.000000  1.000000  1.000000  114  142       142  -22.31
  1.000000  1.000000  0.000000  1.000000  1.000000  114  142       142  -22.38
  1.000000  1.000000  0.000000  1.000000  1.000000  114  142       142  -22.45
  1.000000  1.000000  0.000000  1.000000  1.000000  114  142       142  -22.53
  1.000000  1.000000  0.000000  1.000000  1.000000  114  142       142  -22.60
  1.000000  1.000000  0.000000  1.000000  1.000000  114  142       142  -22.67
  1.000000  1.000000  0.000000  1.000000  1.000000  114  142       142  -22.74
  1.000000  1.000000  0.000000  1.000000  1.000000  114  142       142  -22.82
  1.000000  1.000000  0.000000  1.000000  1.000000  114  142       142  -22.89
  1.000000  1.000000  0.000000  1.000000  1.000000  114  142       142  -22.96
  1.000000  1.000000  0.000000  1.000000  1.000000  114  142       142  -23.04
  1.000000  1.000000  0.000000  1.000000  1.000000  114  142       142  -23.11
  1.000000  1.000000  0.000000  1.000000  1.000000  114  142       142  -23.18
  1.000000  1.000000  0.000000  1.000000  1.000000  114  142       142  -23.25
  1.000000  1.000000  0.000000  1.000000  1.000000  114  142       142  -23.33
  1.000000  1.000000  0.000000  1.000000  1.000000  114  142       142  -23.40
  1.000000  1.000000  0.000000  1.000000  1.000000  114  142       142  -23.47
# AUC = 0.700148 0.531011
