# Supplementary material for: Binding free energy predictions in host-guest systems using Autodock4. A retrospective analysis on SAMPL6, SAMPL7 and SAMPL8 challenges
Source: J Comput Aided Mol Des. 2021 May 24;35(6):721–9. doi: 10.1007/s10822-021-00388-4 (PMC8141411; doi:10.1007/s10822-021-00388-4)
Supplement: Supplementary file 1 — Supplementary material 1 (ZIP 20409 kb) [file 10822_2021_388_MOESM1_ESM.zip › workspace/ROCs/SAMPL6.QM.corr]

-6.69 -49.8877
-8.22 -39.2994
-7.65 -57.2225
-7.66 -36.8555
-6.45 -44.5281
-7.8 -68.0906
-8.18 -35.9242
-8.34 -31.9476
-10.0 -14.8978
-13.5 -50.3399
-8.68 -37.0698
-6.69 6.7536
-8.22 0.6150
-7.65 12.6971
-7.66 10.3399
-6.45 26.6056
-7.8 -11.1077
-8.18 2.39000
-8.34 1.25530
-10.0 18.0907
-13.5 4.49300
-8.68 -2.45630
-5.68 -5.83
-4.65 -6.20
-8.38 -5.13
-5.18 -3.99
-7.11 -10.55
-4.59 -3.92
-4.97 -3.99
-6.22 -4.88
-5.68 -4.49
-4.65 -2.54
-8.38 -6.45
-5.18 -3.56
-7.11 -6.98
-4.59 -2.33
-4.97 -3.84
-6.22 -3.87
-5.68 -3.80
-4.65 -3.61
-8.38 -9.88
-5.18 -4.17
-7.11 -11.45
-4.59 -5.24
-4.97 -1.84
-6.22 -4.51
-5.68 -41.3616
-4.65 -40.6674
-8.38 6.5376
-5.18 -47.9447
-7.11 -48.1913
-4.59 -38.3990
-4.97 -43.1940
-6.22 -47.3730
-5.68 -16.5671
-4.65 -17.1499
-8.38 44.5279
-5.18 -17.6235
-7.11 -13.4884
-4.59 -16.4165
-4.97 -23.3116
-6.22 -23.7767
-6.06 -0.54
-5.97 -4.23
-6.81 -3.76
-5.6 -0.73
-7.79 -10.33
-4.16 -0.57
-5.4 -0.96
-4.13 -1.99
-6.06 -43.7478
-5.97 -41.9757
-6.81 -51.2347
-5.6 -43.5610
-7.79 -51.9783
-4.16 -37.0383
-5.4 -41.0502
-4.13 -45.9838
-6.06 -8.45
-5.97 -6.83
-6.81 -10.33
-5.6 -4.61
-7.79 -11.48
-4.16 -8.05
-5.4 -6.66
-4.13 -9.91
-6.06 -6.10
-5.97 -4.55
-6.81 -7.79
-5.6 -4.33
-7.79 -10.22
-4.16 -1.94
-5.4 -4.39
-4.13 -2.96
-6.06 -12.8040
-5.97 -10.1834
-6.81 -7.2242
-5.6 -15.2861
-7.79 -12.3906
-4.16 -10.6611
-5.4 -16.9450
-4.13 -10.2864
-6.69 -49.8877
-8.22 -39.2994
-7.65 -57.2225
-7.66 -36.8555
-6.45 -44.5281
-7.8 -68.0906
-8.18 -35.9242
-8.34 -31.9476
-10.0 -14.8978
-13.5 -50.3399
-8.68 -37.0698
-6.69 6.7536
-8.22 0.6150
-7.65 12.6971
-7.66 10.3399
-6.45 26.6056
-7.8 -11.1077
-8.18 2.39000
-8.34 1.25530
-10.0 18.0907
-13.5 4.49300
-8.68 -2.45630
-5.68 -5.83
-4.65 -6.20
-8.38 -5.13
-5.18 -3.99
-7.11 -10.55
-4.59 -3.92
-4.97 -3.99
-6.22 -4.88
-5.68 -4.49
-4.65 -2.54
-8.38 -6.45
-5.18 -3.56
-7.11 -6.98
-4.59 -2.33
-4.97 -3.84
-6.22 -3.87
-5.68 -3.80
-4.65 -3.61
-8.38 -9.88
-5.18 -4.17
-7.11 -11.45
-4.59 -5.24
-4.97 -1.84
-6.22 -4.51
-5.68 -41.3616
-4.65 -40.6674
-8.38 6.5376
-5.18 -47.9447
-7.11 -48.1913
-4.59 -38.3990
-4.97 -43.1940
-6.22 -47.3730
-5.68 -16.5671
-4.65 -17.1499
-8.38 44.5279
-5.18 -17.6235
-7.11 -13.4884
-4.59 -16.4165
-4.97 -23.3116
-6.22 -23.7767
-6.06 -0.54
-5.97 -4.23
-6.81 -3.76
-5.6 -0.73
-7.79 -10.33
-4.16 -0.57
-5.4 -0.96
-4.13 -1.99
-6.06 -43.7478
-5.97 -41.9757
-6.81 -51.2347
-5.6 -43.5610
-7.79 -51.9783
-4.16 -37.0383
-5.4 -41.0502
-4.13 -45.9838
-6.06 -8.45
-5.97 -6.83
-6.81 -10.33
-5.6 -4.61
-7.79 -11.48
-4.16 -8.05
-5.4 -6.66
-4.13 -9.91
-6.06 -6.10
-5.97 -4.55
-6.81 -7.79
-5.6 -4.33
-7.79 -10.22
-4.16 -1.94
-5.4 -4.39
-4.13 -2.96
-6.06 -12.8040
-5.97 -10.1834
-6.81 -7.2242
-5.6 -15.2861
-7.79 -12.3906
-4.16 -10.6611
-5.4 -16.9450
-4.13 -10.2864
