# Supplementary material for: Binding free energy predictions in host-guest systems using Autodock4. A retrospective analysis on SAMPL6, SAMPL7 and SAMPL8 challenges
Source: J Comput Aided Mol Des. 2021 May 24;35(6):721–9. doi: 10.1007/s10822-021-00388-4 (PMC8141411; doi:10.1007/s10822-021-00388-4)
Supplement: Supplementary file 1 — Supplementary material 1 (ZIP 20409 kb) [file 10822_2021_388_MOESM1_ESM.zip › workspace/ROCs/SAMPL8.QM.corr]

-7.045958969705548 -9.35
-9.925033803910846 -7.36
-11.634941955018606 -15.21
-11.222729638127547 -15.26
-12.323093816594985 -11.93
-14.074988802781268 -8.73
-7.9216964489697315 -16.79
-7.045958969705548 -4.28
-9.925033803910846 -6.45
-11.634941955018606 -13.26
-11.222729638127547 -12.48
-12.323093816594985 -7.24
-14.074988802781268 -8.25
-7.9216964489697315 -15.73
