# Supplementary material for: Binding free energy predictions in host-guest systems using Autodock4. A retrospective analysis on SAMPL6, SAMPL7 and SAMPL8 challenges
Source: J Comput Aided Mol Des. 2021 May 24;35(6):721–9. doi: 10.1007/s10822-021-00388-4 (PMC8141411; doi:10.1007/s10822-021-00388-4)
Supplement: Supplementary file 1 — Supplementary material 1 (ZIP 20409 kb) [file 10822_2021_388_MOESM1_ESM.zip › workspace/ROCs/SAMPL8.MD.corr.roc]

  0.000000  0.000000  1.000000  0.000000  0.000000    0    0        66   18.09
  0.000000  0.000000  1.000000  0.000000  0.000000    0    0        66   17.97
  0.000000  0.000000  1.000000  0.000000  0.000000    0    0        66   17.85
  0.000000  0.000000  1.000000  0.000000  0.000000    0    0        66   17.73
  0.000000  0.000000  1.000000  0.000000  0.000000    0    0        66   17.61
  0.000000  0.000000  1.000000  0.000000  0.000000    0    0        66   17.49
  0.000000  0.000000  1.000000  0.000000  0.000000    0    0        66   17.37
  0.000000  0.000000  1.000000  0.000000  0.000000    0    0        66   17.24
  0.000000  0.000000  1.000000  0.000000  0.000000    0    0        66   17.12
  0.000000  0.000000  1.000000  0.000000  0.000000    0    0        66   17.00
  0.000000  0.000000  1.000000  0.000000  0.000000    0    0        66   16.88
  0.000000  0.000000  1.000000  0.000000  0.000000    0    0        66   16.76
  0.000000  0.000000  1.000000  0.000000  0.000000    0    0        66   16.64
  0.000000  0.000000  1.000000  0.000000  0.000000    0    0        66   16.52
  0.000000  0.000000  1.000000  0.000000  0.000000    0    0        66   16.40
  0.000000  0.000000  1.000000  0.000000  0.000000    0    0        66   16.28
  0.000000  0.000000  1.000000  0.000000  0.000000    0    0        66   16.16
  0.000000  0.000000  1.000000  0.000000  0.000000    0    0        66   16.04
  0.000000  0.000000  1.000000  0.000000  0.000000    0    0        66   15.92
  0.000000  0.000000  1.000000  0.000000  0.000000    0    0        66   15.80
  0.000000  0.000000  1.000000  0.000000  0.000000    0    0        66   15.68
  0.000000  0.000000  1.000000  0.000000  0.000000    0    0        66   15.56
  0.000000  0.000000  1.000000  0.000000  0.000000    0    0        66   15.44
  0.000000  0.000000  1.000000  0.000000  0.000000    0    0        66   15.31
  0.000000  0.000000  1.000000  0.000000  0.000000    0    0        66   15.19
  0.000000  0.000000  1.000000  0.000000  0.000000    0    0        66   15.07
  0.000000  0.000000  1.000000  0.000000  0.000000    0    0        66   14.95
  0.000000  0.000000  1.000000  0.000000  0.000000    0    0        66   14.83
  0.000000  0.000000  1.000000  0.000000  0.000000    0    0        66   14.71
  0.000000  0.000000  1.000000  0.000000  0.000000    0    0        66   14.59
  0.000000  0.000000  1.000000  0.000000  0.000000    0    0        66   14.47
  0.000000  0.000000  1.000000  0.000000  0.000000    0    0        66   14.35
  0.000000  0.000000  1.000000  0.000000  0.000000    0    0        66   14.23
  0.000000  0.000000  1.000000  0.000000  0.000000    0    0        66   14.11
  0.000000  0.000000  1.000000  0.000000  0.000000    0    0        66   13.99
  0.000000  0.000000  1.000000  0.000000  0.000000    0    0        66   13.87
  0.000000  0.000000  1.000000  0.000000  0.000000    0    0        66   13.75
  0.000000  0.000000  1.000000  0.000000  0.000000    0    0        66   13.63
  0.000000  0.000000  1.000000  0.000000  0.000000    0    0        66   13.51
  0.000000  0.000000  1.000000  0.000000  0.000000    0    0        66   13.38
  0.000000  0.000000  1.000000  0.000000  0.000000    0    0        66   13.26
  0.000000  0.000000  1.000000  0.000000  0.000000    0    0        66   13.14
  0.000000  0.000000  1.000000  0.000000  0.000000    0    0        66   13.02
  0.000000  0.000000  1.000000  0.000000  0.000000    0    0        66   12.90
  0.000000  0.000000  1.000000  0.000000  0.000000    0    0        66   12.78
  0.000000  0.000000  1.000000  0.000000  0.000000    0    0        66   12.66
  0.000000  0.000000  1.000000  0.000000  0.000000    0    0        66   12.54
  0.000000  0.000000  1.000000  0.000000  0.000000    0    0        66   12.42
  0.000000  0.000000  1.000000  0.000000  0.000000    0    0        66   12.30
  0.000000  0.000000  1.000000  0.000000  0.000000    0    0        66   12.18
  0.000000  0.000000  1.000000  0.000000  0.000000    0    0        66   12.06
  0.000000  0.000000  1.000000  0.000000  0.000000    0    0        66   11.94
  0.000000  0.000000  1.000000  0.000000  0.000000    0    0        66   11.82
  0.000000  0.000000  1.000000  0.000000  0.000000    0    0        66   11.70
  0.000000  0.000000  1.000000  0.000000  0.000000    0    0        66   11.57
  0.000000  0.000000  1.000000  0.000000  0.000000    0    0        66   11.45
  0.000000  0.000000  1.000000  0.000000  0.000000    0    0        66   11.33
  0.000000  0.000000  1.000000  0.000000  0.000000    0    0        66   11.21
  0.000000  0.000000  1.000000  0.000000  0.000000    0    0        66   11.09
  0.000000  0.000000  1.000000  0.000000  0.000000    0    0        66   10.97
  0.000000  0.000000  1.000000  0.000000  0.000000    0    0        66   10.85
  0.000000  0.000000  1.000000  0.000000  0.000000    0    0        66   10.73
  0.000000  0.000000  1.000000  0.000000  0.000000    0    0        66   10.61
  0.000000  0.000000  1.000000  0.000000  0.000000    0    0        66   10.49
  0.000000  0.000000  1.000000  0.000000  0.000000    0    0        66   10.37
  0.000000  0.000000  1.000000  0.000000  0.000000    0    0        66   10.25
  0.000000  0.000000  1.000000  0.000000  0.000000    0    0        66   10.13
  0.000000  0.000000  1.000000  0.000000  0.000000    0    0        66   10.01
  0.000000  0.000000  1.000000  0.000000  0.000000    0    0        66    9.89
  0.000000  0.000000  1.000000  0.000000  0.000000    0    0        66    9.77
  0.000000  0.000000  1.000000  0.000000  0.000000    0    0        66    9.64
  0.000000  0.000000  1.000000  0.000000  0.000000    0    0        66    9.52
  0.000000  0.000000  1.000000  0.000000  0.000000    0    0        66    9.40
  0.000000  0.000000  1.000000  0.000000  0.000000    0    0        66    9.28
  0.000000  0.000000  1.000000  0.000000  0.000000    0    0        66    9.16
  0.000000  0.000000  1.000000  0.000000  0.000000    0    0        66    9.04
  0.000000  0.000000  1.000000  0.000000  0.000000    0    0        66    8.92
  0.000000  0.000000  1.000000  0.000000  0.000000    0    0        66    8.80
  0.000000  0.000000  1.000000  0.000000  0.000000    0    0        66    8.68
  0.000000  0.000000  1.000000  0.000000  0.000000    0    0        66    8.56
  0.000000  0.000000  1.000000  0.000000  0.000000    0    0        66    8.44
  0.000000  0.000000  1.000000  0.000000  0.000000    0    0        66    8.32
  0.000000  0.000000  1.000000  0.000000  0.000000    0    0        66    8.20
  0.000000  0.000000  1.000000  0.000000  0.000000    0    0        66    8.08
  0.000000  0.000000  1.000000  0.000000  0.000000    0    0        66    7.96
  0.000000  0.000000  1.000000  0.000000  0.000000    0    0        66    7.83
  0.000000  0.000000  1.000000  0.000000  0.000000    0    0        66    7.71
  0.000000  0.000000  1.000000  0.000000  0.000000    0    0        66    7.59
  0.000000  0.000000  1.000000  0.000000  0.000000    0    0        66    7.47
  0.000000  0.000000  1.000000  0.000000  0.000000    0    0        66    7.35
  0.000000  0.000000  1.000000  0.000000  0.000000    0    0        66    7.23
  0.000000  0.000000  1.000000  0.000000  0.000000    0    0        66    7.11
  0.000000  0.000000  1.000000  0.000000  0.000000    0    0        66    6.99
  0.000000  0.000000  1.000000  0.000000  0.000000    0    0        66    6.87
  0.000000  0.000000  1.000000  0.000000  0.000000    0    0        66    6.75
  0.000000  0.000000  1.000000  0.000000  0.000000    0    0        66    6.63
  0.000000  0.000000  1.000000  0.000000  0.000000    0    0        66    6.51
  0.000000  0.000000  1.000000  0.000000  0.000000    0    0        66    6.39
  0.000000  0.000000  1.000000  0.000000  0.000000    0    0        66    6.27
  0.000000  0.000000  1.000000  0.000000  0.000000    0    0        66    6.15
  0.000000  0.000000  1.000000  0.000000  0.000000    0    0        66    6.03
  0.000000  0.000000  1.000000  0.000000  0.000000    0    0        66    5.90
  0.000000  0.000000  1.000000  0.000000  0.000000    0    0        66    5.78
  0.000000  0.000000  1.000000  0.000000  0.000000    0    0        66    5.66
  0.000000  0.000000  1.000000  0.000000  0.000000    0    0        66    5.54
  0.000000  0.000000  1.000000  0.000000  0.000000    0    0        66    5.42
  0.000000  0.000000  1.000000  0.000000  0.000000    0    0        66    5.30
  0.000000  0.000000  1.000000  0.000000  0.000000    0    0        66    5.18
  0.000000  0.000000  1.000000  0.000000  0.000000    0    0        66    5.06
  0.000000  0.000000  1.000000  0.000000  0.000000    0    0        66    4.94
  0.000000  0.000000  1.000000  0.000000  0.000000    0    0        66    4.82
  0.000000  0.000000  1.000000  0.000000  0.000000    0    0        66    4.70
  0.000000  0.000000  1.000000  0.000000  0.000000    0    0        66    4.58
  0.000000  0.000000  1.000000  0.000000  0.000000    0    0        66    4.46
  0.000000  0.000000  1.000000  0.000000  0.000000    0    0        66    4.34
  0.000000  0.000000  1.000000  0.000000  0.000000    0    0        66    4.22
  0.000000  0.000000  1.000000  0.000000  0.000000    0    0        66    4.10
  0.000000  0.000000  1.000000  0.000000  0.000000    0    0        66    3.97
  0.000000  0.000000  1.000000  0.000000  0.000000    0    0        66    3.85
  0.000000  0.000000  1.000000  0.000000  0.000000    0    0        66    3.73
  0.000000  0.000000  1.000000  0.000000  0.000000    0    0        66    3.61
  0.000000  0.000000  1.000000  0.000000  0.000000    0    0        66    3.49
  0.000000  0.000000  1.000000  0.000000  0.000000    0    0        66    3.37
  0.000000  0.000000  1.000000  0.000000  0.000000    0    0        66    3.25
  0.000000  0.015152  0.984848  0.000000  0.000000    0    1        66    3.13
  0.000000  0.015152  0.984848  0.011364  0.000000    0    1        66    3.01
  0.000000  0.015152  0.984848  0.000000  0.000000    0    1        66    2.89
  0.000000  0.015152  0.984848  0.011364  0.015152    0    1        66    2.77
  0.000000  0.015152  0.984848  0.034091  0.015152    0    1        66    2.65
  0.000000  0.015152  0.984848  0.022727  0.015152    0    1        66    2.53
  0.000000  0.015152  0.984848  0.000000  0.000000    0    1        66    2.41
  0.000000  0.015152  0.984848  0.034091  0.030303    0    1        66    2.29
  0.000000  0.015152  0.984848  0.056818  0.000000    0    1        66    2.16
  0.000000  0.015152  0.984848  0.000000  0.045455    0    1        66    2.04
  0.000000  0.015152  0.984848  0.056818  0.000000    0    1        66    1.92
  0.000000  0.015152  0.984848  0.068182  0.060606    0    1        66    1.80
  0.000000  0.015152  0.984848  0.022727  0.106061    0    1        66    1.68
  0.000000  0.015152  0.984848  0.079545  0.030303    0    1        66    1.56
  0.000000  0.015152  0.984848  0.034091  0.060606    0    1        66    1.44
  0.000000  0.015152  0.984848  0.068182  0.106061    0    1        66    1.32
  0.000000  0.015152  0.984848  0.045455  0.060606    0    1        66    1.20
  0.000000  0.015152  0.984848  0.045455  0.060606    0    1        66    1.08
  0.000000  0.015152  0.984848  0.068182  0.151515    0    1        66    0.96
  0.000000  0.015152  0.984848  0.068182  0.090909    0    1        66    0.84
  0.000000  0.015152  0.984848  0.022727  0.090909    0    1        66    0.72
  0.000000  0.015152  0.984848  0.113636  0.090909    0    1        66    0.60
  0.000000  0.015152  0.984848  0.068182  0.075758    0    1        66    0.48
  0.000000  0.015152  0.984848  0.045455  0.090909    0    1        66    0.36
  0.000000  0.015152  0.984848  0.113636  0.090909    0    1        66    0.23
  0.000000  0.015152  0.984848  0.102273  0.136364    0    1        66    0.11
  0.000000  0.015152  0.984848  0.113636  0.060606    0    1        66   -0.01
  0.000000  0.015152  0.984848  0.102273  0.090909    0    1        66   -0.13
  0.000000  0.015152  0.984848  0.136364  0.121212    0    1        66   -0.25
  0.000000  0.030303  0.969697  0.147727  0.136364    0    2        66   -0.37
  0.000000  0.030303  0.969697  0.068182  0.090909    0    2        66   -0.49
  0.000000  0.030303  0.969697  0.181818  0.166667    0    2        66   -0.61
  0.000000  0.030303  0.969697  0.102273  0.136364    0    2        66   -0.73
  0.000000  0.030303  0.969697  0.136364  0.136364    0    2        66   -0.85
  0.000000  0.030303  0.969697  0.125000  0.151515    0    2        66   -0.97
  0.000000  0.030303  0.969697  0.193182  0.090909    0    2        66   -1.09
  0.000000  0.030303  0.969697  0.159091  0.166667    0    2        66   -1.21
  0.000000  0.030303  0.969697  0.181818  0.242424    0    2        66   -1.33
  0.000000  0.030303  0.969697  0.159091  0.181818    0    2        66   -1.45
  0.000000  0.030303  0.969697  0.261364  0.212121    0    2        66   -1.57
  0.000000  0.030303  0.969697  0.125000  0.151515    0    2        66   -1.70
  0.000000  0.030303  0.969697  0.147727  0.121212    0    2        66   -1.82
  0.000000  0.030303  0.969697  0.170455  0.090909    0    2        66   -1.94
  0.000000  0.030303  0.969697  0.159091  0.166667    0    2        66   -2.06
  0.000000  0.030303  0.969697  0.181818  0.166667    0    2        66   -2.18
  0.000000  0.030303  0.969697  0.147727  0.196970    0    2        66   -2.30
  0.000000  0.030303  0.969697  0.204545  0.227273    0    2        66   -2.42
  0.000000  0.030303  0.969697  0.181818  0.090909    0    2        66   -2.54
  0.000000  0.030303  0.969697  0.193182  0.363636    0    2        66   -2.66
  0.000000  0.030303  0.969697  0.215909  0.166667    0    2        66   -2.78
  0.000000  0.030303  0.969697  0.204545  0.136364    0    2        66   -2.90
  0.000000  0.030303  0.969697  0.215909  0.181818    0    2        66   -3.02
  0.000000  0.030303  0.969697  0.181818  0.212121    0    2        66   -3.14
  0.000000  0.030303  0.969697  0.204545  0.242424    0    2        66   -3.26
  0.000000  0.030303  0.969697  0.215909  0.333333    0    2        66   -3.38
  0.000000  0.030303  0.969697  0.261364  0.166667    0    2        66   -3.51
  0.011364  0.030303  0.969697  0.204545  0.363636    1    2        66   -3.63
  0.011364  0.030303  0.969697  0.284091  0.212121    1    2        66   -3.75
  0.011364  0.045455  0.954545  0.193182  0.181818    1    3        66   -3.87
  0.011364  0.060606  0.939394  0.272727  0.242424    1    4        66   -3.99
  0.011364  0.075758  0.924242  0.318182  0.272727    1    5        66   -4.11
  0.011364  0.075758  0.924242  0.261364  0.287879    1    5        66   -4.23
  0.011364  0.075758  0.924242  0.170455  0.333333    1    5        66   -4.35
  0.011364  0.075758  0.924242  0.272727  0.227273    1    5        66   -4.47
  0.011364  0.075758  0.924242  0.181818  0.363636    1    5        66   -4.59
  0.011364  0.075758  0.924242  0.318182  0.303030    1    5        66   -4.71
  0.011364  0.075758  0.924242  0.340909  0.242424    1    5        66   -4.83
  0.011364  0.075758  0.924242  0.250000  0.272727    1    5        66   -4.95
  0.011364  0.075758  0.924242  0.250000  0.272727    1    5        66   -5.07
  0.011364  0.075758  0.924242  0.318182  0.333333    1    5        66   -5.19
  0.011364  0.075758  0.924242  0.318182  0.287879    1    5        66   -5.31
  0.011364  0.075758  0.924242  0.250000  0.303030    1    5        66   -5.44
  0.011364  0.075758  0.924242  0.306818  0.196970    1    5        66   -5.56
  0.011364  0.075758  0.924242  0.306818  0.272727    1    5        66   -5.68
  0.011364  0.075758  0.924242  0.238636  0.196970    1    5        66   -5.80
  0.011364  0.090909  0.909091  0.284091  0.166667    1    6        66   -5.92
  0.011364  0.090909  0.909091  0.420455  0.242424    1    6        66   -6.04
  0.034091  0.090909  0.909091  0.318182  0.303030    3    6        66   -6.16
  0.034091  0.090909  0.909091  0.375000  0.287879    3    6        66   -6.28
  0.045455  0.106061  0.893939  0.465909  0.287879    4    7        66   -6.40
  0.045455  0.121212  0.878788  0.306818  0.318182    4    8        66   -6.52
  0.045455  0.121212  0.878788  0.329545  0.227273    4    8        66   -6.64
  0.045455  0.121212  0.878788  0.420455  0.227273    4    8        66   -6.76
  0.045455  0.136364  0.863636  0.318182  0.318182    4    9        66   -6.88
  0.045455  0.136364  0.863636  0.295455  0.424242    4    9        66   -7.00
  0.045455  0.136364  0.863636  0.261364  0.363636    4    9        66   -7.12
  0.045455  0.151515  0.848485  0.375000  0.257576    4   10        66   -7.25
  0.045455  0.151515  0.848485  0.284091  0.348485    4   10        66   -7.37
  0.045455  0.166667  0.833333  0.386364  0.333333    4   11        66   -7.49
  0.045455  0.181818  0.818182  0.431818  0.348485    4   12        66   -7.61
  0.056818  0.196970  0.803030  0.261364  0.409091    5   13        66   -7.73
  0.056818  0.196970  0.803030  0.386364  0.287879    5   13        66   -7.85
  0.056818  0.196970  0.803030  0.386364  0.318182    5   13        66   -7.97
  0.056818  0.212121  0.787879  0.420455  0.318182    5   14        66   -8.09
  0.056818  0.212121  0.787879  0.465909  0.333333    5   14        66   -8.21
  0.068182  0.212121  0.787879  0.329545  0.333333    6   14        66   -8.33
  0.068182  0.257576  0.742424  0.363636  0.348485    6   17        66   -8.45
  0.068182  0.257576  0.742424  0.352273  0.378788    6   17        66   -8.57
  0.079545  0.272727  0.727273  0.443182  0.287879    7   18        66   -8.69
  0.090909  0.272727  0.727273  0.386364  0.500000    8   18        66   -8.81
  0.090909  0.272727  0.727273  0.465909  0.393939    8   18        66   -8.93
  0.090909  0.287879  0.712121  0.386364  0.348485    8   19        66   -9.05
  0.090909  0.303030  0.696970  0.386364  0.333333    8   20        66   -9.18
  0.102273  0.303030  0.696970  0.397727  0.409091    9   20        66   -9.30
  0.102273  0.303030  0.696970  0.465909  0.409091    9   20        66   -9.42
  0.102273  0.333333  0.666667  0.375000  0.454545    9   22        66   -9.54
  0.102273  0.333333  0.666667  0.420455  0.378788    9   22        66   -9.66
  0.125000  0.348485  0.651515  0.420455  0.439394   11   23        66   -9.78
  0.125000  0.363636  0.636364  0.409091  0.348485   11   24        66   -9.90
  0.136364  0.363636  0.636364  0.454545  0.348485   12   24        66  -10.02
  0.136364  0.393939  0.606061  0.477273  0.454545   12   26        66  -10.14
  0.147727  0.393939  0.606061  0.397727  0.469697   13   26        66  -10.26
  0.147727  0.393939  0.606061  0.454545  0.424242   13   26        66  -10.38
  0.147727  0.424242  0.575758  0.409091  0.500000   13   28        66  -10.50
  0.147727  0.424242  0.575758  0.375000  0.409091   13   28        66  -10.62
  0.147727  0.439394  0.560606  0.477273  0.439394   13   29        66  -10.74
  0.147727  0.454545  0.545455  0.340909  0.439394   13   30        66  -10.86
  0.159091  0.515152  0.484848  0.545455  0.515152   14   34        66  -10.98
  0.159091  0.515152  0.484848  0.488636  0.484848   14   34        66  -11.11
  0.170455  0.530303  0.469697  0.443182  0.454545   15   35        66  -11.23
  0.181818  0.560606  0.439394  0.568182  0.484848   16   37        66  -11.35
  0.181818  0.560606  0.439394  0.511364  0.454545   16   37        66  -11.47
  0.181818  0.560606  0.439394  0.579545  0.530303   16   37        66  -11.59
  0.193182  0.575758  0.424242  0.431818  0.484848   17   38        66  -11.71
  0.193182  0.590909  0.409091  0.522727  0.545455   17   39        66  -11.83
  0.193182  0.621212  0.378788  0.579545  0.545455   17   41        66  -11.95
  0.204545  0.636364  0.363636  0.511364  0.454545   18   42        66  -12.07
  0.204545  0.651515  0.348485  0.511364  0.545455   18   43        66  -12.19
  0.215909  0.666667  0.333333  0.545455  0.500000   19   44        66  -12.31
  0.227273  0.696970  0.303030  0.522727  0.590909   20   46        66  -12.43
  0.261364  0.712121  0.287879  0.454545  0.545455   23   47        66  -12.55
  0.261364  0.757576  0.242424  0.579545  0.393939   23   50        66  -12.67
  0.261364  0.772727  0.227273  0.545455  0.469697   23   51        66  -12.79
  0.272727  0.772727  0.227273  0.500000  0.590909   24   51        66  -12.92
  0.272727  0.787879  0.212121  0.511364  0.530303   24   52        66  -13.04
  0.284091  0.803030  0.196970  0.511364  0.621212   25   53        66  -13.16
  0.295455  0.818182  0.181818  0.568182  0.606061   26   54        66  -13.28
  0.295455  0.833333  0.166667  0.534091  0.530303   26   55        66  -13.40
  0.295455  0.878788  0.121212  0.579545  0.590909   26   58        66  -13.52
  0.295455  0.878788  0.121212  0.613636  0.454545   26   58        66  -13.64
  0.295455  0.909091  0.090909  0.556818  0.454545   26   60        66  -13.76
  0.295455  0.924242  0.075758  0.579545  0.515152   26   61        66  -13.88
  0.295455  0.924242  0.075758  0.579545  0.651515   26   61        66  -14.00
  0.306818  0.954545  0.045455  0.579545  0.530303   27   63        66  -14.12
  0.329545  0.954545  0.045455  0.636364  0.651515   29   63        66  -14.24
  0.329545  0.954545  0.045455  0.534091  0.545455   29   63        66  -14.36
  0.340909  0.954545  0.045455  0.545455  0.651515   30   63        66  -14.48
  0.363636  0.954545  0.045455  0.534091  0.545455   32   63        66  -14.60
  0.375000  0.969697  0.030303  0.602273  0.560606   33   64        66  -14.72
  0.375000  0.969697  0.030303  0.579545  0.621212   33   64        66  -14.85
  0.386364  0.969697  0.030303  0.579545  0.590909   34   64        66  -14.97
  0.397727  0.984848  0.015152  0.545455  0.636364   35   65        66  -15.09
  0.409091  0.984848  0.015152  0.602273  0.590909   36   65        66  -15.21
  0.431818  1.000000  0.000000  0.647727  0.560606   38   66        66  -15.33
  0.454545  1.000000  0.000000  0.545455  0.666667   40   66        66  -15.45
  0.477273  1.000000  0.000000  0.636364  0.712121   42   66        66  -15.57
  0.488636  1.000000  0.000000  0.556818  0.681818   43   66        66  -15.69
  0.522727  1.000000  0.000000  0.590909  0.575758   46   66        66  -15.81
  0.545455  1.000000  0.000000  0.556818  0.424242   48   66        66  -15.93
  0.556818  1.000000  0.000000  0.602273  0.681818   49   66        66  -16.05
  0.579545  1.000000  0.000000  0.636364  0.590909   51   66        66  -16.17
  0.579545  1.000000  0.000000  0.738636  0.636364   51   66        66  -16.29
  0.590909  1.000000  0.000000  0.670455  0.606061   52   66        66  -16.41
  0.613636  1.000000  0.000000  0.636364  0.681818   54   66        66  -16.53
  0.625000  1.000000  0.000000  0.681818  0.666667   55   66        66  -16.65
  0.647727  1.000000  0.000000  0.806818  0.696970   57   66        66  -16.78
  0.647727  1.000000  0.000000  0.715909  0.575758   57   66        66  -16.90
  0.670455  1.000000  0.000000  0.693182  0.651515   59   66        66  -17.02
  0.693182  1.000000  0.000000  0.647727  0.666667   61   66        66  -17.14
  0.704545  1.000000  0.000000  0.670455  0.606061   62   66        66  -17.26
  0.715909  1.000000  0.000000  0.602273  0.712121   63   66        66  -17.38
  0.738636  1.000000  0.000000  0.750000  0.681818   65   66        66  -17.50
  0.772727  1.000000  0.000000  0.727273  0.696970   68   66        66  -17.62
  0.784091  1.000000  0.000000  0.659091  0.621212   69   66        66  -17.74
  0.795455  1.000000  0.000000  0.693182  0.606061   70   66        66  -17.86
  0.806818  1.000000  0.000000  0.750000  0.681818   71   66        66  -17.98
  0.818182  1.000000  0.000000  0.761364  0.818182   72   66        66  -18.10
  0.829545  1.000000  0.000000  0.704545  0.712121   73   66        66  -18.22
  0.829545  1.000000  0.000000  0.772727  0.757576   73   66        66  -18.34
  0.840909  1.000000  0.000000  0.738636  0.666667   74   66        66  -18.46
  0.840909  1.000000  0.000000  0.670455  0.742424   74   66        66  -18.59
  0.852273  1.000000  0.000000  0.681818  0.727273   75   66        66  -18.71
  0.875000  1.000000  0.000000  0.772727  0.651515   77   66        66  -18.83
  0.875000  1.000000  0.000000  0.784091  0.651515   77   66        66  -18.95
  0.886364  1.000000  0.000000  0.761364  0.803030   78   66        66  -19.07
  0.886364  1.000000  0.000000  0.738636  0.848485   78   66        66  -19.19
  0.886364  1.000000  0.000000  0.772727  0.712121   78   66        66  -19.31
  0.897727  1.000000  0.000000  0.693182  0.712121   79   66        66  -19.43
  0.897727  1.000000  0.000000  0.693182  0.772727   79   66        66  -19.55
  0.897727  1.000000  0.000000  0.750000  0.772727   79   66        66  -19.67
  0.909091  1.000000  0.000000  0.795455  0.712121   80   66        66  -19.79
  0.909091  1.000000  0.000000  0.840909  0.803030   80   66        66  -19.91
  0.920455  1.000000  0.000000  0.738636  0.818182   81   66        66  -20.03
  0.920455  1.000000  0.000000  0.784091  0.803030   81   66        66  -20.15
  0.920455  1.000000  0.000000  0.806818  0.848485   81   66        66  -20.27
  0.920455  1.000000  0.000000  0.829545  0.833333   81   66        66  -20.39
  0.920455  1.000000  0.000000  0.795455  0.757576   81   66        66  -20.52
  0.920455  1.000000  0.000000  0.738636  0.818182   81   66        66  -20.64
  0.943182  1.000000  0.000000  0.761364  0.803030   83   66        66  -20.76
  0.943182  1.000000  0.000000  0.818182  0.818182   83   66        66  -20.88
  0.943182  1.000000  0.000000  0.750000  0.848485   83   66        66  -21.00
  0.954545  1.000000  0.000000  0.806818  0.803030   84   66        66  -21.12
  0.954545  1.000000  0.000000  0.829545  0.787879   84   66        66  -21.24
  0.954545  1.000000  0.000000  0.784091  0.757576   84   66        66  -21.36
  0.954545  1.000000  0.000000  0.806818  0.818182   84   66        66  -21.48
  0.954545  1.000000  0.000000  0.863636  0.772727   84   66        66  -21.60
  0.954545  1.000000  0.000000  0.852273  0.848485   84   66        66  -21.72
  0.954545  1.000000  0.000000  0.829545  0.803030   84   66        66  -21.84
  0.954545  1.000000  0.000000  0.875000  0.833333   84   66        66  -21.96
  0.954545  1.000000  0.000000  0.863636  0.893939   84   66        66  -22.08
  0.954545  1.000000  0.000000  0.806818  0.863636   84   66        66  -22.20
  0.954545  1.000000  0.000000  0.795455  0.727273   84   66        66  -22.33
  0.965909  1.000000  0.000000  0.806818  0.833333   85   66        66  -22.45
  0.977273  1.000000  0.000000  0.886364  0.833333   86   66        66  -22.57
  0.977273  1.000000  0.000000  0.875000  0.818182   86   66        66  -22.69
  0.977273  1.000000  0.000000  0.886364  0.878788   86   66        66  -22.81
  0.977273  1.000000  0.000000  0.840909  0.878788   86   66        66  -22.93
  0.977273  1.000000  0.000000  0.863636  0.893939   86   66        66  -23.05
  0.977273  1.000000  0.000000  0.863636  0.954545   86   66        66  -23.17
  0.977273  1.000000  0.000000  0.875000  0.909091   86   66        66  -23.29
  0.977273  1.000000  0.000000  0.931818  0.909091   86   66        66  -23.41
  0.977273  1.000000  0.000000  0.920455  0.939394   86   66        66  -23.53
  0.977273  1.000000  0.000000  0.897727  0.893939   86   66        66  -23.65
  0.977273  1.000000  0.000000  0.840909  0.909091   86   66        66  -23.77
  0.977273  1.000000  0.000000  0.943182  0.878788   86   66        66  -23.89
  0.977273  1.000000  0.000000  0.795455  0.863636   86   66        66  -24.01
  0.988636  1.000000  0.000000  0.886364  0.909091   87   66        66  -24.13
  0.988636  1.000000  0.000000  0.909091  0.848485   87   66        66  -24.26
  0.988636  1.000000  0.000000  0.931818  0.909091   87   66        66  -24.38
  0.988636  1.000000  0.000000  0.852273  0.893939   87   66        66  -24.50
  0.988636  1.000000  0.000000  0.954545  0.848485   87   66        66  -24.62
  0.988636  1.000000  0.000000  0.909091  0.939394   87   66        66  -24.74
  0.988636  1.000000  0.000000  0.852273  0.924242   87   66        66  -24.86
  0.988636  1.000000  0.000000  0.909091  0.909091   87   66        66  -24.98
  0.988636  1.000000  0.000000  0.943182  0.984848   87   66        66  -25.10
  0.988636  1.000000  0.000000  0.931818  0.924242   87   66        66  -25.22
  0.988636  1.000000  0.000000  0.954545  0.893939   87   66        66  -25.34
  0.988636  1.000000  0.000000  0.954545  0.969697   87   66        66  -25.46
  0.988636  1.000000  0.000000  0.977273  0.939394   87   66        66  -25.58
  0.988636  1.000000  0.000000  1.000000  0.969697   87   66        66  -25.70
  0.988636  1.000000  0.000000  0.943182  0.939394   87   66        66  -25.82
  0.988636  1.000000  0.000000  0.977273  0.924242   87   66        66  -25.94
  0.988636  1.000000  0.000000  0.988636  0.984848   87   66        66  -26.06
  0.988636  1.000000  0.000000  0.965909  0.969697   87   66        66  -26.19
  0.988636  1.000000  0.000000  0.977273  0.969697   87   66        66  -26.31
  0.988636  1.000000  0.000000  0.965909  1.000000   87   66        66  -26.43
  0.988636  1.000000  0.000000  1.000000  1.000000   87   66        66  -26.55
  0.988636  1.000000  0.000000  1.000000  1.000000   87   66        66  -26.67
  0.988636  1.000000  0.000000  0.988636  1.000000   87   66        66  -26.79
  0.988636  1.000000  0.000000  0.977273  1.000000   87   66        66  -26.91
  1.000000  1.000000  0.000000  1.000000  1.000000   88   66        66  -27.03
  1.000000  1.000000  0.000000  1.000000  1.000000   88   66        66  -27.15
  1.000000  1.000000  0.000000  1.000000  1.000000   88   66        66  -27.27
  1.000000  1.000000  0.000000  1.000000  1.000000   88   66        66  -27.39
  1.000000  1.000000  0.000000  1.000000  1.000000   88   66        66  -27.51
  1.000000  1.000000  0.000000  1.000000  1.000000   88   66        66  -27.63
  1.000000  1.000000  0.000000  1.000000  1.000000   88   66        66  -27.75
  1.000000  1.000000  0.000000  1.000000  1.000000   88   66        66  -27.87
  1.000000  1.000000  0.000000  1.000000  1.000000   88   66        66  -28.00
  1.000000  1.000000  0.000000  1.000000  1.000000   88   66        66  -28.12
  1.000000  1.000000  0.000000  1.000000  1.000000   88   66        66  -28.24
  1.000000  1.000000  0.000000  1.000000  1.000000   88   66        66  -28.36
  1.000000  1.000000  0.000000  1.000000  1.000000   88   66        66  -28.48
  1.000000  1.000000  0.000000  1.000000  1.000000   88   66        66  -28.60
  1.000000  1.000000  0.000000  1.000000  1.000000   88   66        66  -28.72
  1.000000  1.000000  0.000000  1.000000  1.000000   88   66        66  -28.84
  1.000000  1.000000  0.000000  1.000000  1.000000   88   66        66  -28.96
  1.000000  1.000000  0.000000  1.000000  1.000000   88   66        66  -29.08
  1.000000  1.000000  0.000000  1.000000  1.000000   88   66        66  -29.20
  1.000000  1.000000  0.000000  1.000000  1.000000   88   66        66  -29.32
  1.000000  1.000000  0.000000  1.000000  1.000000   88   66        66  -29.44
  1.000000  1.000000  0.000000  1.000000  1.000000   88   66        66  -29.56
  1.000000  1.000000  0.000000  1.000000  1.000000   88   66        66  -29.68
  1.000000  1.000000  0.000000  1.000000  1.000000   88   66        66  -29.80
  1.000000  1.000000  0.000000  1.000000  1.000000   88   66        66  -29.93
  1.000000  1.000000  0.000000  1.000000  1.000000   88   66        66  -30.05
  1.000000  1.000000  0.000000  1.000000  1.000000   88   66        66  -30.17
  1.000000  1.000000  0.000000  1.000000  1.000000   88   66        66  -30.29
  1.000000  1.000000  0.000000  1.000000  1.000000   88   66        66  -30.41
  1.000000  1.000000  0.000000  1.000000  1.000000   88   66        66  -30.53
  1.000000  1.000000  0.000000  1.000000  1.000000   88   66        66  -30.65
  1.000000  1.000000  0.000000  1.000000  1.000000   88   66        66  -30.77
  1.000000  1.000000  0.000000  1.000000  1.000000   88   66        66  -30.89
  1.000000  1.000000  0.000000  1.000000  1.000000   88   66        66  -31.01
  1.000000  1.000000  0.000000  1.000000  1.000000   88   66        66  -31.13
  1.000000  1.000000  0.000000  1.000000  1.000000   88   66        66  -31.25
  1.000000  1.000000  0.000000  1.000000  1.000000   88   66        66  -31.37
  1.000000  1.000000  0.000000  1.000000  1.000000   88   66        66  -31.49
  1.000000  1.000000  0.000000  1.000000  1.000000   88   66        66  -31.61
  1.000000  1.000000  0.000000  1.000000  1.000000   88   66        66  -31.73
  1.000000  1.000000  0.000000  1.000000  1.000000   88   66        66  -31.86
  1.000000  1.000000  0.000000  1.000000  1.000000   88   66        66  -31.98
  1.000000  1.000000  0.000000  1.000000  1.000000   88   66        66  -32.10
  1.000000  1.000000  0.000000  1.000000  1.000000   88   66        66  -32.22
  1.000000  1.000000  0.000000  1.000000  1.000000   88   66        66  -32.34
  1.000000  1.000000  0.000000  1.000000  1.000000   88   66        66  -32.46
  1.000000  1.000000  0.000000  1.000000  1.000000   88   66        66  -32.58
  1.000000  1.000000  0.000000  1.000000  1.000000   88   66        66  -32.70
  1.000000  1.000000  0.000000  1.000000  1.000000   88   66        66  -32.82
  1.000000  1.000000  0.000000  1.000000  1.000000   88   66        66  -32.94
  1.000000  1.000000  0.000000  1.000000  1.000000   88   66        66  -33.06
  1.000000  1.000000  0.000000  1.000000  1.000000   88   66        66  -33.18
  1.000000  1.000000  0.000000  1.000000  1.000000   88   66        66  -33.30
  1.000000  1.000000  0.000000  1.000000  1.000000   88   66        66  -33.42
  1.000000  1.000000  0.000000  1.000000  1.000000   88   66        66  -33.54
  1.000000  1.000000  0.000000  1.000000  1.000000   88   66        66  -33.67
  1.000000  1.000000  0.000000  1.000000  1.000000   88   66        66  -33.79
  1.000000  1.000000  0.000000  1.000000  1.000000   88   66        66  -33.91
  1.000000  1.000000  0.000000  1.000000  1.000000   88   66        66  -34.03
  1.000000  1.000000  0.000000  1.000000  1.000000   88   66        66  -34.15
  1.000000  1.000000  0.000000  1.000000  1.000000   88   66        66  -34.27
  1.000000  1.000000  0.000000  1.000000  1.000000   88   66        66  -34.39
  1.000000  1.000000  0.000000  1.000000  1.000000   88   66        66  -34.51
  1.000000  1.000000  0.000000  1.000000  1.000000   88   66        66  -34.63
  1.000000  1.000000  0.000000  1.000000  1.000000   88   66        66  -34.75
  1.000000  1.000000  0.000000  1.000000  1.000000   88   66        66  -34.87
  1.000000  1.000000  0.000000  1.000000  1.000000   88   66        66  -34.99
  1.000000  1.000000  0.000000  1.000000  1.000000   88   66        66  -35.11
  1.000000  1.000000  0.000000  1.000000  1.000000   88   66        66  -35.23
  1.000000  1.000000  0.000000  1.000000  1.000000   88   66        66  -35.35
  1.000000  1.000000  0.000000  1.000000  1.000000   88   66        66  -35.47
  1.000000  1.000000  0.000000  1.000000  1.000000   88   66        66  -35.60
  1.000000  1.000000  0.000000  1.000000  1.000000   88   66        66  -35.72
  1.000000  1.000000  0.000000  1.000000  1.000000   88   66        66  -35.84
  1.000000  1.000000  0.000000  1.000000  1.000000   88   66        66  -35.96
  1.000000  1.000000  0.000000  1.000000  1.000000   88   66        66  -36.08
  1.000000  1.000000  0.000000  1.000000  1.000000   88   66        66  -36.20
  1.000000  1.000000  0.000000  1.000000  1.000000   88   66        66  -36.32
  1.000000  1.000000  0.000000  1.000000  1.000000   88   66        66  -36.44
  1.000000  1.000000  0.000000  1.000000  1.000000   88   66        66  -36.56
  1.000000  1.000000  0.000000  1.000000  1.000000   88   66        66  -36.68
  1.000000  1.000000  0.000000  1.000000  1.000000   88   66        66  -36.80
  1.000000  1.000000  0.000000  1.000000  1.000000   88   66        66  -36.92
  1.000000  1.000000  0.000000  1.000000  1.000000   88   66        66  -37.04
  1.000000  1.000000  0.000000  1.000000  1.000000   88   66        66  -37.16
  1.000000  1.000000  0.000000  1.000000  1.000000   88   66        66  -37.28
  1.000000  1.000000  0.000000  1.000000  1.000000   88   66        66  -37.41
  1.000000  1.000000  0.000000  1.000000  1.000000   88   66        66  -37.53
  1.000000  1.000000  0.000000  1.000000  1.000000   88   66        66  -37.65
  1.000000  1.000000  0.000000  1.000000  1.000000   88   66        66  -37.77
  1.000000  1.000000  0.000000  1.000000  1.000000   88   66        66  -37.89
  1.000000  1.000000  0.000000  1.000000  1.000000   88   66        66  -38.01
  1.000000  1.000000  0.000000  1.000000  1.000000   88   66        66  -38.13
  1.000000  1.000000  0.000000  1.000000  1.000000   88   66        66  -38.25
  1.000000  1.000000  0.000000  1.000000  1.000000   88   66        66  -38.37
  1.000000  1.000000  0.000000  1.000000  1.000000   88   66        66  -38.49
  1.000000  1.000000  0.000000  1.000000  1.000000   88   66        66  -38.61
  1.000000  1.000000  0.000000  1.000000  1.000000   88   66        66  -38.73
  1.000000  1.000000  0.000000  1.000000  1.000000   88   66        66  -38.85
  1.000000  1.000000  0.000000  1.000000  1.000000   88   66        66  -38.97
  1.000000  1.000000  0.000000  1.000000  1.000000   88   66        66  -39.09
  1.000000  1.000000  0.000000  1.000000  1.000000   88   66        66  -39.21
  1.000000  1.000000  0.000000  1.000000  1.000000   88   66        66  -39.34
  1.000000  1.000000  0.000000  1.000000  1.000000   88   66        66  -39.46
  1.000000  1.000000  0.000000  1.000000  1.000000   88   66        66  -39.58
  1.000000  1.000000  0.000000  1.000000  1.000000   88   66        66  -39.70
  1.000000  1.000000  0.000000  1.000000  1.000000   88   66        66  -39.82
  1.000000  1.000000  0.000000  1.000000  1.000000   88   66        66  -39.94
  1.000000  1.000000  0.000000  1.000000  1.000000   88   66        66  -40.06
  1.000000  1.000000  0.000000  1.000000  1.000000   88   66        66  -40.18
  1.000000  1.000000  0.000000  1.000000  1.000000   88   66        66  -40.30
  1.000000  1.000000  0.000000  1.000000  1.000000   88   66        66  -40.42
  1.000000  1.000000  0.000000  1.000000  1.000000   88   66        66  -40.54
  1.000000  1.000000  0.000000  1.000000  1.000000   88   66        66  -40.66
  1.000000  1.000000  0.000000  1.000000  1.000000   88   66        66  -40.78
  1.000000  1.000000  0.000000  1.000000  1.000000   88   66        66  -40.90
  1.000000  1.000000  0.000000  1.000000  1.000000   88   66        66  -41.02
  1.000000  1.000000  0.000000  1.000000  1.000000   88   66        66  -41.14
  1.000000  1.000000  0.000000  1.000000  1.000000   88   66        66  -41.27
  1.000000  1.000000  0.000000  1.000000  1.000000   88   66        66  -41.39
  1.000000  1.000000  0.000000  1.000000  1.000000   88   66        66  -41.51
  1.000000  1.000000  0.000000  1.000000  1.000000   88   66        66  -41.63
  1.000000  1.000000  0.000000  1.000000  1.000000   88   66        66  -41.75
  1.000000  1.000000  0.000000  1.000000  1.000000   88   66        66  -41.87
  1.000000  1.000000  0.000000  1.000000  1.000000   88   66        66  -41.99
  1.000000  1.000000  0.000000  1.000000  1.000000   88   66        66  -42.11
# AUC = 0.83385 0.427342
