# Supplementary material for: Binding free energy predictions in host-guest systems using Autodock4. A retrospective analysis on SAMPL6, SAMPL7 and SAMPL8 challenges
Source: J Comput Aided Mol Des. 2021 May 24;35(6):721–9. doi: 10.1007/s10822-021-00388-4 (PMC8141411; doi:10.1007/s10822-021-00388-4)
Supplement: Supplementary file 1 — Supplementary material 1 (ZIP 20409 kb) [file 10822_2021_388_MOESM1_ESM.zip › workspace/ROCs/SAMPL6.MD.corr.roc]

  0.000000  0.000000  1.000000  0.000000  0.000000    0    0       527   18.68
  0.000000  0.000000  1.000000  0.000000  0.000000    0    0       527   18.56
  0.000000  0.000000  1.000000  0.000000  0.000000    0    0       527   18.44
  0.000000  0.000000  1.000000  0.000000  0.000000    0    0       527   18.33
  0.000000  0.000000  1.000000  0.000000  0.000000    0    0       527   18.21
  0.000000  0.000000  1.000000  0.000000  0.000000    0    0       527   18.09
  0.000000  0.000000  1.000000  0.000000  0.000000    0    0       527   17.97
  0.000000  0.000000  1.000000  0.000000  0.000000    0    0       527   17.86
  0.000000  0.000000  1.000000  0.000000  0.000000    0    0       527   17.74
  0.000000  0.000000  1.000000  0.000000  0.000000    0    0       527   17.62
  0.000000  0.000000  1.000000  0.000000  0.000000    0    0       527   17.51
  0.000000  0.000000  1.000000  0.000000  0.000000    0    0       527   17.39
  0.000000  0.000000  1.000000  0.000000  0.000000    0    0       527   17.27
  0.000000  0.000000  1.000000  0.000000  0.000000    0    0       527   17.15
  0.000000  0.000000  1.000000  0.000000  0.000000    0    0       527   17.04
  0.000000  0.000000  1.000000  0.000000  0.000000    0    0       527   16.92
  0.000000  0.000000  1.000000  0.000000  0.000000    0    0       527   16.80
  0.000000  0.000000  1.000000  0.000000  0.000000    0    0       527   16.68
  0.000000  0.000000  1.000000  0.000000  0.000000    0    0       527   16.57
  0.000000  0.000000  1.000000  0.000000  0.000000    0    0       527   16.45
  0.000000  0.000000  1.000000  0.000000  0.000000    0    0       527   16.33
  0.000000  0.000000  1.000000  0.000000  0.000000    0    0       527   16.22
  0.000000  0.000000  1.000000  0.000000  0.000000    0    0       527   16.10
  0.000000  0.000000  1.000000  0.000000  0.000000    0    0       527   15.98
  0.000000  0.000000  1.000000  0.000000  0.000000    0    0       527   15.86
  0.000000  0.000000  1.000000  0.000000  0.000000    0    0       527   15.75
  0.000000  0.000000  1.000000  0.000000  0.000000    0    0       527   15.63
  0.000000  0.000000  1.000000  0.000000  0.000000    0    0       527   15.51
  0.000000  0.000000  1.000000  0.000000  0.000000    0    0       527   15.40
  0.000000  0.000000  1.000000  0.000000  0.000000    0    0       527   15.28
  0.000000  0.000000  1.000000  0.000000  0.000000    0    0       527   15.16
  0.000000  0.000000  1.000000  0.000000  0.000000    0    0       527   15.04
  0.000000  0.000000  1.000000  0.000000  0.000000    0    0       527   14.93
  0.000000  0.000000  1.000000  0.000000  0.000000    0    0       527   14.81
  0.000000  0.000000  1.000000  0.000000  0.000000    0    0       527   14.69
  0.000000  0.000000  1.000000  0.000000  0.000000    0    0       527   14.57
  0.000000  0.000000  1.000000  0.000000  0.000000    0    0       527   14.46
  0.000000  0.000000  1.000000  0.000000  0.000000    0    0       527   14.34
  0.000000  0.000000  1.000000  0.000000  0.000000    0    0       527   14.22
  0.000000  0.000000  1.000000  0.000000  0.000000    0    0       527   14.11
  0.000000  0.000000  1.000000  0.000000  0.000000    0    0       527   13.99
  0.000000  0.000000  1.000000  0.000000  0.000000    0    0       527   13.87
  0.000000  0.000000  1.000000  0.000000  0.000000    0    0       527   13.75
  0.000000  0.000000  1.000000  0.000000  0.000000    0    0       527   13.64
  0.000000  0.000000  1.000000  0.000000  0.000000    0    0       527   13.52
  0.000000  0.000000  1.000000  0.000000  0.000000    0    0       527   13.40
  0.000000  0.000000  1.000000  0.000000  0.000000    0    0       527   13.28
  0.000000  0.000000  1.000000  0.000000  0.000000    0    0       527   13.17
  0.000000  0.000000  1.000000  0.000000  0.000000    0    0       527   13.05
  0.000000  0.000000  1.000000  0.000000  0.000000    0    0       527   12.93
  0.000000  0.000000  1.000000  0.000000  0.000000    0    0       527   12.82
  0.000000  0.000000  1.000000  0.000000  0.000000    0    0       527   12.70
  0.000000  0.000000  1.000000  0.000000  0.000000    0    0       527   12.58
  0.000000  0.000000  1.000000  0.000000  0.000000    0    0       527   12.46
  0.000000  0.000000  1.000000  0.000000  0.000000    0    0       527   12.35
  0.000000  0.000000  1.000000  0.000000  0.000000    0    0       527   12.23
  0.000000  0.000000  1.000000  0.000000  0.000000    0    0       527   12.11
  0.000000  0.000000  1.000000  0.000000  0.000000    0    0       527   12.00
  0.000000  0.000000  1.000000  0.000000  0.000000    0    0       527   11.88
  0.000000  0.000000  1.000000  0.000000  0.000000    0    0       527   11.76
  0.000000  0.000000  1.000000  0.000000  0.000000    0    0       527   11.64
  0.000000  0.000000  1.000000  0.000000  0.000000    0    0       527   11.53
  0.000000  0.000000  1.000000  0.000000  0.000000    0    0       527   11.41
  0.000000  0.000000  1.000000  0.000000  0.000000    0    0       527   11.29
  0.000000  0.000000  1.000000  0.000000  0.000000    0    0       527   11.17
  0.000000  0.000000  1.000000  0.000000  0.000000    0    0       527   11.06
  0.000000  0.000000  1.000000  0.000000  0.000000    0    0       527   10.94
  0.000000  0.000000  1.000000  0.000000  0.000000    0    0       527   10.82
  0.000000  0.000000  1.000000  0.000000  0.000000    0    0       527   10.71
  0.000000  0.000000  1.000000  0.000000  0.000000    0    0       527   10.59
  0.000000  0.000000  1.000000  0.000000  0.000000    0    0       527   10.47
  0.000000  0.000000  1.000000  0.000000  0.000000    0    0       527   10.35
  0.000000  0.000000  1.000000  0.000000  0.000000    0    0       527   10.24
  0.000000  0.000000  1.000000  0.000000  0.000000    0    0       527   10.12
  0.000000  0.000000  1.000000  0.000000  0.000000    0    0       527   10.00
  0.000000  0.000000  1.000000  0.000000  0.000000    0    0       527    9.88
  0.000000  0.000000  1.000000  0.000000  0.000000    0    0       527    9.77
  0.000000  0.000000  1.000000  0.000000  0.000000    0    0       527    9.65
  0.000000  0.000000  1.000000  0.000000  0.000000    0    0       527    9.53
  0.000000  0.000000  1.000000  0.000000  0.000000    0    0       527    9.42
  0.000000  0.000000  1.000000  0.000000  0.000000    0    0       527    9.30
  0.000000  0.000000  1.000000  0.000000  0.000000    0    0       527    9.18
  0.000000  0.000000  1.000000  0.000000  0.000000    0    0       527    9.06
  0.000000  0.000000  1.000000  0.000000  0.000000    0    0       527    8.95
  0.000000  0.000000  1.000000  0.000000  0.000000    0    0       527    8.83
  0.000000  0.000000  1.000000  0.000000  0.000000    0    0       527    8.71
  0.000000  0.000000  1.000000  0.000000  0.000000    0    0       527    8.60
  0.000000  0.000000  1.000000  0.000000  0.000000    0    0       527    8.48
  0.000000  0.000000  1.000000  0.000000  0.000000    0    0       527    8.36
  0.000000  0.000000  1.000000  0.000000  0.000000    0    0       527    8.24
  0.000000  0.000000  1.000000  0.000000  0.000000    0    0       527    8.13
  0.000000  0.000000  1.000000  0.000000  0.000000    0    0       527    8.01
  0.000000  0.000000  1.000000  0.000000  0.000000    0    0       527    7.89
  0.000000  0.000000  1.000000  0.000000  0.000000    0    0       527    7.77
  0.000000  0.000000  1.000000  0.000000  0.000000    0    0       527    7.66
  0.000000  0.000000  1.000000  0.000000  0.000000    0    0       527    7.54
  0.000000  0.000000  1.000000  0.000000  0.000000    0    0       527    7.42
  0.000000  0.000000  1.000000  0.000000  0.000000    0    0       527    7.31
  0.000000  0.000000  1.000000  0.000000  0.000000    0    0       527    7.19
  0.000000  0.000000  1.000000  0.000000  0.000000    0    0       527    7.07
  0.000000  0.000000  1.000000  0.000000  0.000000    0    0       527    6.95
  0.000000  0.000000  1.000000  0.000000  0.000000    0    0       527    6.84
  0.000000  0.000000  1.000000  0.000000  0.000000    0    0       527    6.72
  0.000000  0.000000  1.000000  0.000000  0.000000    0    0       527    6.60
  0.000000  0.000000  1.000000  0.000000  0.000000    0    0       527    6.48
  0.000000  0.000000  1.000000  0.000000  0.000000    0    0       527    6.37
  0.000000  0.000000  1.000000  0.000000  0.000000    0    0       527    6.25
  0.000000  0.000000  1.000000  0.000000  0.000000    0    0       527    6.13
  0.000000  0.000000  1.000000  0.000000  0.000000    0    0       527    6.02
  0.000000  0.000000  1.000000  0.000000  0.000000    0    0       527    5.90
  0.000000  0.000000  1.000000  0.000000  0.000000    0    0       527    5.78
  0.000000  0.000000  1.000000  0.000000  0.000000    0    0       527    5.66
  0.000000  0.000000  1.000000  0.000000  0.000000    0    0       527    5.55
  0.000000  0.000000  1.000000  0.000000  0.000000    0    0       527    5.43
  0.000000  0.000000  1.000000  0.000000  0.000000    0    0       527    5.31
  0.000000  0.000000  1.000000  0.000000  0.000000    0    0       527    5.20
  0.000000  0.000000  1.000000  0.000000  0.000000    0    0       527    5.08
  0.000000  0.000000  1.000000  0.000000  0.000000    0    0       527    4.96
  0.000000  0.000000  1.000000  0.000000  0.000000    0    0       527    4.84
  0.000000  0.000000  1.000000  0.000000  0.000000    0    0       527    4.73
  0.000000  0.000000  1.000000  0.000000  0.000000    0    0       527    4.61
  0.000000  0.000000  1.000000  0.000000  0.000000    0    0       527    4.49
  0.000000  0.000000  1.000000  0.000000  0.000000    0    0       527    4.37
  0.000000  0.000000  1.000000  0.000000  0.000000    0    0       527    4.26
  0.000000  0.001898  0.998102  0.000000  0.000000    0    1       527    4.14
  0.000000  0.001898  0.998102  0.004950  0.007590    0    1       527    4.02
  0.000000  0.001898  0.998102  0.002475  0.009488    0    1       527    3.91
  0.000000  0.001898  0.998102  0.009901  0.011385    0    1       527    3.79
  0.000000  0.001898  0.998102  0.014851  0.011385    0    1       527    3.67
  0.000000  0.001898  0.998102  0.024752  0.032258    0    1       527    3.55
  0.000000  0.001898  0.998102  0.027228  0.039848    0    1       527    3.44
  0.000000  0.001898  0.998102  0.034653  0.030361    0    1       527    3.32
  0.000000  0.001898  0.998102  0.039604  0.032258    0    1       527    3.20
  0.002475  0.001898  0.998102  0.042079  0.034156    1    1       527    3.08
  0.002475  0.005693  0.994307  0.029703  0.032258    1    3       527    2.97
  0.002475  0.005693  0.994307  0.054455  0.036053    1    3       527    2.85
  0.002475  0.005693  0.994307  0.044554  0.034156    1    3       527    2.73
  0.002475  0.007590  0.992410  0.051980  0.053131    1    4       527    2.62
  0.002475  0.007590  0.992410  0.051980  0.058824    1    4       527    2.50
  0.002475  0.007590  0.992410  0.056931  0.058824    1    4       527    2.38
  0.004950  0.009488  0.990512  0.054455  0.072106    2    5       527    2.26
  0.004950  0.009488  0.990512  0.074257  0.074004    2    5       527    2.15
  0.004950  0.009488  0.990512  0.084158  0.053131    2    5       527    2.03
  0.004950  0.009488  0.990512  0.101485  0.075901    2    5       527    1.91
  0.004950  0.009488  0.990512  0.061881  0.072106    2    5       527    1.80
  0.004950  0.011385  0.988615  0.076733  0.068311    2    6       527    1.68
  0.004950  0.011385  0.988615  0.096535  0.102467    2    6       527    1.56
  0.007426  0.013283  0.986717  0.079208  0.100569    3    7       527    1.44
  0.007426  0.013283  0.986717  0.089109  0.110057    3    7       527    1.33
  0.007426  0.013283  0.986717  0.074257  0.110057    3    7       527    1.21
  0.009901  0.015180  0.984820  0.106436  0.121442    4    8       527    1.09
  0.009901  0.015180  0.984820  0.103960  0.113852    4    8       527    0.97
  0.014851  0.015180  0.984820  0.143564  0.108159    6    8       527    0.86
  0.014851  0.015180  0.984820  0.113861  0.106262    6    8       527    0.74
  0.017327  0.015180  0.984820  0.133663  0.108159    7    8       527    0.62
  0.017327  0.015180  0.984820  0.113861  0.108159    7    8       527    0.51
  0.027228  0.015180  0.984820  0.146040  0.142315   11    8       527    0.39
  0.027228  0.015180  0.984820  0.116337  0.149905   11    8       527    0.27
  0.027228  0.017078  0.982922  0.106436  0.123340   11    9       527    0.15
  0.027228  0.017078  0.982922  0.143564  0.148008   11    9       527    0.04
  0.027228  0.017078  0.982922  0.170792  0.155598   11    9       527   -0.08
  0.027228  0.018975  0.981025  0.160891  0.142315   11   10       527   -0.20
  0.027228  0.018975  0.981025  0.136139  0.144213   11   10       527   -0.32
  0.027228  0.018975  0.981025  0.185644  0.165085   11   10       527   -0.43
  0.027228  0.018975  0.981025  0.183168  0.153700   11   10       527   -0.55
  0.032178  0.020873  0.979127  0.170792  0.161290   13   11       527   -0.67
  0.032178  0.020873  0.979127  0.170792  0.151803   13   11       527   -0.78
  0.032178  0.020873  0.979127  0.165842  0.153700   13   11       527   -0.90
  0.032178  0.020873  0.979127  0.188119  0.195446   13   11       527   -1.02
  0.032178  0.020873  0.979127  0.170792  0.184061   13   11       527   -1.14
  0.032178  0.022770  0.977230  0.168317  0.163188   13   12       527   -1.25
  0.034653  0.022770  0.977230  0.185644  0.240987   14   12       527   -1.37
  0.037129  0.024668  0.975332  0.205446  0.187856   15   13       527   -1.49
  0.037129  0.026565  0.973435  0.180693  0.233397   15   14       527   -1.60
  0.044554  0.026565  0.973435  0.207921  0.182163   18   14       527   -1.72
  0.044554  0.030361  0.969639  0.195545  0.187856   18   16       527   -1.84
  0.051980  0.030361  0.969639  0.178218  0.195446   21   16       527   -1.96
  0.056931  0.032258  0.967742  0.200495  0.229602   23   17       527   -2.07
  0.061881  0.032258  0.967742  0.202970  0.235294   25   17       527   -2.19
  0.066832  0.032258  0.967742  0.230198  0.218216   27   17       527   -2.31
  0.066832  0.034156  0.965844  0.227723  0.261860   27   18       527   -2.43
  0.066832  0.037951  0.962049  0.245050  0.223909   27   20       527   -2.54
  0.066832  0.039848  0.960152  0.230198  0.242884   27   21       527   -2.66
  0.069307  0.045541  0.954459  0.217822  0.218216   28   24       527   -2.78
  0.071782  0.045541  0.954459  0.237624  0.271347   29   24       527   -2.89
  0.074257  0.047438  0.952562  0.235149  0.290323   30   25       527   -3.01
  0.084158  0.049336  0.950664  0.304455  0.278937   34   26       527   -3.13
  0.086634  0.053131  0.946869  0.242574  0.267552   35   28       527   -3.25
  0.086634  0.056926  0.943074  0.282178  0.265655   35   30       527   -3.36
  0.089109  0.058824  0.941176  0.247525  0.269450   36   31       527   -3.48
  0.094059  0.062619  0.937381  0.235149  0.296015   38   33       527   -3.60
  0.096535  0.068311  0.931689  0.284653  0.278937   39   36       527   -3.72
  0.099010  0.077799  0.922201  0.262376  0.263757   40   41       527   -3.83
  0.106436  0.079696  0.920304  0.277228  0.271347   43   42       527   -3.95
  0.111386  0.081594  0.918406  0.274752  0.271347   45   43       527   -4.07
  0.116337  0.089184  0.910816  0.311881  0.265655   47   47       527   -4.18
  0.121287  0.100569  0.899431  0.301980  0.282732   49   53       527   -4.30
  0.126238  0.104364  0.895636  0.314356  0.240987   51   55       527   -4.42
  0.133663  0.119545  0.880455  0.309406  0.294118   54   63       527   -4.54
  0.143564  0.132827  0.867173  0.319307  0.311195   58   70       527   -4.65
  0.150990  0.134725  0.865275  0.279703  0.288425   61   71       527   -4.77
  0.150990  0.146110  0.853890  0.324257  0.352941   61   77       527   -4.89
  0.158416  0.151803  0.848197  0.321782  0.354839   64   80       527   -5.00
  0.165842  0.159393  0.840607  0.366337  0.356736   67   84       527   -5.12
  0.168317  0.174573  0.825427  0.349010  0.316888   68   92       527   -5.24
  0.168317  0.184061  0.815939  0.349010  0.352941   68   97       527   -5.36
  0.170792  0.197343  0.802657  0.358911  0.303605   69  104       527   -5.47
  0.180693  0.208729  0.791271  0.376238  0.335863   73  110       527   -5.59
  0.188119  0.218216  0.781784  0.304455  0.332068   76  115       527   -5.71
  0.193069  0.233397  0.766603  0.336634  0.309298   78  123       527   -5.83
  0.198020  0.258065  0.741935  0.363861  0.328273   80  136       527   -5.94
  0.202970  0.269450  0.730550  0.334158  0.328273   82  142       527   -6.06
  0.210396  0.292220  0.707780  0.356436  0.328273   85  154       527   -6.18
  0.217822  0.313093  0.686907  0.378713  0.318786   88  165       527   -6.29
  0.220297  0.333966  0.666034  0.381188  0.368121   89  176       527   -6.41
  0.227723  0.349146  0.650854  0.356436  0.360531   92  184       527   -6.53
  0.230198  0.373814  0.626186  0.391089  0.352941   93  197       527   -6.65
  0.245050  0.392789  0.607211  0.351485  0.394687   99  207       527   -6.76
  0.252475  0.415560  0.584440  0.388614  0.409867  102  219       527   -6.88
  0.257426  0.432638  0.567362  0.423267  0.375712  104  228       527   -7.00
  0.264851  0.449715  0.550285  0.319307  0.385199  107  237       527   -7.12
  0.267327  0.480076  0.519924  0.393564  0.387097  108  253       527   -7.23
  0.267327  0.500949  0.499051  0.368812  0.379507  108  264       527   -7.35
  0.274752  0.533207  0.466793  0.376238  0.379507  111  281       527   -7.47
  0.292079  0.569260  0.430740  0.388614  0.390892  118  300       527   -7.58
  0.309406  0.588235  0.411765  0.400990  0.373814  125  310       527   -7.70
  0.314356  0.616698  0.383302  0.423267  0.419355  127  325       527   -7.82
  0.326733  0.641366  0.358634  0.373762  0.428843  132  338       527   -7.94
  0.329208  0.669829  0.330171  0.418317  0.428843  133  353       527   -8.05
  0.344059  0.686907  0.313093  0.423267  0.436433  139  362       527   -8.17
  0.351485  0.711575  0.288425  0.413366  0.426945  142  375       527   -8.29
  0.358911  0.726755  0.273245  0.452970  0.381404  145  383       527   -8.40
  0.371287  0.745731  0.254269  0.420792  0.419355  150  393       527   -8.52
  0.381188  0.760911  0.239089  0.423267  0.426945  154  401       527   -8.64
  0.391089  0.777989  0.222011  0.408416  0.445920  158  410       527   -8.76
  0.400990  0.800759  0.199241  0.433168  0.428843  162  422       527   -8.87
  0.405941  0.812144  0.187856  0.497525  0.445920  164  428       527   -8.99
  0.415842  0.817837  0.182163  0.509901  0.440228  168  431       527   -9.11
  0.433168  0.823529  0.176471  0.440594  0.464896  175  434       527   -9.23
  0.452970  0.831120  0.168880  0.418317  0.447818  183  438       527   -9.34
  0.460396  0.836812  0.163188  0.455446  0.470588  186  441       527   -9.46
  0.470297  0.842505  0.157495  0.485149  0.480076  190  444       527   -9.58
  0.475248  0.851992  0.148008  0.517327  0.455408  192  449       527   -9.69
  0.485149  0.855787  0.144213  0.420792  0.476281  196  451       527   -9.81
  0.497525  0.859583  0.140417  0.490099  0.468691  201  453       527   -9.93
  0.507426  0.870968  0.129032  0.475248  0.453510  205  459       527  -10.05
  0.514851  0.882353  0.117647  0.435644  0.470588  208  465       527  -10.16
  0.517327  0.888046  0.111954  0.504950  0.500949  209  468       527  -10.28
  0.529703  0.889943  0.110057  0.534653  0.506641  214  469       527  -10.40
  0.544554  0.897533  0.102467  0.487624  0.481973  220  473       527  -10.52
  0.551980  0.910816  0.089184  0.475248  0.531309  223  480       527  -10.63
  0.559406  0.916509  0.083491  0.490099  0.514231  226  483       527  -10.75
  0.561881  0.920304  0.079696  0.509901  0.506641  227  485       527  -10.87
  0.576733  0.925996  0.074004  0.514851  0.544592  233  488       527  -10.98
  0.584158  0.929791  0.070209  0.539604  0.487666  236  490       527  -11.10
  0.589109  0.935484  0.064516  0.507426  0.544592  238  493       527  -11.22
  0.594059  0.939279  0.060721  0.559406  0.527514  240  495       527  -11.34
  0.608911  0.939279  0.060721  0.547030  0.512334  246  495       527  -11.45
  0.621287  0.939279  0.060721  0.512376  0.544592  251  495       527  -11.57
  0.623762  0.948767  0.051233  0.537129  0.527514  252  500       527  -11.69
  0.646040  0.948767  0.051233  0.504950  0.569260  261  500       527  -11.80
  0.658416  0.954459  0.045541  0.527228  0.574953  266  503       527  -11.92
  0.673267  0.958254  0.041746  0.556931  0.537002  272  505       527  -12.04
  0.675743  0.958254  0.041746  0.544554  0.554080  273  505       527  -12.16
  0.683168  0.960152  0.039848  0.527228  0.527514  276  506       527  -12.27
  0.683168  0.962049  0.037951  0.584158  0.555977  276  507       527  -12.39
  0.693069  0.965844  0.034156  0.589109  0.537002  280  509       527  -12.51
  0.700495  0.965844  0.034156  0.589109  0.582543  283  509       527  -12.63
  0.715347  0.965844  0.034156  0.571782  0.554080  289  509       527  -12.74
  0.722772  0.967742  0.032258  0.608911  0.571157  292  510       527  -12.86
  0.725248  0.969639  0.030361  0.586634  0.586338  293  511       527  -12.98
  0.750000  0.971537  0.028463  0.623762  0.603416  303  512       527  -13.09
  0.759901  0.971537  0.028463  0.584158  0.611006  307  512       527  -13.21
  0.759901  0.975332  0.024668  0.599010  0.633776  307  514       527  -13.33
  0.772277  0.977230  0.022770  0.638614  0.599620  312  515       527  -13.45
  0.782178  0.979127  0.020873  0.576733  0.611006  316  516       527  -13.56
  0.794554  0.981025  0.018975  0.618812  0.590133  321  517       527  -13.68
  0.811881  0.981025  0.018975  0.613861  0.654649  328  517       527  -13.80
  0.826733  0.982922  0.017078  0.611386  0.620493  334  518       527  -13.91
  0.834158  0.982922  0.017078  0.586634  0.631879  337  518       527  -14.03
  0.836634  0.984820  0.015180  0.631188  0.603416  338  519       527  -14.15
  0.839109  0.986717  0.013283  0.589109  0.622391  339  520       527  -14.27
  0.849010  0.988615  0.011385  0.631188  0.629981  343  521       527  -14.38
  0.853960  0.990512  0.009488  0.660891  0.650854  345  522       527  -14.50
  0.861386  0.990512  0.009488  0.631188  0.641366  348  522       527  -14.62
  0.871287  0.990512  0.009488  0.626238  0.641366  352  522       527  -14.74
  0.873762  0.990512  0.009488  0.623762  0.656546  353  522       527  -14.85
  0.881188  0.992410  0.007590  0.695545  0.664137  356  523       527  -14.97
  0.888614  0.992410  0.007590  0.621287  0.681214  359  523       527  -15.09
  0.891089  0.992410  0.007590  0.623762  0.679317  360  523       527  -15.20
  0.896040  0.992410  0.007590  0.648515  0.637571  362  523       527  -15.32
  0.898515  0.992410  0.007590  0.648515  0.648956  363  523       527  -15.44
  0.908416  0.992410  0.007590  0.680693  0.673624  367  523       527  -15.56
  0.908416  0.992410  0.007590  0.695545  0.681214  367  523       527  -15.67
  0.910891  0.994307  0.005693  0.720297  0.666034  368  524       527  -15.79
  0.915842  0.994307  0.005693  0.715347  0.677419  370  524       527  -15.91
  0.920792  0.994307  0.005693  0.700495  0.666034  372  524       527  -16.03
  0.923267  0.994307  0.005693  0.695545  0.681214  373  524       527  -16.14
  0.928218  0.994307  0.005693  0.717822  0.703985  375  524       527  -16.26
  0.940594  0.994307  0.005693  0.740099  0.703985  380  524       527  -16.38
  0.943069  0.994307  0.005693  0.750000  0.700190  381  524       527  -16.49
  0.945545  0.994307  0.005693  0.722772  0.683112  382  524       527  -16.61
  0.950495  0.994307  0.005693  0.702970  0.721063  384  524       527  -16.73
  0.952970  0.994307  0.005693  0.720297  0.703985  385  524       527  -16.85
  0.952970  0.994307  0.005693  0.725248  0.732448  385  524       527  -16.96
  0.955446  0.996205  0.003795  0.725248  0.722960  386  525       527  -17.08
  0.960396  0.996205  0.003795  0.675743  0.717268  388  525       527  -17.20
  0.967822  0.996205  0.003795  0.707921  0.721063  391  525       527  -17.31
  0.967822  0.996205  0.003795  0.752475  0.732448  391  525       527  -17.43
  0.967822  0.996205  0.003795  0.702970  0.751423  391  525       527  -17.55
  0.970297  0.996205  0.003795  0.750000  0.745731  392  525       527  -17.67
  0.972772  0.996205  0.003795  0.762376  0.747628  393  525       527  -17.78
  0.977723  0.998102  0.001898  0.759901  0.705882  395  526       527  -17.90
  0.977723  0.998102  0.001898  0.779703  0.759013  395  526       527  -18.02
  0.977723  0.998102  0.001898  0.752475  0.724858  395  526       527  -18.14
  0.977723  0.998102  0.001898  0.784653  0.770398  395  526       527  -18.25
  0.977723  0.998102  0.001898  0.797030  0.749526  395  526       527  -18.37
  0.977723  0.998102  0.001898  0.797030  0.770398  395  526       527  -18.49
  0.977723  0.998102  0.001898  0.742574  0.785579  395  526       527  -18.60
  0.977723  0.998102  0.001898  0.774752  0.795066  395  526       527  -18.72
  0.977723  0.998102  0.001898  0.814356  0.781784  395  526       527  -18.84
  0.977723  0.998102  0.001898  0.772277  0.810247  395  526       527  -18.96
  0.980198  0.998102  0.001898  0.787129  0.785579  396  526       527  -19.07
  0.980198  0.998102  0.001898  0.789604  0.827324  396  526       527  -19.19
  0.980198  1.000000  0.000000  0.834158  0.777989  396  527       527  -19.31
  0.980198  1.000000  0.000000  0.797030  0.808349  396  527       527  -19.43
  0.980198  1.000000  0.000000  0.787129  0.831120  396  527       527  -19.54
  0.980198  1.000000  0.000000  0.806931  0.836812  396  527       527  -19.66
  0.985149  1.000000  0.000000  0.789604  0.831120  398  527       527  -19.78
  0.990099  1.000000  0.000000  0.792079  0.785579  400  527       527  -19.89
  0.990099  1.000000  0.000000  0.816832  0.812144  400  527       527  -20.01
  0.990099  1.000000  0.000000  0.836634  0.844402  400  527       527  -20.13
  0.990099  1.000000  0.000000  0.856436  0.806452  400  527       527  -20.25
  0.990099  1.000000  0.000000  0.856436  0.846300  400  527       527  -20.36
  0.995050  1.000000  0.000000  0.849010  0.810247  402  527       527  -20.48
  0.995050  1.000000  0.000000  0.831683  0.840607  402  527       527  -20.60
  0.995050  1.000000  0.000000  0.849010  0.855787  402  527       527  -20.71
  0.995050  1.000000  0.000000  0.846535  0.876660  402  527       527  -20.83
  0.995050  1.000000  0.000000  0.853960  0.827324  402  527       527  -20.95
  0.995050  1.000000  0.000000  0.883663  0.863378  402  527       527  -21.07
  0.997525  1.000000  0.000000  0.888614  0.850095  403  527       527  -21.18
  0.997525  1.000000  0.000000  0.863861  0.884250  403  527       527  -21.30
  0.997525  1.000000  0.000000  0.893564  0.861480  403  527       527  -21.42
  0.997525  1.000000  0.000000  0.846535  0.888046  403  527       527  -21.54
  0.997525  1.000000  0.000000  0.896040  0.863378  403  527       527  -21.65
  0.997525  1.000000  0.000000  0.900990  0.889943  403  527       527  -21.77
  0.997525  1.000000  0.000000  0.891089  0.891841  403  527       527  -21.89
  0.997525  1.000000  0.000000  0.891089  0.886148  403  527       527  -22.00
  0.997525  1.000000  0.000000  0.903465  0.895636  403  527       527  -22.12
  0.997525  1.000000  0.000000  0.878713  0.876660  403  527       527  -22.24
  0.997525  1.000000  0.000000  0.913366  0.893738  403  527       527  -22.36
  0.997525  1.000000  0.000000  0.930693  0.907021  403  527       527  -22.47
  0.997525  1.000000  0.000000  0.866337  0.895636  403  527       527  -22.59
  0.997525  1.000000  0.000000  0.910891  0.914611  403  527       527  -22.71
  0.997525  1.000000  0.000000  0.938119  0.922201  403  527       527  -22.83
  0.997525  1.000000  0.000000  0.918317  0.924099  403  527       527  -22.94
  0.997525  1.000000  0.000000  0.925743  0.933586  403  527       527  -23.06
  0.997525  1.000000  0.000000  0.938119  0.939279  403  527       527  -23.18
  0.997525  1.000000  0.000000  0.933168  0.946869  403  527       527  -23.29
  0.997525  1.000000  0.000000  0.950495  0.943074  403  527       527  -23.41
  0.997525  1.000000  0.000000  0.945545  0.941176  403  527       527  -23.53
  0.997525  1.000000  0.000000  0.957921  0.941176  403  527       527  -23.65
  0.997525  1.000000  0.000000  0.940594  0.944972  403  527       527  -23.76
  0.997525  1.000000  0.000000  0.948020  0.965844  403  527       527  -23.88
  0.997525  1.000000  0.000000  0.967822  0.967742  403  527       527  -24.00
  0.997525  1.000000  0.000000  0.955446  0.952562  403  527       527  -24.11
  0.997525  1.000000  0.000000  0.980198  0.952562  403  527       527  -24.23
  0.997525  1.000000  0.000000  0.972772  0.967742  403  527       527  -24.35
  0.997525  1.000000  0.000000  0.967822  0.979127  403  527       527  -24.47
  0.997525  1.000000  0.000000  0.985149  0.977230  403  527       527  -24.58
  0.997525  1.000000  0.000000  0.977723  0.982922  403  527       527  -24.70
  0.997525  1.000000  0.000000  0.975248  0.979127  403  527       527  -24.82
  0.997525  1.000000  0.000000  0.985149  0.992410  403  527       527  -24.94
  0.997525  1.000000  0.000000  1.000000  0.998102  403  527       527  -25.05
  0.997525  1.000000  0.000000  1.000000  1.000000  403  527       527  -25.17
  1.000000  1.000000  0.000000  1.000000  1.000000  404  527       527  -25.29
  1.000000  1.000000  0.000000  1.000000  1.000000  404  527       527  -25.40
  1.000000  1.000000  0.000000  1.000000  1.000000  404  527       527  -25.52
  1.000000  1.000000  0.000000  1.000000  1.000000  404  527       527  -25.64
  1.000000  1.000000  0.000000  1.000000  1.000000  404  527       527  -25.76
  1.000000  1.000000  0.000000  1.000000  1.000000  404  527       527  -25.87
  1.000000  1.000000  0.000000  1.000000  1.000000  404  527       527  -25.99
  1.000000  1.000000  0.000000  1.000000  1.000000  404  527       527  -26.11
  1.000000  1.000000  0.000000  1.000000  1.000000  404  527       527  -26.23
  1.000000  1.000000  0.000000  1.000000  1.000000  404  527       527  -26.34
  1.000000  1.000000  0.000000  1.000000  1.000000  404  527       527  -26.46
  1.000000  1.000000  0.000000  1.000000  1.000000  404  527       527  -26.58
  1.000000  1.000000  0.000000  1.000000  1.000000  404  527       527  -26.69
  1.000000  1.000000  0.000000  1.000000  1.000000  404  527       527  -26.81
  1.000000  1.000000  0.000000  1.000000  1.000000  404  527       527  -26.93
  1.000000  1.000000  0.000000  1.000000  1.000000  404  527       527  -27.05
  1.000000  1.000000  0.000000  1.000000  1.000000  404  527       527  -27.16
  1.000000  1.000000  0.000000  1.000000  1.000000  404  527       527  -27.28
  1.000000  1.000000  0.000000  1.000000  1.000000  404  527       527  -27.40
  1.000000  1.000000  0.000000  1.000000  1.000000  404  527       527  -27.51
  1.000000  1.000000  0.000000  1.000000  1.000000  404  527       527  -27.63
  1.000000  1.000000  0.000000  1.000000  1.000000  404  527       527  -27.75
  1.000000  1.000000  0.000000  1.000000  1.000000  404  527       527  -27.87
  1.000000  1.000000  0.000000  1.000000  1.000000  404  527       527  -27.98
  1.000000  1.000000  0.000000  1.000000  1.000000  404  527       527  -28.10
  1.000000  1.000000  0.000000  1.000000  1.000000  404  527       527  -28.22
  1.000000  1.000000  0.000000  1.000000  1.000000  404  527       527  -28.34
  1.000000  1.000000  0.000000  1.000000  1.000000  404  527       527  -28.45
  1.000000  1.000000  0.000000  1.000000  1.000000  404  527       527  -28.57
  1.000000  1.000000  0.000000  1.000000  1.000000  404  527       527  -28.69
  1.000000  1.000000  0.000000  1.000000  1.000000  404  527       527  -28.80
  1.000000  1.000000  0.000000  1.000000  1.000000  404  527       527  -28.92
  1.000000  1.000000  0.000000  1.000000  1.000000  404  527       527  -29.04
  1.000000  1.000000  0.000000  1.000000  1.000000  404  527       527  -29.16
  1.000000  1.000000  0.000000  1.000000  1.000000  404  527       527  -29.27
  1.000000  1.000000  0.000000  1.000000  1.000000  404  527       527  -29.39
  1.000000  1.000000  0.000000  1.000000  1.000000  404  527       527  -29.51
  1.000000  1.000000  0.000000  1.000000  1.000000  404  527       527  -29.63
  1.000000  1.000000  0.000000  1.000000  1.000000  404  527       527  -29.74
  1.000000  1.000000  0.000000  1.000000  1.000000  404  527       527  -29.86
  1.000000  1.000000  0.000000  1.000000  1.000000  404  527       527  -29.98
  1.000000  1.000000  0.000000  1.000000  1.000000  404  527       527  -30.09
  1.000000  1.000000  0.000000  1.000000  1.000000  404  527       527  -30.21
  1.000000  1.000000  0.000000  1.000000  1.000000  404  527       527  -30.33
  1.000000  1.000000  0.000000  1.000000  1.000000  404  527       527  -30.45
  1.000000  1.000000  0.000000  1.000000  1.000000  404  527       527  -30.56
  1.000000  1.000000  0.000000  1.000000  1.000000  404  527       527  -30.68
  1.000000  1.000000  0.000000  1.000000  1.000000  404  527       527  -30.80
  1.000000  1.000000  0.000000  1.000000  1.000000  404  527       527  -30.91
  1.000000  1.000000  0.000000  1.000000  1.000000  404  527       527  -31.03
  1.000000  1.000000  0.000000  1.000000  1.000000  404  527       527  -31.15
  1.000000  1.000000  0.000000  1.000000  1.000000  404  527       527  -31.27
  1.000000  1.000000  0.000000  1.000000  1.000000  404  527       527  -31.38
  1.000000  1.000000  0.000000  1.000000  1.000000  404  527       527  -31.50
  1.000000  1.000000  0.000000  1.000000  1.000000  404  527       527  -31.62
  1.000000  1.000000  0.000000  1.000000  1.000000  404  527       527  -31.74
  1.000000  1.000000  0.000000  1.000000  1.000000  404  527       527  -31.85
  1.000000  1.000000  0.000000  1.000000  1.000000  404  527       527  -31.97
  1.000000  1.000000  0.000000  1.000000  1.000000  404  527       527  -32.09
  1.000000  1.000000  0.000000  1.000000  1.000000  404  527       527  -32.20
  1.000000  1.000000  0.000000  1.000000  1.000000  404  527       527  -32.32
  1.000000  1.000000  0.000000  1.000000  1.000000  404  527       527  -32.44
  1.000000  1.000000  0.000000  1.000000  1.000000  404  527       527  -32.56
  1.000000  1.000000  0.000000  1.000000  1.000000  404  527       527  -32.67
  1.000000  1.000000  0.000000  1.000000  1.000000  404  527       527  -32.79
  1.000000  1.000000  0.000000  1.000000  1.000000  404  527       527  -32.91
  1.000000  1.000000  0.000000  1.000000  1.000000  404  527       527  -33.03
  1.000000  1.000000  0.000000  1.000000  1.000000  404  527       527  -33.14
  1.000000  1.000000  0.000000  1.000000  1.000000  404  527       527  -33.26
  1.000000  1.000000  0.000000  1.000000  1.000000  404  527       527  -33.38
  1.000000  1.000000  0.000000  1.000000  1.000000  404  527       527  -33.49
  1.000000  1.000000  0.000000  1.000000  1.000000  404  527       527  -33.61
  1.000000  1.000000  0.000000  1.000000  1.000000  404  527       527  -33.73
  1.000000  1.000000  0.000000  1.000000  1.000000  404  527       527  -33.85
  1.000000  1.000000  0.000000  1.000000  1.000000  404  527       527  -33.96
  1.000000  1.000000  0.000000  1.000000  1.000000  404  527       527  -34.08
  1.000000  1.000000  0.000000  1.000000  1.000000  404  527       527  -34.20
  1.000000  1.000000  0.000000  1.000000  1.000000  404  527       527  -34.31
  1.000000  1.000000  0.000000  1.000000  1.000000  404  527       527  -34.43
  1.000000  1.000000  0.000000  1.000000  1.000000  404  527       527  -34.55
  1.000000  1.000000  0.000000  1.000000  1.000000  404  527       527  -34.67
  1.000000  1.000000  0.000000  1.000000  1.000000  404  527       527  -34.78
  1.000000  1.000000  0.000000  1.000000  1.000000  404  527       527  -34.90
  1.000000  1.000000  0.000000  1.000000  1.000000  404  527       527  -35.02
  1.000000  1.000000  0.000000  1.000000  1.000000  404  527       527  -35.14
  1.000000  1.000000  0.000000  1.000000  1.000000  404  527       527  -35.25
  1.000000  1.000000  0.000000  1.000000  1.000000  404  527       527  -35.37
  1.000000  1.000000  0.000000  1.000000  1.000000  404  527       527  -35.49
  1.000000  1.000000  0.000000  1.000000  1.000000  404  527       527  -35.60
  1.000000  1.000000  0.000000  1.000000  1.000000  404  527       527  -35.72
  1.000000  1.000000  0.000000  1.000000  1.000000  404  527       527  -35.84
  1.000000  1.000000  0.000000  1.000000  1.000000  404  527       527  -35.96
  1.000000  1.000000  0.000000  1.000000  1.000000  404  527       527  -36.07
  1.000000  1.000000  0.000000  1.000000  1.000000  404  527       527  -36.19
  1.000000  1.000000  0.000000  1.000000  1.000000  404  527       527  -36.31
  1.000000  1.000000  0.000000  1.000000  1.000000  404  527       527  -36.43
  1.000000  1.000000  0.000000  1.000000  1.000000  404  527       527  -36.54
  1.000000  1.000000  0.000000  1.000000  1.000000  404  527       527  -36.66
  1.000000  1.000000  0.000000  1.000000  1.000000  404  527       527  -36.78
  1.000000  1.000000  0.000000  1.000000  1.000000  404  527       527  -36.89
  1.000000  1.000000  0.000000  1.000000  1.000000  404  527       527  -37.01
  1.000000  1.000000  0.000000  1.000000  1.000000  404  527       527  -37.13
  1.000000  1.000000  0.000000  1.000000  1.000000  404  527       527  -37.25
  1.000000  1.000000  0.000000  1.000000  1.000000  404  527       527  -37.36
  1.000000  1.000000  0.000000  1.000000  1.000000  404  527       527  -37.48
  1.000000  1.000000  0.000000  1.000000  1.000000  404  527       527  -37.60
  1.000000  1.000000  0.000000  1.000000  1.000000  404  527       527  -37.71
  1.000000  1.000000  0.000000  1.000000  1.000000  404  527       527  -37.83
  1.000000  1.000000  0.000000  1.000000  1.000000  404  527       527  -37.95
  1.000000  1.000000  0.000000  1.000000  1.000000  404  527       527  -38.07
  1.000000  1.000000  0.000000  1.000000  1.000000  404  527       527  -38.18
  1.000000  1.000000  0.000000  1.000000  1.000000  404  527       527  -38.30
  1.000000  1.000000  0.000000  1.000000  1.000000  404  527       527  -38.42
  1.000000  1.000000  0.000000  1.000000  1.000000  404  527       527  -38.54
  1.000000  1.000000  0.000000  1.000000  1.000000  404  527       527  -38.65
  1.000000  1.000000  0.000000  1.000000  1.000000  404  527       527  -38.77
  1.000000  1.000000  0.000000  1.000000  1.000000  404  527       527  -38.89
  1.000000  1.000000  0.000000  1.000000  1.000000  404  527       527  -39.00
  1.000000  1.000000  0.000000  1.000000  1.000000  404  527       527  -39.12
  1.000000  1.000000  0.000000  1.000000  1.000000  404  527       527  -39.24
  1.000000  1.000000  0.000000  1.000000  1.000000  404  527       527  -39.36
  1.000000  1.000000  0.000000  1.000000  1.000000  404  527       527  -39.47
  1.000000  1.000000  0.000000  1.000000  1.000000  404  527       527  -39.59
  1.000000  1.000000  0.000000  1.000000  1.000000  404  527       527  -39.71
  1.000000  1.000000  0.000000  1.000000  1.000000  404  527       527  -39.83
# AUC = 0.698785 0.498018
