# Supplementary material for: Binding free energy predictions in host-guest systems using Autodock4. A retrospective analysis on SAMPL6, SAMPL7 and SAMPL8 challenges
Source: J Comput Aided Mol Des. 2021 May 24;35(6):721–9. doi: 10.1007/s10822-021-00388-4 (PMC8141411; doi:10.1007/s10822-021-00388-4)
Supplement: Supplementary file 1 — Supplementary material 1 (ZIP 20409 kb) [file 10822_2021_388_MOESM1_ESM.zip › workspace/ROCs/SAMPL8.AUTO.corr.roc]

  0.000000  0.000000  1.000000  0.000000  0.000000    0    0         6   -1.63
  0.000000  0.000000  1.000000  0.000000  0.000000    0    0         6   -1.66
  0.000000  0.000000  1.000000  0.000000  0.000000    0    0         6   -1.70
  0.000000  0.000000  1.000000  0.000000  0.000000    0    0         6   -1.73
  0.000000  0.000000  1.000000  0.000000  0.000000    0    0         6   -1.76
  0.000000  0.000000  1.000000  0.000000  0.000000    0    0         6   -1.80
  0.000000  0.000000  1.000000  0.000000  0.000000    0    0         6   -1.83
  0.000000  0.000000  1.000000  0.000000  0.000000    0    0         6   -1.86
  0.000000  0.000000  1.000000  0.000000  0.000000    0    0         6   -1.90
  0.000000  0.000000  1.000000  0.000000  0.000000    0    0         6   -1.93
  0.000000  0.000000  1.000000  0.000000  0.000000    0    0         6   -1.96
  0.000000  0.000000  1.000000  0.000000  0.000000    0    0         6   -2.00
  0.000000  0.000000  1.000000  0.000000  0.000000    0    0         6   -2.03
  0.000000  0.000000  1.000000  0.000000  0.000000    0    0         6   -2.06
  0.000000  0.000000  1.000000  0.000000  0.000000    0    0         6   -2.10
  0.000000  0.000000  1.000000  0.000000  0.000000    0    0         6   -2.13
  0.000000  0.000000  1.000000  0.000000  0.000000    0    0         6   -2.16
  0.000000  0.000000  1.000000  0.000000  0.000000    0    0         6   -2.20
  0.000000  0.000000  1.000000  0.000000  0.000000    0    0         6   -2.23
  0.000000  0.000000  1.000000  0.000000  0.000000    0    0         6   -2.26
  0.000000  0.000000  1.000000  0.000000  0.000000    0    0         6   -2.30
  0.000000  0.000000  1.000000  0.000000  0.000000    0    0         6   -2.33
  0.000000  0.000000  1.000000  0.000000  0.000000    0    0         6   -2.36
  0.000000  0.000000  1.000000  0.000000  0.000000    0    0         6   -2.40
  0.000000  0.000000  1.000000  0.000000  0.000000    0    0         6   -2.43
  0.000000  0.000000  1.000000  0.000000  0.000000    0    0         6   -2.46
  0.000000  0.000000  1.000000  0.000000  0.000000    0    0         6   -2.50
  0.000000  0.000000  1.000000  0.000000  0.000000    0    0         6   -2.53
  0.000000  0.000000  1.000000  0.000000  0.000000    0    0         6   -2.56
  0.000000  0.000000  1.000000  0.000000  0.000000    0    0         6   -2.59
  0.000000  0.000000  1.000000  0.000000  0.000000    0    0         6   -2.63
  0.000000  0.000000  1.000000  0.000000  0.000000    0    0         6   -2.66
  0.000000  0.000000  1.000000  0.000000  0.000000    0    0         6   -2.69
  0.000000  0.000000  1.000000  0.000000  0.000000    0    0         6   -2.73
  0.000000  0.000000  1.000000  0.000000  0.000000    0    0         6   -2.76
  0.000000  0.000000  1.000000  0.000000  0.000000    0    0         6   -2.79
  0.000000  0.000000  1.000000  0.000000  0.000000    0    0         6   -2.83
  0.000000  0.000000  1.000000  0.000000  0.000000    0    0         6   -2.86
  0.000000  0.000000  1.000000  0.000000  0.000000    0    0         6   -2.89
  0.000000  0.000000  1.000000  0.000000  0.000000    0    0         6   -2.93
  0.000000  0.000000  1.000000  0.000000  0.000000    0    0         6   -2.96
  0.000000  0.000000  1.000000  0.000000  0.000000    0    0         6   -2.99
  0.000000  0.000000  1.000000  0.000000  0.000000    0    0         6   -3.03
  0.000000  0.000000  1.000000  0.000000  0.000000    0    0         6   -3.06
  0.000000  0.000000  1.000000  0.000000  0.000000    0    0         6   -3.09
  0.000000  0.000000  1.000000  0.000000  0.000000    0    0         6   -3.13
  0.000000  0.000000  1.000000  0.000000  0.000000    0    0         6   -3.16
  0.000000  0.000000  1.000000  0.000000  0.000000    0    0         6   -3.19
  0.000000  0.000000  1.000000  0.000000  0.000000    0    0         6   -3.23
  0.000000  0.000000  1.000000  0.000000  0.000000    0    0         6   -3.26
  0.000000  0.000000  1.000000  0.000000  0.000000    0    0         6   -3.29
  0.000000  0.000000  1.000000  0.000000  0.000000    0    0         6   -3.33
  0.000000  0.000000  1.000000  0.000000  0.000000    0    0         6   -3.36
  0.000000  0.000000  1.000000  0.000000  0.000000    0    0         6   -3.39
  0.000000  0.000000  1.000000  0.000000  0.000000    0    0         6   -3.43
  0.000000  0.000000  1.000000  0.000000  0.000000    0    0         6   -3.46
  0.000000  0.000000  1.000000  0.000000  0.000000    0    0         6   -3.49
  0.000000  0.000000  1.000000  0.000000  0.000000    0    0         6   -3.53
  0.000000  0.000000  1.000000  0.000000  0.000000    0    0         6   -3.56
  0.000000  0.000000  1.000000  0.000000  0.000000    0    0         6   -3.59
  0.000000  0.000000  1.000000  0.000000  0.000000    0    0         6   -3.63
  0.000000  0.000000  1.000000  0.000000  0.000000    0    0         6   -3.66
  0.000000  0.000000  1.000000  0.000000  0.000000    0    0         6   -3.69
  0.000000  0.000000  1.000000  0.000000  0.000000    0    0         6   -3.73
  0.000000  0.000000  1.000000  0.000000  0.000000    0    0         6   -3.76
  0.000000  0.000000  1.000000  0.000000  0.000000    0    0         6   -3.79
  0.000000  0.000000  1.000000  0.000000  0.000000    0    0         6   -3.83
  0.000000  0.000000  1.000000  0.000000  0.000000    0    0         6   -3.86
  0.000000  0.000000  1.000000  0.000000  0.000000    0    0         6   -3.89
  0.000000  0.000000  1.000000  0.000000  0.000000    0    0         6   -3.93
  0.000000  0.000000  1.000000  0.000000  0.000000    0    0         6   -3.96
  0.000000  0.000000  1.000000  0.000000  0.000000    0    0         6   -3.99
  0.000000  0.000000  1.000000  0.000000  0.000000    0    0         6   -4.03
  0.000000  0.000000  1.000000  0.000000  0.000000    0    0         6   -4.06
  0.000000  0.000000  1.000000  0.000000  0.000000    0    0         6   -4.09
  0.000000  0.000000  1.000000  0.000000  0.000000    0    0         6   -4.13
  0.000000  0.000000  1.000000  0.000000  0.000000    0    0         6   -4.16
  0.000000  0.000000  1.000000  0.000000  0.000000    0    0         6   -4.19
  0.000000  0.000000  1.000000  0.000000  0.000000    0    0         6   -4.23
  0.000000  0.000000  1.000000  0.000000  0.000000    0    0         6   -4.26
  0.000000  0.000000  1.000000  0.000000  0.000000    0    0         6   -4.29
  0.000000  0.000000  1.000000  0.000000  0.000000    0    0         6   -4.33
  0.000000  0.000000  1.000000  0.000000  0.000000    0    0         6   -4.36
  0.000000  0.000000  1.000000  0.000000  0.000000    0    0         6   -4.39
  0.000000  0.000000  1.000000  0.000000  0.000000    0    0         6   -4.43
  0.000000  0.000000  1.000000  0.000000  0.000000    0    0         6   -4.46
  0.000000  0.000000  1.000000  0.000000  0.000000    0    0         6   -4.49
  0.000000  0.000000  1.000000  0.000000  0.000000    0    0         6   -4.52
  0.000000  0.000000  1.000000  0.000000  0.000000    0    0         6   -4.56
  0.000000  0.000000  1.000000  0.000000  0.000000    0    0         6   -4.59
  0.000000  0.000000  1.000000  0.000000  0.000000    0    0         6   -4.62
  0.000000  0.000000  1.000000  0.000000  0.000000    0    0         6   -4.66
  0.000000  0.000000  1.000000  0.000000  0.000000    0    0         6   -4.69
  0.000000  0.000000  1.000000  0.000000  0.000000    0    0         6   -4.72
  0.000000  0.000000  1.000000  0.000000  0.000000    0    0         6   -4.76
  0.000000  0.000000  1.000000  0.000000  0.000000    0    0         6   -4.79
  0.000000  0.000000  1.000000  0.000000  0.000000    0    0         6   -4.82
  0.000000  0.000000  1.000000  0.000000  0.000000    0    0         6   -4.86
  0.000000  0.000000  1.000000  0.000000  0.000000    0    0         6   -4.89
  0.000000  0.000000  1.000000  0.000000  0.000000    0    0         6   -4.92
  0.000000  0.000000  1.000000  0.000000  0.000000    0    0         6   -4.96
  0.000000  0.000000  1.000000  0.000000  0.000000    0    0         6   -4.99
  0.000000  0.000000  1.000000  0.000000  0.000000    0    0         6   -5.02
  0.000000  0.000000  1.000000  0.000000  0.000000    0    0         6   -5.06
  0.000000  0.000000  1.000000  0.000000  0.000000    0    0         6   -5.09
  0.000000  0.000000  1.000000  0.000000  0.000000    0    0         6   -5.12
  0.000000  0.000000  1.000000  0.000000  0.000000    0    0         6   -5.16
  0.000000  0.000000  1.000000  0.000000  0.000000    0    0         6   -5.19
  0.000000  0.000000  1.000000  0.000000  0.000000    0    0         6   -5.22
  0.000000  0.000000  1.000000  0.000000  0.000000    0    0         6   -5.26
  0.000000  0.000000  1.000000  0.000000  0.000000    0    0         6   -5.29
  0.000000  0.000000  1.000000  0.000000  0.000000    0    0         6   -5.32
  0.000000  0.000000  1.000000  0.000000  0.000000    0    0         6   -5.36
  0.000000  0.000000  1.000000  0.000000  0.000000    0    0         6   -5.39
  0.000000  0.000000  1.000000  0.000000  0.000000    0    0         6   -5.42
  0.000000  0.000000  1.000000  0.000000  0.000000    0    0         6   -5.46
  0.000000  0.000000  1.000000  0.000000  0.000000    0    0         6   -5.49
  0.000000  0.000000  1.000000  0.000000  0.000000    0    0         6   -5.52
  0.000000  0.000000  1.000000  0.000000  0.000000    0    0         6   -5.56
  0.000000  0.000000  1.000000  0.000000  0.000000    0    0         6   -5.59
  0.000000  0.000000  1.000000  0.000000  0.000000    0    0         6   -5.62
  0.000000  0.000000  1.000000  0.000000  0.000000    0    0         6   -5.66
  0.000000  0.000000  1.000000  0.000000  0.000000    0    0         6   -5.69
  0.000000  0.000000  1.000000  0.000000  0.000000    0    0         6   -5.72
  0.000000  0.000000  1.000000  0.000000  0.000000    0    0         6   -5.76
  0.000000  0.166667  0.833333  0.000000  0.000000    0    1         6   -5.79
  0.000000  0.166667  0.833333  0.000000  0.000000    0    1         6   -5.82
  0.000000  0.166667  0.833333  0.000000  0.000000    0    1         6   -5.86
  0.000000  0.166667  0.833333  0.000000  0.000000    0    1         6   -5.89
  0.000000  0.166667  0.833333  0.000000  0.000000    0    1         6   -5.92
  0.000000  0.166667  0.833333  0.000000  0.000000    0    1         6   -5.96
  0.000000  0.166667  0.833333  0.000000  0.000000    0    1         6   -5.99
  0.000000  0.166667  0.833333  0.000000  0.000000    0    1         6   -6.02
  0.000000  0.166667  0.833333  0.000000  0.000000    0    1         6   -6.06
  0.000000  0.166667  0.833333  0.125000  0.000000    0    1         6   -6.09
  0.000000  0.166667  0.833333  0.000000  0.000000    0    1         6   -6.12
  0.000000  0.166667  0.833333  0.125000  0.166667    0    1         6   -6.16
  0.000000  0.166667  0.833333  0.000000  0.000000    0    1         6   -6.19
  0.000000  0.166667  0.833333  0.000000  0.000000    0    1         6   -6.22
  0.000000  0.166667  0.833333  0.125000  0.000000    0    1         6   -6.26
  0.000000  0.166667  0.833333  0.000000  0.166667    0    1         6   -6.29
  0.000000  0.333333  0.666667  0.000000  0.166667    0    2         6   -6.32
  0.000000  0.333333  0.666667  0.000000  0.166667    0    2         6   -6.36
  0.000000  0.333333  0.666667  0.125000  0.000000    0    2         6   -6.39
  0.000000  0.333333  0.666667  0.125000  0.000000    0    2         6   -6.42
  0.000000  0.333333  0.666667  0.125000  0.000000    0    2         6   -6.45
  0.000000  0.333333  0.666667  0.250000  0.000000    0    2         6   -6.49
  0.000000  0.333333  0.666667  0.125000  0.000000    0    2         6   -6.52
  0.000000  0.333333  0.666667  0.125000  0.000000    0    2         6   -6.55
  0.000000  0.333333  0.666667  0.125000  0.000000    0    2         6   -6.59
  0.000000  0.333333  0.666667  0.125000  0.333333    0    2         6   -6.62
  0.000000  0.333333  0.666667  0.125000  0.166667    0    2         6   -6.65
  0.000000  0.333333  0.666667  0.125000  0.166667    0    2         6   -6.69
  0.000000  0.333333  0.666667  0.125000  0.166667    0    2         6   -6.72
  0.000000  0.333333  0.666667  0.125000  0.166667    0    2         6   -6.75
  0.000000  0.333333  0.666667  0.125000  0.000000    0    2         6   -6.79
  0.000000  0.333333  0.666667  0.125000  0.166667    0    2         6   -6.82
  0.000000  0.333333  0.666667  0.250000  0.166667    0    2         6   -6.85
  0.000000  0.333333  0.666667  0.250000  0.166667    0    2         6   -6.89
  0.000000  0.333333  0.666667  0.000000  0.166667    0    2         6   -6.92
  0.000000  0.333333  0.666667  0.125000  0.000000    0    2         6   -6.95
  0.000000  0.333333  0.666667  0.125000  0.166667    0    2         6   -6.99
  0.000000  0.333333  0.666667  0.000000  0.333333    0    2         6   -7.02
  0.000000  0.333333  0.666667  0.000000  0.333333    0    2         6   -7.05
  0.000000  0.333333  0.666667  0.000000  0.000000    0    2         6   -7.09
  0.000000  0.333333  0.666667  0.375000  0.000000    0    2         6   -7.12
  0.125000  0.333333  0.666667  0.250000  0.333333    1    2         6   -7.15
  0.250000  0.333333  0.666667  0.250000  0.333333    2    2         6   -7.19
  0.250000  0.333333  0.666667  0.375000  0.166667    2    2         6   -7.22
  0.250000  0.333333  0.666667  0.125000  0.000000    2    2         6   -7.25
  0.250000  0.333333  0.666667  0.000000  0.333333    2    2         6   -7.29
  0.250000  0.333333  0.666667  0.250000  0.000000    2    2         6   -7.32
  0.250000  0.500000  0.500000  0.375000  0.166667    2    3         6   -7.35
  0.250000  0.500000  0.500000  0.375000  0.000000    2    3         6   -7.39
  0.250000  0.500000  0.500000  0.250000  0.166667    2    3         6   -7.42
  0.250000  0.500000  0.500000  0.125000  0.500000    2    3         6   -7.45
  0.250000  0.500000  0.500000  0.250000  0.166667    2    3         6   -7.49
  0.250000  0.500000  0.500000  0.125000  0.166667    2    3         6   -7.52
  0.250000  0.500000  0.500000  0.250000  0.666667    2    3         6   -7.55
  0.250000  0.500000  0.500000  0.125000  0.000000    2    3         6   -7.59
  0.250000  0.500000  0.500000  0.375000  0.000000    2    3         6   -7.62
  0.375000  0.500000  0.500000  0.000000  0.166667    3    3         6   -7.65
  0.375000  0.500000  0.500000  0.000000  0.166667    3    3         6   -7.69
  0.375000  0.500000  0.500000  0.625000  0.333333    3    3         6   -7.72
  0.375000  0.500000  0.500000  0.375000  0.333333    3    3         6   -7.75
  0.375000  0.500000  0.500000  0.125000  0.333333    3    3         6   -7.79
  0.375000  0.500000  0.500000  0.125000  0.500000    3    3         6   -7.82
  0.375000  0.500000  0.500000  0.375000  0.500000    3    3         6   -7.85
  0.375000  0.500000  0.500000  0.375000  0.333333    3    3         6   -7.89
  0.375000  0.666667  0.333333  0.125000  0.166667    3    4         6   -7.92
  0.375000  0.666667  0.333333  0.500000  0.500000    3    4         6   -7.95
  0.500000  0.666667  0.333333  0.125000  0.333333    4    4         6   -7.99
  0.500000  0.666667  0.333333  0.375000  0.333333    4    4         6   -8.02
  0.500000  0.833333  0.166667  0.250000  0.166667    4    5         6   -8.05
  0.500000  0.833333  0.166667  0.250000  0.166667    4    5         6   -8.09
  0.500000  0.833333  0.166667  0.250000  0.333333    4    5         6   -8.12
  0.500000  0.833333  0.166667  0.375000  0.333333    4    5         6   -8.15
  0.500000  0.833333  0.166667  0.375000  0.166667    4    5         6   -8.19
  0.500000  0.833333  0.166667  0.500000  0.166667    4    5         6   -8.22
  0.500000  0.833333  0.166667  0.375000  0.166667    4    5         6   -8.25
  0.500000  0.833333  0.166667  0.750000  0.166667    4    5         6   -8.29
  0.500000  0.833333  0.166667  0.375000  0.333333    4    5         6   -8.32
  0.500000  0.833333  0.166667  0.250000  0.166667    4    5         6   -8.35
  0.500000  0.833333  0.166667  0.250000  0.333333    4    5         6   -8.38
  0.500000  0.833333  0.166667  0.375000  0.333333    4    5         6   -8.42
  0.500000  0.833333  0.166667  0.125000  0.166667    4    5         6   -8.45
  0.500000  0.833333  0.166667  0.250000  0.000000    4    5         6   -8.48
  0.500000  0.833333  0.166667  0.125000  0.166667    4    5         6   -8.52
  0.500000  0.833333  0.166667  0.125000  0.666667    4    5         6   -8.55
  0.500000  0.833333  0.166667  0.250000  0.166667    4    5         6   -8.58
  0.500000  0.833333  0.166667  0.125000  0.000000    4    5         6   -8.62
  0.500000  0.833333  0.166667  0.375000  0.166667    4    5         6   -8.65
  0.500000  0.833333  0.166667  0.250000  0.500000    4    5         6   -8.68
  0.625000  0.833333  0.166667  0.500000  0.000000    5    5         6   -8.72
  0.625000  0.833333  0.166667  0.250000  0.333333    5    5         6   -8.75
  0.750000  0.833333  0.166667  0.500000  0.500000    6    5         6   -8.78
  0.750000  0.833333  0.166667  0.500000  0.500000    6    5         6   -8.82
  0.750000  0.833333  0.166667  0.500000  0.833333    6    5         6   -8.85
  0.750000  0.833333  0.166667  0.375000  0.333333    6    5         6   -8.88
  0.750000  1.000000  0.000000  0.375000  0.333333    6    6         6   -8.92
  0.750000  1.000000  0.000000  0.375000  0.500000    6    6         6   -8.95
  0.750000  1.000000  0.000000  0.250000  0.000000    6    6         6   -8.98
  0.750000  1.000000  0.000000  0.375000  0.166667    6    6         6   -9.02
  0.750000  1.000000  0.000000  0.375000  0.833333    6    6         6   -9.05
  0.750000  1.000000  0.000000  0.500000  0.333333    6    6         6   -9.08
  0.750000  1.000000  0.000000  0.125000  0.500000    6    6         6   -9.12
  0.750000  1.000000  0.000000  0.625000  0.333333    6    6         6   -9.15
  0.750000  1.000000  0.000000  0.125000  0.500000    6    6         6   -9.18
  0.750000  1.000000  0.000000  0.125000  0.500000    6    6         6   -9.22
  0.750000  1.000000  0.000000  0.375000  0.333333    6    6         6   -9.25
  0.750000  1.000000  0.000000  0.625000  0.166667    6    6         6   -9.28
  0.750000  1.000000  0.000000  0.250000  0.500000    6    6         6   -9.32
  0.750000  1.000000  0.000000  0.375000  0.333333    6    6         6   -9.35
  0.750000  1.000000  0.000000  0.125000  0.666667    6    6         6   -9.38
  0.750000  1.000000  0.000000  0.625000  0.666667    6    6         6   -9.42
  0.750000  1.000000  0.000000  0.750000  0.500000    6    6         6   -9.45
  0.750000  1.000000  0.000000  0.500000  0.333333    6    6         6   -9.48
  0.750000  1.000000  0.000000  0.125000  0.166667    6    6         6   -9.52
  0.750000  1.000000  0.000000  0.375000  0.166667    6    6         6   -9.55
  0.750000  1.000000  0.000000  0.500000  0.500000    6    6         6   -9.58
  0.750000  1.000000  0.000000  0.750000  0.500000    6    6         6   -9.62
  0.750000  1.000000  0.000000  0.625000  0.833333    6    6         6   -9.65
  0.750000  1.000000  0.000000  0.375000  0.000000    6    6         6   -9.68
  0.750000  1.000000  0.000000  0.375000  0.333333    6    6         6   -9.72
  0.750000  1.000000  0.000000  0.125000  0.166667    6    6         6   -9.75
  0.750000  1.000000  0.000000  0.750000  0.666667    6    6         6   -9.78
  0.875000  1.000000  0.000000  0.500000  1.000000    7    6         6   -9.82
  0.875000  1.000000  0.000000  0.250000  0.833333    7    6         6   -9.85
  0.875000  1.000000  0.000000  0.625000  0.333333    7    6         6   -9.88
  0.875000  1.000000  0.000000  0.375000  0.666667    7    6         6   -9.92
  0.875000  1.000000  0.000000  0.625000  0.500000    7    6         6   -9.95
  0.875000  1.000000  0.000000  0.500000  0.666667    7    6         6   -9.98
  0.875000  1.000000  0.000000  0.375000  0.666667    7    6         6  -10.02
  1.000000  1.000000  0.000000  0.375000  0.833333    8    6         6  -10.05
  1.000000  1.000000  0.000000  0.375000  0.333333    8    6         6  -10.08
  1.000000  1.000000  0.000000  0.750000  0.333333    8    6         6  -10.12
  1.000000  1.000000  0.000000  0.750000  0.833333    8    6         6  -10.15
  1.000000  1.000000  0.000000  0.500000  0.500000    8    6         6  -10.18
  1.000000  1.000000  0.000000  0.375000  0.333333    8    6         6  -10.22
  1.000000  1.000000  0.000000  1.000000  0.333333    8    6         6  -10.25
  1.000000  1.000000  0.000000  0.625000  0.666667    8    6         6  -10.28
  1.000000  1.000000  0.000000  0.625000  0.500000    8    6         6  -10.31
  1.000000  1.000000  0.000000  0.625000  0.666667    8    6         6  -10.35
  1.000000  1.000000  0.000000  0.625000  0.500000    8    6         6  -10.38
  1.000000  1.000000  0.000000  0.500000  0.333333    8    6         6  -10.41
  1.000000  1.000000  0.000000  0.250000  0.833333    8    6         6  -10.45
  1.000000  1.000000  0.000000  0.625000  0.833333    8    6         6  -10.48
  1.000000  1.000000  0.000000  0.375000  0.333333    8    6         6  -10.51
  1.000000  1.000000  0.000000  0.875000  0.833333    8    6         6  -10.55
  1.000000  1.000000  0.000000  0.375000  0.333333    8    6         6  -10.58
  1.000000  1.000000  0.000000  0.250000  0.500000    8    6         6  -10.61
  1.000000  1.000000  0.000000  0.500000  1.000000    8    6         6  -10.65
  1.000000  1.000000  0.000000  0.625000  0.666667    8    6         6  -10.68
  1.000000  1.000000  0.000000  0.750000  0.500000    8    6         6  -10.71
  1.000000  1.000000  0.000000  0.625000  0.833333    8    6         6  -10.75
  1.000000  1.000000  0.000000  0.625000  0.500000    8    6         6  -10.78
  1.000000  1.000000  0.000000  0.500000  0.333333    8    6         6  -10.81
  1.000000  1.000000  0.000000  0.625000  0.833333    8    6         6  -10.85
  1.000000  1.000000  0.000000  0.750000  0.500000    8    6         6  -10.88
  1.000000  1.000000  0.000000  0.625000  0.666667    8    6         6  -10.91
  1.000000  1.000000  0.000000  0.625000  0.500000    8    6         6  -10.95
  1.000000  1.000000  0.000000  0.625000  0.666667    8    6         6  -10.98
  1.000000  1.000000  0.000000  0.875000  0.833333    8    6         6  -11.01
  1.000000  1.000000  0.000000  0.750000  0.333333    8    6         6  -11.05
  1.000000  1.000000  0.000000  0.375000  0.666667    8    6         6  -11.08
  1.000000  1.000000  0.000000  0.375000  0.833333    8    6         6  -11.11
  1.000000  1.000000  0.000000  0.625000  0.333333    8    6         6  -11.15
  1.000000  1.000000  0.000000  0.500000  0.666667    8    6         6  -11.18
  1.000000  1.000000  0.000000  0.500000  0.833333    8    6         6  -11.21
  1.000000  1.000000  0.000000  0.625000  0.666667    8    6         6  -11.25
  1.000000  1.000000  0.000000  0.625000  0.666667    8    6         6  -11.28
  1.000000  1.000000  0.000000  0.625000  0.833333    8    6         6  -11.31
  1.000000  1.000000  0.000000  0.750000  0.666667    8    6         6  -11.35
  1.000000  1.000000  0.000000  0.500000  0.333333    8    6         6  -11.38
  1.000000  1.000000  0.000000  0.625000  1.000000    8    6         6  -11.41
  1.000000  1.000000  0.000000  0.625000  0.333333    8    6         6  -11.45
  1.000000  1.000000  0.000000  0.750000  0.666667    8    6         6  -11.48
  1.000000  1.000000  0.000000  0.375000  1.000000    8    6         6  -11.51
  1.000000  1.000000  0.000000  0.875000  0.833333    8    6         6  -11.55
  1.000000  1.000000  0.000000  0.875000  0.333333    8    6         6  -11.58
  1.000000  1.000000  0.000000  0.750000  0.833333    8    6         6  -11.61
  1.000000  1.000000  0.000000  0.625000  0.500000    8    6         6  -11.65
  1.000000  1.000000  0.000000  0.625000  0.666667    8    6         6  -11.68
  1.000000  1.000000  0.000000  0.875000  0.833333    8    6         6  -11.71
  1.000000  1.000000  0.000000  0.750000  0.666667    8    6         6  -11.75
  1.000000  1.000000  0.000000  0.875000  0.833333    8    6         6  -11.78
  1.000000  1.000000  0.000000  0.625000  1.000000    8    6         6  -11.81
  1.000000  1.000000  0.000000  0.625000  1.000000    8    6         6  -11.85
  1.000000  1.000000  0.000000  0.750000  0.500000    8    6         6  -11.88
  1.000000  1.000000  0.000000  0.625000  0.500000    8    6         6  -11.91
  1.000000  1.000000  0.000000  0.750000  0.500000    8    6         6  -11.95
  1.000000  1.000000  0.000000  0.500000  0.666667    8    6         6  -11.98
  1.000000  1.000000  0.000000  0.375000  0.833333    8    6         6  -12.01
  1.000000  1.000000  0.000000  0.750000  0.500000    8    6         6  -12.05
  1.000000  1.000000  0.000000  0.750000  0.833333    8    6         6  -12.08
  1.000000  1.000000  0.000000  0.750000  1.000000    8    6         6  -12.11
  1.000000  1.000000  0.000000  0.875000  0.666667    8    6         6  -12.14
  1.000000  1.000000  0.000000  0.750000  0.666667    8    6         6  -12.18
  1.000000  1.000000  0.000000  0.875000  0.833333    8    6         6  -12.21
  1.000000  1.000000  0.000000  0.750000  0.833333    8    6         6  -12.24
  1.000000  1.000000  0.000000  0.750000  0.666667    8    6         6  -12.28
  1.000000  1.000000  0.000000  0.750000  0.833333    8    6         6  -12.31
  1.000000  1.000000  0.000000  1.000000  0.833333    8    6         6  -12.34
  1.000000  1.000000  0.000000  0.875000  1.000000    8    6         6  -12.38
  1.000000  1.000000  0.000000  0.875000  1.000000    8    6         6  -12.41
  1.000000  1.000000  0.000000  0.875000  0.833333    8    6         6  -12.44
  1.000000  1.000000  0.000000  1.000000  0.833333    8    6         6  -12.48
  1.000000  1.000000  0.000000  1.000000  1.000000    8    6         6  -12.51
  1.000000  1.000000  0.000000  0.750000  0.833333    8    6         6  -12.54
  1.000000  1.000000  0.000000  0.750000  0.833333    8    6         6  -12.58
  1.000000  1.000000  0.000000  1.000000  0.666667    8    6         6  -12.61
  1.000000  1.000000  0.000000  0.625000  0.833333    8    6         6  -12.64
  1.000000  1.000000  0.000000  0.875000  1.000000    8    6         6  -12.68
  1.000000  1.000000  0.000000  0.625000  1.000000    8    6         6  -12.71
  1.000000  1.000000  0.000000  0.500000  0.500000    8    6         6  -12.74
  1.000000  1.000000  0.000000  0.875000  0.833333    8    6         6  -12.78
  1.000000  1.000000  0.000000  1.000000  1.000000    8    6         6  -12.81
  1.000000  1.000000  0.000000  0.750000  0.833333    8    6         6  -12.84
  1.000000  1.000000  0.000000  0.500000  1.000000    8    6         6  -12.88
  1.000000  1.000000  0.000000  0.875000  1.000000    8    6         6  -12.91
  1.000000  1.000000  0.000000  0.625000  1.000000    8    6         6  -12.94
  1.000000  1.000000  0.000000  0.875000  1.000000    8    6         6  -12.98
  1.000000  1.000000  0.000000  0.875000  0.833333    8    6         6  -13.01
  1.000000  1.000000  0.000000  1.000000  1.000000    8    6         6  -13.04
  1.000000  1.000000  0.000000  0.750000  1.000000    8    6         6  -13.08
  1.000000  1.000000  0.000000  0.625000  0.833333    8    6         6  -13.11
  1.000000  1.000000  0.000000  1.000000  1.000000    8    6         6  -13.14
  1.000000  1.000000  0.000000  0.500000  1.000000    8    6         6  -13.18
  1.000000  1.000000  0.000000  0.625000  1.000000    8    6         6  -13.21
  1.000000  1.000000  0.000000  1.000000  1.000000    8    6         6  -13.24
  1.000000  1.000000  0.000000  1.000000  1.000000    8    6         6  -13.28
  1.000000  1.000000  0.000000  1.000000  1.000000    8    6         6  -13.31
  1.000000  1.000000  0.000000  1.000000  1.000000    8    6         6  -13.34
  1.000000  1.000000  0.000000  1.000000  1.000000    8    6         6  -13.38
  1.000000  1.000000  0.000000  1.000000  1.000000    8    6         6  -13.41
  1.000000  1.000000  0.000000  0.875000  0.666667    8    6         6  -13.44
  1.000000  1.000000  0.000000  0.875000  0.833333    8    6         6  -13.48
  1.000000  1.000000  0.000000  1.000000  1.000000    8    6         6  -13.51
  1.000000  1.000000  0.000000  0.875000  1.000000    8    6         6  -13.54
  1.000000  1.000000  0.000000  1.000000  0.833333    8    6         6  -13.58
  1.000000  1.000000  0.000000  0.875000  1.000000    8    6         6  -13.61
  1.000000  1.000000  0.000000  0.875000  0.833333    8    6         6  -13.64
  1.000000  1.000000  0.000000  0.875000  1.000000    8    6         6  -13.68
  1.000000  1.000000  0.000000  1.000000  1.000000    8    6         6  -13.71
  1.000000  1.000000  0.000000  1.000000  1.000000    8    6         6  -13.74
  1.000000  1.000000  0.000000  1.000000  0.666667    8    6         6  -13.78
  1.000000  1.000000  0.000000  0.875000  1.000000    8    6         6  -13.81
  1.000000  1.000000  0.000000  1.000000  1.000000    8    6         6  -13.84
  1.000000  1.000000  0.000000  1.000000  1.000000    8    6         6  -13.88
  1.000000  1.000000  0.000000  1.000000  1.000000    8    6         6  -13.91
  1.000000  1.000000  0.000000  1.000000  1.000000    8    6         6  -13.94
  1.000000  1.000000  0.000000  1.000000  1.000000    8    6         6  -13.98
  1.000000  1.000000  0.000000  1.000000  1.000000    8    6         6  -14.01
  1.000000  1.000000  0.000000  1.000000  1.000000    8    6         6  -14.04
  1.000000  1.000000  0.000000  1.000000  1.000000    8    6         6  -14.07
  1.000000  1.000000  0.000000  1.000000  1.000000    8    6         6  -14.11
  1.000000  1.000000  0.000000  1.000000  1.000000    8    6         6  -14.14
  1.000000  1.000000  0.000000  1.000000  1.000000    8    6         6  -14.17
  1.000000  1.000000  0.000000  1.000000  1.000000    8    6         6  -14.21
  1.000000  1.000000  0.000000  1.000000  1.000000    8    6         6  -14.24
  1.000000  1.000000  0.000000  1.000000  1.000000    8    6         6  -14.27
  1.000000  1.000000  0.000000  1.000000  1.000000    8    6         6  -14.31
  1.000000  1.000000  0.000000  1.000000  1.000000    8    6         6  -14.34
  1.000000  1.000000  0.000000  1.000000  1.000000    8    6         6  -14.37
  1.000000  1.000000  0.000000  1.000000  1.000000    8    6         6  -14.41
  1.000000  1.000000  0.000000  1.000000  1.000000    8    6         6  -14.44
  1.000000  1.000000  0.000000  1.000000  1.000000    8    6         6  -14.47
  1.000000  1.000000  0.000000  1.000000  1.000000    8    6         6  -14.51
  1.000000  1.000000  0.000000  1.000000  1.000000    8    6         6  -14.54
  1.000000  1.000000  0.000000  1.000000  1.000000    8    6         6  -14.57
  1.000000  1.000000  0.000000  1.000000  1.000000    8    6         6  -14.61
  1.000000  1.000000  0.000000  1.000000  1.000000    8    6         6  -14.64
  1.000000  1.000000  0.000000  1.000000  1.000000    8    6         6  -14.67
  1.000000  1.000000  0.000000  1.000000  1.000000    8    6         6  -14.71
  1.000000  1.000000  0.000000  1.000000  1.000000    8    6         6  -14.74
  1.000000  1.000000  0.000000  1.000000  1.000000    8    6         6  -14.77
  1.000000  1.000000  0.000000  1.000000  1.000000    8    6         6  -14.81
  1.000000  1.000000  0.000000  1.000000  1.000000    8    6         6  -14.84
  1.000000  1.000000  0.000000  1.000000  1.000000    8    6         6  -14.87
  1.000000  1.000000  0.000000  1.000000  1.000000    8    6         6  -14.91
  1.000000  1.000000  0.000000  1.000000  1.000000    8    6         6  -14.94
  1.000000  1.000000  0.000000  1.000000  1.000000    8    6         6  -14.97
  1.000000  1.000000  0.000000  1.000000  1.000000    8    6         6  -15.01
  1.000000  1.000000  0.000000  1.000000  1.000000    8    6         6  -15.04
  1.000000  1.000000  0.000000  1.000000  1.000000    8    6         6  -15.07
  1.000000  1.000000  0.000000  1.000000  1.000000    8    6         6  -15.11
  1.000000  1.000000  0.000000  1.000000  1.000000    8    6         6  -15.14
  1.000000  1.000000  0.000000  1.000000  1.000000    8    6         6  -15.17
  1.000000  1.000000  0.000000  1.000000  1.000000    8    6         6  -15.21
  1.000000  1.000000  0.000000  1.000000  1.000000    8    6         6  -15.24
  1.000000  1.000000  0.000000  1.000000  1.000000    8    6         6  -15.27
  1.000000  1.000000  0.000000  1.000000  1.000000    8    6         6  -15.31
  1.000000  1.000000  0.000000  1.000000  1.000000    8    6         6  -15.34
  1.000000  1.000000  0.000000  1.000000  1.000000    8    6         6  -15.37
  1.000000  1.000000  0.000000  1.000000  1.000000    8    6         6  -15.41
  1.000000  1.000000  0.000000  1.000000  1.000000    8    6         6  -15.44
  1.000000  1.000000  0.000000  1.000000  1.000000    8    6         6  -15.47
  1.000000  1.000000  0.000000  1.000000  1.000000    8    6         6  -15.51
  1.000000  1.000000  0.000000  1.000000  1.000000    8    6         6  -15.54
  1.000000  1.000000  0.000000  1.000000  1.000000    8    6         6  -15.57
  1.000000  1.000000  0.000000  1.000000  1.000000    8    6         6  -15.61
  1.000000  1.000000  0.000000  1.000000  1.000000    8    6         6  -15.64
  1.000000  1.000000  0.000000  1.000000  1.000000    8    6         6  -15.67
  1.000000  1.000000  0.000000  1.000000  1.000000    8    6         6  -15.71
  1.000000  1.000000  0.000000  1.000000  1.000000    8    6         6  -15.74
  1.000000  1.000000  0.000000  1.000000  1.000000    8    6         6  -15.77
  1.000000  1.000000  0.000000  1.000000  1.000000    8    6         6  -15.81
  1.000000  1.000000  0.000000  1.000000  1.000000    8    6         6  -15.84
  1.000000  1.000000  0.000000  1.000000  1.000000    8    6         6  -15.87
  1.000000  1.000000  0.000000  1.000000  1.000000    8    6         6  -15.91
  1.000000  1.000000  0.000000  1.000000  1.000000    8    6         6  -15.94
  1.000000  1.000000  0.000000  1.000000  1.000000    8    6         6  -15.97
  1.000000  1.000000  0.000000  1.000000  1.000000    8    6         6  -16.00
  1.000000  1.000000  0.000000  1.000000  1.000000    8    6         6  -16.04
  1.000000  1.000000  0.000000  1.000000  1.000000    8    6         6  -16.07
  1.000000  1.000000  0.000000  1.000000  1.000000    8    6         6  -16.10
  1.000000  1.000000  0.000000  1.000000  1.000000    8    6         6  -16.14
  1.000000  1.000000  0.000000  1.000000  1.000000    8    6         6  -16.17
  1.000000  1.000000  0.000000  1.000000  1.000000    8    6         6  -16.20
  1.000000  1.000000  0.000000  1.000000  1.000000    8    6         6  -16.24
  1.000000  1.000000  0.000000  1.000000  1.000000    8    6         6  -16.27
  1.000000  1.000000  0.000000  1.000000  1.000000    8    6         6  -16.30
  1.000000  1.000000  0.000000  1.000000  1.000000    8    6         6  -16.34
  1.000000  1.000000  0.000000  1.000000  1.000000    8    6         6  -16.37
  1.000000  1.000000  0.000000  1.000000  1.000000    8    6         6  -16.40
  1.000000  1.000000  0.000000  1.000000  1.000000    8    6         6  -16.44
  1.000000  1.000000  0.000000  1.000000  1.000000    8    6         6  -16.47
  1.000000  1.000000  0.000000  1.000000  1.000000    8    6         6  -16.50
  1.000000  1.000000  0.000000  1.000000  1.000000    8    6         6  -16.54
  1.000000  1.000000  0.000000  1.000000  1.000000    8    6         6  -16.57
  1.000000  1.000000  0.000000  1.000000  1.000000    8    6         6  -16.60
  1.000000  1.000000  0.000000  1.000000  1.000000    8    6         6  -16.64
  1.000000  1.000000  0.000000  1.000000  1.000000    8    6         6  -16.67
  1.000000  1.000000  0.000000  1.000000  1.000000    8    6         6  -16.70
  1.000000  1.000000  0.000000  1.000000  1.000000    8    6         6  -16.74
  1.000000  1.000000  0.000000  1.000000  1.000000    8    6         6  -16.77
  1.000000  1.000000  0.000000  1.000000  1.000000    8    6         6  -16.80
  1.000000  1.000000  0.000000  1.000000  1.000000    8    6         6  -16.84
  1.000000  1.000000  0.000000  1.000000  1.000000    8    6         6  -16.87
  1.000000  1.000000  0.000000  1.000000  1.000000    8    6         6  -16.90
  1.000000  1.000000  0.000000  1.000000  1.000000    8    6         6  -16.94
  1.000000  1.000000  0.000000  1.000000  1.000000    8    6         6  -16.97
  1.000000  1.000000  0.000000  1.000000  1.000000    8    6         6  -17.00
  1.000000  1.000000  0.000000  1.000000  1.000000    8    6         6  -17.04
  1.000000  1.000000  0.000000  1.000000  1.000000    8    6         6  -17.07
  1.000000  1.000000  0.000000  1.000000  1.000000    8    6         6  -17.10
  1.000000  1.000000  0.000000  1.000000  1.000000    8    6         6  -17.14
  1.000000  1.000000  0.000000  1.000000  1.000000    8    6         6  -17.17
  1.000000  1.000000  0.000000  1.000000  1.000000    8    6         6  -17.20
  1.000000  1.000000  0.000000  1.000000  1.000000    8    6         6  -17.24
  1.000000  1.000000  0.000000  1.000000  1.000000    8    6         6  -17.27
  1.000000  1.000000  0.000000  1.000000  1.000000    8    6         6  -17.30
  1.000000  1.000000  0.000000  1.000000  1.000000    8    6         6  -17.34
  1.000000  1.000000  0.000000  1.000000  1.000000    8    6         6  -17.37
  1.000000  1.000000  0.000000  1.000000  1.000000    8    6         6  -17.40
  1.000000  1.000000  0.000000  1.000000  1.000000    8    6         6  -17.44
  1.000000  1.000000  0.000000  1.000000  1.000000    8    6         6  -17.47
  1.000000  1.000000  0.000000  1.000000  1.000000    8    6         6  -17.50
  1.000000  1.000000  0.000000  1.000000  1.000000    8    6         6  -17.54
  1.000000  1.000000  0.000000  1.000000  1.000000    8    6         6  -17.57
  1.000000  1.000000  0.000000  1.000000  1.000000    8    6         6  -17.60
  1.000000  1.000000  0.000000  1.000000  1.000000    8    6         6  -17.64
  1.000000  1.000000  0.000000  1.000000  1.000000    8    6         6  -17.67
  1.000000  1.000000  0.000000  1.000000  1.000000    8    6         6  -17.70
  1.000000  1.000000  0.000000  1.000000  1.000000    8    6         6  -17.74
  1.000000  1.000000  0.000000  1.000000  1.000000    8    6         6  -17.77
  1.000000  1.000000  0.000000  1.000000  1.000000    8    6         6  -17.80
  1.000000  1.000000  0.000000  1.000000  1.000000    8    6         6  -17.84
  1.000000  1.000000  0.000000  1.000000  1.000000    8    6         6  -17.87
  1.000000  1.000000  0.000000  1.000000  1.000000    8    6         6  -17.90
  1.000000  1.000000  0.000000  1.000000  1.000000    8    6         6  -17.93
  1.000000  1.000000  0.000000  1.000000  1.000000    8    6         6  -17.97
  1.000000  1.000000  0.000000  1.000000  1.000000    8    6         6  -18.00
  1.000000  1.000000  0.000000  1.000000  1.000000    8    6         6  -18.03
  1.000000  1.000000  0.000000  1.000000  1.000000    8    6         6  -18.07
  1.000000  1.000000  0.000000  1.000000  1.000000    8    6         6  -18.10
  1.000000  1.000000  0.000000  1.000000  1.000000    8    6         6  -18.13
  1.000000  1.000000  0.000000  1.000000  1.000000    8    6         6  -18.17
  1.000000  1.000000  0.000000  1.000000  1.000000    8    6         6  -18.20
  1.000000  1.000000  0.000000  1.000000  1.000000    8    6         6  -18.23
# AUC = 0.6875 0.583333
