# Supplementary material for: Binding free energy predictions in host-guest systems using Autodock4. A retrospective analysis on SAMPL6, SAMPL7 and SAMPL8 challenges
Source: J Comput Aided Mol Des. 2021 May 24;35(6):721–9. doi: 10.1007/s10822-021-00388-4 (PMC8141411; doi:10.1007/s10822-021-00388-4)
Supplement: Supplementary file 1 — Supplementary material 1 (ZIP 20409 kb) [file 10822_2021_388_MOESM1_ESM.zip › workspace/ROCs/SAMPL8.MIXED.corr.roc]

  0.000000  0.000000  1.000000  0.000000  0.000000    0    0        15   -2.68
  0.000000  0.000000  1.000000  0.000000  0.000000    0    0        15   -2.71
  0.000000  0.000000  1.000000  0.000000  0.000000    0    0        15   -2.74
  0.000000  0.000000  1.000000  0.000000  0.000000    0    0        15   -2.77
  0.000000  0.000000  1.000000  0.000000  0.000000    0    0        15   -2.80
  0.000000  0.000000  1.000000  0.000000  0.000000    0    0        15   -2.84
  0.000000  0.000000  1.000000  0.000000  0.000000    0    0        15   -2.87
  0.000000  0.000000  1.000000  0.000000  0.000000    0    0        15   -2.90
  0.000000  0.000000  1.000000  0.000000  0.000000    0    0        15   -2.93
  0.000000  0.000000  1.000000  0.000000  0.000000    0    0        15   -2.96
  0.000000  0.000000  1.000000  0.000000  0.000000    0    0        15   -2.99
  0.000000  0.000000  1.000000  0.000000  0.000000    0    0        15   -3.02
  0.000000  0.000000  1.000000  0.000000  0.000000    0    0        15   -3.05
  0.000000  0.000000  1.000000  0.000000  0.000000    0    0        15   -3.08
  0.000000  0.000000  1.000000  0.000000  0.000000    0    0        15   -3.11
  0.000000  0.000000  1.000000  0.000000  0.000000    0    0        15   -3.14
  0.000000  0.000000  1.000000  0.000000  0.000000    0    0        15   -3.17
  0.000000  0.000000  1.000000  0.000000  0.000000    0    0        15   -3.20
  0.000000  0.000000  1.000000  0.000000  0.000000    0    0        15   -3.23
  0.000000  0.000000  1.000000  0.000000  0.000000    0    0        15   -3.26
  0.000000  0.000000  1.000000  0.000000  0.000000    0    0        15   -3.29
  0.000000  0.000000  1.000000  0.000000  0.000000    0    0        15   -3.32
  0.000000  0.000000  1.000000  0.000000  0.000000    0    0        15   -3.35
  0.000000  0.000000  1.000000  0.000000  0.000000    0    0        15   -3.38
  0.000000  0.000000  1.000000  0.000000  0.000000    0    0        15   -3.41
  0.000000  0.000000  1.000000  0.000000  0.000000    0    0        15   -3.44
  0.000000  0.000000  1.000000  0.000000  0.000000    0    0        15   -3.47
  0.000000  0.000000  1.000000  0.000000  0.000000    0    0        15   -3.51
  0.000000  0.000000  1.000000  0.000000  0.000000    0    0        15   -3.54
  0.000000  0.000000  1.000000  0.000000  0.000000    0    0        15   -3.57
  0.000000  0.000000  1.000000  0.000000  0.000000    0    0        15   -3.60
  0.000000  0.000000  1.000000  0.000000  0.000000    0    0        15   -3.63
  0.000000  0.000000  1.000000  0.000000  0.000000    0    0        15   -3.66
  0.000000  0.000000  1.000000  0.000000  0.000000    0    0        15   -3.69
  0.000000  0.000000  1.000000  0.000000  0.000000    0    0        15   -3.72
  0.000000  0.000000  1.000000  0.000000  0.000000    0    0        15   -3.75
  0.000000  0.000000  1.000000  0.000000  0.000000    0    0        15   -3.78
  0.000000  0.000000  1.000000  0.000000  0.000000    0    0        15   -3.81
  0.000000  0.000000  1.000000  0.000000  0.000000    0    0        15   -3.84
  0.000000  0.000000  1.000000  0.000000  0.000000    0    0        15   -3.87
  0.000000  0.000000  1.000000  0.000000  0.000000    0    0        15   -3.90
  0.000000  0.000000  1.000000  0.000000  0.000000    0    0        15   -3.93
  0.000000  0.000000  1.000000  0.000000  0.000000    0    0        15   -3.96
  0.000000  0.000000  1.000000  0.000000  0.000000    0    0        15   -3.99
  0.000000  0.000000  1.000000  0.000000  0.000000    0    0        15   -4.02
  0.000000  0.000000  1.000000  0.000000  0.000000    0    0        15   -4.05
  0.000000  0.000000  1.000000  0.000000  0.000000    0    0        15   -4.08
  0.000000  0.000000  1.000000  0.000000  0.000000    0    0        15   -4.11
  0.000000  0.000000  1.000000  0.000000  0.000000    0    0        15   -4.15
  0.000000  0.000000  1.000000  0.000000  0.000000    0    0        15   -4.18
  0.000000  0.000000  1.000000  0.000000  0.000000    0    0        15   -4.21
  0.000000  0.000000  1.000000  0.000000  0.000000    0    0        15   -4.24
  0.000000  0.000000  1.000000  0.000000  0.000000    0    0        15   -4.27
  0.000000  0.000000  1.000000  0.000000  0.000000    0    0        15   -4.30
  0.000000  0.000000  1.000000  0.000000  0.000000    0    0        15   -4.33
  0.000000  0.000000  1.000000  0.000000  0.000000    0    0        15   -4.36
  0.000000  0.000000  1.000000  0.000000  0.000000    0    0        15   -4.39
  0.000000  0.000000  1.000000  0.000000  0.000000    0    0        15   -4.42
  0.000000  0.000000  1.000000  0.000000  0.000000    0    0        15   -4.45
  0.000000  0.000000  1.000000  0.000000  0.000000    0    0        15   -4.48
  0.000000  0.000000  1.000000  0.000000  0.000000    0    0        15   -4.51
  0.000000  0.000000  1.000000  0.000000  0.000000    0    0        15   -4.54
  0.000000  0.000000  1.000000  0.000000  0.000000    0    0        15   -4.57
  0.000000  0.000000  1.000000  0.000000  0.000000    0    0        15   -4.60
  0.000000  0.000000  1.000000  0.000000  0.000000    0    0        15   -4.63
  0.000000  0.000000  1.000000  0.000000  0.000000    0    0        15   -4.66
  0.000000  0.000000  1.000000  0.000000  0.000000    0    0        15   -4.69
  0.000000  0.000000  1.000000  0.000000  0.000000    0    0        15   -4.72
  0.000000  0.000000  1.000000  0.000000  0.000000    0    0        15   -4.75
  0.000000  0.000000  1.000000  0.000000  0.000000    0    0        15   -4.78
  0.000000  0.000000  1.000000  0.000000  0.000000    0    0        15   -4.82
  0.000000  0.000000  1.000000  0.000000  0.000000    0    0        15   -4.85
  0.000000  0.000000  1.000000  0.000000  0.000000    0    0        15   -4.88
  0.000000  0.000000  1.000000  0.000000  0.000000    0    0        15   -4.91
  0.000000  0.000000  1.000000  0.000000  0.000000    0    0        15   -4.94
  0.000000  0.000000  1.000000  0.000000  0.000000    0    0        15   -4.97
  0.000000  0.000000  1.000000  0.000000  0.000000    0    0        15   -5.00
  0.000000  0.000000  1.000000  0.000000  0.000000    0    0        15   -5.03
  0.000000  0.000000  1.000000  0.000000  0.000000    0    0        15   -5.06
  0.000000  0.000000  1.000000  0.000000  0.000000    0    0        15   -5.09
  0.000000  0.000000  1.000000  0.000000  0.000000    0    0        15   -5.12
  0.000000  0.000000  1.000000  0.000000  0.000000    0    0        15   -5.15
  0.000000  0.000000  1.000000  0.000000  0.000000    0    0        15   -5.18
  0.000000  0.000000  1.000000  0.000000  0.000000    0    0        15   -5.21
  0.000000  0.000000  1.000000  0.000000  0.000000    0    0        15   -5.24
  0.000000  0.000000  1.000000  0.000000  0.000000    0    0        15   -5.27
  0.000000  0.000000  1.000000  0.000000  0.000000    0    0        15   -5.30
  0.000000  0.000000  1.000000  0.000000  0.000000    0    0        15   -5.33
  0.000000  0.000000  1.000000  0.000000  0.000000    0    0        15   -5.36
  0.000000  0.000000  1.000000  0.000000  0.000000    0    0        15   -5.39
  0.000000  0.000000  1.000000  0.000000  0.000000    0    0        15   -5.42
  0.000000  0.000000  1.000000  0.000000  0.000000    0    0        15   -5.45
  0.000000  0.000000  1.000000  0.000000  0.000000    0    0        15   -5.49
  0.000000  0.000000  1.000000  0.000000  0.000000    0    0        15   -5.52
  0.000000  0.000000  1.000000  0.000000  0.000000    0    0        15   -5.55
  0.000000  0.000000  1.000000  0.000000  0.000000    0    0        15   -5.58
  0.000000  0.000000  1.000000  0.000000  0.000000    0    0        15   -5.61
  0.000000  0.000000  1.000000  0.000000  0.000000    0    0        15   -5.64
  0.000000  0.000000  1.000000  0.000000  0.000000    0    0        15   -5.67
  0.000000  0.000000  1.000000  0.000000  0.000000    0    0        15   -5.70
  0.000000  0.000000  1.000000  0.000000  0.000000    0    0        15   -5.73
  0.000000  0.000000  1.000000  0.000000  0.000000    0    0        15   -5.76
  0.000000  0.000000  1.000000  0.000000  0.000000    0    0        15   -5.79
  0.000000  0.000000  1.000000  0.000000  0.000000    0    0        15   -5.82
  0.000000  0.000000  1.000000  0.000000  0.000000    0    0        15   -5.85
  0.000000  0.000000  1.000000  0.000000  0.000000    0    0        15   -5.88
  0.000000  0.000000  1.000000  0.000000  0.000000    0    0        15   -5.91
  0.000000  0.000000  1.000000  0.000000  0.000000    0    0        15   -5.94
  0.000000  0.000000  1.000000  0.000000  0.000000    0    0        15   -5.97
  0.000000  0.000000  1.000000  0.000000  0.000000    0    0        15   -6.00
  0.000000  0.000000  1.000000  0.000000  0.000000    0    0        15   -6.03
  0.000000  0.000000  1.000000  0.000000  0.000000    0    0        15   -6.06
  0.000000  0.000000  1.000000  0.000000  0.000000    0    0        15   -6.09
  0.000000  0.000000  1.000000  0.000000  0.000000    0    0        15   -6.12
  0.000000  0.000000  1.000000  0.000000  0.000000    0    0        15   -6.16
  0.000000  0.000000  1.000000  0.000000  0.000000    0    0        15   -6.19
  0.000000  0.000000  1.000000  0.000000  0.000000    0    0        15   -6.22
  0.000000  0.000000  1.000000  0.000000  0.000000    0    0        15   -6.25
  0.000000  0.000000  1.000000  0.000000  0.000000    0    0        15   -6.28
  0.000000  0.000000  1.000000  0.000000  0.000000    0    0        15   -6.31
  0.000000  0.000000  1.000000  0.000000  0.000000    0    0        15   -6.34
  0.000000  0.000000  1.000000  0.000000  0.000000    0    0        15   -6.37
  0.000000  0.000000  1.000000  0.000000  0.000000    0    0        15   -6.40
  0.000000  0.000000  1.000000  0.000000  0.000000    0    0        15   -6.43
  0.000000  0.000000  1.000000  0.000000  0.000000    0    0        15   -6.46
  0.000000  0.133333  0.866667  0.000000  0.000000    0    2        15   -6.49
  0.000000  0.133333  0.866667  0.000000  0.000000    0    2        15   -6.52
  0.000000  0.133333  0.866667  0.000000  0.066667    0    2        15   -6.55
  0.000000  0.200000  0.800000  0.000000  0.000000    0    3        15   -6.58
  0.000000  0.200000  0.800000  0.000000  0.066667    0    3        15   -6.61
  0.000000  0.266667  0.733333  0.000000  0.000000    0    4        15   -6.64
  0.000000  0.266667  0.733333  0.000000  0.066667    0    4        15   -6.67
  0.000000  0.266667  0.733333  0.050000  0.000000    0    4        15   -6.70
  0.000000  0.400000  0.600000  0.000000  0.133333    0    6        15   -6.73
  0.000000  0.400000  0.600000  0.000000  0.133333    0    6        15   -6.76
  0.000000  0.400000  0.600000  0.000000  0.000000    0    6        15   -6.80
  0.050000  0.400000  0.600000  0.000000  0.000000    1    6        15   -6.83
  0.050000  0.400000  0.600000  0.200000  0.066667    1    6        15   -6.86
  0.050000  0.400000  0.600000  0.100000  0.133333    1    6        15   -6.89
  0.050000  0.400000  0.600000  0.000000  0.066667    1    6        15   -6.92
  0.050000  0.400000  0.600000  0.000000  0.000000    1    6        15   -6.95
  0.050000  0.400000  0.600000  0.050000  0.066667    1    6        15   -6.98
  0.050000  0.400000  0.600000  0.050000  0.066667    1    6        15   -7.01
  0.050000  0.400000  0.600000  0.100000  0.133333    1    6        15   -7.04
  0.050000  0.400000  0.600000  0.100000  0.200000    1    6        15   -7.07
  0.050000  0.400000  0.600000  0.000000  0.133333    1    6        15   -7.10
  0.100000  0.400000  0.600000  0.050000  0.200000    2    6        15   -7.13
  0.100000  0.400000  0.600000  0.150000  0.000000    2    6        15   -7.16
  0.100000  0.400000  0.600000  0.050000  0.066667    2    6        15   -7.19
  0.100000  0.400000  0.600000  0.100000  0.066667    2    6        15   -7.22
  0.100000  0.400000  0.600000  0.050000  0.066667    2    6        15   -7.25
  0.100000  0.400000  0.600000  0.100000  0.133333    2    6        15   -7.28
  0.100000  0.400000  0.600000  0.150000  0.066667    2    6        15   -7.31
  0.100000  0.400000  0.600000  0.200000  0.000000    2    6        15   -7.34
  0.100000  0.400000  0.600000  0.050000  0.000000    2    6        15   -7.37
  0.100000  0.400000  0.600000  0.000000  0.066667    2    6        15   -7.40
  0.100000  0.400000  0.600000  0.150000  0.066667    2    6        15   -7.43
  0.100000  0.400000  0.600000  0.100000  0.066667    2    6        15   -7.47
  0.100000  0.400000  0.600000  0.250000  0.200000    2    6        15   -7.50
  0.100000  0.400000  0.600000  0.100000  0.200000    2    6        15   -7.53
  0.100000  0.400000  0.600000  0.150000  0.200000    2    6        15   -7.56
  0.100000  0.400000  0.600000  0.100000  0.200000    2    6        15   -7.59
  0.100000  0.400000  0.600000  0.050000  0.066667    2    6        15   -7.62
  0.150000  0.400000  0.600000  0.200000  0.200000    3    6        15   -7.65
  0.150000  0.400000  0.600000  0.000000  0.133333    3    6        15   -7.68
  0.150000  0.400000  0.600000  0.150000  0.200000    3    6        15   -7.71
  0.150000  0.400000  0.600000  0.100000  0.133333    3    6        15   -7.74
  0.150000  0.400000  0.600000  0.100000  0.066667    3    6        15   -7.77
  0.150000  0.400000  0.600000  0.200000  0.266667    3    6        15   -7.80
  0.150000  0.400000  0.600000  0.200000  0.133333    3    6        15   -7.83
  0.150000  0.400000  0.600000  0.350000  0.133333    3    6        15   -7.86
  0.150000  0.533333  0.466667  0.250000  0.333333    3    8        15   -7.89
  0.150000  0.533333  0.466667  0.250000  0.333333    3    8        15   -7.92
  0.150000  0.533333  0.466667  0.000000  0.066667    3    8        15   -7.95
  0.150000  0.533333  0.466667  0.150000  0.200000    3    8        15   -7.98
  0.150000  0.533333  0.466667  0.150000  0.133333    3    8        15   -8.01
  0.150000  0.533333  0.466667  0.200000  0.133333    3    8        15   -8.04
  0.150000  0.533333  0.466667  0.150000  0.466667    3    8        15   -8.07
  0.150000  0.533333  0.466667  0.200000  0.200000    3    8        15   -8.10
  0.150000  0.533333  0.466667  0.150000  0.266667    3    8        15   -8.14
  0.200000  0.533333  0.466667  0.200000  0.333333    4    8        15   -8.17
  0.200000  0.533333  0.466667  0.200000  0.200000    4    8        15   -8.20
  0.200000  0.533333  0.466667  0.150000  0.266667    4    8        15   -8.23
  0.200000  0.533333  0.466667  0.400000  0.200000    4    8        15   -8.26
  0.200000  0.533333  0.466667  0.200000  0.133333    4    8        15   -8.29
  0.200000  0.533333  0.466667  0.150000  0.333333    4    8        15   -8.32
  0.200000  0.533333  0.466667  0.150000  0.400000    4    8        15   -8.35
  0.200000  0.533333  0.466667  0.400000  0.400000    4    8        15   -8.38
  0.200000  0.666667  0.333333  0.300000  0.133333    4   10        15   -8.41
  0.200000  0.666667  0.333333  0.150000  0.333333    4   10        15   -8.44
  0.250000  0.733333  0.266667  0.300000  0.266667    5   11        15   -8.47
  0.250000  0.733333  0.266667  0.200000  0.333333    5   11        15   -8.50
  0.250000  0.733333  0.266667  0.300000  0.200000    5   11        15   -8.53
  0.250000  0.733333  0.266667  0.450000  0.333333    5   11        15   -8.56
  0.250000  0.733333  0.266667  0.200000  0.200000    5   11        15   -8.59
  0.250000  0.733333  0.266667  0.350000  0.266667    5   11        15   -8.62
  0.250000  0.733333  0.266667  0.350000  0.533333    5   11        15   -8.65
  0.300000  0.733333  0.266667  0.250000  0.266667    6   11        15   -8.68
  0.300000  0.733333  0.266667  0.450000  0.333333    6   11        15   -8.71
  0.400000  0.733333  0.266667  0.500000  0.200000    8   11        15   -8.74
  0.400000  0.733333  0.266667  0.200000  0.266667    8   11        15   -8.77
  0.400000  0.733333  0.266667  0.350000  0.266667    8   11        15   -8.81
  0.450000  0.733333  0.266667  0.200000  0.200000    9   11        15   -8.84
  0.450000  0.733333  0.266667  0.500000  0.266667    9   11        15   -8.87
  0.450000  0.733333  0.266667  0.300000  0.400000    9   11        15   -8.90
  0.450000  0.733333  0.266667  0.300000  0.533333    9   11        15   -8.93
  0.500000  0.733333  0.266667  0.250000  0.333333   10   11        15   -8.96
  0.500000  0.733333  0.266667  0.400000  0.200000   10   11        15   -8.99
  0.550000  0.800000  0.200000  0.400000  0.200000   11   12        15   -9.02
  0.550000  0.800000  0.200000  0.500000  0.333333   11   12        15   -9.05
  0.550000  0.800000  0.200000  0.450000  0.200000   11   12        15   -9.08
  0.550000  0.800000  0.200000  0.150000  0.400000   11   12        15   -9.11
  0.550000  0.800000  0.200000  0.450000  0.133333   11   12        15   -9.14
  0.650000  0.800000  0.200000  0.250000  0.266667   13   12        15   -9.17
  0.650000  0.800000  0.200000  0.350000  0.266667   13   12        15   -9.20
  0.700000  0.800000  0.200000  0.300000  0.533333   14   12        15   -9.23
  0.700000  0.800000  0.200000  0.450000  0.466667   14   12        15   -9.26
  0.700000  0.800000  0.200000  0.450000  0.266667   14   12        15   -9.29
  0.700000  0.800000  0.200000  0.200000  0.466667   14   12        15   -9.32
  0.800000  0.800000  0.200000  0.600000  0.333333   16   12        15   -9.35
  0.800000  0.800000  0.200000  0.350000  0.333333   16   12        15   -9.38
  0.800000  0.800000  0.200000  0.500000  0.400000   16   12        15   -9.41
  0.800000  0.800000  0.200000  0.400000  0.400000   16   12        15   -9.45
  0.800000  0.866667  0.133333  0.350000  0.133333   16   13        15   -9.48
  0.800000  0.866667  0.133333  0.650000  0.400000   16   13        15   -9.51
  0.800000  0.866667  0.133333  0.400000  0.533333   16   13        15   -9.54
  0.800000  0.866667  0.133333  0.450000  0.733333   16   13        15   -9.57
  0.800000  0.866667  0.133333  0.400000  0.266667   16   13        15   -9.60
  0.800000  0.866667  0.133333  0.300000  0.266667   16   13        15   -9.63
  0.800000  0.866667  0.133333  0.500000  0.533333   16   13        15   -9.66
  0.850000  0.866667  0.133333  0.350000  0.400000   17   13        15   -9.69
  0.850000  0.866667  0.133333  0.550000  0.600000   17   13        15   -9.72
  0.850000  0.866667  0.133333  0.350000  0.533333   17   13        15   -9.75
  0.850000  0.866667  0.133333  0.500000  0.400000   17   13        15   -9.78
  0.850000  0.866667  0.133333  0.400000  0.533333   17   13        15   -9.81
  0.850000  0.866667  0.133333  0.400000  0.533333   17   13        15   -9.84
  0.850000  0.866667  0.133333  0.250000  0.600000   17   13        15   -9.87
  0.850000  0.866667  0.133333  0.550000  0.466667   17   13        15   -9.90
  0.850000  0.866667  0.133333  0.550000  0.400000   17   13        15   -9.93
  0.850000  0.866667  0.133333  0.400000  0.333333   17   13        15   -9.96
  0.850000  0.866667  0.133333  0.550000  0.466667   17   13        15   -9.99
  0.850000  0.866667  0.133333  0.450000  0.400000   17   13        15  -10.02
  0.850000  0.866667  0.133333  0.350000  0.666667   17   13        15  -10.05
  0.850000  0.866667  0.133333  0.700000  0.600000   17   13        15  -10.08
  0.850000  0.866667  0.133333  0.400000  0.600000   17   13        15  -10.12
  0.850000  0.866667  0.133333  0.500000  0.666667   17   13        15  -10.15
  0.850000  0.866667  0.133333  0.600000  0.400000   17   13        15  -10.18
  0.850000  0.866667  0.133333  0.650000  0.400000   17   13        15  -10.21
  0.850000  0.866667  0.133333  0.500000  0.400000   17   13        15  -10.24
  0.850000  0.866667  0.133333  0.350000  0.466667   17   13        15  -10.27
  0.850000  0.866667  0.133333  0.550000  0.600000   17   13        15  -10.30
  0.850000  0.866667  0.133333  0.450000  0.533333   17   13        15  -10.33
  0.850000  0.866667  0.133333  0.500000  0.533333   17   13        15  -10.36
  0.850000  0.866667  0.133333  0.550000  0.533333   17   13        15  -10.39
  0.850000  0.866667  0.133333  0.450000  0.400000   17   13        15  -10.42
  0.850000  0.866667  0.133333  0.650000  0.466667   17   13        15  -10.45
  0.850000  0.866667  0.133333  0.550000  0.666667   17   13        15  -10.48
  0.850000  0.866667  0.133333  0.500000  0.666667   17   13        15  -10.51
  0.850000  0.866667  0.133333  0.500000  0.333333   17   13        15  -10.54
  0.850000  0.933333  0.066667  0.600000  0.400000   17   14        15  -10.57
  0.850000  0.933333  0.066667  0.550000  0.333333   17   14        15  -10.60
  0.850000  0.933333  0.066667  0.650000  0.600000   17   14        15  -10.63
  0.850000  0.933333  0.066667  0.650000  0.800000   17   14        15  -10.66
  0.850000  0.933333  0.066667  0.600000  0.600000   17   14        15  -10.69
  0.850000  0.933333  0.066667  0.700000  0.333333   17   14        15  -10.72
  0.850000  0.933333  0.066667  0.550000  0.666667   17   14        15  -10.75
  0.850000  0.933333  0.066667  0.550000  0.466667   17   14        15  -10.79
  0.850000  0.933333  0.066667  0.350000  0.800000   17   14        15  -10.82
  0.850000  0.933333  0.066667  0.650000  0.733333   17   14        15  -10.85
  0.850000  0.933333  0.066667  0.550000  0.333333   17   14        15  -10.88
  0.850000  0.933333  0.066667  0.650000  0.933333   17   14        15  -10.91
  0.850000  0.933333  0.066667  0.450000  0.533333   17   14        15  -10.94
  0.850000  0.933333  0.066667  0.700000  0.333333   17   14        15  -10.97
  0.850000  0.933333  0.066667  0.600000  0.533333   17   14        15  -11.00
  0.850000  0.933333  0.066667  0.700000  0.600000   17   14        15  -11.03
  0.850000  1.000000  0.000000  0.550000  0.733333   17   15        15  -11.06
  0.850000  1.000000  0.000000  0.400000  0.666667   17   15        15  -11.09
  0.850000  1.000000  0.000000  0.550000  0.666667   17   15        15  -11.12
  0.850000  1.000000  0.000000  0.550000  0.600000   17   15        15  -11.15
  0.850000  1.000000  0.000000  0.600000  0.600000   17   15        15  -11.18
  0.850000  1.000000  0.000000  0.600000  0.533333   17   15        15  -11.21
  0.850000  1.000000  0.000000  0.750000  0.733333   17   15        15  -11.24
  0.850000  1.000000  0.000000  0.550000  0.600000   17   15        15  -11.27
  0.850000  1.000000  0.000000  0.700000  0.466667   17   15        15  -11.30
  0.850000  1.000000  0.000000  0.600000  0.666667   17   15        15  -11.33
  0.850000  1.000000  0.000000  0.650000  0.733333   17   15        15  -11.36
  0.850000  1.000000  0.000000  0.550000  0.466667   17   15        15  -11.39
  0.850000  1.000000  0.000000  0.600000  0.666667   17   15        15  -11.42
  0.850000  1.000000  0.000000  0.850000  0.600000   17   15        15  -11.46
  0.850000  1.000000  0.000000  0.500000  0.866667   17   15        15  -11.49
  0.850000  1.000000  0.000000  0.550000  0.666667   17   15        15  -11.52
  0.850000  1.000000  0.000000  0.650000  0.600000   17   15        15  -11.55
  0.850000  1.000000  0.000000  0.450000  0.800000   17   15        15  -11.58
  0.850000  1.000000  0.000000  0.700000  0.600000   17   15        15  -11.61
  0.850000  1.000000  0.000000  0.650000  0.666667   17   15        15  -11.64
  0.850000  1.000000  0.000000  0.650000  0.800000   17   15        15  -11.67
  0.850000  1.000000  0.000000  0.750000  0.933333   17   15        15  -11.70
  0.850000  1.000000  0.000000  0.600000  0.666667   17   15        15  -11.73
  0.850000  1.000000  0.000000  0.500000  0.866667   17   15        15  -11.76
  0.850000  1.000000  0.000000  0.700000  0.733333   17   15        15  -11.79
  0.850000  1.000000  0.000000  0.900000  0.800000   17   15        15  -11.82
  0.850000  1.000000  0.000000  0.750000  0.733333   17   15        15  -11.85
  0.850000  1.000000  0.000000  0.750000  0.533333   17   15        15  -11.88
  0.850000  1.000000  0.000000  0.900000  0.800000   17   15        15  -11.91
  0.850000  1.000000  0.000000  0.600000  0.666667   17   15        15  -11.94
  0.850000  1.000000  0.000000  0.600000  0.600000   17   15        15  -11.97
  0.850000  1.000000  0.000000  0.750000  0.800000   17   15        15  -12.00
  0.900000  1.000000  0.000000  0.750000  0.533333   18   15        15  -12.03
  0.900000  1.000000  0.000000  0.750000  0.800000   18   15        15  -12.06
  0.900000  1.000000  0.000000  0.850000  0.800000   18   15        15  -12.10
  0.900000  1.000000  0.000000  0.800000  0.600000   18   15        15  -12.13
  0.900000  1.000000  0.000000  0.850000  0.533333   18   15        15  -12.16
  0.900000  1.000000  0.000000  0.900000  0.933333   18   15        15  -12.19
  0.900000  1.000000  0.000000  0.650000  0.666667   18   15        15  -12.22
  0.900000  1.000000  0.000000  0.700000  0.666667   18   15        15  -12.25
  0.900000  1.000000  0.000000  0.950000  0.600000   18   15        15  -12.28
  0.900000  1.000000  0.000000  0.900000  0.600000   18   15        15  -12.31
  0.950000  1.000000  0.000000  0.850000  0.533333   19   15        15  -12.34
  0.950000  1.000000  0.000000  0.900000  0.800000   19   15        15  -12.37
  0.950000  1.000000  0.000000  0.650000  0.866667   19   15        15  -12.40
  0.950000  1.000000  0.000000  0.900000  0.800000   19   15        15  -12.43
  0.950000  1.000000  0.000000  0.750000  0.666667   19   15        15  -12.46
  0.950000  1.000000  0.000000  0.650000  0.600000   19   15        15  -12.49
  0.950000  1.000000  0.000000  0.700000  0.866667   19   15        15  -12.52
  0.950000  1.000000  0.000000  0.750000  0.800000   19   15        15  -12.55
  0.950000  1.000000  0.000000  0.900000  0.800000   19   15        15  -12.58
  0.950000  1.000000  0.000000  0.700000  0.800000   19   15        15  -12.61
  0.950000  1.000000  0.000000  0.750000  0.666667   19   15        15  -12.64
  0.950000  1.000000  0.000000  0.800000  0.733333   19   15        15  -12.67
  0.950000  1.000000  0.000000  0.650000  0.733333   19   15        15  -12.70
  0.950000  1.000000  0.000000  0.850000  0.866667   19   15        15  -12.73
  0.950000  1.000000  0.000000  0.800000  0.800000   19   15        15  -12.77
  0.950000  1.000000  0.000000  0.850000  0.733333   19   15        15  -12.80
  0.950000  1.000000  0.000000  0.750000  0.866667   19   15        15  -12.83
  0.950000  1.000000  0.000000  0.950000  0.933333   19   15        15  -12.86
  0.950000  1.000000  0.000000  0.800000  1.000000   19   15        15  -12.89
  1.000000  1.000000  0.000000  0.900000  0.733333   20   15        15  -12.92
  1.000000  1.000000  0.000000  0.850000  0.733333   20   15        15  -12.95
  1.000000  1.000000  0.000000  0.850000  0.933333   20   15        15  -12.98
  1.000000  1.000000  0.000000  0.650000  0.933333   20   15        15  -13.01
  1.000000  1.000000  0.000000  0.850000  1.000000   20   15        15  -13.04
  1.000000  1.000000  0.000000  0.850000  0.933333   20   15        15  -13.07
  1.000000  1.000000  0.000000  0.950000  0.733333   20   15        15  -13.10
  1.000000  1.000000  0.000000  0.950000  0.800000   20   15        15  -13.13
  1.000000  1.000000  0.000000  0.800000  0.866667   20   15        15  -13.16
  1.000000  1.000000  0.000000  0.900000  1.000000   20   15        15  -13.19
  1.000000  1.000000  0.000000  0.900000  0.866667   20   15        15  -13.22
  1.000000  1.000000  0.000000  0.950000  1.000000   20   15        15  -13.25
  1.000000  1.000000  0.000000  0.800000  0.866667   20   15        15  -13.28
  1.000000  1.000000  0.000000  1.000000  0.866667   20   15        15  -13.31
  1.000000  1.000000  0.000000  0.900000  0.866667   20   15        15  -13.34
  1.000000  1.000000  0.000000  0.850000  0.800000   20   15        15  -13.37
  1.000000  1.000000  0.000000  0.950000  0.933333   20   15        15  -13.40
  1.000000  1.000000  0.000000  0.900000  0.933333   20   15        15  -13.44
  1.000000  1.000000  0.000000  1.000000  0.866667   20   15        15  -13.47
  1.000000  1.000000  0.000000  0.950000  1.000000   20   15        15  -13.50
  1.000000  1.000000  0.000000  0.950000  0.866667   20   15        15  -13.53
  1.000000  1.000000  0.000000  0.900000  0.666667   20   15        15  -13.56
  1.000000  1.000000  0.000000  0.950000  1.000000   20   15        15  -13.59
  1.000000  1.000000  0.000000  1.000000  0.933333   20   15        15  -13.62
  1.000000  1.000000  0.000000  0.950000  1.000000   20   15        15  -13.65
  1.000000  1.000000  0.000000  0.950000  1.000000   20   15        15  -13.68
  1.000000  1.000000  0.000000  1.000000  1.000000   20   15        15  -13.71
  1.000000  1.000000  0.000000  0.950000  0.866667   20   15        15  -13.74
  1.000000  1.000000  0.000000  0.950000  1.000000   20   15        15  -13.77
  1.000000  1.000000  0.000000  1.000000  1.000000   20   15        15  -13.80
  1.000000  1.000000  0.000000  0.950000  0.933333   20   15        15  -13.83
  1.000000  1.000000  0.000000  0.900000  1.000000   20   15        15  -13.86
  1.000000  1.000000  0.000000  0.950000  1.000000   20   15        15  -13.89
  1.000000  1.000000  0.000000  0.950000  1.000000   20   15        15  -13.92
  1.000000  1.000000  0.000000  1.000000  1.000000   20   15        15  -13.95
  1.000000  1.000000  0.000000  1.000000  1.000000   20   15        15  -13.98
  1.000000  1.000000  0.000000  0.950000  0.933333   20   15        15  -14.01
  1.000000  1.000000  0.000000  1.000000  1.000000   20   15        15  -14.04
  1.000000  1.000000  0.000000  1.000000  1.000000   20   15        15  -14.07
  1.000000  1.000000  0.000000  1.000000  1.000000   20   15        15  -14.11
  1.000000  1.000000  0.000000  1.000000  1.000000   20   15        15  -14.14
  1.000000  1.000000  0.000000  1.000000  1.000000   20   15        15  -14.17
  1.000000  1.000000  0.000000  1.000000  1.000000   20   15        15  -14.20
  1.000000  1.000000  0.000000  1.000000  1.000000   20   15        15  -14.23
  1.000000  1.000000  0.000000  1.000000  1.000000   20   15        15  -14.26
  1.000000  1.000000  0.000000  1.000000  1.000000   20   15        15  -14.29
  1.000000  1.000000  0.000000  1.000000  1.000000   20   15        15  -14.32
  1.000000  1.000000  0.000000  1.000000  1.000000   20   15        15  -14.35
  1.000000  1.000000  0.000000  1.000000  1.000000   20   15        15  -14.38
  1.000000  1.000000  0.000000  1.000000  1.000000   20   15        15  -14.41
  1.000000  1.000000  0.000000  1.000000  1.000000   20   15        15  -14.44
  1.000000  1.000000  0.000000  1.000000  1.000000   20   15        15  -14.47
  1.000000  1.000000  0.000000  1.000000  1.000000   20   15        15  -14.50
  1.000000  1.000000  0.000000  1.000000  1.000000   20   15        15  -14.53
  1.000000  1.000000  0.000000  1.000000  1.000000   20   15        15  -14.56
  1.000000  1.000000  0.000000  1.000000  1.000000   20   15        15  -14.59
  1.000000  1.000000  0.000000  1.000000  1.000000   20   15        15  -14.62
  1.000000  1.000000  0.000000  1.000000  1.000000   20   15        15  -14.65
  1.000000  1.000000  0.000000  1.000000  1.000000   20   15        15  -14.68
  1.000000  1.000000  0.000000  1.000000  1.000000   20   15        15  -14.71
  1.000000  1.000000  0.000000  1.000000  1.000000   20   15        15  -14.75
  1.000000  1.000000  0.000000  1.000000  1.000000   20   15        15  -14.78
  1.000000  1.000000  0.000000  1.000000  1.000000   20   15        15  -14.81
  1.000000  1.000000  0.000000  1.000000  1.000000   20   15        15  -14.84
  1.000000  1.000000  0.000000  1.000000  1.000000   20   15        15  -14.87
  1.000000  1.000000  0.000000  1.000000  1.000000   20   15        15  -14.90
  1.000000  1.000000  0.000000  1.000000  1.000000   20   15        15  -14.93
  1.000000  1.000000  0.000000  1.000000  1.000000   20   15        15  -14.96
  1.000000  1.000000  0.000000  1.000000  1.000000   20   15        15  -14.99
  1.000000  1.000000  0.000000  1.000000  1.000000   20   15        15  -15.02
  1.000000  1.000000  0.000000  1.000000  1.000000   20   15        15  -15.05
  1.000000  1.000000  0.000000  1.000000  1.000000   20   15        15  -15.08
  1.000000  1.000000  0.000000  1.000000  1.000000   20   15        15  -15.11
  1.000000  1.000000  0.000000  1.000000  1.000000   20   15        15  -15.14
  1.000000  1.000000  0.000000  1.000000  1.000000   20   15        15  -15.17
  1.000000  1.000000  0.000000  1.000000  1.000000   20   15        15  -15.20
  1.000000  1.000000  0.000000  1.000000  1.000000   20   15        15  -15.23
  1.000000  1.000000  0.000000  1.000000  1.000000   20   15        15  -15.26
  1.000000  1.000000  0.000000  1.000000  1.000000   20   15        15  -15.29
  1.000000  1.000000  0.000000  1.000000  1.000000   20   15        15  -15.32
  1.000000  1.000000  0.000000  1.000000  1.000000   20   15        15  -15.35
  1.000000  1.000000  0.000000  1.000000  1.000000   20   15        15  -15.38
  1.000000  1.000000  0.000000  1.000000  1.000000   20   15        15  -15.42
  1.000000  1.000000  0.000000  1.000000  1.000000   20   15        15  -15.45
  1.000000  1.000000  0.000000  1.000000  1.000000   20   15        15  -15.48
  1.000000  1.000000  0.000000  1.000000  1.000000   20   15        15  -15.51
  1.000000  1.000000  0.000000  1.000000  1.000000   20   15        15  -15.54
  1.000000  1.000000  0.000000  1.000000  1.000000   20   15        15  -15.57
  1.000000  1.000000  0.000000  1.000000  1.000000   20   15        15  -15.60
  1.000000  1.000000  0.000000  1.000000  1.000000   20   15        15  -15.63
  1.000000  1.000000  0.000000  1.000000  1.000000   20   15        15  -15.66
  1.000000  1.000000  0.000000  1.000000  1.000000   20   15        15  -15.69
  1.000000  1.000000  0.000000  1.000000  1.000000   20   15        15  -15.72
  1.000000  1.000000  0.000000  1.000000  1.000000   20   15        15  -15.75
  1.000000  1.000000  0.000000  1.000000  1.000000   20   15        15  -15.78
  1.000000  1.000000  0.000000  1.000000  1.000000   20   15        15  -15.81
  1.000000  1.000000  0.000000  1.000000  1.000000   20   15        15  -15.84
  1.000000  1.000000  0.000000  1.000000  1.000000   20   15        15  -15.87
  1.000000  1.000000  0.000000  1.000000  1.000000   20   15        15  -15.90
  1.000000  1.000000  0.000000  1.000000  1.000000   20   15        15  -15.93
  1.000000  1.000000  0.000000  1.000000  1.000000   20   15        15  -15.96
  1.000000  1.000000  0.000000  1.000000  1.000000   20   15        15  -15.99
  1.000000  1.000000  0.000000  1.000000  1.000000   20   15        15  -16.02
  1.000000  1.000000  0.000000  1.000000  1.000000   20   15        15  -16.05
  1.000000  1.000000  0.000000  1.000000  1.000000   20   15        15  -16.09
  1.000000  1.000000  0.000000  1.000000  1.000000   20   15        15  -16.12
  1.000000  1.000000  0.000000  1.000000  1.000000   20   15        15  -16.15
  1.000000  1.000000  0.000000  1.000000  1.000000   20   15        15  -16.18
  1.000000  1.000000  0.000000  1.000000  1.000000   20   15        15  -16.21
  1.000000  1.000000  0.000000  1.000000  1.000000   20   15        15  -16.24
  1.000000  1.000000  0.000000  1.000000  1.000000   20   15        15  -16.27
  1.000000  1.000000  0.000000  1.000000  1.000000   20   15        15  -16.30
  1.000000  1.000000  0.000000  1.000000  1.000000   20   15        15  -16.33
  1.000000  1.000000  0.000000  1.000000  1.000000   20   15        15  -16.36
  1.000000  1.000000  0.000000  1.000000  1.000000   20   15        15  -16.39
  1.000000  1.000000  0.000000  1.000000  1.000000   20   15        15  -16.42
  1.000000  1.000000  0.000000  1.000000  1.000000   20   15        15  -16.45
  1.000000  1.000000  0.000000  1.000000  1.000000   20   15        15  -16.48
  1.000000  1.000000  0.000000  1.000000  1.000000   20   15        15  -16.51
  1.000000  1.000000  0.000000  1.000000  1.000000   20   15        15  -16.54
  1.000000  1.000000  0.000000  1.000000  1.000000   20   15        15  -16.57
  1.000000  1.000000  0.000000  1.000000  1.000000   20   15        15  -16.60
  1.000000  1.000000  0.000000  1.000000  1.000000   20   15        15  -16.63
  1.000000  1.000000  0.000000  1.000000  1.000000   20   15        15  -16.66
  1.000000  1.000000  0.000000  1.000000  1.000000   20   15        15  -16.69
  1.000000  1.000000  0.000000  1.000000  1.000000   20   15        15  -16.73
  1.000000  1.000000  0.000000  1.000000  1.000000   20   15        15  -16.76
  1.000000  1.000000  0.000000  1.000000  1.000000   20   15        15  -16.79
  1.000000  1.000000  0.000000  1.000000  1.000000   20   15        15  -16.82
  1.000000  1.000000  0.000000  1.000000  1.000000   20   15        15  -16.85
  1.000000  1.000000  0.000000  1.000000  1.000000   20   15        15  -16.88
  1.000000  1.000000  0.000000  1.000000  1.000000   20   15        15  -16.91
  1.000000  1.000000  0.000000  1.000000  1.000000   20   15        15  -16.94
  1.000000  1.000000  0.000000  1.000000  1.000000   20   15        15  -16.97
  1.000000  1.000000  0.000000  1.000000  1.000000   20   15        15  -17.00
  1.000000  1.000000  0.000000  1.000000  1.000000   20   15        15  -17.03
  1.000000  1.000000  0.000000  1.000000  1.000000   20   15        15  -17.06
  1.000000  1.000000  0.000000  1.000000  1.000000   20   15        15  -17.09
  1.000000  1.000000  0.000000  1.000000  1.000000   20   15        15  -17.12
  1.000000  1.000000  0.000000  1.000000  1.000000   20   15        15  -17.15
  1.000000  1.000000  0.000000  1.000000  1.000000   20   15        15  -17.18
  1.000000  1.000000  0.000000  1.000000  1.000000   20   15        15  -17.21
  1.000000  1.000000  0.000000  1.000000  1.000000   20   15        15  -17.24
  1.000000  1.000000  0.000000  1.000000  1.000000   20   15        15  -17.27
  1.000000  1.000000  0.000000  1.000000  1.000000   20   15        15  -17.30
  1.000000  1.000000  0.000000  1.000000  1.000000   20   15        15  -17.33
  1.000000  1.000000  0.000000  1.000000  1.000000   20   15        15  -17.36
  1.000000  1.000000  0.000000  1.000000  1.000000   20   15        15  -17.40
  1.000000  1.000000  0.000000  1.000000  1.000000   20   15        15  -17.43
  1.000000  1.000000  0.000000  1.000000  1.000000   20   15        15  -17.46
  1.000000  1.000000  0.000000  1.000000  1.000000   20   15        15  -17.49
  1.000000  1.000000  0.000000  1.000000  1.000000   20   15        15  -17.52
  1.000000  1.000000  0.000000  1.000000  1.000000   20   15        15  -17.55
  1.000000  1.000000  0.000000  1.000000  1.000000   20   15        15  -17.58
  1.000000  1.000000  0.000000  1.000000  1.000000   20   15        15  -17.61
  1.000000  1.000000  0.000000  1.000000  1.000000   20   15        15  -17.64
  1.000000  1.000000  0.000000  1.000000  1.000000   20   15        15  -17.67
  1.000000  1.000000  0.000000  1.000000  1.000000   20   15        15  -17.70
  1.000000  1.000000  0.000000  1.000000  1.000000   20   15        15  -17.73
  1.000000  1.000000  0.000000  1.000000  1.000000   20   15        15  -17.76
  1.000000  1.000000  0.000000  1.000000  1.000000   20   15        15  -17.79
  1.000000  1.000000  0.000000  1.000000  1.000000   20   15        15  -17.82
  1.000000  1.000000  0.000000  1.000000  1.000000   20   15        15  -17.85
  1.000000  1.000000  0.000000  1.000000  1.000000   20   15        15  -17.88
# AUC = 0.74 0.513333
