# Supplementary material for: Binding free energy predictions in host-guest systems using Autodock4. A retrospective analysis on SAMPL6, SAMPL7 and SAMPL8 challenges
Source: J Comput Aided Mol Des. 2021 May 24;35(6):721–9. doi: 10.1007/s10822-021-00388-4 (PMC8141411; doi:10.1007/s10822-021-00388-4)
Supplement: Supplementary file 1 — Supplementary material 1 (ZIP 20409 kb) [file 10822_2021_388_MOESM1_ESM.zip › workspace/ROCs/SAMPL7.MIXED.corr]

-6.1 -5.96
-8.17 -7.13
-9.02 -4.26
-8.29 -9.20
-10.52 -11.74
-11.5 -10.45
-11.8 -9.42
-10.55 -10.37
-11.7 -9.67
-8.32 -9.26
-10.05 -10.49
-11.1 -10.16
-9.6 -5.47
-6.5 -1.51
-9.45 -6.09
-7.57 -2.10
-6.1 -6.8
-8.17 -14.4
-9.02 -5.7
-8.29 -6.5
-10.52 -10.4
-11.5 -9.2
-11.8 -12.7
-10.55 -3.6
-11.7 -12.9
-8.32 -8.8
-10.05 -13.3
-11.1 -12.6
-9.6 -9.6
-6.5 -8.5
-9.45 -12.9
-7.57 -9.2
-6.1 3.741
-8.17 -1.826
-9.02 -4.417
-8.29 -3.581
-10.52 -1.543
-11.5 1.816
-11.8 -3.436
-10.55 -2.119
-11.7 -9.098
-8.32 -1.962
-10.05 -7.396
-11.1 -1.715
-9.6 -4.228
-6.5 -3.039
-9.45 -2.833
-7.57 -2.538
-6.1 -4.49
-8.17 -8.89
-9.02 -7.10
-8.29 -9.50
-10.52 -12.00
-11.5 -10.55
-11.8 -9.51
-10.55 -13.21
-11.7 -12.51
-8.32 -6.58
-10.05 -9.22
-11.1 -10.28
-9.6 -8.31
-6.5 -4.37
-9.45 -7.60
-7.57 -4.94
-6.1 -7.34
-8.17 -9.22
-9.02 -5.77
-8.29 -6.82087586495511
-10.52 -7.78
-11.5 -10.2521905633429
-11.8 -10.8881577295845
-10.55 -6.87
-11.7 -7.19
-8.32 -8.11121713018299
-10.05 -8.63794163245078
-11.1 -9.77955115126035
-9.6 -6.16087586495511
-6.5 -7.97154638751018
-9.45 -9.11
-7.57 -6.78
-6.1 -5.96
-8.17 -8.89
-9.02 -7.10
-8.29 -9.50
-10.52 -12.00
-11.5 -10.55
-11.8 -9.51
-10.55 -13.21
-11.7 -12.51
-8.32 -9.26
-10.05 -10.49
-11.1 -10.28
-9.6 -8.31
-6.5 -4.37
-9.45 -7.60
-7.57 -4.94
-6.1 -5.5
-8.17 -8.4
-9.02 -1.3
-8.29 -2.9
-10.52 -6.7
-11.5 -7.1
-11.8 -6.4
-10.55 -0.1
-11.7 -0.1
-8.32 -8.3
-10.05 -5.4
-11.1 -8.3
-9.6 -2.5
-6.5 -6.1
-9.45 -11.5
-7.57 -2.0
-6.1 3.741
-8.17 -1.826
-9.02 -5.310
-8.29 -3.581
-10.52 -1.543
-11.5 1.816
-11.8 -3.436
-10.55 -2.119
-11.7 -9.098
-8.32 -1.962
-10.05 -7.396
-11.1 -1.715
-9.6 -4.228
-6.5 -3.039
-9.45 -2.833
-7.57 -2.538
0.0 2.7
-1.3 -2.2
-3.37 -10.4
-3.61 -7.0
-5.57 -14.9
-5.83 -17.9
-6.98 -19.4
-7.67 -14.5
0.0 2.7
-1.3 -2.2
-3.37 -5.4
-3.61 -2.2
-5.57 -10.3
-5.83 -13.5
-6.98 -15.0
-7.67 -10.2
0.0 5.8
-1.3 1.4
-3.37 -6.2
-3.61 -2.9
-5.57 -11.1
-5.83 -14.1
-6.98 -15.7
-7.67 -10.9
0.0 -3.84
-1.3 -3.73
-3.37 -5.10
-3.61 -4.96
-5.57 -5.91
-5.83 -7.02
-6.98 -6.91
-7.67 -7.77
0.0 0.50
-1.3 -1.78
-3.37 -2.16
-3.61 -0.67
-5.57 -3.61
-5.83 -4.51
-6.98 -5.51
-7.67 -6.03
0.0 -2.45
-1.3 -2.06
-3.37 -2.01
-3.61 -1.66
-5.57 -5.09
-5.83 -5.59
-6.98 -8.95
-7.67 -8.04
0.0 -4.86917
-1.3 -5.8783
-3.37 -6.9132
-3.61 -6.4483
-5.57 -7.95345
-5.83 -6.79345
-6.98 -8.43312
-7.67 -9.86
0.0 -11.54
-1.3 -10.25
-3.37 -12.65
-3.61 -13.91
-5.57 -16.26
-5.83 -17.91
-6.98 -20.53
-7.67 -19.82
0.0 -0.98
-1.3 -1.92
-3.37 -2.16
-3.61 -0.67
-5.57 -5.09
-5.83 -5.59
-6.98 -7.23
-7.67 -7.04
0.0 -8.80
-1.3 -7.68
-3.37 -12.66
-3.61 -10.21
-5.57 -14.40
-5.83 -18.06
-6.98 -18.44
-7.67 -21.02
0.0 -7.84
-1.3 -7.60
-3.37 -10.62
-3.61 -10.32
-5.57 -12.41
-5.83 -14.88
-6.98 -14.64
-7.67 -16.54
0.0 -5.8
-1.3 -10.2
-3.37 -7.8
-3.61 -7.8
-5.57 -1.9
-5.83 -4.4
-6.98 -3.2
-7.67 -3.4
0.0 4.37
-1.3 3.48
-3.37 4.57
-3.61 4.52
-5.57 1.78
-5.83 -1.14
-6.98 -1.33
-7.67 -3.61
0.0 6.4
-1.3 1.9
-3.37 -5.4
-3.61 -2.2
-5.57 -10.3
-5.83 -13.5
-6.98 -15.0
-7.67 -10.2
0.0 -5.67
-1.3 -4.75
-3.37 -6.60
-3.61 -7.10
-5.57 -3.91
-5.83 -5.92
-6.98 -5.67
-7.67 -6.14
-3.18 -6.431
-3.41 -8.628
-3.2 -4.450
-4.33 -3.176
-3.34 -4.932
-4.15 -2.946
-3.85 -4.324
-5.5 -1.605
-4.58 -4.377
-6.04 -2.705
-3.15 -4.803
-3.48 -1.897
-3.3 -6.559
-3.98 -9.077
-3.17 -3.488
-3.88 -1.314
-3.18 -4.37
-3.41 -5.97
-3.2 -4.39
-4.33 -7.39129193159007
-3.34 -4.51
-4.15 -6.35
-3.85 -4.26
-5.5 -5.91
-4.58 -4.54852090560887
-6.04 -6.32401326694473
-3.15 -4.24
-3.48 -6.75
-3.3 -4.88097764236162
-3.98 -6.72852090560887
-3.17 -4.91253075326709
-3.88 -6.58
-3.18 -4.96
-3.41 -4.92
-3.2 -5.58
-4.33 -5.91
-3.34 -5.78
-4.15 -6.01
-3.85 -5.33
-5.5 -5.37
-4.58 -4.86
-6.04 -5.36
-3.15 -6.17
-3.48 -6.13
-3.3 -1.98
-3.98 -4.27
-3.17 -4.67
-3.88 -4.59
-3.18 -5.10
-3.41 -4.58
-3.2 -5.43
-4.33 -5.44
-3.34 -5.48
-4.15 -5.25
-3.85 -5.17
-5.5 -5.72
-4.58 -5.12
-6.04 -5.55
-3.15 -6.18
-3.48 -5.18
-3.3 -1.75
-3.98 -3.48
-3.17 -5.24
-3.88 -5.81
-3.18 -4.82
-3.41 -5.26
-3.2 -5.72
-4.33 -6.38
-3.34 -6.09
-4.15 -6.76
-3.85 -5.49
-5.5 -5.03
-4.58 -4.59
-6.04 -5.17
-3.15 -6.15
-3.48 -7.09
-3.3 -2.21
-3.98 -5.05
-3.17 -4.10
-3.88 -3.38
-3.18 -3.9
-3.41 -5.2
-3.2 -3.7
-4.33 -5.9
-3.34 -3.5
-4.15 -4.2
-3.85 -3.8
-5.5 -4.5
-4.58 -4.1
-6.04 -4.3
-3.15 -4.5
-3.48 -6.1
-3.3 -3.7
-3.98 -5.5
-3.17 -3.9
-3.88 -5.8
-3.18 -20.73
-3.41 -7.12
-3.2 -27.10
-4.33 -127.97
-3.34 -26.43
-4.15 -26.75
-3.85 -19.99
-5.5 -7.62
-4.58 -21.04
-6.04 -64.76
-3.15 -0.00
-3.48 -0.00
-3.3 -24.73
-3.98 -108.57
-3.17 -24.52
-3.88 -75.40
-3.18 -4.2
-3.41 -5.2
-3.2 -3.8
-4.33 -7.3
-3.34 -4.3
-4.15 -4.9
-3.85 -3.0
-5.5 -4.8
-4.58 -2.5
-6.04 -3.7
-3.15 -4.2
-3.48 -6.7
-3.3 -4.4
-3.98 -6.7
-3.17 -4.0
-3.88 -5.1
-4.97 0.4
-6.91 -7.3
-8.1 -11.4
-6.76 -11.3
-4.73 -10.6
-4.97 -13.3
-6.07 -15.6
-8.25 -11.3
-4.97 0.4
-6.91 -7.3
-8.1 -7.2
-6.76 -7.2
-4.73 -5.5
-4.97 -8.9
-6.07 -11.0
-8.25 -7.2
-4.97 4.2
-6.91 -25.2
-8.1 -8.0
-6.76 -7.9
-4.73 -6.3
-4.97 -9.4
-6.07 -11.6
-8.25 -7.8
-4.97 -6.18
-6.91 -5.90
-8.1 -8.13
-6.76 -8.65
-4.73 -6.64
-4.97 -7.78
-6.07 -7.33
-8.25 -8.36
-4.97 -4.98
-6.91 -6.26
-8.1 -8.70
-6.76 -7.25
-4.73 -7.62
-4.97 -7.83
-6.07 -9.76
-8.25 -12.00
-4.97 -5.02
-6.91 -5.76
-8.1 -5.01
-6.76 -3.18
-4.73 -3.95
-4.97 -4.20
-6.07 -5.67
-8.25 -4.01
-4.97 -4.73345
-6.91 -6.17814
-8.1 -7.16345
-6.76 -6.70282
-4.73 -7.29814
-4.97 -6
-6.07 -7.4
-8.25 -9.19
-4.97 -14.26
-6.91 -12.90
-8.1 -17.09
-6.76 -18.81
-4.73 -17.15
-4.97 -18.91
-6.07 -21.55
-8.25 -20.91
-4.97 -5.00
-6.91 -6.01
-8.1 -8.70
-6.76 -7.25
-4.73 -3.95
-4.97 -4.20
-6.07 -7.71
-8.25 -8.01
-4.97 -12.55
-6.91 -11.66
-8.1 -18.34
-6.76 -18.55
-4.73 -15.84
-4.97 -18.36
-6.07 -19.94
-8.25 -21.70
-4.97 -13.01
-6.91 -12.38
-8.1 -17.34
-6.76 -18.49
-4.73 -14.03
-4.97 -16.56
-6.07 -15.57
-8.25 -17.89
-4.97 -8.1
-6.91 -9.6
-8.1 -9.6
-6.76 -10.2
-4.73 +1.5
-4.97 -1.6
-6.07 -1.0
-8.25 -1.8
-4.97 -1.41
-6.91 -1.49
-8.1 -2.79
-6.76 -3.80
-4.73 0.28
-4.97 -3.21
-6.07 -1.81
-8.25 -4.71
-4.97 4.2
-6.91 -26.8
-8.1 -7.2
-6.76 -7.2
-4.73 -5.5
-4.97 -8.9
-6.07 -11.0
-8.25 -7.2
-4.97 -4.95
-6.91 -7.79
-8.1 -8.26
-6.76 -7.33
-4.73 -4.50
-4.97 -4.92
-6.07 -5.81
-8.25 -6.12
