# Supplementary material for: Binding free energy predictions in host-guest systems using Autodock4. A retrospective analysis on SAMPL6, SAMPL7 and SAMPL8 challenges
Source: J Comput Aided Mol Des. 2021 May 24;35(6):721–9. doi: 10.1007/s10822-021-00388-4 (PMC8141411; doi:10.1007/s10822-021-00388-4)
Supplement: Supplementary file 1 — Supplementary material 1 (ZIP 20409 kb) [file 10822_2021_388_MOESM1_ESM.zip › workspace/ROCs/SAMPL8.AUTO.corr]

-7.045958969705548 -5.75607
-9.925033803910846 -7.34654
-11.634941955018606 -8.76835
-11.222729638127547 -7.63099
-12.323093816594985 -7.17549
-14.074988802781268 -7.12302
-7.9216964489697315 -8.03126
-7.045958969705548 -6.28929611112203
-9.925033803910846 -8.90554155873425
-11.634941955018606 -10.0174544647438
-11.222729638127547 -9.79478305139503
-12.323093816594985 -7.97200878325027
-14.074988802781268 -8.69930684755032
-7.9216964489697315 -7.90674569302158
