# Supplementary material for: Binding free energy predictions in host-guest systems using Autodock4. A retrospective analysis on SAMPL6, SAMPL7 and SAMPL8 challenges
Source: J Comput Aided Mol Des. 2021 May 24;35(6):721–9. doi: 10.1007/s10822-021-00388-4 (PMC8141411; doi:10.1007/s10822-021-00388-4)
Supplement: Supplementary file 1 — Supplementary material 1 (ZIP 20409 kb) [file 10822_2021_388_MOESM1_ESM.zip › workspace/ROCs/SAMPL6.MD.corr]

-6.69 -11.66
-8.22 -10.30
-7.65 -7.91
-7.66 -10.34
-6.45 -6.13
-7.8 -13.18
-8.18 -12.53
-8.34 -7.45
-10.0 -9.23
-13.5 -11.81
-8.68 -10.35
-6.69 -5.72
-8.22 -2.28
-7.65 -4.56
-7.66 -6.07
-6.45 -2.49
-7.8 -3.12
-8.18 -6.33
-8.34 -5.05
-10.0 -4.16
-13.5 -9.17
-8.68 -8.60
-6.69 -5.09
-8.22 -6.15
-7.65 -4.57
-7.66 -7.57
-6.45 -2.94
-7.8 -3.71
-8.18 -7.71
-8.34 -4.23
-10.0 -4.34
-13.5 -9.57
-8.68 -7.37
-6.69 -6.80
-8.22 -2.22
-7.65 -3.95
-7.66 -7.69
-6.45 -2.59
-7.8 -2.93
-8.18 -6.48
-8.34 -5.54
-10.0 -4.60
-13.5 -9.09
-8.68 -9.03
-6.69 -13.88
-8.22 -13.84
-7.65 -13.09
-7.66 -14.91
-6.45 -11.33
-7.8 -11.68
-8.18 -15.95
-8.34 -14.32
-10.0 -14.75
-13.5 -15.94
-8.68 -15.27
-6.69 -0.56
-8.22 -3.89
-7.65 -1.85
-7.66 -6.04
-6.45 1.20
-7.8 0.47
-8.18 -6.25
-8.34 -3.56
-10.0 -4.50
-13.5 -5.56
-8.68 -6.11
-6.69 -2.02
-8.22 3.12
-7.65 1.18
-7.66 -3.03
-6.45 2.71
-7.8 2.32
-8.18 -1.66
-8.34 -0.60
-10.0 0.45
-13.5 -4.60
-8.68 -4.53
-6.69 -10.95
-8.22 -13.59
-7.65 -11.97
-7.66 -15.31
-6.45 -9.54
-7.8 -10.13
-8.18 -15.48
-8.34 -13.34
-10.0 -14.08
-13.5 -14.92
-8.68 -15.37
-6.69 -10.24
-8.22 -12.24
-7.65 -5.99
-7.66 -11.46
-6.45 -12.96
-7.8 -12.14
-8.18 -13.73
-8.34 -10.60
-10.0 -8.16
-13.5 -15.49
-8.68 -11.41
-6.69 2.98
-8.22 -11.98
-7.65 -2.01
-7.66 -10.66
-6.45 -10.60
-7.8 -12.42
-8.18 -16.32
-8.34 -10.95
-10.0 -12.73
-13.5 -19.84
-8.68 -13.72
-6.69 -13.58
-8.22 -12.99
-7.65 -11.97
-7.66 -13.01
-6.45 -11.21
-7.8 -14.23
-8.18 -13.95
-8.34 -11.78
-10.0 -12.54
-13.5 -13.64
-8.68 -13.02
-6.69 -11.85
-8.22 -13.77
-7.65 -7.64
-7.66 -13.13
-6.45 -14.50
-7.8 -13.78
-8.18 -15.20
-8.34 -12.16
-10.0 -9.65
-13.5 -17.16
-8.68 -12.83
-6.69 -14.08
-8.22 -10.96
-7.65 -13.02
-7.66 -14.40
-6.45 -11.15
-7.8 -11.71
-8.18 -14.63
-8.34 -13.47
-10.0 -12.66
-13.5 -17.22
-8.68 -16.70
-6.69 -7.75
-8.22 -7.69
-7.65 -6.48
-7.66 -9.42
-6.45 -3.64
-7.8 -4.19
-8.18 -11.10
-8.34 -8.47
-10.0 -9.17
-13.5 -11.09
-8.68 -10.00
-6.69 -13.01
-8.22 -13.16
-7.65 -12.74
-7.66 -13.45
-6.45 -8.60
-7.8 -11.71
-8.18 -16.46
-8.34 -13.02
-10.0 -13.97
-13.5 -15.47
-8.68 -16.16
-6.69 2.98
-8.22 -11.98
-7.65 -2.01
-7.66 -10.66
-6.45 -10.60
-7.8 -12.42
-8.18 -16.32
-8.34 -10.95
-10.0 -12.73
-13.5 -19.84
-8.68 -13.72
-6.69 -3.78
-8.22 -3.97
-7.65 -3.45
-7.66 -4.33
-6.45 1.70
-7.8 -2.16
-8.18 -8.07
-8.34 -3.80
-10.0 -4.98
-13.5 -6.84
-8.68 -7.71
-6.69 -6.98
-8.22 -5.73
-7.65 -5.72
-7.66 -5.87
-6.45 0.23
-7.8 -4.48
-8.18 -9.65
-8.34 -5.50
-10.0 -6.91
-13.5 -8.41
-8.68 -9.20
-6.69 -13.34
-8.22 -13.53
-7.65 -13.02
-7.66 -13.89
-6.45 -7.97
-7.8 -11.76
-8.18 -17.55
-8.34 -13.36
-10.0 -14.51
-13.5 -16.34
-8.68 -17.19
-6.69 -12.79
-8.22 -14.54
-7.65 -7.51
-7.66 -13.62
-6.45 -17.84
-7.8 -16.35
-8.18 -16.52
-8.34 -14.41
-10.0 -13.16
-13.5 -19.01
-8.68 -13.01
-6.69 -10.45
-8.22 -9.32
-7.65 -8.15
-7.66 -13.08
-6.45 -7.77
-7.8 -16.67
-8.18 -9.48
-8.34 -6.89
-10.0 -7.65
-13.5 -13.51
-8.68 -7.90
-6.69 -6.09
-8.22 -7.11
-7.65 -3.92
-7.66 -6.71
-6.45 -7.48
-7.8 -7.06
-8.18 -7.87
-8.34 -6.27
-10.0 -5.03
-13.5 -8.77
-8.68 -6.69
-6.69 -7.39
-8.22 -8.29
-7.65 -4.70
-7.66 -7.82
-6.45 -9.97
-7.8 -9.21
-8.18 -9.30
-8.34 -8.22
-10.0 -7.58
-13.5 -10.57
-8.68 -7.51
-6.69 -17.0
-8.22 -17.9
-7.65 -6.5
-7.66 -17.3
-6.45 -10.8
-7.8 -11.7
-8.18 -17.0
-8.34 -13.6
-10.0 -14.9
-13.5 -21.1
-8.68 -16.2
-6.69 -3.21
-8.22 -1.94
-7.65 -1.93
-7.66 -2.08
-6.45 4.14
-7.8 -0.66
-8.18 -5.94
-8.34 -1.71
-10.0 -3.14
-13.5 -4.67
-8.68 -5.48
-6.69 -15.74
-8.22 -14.02
-7.65 -12.25
-7.66 -19.72
-6.45 -11.67
-7.8 -25.17
-8.18 -14.27
-8.34 -10.34
-10.0 -11.49
-13.5 -20.37
-8.68 -11.87
-6.69 -13.29
-8.22 -10.45
-7.65 -11.52
-7.66 -13.84
-6.45 -10.68
-7.8 -10.89
-8.18 -13.09
-8.34 -12.51
-10.0 -11.93
-13.5 -14.71
-8.68 -14.67
-6.69 -8.51
-8.22 -8.85
-7.65 -8.88
-7.66 -15.76
-6.45 -14.89
-7.8 -6.76
-8.18 -11.98
-8.34 -7.63
-10.0 -9.37
-13.5 -16.81
-8.68 -8.64
-6.69 -3.09
-8.22 -3.02
-7.65 -1.67
-7.66 -4.96
-6.45 1.53
-7.8 0.91
-8.18 -6.86
-8.34 -3.90
-10.0 -4.68
-13.5 -6.84
-8.68 -5.62
-6.69 -14.25
-8.22 -15.85
-7.65 -8.87
-7.66 -15.04
-6.45 -19.20
-7.8 -17.71
-8.18 -17.83
-8.34 -15.83
-10.0 -14.53
-13.5 -20.39
-8.68 -14.31
-6.69 -0.11
-8.22 -1.29
-7.65 0.48
-7.66 -2.88
-6.45 2.31
-7.8 1.45
-8.18 -3.05
-8.34 0.86
-10.0 0.74
-13.5 -5.14
-8.68 -2.66
-6.69 -8.05
-8.22 -11.76
-7.65 -1.43
-7.66 -10.25
-6.45 -10.82
-7.8 -5.42
-8.18 -16.29
-8.34 -11.73
-10.0 -13.34
-13.5 -19.67
-8.68 -13.87
-6.69 -12.23
-8.22 -12.89
-7.65 -11.91
-7.66 -13.76
-6.45 -10.90
-7.8 -11.37
-8.18 -13.85
-8.34 -11.70
-10.0 -11.77
-13.5 -15.00
-8.68 -13.64
-5.68 -6.78
-4.65 -6.88
-8.38 -10.12
-5.18 -6.60
-7.11 -8.44
-4.59 -7.71
-4.97 -5.97
-6.22 -7.26
-5.68 -5.20
-4.65 -5.56
-8.38 -5.63
-5.18 -5.79
-7.11 -6.70
-4.59 -5.05
-4.97 -6.09
-6.22 -6.07
-5.68 -8.79
-4.65 -7.91
-8.38 -10.42
-5.18 -7.90
-7.11 -9.83
-4.59 -7.93
-4.97 -7.75
-6.22 -8.52
-5.68 -5.20
-4.65 -6.01
-8.38 -9.80
-5.18 -5.53
-7.11 -8.41
-4.59 -6.92
-4.97 -5.93
-6.22 -5.98
-5.68 -6.64
-4.65 -6.73
-8.38 -9.56
-5.18 -6.48
-7.11 -8.09
-4.59 -7.45
-4.97 -5.93
-6.22 -7.06
-5.68 -10.01
-4.65 -8.76
-8.38 -10.98
-5.18 -7.98
-7.11 -10.45
-4.59 -7.96
-4.97 -7.33
-6.22 -7.68
-5.68 -8.40
-4.65 -7.94
-8.38 -12.48
-5.18 -5.01
-7.11 -11.20
-4.59 -6.33
-4.97 -6.60
-6.22 -7.22
-5.68 -6.32
-4.65 -5.19
-8.38 -10.48
-5.18 -5.70
-7.11 -7.14
-4.59 -6.32
-4.97 -4.85
-6.22 -6.94
-5.68 -7.05
-4.65 -5.95
-8.38 -11.09
-5.18 -6.45
-7.11 -7.84
-4.59 -7.05
-4.97 -5.63
-6.22 -7.65
-5.68 -5.87
-4.65 -4.46
-8.38 -8.45
-5.18 -4.45
-7.11 -7.51
-4.59 -4.49
-4.97 -4.21
-6.22 -5.43
-5.68 -8.35
-4.65 -5.88
-8.38 -10.40
-5.18 -7.50
-7.11 -10.43
-4.59 -8.06
-4.97 -7.50
-6.22 -7.95
-5.68 -7.77
-4.65 -7.45
-8.38 -8.68
-5.18 -7.52
-7.11 -8.68
-4.59 -7.53
-4.97 -7.48
-6.22 -7.97
-5.68 -6.14
-4.65 -5.80
-8.38 -9.23
-5.18 -3.58
-7.11 -8.26
-4.59 -4.58
-4.97 -4.79
-6.22 -5.26
-5.68 -9.59
-4.65 -8.94
-8.38 -11.45
-5.18 -9.09
-7.11 -11.44
-4.59 -9.10
-4.97 -9.00
-6.22 -10.00
-5.68 -7.58
-4.65 -6.92
-8.38 -10.14
-5.18 -8.39
-7.11 -8.13
-4.59 -7.78
-4.97 -7.38
-6.22 -8.83
-5.68 -6.78
-4.65 -6.45
-8.38 -8.04
-5.18 -7.18
-7.11 -7.05
-4.59 -6.88
-4.97 -6.68
-6.22 -7.39
-5.68 -10.47
-4.65 -10.00
-8.38 -14.67
-5.18 -7.19
-7.11 -13.34
-4.59 -8.41
-4.97 -8.66
-6.22 -9.35
-5.68 -6.83
-4.65 -6.80
-8.38 -11.24
-5.18 -7.40
-7.11 -9.31
-4.59 -7.63
-4.97 -7.17
-6.22 -8.20
-5.68 -7.23
-4.65 -6.78
-8.38 -8.98
-5.18 -7.79
-7.11 -7.61
-4.59 -7.37
-4.97 -7.09
-6.22 -8.09
-5.68 -8.74
-4.65 -8.02
-8.38 -12.81
-5.18 -6.63
-7.11 -11.25
-4.59 -6.63
-4.97 -7.13
-6.22 -8.2
-5.68 -8.80
-4.65 -8.31
-8.38 -12.82
-5.18 -6.38
-7.11 -13.39
-4.59 -5.97
-4.97 -8.08
-6.22 -7.46
-5.68 -5.66
-4.65 -5.13
-8.38 -8.61
-5.18 -4.12
-7.11 -7.48
-4.59 -4.12
-4.97 -4.49
-6.22 -5.26
-5.68 -6.26
-4.65 -5.63
-8.38 -8.55
-5.18 -5.92
-7.11 -6.71
-4.59 -6.25
-4.97 -5.45
-6.22 -6.60
-5.68 -7.23
-4.65 -3.79
-8.38 -3.54
-5.18 -5.91
-7.11 -4.12
-4.59 -5.35
-4.97 -5.92
-6.22 -4.75
-5.68 -8.4
-4.65 -7.9
-8.38 -13.7
-5.18 -5.9
-7.11 -6.6
-4.59 -8.2
-4.97 -3.8
-6.22 -6.6
-5.68 -11.03
-4.65 -10.05
-8.38 -14.98
-5.18 -8.52
-7.11 -15.50
-4.59 -8.05
-4.97 -10.22
-6.22 -9.59
-5.68 -6.64
-4.65 -7.24
-8.38 -10.02
-5.18 -6.88
-7.11 -9.00
-4.59 -7.90
-4.97 -7.17
-6.22 -7.21
-5.68 -8.61
-4.65 -8.17
-8.38 -9.88
-5.18 -8.27
-7.11 -9.88
-4.59 -8.27
-4.97 -8.21
-6.22 -8.89
-5.68 -3.70
-4.65 -3.82
-8.38 -7.70
-5.18 -3.48
-7.11 -5.69
-4.59 -4.81
-4.97 -2.72
-6.22 -4.28
-5.68 -7.16
-4.65 -5.94
-8.38 -8.17
-5.18 -6.74
-7.11 -8.18
-4.59 -7.02
-4.97 -6.74
-6.22 -6.96
-5.68 -8.75
-4.65 -7.48
-8.38 -9.72
-5.18 -6.69
-7.11 -9.19
-4.59 -6.68
-4.97 -6.04
-6.22 -6.39
-5.68 -7.90
-4.65 -10.16
-8.38 -10.61
-5.18 -11.59
-7.11 -17.31
-4.59 -6.97
-4.97 -13.47
-6.22 -13.32
-5.68 -7.76
-4.65 -6.07
-8.38 -9.16
-5.18 -7.18
-7.11 -9.19
-4.59 -7.56
-4.97 -7.18
-6.22 -7.49
-5.68 -7.06
-4.65 -6.19
-8.38 -11.39
-5.18 -5.77
-7.11 -11.19
-4.59 -5.73
-4.97 -5.46
-6.22 -6.38
-5.68 -7.10
-4.65 -7.07
-8.38 -11.91
-5.18 -7.73
-7.11 -9.81
-4.59 -7.98
-4.97 -7.48
-6.22 -8.60
-5.68 -6.45
-4.65 -6.08
-8.38 -9.49
-5.18 -4.62
-7.11 -9.92
-4.59 -4.31
-4.97 -5.91
-6.22 -5.43
-6.06 -9.33
-5.97 -10.56
-6.81 -12.44
-5.6 -7.30
-7.79 -14.29
-4.16 -5.93
-5.4 -8.19
-4.13 -5.23
-6.06 -8.94
-5.97 -7.53
-6.81 -10.74
-5.6 -7.53
-7.79 -9.25
-4.16 -7.73
-5.4 -6.95
-4.13 -9.14
-6.06 -8.53
-5.97 -7.30
-6.81 -10.10
-5.6 -7.30
-7.79 -8.80
-4.16 -7.47
-5.4 -6.79
-4.13 -8.71
-6.06 -6.29
-5.97 -4.60
-6.81 -8.44
-5.6 -4.60
-7.79 -6.66
-4.16 -4.83
-5.4 -3.90
-4.13 -6.53
-6.06 -5.90
-5.97 -7.68
-6.81 -12.31
-5.6 -9.24
-7.79 -11.56
-4.16 -8.23
-5.4 -9.73
-4.13 -10.65
-6.06 -5.48
-5.97 -4.82
-6.81 -2.46
-5.6 -6.69
-7.79 -4.89
-4.16 -6.07
-5.4 -3.97
-4.13 -4.13
-6.06 -4.65
-5.97 -6.22
-6.81 -7.35
-5.6 -3.75
-7.79 -8.35
-4.16 -2.66
-5.4 -5.07
-4.13 -2.36
-6.06 -7.30
-5.97 -8.41
-6.81 -10.13
-5.6 -5.45
-7.79 -11.81
-4.16 -4.21
-5.4 -6.27
-4.13 -3.57
-6.06 -8.07
-5.97 -7.77
-6.81 -10.04
-5.6 -7.53
-7.79 -9.42
-4.16 -7.84
-5.4 -7.22
-4.13 -8.77
-6.06 -6.64
-5.97 -6.37
-6.81 -10.08
-5.6 -6.44
-7.79 -9.09
-4.16 -4.53
-5.4 -5.14
-4.13 -8.36
-6.06 -7.31
-5.97 -7.27
-6.81 -8.94
-5.6 -7.36
-7.79 -8.74
-4.16 -6.12
-5.4 -7.36
-4.13 -8.14
-6.06 -5.43
-5.97 -5.80
-6.81 -8.61
-5.6 -6.58
-7.79 -7.51
-4.16 -6.23
-5.4 -6.52
-4.13 -7.56
-6.06 -5.60
-5.97 -6.25
-6.81 -11.20
-5.6 -7.63
-7.79 -9.26
-4.16 -7.00
-5.4 -7.52
-4.13 -9.36
-6.06 -7.35
-5.97 -9.52
-6.81 -11.07
-5.6 -6.12
-7.79 -12.45
-4.16 -4.62
-5.4 -7.93
-4.13 -4.2
-6.06 -10.04
-5.97 -8.81
-6.81 -12.46
-5.6 -9.37
-7.79 -12.65
-4.16 -9.70
-5.4 -8.78
-4.13 -10.97
-6.06 -8.66
-5.97 -8.58
-6.81 -11.98
-5.6 -8.76
-7.79 -11.56
-4.16 -6.23
-5.4 -8.75
-4.13 -10.34
-6.06 -8.81
-5.97 -8.37
-6.81 -11.68
-5.6 -8.01
-7.79 -10.78
-4.16 -8.47
-5.4 -7.56
-4.13 -9.83
-6.06 -4.90
-5.97 -8.20
-6.81 -1.47
-5.6 -5.56
-7.79 -12.73
-4.16 -4.46
-5.4 -6.76
-4.13 -1.57
-6.06 -7.99
-5.97 -7.38
-6.81 -9.18
-5.6 -7.66
-7.79 -9.27
-4.16 -7.82
-5.4 -7.37
-4.13 -8.45
-6.06 -8.55
-5.97 -7.38
-6.81 -10.55
-5.6 -7.48
-7.79 -9.90
-4.16 -7.77
-5.4 -6.59
-4.13 -8.95
-6.06 -8.28
-5.97 -9.68
-6.81 -11.94
-5.6 -6.21
-7.79 -13.89
-4.16 -4.27
-5.4 -7.64
-4.13 -3.22
-6.06 -6.35
-5.97 -7.62
-6.81 -9.67
-5.6 -4.47
-7.79 -11.44
-4.16 -2.70
-5.4 -5.76
-4.13 -1.75
-6.06 -7.97
-5.97 -7.92
-6.81 -10.25
-5.6 -8.04
-7.79 -9.96
-4.16 -6.31
-5.4 -8.03
-4.13 -9.12
-6.06 -6.38
-5.97 -1.14
-6.81 -3.27
-5.6 -8.67
-7.79 -7.36
-4.16 -6.13
-5.4 -8.24
-4.13 -7.74
-6.06 -4.96
-5.97 -4.12
-6.81 -4.46
-5.6 -5.32
-7.79 -5.12
-4.16 -4.92
-5.4 -5.26
-4.13 -5.17
-6.06 -7.38
-5.97 -7.17
-6.81 -8.80
-5.6 -6.99
-7.79 -8.35
-4.16 -7.22
-5.4 -6.77
-4.13 -7.89
-6.06 -6.10
-5.97 -6.50
-6.81 -10.42
-5.6 -7.33
-7.79 -9.77
-4.16 -6.72
-5.4 -7.19
-4.13 -8.82
-6.06 -10.56
-5.97 -11.90
-6.81 -14.30
-5.6 -8.46
-7.79 -16.11
-4.16 -6.54
-5.4 -9.90
-4.13 -5.42
-6.06 -5.73
-5.97 -7.35
-6.81 -11.61
-5.6 -8.79
-7.79 -10.92
-4.16 -7.86
-5.4 -9.24
-4.13 -10.08
-6.06 -7.30
-5.97 -7.60
-6.81 -10.48
-5.6 -8.21
-7.79 -10.00
-4.16 -7.76
-5.4 -8.11
-4.13 -9.30
-6.06 -8.6
-5.97 -8.2
-6.81 -11.9
-5.6 -6.3
-7.79 0.5
-4.16 -3.3
-5.4 -8.3
-4.13 -1.8
-6.06 -4.83
-5.97 -5.50
-6.81 -10.59
-5.6 -6.91
-7.79 -8.60
-4.16 -6.27
-5.4 -6.81
-4.13 -8.70
-6.06 -8.92
-5.97 -8.07
-6.81 -10.58
-5.6 -8.46
-7.79 -10.71
-4.16 -8.69
-5.4 -8.06
-4.13 -9.55
-6.06 -5.17
-5.97 -4.27
-6.81 -6.71
-5.6 -4.35
-7.79 -6.21
-4.16 -4.57
-5.4 -3.66
-4.13 -5.48
-6.06 -7.92
-5.97 -7.66
-6.81 -11.33
-5.6 -7.73
-7.79 -10.36
-4.16 -5.83
-5.4 -6.43
-4.13 -9.64
