# Supplementary material for: Binding free energy predictions in host-guest systems using Autodock4. A retrospective analysis on SAMPL6, SAMPL7 and SAMPL8 challenges
Source: J Comput Aided Mol Des. 2021 May 24;35(6):721–9. doi: 10.1007/s10822-021-00388-4 (PMC8141411; doi:10.1007/s10822-021-00388-4)
Supplement: Supplementary file 1 — Supplementary material 1 (ZIP 20409 kb) [file 10822_2021_388_MOESM1_ESM.zip › workspace/SAMPL7/exoOA/g6.pdbqt]

REMARK  5 active torsions:
REMARK  status: ('A' for Active; 'I' for Inactive)
REMARK    1  A    between atoms: C5_5  and  C6_6 
REMARK    2  A    between atoms: C6_6  and  C7_7 
REMARK    3  A    between atoms: C7_7  and  C8_8 
REMARK    4  A    between atoms: C8_8  and  C9_9 
REMARK    5  A    between atoms: C9_9  and  N10_10 
ROOT
HETATM    1  C8  UNL     1       0.735  -0.981   5.844  1.00 20.00     0.028 C 
ENDROOT
BRANCH   1   2
HETATM    2  C7  UNL     1       1.265  -0.909   4.412  1.00 20.00     0.002 C 
BRANCH   2   3
HETATM    3  C6  UNL     1       0.170  -0.479   3.434  1.00 20.00    -0.000 C 
BRANCH   3   4
HETATM    4  C5  UNL     1       0.709  -0.374   2.007  1.00 20.00    -0.005 C 
HETATM    5  C1  UNL     1      -0.384   0.021   1.027  1.00 20.00     0.005 C 
ENDBRANCH   3   4
ENDBRANCH   2   3
ENDBRANCH   1   2
BRANCH   1   6
HETATM    6  C9  UNL     1       1.838  -1.374   6.816  1.00 20.00     0.236 C 
BRANCH   6   7
HETATM    7  N10 UNL     1       1.269  -1.475   8.181  1.00 20.00    -0.079 N 
HETATM    8  C2  UNL     1       0.640  -0.142   8.612  1.00 20.00     0.271 C 
HETATM    9  C3  UNL     1       0.181  -2.556   8.241  1.00 20.00     0.271 C 
HETATM   10  C4  UNL     1       2.358  -1.839   9.201  1.00 20.00     0.271 C 
ENDBRANCH   6   7
ENDBRANCH   1   6
TORSDOF 5
