# Supplementary material for: Binding free energy predictions in host-guest systems using Autodock4. A retrospective analysis on SAMPL6, SAMPL7 and SAMPL8 challenges
Source: J Comput Aided Mol Des. 2021 May 24;35(6):721–9. doi: 10.1007/s10822-021-00388-4 (PMC8141411; doi:10.1007/s10822-021-00388-4)
Supplement: Supplementary file 1 — Supplementary material 1 (ZIP 20409 kb) [file 10822_2021_388_MOESM1_ESM.zip › workspace/SAMPL7/exoOA/g5_exoOA.dlg]

          AutoDock 4.2 Release 4.2.6   
         (C) 1989-2012 The Scripps Research Institute
        AutoDock comes with ABSOLUTELY NO WARRANTY.
        AutoDock is free software, and you are welcome
        to redistribute it under certain conditions;
        for details type 'autodock4 -C'

                     main.cc  $Revision: 1.213 $

                   Compiled on Jul 18 2014 at 18:34:22


This file was created at:			11:49 25" a.m., 01/28/2021
                   on host:		"amd8"
Current Working Directory = "/home/procacci/tex/Tesi/casbarra2/workspace/SAMPL7/GDCC/exo2OA"

      ________________________________________________________________

                   SETTING UP DEFAULT PARAMETER LIBRARY
      ________________________________________________________________


Random number generator was seeded with values 22806, 1611830965.
Docking parameter file (DPF) used for this docking:		g5_exoOA.dpf
DPF> autodock_parameter_version 4.2       # used by autodock to validate parameter set

	Autodock parameter version 4.2.
DPF> outlev 1                             # diagnostic output level

Output Level = 1  ADT-COMPATIBLE OUTPUT DURING DOCKING.
DPF> intelec                              # calculate internal electrostatics

Electrostatic energies will be calculated for all non-bonds between moving atoms.
DPF> seed pid time                        # seeds for random generator

Random number generator was seeded with values 22806, 1611830965.
DPF> ligand_types A C N                   # atoms types in ligand

DPF> fld exoOA.maps.fld                   # grid_data_file

Opening Grid Map Dimensions file:		exoOA.maps.fld
Grid Point Spacing =				0.375 Angstroms

Even Number of User-specified Grid Points =	40 x-points
						40 y-points
						40 z-points

Coordinates of Central Grid Point of Maps =	(-0.001, -0.435, -0.003)
Macromolecule file used to create Grid Maps =	exoOA.pdbqt
Grid Parameter file used to create Grid Maps =	exoOA.gpf
Minimum coordinates in grid = (-7.501, -7.935, -7.503)
Maximum coordinates in grid = (7.499, 7.065, 7.497)

DPF> map exoOA.A.map                      # atom-specific affinity map

DPF> map exoOA.C.map                      # atom-specific affinity map

DPF> map exoOA.N.map                      # atom-specific affinity map

DPF> elecmap exoOA.e.map                  # electrostatics map

DPF> desolvmap exoOA.d.map                # desolvation map

DPF> move g5.pdbqt                        # small molecule

1,4-interactions will be _ignored_ in the non-bonded internal energy calculation.

Ligand PDBQT file = "g5.pdbqt"

INPUT LIGAND PDBQT FILE:
________________________

INPUT-LIGAND-PDBQT: REMARK  3 active torsions:
INPUT-LIGAND-PDBQT: REMARK  status: ('A' for Active; 'I' for Inactive)
INPUT-LIGAND-PDBQT: REMARK    1  A    between atoms: C6_6  and  C10_10 
INPUT-LIGAND-PDBQT: REMARK    2  A    between atoms: C10_10  and  C11_11 
INPUT-LIGAND-PDBQT: REMARK    3  A    between atoms: C11_11  and  N12_12 
INPUT-LIGAND-PDBQT: ROOT
INPUT-LIGAND-PDBQT: HETATM    1  C1  UNL     1      -6.385  -0.111   1.480  1.00 20.00     0.000 A 
INPUT-LIGAND-PDBQT: HETATM    2  C2  UNL     1      -5.867  -1.086   0.628  1.00 20.00     0.001 A 
INPUT-LIGAND-PDBQT: HETATM    3  C3  UNL     1      -5.635   1.029   1.772  1.00 20.00     0.001 A 
INPUT-LIGAND-PDBQT: HETATM    4  C4  UNL     1      -4.601  -0.922   0.067  1.00 20.00     0.007 A 
INPUT-LIGAND-PDBQT: HETATM    5  C5  UNL     1      -4.369   1.193   1.211  1.00 20.00     0.007 A 
INPUT-LIGAND-PDBQT: HETATM    6  C6  UNL     1      -3.851   0.218   0.359  1.00 20.00    -0.057 A 
INPUT-LIGAND-PDBQT: ENDROOT
INPUT-LIGAND-PDBQT: BRANCH   6   7
INPUT-LIGAND-PDBQT: HETATM    7  C10 UNL     1      -2.481   0.396  -0.246  1.00 20.00     0.066 C 
INPUT-LIGAND-PDBQT: BRANCH   7   8
INPUT-LIGAND-PDBQT: HETATM    8  C11 UNL     1      -1.357  -0.187   0.604  1.00 20.00     0.241 C 
INPUT-LIGAND-PDBQT: BRANCH   8   9
INPUT-LIGAND-PDBQT: HETATM    9  N12 UNL     1      -0.016   0.025  -0.079  1.00 20.00    -0.073 N 
INPUT-LIGAND-PDBQT: HETATM   10  C7  UNL     1       0.006  -0.713  -1.369  1.00 20.00     0.264 C 
INPUT-LIGAND-PDBQT: HETATM   11  C8  UNL     1       1.102  -0.503   0.803  1.00 20.00     0.272 C 
INPUT-LIGAND-PDBQT: HETATM   12  C9  UNL     1       0.193   1.502  -0.363  1.00 20.00     0.272 C 
INPUT-LIGAND-PDBQT: ENDBRANCH   8   9
INPUT-LIGAND-PDBQT: ENDBRANCH   7   8
INPUT-LIGAND-PDBQT: ENDBRANCH   6   7
INPUT-LIGAND-PDBQT: TORSDOF 3
________________________________________________________________________________

Total charge on ligand                               =	+1.001 e
REMARK  3 active torsions:
REMARK  status: ('A' for Active; 'I' for Inactive)
REMARK    1  A    between atoms: C6_6  and  C10_10 
REMARK    2  A    between atoms: C10_10  and  C11_11 
REMARK    3  A    between atoms: C11_11  and  N12_12 


Number of Rotatable Bonds in Small Molecule =	3 torsions
Number of atoms in ligand:  12

Number of non-hydrogen atoms in ligand:  12

Number of vibrational degrees of freedom of ligand:  30


Number of torsional degrees of freedom = 3
Estimated loss of torsional free energy upon binding = +0.8949 kcal/mol


DPF> about -2.7718 0.0701 0.4056          # small molecule center

Small molecule center of rotation =	(-2.772, +0.070, +0.406)

DPF> tran0 random                         # initial coordinates/A or random

Initial translation =			(-2.438, 5.033, -4.482) Angstroms
DPF> quaternion0 random                   # initial orientation

Each run will begin with a new, random initial orientation.
Initial quaternion,  (x,y,z,w) =	( -0.041, 0.695, 0.663, 0.276 ),
DPF> dihe0 random                         # initial dihedrals (relative) or random

DPF> torsdof 3                            # torsional degrees of freedom

Number of torsional degrees of freedom = 3
Free energy coefficient for torsional degrees of freedom = 0.2983, the factory default value.

Estimated loss of torsional free energy upon binding = +0.8949 kcal/mol

DPF> rmstol 2.0                           # cluster_tolerance/A

Maximum RMS tolerance for conformational cluster analysis = 2.00 Angstroms
DPF> extnrg 1000.0                        # external grid energy

External grid energy (beyond grid map walls) = 1000.00

DPF> e0max 0.0 10000                      # max initial energy; max number of retries

Using user-specified maximum number of retries for simanneal initialization, 10000 retries.
If the simanneal initial energy is greater than e0max, 0.000,
then a new, random initial state will be created.

DPF> ga_pop_size 150                      # number of individuals in population

A population of 150 individuals will be used
DPF> ga_num_evals 2500000                 # maximum number of energy evaluations

There will be at most 2500000 function evaluations used.
DPF> ga_num_generations 27000             # maximum number of generations

The GA will run for at most 27000 generations.
DPF> ga_elitism 1                         # number of top individuals to survive to next generation

The 1 best will be preserved each GA generation.
DPF> ga_mutation_rate 0.02                # rate of gene mutation

The mutation rate is 0.020000.
DPF> ga_crossover_rate 0.8                # rate of crossover

The crossover rate is 0.800000.
DPF> ga_window_size 10                    # 

The GA's selection window is 10 generations.
DPF> ga_cauchy_alpha 0.0                  # Alpha parameter of Cauchy distribution

The alpha parameter (for the Cauchy distribution) is being set to 0.000000.
DPF> ga_cauchy_beta 1.0                   # Beta parameter Cauchy distribution

The beta parameter (for the Cauchy distribution) is being set to 1.000000.
DPF> set_ga                               # set the above parameters for GA or LGA

DPF> sw_max_its 300                       # iterations of Solis & Wets local search

Solis & Wets algorithms will perform at most 300 iterations.
DPF> sw_max_succ 4                        # consecutive successes before changing rho

Solis & Wets algorithms expand rho every 4 in a row successes.
DPF> sw_max_fail 4                        # consecutive failures before changing rho

Solis & Wets algorithms contract rho every 4 in a row failures.
DPF> sw_rho 1.0                           # size of local search space to sample

rho is set to 1.000000.
DPF> sw_lb_rho 0.01                       # lower bound on rho

rho will never get smaller than 0.010000.
DPF> ls_search_freq 0.06                  # probability of performing local search on individual

Local search will be performed with frequency 0.060000.
DPF> set_psw1                             # set the above pseudo-Solis & Wets parameters

Creating a new Local Search object using the pseudo-Solis-Wets algorithm (pSW1) with the current settings.

DPF> unbound_model bound               # state of unbound ligand

DPF> ga_run 50                            # do this many hybrid GA-LS runs

centering ligand on specified point: -2.772 0.070 0.406
Furthest true ligand atom from "about" center is 3.936 Angstroms (maxrad).
Number of requested GA dockings = 50 runs
Unbound model to be used is 'same as bound' [AutoDock 4.2 default].

	BEGINNING GENETIC ALGORITHM DOCKING 1 of 50
Run: 1 Seed: 1039943203 1525962120 [ Run 1 of 50 GA/GALS ]
Beginning LAMARCKIAN GENETIC ALGORITHM (LGA), with a maximum of 2500000 energy evaluations.

Final-Value: -8.717


	FINAL GENETIC ALGORITHM DOCKED STATE
	_______________________________________________


Detailed state:  trans 0.251 -2.745 1.778 quatxyzw 0.741271 -0.260260 0.549196 0.284896 center -2.772 0.070 0.406 ntor 3 -170.8426 -66.0644 169.0930
State:	  0.251  -2.745   1.778   0.773 -0.272  0.573 146.895   -170.84  -66.06  169.09

DOCKED: MODEL        1
DOCKED: USER    Run = 1
DOCKED: USER    DPF = g5_exoOA.dpf
DOCKED: USER  
DOCKED: USER    Estimated Free Energy of Binding    =   -7.50 kcal/mol  [=(1)+(2)+(3)-(4)]
DOCKED: USER    Estimated Inhibition Constant, Ki   =    3.20 uM (micromolar)  [Temperature = 298.15 K]
DOCKED: USER    
DOCKED: USER    (1) Final Intermolecular Energy     =   -8.39 kcal/mol
DOCKED: USER        vdW + Hbond + desolv Energy     =   -7.24 kcal/mol
DOCKED: USER        Electrostatic Energy            =   -1.15 kcal/mol
DOCKED: USER    (2) Final Total Internal Energy     =   -0.32 kcal/mol
DOCKED: USER    (3) Torsional Free Energy           =   +0.89 kcal/mol
DOCKED: USER    (4) Unbound System's Energy  [=(2)] =   -0.32 kcal/mol
DOCKED: USER    
DOCKED: USER    
DOCKED: USER    NEWDPF move g5.pdbqt
DOCKED: USER    NEWDPF about -2.771800 0.070100 0.405600
DOCKED: USER    NEWDPF tran0 0.250648 -2.744831 1.777969
DOCKED: USER    NEWDPF quaternion0 0.741271 -0.260260 0.549196 0.284896
DOCKED: USER    NEWDPF axisangle0 0.773318 -0.271512 0.572940 146.894786
DOCKED: USER    NEWDPF quat0 0.773318 -0.271512 0.572940 146.894786
DOCKED: USER    NEWDPF dihe0 -170.84 -66.06 169.09 
DOCKED: USER  keepresnum = 1 
DOCKED: USER  
DOCKED: REMARK  3 active torsions:
DOCKED: REMARK  status: ('A' for Active; 'I' for Inactive)
DOCKED: REMARK    1  A    between atoms: C6_6  and  C10_10 
DOCKED: REMARK    2  A    between atoms: C10_10  and  C11_11 
DOCKED: REMARK    3  A    between atoms: C11_11  and  N12_12 
DOCKED: USER                              x       y       z     vdW  Elec       q    Type
DOCKED: USER                           _______ _______ _______ _____ _____    ______ ____
DOCKED: ROOT
DOCKED: ATOM      1  C1  UNL     1       0.354   0.054  -0.752 -0.89 -0.00    +0.000 A 
DOCKED: ATOM      2  C2  UNL     1      -0.260   0.260   0.483 -1.12 -0.00    +0.001 A 
DOCKED: ATOM      3  C3  UNL     1       0.748  -1.231  -1.128 -0.86 -0.00    +0.001 A 
DOCKED: ATOM      4  C4  UNL     1      -0.481  -0.816   1.342 -0.83 -0.00    +0.007 A 
DOCKED: ATOM      5  C5  UNL     1       0.527  -2.307  -0.270 -0.69 -0.00    +0.007 A 
DOCKED: ATOM      6  C6  UNL     1      -0.087  -2.101   0.965 -0.69 +0.03    -0.057 A 
DOCKED: ENDROOT
DOCKED: BRANCH   6   7
DOCKED: ATOM      7  C10 UNL     1      -0.324  -3.266   1.894 -0.67 -0.05    +0.066 C 
DOCKED: BRANCH   7   8
DOCKED: ATOM      8  C11 UNL     1      -1.759  -3.783   1.871 -0.40 -0.19    +0.241 C 
DOCKED: BRANCH   8   9
DOCKED: ATOM      9  N12 UNL     1      -1.803  -5.186   1.289 -0.40 +0.08    -0.073 N 
DOCKED: ATOM     10  C7  UNL     1      -2.494  -6.096   2.240 -0.22 -0.40    +0.264 C 
DOCKED: ATOM     11  C8  UNL     1      -0.391  -5.697   1.064 -0.15 -0.29    +0.272 C 
DOCKED: ATOM     12  C9  UNL     1      -2.573  -5.180  -0.020 -0.31 -0.33    +0.272 C 
DOCKED: ENDBRANCH   8   9
DOCKED: ENDBRANCH   7   8
DOCKED: ENDBRANCH   6   7
DOCKED: TORSDOF 3
DOCKED: TER
DOCKED: ENDMDL
________________________________________________________________________________


	BEGINNING GENETIC ALGORITHM DOCKING 2 of 50
Run: 2 Seed: 724903762 1856634070 [ Run 2 of 50 GA/GALS ]
Beginning LAMARCKIAN GENETIC ALGORITHM (LGA), with a maximum of 2500000 energy evaluations.

Final-Value: -8.793


	FINAL GENETIC ALGORITHM DOCKED STATE
	_______________________________________________


Detailed state:  trans 1.670 -2.622 -0.367 quatxyzw 0.570159 -0.243045 0.157472 0.768798 center -2.772 0.070 0.406 ntor 3 36.5229 78.6045 -155.3028
State:	  1.670  -2.622  -0.367   0.892 -0.380  0.246 79.508     36.52   78.60 -155.30

DOCKED: MODEL        2
DOCKED: USER    Run = 2
DOCKED: USER    DPF = g5_exoOA.dpf
DOCKED: USER  
DOCKED: USER    Estimated Free Energy of Binding    =   -7.54 kcal/mol  [=(1)+(2)+(3)-(4)]
DOCKED: USER    Estimated Inhibition Constant, Ki   =    2.98 uM (micromolar)  [Temperature = 298.15 K]
DOCKED: USER    
DOCKED: USER    (1) Final Intermolecular Energy     =   -8.43 kcal/mol
DOCKED: USER        vdW + Hbond + desolv Energy     =   -7.31 kcal/mol
DOCKED: USER        Electrostatic Energy            =   -1.12 kcal/mol
DOCKED: USER    (2) Final Total Internal Energy     =   -0.36 kcal/mol
DOCKED: USER    (3) Torsional Free Energy           =   +0.89 kcal/mol
DOCKED: USER    (4) Unbound System's Energy  [=(2)] =   -0.36 kcal/mol
DOCKED: USER    
DOCKED: USER    
DOCKED: USER    NEWDPF move g5.pdbqt
DOCKED: USER    NEWDPF about -2.771800 0.070100 0.405600
DOCKED: USER    NEWDPF tran0 1.670149 -2.621769 -0.366976
DOCKED: USER    NEWDPF quaternion0 0.570159 -0.243045 0.157472 0.768798
DOCKED: USER    NEWDPF axisangle0 0.891582 -0.380060 0.246245 79.507891
DOCKED: USER    NEWDPF quat0 0.891582 -0.380060 0.246245 79.507891
DOCKED: USER    NEWDPF dihe0 36.52 78.60 -155.30 
DOCKED: USER  keepresnum = 1 
DOCKED: USER  
DOCKED: REMARK  3 active torsions:
DOCKED: REMARK  status: ('A' for Active; 'I' for Inactive)
DOCKED: REMARK    1  A    between atoms: C6_6  and  C10_10 
DOCKED: REMARK    2  A    between atoms: C10_10  and  C11_11 
DOCKED: REMARK    3  A    between atoms: C11_11  and  N12_12 
DOCKED: USER                              x       y       z     vdW  Elec       q    Type
DOCKED: USER                           _______ _______ _______ _____ _____    ______ ____
DOCKED: ROOT
DOCKED: ATOM      1  C1  UNL     1      -0.736   0.060   0.756 -0.95 -0.00    +0.000 A 
DOCKED: ATOM      2  C2  UNL     1      -0.742  -1.184   1.387 -0.86 -0.00    +0.001 A 
DOCKED: ATOM      3  C3  UNL     1       0.010   0.246  -0.409 -1.10 -0.00    +0.001 A 
DOCKED: ATOM      4  C4  UNL     1      -0.005  -2.241   0.855 -0.72 -0.00    +0.007 A 
DOCKED: ATOM      5  C5  UNL     1       0.747  -0.811  -0.941 -0.83 -0.00    +0.007 A 
DOCKED: ATOM      6  C6  UNL     1       0.741  -2.054  -0.309 -0.69 +0.03    -0.057 A 
DOCKED: ENDROOT
DOCKED: BRANCH   6   7
DOCKED: ATOM      7  C10 UNL     1       1.540  -3.196  -0.885 -0.64 -0.05    +0.066 C 
DOCKED: BRANCH   7   8
DOCKED: ATOM      8  C11 UNL     1       1.044  -3.662  -2.250 -0.43 -0.20    +0.241 C 
DOCKED: BRANCH   8   9
DOCKED: ATOM      9  N12 UNL     1       0.229  -4.937  -2.107 -0.40 +0.08    -0.073 N 
DOCKED: ATOM     10  C7  UNL     1       0.671  -5.675  -0.895 -0.14 -0.28    +0.264 C 
DOCKED: ATOM     11  C8  UNL     1       0.439  -5.824  -3.321 -0.21 -0.42    +0.272 C 
DOCKED: ATOM     12  C9  UNL     1      -1.243  -4.595  -1.955 -0.34 -0.28    +0.272 C 
DOCKED: ENDBRANCH   8   9
DOCKED: ENDBRANCH   7   8
DOCKED: ENDBRANCH   6   7
DOCKED: TORSDOF 3
DOCKED: TER
DOCKED: ENDMDL
________________________________________________________________________________


	BEGINNING GENETIC ALGORITHM DOCKING 3 of 50
Run: 3 Seed: 432563714 2127507039 [ Run 3 of 50 GA/GALS ]
Beginning LAMARCKIAN GENETIC ALGORITHM (LGA), with a maximum of 2500000 energy evaluations.

Final-Value: -8.782


	FINAL GENETIC ALGORITHM DOCKED STATE
	_______________________________________________


Detailed state:  trans 0.026 -3.241 1.277 quatxyzw 0.345898 -0.688100 -0.404071 -0.493558 center -2.772 0.070 0.406 ntor 3 -142.2782 -90.8121 -40.1593
State:	  0.026  -3.241   1.277   0.398 -0.791 -0.465 -120.851   -142.28  -90.81  -40.16

DOCKED: MODEL        3
DOCKED: USER    Run = 3
DOCKED: USER    DPF = g5_exoOA.dpf
DOCKED: USER  
DOCKED: USER    Estimated Free Energy of Binding    =   -7.51 kcal/mol  [=(1)+(2)+(3)-(4)]
DOCKED: USER    Estimated Inhibition Constant, Ki   =    3.14 uM (micromolar)  [Temperature = 298.15 K]
DOCKED: USER    
DOCKED: USER    (1) Final Intermolecular Energy     =   -8.40 kcal/mol
DOCKED: USER        vdW + Hbond + desolv Energy     =   -7.34 kcal/mol
DOCKED: USER        Electrostatic Energy            =   -1.06 kcal/mol
DOCKED: USER    (2) Final Total Internal Energy     =   -0.38 kcal/mol
DOCKED: USER    (3) Torsional Free Energy           =   +0.89 kcal/mol
DOCKED: USER    (4) Unbound System's Energy  [=(2)] =   -0.38 kcal/mol
DOCKED: USER    
DOCKED: USER    
DOCKED: USER    NEWDPF move g5.pdbqt
DOCKED: USER    NEWDPF about -2.771800 0.070100 0.405600
DOCKED: USER    NEWDPF tran0 0.025697 -3.241314 1.276937
DOCKED: USER    NEWDPF quaternion0 0.345898 -0.688100 -0.404071 -0.493558
DOCKED: USER    NEWDPF axisangle0 0.397715 -0.791181 -0.464603 -120.850639
DOCKED: USER    NEWDPF quat0 0.397715 -0.791181 -0.464603 -120.850639
DOCKED: USER    NEWDPF dihe0 -142.28 -90.81 -40.16 
DOCKED: USER  keepresnum = 1 
DOCKED: USER  
DOCKED: REMARK  3 active torsions:
DOCKED: REMARK  status: ('A' for Active; 'I' for Inactive)
DOCKED: REMARK    1  A    between atoms: C6_6  and  C10_10 
DOCKED: REMARK    2  A    between atoms: C10_10  and  C11_11 
DOCKED: REMARK    3  A    between atoms: C11_11  and  N12_12 
DOCKED: USER                              x       y       z     vdW  Elec       q    Type
DOCKED: USER                           _______ _______ _______ _____ _____    ______ ____
DOCKED: ROOT
DOCKED: ATOM      1  C1  UNL     1      -0.002   0.072  -0.530 -1.05 -0.00    +0.000 A 
DOCKED: ATOM      2  C2  UNL     1       0.748  -0.988  -1.039 -0.83 -0.00    +0.001 A 
DOCKED: ATOM      3  C3  UNL     1      -0.575  -0.027   0.739 -1.04 -0.00    +0.001 A 
DOCKED: ATOM      4  C4  UNL     1       0.927  -2.144  -0.282 -0.74 -0.00    +0.007 A 
DOCKED: ATOM      5  C5  UNL     1      -0.396  -1.184   1.496 -0.84 -0.00    +0.007 A 
DOCKED: ATOM      6  C6  UNL     1       0.354  -2.243   0.987 -0.67 +0.03    -0.057 A 
DOCKED: ENDROOT
DOCKED: BRANCH   6   7
DOCKED: ATOM      7  C10 UNL     1       0.546  -3.494   1.807 -0.62 -0.05    +0.066 C 
DOCKED: BRANCH   7   8
DOCKED: ATOM      8  C11 UNL     1      -0.753  -4.060   2.371 -0.42 -0.21    +0.241 C 
DOCKED: BRANCH   8   9
DOCKED: ATOM      9  N12 UNL     1      -1.380  -5.027   1.380 -0.38 +0.08    -0.073 N 
DOCKED: ATOM     10  C7  UNL     1      -2.234  -6.001   2.109 -0.27 -0.37    +0.264 C 
DOCKED: ATOM     11  C8  UNL     1      -0.292  -5.789   0.643 -0.11 -0.28    +0.272 C 
DOCKED: ATOM     12  C9  UNL     1      -2.248  -4.267   0.392 -0.37 -0.26    +0.272 C 
DOCKED: ENDBRANCH   8   9
DOCKED: ENDBRANCH   7   8
DOCKED: ENDBRANCH   6   7
DOCKED: TORSDOF 3
DOCKED: TER
DOCKED: ENDMDL
________________________________________________________________________________


	BEGINNING GENETIC ALGORITHM DOCKING 4 of 50
Run: 4 Seed: 1106625333 402105626 [ Run 4 of 50 GA/GALS ]
Beginning LAMARCKIAN GENETIC ALGORITHM (LGA), with a maximum of 2500000 energy evaluations.

Final-Value: -8.720


	FINAL GENETIC ALGORITHM DOCKED STATE
	_______________________________________________


Detailed state:  trans -1.017 -2.959 1.091 quatxyzw -0.568293 0.464438 -0.616794 -0.284437 center -2.772 0.070 0.406 ntor 3 155.5921 90.7439 19.4891
State:	 -1.017  -2.959   1.091  -0.593  0.484 -0.643 -146.950    155.59   90.74   19.49

DOCKED: MODEL        4
DOCKED: USER    Run = 4
DOCKED: USER    DPF = g5_exoOA.dpf
DOCKED: USER  
DOCKED: USER    Estimated Free Energy of Binding    =   -7.45 kcal/mol  [=(1)+(2)+(3)-(4)]
DOCKED: USER    Estimated Inhibition Constant, Ki   =    3.47 uM (micromolar)  [Temperature = 298.15 K]
DOCKED: USER    
DOCKED: USER    (1) Final Intermolecular Energy     =   -8.34 kcal/mol
DOCKED: USER        vdW + Hbond + desolv Energy     =   -7.26 kcal/mol
DOCKED: USER        Electrostatic Energy            =   -1.08 kcal/mol
DOCKED: USER    (2) Final Total Internal Energy     =   -0.38 kcal/mol
DOCKED: USER    (3) Torsional Free Energy           =   +0.89 kcal/mol
DOCKED: USER    (4) Unbound System's Energy  [=(2)] =   -0.38 kcal/mol
DOCKED: USER    
DOCKED: USER    
DOCKED: USER    NEWDPF move g5.pdbqt
DOCKED: USER    NEWDPF about -2.771800 0.070100 0.405600
DOCKED: USER    NEWDPF tran0 -1.016506 -2.959493 1.090794
DOCKED: USER    NEWDPF quaternion0 -0.568293 0.464438 -0.616794 -0.284437
DOCKED: USER    NEWDPF axisangle0 -0.592778 0.484449 -0.643369 -146.949560
DOCKED: USER    NEWDPF quat0 -0.592778 0.484449 -0.643369 -146.949560
DOCKED: USER    NEWDPF dihe0 155.59 90.74 19.49 
DOCKED: USER  keepresnum = 1 
DOCKED: USER  
DOCKED: REMARK  3 active torsions:
DOCKED: REMARK  status: ('A' for Active; 'I' for Inactive)
DOCKED: REMARK    1  A    between atoms: C6_6  and  C10_10 
DOCKED: REMARK    2  A    between atoms: C10_10  and  C11_11 
DOCKED: REMARK    3  A    between atoms: C11_11  and  N12_12 
DOCKED: USER                              x       y       z     vdW  Elec       q    Type
DOCKED: USER                           _______ _______ _______ _____ _____    ______ ____
DOCKED: ROOT
DOCKED: ATOM      1  C1  UNL     1       0.747   0.021  -0.408 -0.90 -0.00    +0.000 A 
DOCKED: ATOM      2  C2  UNL     1      -0.002   0.175   0.758 -1.11 -0.00    +0.001 A 
DOCKED: ATOM      3  C3  UNL     1       0.683  -1.175  -1.125 -0.86 -0.00    +0.001 A 
DOCKED: ATOM      4  C4  UNL     1      -0.816  -0.864   1.207 -0.81 -0.00    +0.007 A 
DOCKED: ATOM      5  C5  UNL     1      -0.131  -2.214  -0.676 -0.71 -0.00    +0.007 A 
DOCKED: ATOM      6  C6  UNL     1      -0.880  -2.060   0.490 -0.70 +0.03    -0.057 A 
DOCKED: ENDROOT
DOCKED: BRANCH   6   7
DOCKED: ATOM      7  C10 UNL     1      -1.759  -3.185   0.976 -0.63 -0.04    +0.066 C 
DOCKED: BRANCH   7   8
DOCKED: ATOM      8  C11 UNL     1      -1.245  -3.858   2.244 -0.42 -0.20    +0.241 C 
DOCKED: BRANCH   8   9
DOCKED: ATOM      9  N12 UNL     1      -0.317  -5.009   1.890 -0.39 +0.08    -0.073 N 
DOCKED: ATOM     10  C7  UNL     1       1.087  -4.520   1.854 -0.37 -0.26    +0.264 C 
DOCKED: ATOM     11  C8  UNL     1      -0.676  -5.560   0.522 -0.13 -0.28    +0.272 C 
DOCKED: ATOM     12  C9  UNL     1      -0.422  -6.101   2.940 -0.23 -0.40    +0.272 C 
DOCKED: ENDBRANCH   8   9
DOCKED: ENDBRANCH   7   8
DOCKED: ENDBRANCH   6   7
DOCKED: TORSDOF 3
DOCKED: TER
DOCKED: ENDMDL
________________________________________________________________________________


	BEGINNING GENETIC ALGORITHM DOCKING 5 of 50
Run: 5 Seed: 1811502791 59181731 [ Run 5 of 50 GA/GALS ]
Beginning LAMARCKIAN GENETIC ALGORITHM (LGA), with a maximum of 2500000 energy evaluations.

Final-Value: -8.772


	FINAL GENETIC ALGORITHM DOCKED STATE
	_______________________________________________


Detailed state:  trans 0.625 -2.674 1.828 quatxyzw 0.775420 -0.210173 0.510269 0.306882 center -2.772 0.070 0.406 ntor 3 87.3968 -81.5984 158.6921
State:	  0.625  -2.674   1.828   0.815 -0.221  0.536 144.257     87.40  -81.60  158.69

DOCKED: MODEL        5
DOCKED: USER    Run = 5
DOCKED: USER    DPF = g5_exoOA.dpf
DOCKED: USER  
DOCKED: USER    Estimated Free Energy of Binding    =   -7.51 kcal/mol  [=(1)+(2)+(3)-(4)]
DOCKED: USER    Estimated Inhibition Constant, Ki   =    3.12 uM (micromolar)  [Temperature = 298.15 K]
DOCKED: USER    
DOCKED: USER    (1) Final Intermolecular Energy     =   -8.41 kcal/mol
DOCKED: USER        vdW + Hbond + desolv Energy     =   -7.32 kcal/mol
DOCKED: USER        Electrostatic Energy            =   -1.09 kcal/mol
DOCKED: USER    (2) Final Total Internal Energy     =   -0.37 kcal/mol
DOCKED: USER    (3) Torsional Free Energy           =   +0.89 kcal/mol
DOCKED: USER    (4) Unbound System's Energy  [=(2)] =   -0.37 kcal/mol
DOCKED: USER    
DOCKED: USER    
DOCKED: USER    NEWDPF move g5.pdbqt
DOCKED: USER    NEWDPF about -2.771800 0.070100 0.405600
DOCKED: USER    NEWDPF tran0 0.624798 -2.674451 1.827665
DOCKED: USER    NEWDPF quaternion0 0.775420 -0.210173 0.510269 0.306882
DOCKED: USER    NEWDPF axisangle0 0.814733 -0.220829 0.536139 144.257119
DOCKED: USER    NEWDPF quat0 0.814733 -0.220829 0.536139 144.257119
DOCKED: USER    NEWDPF dihe0 87.40 -81.60 158.69 
DOCKED: USER  keepresnum = 1 
DOCKED: USER  
DOCKED: REMARK  3 active torsions:
DOCKED: REMARK  status: ('A' for Active; 'I' for Inactive)
DOCKED: REMARK    1  A    between atoms: C6_6  and  C10_10 
DOCKED: REMARK    2  A    between atoms: C10_10  and  C11_11 
DOCKED: REMARK    3  A    between atoms: C11_11  and  N12_12 
DOCKED: USER                              x       y       z     vdW  Elec       q    Type
DOCKED: USER                           _______ _______ _______ _____ _____    ______ ____
DOCKED: ROOT
DOCKED: ATOM      1  C1  UNL     1       0.204   0.047  -0.753 -0.92 -0.00    +0.000 A 
DOCKED: ATOM      2  C2  UNL     1      -0.366   0.198   0.511 -1.12 -0.00    +0.001 A 
DOCKED: ATOM      3  C3  UNL     1       0.751  -1.181  -1.128 -0.86 -0.00    +0.001 A 
DOCKED: ATOM      4  C4  UNL     1      -0.389  -0.876   1.400 -0.82 -0.00    +0.007 A 
DOCKED: ATOM      5  C5  UNL     1       0.727  -2.255  -0.240 -0.71 -0.00    +0.007 A 
DOCKED: ATOM      6  C6  UNL     1       0.158  -2.104   1.024 -0.70 +0.03    -0.057 A 
DOCKED: ENDROOT
DOCKED: BRANCH   6   7
DOCKED: ATOM      7  C10 UNL     1       0.135  -3.266   1.985 -0.63 -0.05    +0.066 C 
DOCKED: BRANCH   7   8
DOCKED: ATOM      8  C11 UNL     1      -1.264  -3.818   2.243 -0.42 -0.19    +0.241 C 
DOCKED: BRANCH   8   9
DOCKED: ATOM      9  N12 UNL     1      -1.517  -5.039   1.375 -0.39 +0.08    -0.073 N 
DOCKED: ATOM     10  C7  UNL     1      -0.219  -5.663   1.006 -0.15 -0.28    +0.264 C 
DOCKED: ATOM     11  C8  UNL     1      -2.239  -4.629   0.104 -0.35 -0.28    +0.272 C 
DOCKED: ATOM     12  C9  UNL     1      -2.342  -6.057   2.142 -0.25 -0.39    +0.272 C 
DOCKED: ENDBRANCH   8   9
DOCKED: ENDBRANCH   7   8
DOCKED: ENDBRANCH   6   7
DOCKED: TORSDOF 3
DOCKED: TER
DOCKED: ENDMDL
________________________________________________________________________________


	BEGINNING GENETIC ALGORITHM DOCKING 6 of 50
Run: 6 Seed: 1661464645 530219799 [ Run 6 of 50 GA/GALS ]
Beginning LAMARCKIAN GENETIC ALGORITHM (LGA), with a maximum of 2500000 energy evaluations.

Final-Value: -8.775


	FINAL GENETIC ALGORITHM DOCKED STATE
	_______________________________________________


Detailed state:  trans -0.231 -3.153 1.331 quatxyzw -0.280736 0.718610 0.417113 0.480419 center -2.772 0.070 0.406 ntor 3 -148.7735 -78.6520 -28.2538
State:	 -0.231  -3.153   1.331  -0.320  0.819  0.476 122.574   -148.77  -78.65  -28.25

DOCKED: MODEL        6
DOCKED: USER    Run = 6
DOCKED: USER    DPF = g5_exoOA.dpf
DOCKED: USER  
DOCKED: USER    Estimated Free Energy of Binding    =   -7.52 kcal/mol  [=(1)+(2)+(3)-(4)]
DOCKED: USER    Estimated Inhibition Constant, Ki   =    3.08 uM (micromolar)  [Temperature = 298.15 K]
DOCKED: USER    
DOCKED: USER    (1) Final Intermolecular Energy     =   -8.41 kcal/mol
DOCKED: USER        vdW + Hbond + desolv Energy     =   -7.31 kcal/mol
DOCKED: USER        Electrostatic Energy            =   -1.11 kcal/mol
DOCKED: USER    (2) Final Total Internal Energy     =   -0.36 kcal/mol
DOCKED: USER    (3) Torsional Free Energy           =   +0.89 kcal/mol
DOCKED: USER    (4) Unbound System's Energy  [=(2)] =   -0.36 kcal/mol
DOCKED: USER    
DOCKED: USER    
DOCKED: USER    NEWDPF move g5.pdbqt
DOCKED: USER    NEWDPF about -2.771800 0.070100 0.405600
DOCKED: USER    NEWDPF tran0 -0.230827 -3.153463 1.331399
DOCKED: USER    NEWDPF quaternion0 -0.280736 0.718610 0.417113 0.480419
DOCKED: USER    NEWDPF axisangle0 -0.320096 0.819360 0.475593 122.574418
DOCKED: USER    NEWDPF quat0 -0.320096 0.819360 0.475593 122.574418
DOCKED: USER    NEWDPF dihe0 -148.77 -78.65 -28.25 
DOCKED: USER  keepresnum = 1 
DOCKED: USER  
DOCKED: REMARK  3 active torsions:
DOCKED: REMARK  status: ('A' for Active; 'I' for Inactive)
DOCKED: REMARK    1  A    between atoms: C6_6  and  C10_10 
DOCKED: REMARK    2  A    between atoms: C10_10  and  C11_11 
DOCKED: REMARK    3  A    between atoms: C11_11  and  N12_12 
DOCKED: USER                              x       y       z     vdW  Elec       q    Type
DOCKED: USER                           _______ _______ _______ _____ _____    ______ ____
DOCKED: ROOT
DOCKED: ATOM      1  C1  UNL     1       0.152   0.017  -0.679 -0.97 -0.00    +0.000 A 
DOCKED: ATOM      2  C2  UNL     1       0.745  -1.162  -1.128 -0.85 -0.00    +0.001 A 
DOCKED: ATOM      3  C3  UNL     1      -0.407   0.074   0.598 -1.10 -0.00    +0.001 A 
DOCKED: ATOM      4  C4  UNL     1       0.781  -2.284  -0.301 -0.71 -0.00    +0.007 A 
DOCKED: ATOM      5  C5  UNL     1      -0.370  -1.048   1.425 -0.84 -0.00    +0.007 A 
DOCKED: ATOM      6  C6  UNL     1       0.223  -2.228   0.976 -0.67 +0.03    -0.057 A 
DOCKED: ENDROOT
DOCKED: BRANCH   6   7
DOCKED: ATOM      7  C10 UNL     1       0.260  -3.441   1.871 -0.63 -0.05    +0.066 C 
DOCKED: BRANCH   7   8
DOCKED: ATOM      8  C11 UNL     1      -1.122  -3.964   2.250 -0.43 -0.20    +0.241 C 
DOCKED: BRANCH   8   9
DOCKED: ATOM      9  N12 UNL     1      -1.478  -5.173   1.400 -0.38 +0.08    -0.073 N 
DOCKED: ATOM     10  C7  UNL     1      -2.332  -6.099   2.189 -0.25 -0.38    +0.264 C 
DOCKED: ATOM     11  C8  UNL     1      -0.213  -5.906   0.989 -0.13 -0.29    +0.272 C 
DOCKED: ATOM     12  C9  UNL     1      -2.251  -4.731   0.170 -0.34 -0.29    +0.272 C 
DOCKED: ENDBRANCH   8   9
DOCKED: ENDBRANCH   7   8
DOCKED: ENDBRANCH   6   7
DOCKED: TORSDOF 3
DOCKED: TER
DOCKED: ENDMDL
________________________________________________________________________________


	BEGINNING GENETIC ALGORITHM DOCKING 7 of 50
Run: 7 Seed: 1368500126 1394062510 [ Run 7 of 50 GA/GALS ]
Beginning LAMARCKIAN GENETIC ALGORITHM (LGA), with a maximum of 2500000 energy evaluations.

Final-Value: -8.774


	FINAL GENETIC ALGORITHM DOCKED STATE
	_______________________________________________


Detailed state:  trans -0.295 -2.993 1.441 quatxyzw -0.254516 0.733323 0.404317 0.483721 center -2.772 0.070 0.406 ntor 3 -151.3489 -87.7769 -19.5991
State:	 -0.295  -2.993   1.441  -0.291  0.838  0.462 122.143   -151.35  -87.78  -19.60

DOCKED: MODEL        7
DOCKED: USER    Run = 7
DOCKED: USER    DPF = g5_exoOA.dpf
DOCKED: USER  
DOCKED: USER    Estimated Free Energy of Binding    =   -7.50 kcal/mol  [=(1)+(2)+(3)-(4)]
DOCKED: USER    Estimated Inhibition Constant, Ki   =    3.18 uM (micromolar)  [Temperature = 298.15 K]
DOCKED: USER    
DOCKED: USER    (1) Final Intermolecular Energy     =   -8.40 kcal/mol
DOCKED: USER        vdW + Hbond + desolv Energy     =   -7.33 kcal/mol
DOCKED: USER        Electrostatic Energy            =   -1.07 kcal/mol
DOCKED: USER    (2) Final Total Internal Energy     =   -0.38 kcal/mol
DOCKED: USER    (3) Torsional Free Energy           =   +0.89 kcal/mol
DOCKED: USER    (4) Unbound System's Energy  [=(2)] =   -0.38 kcal/mol
DOCKED: USER    
DOCKED: USER    
DOCKED: USER    NEWDPF move g5.pdbqt
DOCKED: USER    NEWDPF about -2.771800 0.070100 0.405600
DOCKED: USER    NEWDPF tran0 -0.294800 -2.992780 1.440745
DOCKED: USER    NEWDPF quaternion0 -0.254516 0.733323 0.404317 0.483721
DOCKED: USER    NEWDPF axisangle0 -0.290802 0.837871 0.461959 122.142519
DOCKED: USER    NEWDPF quat0 -0.290802 0.837871 0.461959 122.142519
DOCKED: USER    NEWDPF dihe0 -151.35 -87.78 -19.60 
DOCKED: USER  keepresnum = 1 
DOCKED: USER  
DOCKED: REMARK  3 active torsions:
DOCKED: REMARK  status: ('A' for Active; 'I' for Inactive)
DOCKED: REMARK    1  A    between atoms: C6_6  and  C10_10 
DOCKED: REMARK    2  A    between atoms: C10_10  and  C11_11 
DOCKED: REMARK    3  A    between atoms: C11_11  and  N12_12 
DOCKED: USER                              x       y       z     vdW  Elec       q    Type
DOCKED: USER                           _______ _______ _______ _____ _____    ______ ____
DOCKED: ROOT
DOCKED: ATOM      1  C1  UNL     1       0.173   0.043  -0.751 -0.93 -0.00    +0.000 A 
DOCKED: ATOM      2  C2  UNL     1       0.727  -1.178  -1.134 -0.85 -0.00    +0.001 A 
DOCKED: ATOM      3  C3  UNL     1      -0.376   0.191   0.523 -1.12 -0.00    +0.001 A 
DOCKED: ATOM      4  C4  UNL     1       0.734  -2.251  -0.244 -0.71 -0.00    +0.007 A 
DOCKED: ATOM      5  C5  UNL     1      -0.369  -0.882   1.414 -0.82 -0.00    +0.007 A 
DOCKED: ATOM      6  C6  UNL     1       0.185  -2.104   1.031 -0.70 +0.03    -0.057 A 
DOCKED: ENDROOT
DOCKED: BRANCH   6   7
DOCKED: ATOM      7  C10 UNL     1       0.190  -3.264   1.994 -0.63 -0.05    +0.066 C 
DOCKED: BRANCH   7   8
DOCKED: ATOM      8  C11 UNL     1      -1.192  -3.856   2.246 -0.43 -0.20    +0.241 C 
DOCKED: BRANCH   8   9
DOCKED: ATOM      9  N12 UNL     1      -1.464  -4.992   1.275 -0.39 +0.08    -0.073 N 
DOCKED: ATOM     10  C7  UNL     1      -2.277  -6.038   1.949 -0.27 -0.37    +0.264 C 
DOCKED: ATOM     11  C8  UNL     1      -0.152  -5.611   0.824 -0.13 -0.28    +0.272 C 
DOCKED: ATOM     12  C9  UNL     1      -2.239  -4.475   0.076 -0.36 -0.27    +0.272 C 
DOCKED: ENDBRANCH   8   9
DOCKED: ENDBRANCH   7   8
DOCKED: ENDBRANCH   6   7
DOCKED: TORSDOF 3
DOCKED: TER
DOCKED: ENDMDL
________________________________________________________________________________


	BEGINNING GENETIC ALGORITHM DOCKING 8 of 50
Run: 8 Seed: 1706413033 832575599 [ Run 8 of 50 GA/GALS ]
Beginning LAMARCKIAN GENETIC ALGORITHM (LGA), with a maximum of 2500000 energy evaluations.

Final-Value: -8.784


	FINAL GENETIC ALGORITHM DOCKED STATE
	_______________________________________________


Detailed state:  trans 0.944 -2.811 1.739 quatxyzw 0.787764 -0.168966 0.467539 0.363711 center -2.772 0.070 0.406 ntor 3 94.4605 -94.7794 144.5144
State:	  0.944  -2.811   1.739   0.846 -0.181  0.502 137.343     94.46  -94.78  144.51

DOCKED: MODEL        8
DOCKED: USER    Run = 8
DOCKED: USER    DPF = g5_exoOA.dpf
DOCKED: USER  
DOCKED: USER    Estimated Free Energy of Binding    =   -7.51 kcal/mol  [=(1)+(2)+(3)-(4)]
DOCKED: USER    Estimated Inhibition Constant, Ki   =    3.14 uM (micromolar)  [Temperature = 298.15 K]
DOCKED: USER    
DOCKED: USER    (1) Final Intermolecular Energy     =   -8.40 kcal/mol
DOCKED: USER        vdW + Hbond + desolv Energy     =   -7.34 kcal/mol
DOCKED: USER        Electrostatic Energy            =   -1.06 kcal/mol
DOCKED: USER    (2) Final Total Internal Energy     =   -0.38 kcal/mol
DOCKED: USER    (3) Torsional Free Energy           =   +0.89 kcal/mol
DOCKED: USER    (4) Unbound System's Energy  [=(2)] =   -0.38 kcal/mol
DOCKED: USER    
DOCKED: USER    
DOCKED: USER    NEWDPF move g5.pdbqt
DOCKED: USER    NEWDPF about -2.771800 0.070100 0.405600
DOCKED: USER    NEWDPF tran0 0.944455 -2.810913 1.738970
DOCKED: USER    NEWDPF quaternion0 0.787764 -0.168966 0.467539 0.363711
DOCKED: USER    NEWDPF axisangle0 0.845683 -0.181388 0.501914 137.343466
DOCKED: USER    NEWDPF quat0 0.845683 -0.181388 0.501914 137.343466
DOCKED: USER    NEWDPF dihe0 94.46 -94.78 144.51 
DOCKED: USER  keepresnum = 1 
DOCKED: USER  
DOCKED: REMARK  3 active torsions:
DOCKED: REMARK  status: ('A' for Active; 'I' for Inactive)
DOCKED: REMARK    1  A    between atoms: C6_6  and  C10_10 
DOCKED: REMARK    2  A    between atoms: C10_10  and  C11_11 
DOCKED: REMARK    3  A    between atoms: C11_11  and  N12_12 
DOCKED: USER                              x       y       z     vdW  Elec       q    Type
DOCKED: USER                           _______ _______ _______ _____ _____    ______ ____
DOCKED: ROOT
DOCKED: ATOM      1  C1  UNL     1       0.027  -0.051  -0.667 -1.01 -0.00    +0.000 A 
DOCKED: ATOM      2  C2  UNL     1      -0.515  -0.058   0.618 -1.07 -0.00    +0.001 A 
DOCKED: ATOM      3  C3  UNL     1       0.742  -1.158  -1.127 -0.85 -0.00    +0.001 A 
DOCKED: ATOM      4  C4  UNL     1      -0.345  -1.169   1.443 -0.84 -0.00    +0.007 A 
DOCKED: ATOM      5  C5  UNL     1       0.912  -2.270  -0.302 -0.72 -0.00    +0.007 A 
DOCKED: ATOM      6  C6  UNL     1       0.370  -2.276   0.982 -0.67 +0.03    -0.057 A 
DOCKED: ENDROOT
DOCKED: BRANCH   6   7
DOCKED: ATOM      7  C10 UNL     1       0.556  -3.479   1.874 -0.63 -0.05    +0.066 C 
DOCKED: BRANCH   7   8
DOCKED: ATOM      8  C11 UNL     1      -0.752  -4.048   2.413 -0.41 -0.21    +0.241 C 
DOCKED: BRANCH   8   9
DOCKED: ATOM      9  N12 UNL     1      -1.365  -5.007   1.404 -0.38 +0.08    -0.073 N 
DOCKED: ATOM     10  C7  UNL     1      -0.283  -5.673   0.633 -0.12 -0.27    +0.264 C 
DOCKED: ATOM     11  C8  UNL     1      -2.252  -4.242   0.437 -0.37 -0.26    +0.272 C 
DOCKED: ATOM     12  C9  UNL     1      -2.171  -6.072   2.126 -0.27 -0.38    +0.272 C 
DOCKED: ENDBRANCH   8   9
DOCKED: ENDBRANCH   7   8
DOCKED: ENDBRANCH   6   7
DOCKED: TORSDOF 3
DOCKED: TER
DOCKED: ENDMDL
________________________________________________________________________________


	BEGINNING GENETIC ALGORITHM DOCKING 9 of 50
Run: 9 Seed: 1450532692 1460401171 [ Run 9 of 50 GA/GALS ]
Beginning LAMARCKIAN GENETIC ALGORITHM (LGA), with a maximum of 2500000 energy evaluations.

Final-Value: -8.703


	FINAL GENETIC ALGORITHM DOCKED STATE
	_______________________________________________


Detailed state:  trans -0.758 -2.963 1.314 quatxyzw -0.275624 0.777461 0.389725 0.409511 center -2.772 0.070 0.406 ntor 3 -178.8557 -68.6902 -15.2079
State:	 -0.758  -2.963   1.314  -0.302  0.852  0.427 131.652   -178.86  -68.69  -15.21

DOCKED: MODEL        9
DOCKED: USER    Run = 9
DOCKED: USER    DPF = g5_exoOA.dpf
DOCKED: USER  
DOCKED: USER    Estimated Free Energy of Binding    =   -7.48 kcal/mol  [=(1)+(2)+(3)-(4)]
DOCKED: USER    Estimated Inhibition Constant, Ki   =    3.27 uM (micromolar)  [Temperature = 298.15 K]
DOCKED: USER    
DOCKED: USER    (1) Final Intermolecular Energy     =   -8.38 kcal/mol
DOCKED: USER        vdW + Hbond + desolv Energy     =   -7.24 kcal/mol
DOCKED: USER        Electrostatic Energy            =   -1.14 kcal/mol
DOCKED: USER    (2) Final Total Internal Energy     =   -0.33 kcal/mol
DOCKED: USER    (3) Torsional Free Energy           =   +0.89 kcal/mol
DOCKED: USER    (4) Unbound System's Energy  [=(2)] =   -0.33 kcal/mol
DOCKED: USER    
DOCKED: USER    
DOCKED: USER    NEWDPF move g5.pdbqt
DOCKED: USER    NEWDPF about -2.771800 0.070100 0.405600
DOCKED: USER    NEWDPF tran0 -0.758315 -2.962706 1.314364
DOCKED: USER    NEWDPF quaternion0 -0.275624 0.777461 0.389725 0.409511
DOCKED: USER    NEWDPF axisangle0 -0.302118 0.852194 0.427188 131.651702
DOCKED: USER    NEWDPF quat0 -0.302118 0.852194 0.427188 131.651702
DOCKED: USER    NEWDPF dihe0 -178.86 -68.69 -15.21 
DOCKED: USER  keepresnum = 1 
DOCKED: USER  
DOCKED: REMARK  3 active torsions:
DOCKED: REMARK  status: ('A' for Active; 'I' for Inactive)
DOCKED: REMARK    1  A    between atoms: C6_6  and  C10_10 
DOCKED: REMARK    2  A    between atoms: C10_10  and  C11_11 
DOCKED: REMARK    3  A    between atoms: C11_11  and  N12_12 
DOCKED: USER                              x       y       z     vdW  Elec       q    Type
DOCKED: USER                           _______ _______ _______ _____ _____    ______ ____
DOCKED: ROOT
DOCKED: ATOM      1  C1  UNL     1       0.199   0.049  -0.748 -0.92 -0.00    +0.000 A 
DOCKED: ATOM      2  C2  UNL     1       0.766  -1.193  -1.033 -0.86 -0.00    +0.001 A 
DOCKED: ATOM      3  C3  UNL     1      -0.559   0.220   0.411 -1.08 -0.00    +0.001 A 
DOCKED: ATOM      4  C4  UNL     1       0.576  -2.264  -0.160 -0.70 -0.00    +0.007 A 
DOCKED: ATOM      5  C5  UNL     1      -0.748  -0.851   1.284 -0.81 -0.00    +0.007 A 
DOCKED: ATOM      6  C6  UNL     1      -0.182  -2.093   0.999 -0.70 +0.03    -0.057 A 
DOCKED: ENDROOT
DOCKED: BRANCH   6   7
DOCKED: ATOM      7  C10 UNL     1      -0.388  -3.251   1.943 -0.68 -0.05    +0.066 C 
DOCKED: BRANCH   7   8
DOCKED: ATOM      8  C11 UNL     1      -1.785  -3.858   1.869 -0.39 -0.20    +0.241 C 
DOCKED: BRANCH   8   9
DOCKED: ATOM      9  N12 UNL     1      -1.723  -5.249   1.260 -0.38 +0.08    -0.073 N 
DOCKED: ATOM     10  C7  UNL     1      -2.202  -6.247   2.251 -0.27 -0.37    +0.264 C 
DOCKED: ATOM     11  C8  UNL     1      -0.290  -5.584   0.883 -0.14 -0.28    +0.272 C 
DOCKED: ATOM     12  C9  UNL     1      -2.617  -5.317   0.034 -0.30 -0.34    +0.272 C 
DOCKED: ENDBRANCH   8   9
DOCKED: ENDBRANCH   7   8
DOCKED: ENDBRANCH   6   7
DOCKED: TORSDOF 3
DOCKED: TER
DOCKED: ENDMDL
________________________________________________________________________________


	BEGINNING GENETIC ALGORITHM DOCKING 10 of 50
Run: 10 Seed: 1216018160 1637383045 [ Run 10 of 50 GA/GALS ]
Beginning LAMARCKIAN GENETIC ALGORITHM (LGA), with a maximum of 2500000 energy evaluations.

Final-Value: -8.796


	FINAL GENETIC ALGORITHM DOCKED STATE
	_______________________________________________


Detailed state:  trans 0.817 -2.912 -0.977 quatxyzw -0.621488 0.280453 0.595309 0.425094 center -2.772 0.070 0.406 ntor 3 35.5778 79.6098 24.0375
State:	  0.817  -2.912  -0.977  -0.687  0.310  0.658 129.687     35.58   79.61   24.04

DOCKED: MODEL       10
DOCKED: USER    Run = 10
DOCKED: USER    DPF = g5_exoOA.dpf
DOCKED: USER  
DOCKED: USER    Estimated Free Energy of Binding    =   -7.54 kcal/mol  [=(1)+(2)+(3)-(4)]
DOCKED: USER    Estimated Inhibition Constant, Ki   =    2.98 uM (micromolar)  [Temperature = 298.15 K]
DOCKED: USER    
DOCKED: USER    (1) Final Intermolecular Energy     =   -8.43 kcal/mol
DOCKED: USER        vdW + Hbond + desolv Energy     =   -7.31 kcal/mol
DOCKED: USER        Electrostatic Energy            =   -1.12 kcal/mol
DOCKED: USER    (2) Final Total Internal Energy     =   -0.36 kcal/mol
DOCKED: USER    (3) Torsional Free Energy           =   +0.89 kcal/mol
DOCKED: USER    (4) Unbound System's Energy  [=(2)] =   -0.36 kcal/mol
DOCKED: USER    
DOCKED: USER    
DOCKED: USER    NEWDPF move g5.pdbqt
DOCKED: USER    NEWDPF about -2.771800 0.070100 0.405600
DOCKED: USER    NEWDPF tran0 0.817435 -2.911540 -0.977252
DOCKED: USER    NEWDPF quaternion0 -0.621488 0.280453 0.595309 0.425094
DOCKED: USER    NEWDPF axisangle0 -0.686614 0.309842 0.657692 129.686779
DOCKED: USER    NEWDPF quat0 -0.686614 0.309842 0.657692 129.686779
DOCKED: USER    NEWDPF dihe0 35.58 79.61 24.04 
DOCKED: USER  keepresnum = 1 
DOCKED: USER  
DOCKED: REMARK  3 active torsions:
DOCKED: REMARK  status: ('A' for Active; 'I' for Inactive)
DOCKED: REMARK    1  A    between atoms: C6_6  and  C10_10 
DOCKED: REMARK    2  A    between atoms: C10_10  and  C11_11 
DOCKED: REMARK    3  A    between atoms: C11_11  and  N12_12 
DOCKED: USER                              x       y       z     vdW  Elec       q    Type
DOCKED: USER                           _______ _______ _______ _____ _____    ______ ____
DOCKED: ROOT
DOCKED: ATOM      1  C1  UNL     1      -0.746   0.055   0.754 -0.95 -0.00    +0.000 A 
DOCKED: ATOM      2  C2  UNL     1       0.003   0.247  -0.406 -1.10 -0.00    +0.001 A 
DOCKED: ATOM      3  C3  UNL     1      -0.752  -1.192   1.381 -0.86 -0.00    +0.001 A 
DOCKED: ATOM      4  C4  UNL     1       0.747  -0.805  -0.939 -0.82 -0.00    +0.007 A 
DOCKED: ATOM      5  C5  UNL     1      -0.008  -2.243   0.849 -0.72 -0.00    +0.007 A 
DOCKED: ATOM      6  C6  UNL     1       0.742  -2.051  -0.312 -0.69 +0.03    -0.057 A 
DOCKED: ENDROOT
DOCKED: BRANCH   6   7
DOCKED: ATOM      7  C10 UNL     1       1.545  -3.190  -0.888 -0.64 -0.05    +0.066 C 
DOCKED: BRANCH   7   8
DOCKED: ATOM      8  C11 UNL     1       1.046  -3.664  -2.249 -0.43 -0.20    +0.241 C 
DOCKED: BRANCH   8   9
DOCKED: ATOM      9  N12 UNL     1       0.218  -4.929  -2.095 -0.40 +0.08    -0.073 N 
DOCKED: ATOM     10  C7  UNL     1       0.667  -5.672  -0.889 -0.14 -0.28    +0.264 C 
DOCKED: ATOM     11  C8  UNL     1       0.403  -5.818  -3.312 -0.20 -0.42    +0.272 C 
DOCKED: ATOM     12  C9  UNL     1      -1.248  -4.571  -1.924 -0.35 -0.28    +0.272 C 
DOCKED: ENDBRANCH   8   9
DOCKED: ENDBRANCH   7   8
DOCKED: ENDBRANCH   6   7
DOCKED: TORSDOF 3
DOCKED: TER
DOCKED: ENDMDL
________________________________________________________________________________


	BEGINNING GENETIC ALGORITHM DOCKING 11 of 50
Run: 11 Seed: 164408191 1150679759 [ Run 11 of 50 GA/GALS ]
Beginning LAMARCKIAN GENETIC ALGORITHM (LGA), with a maximum of 2500000 energy evaluations.

Final-Value: -8.751


	FINAL GENETIC ALGORITHM DOCKED STATE
	_______________________________________________


Detailed state:  trans -0.447 -2.564 -1.675 quatxyzw -0.537461 0.250508 0.772698 0.226537 center -2.772 0.070 0.406 ntor 3 -158.0001 -86.1249 174.3062
State:	 -0.447  -2.564  -1.675  -0.552  0.257  0.793 153.813   -158.00  -86.12  174.31

DOCKED: MODEL       11
DOCKED: USER    Run = 11
DOCKED: USER    DPF = g5_exoOA.dpf
DOCKED: USER  
DOCKED: USER    Estimated Free Energy of Binding    =   -7.50 kcal/mol  [=(1)+(2)+(3)-(4)]
DOCKED: USER    Estimated Inhibition Constant, Ki   =    3.20 uM (micromolar)  [Temperature = 298.15 K]
DOCKED: USER    
DOCKED: USER    (1) Final Intermolecular Energy     =   -8.39 kcal/mol
DOCKED: USER        vdW + Hbond + desolv Energy     =   -7.31 kcal/mol
DOCKED: USER        Electrostatic Energy            =   -1.08 kcal/mol
DOCKED: USER    (2) Final Total Internal Energy     =   -0.36 kcal/mol
DOCKED: USER    (3) Torsional Free Energy           =   +0.89 kcal/mol
DOCKED: USER    (4) Unbound System's Energy  [=(2)] =   -0.36 kcal/mol
DOCKED: USER    
DOCKED: USER    
DOCKED: USER    NEWDPF move g5.pdbqt
DOCKED: USER    NEWDPF about -2.771800 0.070100 0.405600
DOCKED: USER    NEWDPF tran0 -0.447031 -2.564438 -1.674960
DOCKED: USER    NEWDPF quaternion0 -0.537461 0.250508 0.772698 0.226537
DOCKED: USER    NEWDPF axisangle0 -0.551806 0.257195 0.793322 153.813459
DOCKED: USER    NEWDPF quat0 -0.551806 0.257195 0.793322 153.813459
DOCKED: USER    NEWDPF dihe0 -158.00 -86.12 174.31 
DOCKED: USER  keepresnum = 1 
DOCKED: USER  
DOCKED: REMARK  3 active torsions:
DOCKED: REMARK  status: ('A' for Active; 'I' for Inactive)
DOCKED: REMARK    1  A    between atoms: C6_6  and  C10_10 
DOCKED: REMARK    2  A    between atoms: C10_10  and  C11_11 
DOCKED: REMARK    3  A    between atoms: C11_11  and  N12_12 
DOCKED: USER                              x       y       z     vdW  Elec       q    Type
DOCKED: USER                           _______ _______ _______ _____ _____    ______ ____
DOCKED: ROOT
DOCKED: ATOM      1  C1  UNL     1      -0.321  -0.032   1.121 -0.93 -0.00    +0.000 A 
DOCKED: ATOM      2  C2  UNL     1       0.239   0.277  -0.119 -1.12 -0.00    +0.001 A 
DOCKED: ATOM      3  C3  UNL     1      -0.744  -1.335   1.388 -0.86 -0.00    +0.001 A 
DOCKED: ATOM      4  C4  UNL     1       0.377  -0.714  -1.089 -0.82 -0.00    +0.007 A 
DOCKED: ATOM      5  C5  UNL     1      -0.606  -2.326   0.418 -0.69 -0.00    +0.007 A 
DOCKED: ATOM      6  C6  UNL     1      -0.046  -2.017  -0.822 -0.70 +0.03    -0.057 A 
DOCKED: ENDROOT
DOCKED: BRANCH   6   7
DOCKED: ATOM      7  C10 UNL     1       0.102  -3.090  -1.871 -0.67 -0.05    +0.066 C 
DOCKED: BRANCH   7   8
DOCKED: ATOM      8  C11 UNL     1       1.480  -3.741  -1.890 -0.45 -0.20    +0.241 C 
DOCKED: BRANCH   8   9
DOCKED: ATOM      9  N12 UNL     1       1.483  -4.993  -1.027 -0.37 +0.08    -0.073 N 
DOCKED: ATOM     10  C7  UNL     1       2.251  -6.065  -1.712 -0.24 -0.38    +0.264 C 
DOCKED: ATOM     11  C8  UNL     1       0.059  -5.475  -0.812 -0.13 -0.28    +0.272 C 
DOCKED: ATOM     12  C9  UNL     1       2.145  -4.700   0.308 -0.35 -0.28    +0.272 C 
DOCKED: ENDBRANCH   8   9
DOCKED: ENDBRANCH   7   8
DOCKED: ENDBRANCH   6   7
DOCKED: TORSDOF 3
DOCKED: TER
DOCKED: ENDMDL
________________________________________________________________________________


	BEGINNING GENETIC ALGORITHM DOCKING 12 of 50
Run: 12 Seed: 593056093 1466772041 [ Run 12 of 50 GA/GALS ]
Beginning LAMARCKIAN GENETIC ALGORITHM (LGA), with a maximum of 2500000 energy evaluations.

Final-Value: -8.782


	FINAL GENETIC ALGORITHM DOCKED STATE
	_______________________________________________


Detailed state:  trans 1.042 -3.051 -0.605 quatxyzw -0.612237 0.298749 0.556887 0.475175 center -2.772 0.070 0.406 ntor 3 149.2339 98.4896 33.5454
State:	  1.042  -3.051  -0.605  -0.696  0.340  0.633 123.258    149.23   98.49   33.55

DOCKED: MODEL       12
DOCKED: USER    Run = 12
DOCKED: USER    DPF = g5_exoOA.dpf
DOCKED: USER  
DOCKED: USER    Estimated Free Energy of Binding    =   -7.51 kcal/mol  [=(1)+(2)+(3)-(4)]
DOCKED: USER    Estimated Inhibition Constant, Ki   =    3.11 uM (micromolar)  [Temperature = 298.15 K]
DOCKED: USER    
DOCKED: USER    (1) Final Intermolecular Energy     =   -8.41 kcal/mol
DOCKED: USER        vdW + Hbond + desolv Energy     =   -7.36 kcal/mol
DOCKED: USER        Electrostatic Energy            =   -1.05 kcal/mol
DOCKED: USER    (2) Final Total Internal Energy     =   -0.37 kcal/mol
DOCKED: USER    (3) Torsional Free Energy           =   +0.89 kcal/mol
DOCKED: USER    (4) Unbound System's Energy  [=(2)] =   -0.37 kcal/mol
DOCKED: USER    
DOCKED: USER    
DOCKED: USER    NEWDPF move g5.pdbqt
DOCKED: USER    NEWDPF about -2.771800 0.070100 0.405600
DOCKED: USER    NEWDPF tran0 1.041897 -3.051141 -0.604896
DOCKED: USER    NEWDPF quaternion0 -0.612237 0.298749 0.556887 0.475175
DOCKED: USER    NEWDPF axisangle0 -0.695810 0.339529 0.632905 123.258458
DOCKED: USER    NEWDPF quat0 -0.695810 0.339529 0.632905 123.258458
DOCKED: USER    NEWDPF dihe0 149.23 98.49 33.55 
DOCKED: USER  keepresnum = 1 
DOCKED: USER  
DOCKED: REMARK  3 active torsions:
DOCKED: REMARK  status: ('A' for Active; 'I' for Inactive)
DOCKED: REMARK    1  A    between atoms: C6_6  and  C10_10 
DOCKED: REMARK    2  A    between atoms: C10_10  and  C11_11 
DOCKED: REMARK    3  A    between atoms: C11_11  and  N12_12 
DOCKED: USER                              x       y       z     vdW  Elec       q    Type
DOCKED: USER                           _______ _______ _______ _____ _____    ______ ____
DOCKED: ROOT
DOCKED: ATOM      1  C1  UNL     1      -0.753  -0.018   0.745 -0.98 -0.00    +0.000 A 
DOCKED: ATOM      2  C2  UNL     1       0.015   0.091  -0.414 -1.10 -0.00    +0.001 A 
DOCKED: ATOM      3  C3  UNL     1      -0.697  -1.184   1.510 -0.82 -0.00    +0.001 A 
DOCKED: ATOM      4  C4  UNL     1       0.839  -0.963  -0.809 -0.82 -0.00    +0.007 A 
DOCKED: ATOM      5  C5  UNL     1       0.126  -2.238   1.116 -0.74 -0.00    +0.007 A 
DOCKED: ATOM      6  C6  UNL     1       0.894  -2.128  -0.043 -0.68 +0.03    -0.057 A 
DOCKED: ENDROOT
DOCKED: BRANCH   6   7
DOCKED: ATOM      7  C10 UNL     1       1.783  -3.270  -0.469 -0.62 -0.05    +0.066 C 
DOCKED: BRANCH   7   8
DOCKED: ATOM      8  C11 UNL     1       1.496  -3.775  -1.879 -0.45 -0.20    +0.241 C 
DOCKED: BRANCH   8   9
DOCKED: ATOM      9  N12 UNL     1       0.317  -4.734  -1.866 -0.39 +0.07    -0.073 N 
DOCKED: ATOM     10  C7  UNL     1      -0.950  -3.965  -1.971 -0.38 -0.24    +0.264 C 
DOCKED: ATOM     11  C8  UNL     1       0.305  -5.518  -0.565 -0.12 -0.27    +0.272 C 
DOCKED: ATOM     12  C9  UNL     1       0.407  -5.682  -3.048 -0.27 -0.39    +0.272 C 
DOCKED: ENDBRANCH   8   9
DOCKED: ENDBRANCH   7   8
DOCKED: ENDBRANCH   6   7
DOCKED: TORSDOF 3
DOCKED: TER
DOCKED: ENDMDL
________________________________________________________________________________


	BEGINNING GENETIC ALGORITHM DOCKING 13 of 50
Run: 13 Seed: 1370306690 1314922106 [ Run 13 of 50 GA/GALS ]
Beginning LAMARCKIAN GENETIC ALGORITHM (LGA), with a maximum of 2500000 energy evaluations.

Final-Value: -8.748


	FINAL GENETIC ALGORITHM DOCKED STATE
	_______________________________________________


Detailed state:  trans -0.393 -2.945 1.482 quatxyzw -0.228252 0.728550 0.418698 0.491740 center -2.772 0.070 0.406 ntor 3 -150.8440 -86.7843 -14.8928
State:	 -0.393  -2.945   1.482  -0.262  0.837  0.481 121.090   -150.84  -86.78  -14.89

DOCKED: MODEL       13
DOCKED: USER    Run = 13
DOCKED: USER    DPF = g5_exoOA.dpf
DOCKED: USER  
DOCKED: USER    Estimated Free Energy of Binding    =   -7.48 kcal/mol  [=(1)+(2)+(3)-(4)]
DOCKED: USER    Estimated Inhibition Constant, Ki   =    3.30 uM (micromolar)  [Temperature = 298.15 K]
DOCKED: USER    
DOCKED: USER    (1) Final Intermolecular Energy     =   -8.37 kcal/mol
DOCKED: USER        vdW + Hbond + desolv Energy     =   -7.30 kcal/mol
DOCKED: USER        Electrostatic Energy            =   -1.08 kcal/mol
DOCKED: USER    (2) Final Total Internal Energy     =   -0.37 kcal/mol
DOCKED: USER    (3) Torsional Free Energy           =   +0.89 kcal/mol
DOCKED: USER    (4) Unbound System's Energy  [=(2)] =   -0.37 kcal/mol
DOCKED: USER    
DOCKED: USER    
DOCKED: USER    NEWDPF move g5.pdbqt
DOCKED: USER    NEWDPF about -2.771800 0.070100 0.405600
DOCKED: USER    NEWDPF tran0 -0.392735 -2.945391 1.481698
DOCKED: USER    NEWDPF quaternion0 -0.228252 0.728550 0.418698 0.491740
DOCKED: USER    NEWDPF axisangle0 -0.262135 0.836700 0.480852 121.089980
DOCKED: USER    NEWDPF quat0 -0.262135 0.836700 0.480852 121.089980
DOCKED: USER    NEWDPF dihe0 -150.84 -86.78 -14.89 
DOCKED: USER  keepresnum = 1 
DOCKED: USER  
DOCKED: REMARK  3 active torsions:
DOCKED: REMARK  status: ('A' for Active; 'I' for Inactive)
DOCKED: REMARK    1  A    between atoms: C6_6  and  C10_10 
DOCKED: REMARK    2  A    between atoms: C10_10  and  C11_11 
DOCKED: REMARK    3  A    between atoms: C11_11  and  N12_12 
DOCKED: USER                              x       y       z     vdW  Elec       q    Type
DOCKED: USER                           _______ _______ _______ _____ _____    ______ ____
DOCKED: ROOT
DOCKED: ATOM      1  C1  UNL     1       0.107   0.060  -0.746 -0.94 -0.00    +0.000 A 
DOCKED: ATOM      2  C2  UNL     1       0.590  -1.186  -1.146 -0.86 -0.00    +0.001 A 
DOCKED: ATOM      3  C3  UNL     1      -0.377   0.236   0.551 -1.11 -0.00    +0.001 A 
DOCKED: ATOM      4  C4  UNL     1       0.590  -2.255  -0.251 -0.71 -0.00    +0.007 A 
DOCKED: ATOM      5  C5  UNL     1      -0.376  -0.834   1.446 -0.80 -0.00    +0.007 A 
DOCKED: ATOM      6  C6  UNL     1       0.106  -2.079   1.046 -0.70 +0.03    -0.057 A 
DOCKED: ENDROOT
DOCKED: BRANCH   6   7
DOCKED: ATOM      7  C10 UNL     1       0.105  -3.235   2.014 -0.63 -0.04    +0.066 C 
DOCKED: BRANCH   7   8
DOCKED: ATOM      8  C11 UNL     1      -1.277  -3.839   2.244 -0.41 -0.20    +0.241 C 
DOCKED: BRANCH   8   9
DOCKED: ATOM      9  N12 UNL     1      -1.511  -4.998   1.289 -0.39 +0.08    -0.073 N 
DOCKED: ATOM     10  C7  UNL     1      -2.339  -6.034   1.960 -0.25 -0.38    +0.264 C 
DOCKED: ATOM     11  C8  UNL     1      -0.182  -5.617   0.893 -0.14 -0.28    +0.272 C 
DOCKED: ATOM     12  C9  UNL     1      -2.251  -4.511   0.056 -0.36 -0.27    +0.272 C 
DOCKED: ENDBRANCH   8   9
DOCKED: ENDBRANCH   7   8
DOCKED: ENDBRANCH   6   7
DOCKED: TORSDOF 3
DOCKED: TER
DOCKED: ENDMDL
________________________________________________________________________________


	BEGINNING GENETIC ALGORITHM DOCKING 14 of 50
Run: 14 Seed: 23567956 1518097217 [ Run 14 of 50 GA/GALS ]
Beginning LAMARCKIAN GENETIC ALGORITHM (LGA), with a maximum of 2500000 energy evaluations.

Final-Value: -8.794


	FINAL GENETIC ALGORITHM DOCKED STATE
	_______________________________________________


Detailed state:  trans 0.102 -2.947 -1.245 quatxyzw -0.352737 0.507516 -0.283243 -0.733333 center -2.772 0.070 0.406 ntor 3 -144.9559 -95.4833 -28.5650
State:	  0.102  -2.947  -1.245  -0.519  0.746 -0.417 -85.667   -144.96  -95.48  -28.57

DOCKED: MODEL       14
DOCKED: USER    Run = 14
DOCKED: USER    DPF = g5_exoOA.dpf
DOCKED: USER  
DOCKED: USER    Estimated Free Energy of Binding    =   -7.51 kcal/mol  [=(1)+(2)+(3)-(4)]
DOCKED: USER    Estimated Inhibition Constant, Ki   =    3.11 uM (micromolar)  [Temperature = 298.15 K]
DOCKED: USER    
DOCKED: USER    (1) Final Intermolecular Energy     =   -8.41 kcal/mol
DOCKED: USER        vdW + Hbond + desolv Energy     =   -7.36 kcal/mol
DOCKED: USER        Electrostatic Energy            =   -1.05 kcal/mol
DOCKED: USER    (2) Final Total Internal Energy     =   -0.38 kcal/mol
DOCKED: USER    (3) Torsional Free Energy           =   +0.89 kcal/mol
DOCKED: USER    (4) Unbound System's Energy  [=(2)] =   -0.38 kcal/mol
DOCKED: USER    
DOCKED: USER    
DOCKED: USER    NEWDPF move g5.pdbqt
DOCKED: USER    NEWDPF about -2.771800 0.070100 0.405600
DOCKED: USER    NEWDPF tran0 0.102095 -2.946866 -1.244939
DOCKED: USER    NEWDPF quaternion0 -0.352737 0.507516 -0.283243 -0.733333
DOCKED: USER    NEWDPF axisangle0 -0.518830 0.746491 -0.416614 -85.666912
DOCKED: USER    NEWDPF quat0 -0.518830 0.746491 -0.416614 -85.666912
DOCKED: USER    NEWDPF dihe0 -144.96 -95.48 -28.57 
DOCKED: USER  keepresnum = 1 
DOCKED: USER  
DOCKED: REMARK  3 active torsions:
DOCKED: REMARK  status: ('A' for Active; 'I' for Inactive)
DOCKED: REMARK    1  A    between atoms: C6_6  and  C10_10 
DOCKED: REMARK    2  A    between atoms: C10_10  and  C11_11 
DOCKED: REMARK    3  A    between atoms: C11_11  and  N12_12 
DOCKED: USER                              x       y       z     vdW  Elec       q    Type
DOCKED: USER                           _______ _______ _______ _____ _____    ______ ____
DOCKED: ROOT
DOCKED: ATOM      1  C1  UNL     1      -0.066  -0.012   1.122 -0.95 -0.00    +0.000 A 
DOCKED: ATOM      2  C2  UNL     1      -0.758  -1.185   1.423 -0.84 -0.00    +0.001 A 
DOCKED: ATOM      3  C3  UNL     1       0.518   0.148  -0.135 -1.06 -0.00    +0.001 A 
DOCKED: ATOM      4  C4  UNL     1      -0.868  -2.196   0.470 -0.73 -0.00    +0.007 A 
DOCKED: ATOM      5  C5  UNL     1       0.409  -0.863  -1.089 -0.85 -0.00    +0.007 A 
DOCKED: ATOM      6  C6  UNL     1      -0.284  -2.035  -0.787 -0.69 +0.03    -0.057 A 
DOCKED: ENDROOT
DOCKED: BRANCH   6   7
DOCKED: ATOM      7  C10 UNL     1      -0.400  -3.129  -1.819 -0.63 -0.05    +0.066 C 
DOCKED: BRANCH   7   8
DOCKED: ATOM      8  C11 UNL     1       0.943  -3.709  -2.250 -0.44 -0.20    +0.241 C 
DOCKED: BRANCH   8   9
DOCKED: ATOM      9  N12 UNL     1       1.390  -4.784  -1.274 -0.40 +0.07    -0.073 N 
DOCKED: ATOM     10  C7  UNL     1       2.249  -5.770  -1.981 -0.28 -0.37    +0.264 C 
DOCKED: ATOM     11  C8  UNL     1       0.179  -5.508  -0.713 -0.12 -0.28    +0.272 C 
DOCKED: ATOM     12  C9  UNL     1       2.196  -4.160  -0.149 -0.37 -0.25    +0.272 C 
DOCKED: ENDBRANCH   8   9
DOCKED: ENDBRANCH   7   8
DOCKED: ENDBRANCH   6   7
DOCKED: TORSDOF 3
DOCKED: TER
DOCKED: ENDMDL
________________________________________________________________________________


	BEGINNING GENETIC ALGORITHM DOCKING 15 of 50
Run: 15 Seed: 1317660883 367601004 [ Run 15 of 50 GA/GALS ]
Beginning LAMARCKIAN GENETIC ALGORITHM (LGA), with a maximum of 2500000 energy evaluations.

Final-Value: -8.778


	FINAL GENETIC ALGORITHM DOCKED STATE
	_______________________________________________


Detailed state:  trans 0.792 -2.916 -1.019 quatxyzw -0.605901 0.269205 0.615224 0.426513 center -2.772 0.070 0.406 ntor 3 42.1180 89.0068 19.4978
State:	  0.792  -2.916  -1.019  -0.670  0.298  0.680 129.507     42.12   89.01   19.50

DOCKED: MODEL       15
DOCKED: USER    Run = 15
DOCKED: USER    DPF = g5_exoOA.dpf
DOCKED: USER  
DOCKED: USER    Estimated Free Energy of Binding    =   -7.51 kcal/mol  [=(1)+(2)+(3)-(4)]
DOCKED: USER    Estimated Inhibition Constant, Ki   =    3.12 uM (micromolar)  [Temperature = 298.15 K]
DOCKED: USER    
DOCKED: USER    (1) Final Intermolecular Energy     =   -8.41 kcal/mol
DOCKED: USER        vdW + Hbond + desolv Energy     =   -7.32 kcal/mol
DOCKED: USER        Electrostatic Energy            =   -1.09 kcal/mol
DOCKED: USER    (2) Final Total Internal Energy     =   -0.37 kcal/mol
DOCKED: USER    (3) Torsional Free Energy           =   +0.89 kcal/mol
DOCKED: USER    (4) Unbound System's Energy  [=(2)] =   -0.37 kcal/mol
DOCKED: USER    
DOCKED: USER    
DOCKED: USER    NEWDPF move g5.pdbqt
DOCKED: USER    NEWDPF about -2.771800 0.070100 0.405600
DOCKED: USER    NEWDPF tran0 0.791563 -2.916163 -1.019131
DOCKED: USER    NEWDPF quaternion0 -0.605901 0.269205 0.615224 0.426513
DOCKED: USER    NEWDPF axisangle0 -0.669887 0.297634 0.680195 129.507125
DOCKED: USER    NEWDPF quat0 -0.669887 0.297634 0.680195 129.507125
DOCKED: USER    NEWDPF dihe0 42.12 89.01 19.50 
DOCKED: USER  keepresnum = 1 
DOCKED: USER  
DOCKED: REMARK  3 active torsions:
DOCKED: REMARK  status: ('A' for Active; 'I' for Inactive)
DOCKED: REMARK    1  A    between atoms: C6_6  and  C10_10 
DOCKED: REMARK    2  A    between atoms: C10_10  and  C11_11 
DOCKED: REMARK    3  A    between atoms: C11_11  and  N12_12 
DOCKED: USER                              x       y       z     vdW  Elec       q    Type
DOCKED: USER                           _______ _______ _______ _____ _____    ______ ____
DOCKED: ROOT
DOCKED: ATOM      1  C1  UNL     1      -0.646   0.048   0.821 -0.93 -0.00    +0.000 A 
DOCKED: ATOM      2  C2  UNL     1       0.042   0.245  -0.376 -1.11 -0.00    +0.001 A 
DOCKED: ATOM      3  C3  UNL     1      -0.631  -1.204   1.436 -0.85 -0.00    +0.001 A 
DOCKED: ATOM      4  C4  UNL     1       0.745  -0.809  -0.958 -0.82 -0.00    +0.007 A 
DOCKED: ATOM      5  C5  UNL     1       0.073  -2.258   0.854 -0.72 -0.00    +0.007 A 
DOCKED: ATOM      6  C6  UNL     1       0.761  -2.062  -0.343 -0.69 +0.03    -0.057 A 
DOCKED: ENDROOT
DOCKED: BRANCH   6   7
DOCKED: ATOM      7  C10 UNL     1       1.520  -3.203  -0.971 -0.65 -0.05    +0.066 C 
DOCKED: BRANCH   7   8
DOCKED: ATOM      8  C11 UNL     1       0.881  -3.730  -2.252 -0.44 -0.20    +0.241 C 
DOCKED: BRANCH   8   9
DOCKED: ATOM      9  N12 UNL     1      -0.078  -4.865  -1.933 -0.39 +0.08    -0.073 N 
DOCKED: ATOM     10  C7  UNL     1       0.264  -5.446  -0.608 -0.13 -0.27    +0.264 C 
DOCKED: ATOM     11  C8  UNL     1       0.041  -5.953  -2.987 -0.21 -0.41    +0.272 C 
DOCKED: ATOM     12  C9  UNL     1      -1.501  -4.341  -1.878 -0.37 -0.27    +0.272 C 
DOCKED: ENDBRANCH   8   9
DOCKED: ENDBRANCH   7   8
DOCKED: ENDBRANCH   6   7
DOCKED: TORSDOF 3
DOCKED: TER
DOCKED: ENDMDL
________________________________________________________________________________


	BEGINNING GENETIC ALGORITHM DOCKING 16 of 50
Run: 16 Seed: 2023912872 295091532 [ Run 16 of 50 GA/GALS ]
Beginning LAMARCKIAN GENETIC ALGORITHM (LGA), with a maximum of 2500000 energy evaluations.

Final-Value: -8.769


	FINAL GENETIC ALGORITHM DOCKED STATE
	_______________________________________________


Detailed state:  trans 0.872 -2.789 1.644 quatxyzw 0.765904 -0.194727 0.469384 0.393892 center -2.772 0.070 0.406 ntor 3 -24.2210 -84.8800 141.4196
State:	  0.872  -2.789   1.644   0.833 -0.212  0.511 133.606    -24.22  -84.88  141.42

DOCKED: MODEL       16
DOCKED: USER    Run = 16
DOCKED: USER    DPF = g5_exoOA.dpf
DOCKED: USER  
DOCKED: USER    Estimated Free Energy of Binding    =   -7.50 kcal/mol  [=(1)+(2)+(3)-(4)]
DOCKED: USER    Estimated Inhibition Constant, Ki   =    3.17 uM (micromolar)  [Temperature = 298.15 K]
DOCKED: USER    
DOCKED: USER    (1) Final Intermolecular Energy     =   -8.40 kcal/mol
DOCKED: USER        vdW + Hbond + desolv Energy     =   -7.32 kcal/mol
DOCKED: USER        Electrostatic Energy            =   -1.07 kcal/mol
DOCKED: USER    (2) Final Total Internal Energy     =   -0.37 kcal/mol
DOCKED: USER    (3) Torsional Free Energy           =   +0.89 kcal/mol
DOCKED: USER    (4) Unbound System's Energy  [=(2)] =   -0.37 kcal/mol
DOCKED: USER    
DOCKED: USER    
DOCKED: USER    NEWDPF move g5.pdbqt
DOCKED: USER    NEWDPF about -2.771800 0.070100 0.405600
DOCKED: USER    NEWDPF tran0 0.872318 -2.789092 1.643656
DOCKED: USER    NEWDPF quaternion0 0.765904 -0.194727 0.469384 0.393892
DOCKED: USER    NEWDPF axisangle0 0.833268 -0.211853 0.510668 133.606275
DOCKED: USER    NEWDPF quat0 0.833268 -0.211853 0.510668 133.606275
DOCKED: USER    NEWDPF dihe0 -24.22 -84.88 141.42 
DOCKED: USER  keepresnum = 1 
DOCKED: USER  
DOCKED: REMARK  3 active torsions:
DOCKED: REMARK  status: ('A' for Active; 'I' for Inactive)
DOCKED: REMARK    1  A    between atoms: C6_6  and  C10_10 
DOCKED: REMARK    2  A    between atoms: C10_10  and  C11_11 
DOCKED: REMARK    3  A    between atoms: C11_11  and  N12_12 
DOCKED: USER                              x       y       z     vdW  Elec       q    Type
DOCKED: USER                           _______ _______ _______ _____ _____    ______ ____
DOCKED: ROOT
DOCKED: ATOM      1  C1  UNL     1       0.050   0.188  -0.525 -1.03 -0.00    +0.000 A 
DOCKED: ATOM      2  C2  UNL     1      -0.513   0.082   0.746 -1.04 -0.00    +0.001 A 
DOCKED: ATOM      3  C3  UNL     1       0.749  -0.890  -1.070 -0.80 -0.00    +0.001 A 
DOCKED: ATOM      4  C4  UNL     1      -0.378  -1.100   1.473 -0.83 -0.00    +0.007 A 
DOCKED: ATOM      5  C5  UNL     1       0.883  -2.073  -0.343 -0.75 -0.00    +0.007 A 
DOCKED: ATOM      6  C6  UNL     1       0.320  -2.179   0.929 -0.68 +0.03    -0.057 A 
DOCKED: ENDROOT
DOCKED: BRANCH   6   7
DOCKED: ATOM      7  C10 UNL     1       0.468  -3.457   1.714 -0.62 -0.05    +0.066 C 
DOCKED: BRANCH   7   8
DOCKED: ATOM      8  C11 UNL     1      -0.853  -4.003   2.247 -0.45 -0.20    +0.241 C 
DOCKED: BRANCH   8   9
DOCKED: ATOM      9  N12 UNL     1      -1.422  -5.034   1.287 -0.38 +0.08    -0.073 N 
DOCKED: ATOM     10  C7  UNL     1      -2.250  -4.351   0.258 -0.37 -0.25    +0.264 C 
DOCKED: ATOM     11  C8  UNL     1      -2.300  -6.016   2.044 -0.26 -0.39    +0.272 C 
DOCKED: ATOM     12  C9  UNL     1      -0.293  -5.771   0.588 -0.11 -0.28    +0.272 C 
DOCKED: ENDBRANCH   8   9
DOCKED: ENDBRANCH   7   8
DOCKED: ENDBRANCH   6   7
DOCKED: TORSDOF 3
DOCKED: TER
DOCKED: ENDMDL
________________________________________________________________________________


	BEGINNING GENETIC ALGORITHM DOCKING 17 of 50
Run: 17 Seed: 259872870 896955093 [ Run 17 of 50 GA/GALS ]
Beginning LAMARCKIAN GENETIC ALGORITHM (LGA), with a maximum of 2500000 energy evaluations.

Final-Value: -8.793


	FINAL GENETIC ALGORITHM DOCKED STATE
	_______________________________________________


Detailed state:  trans 1.695 -2.604 -0.394 quatxyzw 0.574215 -0.244564 0.149671 0.766854 center -2.772 0.070 0.406 ntor 3 -83.7482 93.2865 -159.9103
State:	  1.695  -2.604  -0.394   0.895 -0.381  0.233 79.856    -83.75   93.29 -159.91

DOCKED: MODEL       17
DOCKED: USER    Run = 17
DOCKED: USER    DPF = g5_exoOA.dpf
DOCKED: USER  
DOCKED: USER    Estimated Free Energy of Binding    =   -7.52 kcal/mol  [=(1)+(2)+(3)-(4)]
DOCKED: USER    Estimated Inhibition Constant, Ki   =    3.09 uM (micromolar)  [Temperature = 298.15 K]
DOCKED: USER    
DOCKED: USER    (1) Final Intermolecular Energy     =   -8.41 kcal/mol
DOCKED: USER        vdW + Hbond + desolv Energy     =   -7.33 kcal/mol
DOCKED: USER        Electrostatic Energy            =   -1.08 kcal/mol
DOCKED: USER    (2) Final Total Internal Energy     =   -0.38 kcal/mol
DOCKED: USER    (3) Torsional Free Energy           =   +0.89 kcal/mol
DOCKED: USER    (4) Unbound System's Energy  [=(2)] =   -0.38 kcal/mol
DOCKED: USER    
DOCKED: USER    
DOCKED: USER    NEWDPF move g5.pdbqt
DOCKED: USER    NEWDPF about -2.771800 0.070100 0.405600
DOCKED: USER    NEWDPF tran0 1.695374 -2.604449 -0.394240
DOCKED: USER    NEWDPF quaternion0 0.574215 -0.244564 0.149671 0.766854
DOCKED: USER    NEWDPF axisangle0 0.894664 -0.381047 0.233196 79.855615
DOCKED: USER    NEWDPF quat0 0.894664 -0.381047 0.233196 79.855615
DOCKED: USER    NEWDPF dihe0 -83.75 93.29 -159.91 
DOCKED: USER  keepresnum = 1 
DOCKED: USER  
DOCKED: REMARK  3 active torsions:
DOCKED: REMARK  status: ('A' for Active; 'I' for Inactive)
DOCKED: REMARK    1  A    between atoms: C6_6  and  C10_10 
DOCKED: REMARK    2  A    between atoms: C10_10  and  C11_11 
DOCKED: REMARK    3  A    between atoms: C11_11  and  N12_12 
DOCKED: USER                              x       y       z     vdW  Elec       q    Type
DOCKED: USER                           _______ _______ _______ _____ _____    ______ ____
DOCKED: ROOT
DOCKED: ATOM      1  C1  UNL     1      -0.727   0.054   0.750 -0.96 -0.00    +0.000 A 
DOCKED: ATOM      2  C2  UNL     1      -0.710  -1.187   1.387 -0.86 -0.00    +0.001 A 
DOCKED: ATOM      3  C3  UNL     1       0.001   0.244  -0.425 -1.09 -0.00    +0.001 A 
DOCKED: ATOM      4  C4  UNL     1       0.033  -2.238   0.849 -0.72 -0.00    +0.007 A 
DOCKED: ATOM      5  C5  UNL     1       0.744  -0.807  -0.963 -0.82 -0.00    +0.007 A 
DOCKED: ATOM      6  C6  UNL     1       0.761  -2.047  -0.326 -0.69 +0.03    -0.057 A 
DOCKED: ENDROOT
DOCKED: BRANCH   6   7
DOCKED: ATOM      7  C10 UNL     1       1.565  -3.183  -0.908 -0.64 -0.05    +0.066 C 
DOCKED: BRANCH   7   8
DOCKED: ATOM      8  C11 UNL     1       0.992  -3.734  -2.209 -0.44 -0.20    +0.241 C 
DOCKED: BRANCH   8   9
DOCKED: ATOM      9  N12 UNL     1      -0.041  -4.810  -1.916 -0.39 +0.08    -0.073 N 
DOCKED: ATOM     10  C7  UNL     1      -0.005  -5.838  -2.988 -0.22 -0.40    +0.264 C 
DOCKED: ATOM     11  C8  UNL     1      -1.429  -4.196  -1.877 -0.38 -0.26    +0.272 C 
DOCKED: ATOM     12  C9  UNL     1       0.273  -5.482  -0.591 -0.12 -0.27    +0.272 C 
DOCKED: ENDBRANCH   8   9
DOCKED: ENDBRANCH   7   8
DOCKED: ENDBRANCH   6   7
DOCKED: TORSDOF 3
DOCKED: TER
DOCKED: ENDMDL
________________________________________________________________________________


	BEGINNING GENETIC ALGORITHM DOCKING 18 of 50
Run: 18 Seed: 1589390560 1963119573 [ Run 18 of 50 GA/GALS ]
Beginning LAMARCKIAN GENETIC ALGORITHM (LGA), with a maximum of 2500000 energy evaluations.

Final-Value: -8.780


	FINAL GENETIC ALGORITHM DOCKED STATE
	_______________________________________________


Detailed state:  trans 0.920 -2.912 -0.907 quatxyzw 0.612677 -0.270063 -0.586824 -0.455336 center -2.772 0.070 0.406 ntor 3 -88.7271 98.4154 23.5463
State:	  0.920  -2.912  -0.907   0.688 -0.303 -0.659 -125.827    -88.73   98.42   23.55

DOCKED: MODEL       18
DOCKED: USER    Run = 18
DOCKED: USER    DPF = g5_exoOA.dpf
DOCKED: USER  
DOCKED: USER    Estimated Free Energy of Binding    =   -7.51 kcal/mol  [=(1)+(2)+(3)-(4)]
DOCKED: USER    Estimated Inhibition Constant, Ki   =    3.15 uM (micromolar)  [Temperature = 298.15 K]
DOCKED: USER    
DOCKED: USER    (1) Final Intermolecular Energy     =   -8.40 kcal/mol
DOCKED: USER        vdW + Hbond + desolv Energy     =   -7.34 kcal/mol
DOCKED: USER        Electrostatic Energy            =   -1.06 kcal/mol
DOCKED: USER    (2) Final Total Internal Energy     =   -0.38 kcal/mol
DOCKED: USER    (3) Torsional Free Energy           =   +0.89 kcal/mol
DOCKED: USER    (4) Unbound System's Energy  [=(2)] =   -0.38 kcal/mol
DOCKED: USER    
DOCKED: USER    
DOCKED: USER    NEWDPF move g5.pdbqt
DOCKED: USER    NEWDPF about -2.771800 0.070100 0.405600
DOCKED: USER    NEWDPF tran0 0.920142 -2.912400 -0.906899
DOCKED: USER    NEWDPF quaternion0 0.612677 -0.270063 -0.586824 -0.455336
DOCKED: USER    NEWDPF axisangle0 0.688153 -0.303333 -0.659116 -125.826918
DOCKED: USER    NEWDPF quat0 0.688153 -0.303333 -0.659116 -125.826918
DOCKED: USER    NEWDPF dihe0 -88.73 98.42 23.55 
DOCKED: USER  keepresnum = 1 
DOCKED: USER  
DOCKED: REMARK  3 active torsions:
DOCKED: REMARK  status: ('A' for Active; 'I' for Inactive)
DOCKED: REMARK    1  A    between atoms: C6_6  and  C10_10 
DOCKED: REMARK    2  A    between atoms: C10_10  and  C11_11 
DOCKED: REMARK    3  A    between atoms: C11_11  and  N12_12 
DOCKED: USER                              x       y       z     vdW  Elec       q    Type
DOCKED: USER                           _______ _______ _______ _____ _____    ______ ____
DOCKED: ROOT
DOCKED: ATOM      1  C1  UNL     1      -0.751   0.035   0.755 -0.95 -0.00    +0.000 A 
DOCKED: ATOM      2  C2  UNL     1      -0.042   0.220  -0.431 -1.08 -0.00    +0.001 A 
DOCKED: ATOM      3  C3  UNL     1      -0.677  -1.185   1.428 -0.85 -0.00    +0.001 A 
DOCKED: ATOM      4  C4  UNL     1       0.742  -0.812  -0.944 -0.83 -0.00    +0.007 A 
DOCKED: ATOM      5  C5  UNL     1       0.107  -2.218   0.914 -0.73 -0.00    +0.007 A 
DOCKED: ATOM      6  C6  UNL     1       0.817  -2.032  -0.272 -0.70 +0.03    -0.057 A 
DOCKED: ENDROOT
DOCKED: BRANCH   6   7
DOCKED: ATOM      7  C10 UNL     1       1.663  -3.150  -0.827 -0.63 -0.05    +0.066 C 
DOCKED: BRANCH   7   8
DOCKED: ATOM      8  C11 UNL     1       1.149  -3.708  -2.150 -0.43 -0.20    +0.241 C 
DOCKED: BRANCH   8   9
DOCKED: ATOM      9  N12 UNL     1       0.036  -4.713  -1.900 -0.40 +0.07    -0.073 N 
DOCKED: ATOM     10  C7  UNL     1       0.008  -5.706  -3.006 -0.24 -0.39    +0.264 C 
DOCKED: ATOM     11  C8  UNL     1      -1.303  -4.000  -1.853 -0.39 -0.24    +0.272 C 
DOCKED: ATOM     12  C9  UNL     1       0.286  -5.449  -0.595 -0.12 -0.27    +0.272 C 
DOCKED: ENDBRANCH   8   9
DOCKED: ENDBRANCH   7   8
DOCKED: ENDBRANCH   6   7
DOCKED: TORSDOF 3
DOCKED: TER
DOCKED: ENDMDL
________________________________________________________________________________


	BEGINNING GENETIC ALGORITHM DOCKING 19 of 50
Run: 19 Seed: 354634464 308462051 [ Run 19 of 50 GA/GALS ]
Beginning LAMARCKIAN GENETIC ALGORITHM (LGA), with a maximum of 2500000 energy evaluations.

Final-Value: -8.795


	FINAL GENETIC ALGORITHM DOCKED STATE
	_______________________________________________


Detailed state:  trans -0.961 -2.605 -1.493 quatxyzw -0.472502 0.325764 0.802857 0.161369 center -2.772 0.070 0.406 ntor 3 -24.8230 -96.3742 146.0722
State:	 -0.961  -2.605  -1.493  -0.479  0.330  0.814 161.427    -24.82  -96.37  146.07

DOCKED: MODEL       19
DOCKED: USER    Run = 19
DOCKED: USER    DPF = g5_exoOA.dpf
DOCKED: USER  
DOCKED: USER    Estimated Free Energy of Binding    =   -7.52 kcal/mol  [=(1)+(2)+(3)-(4)]
DOCKED: USER    Estimated Inhibition Constant, Ki   =    3.07 uM (micromolar)  [Temperature = 298.15 K]
DOCKED: USER    
DOCKED: USER    (1) Final Intermolecular Energy     =   -8.42 kcal/mol
DOCKED: USER        vdW + Hbond + desolv Energy     =   -7.37 kcal/mol
DOCKED: USER        Electrostatic Energy            =   -1.05 kcal/mol
DOCKED: USER    (2) Final Total Internal Energy     =   -0.38 kcal/mol
DOCKED: USER    (3) Torsional Free Energy           =   +0.89 kcal/mol
DOCKED: USER    (4) Unbound System's Energy  [=(2)] =   -0.38 kcal/mol
DOCKED: USER    
DOCKED: USER    
DOCKED: USER    NEWDPF move g5.pdbqt
DOCKED: USER    NEWDPF about -2.771800 0.070100 0.405600
DOCKED: USER    NEWDPF tran0 -0.961349 -2.604579 -1.492898
DOCKED: USER    NEWDPF quaternion0 -0.472502 0.325764 0.802857 0.161369
DOCKED: USER    NEWDPF axisangle0 -0.478776 0.330090 0.813519 161.427300
DOCKED: USER    NEWDPF quat0 -0.478776 0.330090 0.813519 161.427300
DOCKED: USER    NEWDPF dihe0 -24.82 -96.37 146.07 
DOCKED: USER  keepresnum = 1 
DOCKED: USER  
DOCKED: REMARK  3 active torsions:
DOCKED: REMARK  status: ('A' for Active; 'I' for Inactive)
DOCKED: REMARK    1  A    between atoms: C6_6  and  C10_10 
DOCKED: REMARK    2  A    between atoms: C10_10  and  C11_11 
DOCKED: REMARK    3  A    between atoms: C11_11  and  N12_12 
DOCKED: USER                              x       y       z     vdW  Elec       q    Type
DOCKED: USER                           _______ _______ _______ _____ _____    ______ ____
DOCKED: ROOT
DOCKED: ATOM      1  C1  UNL     1      -0.069  -0.025   1.113 -0.96 -0.00    +0.000 A 
DOCKED: ATOM      2  C2  UNL     1       0.455   0.083  -0.175 -1.08 -0.00    +0.001 A 
DOCKED: ATOM      3  C3  UNL     1      -0.753  -1.180   1.492 -0.83 -0.00    +0.001 A 
DOCKED: ATOM      4  C4  UNL     1       0.297  -0.963  -1.083 -0.86 -0.00    +0.007 A 
DOCKED: ATOM      5  C5  UNL     1      -0.911  -2.227   0.584 -0.73 -0.00    +0.007 A 
DOCKED: ATOM      6  C6  UNL     1      -0.387  -2.119  -0.704 -0.67 +0.03    -0.057 A 
DOCKED: ENDROOT
DOCKED: BRANCH   6   7
DOCKED: ATOM      7  C10 UNL     1      -0.560  -3.251  -1.685 -0.62 -0.05    +0.066 C 
DOCKED: BRANCH   7   8
DOCKED: ATOM      8  C11 UNL     1       0.755  -3.771  -2.256 -0.45 -0.20    +0.241 C 
DOCKED: BRANCH   8   9
DOCKED: ATOM      9  N12 UNL     1       1.384  -4.772  -1.301 -0.40 +0.07    -0.073 N 
DOCKED: ATOM     10  C7  UNL     1       2.241  -4.052  -0.322 -0.37 -0.24    +0.264 C 
DOCKED: ATOM     11  C8  UNL     1       2.248  -5.752  -2.075 -0.27 -0.38    +0.272 C 
DOCKED: ATOM     12  C9  UNL     1       0.300  -5.515  -0.540 -0.12 -0.27    +0.272 C 
DOCKED: ENDBRANCH   8   9
DOCKED: ENDBRANCH   7   8
DOCKED: ENDBRANCH   6   7
DOCKED: TORSDOF 3
DOCKED: TER
DOCKED: ENDMDL
________________________________________________________________________________


	BEGINNING GENETIC ALGORITHM DOCKING 20 of 50
Run: 20 Seed: 692705318 1135170740 [ Run 20 of 50 GA/GALS ]
Beginning LAMARCKIAN GENETIC ALGORITHM (LGA), with a maximum of 2500000 energy evaluations.

Final-Value: -8.701


	FINAL GENETIC ALGORITHM DOCKED STATE
	_______________________________________________


Detailed state:  trans -0.138 -2.712 1.926 quatxyzw -0.712538 0.238437 -0.604871 -0.263760 center -2.772 0.070 0.406 ntor 3 -166.4154 -47.8863 -164.5780
State:	 -0.138  -2.712   1.926  -0.739  0.247 -0.627 -149.413   -166.42  -47.89 -164.58

DOCKED: MODEL       20
DOCKED: USER    Run = 20
DOCKED: USER    DPF = g5_exoOA.dpf
DOCKED: USER  
DOCKED: USER    Estimated Free Energy of Binding    =   -7.51 kcal/mol  [=(1)+(2)+(3)-(4)]
DOCKED: USER    Estimated Inhibition Constant, Ki   =    3.12 uM (micromolar)  [Temperature = 298.15 K]
DOCKED: USER    
DOCKED: USER    (1) Final Intermolecular Energy     =   -8.41 kcal/mol
DOCKED: USER        vdW + Hbond + desolv Energy     =   -7.18 kcal/mol
DOCKED: USER        Electrostatic Energy            =   -1.22 kcal/mol
DOCKED: USER    (2) Final Total Internal Energy     =   -0.29 kcal/mol
DOCKED: USER    (3) Torsional Free Energy           =   +0.89 kcal/mol
DOCKED: USER    (4) Unbound System's Energy  [=(2)] =   -0.29 kcal/mol
DOCKED: USER    
DOCKED: USER    
DOCKED: USER    NEWDPF move g5.pdbqt
DOCKED: USER    NEWDPF about -2.771800 0.070100 0.405600
DOCKED: USER    NEWDPF tran0 -0.138233 -2.711754 1.925719
DOCKED: USER    NEWDPF quaternion0 -0.712538 0.238437 -0.604871 -0.263760
DOCKED: USER    NEWDPF axisangle0 -0.738696 0.247191 -0.627076 -149.413459
DOCKED: USER    NEWDPF quat0 -0.738696 0.247191 -0.627076 -149.413459
DOCKED: USER    NEWDPF dihe0 -166.42 -47.89 -164.58 
DOCKED: USER  keepresnum = 1 
DOCKED: USER  
DOCKED: REMARK  3 active torsions:
DOCKED: REMARK  status: ('A' for Active; 'I' for Inactive)
DOCKED: REMARK    1  A    between atoms: C6_6  and  C10_10 
DOCKED: REMARK    2  A    between atoms: C10_10  and  C11_11 
DOCKED: REMARK    3  A    between atoms: C11_11  and  N12_12 
DOCKED: USER                              x       y       z     vdW  Elec       q    Type
DOCKED: USER                           _______ _______ _______ _____ _____    ______ ____
DOCKED: ROOT
DOCKED: ATOM      1  C1  UNL     1       0.368  -0.102  -0.753 -0.94 -0.00    +0.000 A 
DOCKED: ATOM      2  C2  UNL     1      -0.373   0.211   0.386 -1.13 -0.00    +0.001 A 
DOCKED: ATOM      3  C3  UNL     1       0.749  -1.422  -0.996 -0.86 -0.00    +0.001 A 
DOCKED: ATOM      4  C4  UNL     1      -0.735  -0.795   1.282 -0.80 -0.00    +0.007 A 
DOCKED: ATOM      5  C5  UNL     1       0.387  -2.428  -0.100 -0.66 -0.00    +0.007 A 
DOCKED: ATOM      6  C6  UNL     1      -0.354  -2.115   1.039 -0.70 +0.03    -0.057 A 
DOCKED: ENDROOT
DOCKED: BRANCH   6   7
DOCKED: ATOM      7  C10 UNL     1      -0.744  -3.204   2.007 -0.71 -0.04    +0.066 C 
DOCKED: BRANCH   7   8
DOCKED: ATOM      8  C11 UNL     1      -1.869  -4.099   1.500 -0.42 -0.21    +0.241 C 
DOCKED: BRANCH   8   9
DOCKED: ATOM      9  N12 UNL     1      -1.503  -5.562   1.685 -0.35 +0.08    -0.073 N 
DOCKED: ATOM     10  C7  UNL     1      -2.624  -6.274   2.353 -0.19 -0.42    +0.264 C 
DOCKED: ATOM     11  C8  UNL     1      -0.265  -5.678   2.557 -0.29 -0.35    +0.272 C 
DOCKED: ATOM     12  C9  UNL     1      -1.255  -6.209   0.334 -0.12 -0.30    +0.272 C 
DOCKED: ENDBRANCH   8   9
DOCKED: ENDBRANCH   7   8
DOCKED: ENDBRANCH   6   7
DOCKED: TORSDOF 3
DOCKED: TER
DOCKED: ENDMDL
________________________________________________________________________________


	BEGINNING GENETIC ALGORITHM DOCKING 21 of 50
Run: 21 Seed: 1475943928 884682054 [ Run 21 of 50 GA/GALS ]
Beginning LAMARCKIAN GENETIC ALGORITHM (LGA), with a maximum of 2500000 energy evaluations.

Final-Value: -8.759


	FINAL GENETIC ALGORITHM DOCKED STATE
	_______________________________________________


Detailed state:  trans 0.537 -2.908 -1.221 quatxyzw -0.386288 0.455486 -0.229408 -0.768561 center -2.772 0.070 0.406 ntor 3 79.3484 -81.8635 -11.6130
State:	  0.537  -2.908  -1.221  -0.604  0.712 -0.359 -79.550     79.35  -81.86  -11.61

DOCKED: MODEL       21
DOCKED: USER    Run = 21
DOCKED: USER    DPF = g5_exoOA.dpf
DOCKED: USER  
DOCKED: USER    Estimated Free Energy of Binding    =   -7.51 kcal/mol  [=(1)+(2)+(3)-(4)]
DOCKED: USER    Estimated Inhibition Constant, Ki   =    3.14 uM (micromolar)  [Temperature = 298.15 K]
DOCKED: USER    
DOCKED: USER    (1) Final Intermolecular Energy     =   -8.40 kcal/mol
DOCKED: USER        vdW + Hbond + desolv Energy     =   -7.30 kcal/mol
DOCKED: USER        Electrostatic Energy            =   -1.10 kcal/mol
DOCKED: USER    (2) Final Total Internal Energy     =   -0.36 kcal/mol
DOCKED: USER    (3) Torsional Free Energy           =   +0.89 kcal/mol
DOCKED: USER    (4) Unbound System's Energy  [=(2)] =   -0.36 kcal/mol
DOCKED: USER    
DOCKED: USER    
DOCKED: USER    NEWDPF move g5.pdbqt
DOCKED: USER    NEWDPF about -2.771800 0.070100 0.405600
DOCKED: USER    NEWDPF tran0 0.537178 -2.908261 -1.221327
DOCKED: USER    NEWDPF quaternion0 -0.386288 0.455486 -0.229408 -0.768561
DOCKED: USER    NEWDPF axisangle0 -0.603786 0.711945 -0.358576 -79.550389
DOCKED: USER    NEWDPF quat0 -0.603786 0.711945 -0.358576 -79.550389
DOCKED: USER    NEWDPF dihe0 79.35 -81.86 -11.61 
DOCKED: USER  keepresnum = 1 
DOCKED: USER  
DOCKED: REMARK  3 active torsions:
DOCKED: REMARK  status: ('A' for Active; 'I' for Inactive)
DOCKED: REMARK    1  A    between atoms: C6_6  and  C10_10 
DOCKED: REMARK    2  A    between atoms: C10_10  and  C11_11 
DOCKED: REMARK    3  A    between atoms: C11_11  and  N12_12 
DOCKED: USER                              x       y       z     vdW  Elec       q    Type
DOCKED: USER                           _______ _______ _______ _____ _____    ______ ____
DOCKED: ROOT
DOCKED: ATOM      1  C1  UNL     1      -0.254  -0.057   1.121 -0.95 -0.00    +0.000 A 
DOCKED: ATOM      2  C2  UNL     1      -0.754  -1.331   1.389 -0.86 -0.00    +0.001 A 
DOCKED: ATOM      3  C3  UNL     1       0.363   0.207  -0.102 -1.12 -0.00    +0.001 A 
DOCKED: ATOM      4  C4  UNL     1      -0.638  -2.341   0.435 -0.69 -0.00    +0.007 A 
DOCKED: ATOM      5  C5  UNL     1       0.478  -0.803  -1.057 -0.84 -0.00    +0.007 A 
DOCKED: ATOM      6  C6  UNL     1      -0.021  -2.078  -0.789 -0.68 +0.03    -0.057 A 
DOCKED: ENDROOT
DOCKED: BRANCH   6   7
DOCKED: ATOM      7  C10 UNL     1       0.105  -3.170  -1.822 -0.66 -0.05    +0.066 C 
DOCKED: BRANCH   7   8
DOCKED: ATOM      8  C11 UNL     1       1.495  -3.795  -1.882 -0.45 -0.20    +0.241 C 
DOCKED: BRANCH   8   9
DOCKED: ATOM      9  N12 UNL     1       1.527  -5.085  -1.080 -0.36 +0.08    -0.073 N 
DOCKED: ATOM     10  C7  UNL     1       0.137  -5.540  -0.815 -0.13 -0.27    +0.264 C 
DOCKED: ATOM     11  C8  UNL     1       2.223  -4.849   0.250 -0.34 -0.29    +0.272 C 
DOCKED: ATOM     12  C9  UNL     1       2.249  -6.166  -1.865 -0.23 -0.40    +0.272 C 
DOCKED: ENDBRANCH   8   9
DOCKED: ENDBRANCH   7   8
DOCKED: ENDBRANCH   6   7
DOCKED: TORSDOF 3
DOCKED: TER
DOCKED: ENDMDL
________________________________________________________________________________


	BEGINNING GENETIC ALGORITHM DOCKING 22 of 50
Run: 22 Seed: 496634576 1115268020 [ Run 22 of 50 GA/GALS ]
Beginning LAMARCKIAN GENETIC ALGORITHM (LGA), with a maximum of 2500000 energy evaluations.

Final-Value: -8.775


	FINAL GENETIC ALGORITHM DOCKED STATE
	_______________________________________________


Detailed state:  trans -0.295 -3.055 1.408 quatxyzw -0.259561 0.728397 0.412714 0.481387 center -2.772 0.070 0.406 ntor 3 86.3171 -80.6079 -22.3742
State:	 -0.295  -3.055   1.408  -0.296  0.831  0.471 122.448     86.32  -80.61  -22.37

DOCKED: MODEL       22
DOCKED: USER    Run = 22
DOCKED: USER    DPF = g5_exoOA.dpf
DOCKED: USER  
DOCKED: USER    Estimated Free Energy of Binding    =   -7.51 kcal/mol  [=(1)+(2)+(3)-(4)]
DOCKED: USER    Estimated Inhibition Constant, Ki   =    3.10 uM (micromolar)  [Temperature = 298.15 K]
DOCKED: USER    
DOCKED: USER    (1) Final Intermolecular Energy     =   -8.41 kcal/mol
DOCKED: USER        vdW + Hbond + desolv Energy     =   -7.32 kcal/mol
DOCKED: USER        Electrostatic Energy            =   -1.09 kcal/mol
DOCKED: USER    (2) Final Total Internal Energy     =   -0.36 kcal/mol
DOCKED: USER    (3) Torsional Free Energy           =   +0.89 kcal/mol
DOCKED: USER    (4) Unbound System's Energy  [=(2)] =   -0.36 kcal/mol
DOCKED: USER    
DOCKED: USER    
DOCKED: USER    NEWDPF move g5.pdbqt
DOCKED: USER    NEWDPF about -2.771800 0.070100 0.405600
DOCKED: USER    NEWDPF tran0 -0.295066 -3.055390 1.408361
DOCKED: USER    NEWDPF quaternion0 -0.259561 0.728397 0.412714 0.481387
DOCKED: USER    NEWDPF axisangle0 -0.296131 0.831021 0.470861 122.447928
DOCKED: USER    NEWDPF quat0 -0.296131 0.831021 0.470861 122.447928
DOCKED: USER    NEWDPF dihe0 86.32 -80.61 -22.37 
DOCKED: USER  keepresnum = 1 
DOCKED: USER  
DOCKED: REMARK  3 active torsions:
DOCKED: REMARK  status: ('A' for Active; 'I' for Inactive)
DOCKED: REMARK    1  A    between atoms: C6_6  and  C10_10 
DOCKED: REMARK    2  A    between atoms: C10_10  and  C11_11 
DOCKED: REMARK    3  A    between atoms: C11_11  and  N12_12 
DOCKED: USER                              x       y       z     vdW  Elec       q    Type
DOCKED: USER                           _______ _______ _______ _____ _____    ______ ____
DOCKED: ROOT
DOCKED: ATOM      1  C1  UNL     1       0.170   0.029  -0.716 -0.95 -0.00    +0.000 A 
DOCKED: ATOM      2  C2  UNL     1       0.723  -1.183  -1.127 -0.86 -0.00    +0.001 A 
DOCKED: ATOM      3  C3  UNL     1      -0.377   0.148   0.562 -1.11 -0.00    +0.001 A 
DOCKED: ATOM      4  C4  UNL     1       0.731  -2.276  -0.261 -0.71 -0.00    +0.007 A 
DOCKED: ATOM      5  C5  UNL     1      -0.369  -0.945   1.428 -0.82 -0.00    +0.007 A 
DOCKED: ATOM      6  C6  UNL     1       0.184  -2.157   1.018 -0.69 +0.03    -0.057 A 
DOCKED: ENDROOT
DOCKED: BRANCH   6   7
DOCKED: ATOM      7  C10 UNL     1       0.191  -3.339   1.955 -0.63 -0.05    +0.066 C 
DOCKED: BRANCH   7   8
DOCKED: ATOM      8  C11 UNL     1      -1.199  -3.894   2.249 -0.42 -0.20    +0.241 C 
DOCKED: BRANCH   8   9
DOCKED: ATOM      9  N12 UNL     1      -1.473  -5.113   1.383 -0.38 +0.08    -0.073 N 
DOCKED: ATOM     10  C7  UNL     1      -0.184  -5.717   0.954 -0.14 -0.28    +0.264 C 
DOCKED: ATOM     11  C8  UNL     1      -2.253  -4.702   0.146 -0.34 -0.28    +0.272 C 
DOCKED: ATOM     12  C9  UNL     1      -2.252  -6.147   2.175 -0.26 -0.38    +0.272 C 
DOCKED: ENDBRANCH   8   9
DOCKED: ENDBRANCH   7   8
DOCKED: ENDBRANCH   6   7
DOCKED: TORSDOF 3
DOCKED: TER
DOCKED: ENDMDL
________________________________________________________________________________


	BEGINNING GENETIC ALGORITHM DOCKING 23 of 50
Run: 23 Seed: 851766473 1483434686 [ Run 23 of 50 GA/GALS ]
Beginning LAMARCKIAN GENETIC ALGORITHM (LGA), with a maximum of 2500000 energy evaluations.

Final-Value: -8.799


	FINAL GENETIC ALGORITHM DOCKED STATE
	_______________________________________________


Detailed state:  trans 0.115 -2.972 -1.196 quatxyzw 0.365375 -0.502928 0.278294 0.732200 center -2.772 0.070 0.406 ntor 3 -146.5285 -85.2287 -31.7290
State:	  0.115  -2.972  -1.196   0.536 -0.738  0.409 85.858   -146.53  -85.23  -31.73

DOCKED: MODEL       23
DOCKED: USER    Run = 23
DOCKED: USER    DPF = g5_exoOA.dpf
DOCKED: USER  
DOCKED: USER    Estimated Free Energy of Binding    =   -7.53 kcal/mol  [=(1)+(2)+(3)-(4)]
DOCKED: USER    Estimated Inhibition Constant, Ki   =    3.03 uM (micromolar)  [Temperature = 298.15 K]
DOCKED: USER    
DOCKED: USER    (1) Final Intermolecular Energy     =   -8.42 kcal/mol
DOCKED: USER        vdW + Hbond + desolv Energy     =   -7.35 kcal/mol
DOCKED: USER        Electrostatic Energy            =   -1.07 kcal/mol
DOCKED: USER    (2) Final Total Internal Energy     =   -0.38 kcal/mol
DOCKED: USER    (3) Torsional Free Energy           =   +0.89 kcal/mol
DOCKED: USER    (4) Unbound System's Energy  [=(2)] =   -0.38 kcal/mol
DOCKED: USER    
DOCKED: USER    
DOCKED: USER    NEWDPF move g5.pdbqt
DOCKED: USER    NEWDPF about -2.771800 0.070100 0.405600
DOCKED: USER    NEWDPF tran0 0.114690 -2.971543 -1.196127
DOCKED: USER    NEWDPF quaternion0 0.365375 -0.502928 0.278294 0.732200
DOCKED: USER    NEWDPF axisangle0 0.536457 -0.738417 0.408601 85.857711
DOCKED: USER    NEWDPF quat0 0.536457 -0.738417 0.408601 85.857711
DOCKED: USER    NEWDPF dihe0 -146.53 -85.23 -31.73 
DOCKED: USER  keepresnum = 1 
DOCKED: USER  
DOCKED: REMARK  3 active torsions:
DOCKED: REMARK  status: ('A' for Active; 'I' for Inactive)
DOCKED: REMARK    1  A    between atoms: C6_6  and  C10_10 
DOCKED: REMARK    2  A    between atoms: C10_10  and  C11_11 
DOCKED: REMARK    3  A    between atoms: C11_11  and  N12_12 
DOCKED: USER                              x       y       z     vdW  Elec       q    Type
DOCKED: USER                           _______ _______ _______ _____ _____    ______ ____
DOCKED: ROOT
DOCKED: ATOM      1  C1  UNL     1      -0.108  -0.002   1.122 -0.94 -0.00    +0.000 A 
DOCKED: ATOM      2  C2  UNL     1      -0.773  -1.184   1.447 -0.83 -0.00    +0.001 A 
DOCKED: ATOM      3  C3  UNL     1       0.466   0.151  -0.141 -1.08 -0.00    +0.001 A 
DOCKED: ATOM      4  C4  UNL     1      -0.864  -2.214   0.511 -0.73 -0.00    +0.007 A 
DOCKED: ATOM      5  C5  UNL     1       0.375  -0.879  -1.077 -0.86 -0.00    +0.007 A 
DOCKED: ATOM      6  C6  UNL     1      -0.289  -2.061  -0.752 -0.69 +0.03    -0.057 A 
DOCKED: ENDROOT
DOCKED: BRANCH   6   7
DOCKED: ATOM      7  C10 UNL     1      -0.386  -3.175  -1.765 -0.63 -0.05    +0.066 C 
DOCKED: BRANCH   7   8
DOCKED: ATOM      8  C11 UNL     1       0.969  -3.679  -2.250 -0.44 -0.20    +0.241 C 
DOCKED: BRANCH   8   9
DOCKED: ATOM      9  N12 UNL     1       1.407  -4.883  -1.432 -0.40 +0.08    -0.073 N 
DOCKED: ATOM     10  C7  UNL     1       2.254  -5.771  -2.270 -0.27 -0.37    +0.264 C 
DOCKED: ATOM     11  C8  UNL     1       0.189  -5.664  -0.971 -0.13 -0.28    +0.272 C 
DOCKED: ATOM     12  C9  UNL     1       2.221  -4.426  -0.234 -0.36 -0.27    +0.272 C 
DOCKED: ENDBRANCH   8   9
DOCKED: ENDBRANCH   7   8
DOCKED: ENDBRANCH   6   7
DOCKED: TORSDOF 3
DOCKED: TER
DOCKED: ENDMDL
________________________________________________________________________________


	BEGINNING GENETIC ALGORITHM DOCKING 24 of 50
Run: 24 Seed: 1210102470 423560569 [ Run 24 of 50 GA/GALS ]
Beginning LAMARCKIAN GENETIC ALGORITHM (LGA), with a maximum of 2500000 energy evaluations.

Final-Value: -8.764


	FINAL GENETIC ALGORITHM DOCKED STATE
	_______________________________________________


Detailed state:  trans -0.195 -3.098 1.263 quatxyzw 0.298695 -0.696135 -0.438029 -0.484054 center -2.772 0.070 0.406 ntor 3 92.4990 -75.7756 -33.0424
State:	 -0.195  -3.098   1.263   0.341 -0.796 -0.501 -122.099     92.50  -75.78  -33.04

DOCKED: MODEL       24
DOCKED: USER    Run = 24
DOCKED: USER    DPF = g5_exoOA.dpf
DOCKED: USER  
DOCKED: USER    Estimated Free Energy of Binding    =   -7.51 kcal/mol  [=(1)+(2)+(3)-(4)]
DOCKED: USER    Estimated Inhibition Constant, Ki   =    3.11 uM (micromolar)  [Temperature = 298.15 K]
DOCKED: USER    
DOCKED: USER    (1) Final Intermolecular Energy     =   -8.41 kcal/mol
DOCKED: USER        vdW + Hbond + desolv Energy     =   -7.31 kcal/mol
DOCKED: USER        Electrostatic Energy            =   -1.10 kcal/mol
DOCKED: USER    (2) Final Total Internal Energy     =   -0.36 kcal/mol
DOCKED: USER    (3) Torsional Free Energy           =   +0.89 kcal/mol
DOCKED: USER    (4) Unbound System's Energy  [=(2)] =   -0.36 kcal/mol
DOCKED: USER    
DOCKED: USER    
DOCKED: USER    NEWDPF move g5.pdbqt
DOCKED: USER    NEWDPF about -2.771800 0.070100 0.405600
DOCKED: USER    NEWDPF tran0 -0.195446 -3.097941 1.263114
DOCKED: USER    NEWDPF quaternion0 0.298695 -0.696135 -0.438029 -0.484054
DOCKED: USER    NEWDPF axisangle0 0.341351 -0.795548 -0.500583 -122.098965
DOCKED: USER    NEWDPF quat0 0.341351 -0.795548 -0.500583 -122.098965
DOCKED: USER    NEWDPF dihe0 92.50 -75.78 -33.04 
DOCKED: USER  keepresnum = 1 
DOCKED: USER  
DOCKED: REMARK  3 active torsions:
DOCKED: REMARK  status: ('A' for Active; 'I' for Inactive)
DOCKED: REMARK    1  A    between atoms: C6_6  and  C10_10 
DOCKED: REMARK    2  A    between atoms: C10_10  and  C11_11 
DOCKED: REMARK    3  A    between atoms: C11_11  and  N12_12 
DOCKED: USER                              x       y       z     vdW  Elec       q    Type
DOCKED: USER                           _______ _______ _______ _____ _____    ______ ____
DOCKED: ROOT
DOCKED: ATOM      1  C1  UNL     1       0.073   0.202  -0.548 -1.01 -0.00    +0.000 A 
DOCKED: ATOM      2  C2  UNL     1       0.679  -0.933  -1.085 -0.81 -0.00    +0.001 A 
DOCKED: ATOM      3  C3  UNL     1      -0.455   0.165   0.743 -1.05 -0.00    +0.001 A 
DOCKED: ATOM      4  C4  UNL     1       0.759  -2.105  -0.333 -0.74 -0.00    +0.007 A 
DOCKED: ATOM      5  C5  UNL     1      -0.376  -1.007   1.495 -0.81 -0.00    +0.007 A 
DOCKED: ATOM      6  C6  UNL     1       0.230  -2.142   0.958 -0.69 +0.03    -0.057 A 
DOCKED: ENDROOT
DOCKED: BRANCH   6   7
DOCKED: ATOM      7  C10 UNL     1       0.314  -3.408   1.772 -0.63 -0.05    +0.066 C 
DOCKED: BRANCH   7   8
DOCKED: ATOM      8  C11 UNL     1      -1.042  -3.922   2.246 -0.45 -0.20    +0.241 C 
DOCKED: BRANCH   8   9
DOCKED: ATOM      9  N12 UNL     1      -1.476  -5.112   1.407 -0.38 +0.08    -0.073 N 
DOCKED: ATOM     10  C7  UNL     1      -0.275  -5.840   0.918 -0.13 -0.28    +0.264 C 
DOCKED: ATOM     11  C8  UNL     1      -2.277  -4.635   0.208 -0.34 -0.28    +0.272 C 
DOCKED: ATOM     12  C9  UNL     1      -2.308  -6.063   2.249 -0.26 -0.39    +0.272 C 
DOCKED: ENDBRANCH   8   9
DOCKED: ENDBRANCH   7   8
DOCKED: ENDBRANCH   6   7
DOCKED: TORSDOF 3
DOCKED: TER
DOCKED: ENDMDL
________________________________________________________________________________


	BEGINNING GENETIC ALGORITHM DOCKING 25 of 50
Run: 25 Seed: 1693885191 1845099783 [ Run 25 of 50 GA/GALS ]
Beginning LAMARCKIAN GENETIC ALGORITHM (LGA), with a maximum of 2500000 energy evaluations.

Final-Value: -8.769


	FINAL GENETIC ALGORITHM DOCKED STATE
	_______________________________________________


Detailed state:  trans 0.017 -3.228 1.178 quatxyzw 0.366219 -0.682787 -0.408333 -0.482648 center -2.772 0.070 0.406 ntor 3 98.3692 -85.2357 -45.6543
State:	  0.017  -3.228   1.178   0.418 -0.780 -0.466 -122.283     98.37  -85.24  -45.65

DOCKED: MODEL       25
DOCKED: USER    Run = 25
DOCKED: USER    DPF = g5_exoOA.dpf
DOCKED: USER  
DOCKED: USER    Estimated Free Energy of Binding    =   -7.50 kcal/mol  [=(1)+(2)+(3)-(4)]
DOCKED: USER    Estimated Inhibition Constant, Ki   =    3.17 uM (micromolar)  [Temperature = 298.15 K]
DOCKED: USER    
DOCKED: USER    (1) Final Intermolecular Energy     =   -8.40 kcal/mol
DOCKED: USER        vdW + Hbond + desolv Energy     =   -7.33 kcal/mol
DOCKED: USER        Electrostatic Energy            =   -1.07 kcal/mol
DOCKED: USER    (2) Final Total Internal Energy     =   -0.37 kcal/mol
DOCKED: USER    (3) Torsional Free Energy           =   +0.89 kcal/mol
DOCKED: USER    (4) Unbound System's Energy  [=(2)] =   -0.37 kcal/mol
DOCKED: USER    
DOCKED: USER    
DOCKED: USER    NEWDPF move g5.pdbqt
DOCKED: USER    NEWDPF about -2.771800 0.070100 0.405600
DOCKED: USER    NEWDPF tran0 0.016795 -3.228375 1.177712
DOCKED: USER    NEWDPF quaternion0 0.366219 -0.682787 -0.408333 -0.482648
DOCKED: USER    NEWDPF axisangle0 0.418147 -0.779603 -0.466233 -122.283057
DOCKED: USER    NEWDPF quat0 0.418147 -0.779603 -0.466233 -122.283057
DOCKED: USER    NEWDPF dihe0 98.37 -85.24 -45.65 
DOCKED: USER  keepresnum = 1 
DOCKED: USER  
DOCKED: REMARK  3 active torsions:
DOCKED: REMARK  status: ('A' for Active; 'I' for Inactive)
DOCKED: REMARK    1  A    between atoms: C6_6  and  C10_10 
DOCKED: REMARK    2  A    between atoms: C10_10  and  C11_11 
DOCKED: REMARK    3  A    between atoms: C11_11  and  N12_12 
DOCKED: USER                              x       y       z     vdW  Elec       q    Type
DOCKED: USER                           _______ _______ _______ _____ _____    ______ ____
DOCKED: ROOT
DOCKED: ATOM      1  C1  UNL     1      -0.033   0.150  -0.504 -1.05 -0.00    +0.000 A 
DOCKED: ATOM      2  C2  UNL     1       0.749  -0.876  -1.035 -0.81 -0.00    +0.001 A 
DOCKED: ATOM      3  C3  UNL     1      -0.633  -0.007   0.746 -1.01 -0.00    +0.001 A 
DOCKED: ATOM      4  C4  UNL     1       0.933  -2.057  -0.317 -0.75 -0.00    +0.007 A 
DOCKED: ATOM      5  C5  UNL     1      -0.449  -1.188   1.464 -0.84 -0.00    +0.007 A 
DOCKED: ATOM      6  C6  UNL     1       0.333  -2.214   0.933 -0.67 +0.03    -0.057 A 
DOCKED: ENDROOT
DOCKED: BRANCH   6   7
DOCKED: ATOM      7  C10 UNL     1       0.529  -3.492   1.710 -0.62 -0.05    +0.066 C 
DOCKED: BRANCH   7   8
DOCKED: ATOM      8  C11 UNL     1      -0.754  -4.032   2.333 -0.43 -0.21    +0.241 C 
DOCKED: BRANCH   8   9
DOCKED: ATOM      9  N12 UNL     1      -1.396  -5.056   1.413 -0.38 +0.08    -0.073 N 
DOCKED: ATOM     10  C7  UNL     1      -0.335  -5.831   0.716 -0.12 -0.27    +0.264 C 
DOCKED: ATOM     11  C8  UNL     1      -2.248  -4.353   0.371 -0.36 -0.26    +0.272 C 
DOCKED: ATOM     12  C9  UNL     1      -2.245  -6.020   2.223 -0.27 -0.38    +0.272 C 
DOCKED: ENDBRANCH   8   9
DOCKED: ENDBRANCH   7   8
DOCKED: ENDBRANCH   6   7
DOCKED: TORSDOF 3
DOCKED: TER
DOCKED: ENDMDL
________________________________________________________________________________


	BEGINNING GENETIC ALGORITHM DOCKING 26 of 50
Run: 26 Seed: 182947899 1623141431 [ Run 26 of 50 GA/GALS ]
Beginning LAMARCKIAN GENETIC ALGORITHM (LGA), with a maximum of 2500000 energy evaluations.

Final-Value: -8.761


	FINAL GENETIC ALGORITHM DOCKED STATE
	_______________________________________________


Detailed state:  trans 1.670 -2.680 -0.399 quatxyzw 0.586946 -0.264391 0.142464 0.751862 center -2.772 0.070 0.406 ntor 3 169.1183 70.8351 -150.9461
State:	  1.670  -2.680  -0.399   0.890 -0.401  0.216 82.496    169.12   70.84 -150.95

DOCKED: MODEL       26
DOCKED: USER    Run = 26
DOCKED: USER    DPF = g5_exoOA.dpf
DOCKED: USER  
DOCKED: USER    Estimated Free Energy of Binding    =   -7.53 kcal/mol  [=(1)+(2)+(3)-(4)]
DOCKED: USER    Estimated Inhibition Constant, Ki   =    3.04 uM (micromolar)  [Temperature = 298.15 K]
DOCKED: USER    
DOCKED: USER    (1) Final Intermolecular Energy     =   -8.42 kcal/mol
DOCKED: USER        vdW + Hbond + desolv Energy     =   -7.29 kcal/mol
DOCKED: USER        Electrostatic Energy            =   -1.13 kcal/mol
DOCKED: USER    (2) Final Total Internal Energy     =   -0.34 kcal/mol
DOCKED: USER    (3) Torsional Free Energy           =   +0.89 kcal/mol
DOCKED: USER    (4) Unbound System's Energy  [=(2)] =   -0.34 kcal/mol
DOCKED: USER    
DOCKED: USER    
DOCKED: USER    NEWDPF move g5.pdbqt
DOCKED: USER    NEWDPF about -2.771800 0.070100 0.405600
DOCKED: USER    NEWDPF tran0 1.669514 -2.680189 -0.398773
DOCKED: USER    NEWDPF quaternion0 0.586946 -0.264391 0.142464 0.751862
DOCKED: USER    NEWDPF axisangle0 0.890228 -0.401005 0.216076 82.496222
DOCKED: USER    NEWDPF quat0 0.890228 -0.401005 0.216076 82.496222
DOCKED: USER    NEWDPF dihe0 169.12 70.84 -150.95 
DOCKED: USER  keepresnum = 1 
DOCKED: USER  
DOCKED: REMARK  3 active torsions:
DOCKED: REMARK  status: ('A' for Active; 'I' for Inactive)
DOCKED: REMARK    1  A    between atoms: C6_6  and  C10_10 
DOCKED: REMARK    2  A    between atoms: C10_10  and  C11_11 
DOCKED: REMARK    3  A    between atoms: C11_11  and  N12_12 
DOCKED: USER                              x       y       z     vdW  Elec       q    Type
DOCKED: USER                           _______ _______ _______ _____ _____    ______ ____
DOCKED: ROOT
DOCKED: ATOM      1  C1  UNL     1      -0.668   0.034   0.791 -0.95 -0.00    +0.000 A 
DOCKED: ATOM      2  C2  UNL     1      -0.631  -1.190   1.460 -0.85 -0.00    +0.001 A 
DOCKED: ATOM      3  C3  UNL     1       0.002   0.184  -0.424 -1.09 -0.00    +0.001 A 
DOCKED: ATOM      4  C4  UNL     1       0.074  -2.262   0.915 -0.72 -0.00    +0.007 A 
DOCKED: ATOM      5  C5  UNL     1       0.707  -0.889  -0.969 -0.83 -0.00    +0.007 A 
DOCKED: ATOM      6  C6  UNL     1       0.744  -2.112  -0.300 -0.68 +0.03    -0.057 A 
DOCKED: ENDROOT
DOCKED: BRANCH   6   7
DOCKED: ATOM      7  C10 UNL     1       1.508  -3.271  -0.889 -0.64 -0.05    +0.066 C 
DOCKED: BRANCH   7   8
DOCKED: ATOM      8  C11 UNL     1       0.993  -3.711  -2.255 -0.43 -0.20    +0.241 C 
DOCKED: BRANCH   8   9
DOCKED: ATOM      9  N12 UNL     1       0.306  -5.063  -2.148 -0.39 +0.08    -0.073 N 
DOCKED: ATOM     10  C7  UNL     1      -1.166  -4.880  -2.245 -0.33 -0.31    +0.264 C 
DOCKED: ATOM     11  C8  UNL     1       0.629  -5.702  -0.809 -0.13 -0.28    +0.272 C 
DOCKED: ATOM     12  C9  UNL     1       0.757  -5.965  -3.282 -0.25 -0.39    +0.272 C 
DOCKED: ENDBRANCH   8   9
DOCKED: ENDBRANCH   7   8
DOCKED: ENDBRANCH   6   7
DOCKED: TORSDOF 3
DOCKED: TER
DOCKED: ENDMDL
________________________________________________________________________________


	BEGINNING GENETIC ALGORITHM DOCKING 27 of 50
Run: 27 Seed: 1229764687 707361199 [ Run 27 of 50 GA/GALS ]
Beginning LAMARCKIAN GENETIC ALGORITHM (LGA), with a maximum of 2500000 energy evaluations.

Final-Value: -8.786


	FINAL GENETIC ALGORITHM DOCKED STATE
	_______________________________________________


Detailed state:  trans 1.712 -2.633 -0.363 quatxyzw 0.589278 -0.247365 0.143167 0.755689 center -2.772 0.070 0.406 ntor 3 40.7494 74.2813 -149.3976
State:	  1.712  -2.633  -0.363   0.900 -0.378  0.219 81.829     40.75   74.28 -149.40

DOCKED: MODEL       27
DOCKED: USER    Run = 27
DOCKED: USER    DPF = g5_exoOA.dpf
DOCKED: USER  
DOCKED: USER    Estimated Free Energy of Binding    =   -7.54 kcal/mol  [=(1)+(2)+(3)-(4)]
DOCKED: USER    Estimated Inhibition Constant, Ki   =    2.97 uM (micromolar)  [Temperature = 298.15 K]
DOCKED: USER    
DOCKED: USER    (1) Final Intermolecular Energy     =   -8.44 kcal/mol
DOCKED: USER        vdW + Hbond + desolv Energy     =   -7.32 kcal/mol
DOCKED: USER        Electrostatic Energy            =   -1.12 kcal/mol
DOCKED: USER    (2) Final Total Internal Energy     =   -0.35 kcal/mol
DOCKED: USER    (3) Torsional Free Energy           =   +0.89 kcal/mol
DOCKED: USER    (4) Unbound System's Energy  [=(2)] =   -0.35 kcal/mol
DOCKED: USER    
DOCKED: USER    
DOCKED: USER    NEWDPF move g5.pdbqt
DOCKED: USER    NEWDPF about -2.771800 0.070100 0.405600
DOCKED: USER    NEWDPF tran0 1.711636 -2.632980 -0.363304
DOCKED: USER    NEWDPF quaternion0 0.589278 -0.247365 0.143167 0.755689
DOCKED: USER    NEWDPF axisangle0 0.899756 -0.377697 0.218598 81.828790
DOCKED: USER    NEWDPF quat0 0.899756 -0.377697 0.218598 81.828790
DOCKED: USER    NEWDPF dihe0 40.75 74.28 -149.40 
DOCKED: USER  keepresnum = 1 
DOCKED: USER  
DOCKED: REMARK  3 active torsions:
DOCKED: REMARK  status: ('A' for Active; 'I' for Inactive)
DOCKED: REMARK    1  A    between atoms: C6_6  and  C10_10 
DOCKED: REMARK    2  A    between atoms: C10_10  and  C11_11 
DOCKED: REMARK    3  A    between atoms: C11_11  and  N12_12 
DOCKED: USER                              x       y       z     vdW  Elec       q    Type
DOCKED: USER                           _______ _______ _______ _____ _____    ______ ____
DOCKED: ROOT
DOCKED: ATOM      1  C1  UNL     1      -0.715   0.035   0.749 -0.97 -0.00    +0.000 A 
DOCKED: ATOM      2  C2  UNL     1      -0.670  -1.184   1.424 -0.85 -0.00    +0.001 A 
DOCKED: ATOM      3  C3  UNL     1      -0.014   0.195  -0.448 -1.08 -0.00    +0.001 A 
DOCKED: ATOM      4  C4  UNL     1       0.072  -2.244   0.904 -0.72 -0.00    +0.007 A 
DOCKED: ATOM      5  C5  UNL     1       0.728  -0.864  -0.968 -0.83 -0.00    +0.007 A 
DOCKED: ATOM      6  C6  UNL     1       0.772  -2.084  -0.293 -0.69 +0.03    -0.057 A 
DOCKED: ENDROOT
DOCKED: BRANCH   6   7
DOCKED: ATOM      7  C10 UNL     1       1.577  -3.229  -0.856 -0.63 -0.05    +0.066 C 
DOCKED: BRANCH   7   8
DOCKED: ATOM      8  C11 UNL     1       1.133  -3.661  -2.249 -0.42 -0.20    +0.241 C 
DOCKED: BRANCH   8   9
DOCKED: ATOM      9  N12 UNL     1       0.382  -4.980  -2.176 -0.40 +0.08    -0.073 N 
DOCKED: ATOM     10  C7  UNL     1       0.762  -5.700  -0.933 -0.15 -0.28    +0.264 C 
DOCKED: ATOM     11  C8  UNL     1       0.743  -5.846  -3.371 -0.24 -0.40    +0.272 C 
DOCKED: ATOM     12  C9  UNL     1      -1.115  -4.724  -2.148 -0.33 -0.30    +0.272 C 
DOCKED: ENDBRANCH   8   9
DOCKED: ENDBRANCH   7   8
DOCKED: ENDBRANCH   6   7
DOCKED: TORSDOF 3
DOCKED: TER
DOCKED: ENDMDL
________________________________________________________________________________


	BEGINNING GENETIC ALGORITHM DOCKING 28 of 50
Run: 28 Seed: 1675957816 1749649581 [ Run 28 of 50 GA/GALS ]
Beginning LAMARCKIAN GENETIC ALGORITHM (LGA), with a maximum of 2500000 energy evaluations.

Final-Value: -8.779


	FINAL GENETIC ALGORITHM DOCKED STATE
	_______________________________________________


Detailed state:  trans 0.973 -3.105 -0.585 quatxyzw 0.614262 -0.312140 -0.558786 -0.461529 center -2.772 0.070 0.406 ntor 3 31.7069 89.4365 37.5530
State:	  0.973  -3.105  -0.585   0.692 -0.352 -0.630 -125.028     31.71   89.44   37.55

DOCKED: MODEL       28
DOCKED: USER    Run = 28
DOCKED: USER    DPF = g5_exoOA.dpf
DOCKED: USER  
DOCKED: USER    Estimated Free Energy of Binding    =   -7.50 kcal/mol  [=(1)+(2)+(3)-(4)]
DOCKED: USER    Estimated Inhibition Constant, Ki   =    3.16 uM (micromolar)  [Temperature = 298.15 K]
DOCKED: USER    
DOCKED: USER    (1) Final Intermolecular Energy     =   -8.40 kcal/mol
DOCKED: USER        vdW + Hbond + desolv Energy     =   -7.33 kcal/mol
DOCKED: USER        Electrostatic Energy            =   -1.07 kcal/mol
DOCKED: USER    (2) Final Total Internal Energy     =   -0.38 kcal/mol
DOCKED: USER    (3) Torsional Free Energy           =   +0.89 kcal/mol
DOCKED: USER    (4) Unbound System's Energy  [=(2)] =   -0.38 kcal/mol
DOCKED: USER    
DOCKED: USER    
DOCKED: USER    NEWDPF move g5.pdbqt
DOCKED: USER    NEWDPF about -2.771800 0.070100 0.405600
DOCKED: USER    NEWDPF tran0 0.972594 -3.105243 -0.585065
DOCKED: USER    NEWDPF quaternion0 0.614262 -0.312140 -0.558786 -0.461529
DOCKED: USER    NEWDPF axisangle0 0.692418 -0.351856 -0.629885 -125.028344
DOCKED: USER    NEWDPF quat0 0.692418 -0.351856 -0.629885 -125.028344
DOCKED: USER    NEWDPF dihe0 31.71 89.44 37.55 
DOCKED: USER  keepresnum = 1 
DOCKED: USER  
DOCKED: REMARK  3 active torsions:
DOCKED: REMARK  status: ('A' for Active; 'I' for Inactive)
DOCKED: REMARK    1  A    between atoms: C6_6  and  C10_10 
DOCKED: REMARK    2  A    between atoms: C10_10  and  C11_11 
DOCKED: REMARK    3  A    between atoms: C11_11  and  N12_12 
DOCKED: USER                              x       y       z     vdW  Elec       q    Type
DOCKED: USER                           _______ _______ _______ _____ _____    ______ ____
DOCKED: ROOT
DOCKED: ATOM      1  C1  UNL     1      -0.751  -0.022   0.743 -0.98 -0.00    +0.000 A 
DOCKED: ATOM      2  C2  UNL     1       0.044   0.068  -0.400 -1.10 -0.00    +0.001 A 
DOCKED: ATOM      3  C3  UNL     1      -0.749  -1.192   1.503 -0.83 -0.00    +0.001 A 
DOCKED: ATOM      4  C4  UNL     1       0.841  -1.010  -0.782 -0.83 -0.00    +0.007 A 
DOCKED: ATOM      5  C5  UNL     1       0.048  -2.270   1.120 -0.73 -0.00    +0.007 A 
DOCKED: ATOM      6  C6  UNL     1       0.843  -2.181  -0.022 -0.67 +0.03    -0.057 A 
DOCKED: ENDROOT
DOCKED: BRANCH   6   7
DOCKED: ATOM      7  C10 UNL     1       1.703  -3.348  -0.435 -0.62 -0.05    +0.066 C 
DOCKED: BRANCH   7   8
DOCKED: ATOM      8  C11 UNL     1       1.499  -3.775  -1.885 -0.45 -0.20    +0.241 C 
DOCKED: BRANCH   8   9
DOCKED: ATOM      9  N12 UNL     1       0.419  -4.842  -1.972 -0.39 +0.08    -0.073 N 
DOCKED: ATOM     10  C7  UNL     1       0.432  -5.663  -0.734 -0.12 -0.27    +0.264 C 
DOCKED: ATOM     11  C8  UNL     1       0.684  -5.749  -3.161 -0.26 -0.38    +0.272 C 
DOCKED: ATOM     12  C9  UNL     1      -0.945  -4.188  -2.105 -0.35 -0.26    +0.272 C 
DOCKED: ENDBRANCH   8   9
DOCKED: ENDBRANCH   7   8
DOCKED: ENDBRANCH   6   7
DOCKED: TORSDOF 3
DOCKED: TER
DOCKED: ENDMDL
________________________________________________________________________________


	BEGINNING GENETIC ALGORITHM DOCKING 29 of 50
Run: 29 Seed: 452467019 1782457279 [ Run 29 of 50 GA/GALS ]
Beginning LAMARCKIAN GENETIC ALGORITHM (LGA), with a maximum of 2500000 energy evaluations.

Final-Value: -8.741


	FINAL GENETIC ALGORITHM DOCKED STATE
	_______________________________________________


Detailed state:  trans 0.968 -3.226 -0.529 quatxyzw -0.548160 0.319266 0.562642 0.530116 center -2.772 0.070 0.406 ntor 3 151.4001 90.2952 50.1530
State:	  0.968  -3.226  -0.529  -0.646  0.377  0.664 115.973    151.40   90.30   50.15

DOCKED: MODEL       29
DOCKED: USER    Run = 29
DOCKED: USER    DPF = g5_exoOA.dpf
DOCKED: USER  
DOCKED: USER    Estimated Free Energy of Binding    =   -7.47 kcal/mol  [=(1)+(2)+(3)-(4)]
DOCKED: USER    Estimated Inhibition Constant, Ki   =    3.36 uM (micromolar)  [Temperature = 298.15 K]
DOCKED: USER    
DOCKED: USER    (1) Final Intermolecular Energy     =   -8.36 kcal/mol
DOCKED: USER        vdW + Hbond + desolv Energy     =   -7.28 kcal/mol
DOCKED: USER        Electrostatic Energy            =   -1.08 kcal/mol
DOCKED: USER    (2) Final Total Internal Energy     =   -0.38 kcal/mol
DOCKED: USER    (3) Torsional Free Energy           =   +0.89 kcal/mol
DOCKED: USER    (4) Unbound System's Energy  [=(2)] =   -0.38 kcal/mol
DOCKED: USER    
DOCKED: USER    
DOCKED: USER    NEWDPF move g5.pdbqt
DOCKED: USER    NEWDPF about -2.771800 0.070100 0.405600
DOCKED: USER    NEWDPF tran0 0.967925 -3.225613 -0.528798
DOCKED: USER    NEWDPF quaternion0 -0.548160 0.319266 0.562642 0.530116
DOCKED: USER    NEWDPF axisangle0 -0.646473 0.376526 0.663552 115.973402
DOCKED: USER    NEWDPF quat0 -0.646473 0.376526 0.663552 115.973402
DOCKED: USER    NEWDPF dihe0 151.40 90.30 50.15 
DOCKED: USER  keepresnum = 1 
DOCKED: USER  
DOCKED: REMARK  3 active torsions:
DOCKED: REMARK  status: ('A' for Active; 'I' for Inactive)
DOCKED: REMARK    1  A    between atoms: C6_6  and  C10_10 
DOCKED: REMARK    2  A    between atoms: C10_10  and  C11_11 
DOCKED: REMARK    3  A    between atoms: C11_11  and  N12_12 
DOCKED: USER                              x       y       z     vdW  Elec       q    Type
DOCKED: USER                           _______ _______ _______ _____ _____    ______ ____
DOCKED: ROOT
DOCKED: ATOM      1  C1  UNL     1      -0.692  -0.002   0.516 -1.04 -0.00    +0.000 A 
DOCKED: ATOM      2  C2  UNL     1      -0.034  -0.075  -0.711 -0.99 -0.00    +0.001 A 
DOCKED: ATOM      3  C3  UNL     1      -0.568  -1.043   1.437 -0.82 -0.00    +0.001 A 
DOCKED: ATOM      4  C4  UNL     1       0.749  -1.187  -1.019 -0.86 -0.00    +0.007 A 
DOCKED: ATOM      5  C5  UNL     1       0.215  -2.155   1.129 -0.75 -0.00    +0.007 A 
DOCKED: ATOM      6  C6  UNL     1       0.873  -2.228  -0.098 -0.66 +0.03    -0.057 A 
DOCKED: ENDROOT
DOCKED: BRANCH   6   7
DOCKED: ATOM      7  C10 UNL     1       1.718  -3.433  -0.430 -0.61 -0.05    +0.066 C 
DOCKED: BRANCH   7   8
DOCKED: ATOM      8  C11 UNL     1       1.584  -3.893  -1.878 -0.42 -0.21    +0.241 C 
DOCKED: BRANCH   8   9
DOCKED: ATOM      9  N12 UNL     1       0.463  -4.912  -2.004 -0.39 +0.08    -0.073 N 
DOCKED: ATOM     10  C7  UNL     1      -0.823  -4.208  -2.247 -0.36 -0.26    +0.264 C 
DOCKED: ATOM     11  C8  UNL     1       0.345  -5.712  -0.719 -0.11 -0.28    +0.272 C 
DOCKED: ATOM     12  C9  UNL     1       0.736  -5.839  -3.176 -0.26 -0.38    +0.272 C 
DOCKED: ENDBRANCH   8   9
DOCKED: ENDBRANCH   7   8
DOCKED: ENDBRANCH   6   7
DOCKED: TORSDOF 3
DOCKED: TER
DOCKED: ENDMDL
________________________________________________________________________________


	BEGINNING GENETIC ALGORITHM DOCKING 30 of 50
Run: 30 Seed: 1273531977 1033294091 [ Run 30 of 50 GA/GALS ]
Beginning LAMARCKIAN GENETIC ALGORITHM (LGA), with a maximum of 2500000 energy evaluations.

Final-Value: -8.703


	FINAL GENETIC ALGORITHM DOCKED STATE
	_______________________________________________


Detailed state:  trans -1.243 -3.237 -0.021 quatxyzw -0.500798 0.841231 0.029182 -0.201694 center -2.772 0.070 0.406 ntor 3 94.1781 -92.6121 -38.3494
State:	 -1.243  -3.237  -0.021  -0.511  0.859  0.030 -156.728     94.18  -92.61  -38.35

DOCKED: MODEL       30
DOCKED: USER    Run = 30
DOCKED: USER    DPF = g5_exoOA.dpf
DOCKED: USER  
DOCKED: USER    Estimated Free Energy of Binding    =   -7.43 kcal/mol  [=(1)+(2)+(3)-(4)]
DOCKED: USER    Estimated Inhibition Constant, Ki   =    3.61 uM (micromolar)  [Temperature = 298.15 K]
DOCKED: USER    
DOCKED: USER    (1) Final Intermolecular Energy     =   -8.32 kcal/mol
DOCKED: USER        vdW + Hbond + desolv Energy     =   -7.23 kcal/mol
DOCKED: USER        Electrostatic Energy            =   -1.09 kcal/mol
DOCKED: USER    (2) Final Total Internal Energy     =   -0.38 kcal/mol
DOCKED: USER    (3) Torsional Free Energy           =   +0.89 kcal/mol
DOCKED: USER    (4) Unbound System's Energy  [=(2)] =   -0.38 kcal/mol
DOCKED: USER    
DOCKED: USER    
DOCKED: USER    NEWDPF move g5.pdbqt
DOCKED: USER    NEWDPF about -2.771800 0.070100 0.405600
DOCKED: USER    NEWDPF tran0 -1.242595 -3.236686 -0.020915
DOCKED: USER    NEWDPF quaternion0 -0.500798 0.841231 0.029182 -0.201694
DOCKED: USER    NEWDPF axisangle0 -0.511306 0.858882 0.029794 -156.727888
DOCKED: USER    NEWDPF quat0 -0.511306 0.858882 0.029794 -156.727888
DOCKED: USER    NEWDPF dihe0 94.18 -92.61 -38.35 
DOCKED: USER  keepresnum = 1 
DOCKED: USER  
DOCKED: REMARK  3 active torsions:
DOCKED: REMARK  status: ('A' for Active; 'I' for Inactive)
DOCKED: REMARK    1  A    between atoms: C6_6  and  C10_10 
DOCKED: REMARK    2  A    between atoms: C10_10  and  C11_11 
DOCKED: REMARK    3  A    between atoms: C11_11  and  N12_12 
DOCKED: USER                              x       y       z     vdW  Elec       q    Type
DOCKED: USER                           _______ _______ _______ _____ _____    ______ ____
DOCKED: ROOT
DOCKED: ATOM      1  C1  UNL     1       0.752  -0.055   0.353 -1.03 -0.00    +0.000 A 
DOCKED: ATOM      2  C2  UNL     1       1.105  -1.184   1.093 -0.80 -0.00    +0.001 A 
DOCKED: ATOM      3  C3  UNL     1      -0.444  -0.039  -0.365 -1.07 -0.00    +0.001 A 
DOCKED: ATOM      4  C4  UNL     1       0.263  -2.295   1.115 -0.73 -0.00    +0.007 A 
DOCKED: ATOM      5  C5  UNL     1      -1.286  -1.150  -0.342 -0.83 -0.00    +0.007 A 
DOCKED: ATOM      6  C6  UNL     1      -0.933  -2.278   0.397 -0.66 +0.03    -0.057 A 
DOCKED: ENDROOT
DOCKED: BRANCH   6   7
DOCKED: ATOM      7  C10 UNL     1      -1.844  -3.480   0.420 -0.62 -0.05    +0.066 C 
DOCKED: BRANCH   7   8
DOCKED: ATOM      8  C11 UNL     1      -2.250  -3.966  -0.968 -0.40 -0.21    +0.241 C 
DOCKED: BRANCH   8   9
DOCKED: ATOM      9  N12 UNL     1      -1.215  -4.939  -1.508 -0.38 +0.08    -0.073 N 
DOCKED: ATOM     10  C7  UNL     1      -0.596  -5.682  -0.380 -0.11 -0.27    +0.264 C 
DOCKED: ATOM     11  C8  UNL     1      -0.127  -4.179  -2.246 -0.38 -0.26    +0.272 C 
DOCKED: ATOM     12  C9  UNL     1      -1.880  -5.939  -2.438 -0.23 -0.40    +0.272 C 
DOCKED: ENDBRANCH   8   9
DOCKED: ENDBRANCH   7   8
DOCKED: ENDBRANCH   6   7
DOCKED: TORSDOF 3
DOCKED: TER
DOCKED: ENDMDL
________________________________________________________________________________


	BEGINNING GENETIC ALGORITHM DOCKING 31 of 50
Run: 31 Seed: 997474897 775876988 [ Run 31 of 50 GA/GALS ]
Beginning LAMARCKIAN GENETIC ALGORITHM (LGA), with a maximum of 2500000 energy evaluations.

Final-Value: -8.757


	FINAL GENETIC ALGORITHM DOCKED STATE
	_______________________________________________


Detailed state:  trans -0.027 -3.224 -1.076 quatxyzw 0.375797 -0.501412 0.325773 0.707979 center -2.772 0.070 0.406 ntor 3 -142.4284 -87.1220 -42.0325
State:	 -0.027  -3.224  -1.076   0.532 -0.710  0.461 89.859   -142.43  -87.12  -42.03

DOCKED: MODEL       31
DOCKED: USER    Run = 31
DOCKED: USER    DPF = g5_exoOA.dpf
DOCKED: USER  
DOCKED: USER    Estimated Free Energy of Binding    =   -7.49 kcal/mol  [=(1)+(2)+(3)-(4)]
DOCKED: USER    Estimated Inhibition Constant, Ki   =    3.26 uM (micromolar)  [Temperature = 298.15 K]
DOCKED: USER    
DOCKED: USER    (1) Final Intermolecular Energy     =   -8.38 kcal/mol
DOCKED: USER        vdW + Hbond + desolv Energy     =   -7.29 kcal/mol
DOCKED: USER        Electrostatic Energy            =   -1.09 kcal/mol
DOCKED: USER    (2) Final Total Internal Energy     =   -0.38 kcal/mol
DOCKED: USER    (3) Torsional Free Energy           =   +0.89 kcal/mol
DOCKED: USER    (4) Unbound System's Energy  [=(2)] =   -0.38 kcal/mol
DOCKED: USER    
DOCKED: USER    
DOCKED: USER    NEWDPF move g5.pdbqt
DOCKED: USER    NEWDPF about -2.771800 0.070100 0.405600
DOCKED: USER    NEWDPF tran0 -0.026744 -3.223866 -1.075967
DOCKED: USER    NEWDPF quaternion0 0.375797 -0.501412 0.325773 0.707979
DOCKED: USER    NEWDPF axisangle0 0.532115 -0.709981 0.461282 89.858616
DOCKED: USER    NEWDPF quat0 0.532115 -0.709981 0.461282 89.858616
DOCKED: USER    NEWDPF dihe0 -142.43 -87.12 -42.03 
DOCKED: USER  keepresnum = 1 
DOCKED: USER  
DOCKED: REMARK  3 active torsions:
DOCKED: REMARK  status: ('A' for Active; 'I' for Inactive)
DOCKED: REMARK    1  A    between atoms: C6_6  and  C10_10 
DOCKED: REMARK    2  A    between atoms: C10_10  and  C11_11 
DOCKED: REMARK    3  A    between atoms: C11_11  and  N12_12 
DOCKED: USER                              x       y       z     vdW  Elec       q    Type
DOCKED: USER                           _______ _______ _______ _____ _____    ______ ____
DOCKED: ROOT
DOCKED: ATOM      1  C1  UNL     1      -0.046  -0.066   0.991 -1.02 -0.00    +0.000 A 
DOCKED: ATOM      2  C2  UNL     1      -0.794  -1.168   1.404 -0.83 -0.00    +0.001 A 
DOCKED: ATOM      3  C3  UNL     1       0.543  -0.059  -0.274 -1.04 -0.00    +0.001 A 
DOCKED: ATOM      4  C4  UNL     1      -0.955  -2.262   0.554 -0.72 -0.00    +0.007 A 
DOCKED: ATOM      5  C5  UNL     1       0.382  -1.152  -1.124 -0.87 -0.00    +0.007 A 
DOCKED: ATOM      6  C6  UNL     1      -0.366  -2.254  -0.711 -0.65 +0.03    -0.057 A 
DOCKED: ENDROOT
DOCKED: BRANCH   6   7
DOCKED: ATOM      7  C10 UNL     1      -0.539  -3.437  -1.631 -0.61 -0.05    +0.066 C 
DOCKED: BRANCH   7   8
DOCKED: ATOM      8  C11 UNL     1       0.766  -3.919  -2.257 -0.44 -0.21    +0.241 C 
DOCKED: BRANCH   8   9
DOCKED: ATOM      9  N12 UNL     1       1.386  -5.014  -1.405 -0.38 +0.08    -0.073 N 
DOCKED: ATOM     10  C7  UNL     1       2.244  -5.879  -2.256 -0.27 -0.38    +0.264 C 
DOCKED: ATOM     11  C8  UNL     1       0.294  -5.869  -0.787 -0.10 -0.28    +0.272 C 
DOCKED: ATOM     12  C9  UNL     1       2.248  -4.397  -0.318 -0.36 -0.27    +0.272 C 
DOCKED: ENDBRANCH   8   9
DOCKED: ENDBRANCH   7   8
DOCKED: ENDBRANCH   6   7
DOCKED: TORSDOF 3
DOCKED: TER
DOCKED: ENDMDL
________________________________________________________________________________


	BEGINNING GENETIC ALGORITHM DOCKING 32 of 50
Run: 32 Seed: 1675475403 186429518 [ Run 32 of 50 GA/GALS ]
Beginning LAMARCKIAN GENETIC ALGORITHM (LGA), with a maximum of 2500000 energy evaluations.

Final-Value: -8.695


	FINAL GENETIC ALGORITHM DOCKED STATE
	_______________________________________________


Detailed state:  trans 0.155 -2.803 1.840 quatxyzw -0.749257 0.312008 -0.535075 -0.234435 center -2.772 0.070 0.406 ntor 3 179.7407 -70.7645 -175.4705
State:	  0.155  -2.803   1.840  -0.771  0.321 -0.550 -152.883    179.74  -70.76 -175.47

DOCKED: MODEL       32
DOCKED: USER    Run = 32
DOCKED: USER    DPF = g5_exoOA.dpf
DOCKED: USER  
DOCKED: USER    Estimated Free Energy of Binding    =   -7.48 kcal/mol  [=(1)+(2)+(3)-(4)]
DOCKED: USER    Estimated Inhibition Constant, Ki   =    3.27 uM (micromolar)  [Temperature = 298.15 K]
DOCKED: USER    
DOCKED: USER    (1) Final Intermolecular Energy     =   -8.38 kcal/mol
DOCKED: USER        vdW + Hbond + desolv Energy     =   -7.24 kcal/mol
DOCKED: USER        Electrostatic Energy            =   -1.14 kcal/mol
DOCKED: USER    (2) Final Total Internal Energy     =   -0.32 kcal/mol
DOCKED: USER    (3) Torsional Free Energy           =   +0.89 kcal/mol
DOCKED: USER    (4) Unbound System's Energy  [=(2)] =   -0.32 kcal/mol
DOCKED: USER    
DOCKED: USER    
DOCKED: USER    NEWDPF move g5.pdbqt
DOCKED: USER    NEWDPF about -2.771800 0.070100 0.405600
DOCKED: USER    NEWDPF tran0 0.154701 -2.802685 1.840169
DOCKED: USER    NEWDPF quaternion0 -0.749257 0.312008 -0.535075 -0.234435
DOCKED: USER    NEWDPF axisangle0 -0.770736 0.320952 -0.550414 -152.883378
DOCKED: USER    NEWDPF quat0 -0.770736 0.320952 -0.550414 -152.883378
DOCKED: USER    NEWDPF dihe0 179.74 -70.76 -175.47 
DOCKED: USER  keepresnum = 1 
DOCKED: USER  
DOCKED: REMARK  3 active torsions:
DOCKED: REMARK  status: ('A' for Active; 'I' for Inactive)
DOCKED: REMARK    1  A    between atoms: C6_6  and  C10_10 
DOCKED: REMARK    2  A    between atoms: C10_10  and  C11_11 
DOCKED: REMARK    3  A    between atoms: C11_11  and  N12_12 
DOCKED: USER                              x       y       z     vdW  Elec       q    Type
DOCKED: USER                           _______ _______ _______ _____ _____    ______ ____
DOCKED: ROOT
DOCKED: ATOM      1  C1  UNL     1       0.372  -0.062  -0.745 -0.94 -0.00    +0.000 A 
DOCKED: ATOM      2  C2  UNL     1      -0.104   0.229   0.533 -1.12 -0.00    +0.001 A 
DOCKED: ATOM      3  C3  UNL     1       0.576  -1.389  -1.128 -0.86 -0.00    +0.001 A 
DOCKED: ATOM      4  C4  UNL     1      -0.377  -0.805   1.428 -0.80 -0.00    +0.007 A 
DOCKED: ATOM      5  C5  UNL     1       0.303  -2.422  -0.232 -0.66 -0.00    +0.007 A 
DOCKED: ATOM      6  C6  UNL     1      -0.173  -2.131   1.046 -0.69 +0.03    -0.057 A 
DOCKED: ENDROOT
DOCKED: BRANCH   6   7
DOCKED: ATOM      7  C10 UNL     1      -0.466  -3.250   2.014 -0.68 -0.05    +0.066 C 
DOCKED: BRANCH   7   8
DOCKED: ATOM      8  C11 UNL     1      -1.862  -3.843   1.858 -0.38 -0.20    +0.241 C 
DOCKED: BRANCH   8   9
DOCKED: ATOM      9  N12 UNL     1      -1.779  -5.237   1.259 -0.39 +0.08    -0.073 N 
DOCKED: ATOM     10  C7  UNL     1      -2.296  -6.229   2.237 -0.26 -0.38    +0.264 C 
DOCKED: ATOM     11  C8  UNL     1      -0.333  -5.575   0.939 -0.15 -0.28    +0.272 C 
DOCKED: ATOM     12  C9  UNL     1      -2.625  -5.311   0.000 -0.31 -0.34    +0.272 C 
DOCKED: ENDBRANCH   8   9
DOCKED: ENDBRANCH   7   8
DOCKED: ENDBRANCH   6   7
DOCKED: TORSDOF 3
DOCKED: TER
DOCKED: ENDMDL
________________________________________________________________________________


	BEGINNING GENETIC ALGORITHM DOCKING 33 of 50
Run: 33 Seed: 1964086783 81841306 [ Run 33 of 50 GA/GALS ]
Beginning LAMARCKIAN GENETIC ALGORITHM (LGA), with a maximum of 2500000 energy evaluations.

Final-Value: -8.698


	FINAL GENETIC ALGORITHM DOCKED STATE
	_______________________________________________


Detailed state:  trans -1.698 -2.737 0.879 quatxyzw -0.128707 0.737863 0.587245 0.306816 center -2.772 0.070 0.406 ntor 3 -174.5659 67.2014 -163.5130
State:	 -1.698  -2.737   0.879  -0.135  0.775  0.617 144.265   -174.57   67.20 -163.51

DOCKED: MODEL       33
DOCKED: USER    Run = 33
DOCKED: USER    DPF = g5_exoOA.dpf
DOCKED: USER  
DOCKED: USER    Estimated Free Energy of Binding    =   -7.48 kcal/mol  [=(1)+(2)+(3)-(4)]
DOCKED: USER    Estimated Inhibition Constant, Ki   =    3.29 uM (micromolar)  [Temperature = 298.15 K]
DOCKED: USER    
DOCKED: USER    (1) Final Intermolecular Energy     =   -8.38 kcal/mol
DOCKED: USER        vdW + Hbond + desolv Energy     =   -7.22 kcal/mol
DOCKED: USER        Electrostatic Energy            =   -1.16 kcal/mol
DOCKED: USER    (2) Final Total Internal Energy     =   -0.32 kcal/mol
DOCKED: USER    (3) Torsional Free Energy           =   +0.89 kcal/mol
DOCKED: USER    (4) Unbound System's Energy  [=(2)] =   -0.32 kcal/mol
DOCKED: USER    
DOCKED: USER    
DOCKED: USER    NEWDPF move g5.pdbqt
DOCKED: USER    NEWDPF about -2.771800 0.070100 0.405600
DOCKED: USER    NEWDPF tran0 -1.698040 -2.737445 0.879239
DOCKED: USER    NEWDPF quaternion0 -0.128707 0.737863 0.587245 0.306816
DOCKED: USER    NEWDPF axisangle0 -0.135229 0.775255 0.617004 144.265140
DOCKED: USER    NEWDPF quat0 -0.135229 0.775255 0.617004 144.265140
DOCKED: USER    NEWDPF dihe0 -174.57 67.20 -163.51 
DOCKED: USER  keepresnum = 1 
DOCKED: USER  
DOCKED: REMARK  3 active torsions:
DOCKED: REMARK  status: ('A' for Active; 'I' for Inactive)
DOCKED: REMARK    1  A    between atoms: C6_6  and  C10_10 
DOCKED: REMARK    2  A    between atoms: C10_10  and  C11_11 
DOCKED: REMARK    3  A    between atoms: C11_11  and  N12_12 
DOCKED: USER                              x       y       z     vdW  Elec       q    Type
DOCKED: USER                           _______ _______ _______ _____ _____    ______ ____
DOCKED: ROOT
DOCKED: ATOM      1  C1  UNL     1       0.435   0.047  -0.513 -0.98 -0.00    +0.000 A 
DOCKED: ATOM      2  C2  UNL     1       0.381  -1.179  -1.175 -0.86 -0.00    +0.001 A 
DOCKED: ATOM      3  C3  UNL     1      -0.131   0.180   0.756 -1.10 -0.00    +0.001 A 
DOCKED: ATOM      4  C4  UNL     1      -0.238  -2.273  -0.569 -0.70 -0.00    +0.007 A 
DOCKED: ATOM      5  C5  UNL     1      -0.750  -0.913   1.361 -0.78 -0.00    +0.007 A 
DOCKED: ATOM      6  C6  UNL     1      -0.804  -2.139   0.699 -0.69 +0.03    -0.057 A 
DOCKED: ENDROOT
DOCKED: BRANCH   6   7
DOCKED: ATOM      7  C10 UNL     1      -1.475  -3.320   1.355 -0.67 -0.05    +0.066 C 
DOCKED: BRANCH   7   8
DOCKED: ATOM      8  C11 UNL     1      -0.665  -3.929   2.495 -0.38 -0.20    +0.241 C 
DOCKED: BRANCH   8   9
DOCKED: ATOM      9  N12 UNL     1      -0.199  -5.326   2.122 -0.38 +0.08    -0.073 N 
DOCKED: ATOM     10  C7  UNL     1       1.283  -5.393   2.201 -0.31 -0.33    +0.264 C 
DOCKED: ATOM     11  C8  UNL     1      -0.626  -5.652   0.701 -0.13 -0.28    +0.272 C 
DOCKED: ATOM     12  C9  UNL     1      -0.781  -6.341   3.090 -0.24 -0.40    +0.272 C 
DOCKED: ENDBRANCH   8   9
DOCKED: ENDBRANCH   7   8
DOCKED: ENDBRANCH   6   7
DOCKED: TORSDOF 3
DOCKED: TER
DOCKED: ENDMDL
________________________________________________________________________________


	BEGINNING GENETIC ALGORITHM DOCKING 34 of 50
Run: 34 Seed: 1456127508 156559883 [ Run 34 of 50 GA/GALS ]
Beginning LAMARCKIAN GENETIC ALGORITHM (LGA), with a maximum of 2500000 energy evaluations.

Final-Value: -8.769


	FINAL GENETIC ALGORITHM DOCKED STATE
	_______________________________________________


Detailed state:  trans 1.846 -2.711 -0.057 quatxyzw -0.640742 0.214612 -0.142938 -0.723160 center -2.772 0.070 0.406 ntor 3 149.6869 97.8636 -142.3506
State:	  1.846  -2.711  -0.057  -0.928  0.311 -0.207 -87.368    149.69   97.86 -142.35

DOCKED: MODEL       34
DOCKED: USER    Run = 34
DOCKED: USER    DPF = g5_exoOA.dpf
DOCKED: USER  
DOCKED: USER    Estimated Free Energy of Binding    =   -7.50 kcal/mol  [=(1)+(2)+(3)-(4)]
DOCKED: USER    Estimated Inhibition Constant, Ki   =    3.19 uM (micromolar)  [Temperature = 298.15 K]
DOCKED: USER    
DOCKED: USER    (1) Final Intermolecular Energy     =   -8.39 kcal/mol
DOCKED: USER        vdW + Hbond + desolv Energy     =   -7.33 kcal/mol
DOCKED: USER        Electrostatic Energy            =   -1.06 kcal/mol
DOCKED: USER    (2) Final Total Internal Energy     =   -0.38 kcal/mol
DOCKED: USER    (3) Torsional Free Energy           =   +0.89 kcal/mol
DOCKED: USER    (4) Unbound System's Energy  [=(2)] =   -0.38 kcal/mol
DOCKED: USER    
DOCKED: USER    
DOCKED: USER    NEWDPF move g5.pdbqt
DOCKED: USER    NEWDPF about -2.771800 0.070100 0.405600
DOCKED: USER    NEWDPF tran0 1.846394 -2.711100 -0.057176
DOCKED: USER    NEWDPF quaternion0 -0.640742 0.214612 -0.142938 -0.723160
DOCKED: USER    NEWDPF axisangle0 -0.927696 0.310725 -0.206952 -87.367988
DOCKED: USER    NEWDPF quat0 -0.927696 0.310725 -0.206952 -87.367988
DOCKED: USER    NEWDPF dihe0 149.69 97.86 -142.35 
DOCKED: USER  keepresnum = 1 
DOCKED: USER  
DOCKED: REMARK  3 active torsions:
DOCKED: REMARK  status: ('A' for Active; 'I' for Inactive)
DOCKED: REMARK    1  A    between atoms: C6_6  and  C10_10 
DOCKED: REMARK    2  A    between atoms: C10_10  and  C11_11 
DOCKED: REMARK    3  A    between atoms: C11_11  and  N12_12 
DOCKED: USER                              x       y       z     vdW  Elec       q    Type
DOCKED: USER                           _______ _______ _______ _____ _____    ______ ____
DOCKED: ROOT
DOCKED: ATOM      1  C1  UNL     1      -0.744  -0.066   0.675 -1.01 -0.00    +0.000 A 
DOCKED: ATOM      2  C2  UNL     1      -0.648  -1.187   1.498 -0.84 -0.00    +0.001 A 
DOCKED: ATOM      3  C3  UNL     1      -0.027  -0.017  -0.522 -1.06 -0.00    +0.001 A 
DOCKED: ATOM      4  C4  UNL     1       0.161  -2.260   1.126 -0.73 -0.00    +0.007 A 
DOCKED: ATOM      5  C5  UNL     1       0.782  -1.090  -0.894 -0.85 -0.00    +0.007 A 
DOCKED: ATOM      6  C6  UNL     1       0.878  -2.211  -0.070 -0.67 +0.03    -0.057 A 
DOCKED: ENDROOT
DOCKED: BRANCH   6   7
DOCKED: ATOM      7  C10 UNL     1       1.755  -3.370  -0.473 -0.62 -0.05    +0.066 C 
DOCKED: BRANCH   7   8
DOCKED: ATOM      8  C11 UNL     1       1.476  -3.888  -1.880 -0.44 -0.21    +0.241 C 
DOCKED: BRANCH   8   9
DOCKED: ATOM      9  N12 UNL     1       0.293  -4.842  -1.865 -0.38 +0.07    -0.073 N 
DOCKED: ATOM     10  C7  UNL     1      -0.970  -4.069  -1.998 -0.37 -0.24    +0.264 C 
DOCKED: ATOM     11  C8  UNL     1       0.261  -5.604  -0.552 -0.11 -0.28    +0.272 C 
DOCKED: ATOM     12  C9  UNL     1       0.393  -5.809  -3.031 -0.26 -0.39    +0.272 C 
DOCKED: ENDBRANCH   8   9
DOCKED: ENDBRANCH   7   8
DOCKED: ENDBRANCH   6   7
DOCKED: TORSDOF 3
DOCKED: TER
DOCKED: ENDMDL
________________________________________________________________________________


	BEGINNING GENETIC ALGORITHM DOCKING 35 of 50
Run: 35 Seed: 1641414407 544646136 [ Run 35 of 50 GA/GALS ]
Beginning LAMARCKIAN GENETIC ALGORITHM (LGA), with a maximum of 2500000 energy evaluations.

Final-Value: -8.757


	FINAL GENETIC ALGORITHM DOCKED STATE
	_______________________________________________


Detailed state:  trans 0.765 -2.914 -0.972 quatxyzw 0.553220 -0.266717 -0.631546 -0.473244 center -2.772 0.070 0.406 ntor 3 -77.3502 83.9514 27.9564
State:	  0.765  -2.914  -0.972   0.628 -0.303 -0.717 -123.510    -77.35   83.95   27.96

DOCKED: MODEL       35
DOCKED: USER    Run = 35
DOCKED: USER    DPF = g5_exoOA.dpf
DOCKED: USER  
DOCKED: USER    Estimated Free Energy of Binding    =   -7.49 kcal/mol  [=(1)+(2)+(3)-(4)]
DOCKED: USER    Estimated Inhibition Constant, Ki   =    3.23 uM (micromolar)  [Temperature = 298.15 K]
DOCKED: USER    
DOCKED: USER    (1) Final Intermolecular Energy     =   -8.39 kcal/mol
DOCKED: USER        vdW + Hbond + desolv Energy     =   -7.30 kcal/mol
DOCKED: USER        Electrostatic Energy            =   -1.09 kcal/mol
DOCKED: USER    (2) Final Total Internal Energy     =   -0.37 kcal/mol
DOCKED: USER    (3) Torsional Free Energy           =   +0.89 kcal/mol
DOCKED: USER    (4) Unbound System's Energy  [=(2)] =   -0.37 kcal/mol
DOCKED: USER    
DOCKED: USER    
DOCKED: USER    NEWDPF move g5.pdbqt
DOCKED: USER    NEWDPF about -2.771800 0.070100 0.405600
DOCKED: USER    NEWDPF tran0 0.764866 -2.913530 -0.972187
DOCKED: USER    NEWDPF quaternion0 0.553220 -0.266717 -0.631546 -0.473244
DOCKED: USER    NEWDPF axisangle0 0.627994 -0.302767 -0.716907 -123.509904
DOCKED: USER    NEWDPF quat0 0.627994 -0.302767 -0.716907 -123.509904
DOCKED: USER    NEWDPF dihe0 -77.35 83.95 27.96 
DOCKED: USER  keepresnum = 1 
DOCKED: USER  
DOCKED: REMARK  3 active torsions:
DOCKED: REMARK  status: ('A' for Active; 'I' for Inactive)
DOCKED: REMARK    1  A    between atoms: C6_6  and  C10_10 
DOCKED: REMARK    2  A    between atoms: C10_10  and  C11_11 
DOCKED: REMARK    3  A    between atoms: C11_11  and  N12_12 
DOCKED: USER                              x       y       z     vdW  Elec       q    Type
DOCKED: USER                           _______ _______ _______ _____ _____    ______ ____
DOCKED: ROOT
DOCKED: ATOM      1  C1  UNL     1      -0.529   0.186   0.749 -1.02 -0.00    +0.000 A 
DOCKED: ATOM      2  C2  UNL     1       0.018   0.282  -0.531 -1.02 -0.00    +0.001 A 
DOCKED: ATOM      3  C3  UNL     1      -0.417  -1.005   1.466 -0.82 -0.00    +0.001 A 
DOCKED: ATOM      4  C4  UNL     1       0.677  -0.811  -1.093 -0.78 -0.00    +0.007 A 
DOCKED: ATOM      5  C5  UNL     1       0.243  -2.098   0.905 -0.75 -0.00    +0.007 A 
DOCKED: ATOM      6  C6  UNL     1       0.789  -2.002  -0.375 -0.70 +0.03    -0.057 A 
DOCKED: ENDROOT
DOCKED: BRANCH   6   7
DOCKED: ATOM      7  C10 UNL     1       1.501  -3.185  -0.982 -0.65 -0.05    +0.066 C 
DOCKED: BRANCH   7   8
DOCKED: ATOM      8  C11 UNL     1       0.842  -3.708  -2.254 -0.45 -0.20    +0.241 C 
DOCKED: BRANCH   8   9
DOCKED: ATOM      9  N12 UNL     1      -0.071  -4.879  -1.931 -0.39 +0.08    -0.073 N 
DOCKED: ATOM     10  C7  UNL     1       0.052  -5.911  -2.993 -0.22 -0.40    +0.264 C 
DOCKED: ATOM     11  C8  UNL     1      -1.514  -4.408  -1.874 -0.37 -0.27    +0.272 C 
DOCKED: ATOM     12  C9  UNL     1       0.330  -5.499  -0.604 -0.12 -0.27    +0.272 C 
DOCKED: ENDBRANCH   8   9
DOCKED: ENDBRANCH   7   8
DOCKED: ENDBRANCH   6   7
DOCKED: TORSDOF 3
DOCKED: TER
DOCKED: ENDMDL
________________________________________________________________________________


	BEGINNING GENETIC ALGORITHM DOCKING 36 of 50
Run: 36 Seed: 940748576 1514288248 [ Run 36 of 50 GA/GALS ]
Beginning LAMARCKIAN GENETIC ALGORITHM (LGA), with a maximum of 2500000 energy evaluations.

Final-Value: -8.791


	FINAL GENETIC ALGORITHM DOCKED STATE
	_______________________________________________


Detailed state:  trans -0.975 -2.642 -1.460 quatxyzw 0.457907 -0.311289 -0.810293 -0.191952 center -2.772 0.070 0.406 ntor 3 96.3708 -93.5661 149.1703
State:	 -0.975  -2.642  -1.460   0.467 -0.317 -0.826 -157.867     96.37  -93.57  149.17

DOCKED: MODEL       36
DOCKED: USER    Run = 36
DOCKED: USER    DPF = g5_exoOA.dpf
DOCKED: USER  
DOCKED: USER    Estimated Free Energy of Binding    =   -7.52 kcal/mol  [=(1)+(2)+(3)-(4)]
DOCKED: USER    Estimated Inhibition Constant, Ki   =    3.08 uM (micromolar)  [Temperature = 298.15 K]
DOCKED: USER    
DOCKED: USER    (1) Final Intermolecular Energy     =   -8.41 kcal/mol
DOCKED: USER        vdW + Hbond + desolv Energy     =   -7.36 kcal/mol
DOCKED: USER        Electrostatic Energy            =   -1.05 kcal/mol
DOCKED: USER    (2) Final Total Internal Energy     =   -0.38 kcal/mol
DOCKED: USER    (3) Torsional Free Energy           =   +0.89 kcal/mol
DOCKED: USER    (4) Unbound System's Energy  [=(2)] =   -0.38 kcal/mol
DOCKED: USER    
DOCKED: USER    
DOCKED: USER    NEWDPF move g5.pdbqt
DOCKED: USER    NEWDPF about -2.771800 0.070100 0.405600
DOCKED: USER    NEWDPF tran0 -0.975403 -2.642442 -1.459564
DOCKED: USER    NEWDPF quaternion0 0.457907 -0.311289 -0.810293 -0.191952
DOCKED: USER    NEWDPF axisangle0 0.466584 -0.317188 -0.825646 -157.866566
DOCKED: USER    NEWDPF quat0 0.466584 -0.317188 -0.825646 -157.866566
DOCKED: USER    NEWDPF dihe0 96.37 -93.57 149.17 
DOCKED: USER  keepresnum = 1 
DOCKED: USER  
DOCKED: REMARK  3 active torsions:
DOCKED: REMARK  status: ('A' for Active; 'I' for Inactive)
DOCKED: REMARK    1  A    between atoms: C6_6  and  C10_10 
DOCKED: REMARK    2  A    between atoms: C10_10  and  C11_11 
DOCKED: REMARK    3  A    between atoms: C11_11  and  N12_12 
DOCKED: USER                              x       y       z     vdW  Elec       q    Type
DOCKED: USER                           _______ _______ _______ _____ _____    ______ ____
DOCKED: ROOT
DOCKED: ATOM      1  C1  UNL     1      -0.074  -0.003   1.082 -0.97 -0.00    +0.000 A 
DOCKED: ATOM      2  C2  UNL     1       0.372   0.123  -0.233 -1.10 -0.00    +0.001 A 
DOCKED: ATOM      3  C3  UNL     1      -0.676  -1.189   1.504 -0.83 -0.00    +0.001 A 
DOCKED: ATOM      4  C4  UNL     1       0.218  -0.937  -1.127 -0.83 -0.00    +0.007 A 
DOCKED: ATOM      5  C5  UNL     1      -0.830  -2.248   0.610 -0.73 -0.00    +0.007 A 
DOCKED: ATOM      6  C6  UNL     1      -0.384  -2.123  -0.705 -0.67 +0.03    -0.057 A 
DOCKED: ENDROOT
DOCKED: BRANCH   6   7
DOCKED: ATOM      7  C10 UNL     1      -0.553  -3.269  -1.671 -0.62 -0.05    +0.066 C 
DOCKED: BRANCH   7   8
DOCKED: ATOM      8  C11 UNL     1       0.762  -3.775  -2.255 -0.45 -0.20    +0.241 C 
DOCKED: BRANCH   8   9
DOCKED: ATOM      9  N12 UNL     1       1.387  -4.806  -1.329 -0.40 +0.07    -0.073 N 
DOCKED: ATOM     10  C7  UNL     1       0.314  -5.579  -0.651 -0.12 -0.27    +0.264 C 
DOCKED: ATOM     11  C8  UNL     1       2.227  -4.109  -0.272 -0.37 -0.25    +0.272 C 
DOCKED: ATOM     12  C9  UNL     1       2.245  -5.769  -2.130 -0.27 -0.38    +0.272 C 
DOCKED: ENDBRANCH   8   9
DOCKED: ENDBRANCH   7   8
DOCKED: ENDBRANCH   6   7
DOCKED: TORSDOF 3
DOCKED: TER
DOCKED: ENDMDL
________________________________________________________________________________


	BEGINNING GENETIC ALGORITHM DOCKING 37 of 50
Run: 37 Seed: 1096860644 2086332451 [ Run 37 of 50 GA/GALS ]
Beginning LAMARCKIAN GENETIC ALGORITHM (LGA), with a maximum of 2500000 energy evaluations.

Final-Value: -8.698


	FINAL GENETIC ALGORITHM DOCKED STATE
	_______________________________________________


Detailed state:  trans -1.721 -2.554 0.638 quatxyzw 0.146719 -0.735301 -0.610523 -0.255083 center -2.772 0.070 0.406 ntor 3 -85.1863 96.5668 -164.5707
State:	 -1.721  -2.554   0.638   0.152 -0.760 -0.631 -150.443    -85.19   96.57 -164.57

DOCKED: MODEL       37
DOCKED: USER    Run = 37
DOCKED: USER    DPF = g5_exoOA.dpf
DOCKED: USER  
DOCKED: USER    Estimated Free Energy of Binding    =   -7.43 kcal/mol  [=(1)+(2)+(3)-(4)]
DOCKED: USER    Estimated Inhibition Constant, Ki   =    3.58 uM (micromolar)  [Temperature = 298.15 K]
DOCKED: USER    
DOCKED: USER    (1) Final Intermolecular Energy     =   -8.32 kcal/mol
DOCKED: USER        vdW + Hbond + desolv Energy     =   -7.27 kcal/mol
DOCKED: USER        Electrostatic Energy            =   -1.05 kcal/mol
DOCKED: USER    (2) Final Total Internal Energy     =   -0.37 kcal/mol
DOCKED: USER    (3) Torsional Free Energy           =   +0.89 kcal/mol
DOCKED: USER    (4) Unbound System's Energy  [=(2)] =   -0.37 kcal/mol
DOCKED: USER    
DOCKED: USER    
DOCKED: USER    NEWDPF move g5.pdbqt
DOCKED: USER    NEWDPF about -2.771800 0.070100 0.405600
DOCKED: USER    NEWDPF tran0 -1.720602 -2.553571 0.638199
DOCKED: USER    NEWDPF quaternion0 0.146719 -0.735301 -0.610523 -0.255083
DOCKED: USER    NEWDPF axisangle0 0.151739 -0.760458 -0.631411 -150.443031
DOCKED: USER    NEWDPF quat0 0.151739 -0.760458 -0.631411 -150.443031
DOCKED: USER    NEWDPF dihe0 -85.19 96.57 -164.57 
DOCKED: USER  keepresnum = 1 
DOCKED: USER  
DOCKED: REMARK  3 active torsions:
DOCKED: REMARK  status: ('A' for Active; 'I' for Inactive)
DOCKED: REMARK    1  A    between atoms: C6_6  and  C10_10 
DOCKED: REMARK    2  A    between atoms: C10_10  and  C11_11 
DOCKED: REMARK    3  A    between atoms: C11_11  and  N12_12 
DOCKED: USER                              x       y       z     vdW  Elec       q    Type
DOCKED: USER                           _______ _______ _______ _____ _____    ______ ____
DOCKED: ROOT
DOCKED: ATOM      1  C1  UNL     1       0.654   0.197  -0.380 -0.93 -0.00    +0.000 A 
DOCKED: ATOM      2  C2  UNL     1       0.605  -0.983  -1.121 -0.83 -0.00    +0.001 A 
DOCKED: ATOM      3  C3  UNL     1      -0.019   0.283   0.840 -1.06 -0.00    +0.001 A 
DOCKED: ATOM      4  C4  UNL     1      -0.115  -2.078  -0.643 -0.74 -0.00    +0.007 A 
DOCKED: ATOM      5  C5  UNL     1      -0.739  -0.811   1.317 -0.79 -0.00    +0.007 A 
DOCKED: ATOM      6  C6  UNL     1      -0.788  -1.992   0.576 -0.71 +0.03    -0.057 A 
DOCKED: ENDROOT
DOCKED: BRANCH   6   7
DOCKED: ATOM      7  C10 UNL     1      -1.569  -3.174   1.093 -0.65 -0.04    +0.066 C 
DOCKED: BRANCH   7   8
DOCKED: ATOM      8  C11 UNL     1      -0.882  -3.905   2.242 -0.46 -0.20    +0.241 C 
DOCKED: BRANCH   8   9
DOCKED: ATOM      9  N12 UNL     1       0.132  -4.900   1.703 -0.38 +0.07    -0.073 N 
DOCKED: ATOM     10  C7  UNL     1       0.222  -6.064   2.622 -0.22 -0.39    +0.264 C 
DOCKED: ATOM     11  C8  UNL     1       1.499  -4.245   1.610 -0.39 -0.25    +0.272 C 
DOCKED: ATOM     12  C9  UNL     1      -0.306  -5.396   0.336 -0.12 -0.27    +0.272 C 
DOCKED: ENDBRANCH   8   9
DOCKED: ENDBRANCH   7   8
DOCKED: ENDBRANCH   6   7
DOCKED: TORSDOF 3
DOCKED: TER
DOCKED: ENDMDL
________________________________________________________________________________


	BEGINNING GENETIC ALGORITHM DOCKING 38 of 50
Run: 38 Seed: 583034940 147155649 [ Run 38 of 50 GA/GALS ]
Beginning LAMARCKIAN GENETIC ALGORITHM (LGA), with a maximum of 2500000 energy evaluations.

Final-Value: -8.745


	FINAL GENETIC ALGORITHM DOCKED STATE
	_______________________________________________


Detailed state:  trans 0.566 -2.648 1.848 quatxyzw -0.774366 0.225041 -0.513971 -0.292486 center -2.772 0.070 0.406 ntor 3 -158.2724 -77.3872 163.6165
State:	  0.566  -2.648   1.848  -0.810  0.235 -0.537 -145.986   -158.27  -77.39  163.62

DOCKED: MODEL       38
DOCKED: USER    Run = 38
DOCKED: USER    DPF = g5_exoOA.dpf
DOCKED: USER  
DOCKED: USER    Estimated Free Energy of Binding    =   -7.50 kcal/mol  [=(1)+(2)+(3)-(4)]
DOCKED: USER    Estimated Inhibition Constant, Ki   =    3.20 uM (micromolar)  [Temperature = 298.15 K]
DOCKED: USER    
DOCKED: USER    (1) Final Intermolecular Energy     =   -8.39 kcal/mol
DOCKED: USER        vdW + Hbond + desolv Energy     =   -7.30 kcal/mol
DOCKED: USER        Electrostatic Energy            =   -1.09 kcal/mol
DOCKED: USER    (2) Final Total Internal Energy     =   -0.35 kcal/mol
DOCKED: USER    (3) Torsional Free Energy           =   +0.89 kcal/mol
DOCKED: USER    (4) Unbound System's Energy  [=(2)] =   -0.35 kcal/mol
DOCKED: USER    
DOCKED: USER    
DOCKED: USER    NEWDPF move g5.pdbqt
DOCKED: USER    NEWDPF about -2.771800 0.070100 0.405600
DOCKED: USER    NEWDPF tran0 0.566210 -2.648270 1.847991
DOCKED: USER    NEWDPF quaternion0 -0.774366 0.225041 -0.513971 -0.292486
DOCKED: USER    NEWDPF axisangle0 -0.809778 0.235332 -0.537475 -145.986276
DOCKED: USER    NEWDPF quat0 -0.809778 0.235332 -0.537475 -145.986276
DOCKED: USER    NEWDPF dihe0 -158.27 -77.39 163.62 
DOCKED: USER  keepresnum = 1 
DOCKED: USER  
DOCKED: REMARK  3 active torsions:
DOCKED: REMARK  status: ('A' for Active; 'I' for Inactive)
DOCKED: REMARK    1  A    between atoms: C6_6  and  C10_10 
DOCKED: REMARK    2  A    between atoms: C10_10  and  C11_11 
DOCKED: REMARK    3  A    between atoms: C11_11  and  N12_12 
DOCKED: USER                              x       y       z     vdW  Elec       q    Type
DOCKED: USER                           _______ _______ _______ _____ _____    ______ ____
DOCKED: ROOT
DOCKED: ATOM      1  C1  UNL     1       0.233   0.067  -0.751 -0.91 -0.00    +0.000 A 
DOCKED: ATOM      2  C2  UNL     1      -0.319   0.252   0.516 -1.12 -0.00    +0.001 A 
DOCKED: ATOM      3  C3  UNL     1       0.727  -1.184  -1.121 -0.86 -0.00    +0.001 A 
DOCKED: ATOM      4  C4  UNL     1      -0.378  -0.814   1.413 -0.81 -0.00    +0.007 A 
DOCKED: ATOM      5  C5  UNL     1       0.668  -2.250  -0.224 -0.71 -0.00    +0.007 A 
DOCKED: ATOM      6  C6  UNL     1       0.116  -2.066   1.044 -0.70 +0.03    -0.057 A 
DOCKED: ENDROOT
DOCKED: BRANCH   6   7
DOCKED: ATOM      7  C10 UNL     1       0.054  -3.219   2.014 -0.63 -0.04    +0.066 C 
DOCKED: BRANCH   7   8
DOCKED: ATOM      8  C11 UNL     1      -1.349  -3.788   2.198 -0.41 -0.19    +0.241 C 
DOCKED: BRANCH   8   9
DOCKED: ATOM      9  N12 UNL     1      -1.500  -5.079   1.411 -0.39 +0.08    -0.073 N 
DOCKED: ATOM     10  C7  UNL     1      -2.248  -6.072   2.226 -0.27 -0.37    +0.264 C 
DOCKED: ATOM     11  C8  UNL     1      -0.131  -5.649   1.085 -0.15 -0.29    +0.272 C 
DOCKED: ATOM     12  C9  UNL     1      -2.278  -4.819   0.132 -0.33 -0.29    +0.272 C 
DOCKED: ENDBRANCH   8   9
DOCKED: ENDBRANCH   7   8
DOCKED: ENDBRANCH   6   7
DOCKED: TORSDOF 3
DOCKED: TER
DOCKED: ENDMDL
________________________________________________________________________________


	BEGINNING GENETIC ALGORITHM DOCKING 39 of 50
Run: 39 Seed: 1108182025 910596217 [ Run 39 of 50 GA/GALS ]
Beginning LAMARCKIAN GENETIC ALGORITHM (LGA), with a maximum of 2500000 energy evaluations.

Final-Value: -8.742


	FINAL GENETIC ALGORITHM DOCKED STATE
	_______________________________________________


Detailed state:  trans 1.612 -2.682 -0.535 quatxyzw -0.556081 0.284809 -0.153820 -0.765504 center -2.772 0.070 0.406 ntor 3 56.2889 65.0684 -159.6036
State:	  1.612  -2.682  -0.535  -0.864  0.443 -0.239 -80.096     56.29   65.07 -159.60

DOCKED: MODEL       39
DOCKED: USER    Run = 39
DOCKED: USER    DPF = g5_exoOA.dpf
DOCKED: USER  
DOCKED: USER    Estimated Free Energy of Binding    =   -7.52 kcal/mol  [=(1)+(2)+(3)-(4)]
DOCKED: USER    Estimated Inhibition Constant, Ki   =    3.05 uM (micromolar)  [Temperature = 298.15 K]
DOCKED: USER    
DOCKED: USER    (1) Final Intermolecular Energy     =   -8.42 kcal/mol
DOCKED: USER        vdW + Hbond + desolv Energy     =   -7.27 kcal/mol
DOCKED: USER        Electrostatic Energy            =   -1.15 kcal/mol
DOCKED: USER    (2) Final Total Internal Energy     =   -0.32 kcal/mol
DOCKED: USER    (3) Torsional Free Energy           =   +0.89 kcal/mol
DOCKED: USER    (4) Unbound System's Energy  [=(2)] =   -0.32 kcal/mol
DOCKED: USER    
DOCKED: USER    
DOCKED: USER    NEWDPF move g5.pdbqt
DOCKED: USER    NEWDPF about -2.771800 0.070100 0.405600
DOCKED: USER    NEWDPF tran0 1.611527 -2.681801 -0.535457
DOCKED: USER    NEWDPF quaternion0 -0.556081 0.284809 -0.153820 -0.765504
DOCKED: USER    NEWDPF axisangle0 -0.864244 0.442641 -0.239062 -80.096221
DOCKED: USER    NEWDPF quat0 -0.864244 0.442641 -0.239062 -80.096221
DOCKED: USER    NEWDPF dihe0 56.29 65.07 -159.60 
DOCKED: USER  keepresnum = 1 
DOCKED: USER  
DOCKED: REMARK  3 active torsions:
DOCKED: REMARK  status: ('A' for Active; 'I' for Inactive)
DOCKED: REMARK    1  A    between atoms: C6_6  and  C10_10 
DOCKED: REMARK    2  A    between atoms: C10_10  and  C11_11 
DOCKED: REMARK    3  A    between atoms: C11_11  and  N12_12 
DOCKED: USER                              x       y       z     vdW  Elec       q    Type
DOCKED: USER                           _______ _______ _______ _____ _____    ______ ____
DOCKED: ROOT
DOCKED: ATOM      1  C1  UNL     1      -0.578   0.074   0.828 -0.95 -0.00    +0.000 A 
DOCKED: ATOM      2  C2  UNL     1      -0.606  -1.189   1.419 -0.86 -0.00    +0.001 A 
DOCKED: ATOM      3  C3  UNL     1       0.100   0.263  -0.378 -1.11 -0.00    +0.001 A 
DOCKED: ATOM      4  C4  UNL     1       0.041  -2.262   0.807 -0.71 -0.00    +0.007 A 
DOCKED: ATOM      5  C5  UNL     1       0.747  -0.809  -0.990 -0.80 -0.00    +0.007 A 
DOCKED: ATOM      6  C6  UNL     1       0.718  -2.072  -0.399 -0.69 +0.03    -0.057 A 
DOCKED: ENDROOT
DOCKED: BRANCH   6   7
DOCKED: ATOM      7  C10 UNL     1       1.419  -3.231  -1.061 -0.65 -0.05    +0.066 C 
DOCKED: BRANCH   7   8
DOCKED: ATOM      8  C11 UNL     1       0.751  -3.692  -2.352 -0.41 -0.20    +0.241 C 
DOCKED: BRANCH   8   9
DOCKED: ATOM      9  N12 UNL     1       0.219  -5.107  -2.194 -0.39 +0.08    -0.073 N 
DOCKED: ATOM     10  C7  UNL     1       0.662  -5.660  -0.887 -0.14 -0.28    +0.264 C 
DOCKED: ATOM     11  C8  UNL     1       0.759  -5.990  -3.305 -0.25 -0.40    +0.272 C 
DOCKED: ATOM     12  C9  UNL     1      -1.299  -5.095  -2.225 -0.31 -0.33    +0.272 C 
DOCKED: ENDBRANCH   8   9
DOCKED: ENDBRANCH   7   8
DOCKED: ENDBRANCH   6   7
DOCKED: TORSDOF 3
DOCKED: TER
DOCKED: ENDMDL
________________________________________________________________________________


	BEGINNING GENETIC ALGORITHM DOCKING 40 of 50
Run: 40 Seed: 1775173756 271703931 [ Run 40 of 50 GA/GALS ]
Beginning LAMARCKIAN GENETIC ALGORITHM (LGA), with a maximum of 2500000 energy evaluations.

Final-Value: -8.804


	FINAL GENETIC ALGORITHM DOCKED STATE
	_______________________________________________


Detailed state:  trans -0.006 -3.043 -1.143 quatxyzw 0.380938 -0.518949 0.276649 0.713473 center -2.772 0.070 0.406 ntor 3 95.9549 -91.3432 -33.8774
State:	 -0.006  -3.043  -1.143   0.544 -0.741  0.395 88.964     95.95  -91.34  -33.88

DOCKED: MODEL       40
DOCKED: USER    Run = 40
DOCKED: USER    DPF = g5_exoOA.dpf
DOCKED: USER  
DOCKED: USER    Estimated Free Energy of Binding    =   -7.53 kcal/mol  [=(1)+(2)+(3)-(4)]
DOCKED: USER    Estimated Inhibition Constant, Ki   =    3.03 uM (micromolar)  [Temperature = 298.15 K]
DOCKED: USER    
DOCKED: USER    (1) Final Intermolecular Energy     =   -8.42 kcal/mol
DOCKED: USER        vdW + Hbond + desolv Energy     =   -7.37 kcal/mol
DOCKED: USER        Electrostatic Energy            =   -1.06 kcal/mol
DOCKED: USER    (2) Final Total Internal Energy     =   -0.38 kcal/mol
DOCKED: USER    (3) Torsional Free Energy           =   +0.89 kcal/mol
DOCKED: USER    (4) Unbound System's Energy  [=(2)] =   -0.38 kcal/mol
DOCKED: USER    
DOCKED: USER    
DOCKED: USER    NEWDPF move g5.pdbqt
DOCKED: USER    NEWDPF about -2.771800 0.070100 0.405600
DOCKED: USER    NEWDPF tran0 -0.006232 -3.043116 -1.142646
DOCKED: USER    NEWDPF quaternion0 0.380938 -0.518949 0.276649 0.713473
DOCKED: USER    NEWDPF axisangle0 0.543667 -0.740633 0.394828 88.963634
DOCKED: USER    NEWDPF quat0 0.543667 -0.740633 0.394828 88.963634
DOCKED: USER    NEWDPF dihe0 95.95 -91.34 -33.88 
DOCKED: USER  keepresnum = 1 
DOCKED: USER  
DOCKED: REMARK  3 active torsions:
DOCKED: REMARK  status: ('A' for Active; 'I' for Inactive)
DOCKED: REMARK    1  A    between atoms: C6_6  and  C10_10 
DOCKED: REMARK    2  A    between atoms: C10_10  and  C11_11 
DOCKED: REMARK    3  A    between atoms: C11_11  and  N12_12 
DOCKED: USER                              x       y       z     vdW  Elec       q    Type
DOCKED: USER                           _______ _______ _______ _____ _____    ______ ____
DOCKED: ROOT
DOCKED: ATOM      1  C1  UNL     1      -0.098  -0.013   1.106 -0.96 -0.00    +0.000 A 
DOCKED: ATOM      2  C2  UNL     1      -0.748  -1.184   1.495 -0.83 -0.00    +0.001 A 
DOCKED: ATOM      3  C3  UNL     1       0.410   0.103  -0.189 -1.09 -0.00    +0.001 A 
DOCKED: ATOM      4  C4  UNL     1      -0.892  -2.237   0.593 -0.73 -0.00    +0.007 A 
DOCKED: ATOM      5  C5  UNL     1       0.267  -0.949  -1.092 -0.85 -0.00    +0.007 A 
DOCKED: ATOM      6  C6  UNL     1      -0.383  -2.120  -0.702 -0.67 +0.03    -0.057 A 
DOCKED: ENDROOT
DOCKED: BRANCH   6   7
DOCKED: ATOM      7  C10 UNL     1      -0.537  -3.259  -1.679 -0.62 -0.05    +0.066 C 
DOCKED: BRANCH   7   8
DOCKED: ATOM      8  C11 UNL     1       0.786  -3.747  -2.260 -0.45 -0.20    +0.241 C 
DOCKED: BRANCH   8   9
DOCKED: ATOM      9  N12 UNL     1       1.388  -4.821  -1.369 -0.40 +0.07    -0.073 N 
DOCKED: ATOM     10  C7  UNL     1       0.299  -5.609  -0.736 -0.12 -0.27    +0.264 C 
DOCKED: ATOM     11  C8  UNL     1       2.221  -4.176  -0.275 -0.37 -0.25    +0.272 C 
DOCKED: ATOM     12  C9  UNL     1       2.247  -5.760  -2.197 -0.27 -0.38    +0.272 C 
DOCKED: ENDBRANCH   8   9
DOCKED: ENDBRANCH   7   8
DOCKED: ENDBRANCH   6   7
DOCKED: TORSDOF 3
DOCKED: TER
DOCKED: ENDMDL
________________________________________________________________________________


	BEGINNING GENETIC ALGORITHM DOCKING 41 of 50
Run: 41 Seed: 1910190674 1140945167 [ Run 41 of 50 GA/GALS ]
Beginning LAMARCKIAN GENETIC ALGORITHM (LGA), with a maximum of 2500000 energy evaluations.

Final-Value: -8.792


	FINAL GENETIC ALGORITHM DOCKED STATE
	_______________________________________________


Detailed state:  trans 0.777 -2.918 -0.997 quatxyzw 0.613401 -0.280563 -0.602456 -0.426698 center -2.772 0.070 0.406 ntor 3 39.6897 88.5287 19.9529
State:	  0.777  -2.918  -0.997   0.678 -0.310 -0.666 -129.484     39.69   88.53   19.95

DOCKED: MODEL       41
DOCKED: USER    Run = 41
DOCKED: USER    DPF = g5_exoOA.dpf
DOCKED: USER  
DOCKED: USER    Estimated Free Energy of Binding    =   -7.52 kcal/mol  [=(1)+(2)+(3)-(4)]
DOCKED: USER    Estimated Inhibition Constant, Ki   =    3.07 uM (micromolar)  [Temperature = 298.15 K]
DOCKED: USER    
DOCKED: USER    (1) Final Intermolecular Energy     =   -8.42 kcal/mol
DOCKED: USER        vdW + Hbond + desolv Energy     =   -7.32 kcal/mol
DOCKED: USER        Electrostatic Energy            =   -1.09 kcal/mol
DOCKED: USER    (2) Final Total Internal Energy     =   -0.38 kcal/mol
DOCKED: USER    (3) Torsional Free Energy           =   +0.89 kcal/mol
DOCKED: USER    (4) Unbound System's Energy  [=(2)] =   -0.38 kcal/mol
DOCKED: USER    
DOCKED: USER    
DOCKED: USER    NEWDPF move g5.pdbqt
DOCKED: USER    NEWDPF about -2.771800 0.070100 0.405600
DOCKED: USER    NEWDPF tran0 0.776578 -2.918012 -0.997429
DOCKED: USER    NEWDPF quaternion0 0.613401 -0.280563 -0.602456 -0.426698
DOCKED: USER    NEWDPF axisangle0 0.678245 -0.310222 -0.666143 -129.483665
DOCKED: USER    NEWDPF quat0 0.678245 -0.310222 -0.666143 -129.483665
DOCKED: USER    NEWDPF dihe0 39.69 88.53 19.95 
DOCKED: USER  keepresnum = 1 
DOCKED: USER  
DOCKED: REMARK  3 active torsions:
DOCKED: REMARK  status: ('A' for Active; 'I' for Inactive)
DOCKED: REMARK    1  A    between atoms: C6_6  and  C10_10 
DOCKED: REMARK    2  A    between atoms: C10_10  and  C11_11 
DOCKED: REMARK    3  A    between atoms: C11_11  and  N12_12 
DOCKED: USER                              x       y       z     vdW  Elec       q    Type
DOCKED: USER                           _______ _______ _______ _____ _____    ______ ____
DOCKED: ROOT
DOCKED: ATOM      1  C1  UNL     1      -0.727   0.071   0.749 -0.96 -0.00    +0.000 A 
DOCKED: ATOM      2  C2  UNL     1       0.001   0.251  -0.427 -1.09 -0.00    +0.001 A 
DOCKED: ATOM      3  C3  UNL     1      -0.732  -1.173   1.382 -0.85 -0.00    +0.001 A 
DOCKED: ATOM      4  C4  UNL     1       0.726  -0.811  -0.969 -0.82 -0.00    +0.007 A 
DOCKED: ATOM      5  C5  UNL     1      -0.007  -2.234   0.841 -0.72 -0.00    +0.007 A 
DOCKED: ATOM      6  C6  UNL     1       0.721  -2.054  -0.335 -0.69 +0.03    -0.057 A 
DOCKED: ENDROOT
DOCKED: BRANCH   6   7
DOCKED: ATOM      7  C10 UNL     1       1.503  -3.203  -0.921 -0.65 -0.05    +0.066 C 
DOCKED: BRANCH   7   8
DOCKED: ATOM      8  C11 UNL     1       0.916  -3.743  -2.220 -0.44 -0.20    +0.241 C 
DOCKED: BRANCH   8   9
DOCKED: ATOM      9  N12 UNL     1      -0.049  -4.881  -1.929 -0.38 +0.08    -0.073 N 
DOCKED: ATOM     10  C7  UNL     1       0.284  -5.489  -0.614 -0.13 -0.27    +0.264 C 
DOCKED: ATOM     11  C8  UNL     1       0.072  -5.948  -3.003 -0.22 -0.41    +0.272 C 
DOCKED: ATOM     12  C9  UNL     1      -1.471  -4.353  -1.872 -0.37 -0.27    +0.272 C 
DOCKED: ENDBRANCH   8   9
DOCKED: ENDBRANCH   7   8
DOCKED: ENDBRANCH   6   7
DOCKED: TORSDOF 3
DOCKED: TER
DOCKED: ENDMDL
________________________________________________________________________________


	BEGINNING GENETIC ALGORITHM DOCKING 42 of 50
Run: 42 Seed: 1195715313 2050766759 [ Run 42 of 50 GA/GALS ]
Beginning LAMARCKIAN GENETIC ALGORITHM (LGA), with a maximum of 2500000 energy evaluations.

Final-Value: -8.825


	FINAL GENETIC ALGORITHM DOCKED STATE
	_______________________________________________


Detailed state:  trans 0.241 -2.893 -1.310 quatxyzw -0.374566 0.498234 -0.238923 -0.744566 center -2.772 0.070 0.406 ntor 3 87.4107 -84.9769 -22.5288
State:	  0.241  -2.893  -1.310  -0.561  0.746 -0.358 -83.756     87.41  -84.98  -22.53

DOCKED: MODEL       42
DOCKED: USER    Run = 42
DOCKED: USER    DPF = g5_exoOA.dpf
DOCKED: USER  
DOCKED: USER    Estimated Free Energy of Binding    =   -7.56 kcal/mol  [=(1)+(2)+(3)-(4)]
DOCKED: USER    Estimated Inhibition Constant, Ki   =    2.89 uM (micromolar)  [Temperature = 298.15 K]
DOCKED: USER    
DOCKED: USER    (1) Final Intermolecular Energy     =   -8.45 kcal/mol
DOCKED: USER        vdW + Hbond + desolv Energy     =   -7.37 kcal/mol
DOCKED: USER        Electrostatic Energy            =   -1.08 kcal/mol
DOCKED: USER    (2) Final Total Internal Energy     =   -0.37 kcal/mol
DOCKED: USER    (3) Torsional Free Energy           =   +0.89 kcal/mol
DOCKED: USER    (4) Unbound System's Energy  [=(2)] =   -0.37 kcal/mol
DOCKED: USER    
DOCKED: USER    
DOCKED: USER    NEWDPF move g5.pdbqt
DOCKED: USER    NEWDPF about -2.771800 0.070100 0.405600
DOCKED: USER    NEWDPF tran0 0.241476 -2.893177 -1.309882
DOCKED: USER    NEWDPF quaternion0 -0.374566 0.498234 -0.238923 -0.744566
DOCKED: USER    NEWDPF axisangle0 -0.561107 0.746364 -0.357911 -83.756330
DOCKED: USER    NEWDPF quat0 -0.561107 0.746364 -0.357911 -83.756330
DOCKED: USER    NEWDPF dihe0 87.41 -84.98 -22.53 
DOCKED: USER  keepresnum = 1 
DOCKED: USER  
DOCKED: REMARK  3 active torsions:
DOCKED: REMARK  status: ('A' for Active; 'I' for Inactive)
DOCKED: REMARK    1  A    between atoms: C6_6  and  C10_10 
DOCKED: REMARK    2  A    between atoms: C10_10  and  C11_11 
DOCKED: REMARK    3  A    between atoms: C11_11  and  N12_12 
DOCKED: USER                              x       y       z     vdW  Elec       q    Type
DOCKED: USER                           _______ _______ _______ _____ _____    ______ ____
DOCKED: ROOT
DOCKED: ATOM      1  C1  UNL     1      -0.173  -0.025   1.108 -0.95 -0.00    +0.000 A 
DOCKED: ATOM      2  C2  UNL     1      -0.739  -1.265   1.402 -0.85 -0.00    +0.001 A 
DOCKED: ATOM      3  C3  UNL     1       0.368   0.211  -0.157 -1.11 -0.00    +0.001 A 
DOCKED: ATOM      4  C4  UNL     1      -0.765  -2.268   0.434 -0.71 -0.00    +0.007 A 
DOCKED: ATOM      5  C5  UNL     1       0.342  -0.792  -1.125 -0.83 -0.00    +0.007 A 
DOCKED: ATOM      6  C6  UNL     1      -0.224  -2.032  -0.830 -0.69 +0.03    -0.057 A 
DOCKED: ENDROOT
DOCKED: BRANCH   6   7
DOCKED: ATOM      7  C10 UNL     1      -0.251  -3.116  -1.878 -0.64 -0.05    +0.066 C 
DOCKED: BRANCH   7   8
DOCKED: ATOM      8  C11 UNL     1       1.130  -3.654  -2.237 -0.43 -0.20    +0.241 C 
DOCKED: BRANCH   8   9
DOCKED: ATOM      9  N12 UNL     1       1.441  -4.895  -1.416 -0.40 +0.08    -0.073 N 
DOCKED: ATOM     10  C7  UNL     1       0.172  -5.534  -0.981 -0.14 -0.27    +0.264 C 
DOCKED: ATOM     11  C8  UNL     1       2.240  -4.511  -0.182 -0.36 -0.27    +0.272 C 
DOCKED: ATOM     12  C9  UNL     1       2.221  -5.890  -2.257 -0.27 -0.39    +0.272 C 
DOCKED: ENDBRANCH   8   9
DOCKED: ENDBRANCH   7   8
DOCKED: ENDBRANCH   6   7
DOCKED: TORSDOF 3
DOCKED: TER
DOCKED: ENDMDL
________________________________________________________________________________


	BEGINNING GENETIC ALGORITHM DOCKING 43 of 50
Run: 43 Seed: 235433538 1811882006 [ Run 43 of 50 GA/GALS ]
Beginning LAMARCKIAN GENETIC ALGORITHM (LGA), with a maximum of 2500000 energy evaluations.

Final-Value: -8.806


	FINAL GENETIC ALGORITHM DOCKED STATE
	_______________________________________________


Detailed state:  trans -0.677 -2.535 -1.669 quatxyzw 0.511745 -0.277420 -0.791921 -0.184438 center -2.772 0.070 0.406 ntor 3 86.8411 -88.7062 160.2222
State:	 -0.677  -2.535  -1.669   0.521 -0.282 -0.806 -158.743     86.84  -88.71  160.22

DOCKED: MODEL       43
DOCKED: USER    Run = 43
DOCKED: USER    DPF = g5_exoOA.dpf
DOCKED: USER  
DOCKED: USER    Estimated Free Energy of Binding    =   -7.54 kcal/mol  [=(1)+(2)+(3)-(4)]
DOCKED: USER    Estimated Inhibition Constant, Ki   =    3.00 uM (micromolar)  [Temperature = 298.15 K]
DOCKED: USER    
DOCKED: USER    (1) Final Intermolecular Energy     =   -8.43 kcal/mol
DOCKED: USER        vdW + Hbond + desolv Energy     =   -7.36 kcal/mol
DOCKED: USER        Electrostatic Energy            =   -1.07 kcal/mol
DOCKED: USER    (2) Final Total Internal Energy     =   -0.38 kcal/mol
DOCKED: USER    (3) Torsional Free Energy           =   +0.89 kcal/mol
DOCKED: USER    (4) Unbound System's Energy  [=(2)] =   -0.38 kcal/mol
DOCKED: USER    
DOCKED: USER    
DOCKED: USER    NEWDPF move g5.pdbqt
DOCKED: USER    NEWDPF about -2.771800 0.070100 0.405600
DOCKED: USER    NEWDPF tran0 -0.677468 -2.534535 -1.669247
DOCKED: USER    NEWDPF quaternion0 0.511745 -0.277420 -0.791921 -0.184438
DOCKED: USER    NEWDPF axisangle0 0.520677 -0.282262 -0.805744 -158.743315
DOCKED: USER    NEWDPF quat0 0.520677 -0.282262 -0.805744 -158.743315
DOCKED: USER    NEWDPF dihe0 86.84 -88.71 160.22 
DOCKED: USER  keepresnum = 1 
DOCKED: USER  
DOCKED: REMARK  3 active torsions:
DOCKED: REMARK  status: ('A' for Active; 'I' for Inactive)
DOCKED: REMARK    1  A    between atoms: C6_6  and  C10_10 
DOCKED: REMARK    2  A    between atoms: C10_10  and  C11_11 
DOCKED: REMARK    3  A    between atoms: C11_11  and  N12_12 
DOCKED: USER                              x       y       z     vdW  Elec       q    Type
DOCKED: USER                           _______ _______ _______ _____ _____    ______ ____
DOCKED: ROOT
DOCKED: ATOM      1  C1  UNL     1      -0.185  -0.043   1.122 -0.95 -0.00    +0.000 A 
DOCKED: ATOM      2  C2  UNL     1       0.374   0.204  -0.132 -1.11 -0.00    +0.001 A 
DOCKED: ATOM      3  C3  UNL     1      -0.748  -1.289   1.401 -0.85 -0.00    +0.001 A 
DOCKED: ATOM      4  C4  UNL     1       0.370  -0.794  -1.106 -0.84 -0.00    +0.007 A 
DOCKED: ATOM      5  C5  UNL     1      -0.752  -2.286   0.427 -0.71 -0.00    +0.007 A 
DOCKED: ATOM      6  C6  UNL     1      -0.193  -2.040  -0.827 -0.69 +0.03    -0.057 A 
DOCKED: ENDROOT
DOCKED: BRANCH   6   7
DOCKED: ATOM      7  C10 UNL     1      -0.199  -3.119  -1.880 -0.64 -0.05    +0.066 C 
DOCKED: BRANCH   7   8
DOCKED: ATOM      8  C11 UNL     1       1.183  -3.694  -2.173 -0.42 -0.20    +0.241 C 
DOCKED: BRANCH   8   9
DOCKED: ATOM      9  N12 UNL     1       1.455  -4.892  -1.279 -0.39 +0.08    -0.073 N 
DOCKED: ATOM     10  C7  UNL     1       0.166  -5.481  -0.832 -0.14 -0.27    +0.264 C 
DOCKED: ATOM     11  C8  UNL     1       2.241  -4.455  -0.055 -0.36 -0.27    +0.272 C 
DOCKED: ATOM     12  C9  UNL     1       2.229  -5.948  -2.048 -0.26 -0.39    +0.272 C 
DOCKED: ENDBRANCH   8   9
DOCKED: ENDBRANCH   7   8
DOCKED: ENDBRANCH   6   7
DOCKED: TORSDOF 3
DOCKED: TER
DOCKED: ENDMDL
________________________________________________________________________________


	BEGINNING GENETIC ALGORITHM DOCKING 44 of 50
Run: 44 Seed: 419503672 1814642693 [ Run 44 of 50 GA/GALS ]
Beginning LAMARCKIAN GENETIC ALGORITHM (LGA), with a maximum of 2500000 energy evaluations.

Final-Value: -8.778


	FINAL GENETIC ALGORITHM DOCKED STATE
	_______________________________________________


Detailed state:  trans 0.851 -2.941 -0.907 quatxyzw -0.617515 0.283060 0.589395 0.437224 center -2.772 0.070 0.406 ntor 3 159.7236 84.3369 22.4061
State:	  0.851  -2.941  -0.907  -0.687  0.315  0.655 128.146    159.72   84.34   22.41

DOCKED: MODEL       44
DOCKED: USER    Run = 44
DOCKED: USER    DPF = g5_exoOA.dpf
DOCKED: USER  
DOCKED: USER    Estimated Free Energy of Binding    =   -7.51 kcal/mol  [=(1)+(2)+(3)-(4)]
DOCKED: USER    Estimated Inhibition Constant, Ki   =    3.11 uM (micromolar)  [Temperature = 298.15 K]
DOCKED: USER    
DOCKED: USER    (1) Final Intermolecular Energy     =   -8.41 kcal/mol
DOCKED: USER        vdW + Hbond + desolv Energy     =   -7.32 kcal/mol
DOCKED: USER        Electrostatic Energy            =   -1.09 kcal/mol
DOCKED: USER    (2) Final Total Internal Energy     =   -0.37 kcal/mol
DOCKED: USER    (3) Torsional Free Energy           =   +0.89 kcal/mol
DOCKED: USER    (4) Unbound System's Energy  [=(2)] =   -0.37 kcal/mol
DOCKED: USER    
DOCKED: USER    
DOCKED: USER    NEWDPF move g5.pdbqt
DOCKED: USER    NEWDPF about -2.771800 0.070100 0.405600
DOCKED: USER    NEWDPF tran0 0.851129 -2.941221 -0.906740
DOCKED: USER    NEWDPF quaternion0 -0.617515 0.283060 0.589395 0.437224
DOCKED: USER    NEWDPF axisangle0 -0.686622 0.314738 0.655355 128.146219
DOCKED: USER    NEWDPF quat0 -0.686622 0.314738 0.655355 128.146219
DOCKED: USER    NEWDPF dihe0 159.72 84.34 22.41 
DOCKED: USER  keepresnum = 1 
DOCKED: USER  
DOCKED: REMARK  3 active torsions:
DOCKED: REMARK  status: ('A' for Active; 'I' for Inactive)
DOCKED: REMARK    1  A    between atoms: C6_6  and  C10_10 
DOCKED: REMARK    2  A    between atoms: C10_10  and  C11_11 
DOCKED: REMARK    3  A    between atoms: C11_11  and  N12_12 
DOCKED: USER                              x       y       z     vdW  Elec       q    Type
DOCKED: USER                           _______ _______ _______ _____ _____    ______ ____
DOCKED: ROOT
DOCKED: ATOM      1  C1  UNL     1      -0.751   0.045   0.754 -0.95 -0.00    +0.000 A 
DOCKED: ATOM      2  C2  UNL     1      -0.006   0.219  -0.413 -1.10 -0.00    +0.001 A 
DOCKED: ATOM      3  C3  UNL     1      -0.738  -1.185   1.412 -0.85 -0.00    +0.001 A 
DOCKED: ATOM      4  C4  UNL     1       0.752  -0.835  -0.921 -0.83 -0.00    +0.007 A 
DOCKED: ATOM      5  C5  UNL     1       0.020  -2.239   0.904 -0.72 -0.00    +0.007 A 
DOCKED: ATOM      6  C6  UNL     1       0.765  -2.066  -0.263 -0.69 +0.03    -0.057 A 
DOCKED: ENDROOT
DOCKED: BRANCH   6   7
DOCKED: ATOM      7  C10 UNL     1       1.583  -3.207  -0.812 -0.63 -0.05    +0.066 C 
DOCKED: BRANCH   7   8
DOCKED: ATOM      8  C11 UNL     1       1.064  -3.747  -2.141 -0.44 -0.20    +0.241 C 
DOCKED: BRANCH   8   9
DOCKED: ATOM      9  N12 UNL     1       0.176  -4.958  -1.906 -0.37 +0.08    -0.073 N 
DOCKED: ATOM     10  C7  UNL     1      -1.248  -4.533  -1.892 -0.36 -0.27    +0.264 C 
DOCKED: ATOM     11  C8  UNL     1       0.509  -5.591  -0.566 -0.12 -0.28    +0.272 C 
DOCKED: ATOM     12  C9  UNL     1       0.369  -5.966  -3.025 -0.25 -0.39    +0.272 C 
DOCKED: ENDBRANCH   8   9
DOCKED: ENDBRANCH   7   8
DOCKED: ENDBRANCH   6   7
DOCKED: TORSDOF 3
DOCKED: TER
DOCKED: ENDMDL
________________________________________________________________________________


	BEGINNING GENETIC ALGORITHM DOCKING 45 of 50
Run: 45 Seed: 1089483260 397742168 [ Run 45 of 50 GA/GALS ]
Beginning LAMARCKIAN GENETIC ALGORITHM (LGA), with a maximum of 2500000 energy evaluations.

Final-Value: -8.717


	FINAL GENETIC ALGORITHM DOCKED STATE
	_______________________________________________


Detailed state:  trans 0.115 -2.735 1.874 quatxyzw 0.733513 -0.253582 0.570128 0.269461 center -2.772 0.070 0.406 ntor 3 179.8250 -69.0461 175.5145
State:	  0.115  -2.735   1.874   0.762 -0.263  0.592 148.736    179.83  -69.05  175.51

DOCKED: MODEL       45
DOCKED: USER    Run = 45
DOCKED: USER    DPF = g5_exoOA.dpf
DOCKED: USER  
DOCKED: USER    Estimated Free Energy of Binding    =   -7.50 kcal/mol  [=(1)+(2)+(3)-(4)]
DOCKED: USER    Estimated Inhibition Constant, Ki   =    3.18 uM (micromolar)  [Temperature = 298.15 K]
DOCKED: USER    
DOCKED: USER    (1) Final Intermolecular Energy     =   -8.40 kcal/mol
DOCKED: USER        vdW + Hbond + desolv Energy     =   -7.25 kcal/mol
DOCKED: USER        Electrostatic Energy            =   -1.15 kcal/mol
DOCKED: USER    (2) Final Total Internal Energy     =   -0.32 kcal/mol
DOCKED: USER    (3) Torsional Free Energy           =   +0.89 kcal/mol
DOCKED: USER    (4) Unbound System's Energy  [=(2)] =   -0.32 kcal/mol
DOCKED: USER    
DOCKED: USER    
DOCKED: USER    NEWDPF move g5.pdbqt
DOCKED: USER    NEWDPF about -2.771800 0.070100 0.405600
DOCKED: USER    NEWDPF tran0 0.114610 -2.734713 1.873664
DOCKED: USER    NEWDPF quaternion0 0.733513 -0.253582 0.570128 0.269461
DOCKED: USER    NEWDPF axisangle0 0.761686 -0.263322 0.592027 148.735620
DOCKED: USER    NEWDPF quat0 0.761686 -0.263322 0.592027 148.735620
DOCKED: USER    NEWDPF dihe0 179.83 -69.05 175.51 
DOCKED: USER  keepresnum = 1 
DOCKED: USER  
DOCKED: REMARK  3 active torsions:
DOCKED: REMARK  status: ('A' for Active; 'I' for Inactive)
DOCKED: REMARK    1  A    between atoms: C6_6  and  C10_10 
DOCKED: REMARK    2  A    between atoms: C10_10  and  C11_11 
DOCKED: REMARK    3  A    between atoms: C11_11  and  N12_12 
DOCKED: USER                              x       y       z     vdW  Elec       q    Type
DOCKED: USER                           _______ _______ _______ _____ _____    ______ ____
DOCKED: ROOT
DOCKED: ATOM      1  C1  UNL     1       0.372  -0.035  -0.751 -0.93 -0.00    +0.000 A 
DOCKED: ATOM      2  C2  UNL     1      -0.279   0.231   0.454 -1.13 -0.00    +0.001 A 
DOCKED: ATOM      3  C3  UNL     1       0.748  -1.341  -1.066 -0.86 -0.00    +0.001 A 
DOCKED: ATOM      4  C4  UNL     1      -0.555  -0.808   1.342 -0.81 -0.00    +0.007 A 
DOCKED: ATOM      5  C5  UNL     1       0.472  -2.380  -0.177 -0.68 -0.00    +0.007 A 
DOCKED: ATOM      6  C6  UNL     1      -0.179  -2.114   1.027 -0.70 +0.03    -0.057 A 
DOCKED: ENDROOT
DOCKED: BRANCH   6   7
DOCKED: ATOM      7  C10 UNL     1      -0.476  -3.238   1.987 -0.68 -0.04    +0.066 C 
DOCKED: BRANCH   7   8
DOCKED: ATOM      8  C11 UNL     1      -1.873  -3.828   1.825 -0.38 -0.20    +0.241 C 
DOCKED: BRANCH   8   9
DOCKED: ATOM      9  N12 UNL     1      -1.788  -5.234   1.257 -0.39 +0.08    -0.073 N 
DOCKED: ATOM     10  C7  UNL     1      -2.325  -6.203   2.248 -0.25 -0.38    +0.264 C 
DOCKED: ATOM     11  C8  UNL     1      -0.340  -5.587   0.966 -0.15 -0.28    +0.272 C 
DOCKED: ATOM     12  C9  UNL     1      -2.617  -5.331  -0.012 -0.30 -0.34    +0.272 C 
DOCKED: ENDBRANCH   8   9
DOCKED: ENDBRANCH   7   8
DOCKED: ENDBRANCH   6   7
DOCKED: TORSDOF 3
DOCKED: TER
DOCKED: ENDMDL
________________________________________________________________________________


	BEGINNING GENETIC ALGORITHM DOCKING 46 of 50
Run: 46 Seed: 636530484 1917289732 [ Run 46 of 50 GA/GALS ]
Beginning LAMARCKIAN GENETIC ALGORITHM (LGA), with a maximum of 2500000 energy evaluations.

Final-Value: -8.780


	FINAL GENETIC ALGORITHM DOCKED STATE
	_______________________________________________


Detailed state:  trans 0.753 -2.946 -0.977 quatxyzw -0.614153 0.288409 0.602846 0.419777 center -2.772 0.070 0.406 ntor 3 42.6649 67.4347 24.7329
State:	  0.753  -2.946  -0.977  -0.677  0.318  0.664 130.359     42.66   67.43   24.73

DOCKED: MODEL       46
DOCKED: USER    Run = 46
DOCKED: USER    DPF = g5_exoOA.dpf
DOCKED: USER  
DOCKED: USER    Estimated Free Energy of Binding    =   -7.55 kcal/mol  [=(1)+(2)+(3)-(4)]
DOCKED: USER    Estimated Inhibition Constant, Ki   =    2.90 uM (micromolar)  [Temperature = 298.15 K]
DOCKED: USER    
DOCKED: USER    (1) Final Intermolecular Energy     =   -8.45 kcal/mol
DOCKED: USER        vdW + Hbond + desolv Energy     =   -7.31 kcal/mol
DOCKED: USER        Electrostatic Energy            =   -1.14 kcal/mol
DOCKED: USER    (2) Final Total Internal Energy     =   -0.33 kcal/mol
DOCKED: USER    (3) Torsional Free Energy           =   +0.89 kcal/mol
DOCKED: USER    (4) Unbound System's Energy  [=(2)] =   -0.33 kcal/mol
DOCKED: USER    
DOCKED: USER    
DOCKED: USER    NEWDPF move g5.pdbqt
DOCKED: USER    NEWDPF about -2.771800 0.070100 0.405600
DOCKED: USER    NEWDPF tran0 0.752514 -2.946486 -0.976919
DOCKED: USER    NEWDPF quaternion0 -0.614153 0.288409 0.602846 0.419777
DOCKED: USER    NEWDPF axisangle0 -0.676658 0.317761 0.664200 130.358936
DOCKED: USER    NEWDPF quat0 -0.676658 0.317761 0.664200 130.358936
DOCKED: USER    NEWDPF dihe0 42.66 67.43 24.73 
DOCKED: USER  keepresnum = 1 
DOCKED: USER  
DOCKED: REMARK  3 active torsions:
DOCKED: REMARK  status: ('A' for Active; 'I' for Inactive)
DOCKED: REMARK    1  A    between atoms: C6_6  and  C10_10 
DOCKED: REMARK    2  A    between atoms: C10_10  and  C11_11 
DOCKED: REMARK    3  A    between atoms: C11_11  and  N12_12 
DOCKED: USER                              x       y       z     vdW  Elec       q    Type
DOCKED: USER                           _______ _______ _______ _____ _____    ______ ____
DOCKED: ROOT
DOCKED: ATOM      1  C1  UNL     1      -0.717   0.069   0.753 -0.96 -0.00    +0.000 A 
DOCKED: ATOM      2  C2  UNL     1       0.028   0.236  -0.415 -1.09 -0.00    +0.001 A 
DOCKED: ATOM      3  C3  UNL     1      -0.750  -1.174   1.386 -0.85 -0.00    +0.001 A 
DOCKED: ATOM      4  C4  UNL     1       0.739  -0.838  -0.949 -0.83 -0.00    +0.007 A 
DOCKED: ATOM      5  C5  UNL     1      -0.039  -2.248   0.852 -0.72 -0.00    +0.007 A 
DOCKED: ATOM      6  C6  UNL     1       0.706  -2.081  -0.315 -0.68 +0.03    -0.057 A 
DOCKED: ENDROOT
DOCKED: BRANCH   6   7
DOCKED: ATOM      7  C10 UNL     1       1.473  -3.244  -0.892 -0.64 -0.05    +0.066 C 
DOCKED: BRANCH   7   8
DOCKED: ATOM      8  C11 UNL     1       0.960  -3.700  -2.254 -0.44 -0.20    +0.241 C 
DOCKED: BRANCH   8   9
DOCKED: ATOM      9  N12 UNL     1       0.351  -5.088  -2.150 -0.38 +0.08    -0.073 N 
DOCKED: ATOM     10  C7  UNL     1       0.867  -5.766  -0.932 -0.15 -0.28    +0.264 C 
DOCKED: ATOM     11  C8  UNL     1       0.736  -5.913  -3.366 -0.24 -0.40    +0.272 C 
DOCKED: ATOM     12  C9  UNL     1      -1.160  -4.984  -2.043 -0.32 -0.31    +0.272 C 
DOCKED: ENDBRANCH   8   9
DOCKED: ENDBRANCH   7   8
DOCKED: ENDBRANCH   6   7
DOCKED: TORSDOF 3
DOCKED: TER
DOCKED: ENDMDL
________________________________________________________________________________


	BEGINNING GENETIC ALGORITHM DOCKING 47 of 50
Run: 47 Seed: 1382220438 1551175689 [ Run 47 of 50 GA/GALS ]
Beginning LAMARCKIAN GENETIC ALGORITHM (LGA), with a maximum of 2500000 energy evaluations.

Final-Value: -8.790


	FINAL GENETIC ALGORITHM DOCKED STATE
	_______________________________________________


Detailed state:  trans 0.851 -2.924 -0.901 quatxyzw 0.615506 -0.282874 -0.589705 -0.439753 center -2.772 0.070 0.406 ntor 3 36.0380 83.7221 26.6017
State:	  0.851  -2.924  -0.901   0.685 -0.315 -0.657 -127.824     36.04   83.72   26.60

DOCKED: MODEL       47
DOCKED: USER    Run = 47
DOCKED: USER    DPF = g5_exoOA.dpf
DOCKED: USER  
DOCKED: USER    Estimated Free Energy of Binding    =   -7.52 kcal/mol  [=(1)+(2)+(3)-(4)]
DOCKED: USER    Estimated Inhibition Constant, Ki   =    3.05 uM (micromolar)  [Temperature = 298.15 K]
DOCKED: USER    
DOCKED: USER    (1) Final Intermolecular Energy     =   -8.42 kcal/mol
DOCKED: USER        vdW + Hbond + desolv Energy     =   -7.32 kcal/mol
DOCKED: USER        Electrostatic Energy            =   -1.10 kcal/mol
DOCKED: USER    (2) Final Total Internal Energy     =   -0.37 kcal/mol
DOCKED: USER    (3) Torsional Free Energy           =   +0.89 kcal/mol
DOCKED: USER    (4) Unbound System's Energy  [=(2)] =   -0.37 kcal/mol
DOCKED: USER    
DOCKED: USER    
DOCKED: USER    NEWDPF move g5.pdbqt
DOCKED: USER    NEWDPF about -2.771800 0.070100 0.405600
DOCKED: USER    NEWDPF tran0 0.851279 -2.923567 -0.901434
DOCKED: USER    NEWDPF quaternion0 0.615506 -0.282874 -0.589705 -0.439753
DOCKED: USER    NEWDPF axisangle0 0.685328 -0.314962 -0.656600 -127.823805
DOCKED: USER    NEWDPF quat0 0.685328 -0.314962 -0.656600 -127.823805
DOCKED: USER    NEWDPF dihe0 36.04 83.72 26.60 
DOCKED: USER  keepresnum = 1 
DOCKED: USER  
DOCKED: REMARK  3 active torsions:
DOCKED: REMARK  status: ('A' for Active; 'I' for Inactive)
DOCKED: REMARK    1  A    between atoms: C6_6  and  C10_10 
DOCKED: REMARK    2  A    between atoms: C10_10  and  C11_11 
DOCKED: REMARK    3  A    between atoms: C11_11  and  N12_12 
DOCKED: USER                              x       y       z     vdW  Elec       q    Type
DOCKED: USER                           _______ _______ _______ _____ _____    ______ ____
DOCKED: ROOT
DOCKED: ATOM      1  C1  UNL     1      -0.749   0.068   0.753 -0.95 -0.00    +0.000 A 
DOCKED: ATOM      2  C2  UNL     1      -0.010   0.237  -0.418 -1.09 -0.00    +0.001 A 
DOCKED: ATOM      3  C3  UNL     1      -0.731  -1.160   1.416 -0.84 -0.00    +0.001 A 
DOCKED: ATOM      4  C4  UNL     1       0.748  -0.818  -0.925 -0.83 -0.00    +0.007 A 
DOCKED: ATOM      5  C5  UNL     1       0.027  -2.215   0.909 -0.73 -0.00    +0.007 A 
DOCKED: ATOM      6  C6  UNL     1       0.766  -2.045  -0.261 -0.69 +0.03    -0.057 A 
DOCKED: ENDROOT
DOCKED: BRANCH   6   7
DOCKED: ATOM      7  C10 UNL     1       1.584  -3.188  -0.809 -0.63 -0.05    +0.066 C 
DOCKED: BRANCH   7   8
DOCKED: ATOM      8  C11 UNL     1       1.122  -3.668  -2.180 -0.43 -0.20    +0.241 C 
DOCKED: BRANCH   8   9
DOCKED: ATOM      9  N12 UNL     1       0.206  -4.872  -2.036 -0.40 +0.08    -0.073 N 
DOCKED: ATOM     10  C7  UNL     1       0.538  -5.601  -0.784 -0.14 -0.27    +0.264 C 
DOCKED: ATOM     11  C8  UNL     1       0.399  -5.813  -3.212 -0.22 -0.41    +0.272 C 
DOCKED: ATOM     12  C9  UNL     1      -1.241  -4.417  -1.960 -0.35 -0.27    +0.272 C 
DOCKED: ENDBRANCH   8   9
DOCKED: ENDBRANCH   7   8
DOCKED: ENDBRANCH   6   7
DOCKED: TORSDOF 3
DOCKED: TER
DOCKED: ENDMDL
________________________________________________________________________________


	BEGINNING GENETIC ALGORITHM DOCKING 48 of 50
Run: 48 Seed: 984319550 1729527315 [ Run 48 of 50 GA/GALS ]
Beginning LAMARCKIAN GENETIC ALGORITHM (LGA), with a maximum of 2500000 energy evaluations.

Final-Value: -8.785


	FINAL GENETIC ALGORITHM DOCKED STATE
	_______________________________________________


Detailed state:  trans 0.840 -2.931 -0.943 quatxyzw 0.611055 -0.275834 -0.599130 -0.437688 center -2.772 0.070 0.406 ntor 3 -78.0387 72.8193 27.9551
State:	  0.840  -2.931  -0.943   0.680 -0.307 -0.666 -128.087    -78.04   72.82   27.96

DOCKED: MODEL       48
DOCKED: USER    Run = 48
DOCKED: USER    DPF = g5_exoOA.dpf
DOCKED: USER  
DOCKED: USER    Estimated Free Energy of Binding    =   -7.55 kcal/mol  [=(1)+(2)+(3)-(4)]
DOCKED: USER    Estimated Inhibition Constant, Ki   =    2.95 uM (micromolar)  [Temperature = 298.15 K]
DOCKED: USER    
DOCKED: USER    (1) Final Intermolecular Energy     =   -8.44 kcal/mol
DOCKED: USER        vdW + Hbond + desolv Energy     =   -7.32 kcal/mol
DOCKED: USER        Electrostatic Energy            =   -1.12 kcal/mol
DOCKED: USER    (2) Final Total Internal Energy     =   -0.34 kcal/mol
DOCKED: USER    (3) Torsional Free Energy           =   +0.89 kcal/mol
DOCKED: USER    (4) Unbound System's Energy  [=(2)] =   -0.34 kcal/mol
DOCKED: USER    
DOCKED: USER    
DOCKED: USER    NEWDPF move g5.pdbqt
DOCKED: USER    NEWDPF about -2.771800 0.070100 0.405600
DOCKED: USER    NEWDPF tran0 0.839890 -2.930834 -0.943098
DOCKED: USER    NEWDPF quaternion0 0.611055 -0.275834 -0.599130 -0.437688
DOCKED: USER    NEWDPF axisangle0 0.679609 -0.306780 -0.666346 -128.087123
DOCKED: USER    NEWDPF quat0 0.679609 -0.306780 -0.666346 -128.087123
DOCKED: USER    NEWDPF dihe0 -78.04 72.82 27.96 
DOCKED: USER  keepresnum = 1 
DOCKED: USER  
DOCKED: REMARK  3 active torsions:
DOCKED: REMARK  status: ('A' for Active; 'I' for Inactive)
DOCKED: REMARK    1  A    between atoms: C6_6  and  C10_10 
DOCKED: REMARK    2  A    between atoms: C10_10  and  C11_11 
DOCKED: REMARK    3  A    between atoms: C11_11  and  N12_12 
DOCKED: USER                              x       y       z     vdW  Elec       q    Type
DOCKED: USER                           _______ _______ _______ _____ _____    ______ ____
DOCKED: ROOT
DOCKED: ATOM      1  C1  UNL     1      -0.710   0.047   0.782 -0.94 -0.00    +0.000 A 
DOCKED: ATOM      2  C2  UNL     1       0.005   0.228  -0.402 -1.10 -0.00    +0.001 A 
DOCKED: ATOM      3  C3  UNL     1      -0.683  -1.189   1.430 -0.85 -0.00    +0.001 A 
DOCKED: ATOM      4  C4  UNL     1       0.746  -0.825  -0.938 -0.83 -0.00    +0.007 A 
DOCKED: ATOM      5  C5  UNL     1       0.059  -2.241   0.894 -0.72 -0.00    +0.007 A 
DOCKED: ATOM      6  C6  UNL     1       0.773  -2.060  -0.290 -0.69 +0.03    -0.057 A 
DOCKED: ENDROOT
DOCKED: BRANCH   6   7
DOCKED: ATOM      7  C10 UNL     1       1.573  -3.200  -0.870 -0.64 -0.05    +0.066 C 
DOCKED: BRANCH   7   8
DOCKED: ATOM      8  C11 UNL     1       1.099  -3.639  -2.251 -0.43 -0.20    +0.241 C 
DOCKED: BRANCH   8   9
DOCKED: ATOM      9  N12 UNL     1       0.393  -4.982  -2.163 -0.40 +0.08    -0.073 N 
DOCKED: ATOM     10  C7  UNL     1       0.752  -5.810  -3.343 -0.25 -0.38    +0.264 C 
DOCKED: ATOM     11  C8  UNL     1      -1.112  -4.774  -2.153 -0.33 -0.30    +0.272 C 
DOCKED: ATOM     12  C9  UNL     1       0.829  -5.715  -0.907 -0.15 -0.29    +0.272 C 
DOCKED: ENDBRANCH   8   9
DOCKED: ENDBRANCH   7   8
DOCKED: ENDBRANCH   6   7
DOCKED: TORSDOF 3
DOCKED: TER
DOCKED: ENDMDL
________________________________________________________________________________


	BEGINNING GENETIC ALGORITHM DOCKING 49 of 50
Run: 49 Seed: 1460802410 356591164 [ Run 49 of 50 GA/GALS ]
Beginning LAMARCKIAN GENETIC ALGORITHM (LGA), with a maximum of 2500000 energy evaluations.

Final-Value: -8.719


	FINAL GENETIC ALGORITHM DOCKED STATE
	_______________________________________________


Detailed state:  trans 0.355 -2.857 1.768 quatxyzw -0.742503 0.284363 -0.526628 -0.300814 center -2.772 0.070 0.406 ntor 3 -175.9684 -63.9169 169.2497
State:	  0.355  -2.857   1.768  -0.779  0.298 -0.552 -144.987   -175.97  -63.92  169.25

DOCKED: MODEL       49
DOCKED: USER    Run = 49
DOCKED: USER    DPF = g5_exoOA.dpf
DOCKED: USER  
DOCKED: USER    Estimated Free Energy of Binding    =   -7.50 kcal/mol  [=(1)+(2)+(3)-(4)]
DOCKED: USER    Estimated Inhibition Constant, Ki   =    3.16 uM (micromolar)  [Temperature = 298.15 K]
DOCKED: USER    
DOCKED: USER    (1) Final Intermolecular Energy     =   -8.40 kcal/mol
DOCKED: USER        vdW + Hbond + desolv Energy     =   -7.25 kcal/mol
DOCKED: USER        Electrostatic Energy            =   -1.14 kcal/mol
DOCKED: USER    (2) Final Total Internal Energy     =   -0.32 kcal/mol
DOCKED: USER    (3) Torsional Free Energy           =   +0.89 kcal/mol
DOCKED: USER    (4) Unbound System's Energy  [=(2)] =   -0.32 kcal/mol
DOCKED: USER    
DOCKED: USER    
DOCKED: USER    NEWDPF move g5.pdbqt
DOCKED: USER    NEWDPF about -2.771800 0.070100 0.405600
DOCKED: USER    NEWDPF tran0 0.354786 -2.856822 1.767798
DOCKED: USER    NEWDPF quaternion0 -0.742503 0.284363 -0.526628 -0.300814
DOCKED: USER    NEWDPF axisangle0 -0.778564 0.298174 -0.552205 -144.986968
DOCKED: USER    NEWDPF quat0 -0.778564 0.298174 -0.552205 -144.986968
DOCKED: USER    NEWDPF dihe0 -175.97 -63.92 169.25 
DOCKED: USER  keepresnum = 1 
DOCKED: USER  
DOCKED: REMARK  3 active torsions:
DOCKED: REMARK  status: ('A' for Active; 'I' for Inactive)
DOCKED: REMARK    1  A    between atoms: C6_6  and  C10_10 
DOCKED: REMARK    2  A    between atoms: C10_10  and  C11_11 
DOCKED: REMARK    3  A    between atoms: C11_11  and  N12_12 
DOCKED: USER                              x       y       z     vdW  Elec       q    Type
DOCKED: USER                           _______ _______ _______ _____ _____    ______ ____
DOCKED: ROOT
DOCKED: ATOM      1  C1  UNL     1       0.373   0.091  -0.589 -0.96 -0.00    +0.000 A 
DOCKED: ATOM      2  C2  UNL     1      -0.189   0.224   0.681 -1.11 -0.00    +0.001 A 
DOCKED: ATOM      3  C3  UNL     1       0.744  -1.170  -1.058 -0.86 -0.00    +0.001 A 
DOCKED: ATOM      4  C4  UNL     1      -0.382  -0.903   1.480 -0.79 -0.00    +0.007 A 
DOCKED: ATOM      5  C5  UNL     1       0.551  -2.296  -0.259 -0.70 -0.00    +0.007 A 
DOCKED: ATOM      6  C6  UNL     1      -0.011  -2.163   1.010 -0.68 +0.03    -0.057 A 
DOCKED: ENDROOT
DOCKED: BRANCH   6   7
DOCKED: ATOM      7  C10 UNL     1      -0.218  -3.382   1.875 -0.66 -0.05    +0.066 C 
DOCKED: BRANCH   7   8
DOCKED: ATOM      8  C11 UNL     1      -1.655  -3.894   1.875 -0.42 -0.20    +0.241 C 
DOCKED: BRANCH   8   9
DOCKED: ATOM      9  N12 UNL     1      -1.719  -5.282   1.259 -0.38 +0.08    -0.073 N 
DOCKED: ATOM     10  C7  UNL     1      -2.275  -6.240   2.250 -0.26 -0.38    +0.264 C 
DOCKED: ATOM     11  C8  UNL     1      -0.324  -5.739   0.869 -0.13 -0.28    +0.272 C 
DOCKED: ATOM     12  C9  UNL     1      -2.626  -5.266   0.041 -0.31 -0.34    +0.272 C 
DOCKED: ENDBRANCH   8   9
DOCKED: ENDBRANCH   7   8
DOCKED: ENDBRANCH   6   7
DOCKED: TORSDOF 3
DOCKED: TER
DOCKED: ENDMDL
________________________________________________________________________________


	BEGINNING GENETIC ALGORITHM DOCKING 50 of 50
Run: 50 Seed: 1180117899 403619502 [ Run 50 of 50 GA/GALS ]
Beginning LAMARCKIAN GENETIC ALGORITHM (LGA), with a maximum of 2500000 energy evaluations.

Final-Value: -8.758


	FINAL GENETIC ALGORITHM DOCKED STATE
	_______________________________________________


Detailed state:  trans -0.114 -3.140 1.203 quatxyzw 0.354736 -0.695106 -0.413162 -0.469347 center -2.772 0.070 0.406 ntor 3 95.3429 -79.6431 -41.1714
State:	 -0.114  -3.140   1.203   0.402 -0.787 -0.468 -124.016     95.34  -79.64  -41.17

DOCKED: MODEL       50
DOCKED: USER    Run = 50
DOCKED: USER    DPF = g5_exoOA.dpf
DOCKED: USER  
DOCKED: USER    Estimated Free Energy of Binding    =   -7.50 kcal/mol  [=(1)+(2)+(3)-(4)]
DOCKED: USER    Estimated Inhibition Constant, Ki   =    3.19 uM (micromolar)  [Temperature = 298.15 K]
DOCKED: USER    
DOCKED: USER    (1) Final Intermolecular Energy     =   -8.39 kcal/mol
DOCKED: USER        vdW + Hbond + desolv Energy     =   -7.31 kcal/mol
DOCKED: USER        Electrostatic Energy            =   -1.08 kcal/mol
DOCKED: USER    (2) Final Total Internal Energy     =   -0.36 kcal/mol
DOCKED: USER    (3) Torsional Free Energy           =   +0.89 kcal/mol
DOCKED: USER    (4) Unbound System's Energy  [=(2)] =   -0.36 kcal/mol
DOCKED: USER    
DOCKED: USER    
DOCKED: USER    NEWDPF move g5.pdbqt
DOCKED: USER    NEWDPF about -2.771800 0.070100 0.405600
DOCKED: USER    NEWDPF tran0 -0.114021 -3.140164 1.202742
DOCKED: USER    NEWDPF quaternion0 0.354736 -0.695106 -0.413162 -0.469347
DOCKED: USER    NEWDPF axisangle0 0.401733 -0.787198 -0.467900 -124.016109
DOCKED: USER    NEWDPF quat0 0.401733 -0.787198 -0.467900 -124.016109
DOCKED: USER    NEWDPF dihe0 95.34 -79.64 -41.17 
DOCKED: USER  keepresnum = 1 
DOCKED: USER  
DOCKED: REMARK  3 active torsions:
DOCKED: REMARK  status: ('A' for Active; 'I' for Inactive)
DOCKED: REMARK    1  A    between atoms: C6_6  and  C10_10 
DOCKED: REMARK    2  A    between atoms: C10_10  and  C11_11 
DOCKED: REMARK    3  A    between atoms: C11_11  and  N12_12 
DOCKED: USER                              x       y       z     vdW  Elec       q    Type
DOCKED: USER                           _______ _______ _______ _____ _____    ______ ____
DOCKED: ROOT
DOCKED: ATOM      1  C1  UNL     1       0.001   0.229  -0.494 -1.05 -0.00    +0.000 A 
DOCKED: ATOM      2  C2  UNL     1       0.750  -0.830  -1.007 -0.81 -0.00    +0.001 A 
DOCKED: ATOM      3  C3  UNL     1      -0.626   0.102   0.746 -0.99 -0.00    +0.001 A 
DOCKED: ATOM      4  C4  UNL     1       0.874  -2.014  -0.281 -0.76 -0.00    +0.007 A 
DOCKED: ATOM      5  C5  UNL     1      -0.502  -1.082   1.472 -0.82 -0.00    +0.007 A 
DOCKED: ATOM      6  C6  UNL     1       0.247  -2.140   0.959 -0.69 +0.03    -0.057 A 
DOCKED: ENDROOT
DOCKED: BRANCH   6   7
DOCKED: ATOM      7  C10 UNL     1       0.378  -3.421   1.745 -0.63 -0.05    +0.066 C 
DOCKED: BRANCH   7   8
DOCKED: ATOM      8  C11 UNL     1      -0.952  -3.963   2.257 -0.44 -0.20    +0.241 C 
DOCKED: BRANCH   8   9
DOCKED: ATOM      9  N12 UNL     1      -1.447  -5.082   1.355 -0.38 +0.08    -0.073 N 
DOCKED: ATOM     10  C7  UNL     1      -0.284  -5.818   0.794 -0.12 -0.28    +0.264 C 
DOCKED: ATOM     11  C8  UNL     1      -2.255  -4.502   0.208 -0.36 -0.27    +0.272 C 
DOCKED: ATOM     12  C9  UNL     1      -2.295  -6.055   2.155 -0.26 -0.39    +0.272 C 
DOCKED: ENDBRANCH   8   9
DOCKED: ENDBRANCH   7   8
DOCKED: ENDBRANCH   6   7
DOCKED: TORSDOF 3
DOCKED: TER
DOCKED: ENDMDL
________________________________________________________________________________

DPF> analysis                             # perform a ranked cluster analysis


		CLUSTER ANALYSIS OF CONFORMATIONS
		_________________________________

Number of conformations = 50

RMSD cluster analysis will be performed using the ligand atoms only (12 / 12 total atoms).

Outputting structurally similar clusters, ranked in order of increasing energy.


________________________________________________________________________________

Number of distinct conformational clusters found = 2,  out of 50 runs,
Using an rmsd-tolerance of 2.0 A


	CLUSTERING HISTOGRAM
	____________________

________________________________________________________________________________
     |           |     |           |     |                                    
Clus | Lowest    | Run | Mean      | Num | Histogram                          
-ter | Binding   |     | Binding   | in  |                                    
Rank | Energy    |     | Energy    | Clus|    5    10   15   20   25   30   35
_____|___________|_____|___________|_____|____:____|____:____|____:____|____:___
   1 |     -7.56 |  42 |     -7.52 |  29 |#############################
   2 |     -7.52 |   6 |     -7.49 |  21 |#####################
_____|___________|_____|___________|_____|______________________________________


Number of multi-member conformational clusters found = 2, out of 50 runs.

	RMSD TABLE
	__________

_____________________________________________________________________
     |      |      |           |         |                 |
Rank | Sub- | Run  | Binding   | Cluster | Reference       | Grep
     | Rank |      | Energy    | RMSD    | RMSD            | Pattern
_____|______|______|___________|_________|_________________|___________
   1      1     42       -7.56      0.00      4.29           RANKING
   1      2     46       -7.55      1.07      4.45           RANKING
   1      3     48       -7.55      1.09      4.42           RANKING
   1      4     27       -7.54      1.09      4.43           RANKING
   1      5      2       -7.54      1.11      4.38           RANKING
   1      6     10       -7.54      1.11      4.37           RANKING
   1      7     43       -7.54      0.10      4.28           RANKING
   1      8     40       -7.53      0.24      4.24           RANKING
   1      9     23       -7.53      0.12      4.28           RANKING
   1     10     26       -7.53      1.09      4.46           RANKING
   1     11     47       -7.52      1.10      4.35           RANKING
   1     12     39       -7.52      1.07      4.49           RANKING
   1     13     41       -7.52      1.11      4.34           RANKING
   1     14     19       -7.52      0.29      4.23           RANKING
   1     15     36       -7.52      0.26      4.24           RANKING
   1     16     17       -7.52      1.10      4.32           RANKING
   1     17     14       -7.51      0.20      4.24           RANKING
   1     18     12       -7.51      1.05      4.33           RANKING
   1     19     44       -7.51      1.10      4.38           RANKING
   1     20     15       -7.51      1.11      4.36           RANKING
   1     21     21       -7.51      0.32      4.39           RANKING
   1     22     18       -7.51      1.09      4.28           RANKING
   1     23     28       -7.50      1.02      4.38           RANKING
   1     24     34       -7.50      1.06      4.38           RANKING
   1     25     11       -7.50      0.33      4.32           RANKING
   1     26     35       -7.49      1.14      4.38           RANKING
   1     27     31       -7.49      0.30      4.37           RANKING
   1     28     29       -7.47      1.03      4.44           RANKING
   1     29     30       -7.43      1.76      4.42           RANKING
   2      1      6       -7.52      0.00      4.74           RANKING
   2      2     22       -7.51      0.10      4.70           RANKING
   2      3     24       -7.51      0.15      4.68           RANKING
   2      4     20       -7.51      0.79      4.87           RANKING
   2      5      5       -7.51      0.16      4.67           RANKING
   2      6      3       -7.51      0.28      4.67           RANKING
   2      7      8       -7.51      0.28      4.69           RANKING
   2      8     49       -7.50      0.36      4.79           RANKING
   2      9     25       -7.50      0.28      4.67           RANKING
   2     10     16       -7.50      0.26      4.65           RANKING
   2     11     45       -7.50      0.47      4.75           RANKING
   2     12      7       -7.50      0.19      4.64           RANKING
   2     13     50       -7.50      0.22      4.65           RANKING
   2     14      1       -7.50      0.40      4.74           RANKING
   2     15     38       -7.50      0.20      4.68           RANKING
   2     16     32       -7.48      0.48      4.75           RANKING
   2     17      9       -7.48      0.44      4.70           RANKING
   2     18     33       -7.48      1.09      4.67           RANKING
   2     19     13       -7.48      0.22      4.61           RANKING
   2     20      4       -7.45      1.08      4.52           RANKING
   2     21     37       -7.43      1.08      4.41           RANKING
_______________________________________________________________________


	INFORMATION ENTROPY ANALYSIS FOR THIS CLUSTERING
	________________________________________________


Information entropy for this clustering = 0.17  (rmstol = 2.00 Angstrom)

_______________________________________________________________________


	STATISTICAL MECHANICAL ANALYSIS
	_______________________________


Partition function, Q =    50.64            at Temperature, T = 298.15 K
Free energy,        A ~ -2325.31 kcal/mol   at Temperature, T = 298.15 K
Internal energy,    U =    -7.51 kcal/mol   at Temperature, T = 298.15 K
Entropy,            S =     7.77 kcal/mol/K at Temperature, T = 298.15 K

_______________________________________________________________________


	LOWEST ENERGY DOCKED CONFORMATION from EACH CLUSTER
	___________________________________________________


Keeping original residue number (specified in the input PDBQ file) for outputting.

MODEL       42
USER    Run = 42
USER    Cluster Rank = 1
USER    Number of conformations in this cluster = 29
USER  
USER    RMSD from reference structure       = 4.286 A
USER  
USER    Estimated Free Energy of Binding    =   -7.56 kcal/mol  [=(1)+(2)+(3)-(4)]
USER    Estimated Inhibition Constant, Ki   =    2.89 uM (micromolar)  [Temperature = 298.15 K]
USER    
USER    (1) Final Intermolecular Energy     =   -8.45 kcal/mol
USER        vdW + Hbond + desolv Energy     =   -7.37 kcal/mol
USER        Electrostatic Energy            =   -1.08 kcal/mol
USER    (2) Final Total Internal Energy     =   -0.37 kcal/mol
USER    (3) Torsional Free Energy           =   +0.89 kcal/mol
USER    (4) Unbound System's Energy  [=(2)] =   -0.37 kcal/mol
USER    
USER    
USER  
USER    DPF = g5_exoOA.dpf
USER    NEWDPF move	g5.pdbqt
USER    NEWDPF about	-2.771800 0.070100 0.405600
USER    NEWDPF tran0	0.241476 -2.893177 -1.309882
USER    NEWDPF axisangle0	-0.561107 0.746364 -0.357911 -83.756330
USER    NEWDPF quaternion0	-0.374566 0.498234 -0.238923 -0.744566
USER    NEWDPF dihe0	87.41 -84.98 -22.53 
USER  
USER                              x       y       z    vdW   Elec        q     RMS 
ATOM      1  C1  UNL     1      -0.173  -0.025   1.108 -0.95 -0.00    +0.000     4.286
ATOM      2  C2  UNL     1      -0.739  -1.265   1.402 -0.85 -0.00    +0.001     4.286
ATOM      3  C3  UNL     1       0.368   0.211  -0.157 -1.11 -0.00    +0.001     4.286
ATOM      4  C4  UNL     1      -0.765  -2.268   0.434 -0.71 -0.00    +0.007     4.286
ATOM      5  C5  UNL     1       0.342  -0.792  -1.125 -0.83 -0.00    +0.007     4.286
ATOM      6  C6  UNL     1      -0.224  -2.032  -0.830 -0.69 +0.03    -0.057     4.286
ATOM      7  C10 UNL     1      -0.251  -3.116  -1.878 -0.64 -0.05    +0.066     4.286
ATOM      8  C11 UNL     1       1.130  -3.654  -2.237 -0.43 -0.20    +0.241     4.286
ATOM      9  N12 UNL     1       1.441  -4.895  -1.416 -0.40 +0.08    -0.073     4.286
ATOM     10  C7  UNL     1       0.172  -5.534  -0.981 -0.14 -0.27    +0.264     4.286
ATOM     11  C8  UNL     1       2.240  -4.511  -0.182 -0.36 -0.27    +0.272     4.286
ATOM     12  C9  UNL     1       2.221  -5.890  -2.257 -0.27 -0.39    +0.272     4.286
TER
ENDMDL
MODEL        6
USER    Run = 6
USER    Cluster Rank = 2
USER    Number of conformations in this cluster = 21
USER  
USER    RMSD from reference structure       = 4.745 A
USER  
USER    Estimated Free Energy of Binding    =   -7.52 kcal/mol  [=(1)+(2)+(3)-(4)]
USER    Estimated Inhibition Constant, Ki   =    3.08 uM (micromolar)  [Temperature = 298.15 K]
USER    
USER    (1) Final Intermolecular Energy     =   -8.41 kcal/mol
USER        vdW + Hbond + desolv Energy     =   -7.31 kcal/mol
USER        Electrostatic Energy            =   -1.11 kcal/mol
USER    (2) Final Total Internal Energy     =   -0.36 kcal/mol
USER    (3) Torsional Free Energy           =   +0.89 kcal/mol
USER    (4) Unbound System's Energy  [=(2)] =   -0.36 kcal/mol
USER    
USER    
USER  
USER    DPF = g5_exoOA.dpf
USER    NEWDPF move	g5.pdbqt
USER    NEWDPF about	-2.771800 0.070100 0.405600
USER    NEWDPF tran0	-0.230827 -3.153463 1.331399
USER    NEWDPF axisangle0	-0.320096 0.819360 0.475593 122.574418
USER    NEWDPF quaternion0	-0.280736 0.718610 0.417113 0.480419
USER    NEWDPF dihe0	-148.77 -78.65 -28.25 
USER  
USER                              x       y       z    vdW   Elec        q     RMS 
ATOM      1  C1  UNL     1       0.152   0.017  -0.679 -0.97 -0.00    +0.000     4.745
ATOM      2  C2  UNL     1       0.745  -1.162  -1.128 -0.85 -0.00    +0.001     4.745
ATOM      3  C3  UNL     1      -0.407   0.074   0.598 -1.10 -0.00    +0.001     4.745
ATOM      4  C4  UNL     1       0.781  -2.284  -0.301 -0.71 -0.00    +0.007     4.745
ATOM      5  C5  UNL     1      -0.370  -1.048   1.425 -0.84 -0.00    +0.007     4.745
ATOM      6  C6  UNL     1       0.223  -2.228   0.976 -0.67 +0.03    -0.057     4.745
ATOM      7  C10 UNL     1       0.260  -3.441   1.871 -0.63 -0.05    +0.066     4.745
ATOM      8  C11 UNL     1      -1.122  -3.964   2.250 -0.43 -0.20    +0.241     4.745
ATOM      9  N12 UNL     1      -1.478  -5.173   1.400 -0.38 +0.08    -0.073     4.745
ATOM     10  C7  UNL     1      -2.332  -6.099   2.189 -0.25 -0.38    +0.264     4.745
ATOM     11  C8  UNL     1      -0.213  -5.906   0.989 -0.13 -0.29    +0.272     4.745
ATOM     12  C9  UNL     1      -2.251  -4.731   0.170 -0.34 -0.29    +0.272     4.745
TER
ENDMDL


AVSFLD: # AVS field file
AVSFLD: #
AVSFLD: # Created by AutoDock
AVSFLD: #
AVSFLD: ndim=2           # number of dimensions in the field
AVSFLD: nspace=1         # number of physical coordinates
AVSFLD: veclen=7         # vector size
AVSFLD: dim1=12          # atoms
AVSFLD: dim2=2           # conformations
AVSFLD: data=Real       # data type (byte,integer,Real,double)
AVSFLD: field=uniform    # field coordinate layout
AVSFLD: label= x y z vdW Elec q RMS
AVSFLD: variable 1 file = g5_exoOA.dlg.pdb filetype = ascii offset = 5 stride = 12
AVSFLD: variable 2 file = g5_exoOA.dlg.pdb filetype = ascii offset = 6 stride = 12
AVSFLD: variable 3 file = g5_exoOA.dlg.pdb filetype = ascii offset = 7 stride = 12
AVSFLD: variable 4 file = g5_exoOA.dlg.pdb filetype = ascii offset = 8 stride = 12
AVSFLD: variable 5 file = g5_exoOA.dlg.pdb filetype = ascii offset = 9 stride = 12
AVSFLD: variable 6 file = g5_exoOA.dlg.pdb filetype = ascii offset = 10 stride = 12
AVSFLD: variable 7 file = g5_exoOA.dlg.pdb filetype = ascii offset = 11 stride = 12
AVSFLD: # end of file

>>> Closing the docking parameter file (DPF)...
This docking finished at:			11:57 27" a.m., 01/28/2021


________________________________________________________________________________

autodock4: Successful Completion on "amd8"

Real= 8m 01.85s,  CPU= 8m 01.49s,  System= 0.15s
________________________________________________________________________________
