# Supplementary material for: Binding free energy predictions in host-guest systems using Autodock4. A retrospective analysis on SAMPL6, SAMPL7 and SAMPL8 challenges
Source: J Comput Aided Mol Des. 2021 May 24;35(6):721–9. doi: 10.1007/s10822-021-00388-4 (PMC8141411; doi:10.1007/s10822-021-00388-4)
Supplement: Supplementary file 1 — Supplementary material 1 (ZIP 20409 kb) [file 10822_2021_388_MOESM1_ESM.zip › workspace/SAMPL7/exoOA/g4.pdb]

HETATM    1  C1  UNL     1      -0.608   6.220   3.410  1.00 20.00           C
HETATM    2  C2  UNL     1      -0.132   7.431   3.754  1.00 20.00           C
HETATM    3  C3  UNL     1       2.170   2.975   6.907  1.00 20.00           C
HETATM    4  C4  UNL     1      -0.929   8.705   3.748  1.00 20.00           C
HETATM    5  C5  UNL     1       1.296   7.591   4.202  1.00 20.00           C
HETATM    6  C6  UNL     1      -0.143   1.747   4.039  1.00 20.00           C
HETATM    7  C7  UNL     1       0.134   4.912   3.394  1.00 20.00           C
HETATM    8  C8  UNL     1       0.953   2.357   6.207  1.00 20.00           C
HETATM    9  C9  UNL     1       0.008   4.190   4.739  1.00 20.00           C
HETATM   10  C10 UNL     1       0.696   2.808   4.760  1.00 20.00           C
HETATM   11  O11 UNL     1       2.297   2.644   8.120  1.00 20.00           O
HETATM   12  O12 UNL     1       2.885   3.744   6.207  1.00 20.00           O
HETATM   13  H13 UNL     1      -1.655   6.143   3.118  1.00 20.00           H
HETATM   14  H14 UNL     1      -1.405   8.854   4.723  1.00 20.00           H
HETATM   15  H15 UNL     1      -1.728   8.714   3.003  1.00 20.00           H
HETATM   16  H16 UNL     1      -0.273   9.558   3.551  1.00 20.00           H
HETATM   17  H17 UNL     1       1.975   7.796   3.368  1.00 20.00           H
HETATM   18  H18 UNL     1       1.643   6.677   4.696  1.00 20.00           H
HETATM   19  H19 UNL     1       1.379   8.422   4.910  1.00 20.00           H
HETATM   20  H20 UNL     1      -1.120   1.619   4.515  1.00 20.00           H
HETATM   21  H21 UNL     1       0.356   0.773   4.065  1.00 20.00           H
HETATM   22  H22 UNL     1      -0.306   2.015   2.990  1.00 20.00           H
HETATM   23  H23 UNL     1       1.186   5.135   3.179  1.00 20.00           H
HETATM   24  H24 UNL     1      -0.207   4.262   2.583  1.00 20.00           H
HETATM   25  H25 UNL     1       1.042   1.263   6.240  1.00 20.00           H
HETATM   26  H26 UNL     1       0.088   2.621   6.830  1.00 20.00           H
HETATM   27  H27 UNL     1       0.425   4.821   5.535  1.00 20.00           H
HETATM   28  H28 UNL     1      -1.058   4.067   4.970  1.00 20.00           H
HETATM   29  H29 UNL     1       1.657   2.886   4.235  1.00 20.00           H
TER      30      UNL     1 
CONECT    1    2    7   13
CONECT    2    1    4    5
CONECT    3    8   11   12
CONECT    4    2   14   15   16
CONECT    5    2   17   18   19
CONECT    6   10   20   21   22
CONECT    7    1    9   23   24
CONECT    8    3   10   25   26
CONECT    9    7   10   27   28
CONECT   10    6    8    9   29
CONECT   11    3
CONECT   12    3
CONECT   13    1
CONECT   14    4
CONECT   15    4
CONECT   16    4
CONECT   17    5
CONECT   18    5
CONECT   19    5
CONECT   20    6
CONECT   21    6
CONECT   22    6
CONECT   23    7
CONECT   24    7
CONECT   25    8
CONECT   26    8
CONECT   27    9
CONECT   28    9
CONECT   29   10
END
