# Supplementary material for: Binding free energy predictions in host-guest systems using Autodock4. A retrospective analysis on SAMPL6, SAMPL7 and SAMPL8 challenges
Source: J Comput Aided Mol Des. 2021 May 24;35(6):721–9. doi: 10.1007/s10822-021-00388-4 (PMC8141411; doi:10.1007/s10822-021-00388-4)
Supplement: Supplementary file 1 — Supplementary material 1 (ZIP 20409 kb) [file 10822_2021_388_MOESM1_ESM.zip › workspace/SAMPL7/exoOA/g4_exoOA.dpf]

autodock_parameter_version 4.2       # used by autodock to validate parameter set
outlev 1                             # diagnostic output level
intelec                              # calculate internal electrostatics
seed pid time                        # seeds for random generator
ligand_types C OA                    # atoms types in ligand
fld exoOA.maps.fld                   # grid_data_file
map exoOA.C.map                      # atom-specific affinity map
map exoOA.OA.map                     # atom-specific affinity map
elecmap exoOA.e.map                  # electrostatics map
desolvmap exoOA.d.map                # desolvation map
move g4.pdbqt                        # small molecule
about 0.7189 4.6103 4.9572           # small molecule center
tran0 random                         # initial coordinates/A or random
quaternion0 random                   # initial orientation
dihe0 random                         # initial dihedrals (relative) or random
torsdof 5                            # torsional degrees of freedom
rmstol 2.0                           # cluster_tolerance/A
extnrg 1000.0                        # external grid energy
e0max 0.0 10000                      # max initial energy; max number of retries
ga_pop_size 150                      # number of individuals in population
ga_num_evals 2500000                 # maximum number of energy evaluations
ga_num_generations 27000             # maximum number of generations
ga_elitism 1                         # number of top individuals to survive to next generation
ga_mutation_rate 0.02                # rate of gene mutation
ga_crossover_rate 0.8                # rate of crossover
ga_window_size 10                    # 
ga_cauchy_alpha 0.0                  # Alpha parameter of Cauchy distribution
ga_cauchy_beta 1.0                   # Beta parameter Cauchy distribution
set_ga                               # set the above parameters for GA or LGA
sw_max_its 300                       # iterations of Solis & Wets local search
sw_max_succ 4                        # consecutive successes before changing rho
sw_max_fail 4                        # consecutive failures before changing rho
sw_rho 1.0                           # size of local search space to sample
sw_lb_rho 0.01                       # lower bound on rho
ls_search_freq 0.06                  # probability of performing local search on individual
set_psw1                             # set the above pseudo-Solis & Wets parameters
unbound_model bound               # state of unbound ligand
ga_run 50                            # do this many hybrid GA-LS runs
analysis                             # perform a ranked cluster analysis
