# Supplementary material for: Binding free energy predictions in host-guest systems using Autodock4. A retrospective analysis on SAMPL6, SAMPL7 and SAMPL8 challenges
Source: J Comput Aided Mol Des. 2021 May 24;35(6):721–9. doi: 10.1007/s10822-021-00388-4 (PMC8141411; doi:10.1007/s10822-021-00388-4)
Supplement: Supplementary file 1 — Supplementary material 1 (ZIP 20409 kb) [file 10822_2021_388_MOESM1_ESM.zip › workspace/SAMPL7/exoOA/g7_exoOA.dlg]

          AutoDock 4.2 Release 4.2.6   
         (C) 1989-2012 The Scripps Research Institute
        AutoDock comes with ABSOLUTELY NO WARRANTY.
        AutoDock is free software, and you are welcome
        to redistribute it under certain conditions;
        for details type 'autodock4 -C'

                     main.cc  $Revision: 1.213 $

                   Compiled on Jul 18 2014 at 18:34:22


This file was created at:			12:05 23" p.m., 01/28/2021
                   on host:		"amd8"
Current Working Directory = "/home/procacci/tex/Tesi/casbarra2/workspace/SAMPL7/GDCC/exo2OA"

      ________________________________________________________________

                   SETTING UP DEFAULT PARAMETER LIBRARY
      ________________________________________________________________


Random number generator was seeded with values 24636, 1611831923.
Docking parameter file (DPF) used for this docking:		g7_exoOA.dpf
DPF> autodock_parameter_version 4.2       # used by autodock to validate parameter set

	Autodock parameter version 4.2.
DPF> outlev 1                             # diagnostic output level

Output Level = 1  ADT-COMPATIBLE OUTPUT DURING DOCKING.
DPF> intelec                              # calculate internal electrostatics

Electrostatic energies will be calculated for all non-bonds between moving atoms.
DPF> seed pid time                        # seeds for random generator

Random number generator was seeded with values 24636, 1611831923.
DPF> ligand_types C N                     # atoms types in ligand

DPF> fld exoOA.maps.fld                   # grid_data_file

Opening Grid Map Dimensions file:		exoOA.maps.fld
Grid Point Spacing =				0.375 Angstroms

Even Number of User-specified Grid Points =	40 x-points
						40 y-points
						40 z-points

Coordinates of Central Grid Point of Maps =	(-0.001, -0.435, -0.003)
Macromolecule file used to create Grid Maps =	exoOA.pdbqt
Grid Parameter file used to create Grid Maps =	exoOA.gpf
Minimum coordinates in grid = (-7.501, -7.935, -7.503)
Maximum coordinates in grid = (7.499, 7.065, 7.497)

DPF> map exoOA.C.map                      # atom-specific affinity map

DPF> map exoOA.N.map                      # atom-specific affinity map

DPF> elecmap exoOA.e.map                  # electrostatics map

DPF> desolvmap exoOA.d.map                # desolvation map

DPF> move g7.pdbqt                        # small molecule

1,4-interactions will be _ignored_ in the non-bonded internal energy calculation.

Ligand PDBQT file = "g7.pdbqt"

INPUT LIGAND PDBQT FILE:
________________________

INPUT-LIGAND-PDBQT: REMARK  1 active torsions:
INPUT-LIGAND-PDBQT: REMARK  status: ('A' for Active; 'I' for Inactive)
INPUT-LIGAND-PDBQT: REMARK    1  A    between atoms: C6_6  and  N11_11 
INPUT-LIGAND-PDBQT: ROOT
INPUT-LIGAND-PDBQT: HETATM    1  C1  UNL     1       0.714   1.280  -0.144  1.00 20.00     0.006 C 
INPUT-LIGAND-PDBQT: HETATM    2  C2  UNL     1      -0.295  -0.779  -1.214  1.00 20.00     0.006 C 
INPUT-LIGAND-PDBQT: HETATM    3  C3  UNL     1       0.275   0.780   1.232  1.00 20.00     0.034 C 
INPUT-LIGAND-PDBQT: HETATM    4  C4  UNL     1      -0.734  -1.279   0.161  1.00 20.00     0.034 C 
INPUT-LIGAND-PDBQT: HETATM    5  C5  UNL     1       0.947   0.119  -1.121  1.00 20.00    -0.019 C 
INPUT-LIGAND-PDBQT: HETATM    6  C6  UNL     1      -0.958  -0.113   1.121  1.00 20.00     0.189 C 
INPUT-LIGAND-PDBQT: HETATM    7  C7  UNL     1       1.335   0.647  -2.502  1.00 20.00     0.010 C 
INPUT-LIGAND-PDBQT: ENDROOT
INPUT-LIGAND-PDBQT: BRANCH   6   8
INPUT-LIGAND-PDBQT: HETATM    8  N11 UNL     1      -1.282  -0.655   2.468  1.00 20.00    -0.074 N 
INPUT-LIGAND-PDBQT: HETATM    9  C8  UNL     1      -2.518  -1.561   2.404  1.00 20.00     0.272 C 
INPUT-LIGAND-PDBQT: HETATM   10  C9  UNL     1      -1.572   0.484   3.454  1.00 20.00     0.272 C 
INPUT-LIGAND-PDBQT: HETATM   11  C10 UNL     1      -0.111  -1.479   3.017  1.00 20.00     0.272 C 
INPUT-LIGAND-PDBQT: ENDBRANCH   6   8
INPUT-LIGAND-PDBQT: TORSDOF 1
________________________________________________________________________________

Total charge on ligand                               =	+1.002 e
REMARK  1 active torsions:
REMARK  status: ('A' for Active; 'I' for Inactive)
REMARK    1  A    between atoms: C6_6  and  N11_11 


Number of Rotatable Bonds in Small Molecule =	1 torsions
Number of atoms in ligand:  11

Number of non-hydrogen atoms in ligand:  11

Number of vibrational degrees of freedom of ligand:  27


Number of torsional degrees of freedom = 1
Estimated loss of torsional free energy upon binding = +0.2983 kcal/mol


DPF> about -0.3817 -0.2324 0.8069         # small molecule center

Small molecule center of rotation =	(-0.382, -0.232, +0.807)

DPF> tran0 random                         # initial coordinates/A or random

Initial translation =			(-2.198, 1.062, -4.493) Angstroms
DPF> quaternion0 random                   # initial orientation

Each run will begin with a new, random initial orientation.
Initial quaternion,  (x,y,z,w) =	( -0.834, -0.246, 0.063, 0.489 ),
DPF> dihe0 random                         # initial dihedrals (relative) or random

DPF> torsdof 1                            # torsional degrees of freedom

Number of torsional degrees of freedom = 1
Free energy coefficient for torsional degrees of freedom = 0.2983, the factory default value.

Estimated loss of torsional free energy upon binding = +0.2983 kcal/mol

DPF> rmstol 2.0                           # cluster_tolerance/A

Maximum RMS tolerance for conformational cluster analysis = 2.00 Angstroms
DPF> extnrg 1000.0                        # external grid energy

External grid energy (beyond grid map walls) = 1000.00

DPF> e0max 0.0 10000                      # max initial energy; max number of retries

Using user-specified maximum number of retries for simanneal initialization, 10000 retries.
If the simanneal initial energy is greater than e0max, 0.000,
then a new, random initial state will be created.

DPF> ga_pop_size 150                      # number of individuals in population

A population of 150 individuals will be used
DPF> ga_num_evals 2500000                 # maximum number of energy evaluations

There will be at most 2500000 function evaluations used.
DPF> ga_num_generations 27000             # maximum number of generations

The GA will run for at most 27000 generations.
DPF> ga_elitism 1                         # number of top individuals to survive to next generation

The 1 best will be preserved each GA generation.
DPF> ga_mutation_rate 0.02                # rate of gene mutation

The mutation rate is 0.020000.
DPF> ga_crossover_rate 0.8                # rate of crossover

The crossover rate is 0.800000.
DPF> ga_window_size 10                    # 

The GA's selection window is 10 generations.
DPF> ga_cauchy_alpha 0.0                  # Alpha parameter of Cauchy distribution

The alpha parameter (for the Cauchy distribution) is being set to 0.000000.
DPF> ga_cauchy_beta 1.0                   # Beta parameter Cauchy distribution

The beta parameter (for the Cauchy distribution) is being set to 1.000000.
DPF> set_ga                               # set the above parameters for GA or LGA

DPF> sw_max_its 300                       # iterations of Solis & Wets local search

Solis & Wets algorithms will perform at most 300 iterations.
DPF> sw_max_succ 4                        # consecutive successes before changing rho

Solis & Wets algorithms expand rho every 4 in a row successes.
DPF> sw_max_fail 4                        # consecutive failures before changing rho

Solis & Wets algorithms contract rho every 4 in a row failures.
DPF> sw_rho 1.0                           # size of local search space to sample

rho is set to 1.000000.
DPF> sw_lb_rho 0.01                       # lower bound on rho

rho will never get smaller than 0.010000.
DPF> ls_search_freq 0.06                  # probability of performing local search on individual

Local search will be performed with frequency 0.060000.
DPF> set_psw1                             # set the above pseudo-Solis & Wets parameters

Creating a new Local Search object using the pseudo-Solis-Wets algorithm (pSW1) with the current settings.

DPF> unbound_model bound               # state of unbound ligand

DPF> ga_run 50                            # do this many hybrid GA-LS runs

centering ligand on specified point: -0.382 -0.232 0.807
Furthest true ligand atom from "about" center is 3.830 Angstroms (maxrad).
Number of requested GA dockings = 50 runs
Unbound model to be used is 'same as bound' [AutoDock 4.2 default].

	BEGINNING GENETIC ALGORITHM DOCKING 1 of 50
Run: 1 Seed: 1686474111 553213989 [ Run 1 of 50 GA/GALS ]
Beginning LAMARCKIAN GENETIC ALGORITHM (LGA), with a maximum of 2500000 energy evaluations.

Final-Value: -8.496


	FINAL GENETIC ALGORITHM DOCKED STATE
	_______________________________________________


Detailed state:  trans 1.035 -2.900 -0.273 quatxyzw 0.119094 0.845114 -0.521101 0.007223 center -0.382 -0.232 0.807 ntor 1 131.5355
State:	  1.035  -2.900  -0.273   0.119  0.845 -0.521 179.172    131.54

DOCKED: MODEL        1
DOCKED: USER    Run = 1
DOCKED: USER    DPF = g7_exoOA.dpf
DOCKED: USER  
DOCKED: USER    Estimated Free Energy of Binding    =   -8.02 kcal/mol  [=(1)+(2)+(3)-(4)]
DOCKED: USER    Estimated Inhibition Constant, Ki   =    1.32 uM (micromolar)  [Temperature = 298.15 K]
DOCKED: USER    
DOCKED: USER    (1) Final Intermolecular Energy     =   -8.32 kcal/mol
DOCKED: USER        vdW + Hbond + desolv Energy     =   -7.28 kcal/mol
DOCKED: USER        Electrostatic Energy            =   -1.04 kcal/mol
DOCKED: USER    (2) Final Total Internal Energy     =   -0.18 kcal/mol
DOCKED: USER    (3) Torsional Free Energy           =   +0.30 kcal/mol
DOCKED: USER    (4) Unbound System's Energy  [=(2)] =   -0.18 kcal/mol
DOCKED: USER    
DOCKED: USER    
DOCKED: USER    NEWDPF move g7.pdbqt
DOCKED: USER    NEWDPF about -0.381700 -0.232400 0.806900
DOCKED: USER    NEWDPF tran0 1.035183 -2.899583 -0.273040
DOCKED: USER    NEWDPF quaternion0 0.119094 0.845114 -0.521101 0.007223
DOCKED: USER    NEWDPF axisangle0 0.119097 0.845136 -0.521115 179.172352
DOCKED: USER    NEWDPF quat0 0.119097 0.845136 -0.521115 179.172352
DOCKED: USER    NEWDPF dihe0 131.54 
DOCKED: USER  keepresnum = 1 
DOCKED: USER  
DOCKED: REMARK  1 active torsions:
DOCKED: REMARK  status: ('A' for Active; 'I' for Inactive)
DOCKED: REMARK    1  A    between atoms: C6_6  and  N11_11 
DOCKED: USER                              x       y       z     vdW  Elec       q    Type
DOCKED: USER                           _______ _______ _______ _____ _____    ______ ____
DOCKED: ROOT
DOCKED: ATOM      1  C1  UNL     1       0.393  -1.187  -1.296 -0.90 -0.00    +0.006 C 
DOCKED: ATOM      2  C2  UNL     1       1.121  -1.339   1.123 -0.91 -0.00    +0.006 C 
DOCKED: ATOM      3  C3  UNL     1       0.535  -2.702  -1.434 -0.76 -0.02    +0.034 C 
DOCKED: ATOM      4  C4  UNL     1       1.263  -2.854   0.985 -0.76 -0.02    +0.034 C 
DOCKED: ATOM      5  C5  UNL     1       0.075  -0.777   0.149 -1.13 +0.01    -0.019 C 
DOCKED: ATOM      6  C6  UNL     1       1.575  -3.245  -0.457 -0.50 -0.13    +0.189 C 
DOCKED: ATOM      7  C7  UNL     1      -0.011   0.744   0.270 -1.22 -0.01    +0.010 C 
DOCKED: ENDROOT
DOCKED: BRANCH   6   8
DOCKED: ATOM      8  N11 UNL     1       1.602  -4.729  -0.558 -0.39 +0.07    -0.074 N 
DOCKED: ATOM      9  C8  UNL     1       0.180  -5.301  -0.496 -0.13 -0.27    +0.272 C 
DOCKED: ATOM     10  C9  UNL     1       2.414  -5.335   0.594 -0.30 -0.32    +0.272 C 
DOCKED: ATOM     11  C10 UNL     1       2.239  -5.171  -1.881 -0.29 -0.35    +0.272 C 
DOCKED: ENDBRANCH   6   8
DOCKED: TORSDOF 1
DOCKED: TER
DOCKED: ENDMDL
________________________________________________________________________________


	BEGINNING GENETIC ALGORITHM DOCKING 2 of 50
Run: 2 Seed: 759146446 1288129404 [ Run 2 of 50 GA/GALS ]
Beginning LAMARCKIAN GENETIC ALGORITHM (LGA), with a maximum of 2500000 energy evaluations.

Final-Value: -8.496


	FINAL GENETIC ALGORITHM DOCKED STATE
	_______________________________________________


Detailed state:  trans 1.074 -2.918 -0.248 quatxyzw -0.110303 -0.842055 0.527994 -0.000053 center -0.382 -0.232 0.807 ntor 1 -114.4689
State:	  1.074  -2.918  -0.248  -0.110 -0.842  0.528 -179.994   -114.47

DOCKED: MODEL        2
DOCKED: USER    Run = 2
DOCKED: USER    DPF = g7_exoOA.dpf
DOCKED: USER  
DOCKED: USER    Estimated Free Energy of Binding    =   -8.02 kcal/mol  [=(1)+(2)+(3)-(4)]
DOCKED: USER    Estimated Inhibition Constant, Ki   =    1.33 uM (micromolar)  [Temperature = 298.15 K]
DOCKED: USER    
DOCKED: USER    (1) Final Intermolecular Energy     =   -8.32 kcal/mol
DOCKED: USER        vdW + Hbond + desolv Energy     =   -7.27 kcal/mol
DOCKED: USER        Electrostatic Energy            =   -1.04 kcal/mol
DOCKED: USER    (2) Final Total Internal Energy     =   -0.18 kcal/mol
DOCKED: USER    (3) Torsional Free Energy           =   +0.30 kcal/mol
DOCKED: USER    (4) Unbound System's Energy  [=(2)] =   -0.18 kcal/mol
DOCKED: USER    
DOCKED: USER    
DOCKED: USER    NEWDPF move g7.pdbqt
DOCKED: USER    NEWDPF about -0.381700 -0.232400 0.806900
DOCKED: USER    NEWDPF tran0 1.073783 -2.917891 -0.248289
DOCKED: USER    NEWDPF quaternion0 -0.110303 -0.842055 0.527994 -0.000053
DOCKED: USER    NEWDPF axisangle0 -0.110303 -0.842055 0.527994 -179.993899
DOCKED: USER    NEWDPF quat0 -0.110303 -0.842055 0.527994 -179.993899
DOCKED: USER    NEWDPF dihe0 -114.47 
DOCKED: USER  keepresnum = 1 
DOCKED: USER  
DOCKED: REMARK  1 active torsions:
DOCKED: REMARK  status: ('A' for Active; 'I' for Inactive)
DOCKED: REMARK    1  A    between atoms: C6_6  and  N11_11 
DOCKED: USER                              x       y       z     vdW  Elec       q    Type
DOCKED: USER                           _______ _______ _______ _____ _____    ______ ____
DOCKED: ROOT
DOCKED: ATOM      1  C1  UNL     1       0.396  -1.236  -1.300 -0.90 -0.00    +0.006 C 
DOCKED: ATOM      2  C2  UNL     1       1.123  -1.333   1.122 -0.91 -0.00    +0.006 C 
DOCKED: ATOM      3  C3  UNL     1       0.572  -2.751  -1.413 -0.76 -0.02    +0.034 C 
DOCKED: ATOM      4  C4  UNL     1       1.298  -2.847   1.009 -0.76 -0.02    +0.034 C 
DOCKED: ATOM      5  C5  UNL     1       0.067  -0.810   0.138 -1.12 +0.01    -0.019 C 
DOCKED: ATOM      6  C6  UNL     1       1.622  -3.254  -0.426 -0.50 -0.13    +0.189 C 
DOCKED: ATOM      7  C7  UNL     1      -0.052   0.711   0.234 -1.23 -0.01    +0.010 C 
DOCKED: ENDROOT
DOCKED: BRANCH   6   8
DOCKED: ATOM      8  N11 UNL     1       1.680  -4.739  -0.503 -0.40 +0.07    -0.074 N 
DOCKED: ATOM      9  C8  UNL     1       2.191  -5.191  -1.876 -0.30 -0.35    +0.272 C 
DOCKED: ATOM     10  C9  UNL     1       0.289  -5.347  -0.284 -0.12 -0.27    +0.272 C 
DOCKED: ATOM     11  C10 UNL     1       2.623  -5.300   0.568 -0.29 -0.32    +0.272 C 
DOCKED: ENDBRANCH   6   8
DOCKED: TORSDOF 1
DOCKED: TER
DOCKED: ENDMDL
________________________________________________________________________________


	BEGINNING GENETIC ALGORITHM DOCKING 3 of 50
Run: 3 Seed: 430923211 1512582133 [ Run 3 of 50 GA/GALS ]
Beginning LAMARCKIAN GENETIC ALGORITHM (LGA), with a maximum of 2500000 energy evaluations.

Final-Value: -8.489


	FINAL GENETIC ALGORITHM DOCKED STATE
	_______________________________________________


Detailed state:  trans 1.025 -2.908 -0.283 quatxyzw 0.130015 0.845713 -0.517551 -0.002481 center -0.382 -0.232 0.807 ntor 1 116.5883
State:	  1.025  -2.908  -0.283   0.130  0.846 -0.518 -179.716    116.59

DOCKED: MODEL        3
DOCKED: USER    Run = 3
DOCKED: USER    DPF = g7_exoOA.dpf
DOCKED: USER  
DOCKED: USER    Estimated Free Energy of Binding    =   -8.01 kcal/mol  [=(1)+(2)+(3)-(4)]
DOCKED: USER    Estimated Inhibition Constant, Ki   =    1.34 uM (micromolar)  [Temperature = 298.15 K]
DOCKED: USER    
DOCKED: USER    (1) Final Intermolecular Energy     =   -8.31 kcal/mol
DOCKED: USER        vdW + Hbond + desolv Energy     =   -7.28 kcal/mol
DOCKED: USER        Electrostatic Energy            =   -1.03 kcal/mol
DOCKED: USER    (2) Final Total Internal Energy     =   -0.18 kcal/mol
DOCKED: USER    (3) Torsional Free Energy           =   +0.30 kcal/mol
DOCKED: USER    (4) Unbound System's Energy  [=(2)] =   -0.18 kcal/mol
DOCKED: USER    
DOCKED: USER    
DOCKED: USER    NEWDPF move g7.pdbqt
DOCKED: USER    NEWDPF about -0.381700 -0.232400 0.806900
DOCKED: USER    NEWDPF tran0 1.024712 -2.907542 -0.283214
DOCKED: USER    NEWDPF quaternion0 0.130015 0.845713 -0.517551 -0.002481
DOCKED: USER    NEWDPF axisangle0 0.130016 0.845716 -0.517553 -179.715687
DOCKED: USER    NEWDPF quat0 0.130016 0.845716 -0.517553 -179.715687
DOCKED: USER    NEWDPF dihe0 116.59 
DOCKED: USER  keepresnum = 1 
DOCKED: USER  
DOCKED: REMARK  1 active torsions:
DOCKED: REMARK  status: ('A' for Active; 'I' for Inactive)
DOCKED: REMARK    1  A    between atoms: C6_6  and  N11_11 
DOCKED: USER                              x       y       z     vdW  Elec       q    Type
DOCKED: USER                           _______ _______ _______ _____ _____    ______ ____
DOCKED: ROOT
DOCKED: ATOM      1  C1  UNL     1       0.427  -1.185  -1.317 -0.89 -0.00    +0.006 C 
DOCKED: ATOM      2  C2  UNL     1       1.083  -1.354   1.121 -0.91 -0.00    +0.006 C 
DOCKED: ATOM      3  C3  UNL     1       0.560  -2.701  -1.457 -0.76 -0.02    +0.034 C 
DOCKED: ATOM      4  C4  UNL     1       1.216  -2.869   0.981 -0.75 -0.02    +0.034 C 
DOCKED: ATOM      5  C5  UNL     1       0.070  -0.779   0.120 -1.12 +0.01    -0.019 C 
DOCKED: ATOM      6  C6  UNL     1       1.567  -3.257  -0.454 -0.50 -0.13    +0.189 C 
DOCKED: ATOM      7  C7  UNL     1      -0.007   0.743   0.246 -1.22 -0.01    +0.010 C 
DOCKED: ENDROOT
DOCKED: BRANCH   6   8
DOCKED: ATOM      8  N11 UNL     1       1.584  -4.740  -0.560 -0.39 +0.07    -0.074 N 
DOCKED: ATOM      9  C8  UNL     1       0.220  -5.326  -0.174 -0.12 -0.27    +0.272 C 
DOCKED: ATOM     10  C9  UNL     1       2.645  -5.338   0.374 -0.30 -0.33    +0.272 C 
DOCKED: ATOM     11  C10 UNL     1       1.906  -5.178  -1.994 -0.31 -0.33    +0.272 C 
DOCKED: ENDBRANCH   6   8
DOCKED: TORSDOF 1
DOCKED: TER
DOCKED: ENDMDL
________________________________________________________________________________


	BEGINNING GENETIC ALGORITHM DOCKING 4 of 50
Run: 4 Seed: 522040501 43620633 [ Run 4 of 50 GA/GALS ]
Beginning LAMARCKIAN GENETIC ALGORITHM (LGA), with a maximum of 2500000 energy evaluations.

Final-Value: -8.493


	FINAL GENETIC ALGORITHM DOCKED STATE
	_______________________________________________


Detailed state:  trans 1.027 -2.902 -0.278 quatxyzw 0.124485 0.845343 -0.519512 0.002472 center -0.382 -0.232 0.807 ntor 1 -108.9118
State:	  1.027  -2.902  -0.278   0.124  0.845 -0.520 179.717   -108.91

DOCKED: MODEL        4
DOCKED: USER    Run = 4
DOCKED: USER    DPF = g7_exoOA.dpf
DOCKED: USER  
DOCKED: USER    Estimated Free Energy of Binding    =   -8.02 kcal/mol  [=(1)+(2)+(3)-(4)]
DOCKED: USER    Estimated Inhibition Constant, Ki   =    1.33 uM (micromolar)  [Temperature = 298.15 K]
DOCKED: USER    
DOCKED: USER    (1) Final Intermolecular Energy     =   -8.31 kcal/mol
DOCKED: USER        vdW + Hbond + desolv Energy     =   -7.28 kcal/mol
DOCKED: USER        Electrostatic Energy            =   -1.04 kcal/mol
DOCKED: USER    (2) Final Total Internal Energy     =   -0.18 kcal/mol
DOCKED: USER    (3) Torsional Free Energy           =   +0.30 kcal/mol
DOCKED: USER    (4) Unbound System's Energy  [=(2)] =   -0.18 kcal/mol
DOCKED: USER    
DOCKED: USER    
DOCKED: USER    NEWDPF move g7.pdbqt
DOCKED: USER    NEWDPF about -0.381700 -0.232400 0.806900
DOCKED: USER    NEWDPF tran0 1.027023 -2.901547 -0.278267
DOCKED: USER    NEWDPF quaternion0 0.124485 0.845343 -0.519512 0.002472
DOCKED: USER    NEWDPF axisangle0 0.124486 0.845346 -0.519514 179.716750
DOCKED: USER    NEWDPF quat0 0.124486 0.845346 -0.519514 179.716750
DOCKED: USER    NEWDPF dihe0 -108.91 
DOCKED: USER  keepresnum = 1 
DOCKED: USER  
DOCKED: REMARK  1 active torsions:
DOCKED: REMARK  status: ('A' for Active; 'I' for Inactive)
DOCKED: REMARK    1  A    between atoms: C6_6  and  N11_11 
DOCKED: USER                              x       y       z     vdW  Elec       q    Type
DOCKED: USER                           _______ _______ _______ _____ _____    ______ ____
DOCKED: ROOT
DOCKED: ATOM      1  C1  UNL     1       0.407  -1.184  -1.307 -0.89 -0.00    +0.006 C 
DOCKED: ATOM      2  C2  UNL     1       1.099  -1.344   1.121 -0.91 -0.00    +0.006 C 
DOCKED: ATOM      3  C3  UNL     1       0.544  -2.700  -1.446 -0.76 -0.02    +0.034 C 
DOCKED: ATOM      4  C4  UNL     1       1.237  -2.859   0.983 -0.76 -0.02    +0.034 C 
DOCKED: ATOM      5  C5  UNL     1       0.070  -0.776   0.134 -1.13 +0.01    -0.019 C 
DOCKED: ATOM      6  C6  UNL     1       1.568  -3.249  -0.456 -0.50 -0.13    +0.189 C 
DOCKED: ATOM      7  C7  UNL     1      -0.012   0.746   0.257 -1.22 -0.01    +0.010 C 
DOCKED: ENDROOT
DOCKED: BRANCH   6   8
DOCKED: ATOM      8  N11 UNL     1       1.590  -4.733  -0.559 -0.39 +0.07    -0.074 N 
DOCKED: ATOM      9  C8  UNL     1       2.234  -5.175  -1.878 -0.29 -0.35    +0.272 C 
DOCKED: ATOM     10  C9  UNL     1       0.165  -5.299  -0.507 -0.13 -0.27    +0.272 C 
DOCKED: ATOM     11  C10 UNL     1       2.392  -5.345   0.596 -0.30 -0.31    +0.272 C 
DOCKED: ENDBRANCH   6   8
DOCKED: TORSDOF 1
DOCKED: TER
DOCKED: ENDMDL
________________________________________________________________________________


	BEGINNING GENETIC ALGORITHM DOCKING 5 of 50
Run: 5 Seed: 1133260122 736425334 [ Run 5 of 50 GA/GALS ]
Beginning LAMARCKIAN GENETIC ALGORITHM (LGA), with a maximum of 2500000 energy evaluations.

Final-Value: -8.486


	FINAL GENETIC ALGORITHM DOCKED STATE
	_______________________________________________


Detailed state:  trans -1.029 -2.833 0.347 quatxyzw 0.546456 -0.006338 0.130511 -0.827232 center -0.382 -0.232 0.807 ntor 1 -2.2942
State:	 -1.029  -2.833   0.347   0.973 -0.011  0.232 -68.369     -2.29

DOCKED: MODEL        5
DOCKED: USER    Run = 5
DOCKED: USER    DPF = g7_exoOA.dpf
DOCKED: USER  
DOCKED: USER    Estimated Free Energy of Binding    =   -8.01 kcal/mol  [=(1)+(2)+(3)-(4)]
DOCKED: USER    Estimated Inhibition Constant, Ki   =    1.35 uM (micromolar)  [Temperature = 298.15 K]
DOCKED: USER    
DOCKED: USER    (1) Final Intermolecular Energy     =   -8.31 kcal/mol
DOCKED: USER        vdW + Hbond + desolv Energy     =   -7.30 kcal/mol
DOCKED: USER        Electrostatic Energy            =   -1.01 kcal/mol
DOCKED: USER    (2) Final Total Internal Energy     =   -0.18 kcal/mol
DOCKED: USER    (3) Torsional Free Energy           =   +0.30 kcal/mol
DOCKED: USER    (4) Unbound System's Energy  [=(2)] =   -0.18 kcal/mol
DOCKED: USER    
DOCKED: USER    
DOCKED: USER    NEWDPF move g7.pdbqt
DOCKED: USER    NEWDPF about -0.381700 -0.232400 0.806900
DOCKED: USER    NEWDPF tran0 -1.028545 -2.832695 0.346713
DOCKED: USER    NEWDPF quaternion0 0.546456 -0.006338 0.130511 -0.827232
DOCKED: USER    NEWDPF axisangle0 0.972583 -0.011280 0.232283 -68.369131
DOCKED: USER    NEWDPF quat0 0.972583 -0.011280 0.232283 -68.369131
DOCKED: USER    NEWDPF dihe0 -2.29 
DOCKED: USER  keepresnum = 1 
DOCKED: USER  
DOCKED: REMARK  1 active torsions:
DOCKED: REMARK  status: ('A' for Active; 'I' for Inactive)
DOCKED: REMARK    1  A    between atoms: C6_6  and  N11_11 
DOCKED: USER                              x       y       z     vdW  Elec       q    Type
DOCKED: USER                           _______ _______ _______ _____ _____    ______ ____
DOCKED: ROOT
DOCKED: ATOM      1  C1  UNL     1      -0.433  -1.185   1.496 -0.95 -0.00    +0.006 C 
DOCKED: ATOM      2  C2  UNL     1      -1.090  -1.186  -0.947 -0.83 -0.00    +0.006 C 
DOCKED: ATOM      3  C3  UNL     1      -0.564  -2.707   1.532 -0.78 -0.02    +0.034 C 
DOCKED: ATOM      4  C4  UNL     1      -1.221  -2.707  -0.912 -0.76 -0.02    +0.034 C 
DOCKED: ATOM      5  C5  UNL     1      -0.078  -0.679   0.091 -1.15 +0.01    -0.019 C 
DOCKED: ATOM      6  C6  UNL     1      -1.570  -3.194   0.493 -0.51 -0.13    +0.189 C 
DOCKED: ATOM      7  C7  UNL     1      -0.004   0.847   0.071 -1.19 -0.01    +0.010 C 
DOCKED: ENDROOT
DOCKED: BRANCH   6   8
DOCKED: ATOM      8  N11 UNL     1      -1.584  -4.681   0.496 -0.39 +0.07    -0.074 N 
DOCKED: ATOM      9  C8  UNL     1      -2.625  -5.215  -0.496 -0.31 -0.32    +0.272 C 
DOCKED: ATOM     10  C9  UNL     1      -1.933  -5.215   1.892 -0.32 -0.32    +0.272 C 
DOCKED: ATOM     11  C10 UNL     1      -0.212  -5.238   0.098 -0.12 -0.26    +0.272 C 
DOCKED: ENDBRANCH   6   8
DOCKED: TORSDOF 1
DOCKED: TER
DOCKED: ENDMDL
________________________________________________________________________________


	BEGINNING GENETIC ALGORITHM DOCKING 6 of 50
Run: 6 Seed: 8660590 257328147 [ Run 6 of 50 GA/GALS ]
Beginning LAMARCKIAN GENETIC ALGORITHM (LGA), with a maximum of 2500000 energy evaluations.

Final-Value: -8.495


	FINAL GENETIC ALGORITHM DOCKED STATE
	_______________________________________________


Detailed state:  trans 1.098 -2.919 -0.264 quatxyzw 0.118882 0.844038 -0.522880 -0.007966 center -0.382 -0.232 0.807 ntor 1 5.8318
State:	  1.098  -2.919  -0.264   0.119  0.844 -0.523 -179.087      5.83

DOCKED: MODEL        6
DOCKED: USER    Run = 6
DOCKED: USER    DPF = g7_exoOA.dpf
DOCKED: USER  
DOCKED: USER    Estimated Free Energy of Binding    =   -8.02 kcal/mol  [=(1)+(2)+(3)-(4)]
DOCKED: USER    Estimated Inhibition Constant, Ki   =    1.33 uM (micromolar)  [Temperature = 298.15 K]
DOCKED: USER    
DOCKED: USER    (1) Final Intermolecular Energy     =   -8.32 kcal/mol
DOCKED: USER        vdW + Hbond + desolv Energy     =   -7.27 kcal/mol
DOCKED: USER        Electrostatic Energy            =   -1.05 kcal/mol
DOCKED: USER    (2) Final Total Internal Energy     =   -0.18 kcal/mol
DOCKED: USER    (3) Torsional Free Energy           =   +0.30 kcal/mol
DOCKED: USER    (4) Unbound System's Energy  [=(2)] =   -0.18 kcal/mol
DOCKED: USER    
DOCKED: USER    
DOCKED: USER    NEWDPF move g7.pdbqt
DOCKED: USER    NEWDPF about -0.381700 -0.232400 0.806900
DOCKED: USER    NEWDPF tran0 1.097882 -2.919285 -0.263942
DOCKED: USER    NEWDPF quaternion0 0.118882 0.844038 -0.522880 -0.007966
DOCKED: USER    NEWDPF axisangle0 0.118886 0.844065 -0.522897 -179.087210
DOCKED: USER    NEWDPF quat0 0.118886 0.844065 -0.522897 -179.087210
DOCKED: USER    NEWDPF dihe0 5.83 
DOCKED: USER  keepresnum = 1 
DOCKED: USER  
DOCKED: REMARK  1 active torsions:
DOCKED: REMARK  status: ('A' for Active; 'I' for Inactive)
DOCKED: REMARK    1  A    between atoms: C6_6  and  N11_11 
DOCKED: USER                              x       y       z     vdW  Elec       q    Type
DOCKED: USER                           _______ _______ _______ _____ _____    ______ ____
DOCKED: ROOT
DOCKED: ATOM      1  C1  UNL     1       0.455  -1.225  -1.316 -0.89 -0.00    +0.006 C 
DOCKED: ATOM      2  C2  UNL     1       1.123  -1.347   1.121 -0.91 -0.00    +0.006 C 
DOCKED: ATOM      3  C3  UNL     1       0.624  -2.739  -1.439 -0.76 -0.02    +0.034 C 
DOCKED: ATOM      4  C4  UNL     1       1.293  -2.860   0.999 -0.76 -0.02    +0.034 C 
DOCKED: ATOM      5  C5  UNL     1       0.094  -0.809   0.117 -1.12 +0.01    -0.019 C 
DOCKED: ATOM      6  C6  UNL     1       1.648  -3.257  -0.432 -0.50 -0.13    +0.189 C 
DOCKED: ATOM      7  C7  UNL     1      -0.019   0.712   0.224 -1.23 -0.01    +0.010 C 
DOCKED: ENDROOT
DOCKED: BRANCH   6   8
DOCKED: ATOM      8  N11 UNL     1       1.700  -4.741  -0.520 -0.40 +0.07    -0.074 N 
DOCKED: ATOM      9  C8  UNL     1       2.609  -5.317   0.573 -0.29 -0.32    +0.272 C 
DOCKED: ATOM     10  C9  UNL     1       2.249  -5.183  -1.883 -0.29 -0.35    +0.272 C 
DOCKED: ATOM     11  C10 UNL     1       0.301  -5.344  -0.348 -0.12 -0.27    +0.272 C 
DOCKED: ENDBRANCH   6   8
DOCKED: TORSDOF 1
DOCKED: TER
DOCKED: ENDMDL
________________________________________________________________________________


	BEGINNING GENETIC ALGORITHM DOCKING 7 of 50
Run: 7 Seed: 1210405119 1625188495 [ Run 7 of 50 GA/GALS ]
Beginning LAMARCKIAN GENETIC ALGORITHM (LGA), with a maximum of 2500000 energy evaluations.

Final-Value: -8.485


	FINAL GENETIC ALGORITHM DOCKED STATE
	_______________________________________________


Detailed state:  trans 1.068 -2.893 -0.266 quatxyzw -0.144790 -0.842391 0.518112 0.031193 center -0.382 -0.232 0.807 ntor 1 -121.9189
State:	  1.068  -2.893  -0.266  -0.145 -0.843  0.518 176.425   -121.92

DOCKED: MODEL        7
DOCKED: USER    Run = 7
DOCKED: USER    DPF = g7_exoOA.dpf
DOCKED: USER  
DOCKED: USER    Estimated Free Energy of Binding    =   -8.01 kcal/mol  [=(1)+(2)+(3)-(4)]
DOCKED: USER    Estimated Inhibition Constant, Ki   =    1.35 uM (micromolar)  [Temperature = 298.15 K]
DOCKED: USER    
DOCKED: USER    (1) Final Intermolecular Energy     =   -8.31 kcal/mol
DOCKED: USER        vdW + Hbond + desolv Energy     =   -7.27 kcal/mol
DOCKED: USER        Electrostatic Energy            =   -1.04 kcal/mol
DOCKED: USER    (2) Final Total Internal Energy     =   -0.18 kcal/mol
DOCKED: USER    (3) Torsional Free Energy           =   +0.30 kcal/mol
DOCKED: USER    (4) Unbound System's Energy  [=(2)] =   -0.18 kcal/mol
DOCKED: USER    
DOCKED: USER    
DOCKED: USER    NEWDPF move g7.pdbqt
DOCKED: USER    NEWDPF about -0.381700 -0.232400 0.806900
DOCKED: USER    NEWDPF tran0 1.067938 -2.893236 -0.266301
DOCKED: USER    NEWDPF quaternion0 -0.144790 -0.842391 0.518112 0.031193
DOCKED: USER    NEWDPF axisangle0 -0.144861 -0.842801 0.518364 176.424996
DOCKED: USER    NEWDPF quat0 -0.144861 -0.842801 0.518364 176.424996
DOCKED: USER    NEWDPF dihe0 -121.92 
DOCKED: USER  keepresnum = 1 
DOCKED: USER  
DOCKED: REMARK  1 active torsions:
DOCKED: REMARK  status: ('A' for Active; 'I' for Inactive)
DOCKED: REMARK    1  A    between atoms: C6_6  and  N11_11 
DOCKED: USER                              x       y       z     vdW  Elec       q    Type
DOCKED: USER                           _______ _______ _______ _____ _____    ______ ____
DOCKED: ROOT
DOCKED: ATOM      1  C1  UNL     1       0.531  -1.186  -1.356 -0.87 -0.00    +0.006 C 
DOCKED: ATOM      2  C2  UNL     1       1.031  -1.323   1.120 -0.92 -0.00    +0.006 C 
DOCKED: ATOM      3  C3  UNL     1       0.678  -2.703  -1.470 -0.77 -0.02    +0.034 C 
DOCKED: ATOM      4  C4  UNL     1       1.179  -2.839   1.007 -0.76 -0.02    +0.034 C 
DOCKED: ATOM      5  C5  UNL     1       0.083  -0.764   0.050 -1.13 +0.01    -0.019 C 
DOCKED: ATOM      6  C6  UNL     1       1.621  -3.242  -0.398 -0.50 -0.13    +0.189 C 
DOCKED: ATOM      7  C7  UNL     1      -0.008   0.759   0.152 -1.22 -0.01    +0.010 C 
DOCKED: ENDROOT
DOCKED: BRANCH   6   8
DOCKED: ATOM      8  N11 UNL     1       1.650  -4.727  -0.485 -0.40 +0.07    -0.074 N 
DOCKED: ATOM      9  C8  UNL     1       2.100  -5.178  -1.880 -0.30 -0.34    +0.272 C 
DOCKED: ATOM     10  C9  UNL     1       0.257  -5.311  -0.217 -0.12 -0.27    +0.272 C 
DOCKED: ATOM     11  C10 UNL     1       2.623  -5.312   0.546 -0.29 -0.33    +0.272 C 
DOCKED: ENDBRANCH   6   8
DOCKED: TORSDOF 1
DOCKED: TER
DOCKED: ENDMDL
________________________________________________________________________________


	BEGINNING GENETIC ALGORITHM DOCKING 8 of 50
Run: 8 Seed: 1115558994 578007521 [ Run 8 of 50 GA/GALS ]
Beginning LAMARCKIAN GENETIC ALGORITHM (LGA), with a maximum of 2500000 energy evaluations.

Final-Value: -8.492


	FINAL GENETIC ALGORITHM DOCKED STATE
	_______________________________________________


Detailed state:  trans -1.089 -2.883 0.373 quatxyzw -0.564570 -0.029189 -0.090309 0.819910 center -0.382 -0.232 0.807 ntor 1 129.3719
State:	 -1.089  -2.883   0.373  -0.986 -0.051 -0.158 69.848    129.37

DOCKED: MODEL        8
DOCKED: USER    Run = 8
DOCKED: USER    DPF = g7_exoOA.dpf
DOCKED: USER  
DOCKED: USER    Estimated Free Energy of Binding    =   -8.02 kcal/mol  [=(1)+(2)+(3)-(4)]
DOCKED: USER    Estimated Inhibition Constant, Ki   =    1.33 uM (micromolar)  [Temperature = 298.15 K]
DOCKED: USER    
DOCKED: USER    (1) Final Intermolecular Energy     =   -8.31 kcal/mol
DOCKED: USER        vdW + Hbond + desolv Energy     =   -7.29 kcal/mol
DOCKED: USER        Electrostatic Energy            =   -1.03 kcal/mol
DOCKED: USER    (2) Final Total Internal Energy     =   -0.18 kcal/mol
DOCKED: USER    (3) Torsional Free Energy           =   +0.30 kcal/mol
DOCKED: USER    (4) Unbound System's Energy  [=(2)] =   -0.18 kcal/mol
DOCKED: USER    
DOCKED: USER    
DOCKED: USER    NEWDPF move g7.pdbqt
DOCKED: USER    NEWDPF about -0.381700 -0.232400 0.806900
DOCKED: USER    NEWDPF tran0 -1.089361 -2.883099 0.373288
DOCKED: USER    NEWDPF quaternion0 -0.564570 -0.029189 -0.090309 0.819910
DOCKED: USER    NEWDPF axisangle0 -0.986163 -0.050985 -0.157747 69.848412
DOCKED: USER    NEWDPF quat0 -0.986163 -0.050985 -0.157747 69.848412
DOCKED: USER    NEWDPF dihe0 129.37 
DOCKED: USER  keepresnum = 1 
DOCKED: USER  
DOCKED: REMARK  1 active torsions:
DOCKED: REMARK  status: ('A' for Active; 'I' for Inactive)
DOCKED: REMARK    1  A    between atoms: C6_6  and  N11_11 
DOCKED: USER                              x       y       z     vdW  Elec       q    Type
DOCKED: USER                           _______ _______ _______ _____ _____    ______ ____
DOCKED: ROOT
DOCKED: ATOM      1  C1  UNL     1      -0.330  -1.286   1.498 -0.94 -0.00    +0.006 C 
DOCKED: ATOM      2  C2  UNL     1      -1.244  -1.196  -0.860 -0.84 -0.00    +0.006 C 
DOCKED: ATOM      3  C3  UNL     1      -0.497  -2.805   1.505 -0.76 -0.02    +0.034 C 
DOCKED: ATOM      4  C4  UNL     1      -1.412  -2.715  -0.853 -0.77 -0.02    +0.034 C 
DOCKED: ATOM      5  C5  UNL     1      -0.114  -0.746   0.077 -1.13 +0.01    -0.019 C 
DOCKED: ATOM      6  C6  UNL     1      -1.622  -3.235   0.567 -0.50 -0.13    +0.189 C 
DOCKED: ATOM      7  C7  UNL     1      -0.001   0.778   0.091 -1.21 -0.01    +0.010 C 
DOCKED: ENDROOT
DOCKED: BRANCH   6   8
DOCKED: ATOM      8  N11 UNL     1      -1.676  -4.721   0.530 -0.39 +0.07    -0.074 N 
DOCKED: ATOM      9  C8  UNL     1      -0.286  -5.307   0.250 -0.12 -0.27    +0.272 C 
DOCKED: ATOM     10  C9  UNL     1      -2.630  -5.202  -0.571 -0.31 -0.32    +0.272 C 
DOCKED: ATOM     11  C10 UNL     1      -2.170  -5.279   1.871 -0.30 -0.34    +0.272 C 
DOCKED: ENDBRANCH   6   8
DOCKED: TORSDOF 1
DOCKED: TER
DOCKED: ENDMDL
________________________________________________________________________________


	BEGINNING GENETIC ALGORITHM DOCKING 9 of 50
Run: 9 Seed: 13607896 1784050427 [ Run 9 of 50 GA/GALS ]
Beginning LAMARCKIAN GENETIC ALGORITHM (LGA), with a maximum of 2500000 energy evaluations.

Final-Value: -8.471


	FINAL GENETIC ALGORITHM DOCKED STATE
	_______________________________________________


Detailed state:  trans 0.226 -2.959 1.180 quatxyzw -0.493665 -0.550696 0.255222 0.622809 center -0.382 -0.232 0.807 ntor 1 -1.6507
State:	  0.226  -2.959   1.180  -0.631 -0.704  0.326 102.957     -1.65

DOCKED: MODEL        9
DOCKED: USER    Run = 9
DOCKED: USER    DPF = g7_exoOA.dpf
DOCKED: USER  
DOCKED: USER    Estimated Free Energy of Binding    =   -7.99 kcal/mol  [=(1)+(2)+(3)-(4)]
DOCKED: USER    Estimated Inhibition Constant, Ki   =    1.38 uM (micromolar)  [Temperature = 298.15 K]
DOCKED: USER    
DOCKED: USER    (1) Final Intermolecular Energy     =   -8.29 kcal/mol
DOCKED: USER        vdW + Hbond + desolv Energy     =   -7.25 kcal/mol
DOCKED: USER        Electrostatic Energy            =   -1.04 kcal/mol
DOCKED: USER    (2) Final Total Internal Energy     =   -0.18 kcal/mol
DOCKED: USER    (3) Torsional Free Energy           =   +0.30 kcal/mol
DOCKED: USER    (4) Unbound System's Energy  [=(2)] =   -0.18 kcal/mol
DOCKED: USER    
DOCKED: USER    
DOCKED: USER    NEWDPF move g7.pdbqt
DOCKED: USER    NEWDPF about -0.381700 -0.232400 0.806900
DOCKED: USER    NEWDPF tran0 0.225879 -2.959355 1.179669
DOCKED: USER    NEWDPF quaternion0 -0.493665 -0.550696 0.255222 0.622809
DOCKED: USER    NEWDPF axisangle0 -0.630984 -0.703878 0.326215 102.956931
DOCKED: USER    NEWDPF quat0 -0.630984 -0.703878 0.326215 102.956931
DOCKED: USER    NEWDPF dihe0 -1.65 
DOCKED: USER  keepresnum = 1 
DOCKED: USER  
DOCKED: REMARK  1 active torsions:
DOCKED: REMARK  status: ('A' for Active; 'I' for Inactive)
DOCKED: REMARK    1  A    between atoms: C6_6  and  N11_11 
DOCKED: USER                              x       y       z     vdW  Elec       q    Type
DOCKED: USER                           _______ _______ _______ _____ _____    ______ ____
DOCKED: ROOT
DOCKED: ATOM      1  C1  UNL     1       1.405  -1.282   0.746 -0.87 -0.00    +0.006 C 
DOCKED: ATOM      2  C2  UNL     1      -1.099  -1.338   1.106 -0.89 -0.00    +0.006 C 
DOCKED: ATOM      3  C3  UNL     1       1.456  -2.805   0.862 -0.77 -0.02    +0.034 C 
DOCKED: ATOM      4  C4  UNL     1      -1.049  -2.860   1.221 -0.75 -0.02    +0.034 C 
DOCKED: ATOM      5  C5  UNL     1       0.042  -0.798   0.232 -1.12 +0.01    -0.019 C 
DOCKED: ATOM      6  C6  UNL     1       0.313  -3.325   1.731 -0.51 -0.13    +0.189 C 
DOCKED: ATOM      7  C7  UNL     1      -0.001   0.729   0.174 -1.23 -0.01    +0.010 C 
DOCKED: ENDROOT
DOCKED: BRANCH   6   8
DOCKED: ATOM      8  N11 UNL     1       0.346  -4.813   1.727 -0.40 +0.07    -0.074 N 
DOCKED: ATOM      9  C8  UNL     1      -0.763  -5.380   2.622 -0.32 -0.33    +0.272 C 
DOCKED: ATOM     10  C9  UNL     1       1.694  -5.326   2.248 -0.28 -0.34    +0.272 C 
DOCKED: ATOM     11  C10 UNL     1       0.141  -5.356   0.308 -0.12 -0.27    +0.272 C 
DOCKED: ENDBRANCH   6   8
DOCKED: TORSDOF 1
DOCKED: TER
DOCKED: ENDMDL
________________________________________________________________________________


	BEGINNING GENETIC ALGORITHM DOCKING 10 of 50
Run: 10 Seed: 1258617161 1682110543 [ Run 10 of 50 GA/GALS ]
Beginning LAMARCKIAN GENETIC ALGORITHM (LGA), with a maximum of 2500000 energy evaluations.

Final-Value: -8.498


	FINAL GENETIC ALGORITHM DOCKED STATE
	_______________________________________________


Detailed state:  trans -1.109 -2.940 0.374 quatxyzw 0.557917 0.016739 0.097287 -0.824005 center -0.382 -0.232 0.807 ntor 1 -110.3707
State:	 -1.109  -2.940   0.374   0.985  0.030  0.172 -69.025   -110.37

DOCKED: MODEL       10
DOCKED: USER    Run = 10
DOCKED: USER    DPF = g7_exoOA.dpf
DOCKED: USER  
DOCKED: USER    Estimated Free Energy of Binding    =   -8.02 kcal/mol  [=(1)+(2)+(3)-(4)]
DOCKED: USER    Estimated Inhibition Constant, Ki   =    1.32 uM (micromolar)  [Temperature = 298.15 K]
DOCKED: USER    
DOCKED: USER    (1) Final Intermolecular Energy     =   -8.32 kcal/mol
DOCKED: USER        vdW + Hbond + desolv Energy     =   -7.28 kcal/mol
DOCKED: USER        Electrostatic Energy            =   -1.04 kcal/mol
DOCKED: USER    (2) Final Total Internal Energy     =   -0.18 kcal/mol
DOCKED: USER    (3) Torsional Free Energy           =   +0.30 kcal/mol
DOCKED: USER    (4) Unbound System's Energy  [=(2)] =   -0.18 kcal/mol
DOCKED: USER    
DOCKED: USER    
DOCKED: USER    NEWDPF move g7.pdbqt
DOCKED: USER    NEWDPF about -0.381700 -0.232400 0.806900
DOCKED: USER    NEWDPF tran0 -1.108524 -2.939643 0.374332
DOCKED: USER    NEWDPF quaternion0 0.557917 0.016739 0.097287 -0.824005
DOCKED: USER    NEWDPF axisangle0 0.984705 0.029544 0.171708 -69.024513
DOCKED: USER    NEWDPF quat0 0.984705 0.029544 0.171708 -69.024513
DOCKED: USER    NEWDPF dihe0 -110.37 
DOCKED: USER  keepresnum = 1 
DOCKED: USER  
DOCKED: REMARK  1 active torsions:
DOCKED: REMARK  status: ('A' for Active; 'I' for Inactive)
DOCKED: REMARK    1  A    between atoms: C6_6  and  N11_11 
DOCKED: USER                              x       y       z     vdW  Elec       q    Type
DOCKED: USER                           _______ _______ _______ _____ _____    ______ ____
DOCKED: ROOT
DOCKED: ATOM      1  C1  UNL     1      -0.378  -1.330   1.500 -0.95 -0.00    +0.006 C 
DOCKED: ATOM      2  C2  UNL     1      -1.221  -1.269  -0.885 -0.85 -0.00    +0.006 C 
DOCKED: ATOM      3  C3  UNL     1      -0.550  -2.849   1.522 -0.75 -0.02    +0.034 C 
DOCKED: ATOM      4  C4  UNL     1      -1.394  -2.786  -0.863 -0.76 -0.02    +0.034 C 
DOCKED: ATOM      5  C5  UNL     1      -0.118  -0.809   0.080 -1.12 +0.01    -0.019 C 
DOCKED: ATOM      6  C6  UNL     1      -1.648  -3.288   0.556 -0.50 -0.13    +0.189 C 
DOCKED: ATOM      7  C7  UNL     1      -0.000   0.715   0.078 -1.23 -0.01    +0.010 C 
DOCKED: ENDROOT
DOCKED: BRANCH   6   8
DOCKED: ATOM      8  N11 UNL     1      -1.705  -4.774   0.538 -0.39 +0.07    -0.074 N 
DOCKED: ATOM      9  C8  UNL     1      -2.247  -5.312   1.868 -0.30 -0.34    +0.272 C 
DOCKED: ATOM     10  C9  UNL     1      -0.308  -5.367   0.313 -0.12 -0.27    +0.272 C 
DOCKED: ATOM     11  C10 UNL     1      -2.622  -5.267  -0.588 -0.31 -0.33    +0.272 C 
DOCKED: ENDBRANCH   6   8
DOCKED: TORSDOF 1
DOCKED: TER
DOCKED: ENDMDL
________________________________________________________________________________


	BEGINNING GENETIC ALGORITHM DOCKING 11 of 50
Run: 11 Seed: 410770048 1519931142 [ Run 11 of 50 GA/GALS ]
Beginning LAMARCKIAN GENETIC ALGORITHM (LGA), with a maximum of 2500000 energy evaluations.

Final-Value: -8.495


	FINAL GENETIC ALGORITHM DOCKED STATE
	_______________________________________________


Detailed state:  trans 1.012 -2.918 -0.294 quatxyzw -0.120866 -0.848120 0.515701 -0.011661 center -0.382 -0.232 0.807 ntor 1 -121.9026
State:	  1.012  -2.918  -0.294  -0.121 -0.848  0.516 -178.664   -121.90

DOCKED: MODEL       11
DOCKED: USER    Run = 11
DOCKED: USER    DPF = g7_exoOA.dpf
DOCKED: USER  
DOCKED: USER    Estimated Free Energy of Binding    =   -8.02 kcal/mol  [=(1)+(2)+(3)-(4)]
DOCKED: USER    Estimated Inhibition Constant, Ki   =    1.33 uM (micromolar)  [Temperature = 298.15 K]
DOCKED: USER    
DOCKED: USER    (1) Final Intermolecular Energy     =   -8.32 kcal/mol
DOCKED: USER        vdW + Hbond + desolv Energy     =   -7.28 kcal/mol
DOCKED: USER        Electrostatic Energy            =   -1.03 kcal/mol
DOCKED: USER    (2) Final Total Internal Energy     =   -0.18 kcal/mol
DOCKED: USER    (3) Torsional Free Energy           =   +0.30 kcal/mol
DOCKED: USER    (4) Unbound System's Energy  [=(2)] =   -0.18 kcal/mol
DOCKED: USER    
DOCKED: USER    
DOCKED: USER    NEWDPF move g7.pdbqt
DOCKED: USER    NEWDPF about -0.381700 -0.232400 0.806900
DOCKED: USER    NEWDPF tran0 1.011958 -2.918127 -0.294078
DOCKED: USER    NEWDPF quaternion0 -0.120866 -0.848120 0.515701 -0.011661
DOCKED: USER    NEWDPF axisangle0 -0.120874 -0.848178 0.515736 -178.663663
DOCKED: USER    NEWDPF quat0 -0.120874 -0.848178 0.515736 -178.663663
DOCKED: USER    NEWDPF dihe0 -121.90 
DOCKED: USER  keepresnum = 1 
DOCKED: USER  
DOCKED: REMARK  1 active torsions:
DOCKED: REMARK  status: ('A' for Active; 'I' for Inactive)
DOCKED: REMARK    1  A    between atoms: C6_6  and  N11_11 
DOCKED: USER                              x       y       z     vdW  Elec       q    Type
DOCKED: USER                           _______ _______ _______ _____ _____    ______ ____
DOCKED: ROOT
DOCKED: ATOM      1  C1  UNL     1       0.378  -1.187  -1.291 -0.90 -0.00    +0.006 C 
DOCKED: ATOM      2  C2  UNL     1       1.114  -1.377   1.122 -0.91 -0.00    +0.006 C 
DOCKED: ATOM      3  C3  UNL     1       0.509  -2.702  -1.450 -0.76 -0.02    +0.034 C 
DOCKED: ATOM      4  C4  UNL     1       1.245  -2.891   0.964 -0.75 -0.02    +0.034 C 
DOCKED: ATOM      5  C5  UNL     1       0.069  -0.795   0.160 -1.12 +0.01    -0.019 C 
DOCKED: ATOM      6  C6  UNL     1       1.549  -3.265  -0.485 -0.50 -0.13    +0.189 C 
DOCKED: ATOM      7  C7  UNL     1      -0.006   0.726   0.302 -1.23 -0.01    +0.010 C 
DOCKED: ENDROOT
DOCKED: BRANCH   6   8
DOCKED: ATOM      8  N11 UNL     1       1.564  -4.747  -0.606 -0.39 +0.07    -0.074 N 
DOCKED: ATOM      9  C8  UNL     1       1.876  -5.170  -2.047 -0.30 -0.32    +0.272 C 
DOCKED: ATOM     10  C9  UNL     1       0.202  -5.336  -0.217 -0.12 -0.27    +0.272 C 
DOCKED: ATOM     11  C10 UNL     1       2.630  -5.355   0.314 -0.30 -0.33    +0.272 C 
DOCKED: ENDBRANCH   6   8
DOCKED: TORSDOF 1
DOCKED: TER
DOCKED: ENDMDL
________________________________________________________________________________


	BEGINNING GENETIC ALGORITHM DOCKING 12 of 50
Run: 12 Seed: 1197769082 152050057 [ Run 12 of 50 GA/GALS ]
Beginning LAMARCKIAN GENETIC ALGORITHM (LGA), with a maximum of 2500000 energy evaluations.

Final-Value: -8.497


	FINAL GENETIC ALGORITHM DOCKED STATE
	_______________________________________________


Detailed state:  trans -1.104 -2.902 0.375 quatxyzw -0.557683 -0.017100 -0.097909 0.824082 center -0.382 -0.232 0.807 ntor 1 -110.1626
State:	 -1.104  -2.902   0.375  -0.984 -0.030 -0.173 69.009   -110.16

DOCKED: MODEL       12
DOCKED: USER    Run = 12
DOCKED: USER    DPF = g7_exoOA.dpf
DOCKED: USER  
DOCKED: USER    Estimated Free Energy of Binding    =   -8.02 kcal/mol  [=(1)+(2)+(3)-(4)]
DOCKED: USER    Estimated Inhibition Constant, Ki   =    1.32 uM (micromolar)  [Temperature = 298.15 K]
DOCKED: USER    
DOCKED: USER    (1) Final Intermolecular Energy     =   -8.32 kcal/mol
DOCKED: USER        vdW + Hbond + desolv Energy     =   -7.28 kcal/mol
DOCKED: USER        Electrostatic Energy            =   -1.03 kcal/mol
DOCKED: USER    (2) Final Total Internal Energy     =   -0.18 kcal/mol
DOCKED: USER    (3) Torsional Free Energy           =   +0.30 kcal/mol
DOCKED: USER    (4) Unbound System's Energy  [=(2)] =   -0.18 kcal/mol
DOCKED: USER    
DOCKED: USER    
DOCKED: USER    NEWDPF move g7.pdbqt
DOCKED: USER    NEWDPF about -0.381700 -0.232400 0.806900
DOCKED: USER    NEWDPF tran0 -1.103670 -2.902468 0.375371
DOCKED: USER    NEWDPF quaternion0 -0.557683 -0.017100 -0.097909 0.824082
DOCKED: USER    NEWDPF axisangle0 -0.984487 -0.030186 -0.172841 69.009000
DOCKED: USER    NEWDPF quat0 -0.984487 -0.030186 -0.172841 69.009000
DOCKED: USER    NEWDPF dihe0 -110.16 
DOCKED: USER  keepresnum = 1 
DOCKED: USER  
DOCKED: REMARK  1 active torsions:
DOCKED: REMARK  status: ('A' for Active; 'I' for Inactive)
DOCKED: REMARK    1  A    between atoms: C6_6  and  N11_11 
DOCKED: USER                              x       y       z     vdW  Elec       q    Type
DOCKED: USER                           _______ _______ _______ _____ _____    ______ ____
DOCKED: ROOT
DOCKED: ATOM      1  C1  UNL     1      -0.375  -1.291   1.500 -0.94 -0.00    +0.006 C 
DOCKED: ATOM      2  C2  UNL     1      -1.219  -1.232  -0.885 -0.84 -0.00    +0.006 C 
DOCKED: ATOM      3  C3  UNL     1      -0.546  -2.810   1.523 -0.76 -0.02    +0.034 C 
DOCKED: ATOM      4  C4  UNL     1      -1.389  -2.750  -0.862 -0.76 -0.02    +0.034 C 
DOCKED: ATOM      5  C5  UNL     1      -0.116  -0.771   0.080 -1.13 +0.01    -0.019 C 
DOCKED: ATOM      6  C6  UNL     1      -1.642  -3.251   0.557 -0.50 -0.13    +0.189 C 
DOCKED: ATOM      7  C7  UNL     1      -0.001   0.753   0.077 -1.22 -0.01    +0.010 C 
DOCKED: ENDROOT
DOCKED: BRANCH   6   8
DOCKED: ATOM      8  N11 UNL     1      -1.698  -4.738   0.539 -0.40 +0.07    -0.074 N 
DOCKED: ATOM      9  C8  UNL     1      -2.244  -5.275   1.868 -0.30 -0.34    +0.272 C 
DOCKED: ATOM     10  C9  UNL     1      -0.299  -5.329   0.321 -0.12 -0.27    +0.272 C 
DOCKED: ATOM     11  C10 UNL     1      -2.610  -5.233  -0.589 -0.31 -0.32    +0.272 C 
DOCKED: ENDBRANCH   6   8
DOCKED: TORSDOF 1
DOCKED: TER
DOCKED: ENDMDL
________________________________________________________________________________


	BEGINNING GENETIC ALGORITHM DOCKING 13 of 50
Run: 13 Seed: 761856233 339467053 [ Run 13 of 50 GA/GALS ]
Beginning LAMARCKIAN GENETIC ALGORITHM (LGA), with a maximum of 2500000 energy evaluations.

Final-Value: -8.499


	FINAL GENETIC ALGORITHM DOCKED STATE
	_______________________________________________


Detailed state:  trans -1.109 -2.910 0.397 quatxyzw 0.579801 0.059212 0.062016 -0.810234 center -0.382 -0.232 0.807 ntor 1 -104.0430
State:	 -1.109  -2.910   0.397   0.989  0.101  0.106 -71.762   -104.04

DOCKED: MODEL       13
DOCKED: USER    Run = 13
DOCKED: USER    DPF = g7_exoOA.dpf
DOCKED: USER  
DOCKED: USER    Estimated Free Energy of Binding    =   -8.02 kcal/mol  [=(1)+(2)+(3)-(4)]
DOCKED: USER    Estimated Inhibition Constant, Ki   =    1.32 uM (micromolar)  [Temperature = 298.15 K]
DOCKED: USER    
DOCKED: USER    (1) Final Intermolecular Energy     =   -8.32 kcal/mol
DOCKED: USER        vdW + Hbond + desolv Energy     =   -7.28 kcal/mol
DOCKED: USER        Electrostatic Energy            =   -1.04 kcal/mol
DOCKED: USER    (2) Final Total Internal Energy     =   -0.18 kcal/mol
DOCKED: USER    (3) Torsional Free Energy           =   +0.30 kcal/mol
DOCKED: USER    (4) Unbound System's Energy  [=(2)] =   -0.18 kcal/mol
DOCKED: USER    
DOCKED: USER    
DOCKED: USER    NEWDPF move g7.pdbqt
DOCKED: USER    NEWDPF about -0.381700 -0.232400 0.806900
DOCKED: USER    NEWDPF tran0 -1.108547 -2.909888 0.396871
DOCKED: USER    NEWDPF quaternion0 0.579801 0.059212 0.062016 -0.810234
DOCKED: USER    NEWDPF axisangle0 0.989241 0.101025 0.105810 -71.762406
DOCKED: USER    NEWDPF quat0 0.989241 0.101025 0.105810 -71.762406
DOCKED: USER    NEWDPF dihe0 -104.04 
DOCKED: USER  keepresnum = 1 
DOCKED: USER  
DOCKED: REMARK  1 active torsions:
DOCKED: REMARK  status: ('A' for Active; 'I' for Inactive)
DOCKED: REMARK    1  A    between atoms: C6_6  and  N11_11 
DOCKED: USER                              x       y       z     vdW  Elec       q    Type
DOCKED: USER                           _______ _______ _______ _____ _____    ______ ____
DOCKED: ROOT
DOCKED: ATOM      1  C1  UNL     1      -0.237  -1.354   1.498 -0.92 -0.00    +0.006 C 
DOCKED: ATOM      2  C2  UNL     1      -1.345  -1.186  -0.771 -0.86 -0.00    +0.006 C 
DOCKED: ATOM      3  C3  UNL     1      -0.422  -2.871   1.476 -0.74 -0.02    +0.034 C 
DOCKED: ATOM      4  C4  UNL     1      -1.531  -2.702  -0.793 -0.78 -0.02    +0.034 C 
DOCKED: ATOM      5  C5  UNL     1      -0.134  -0.775   0.079 -1.13 +0.01    -0.019 C 
DOCKED: ATOM      6  C6  UNL     1      -1.627  -3.262   0.624 -0.50 -0.13    +0.189 C 
DOCKED: ATOM      7  C7  UNL     1      -0.001   0.746   0.127 -1.22 -0.01    +0.010 C 
DOCKED: ENDROOT
DOCKED: BRANCH   6   8
DOCKED: ATOM      8  N11 UNL     1      -1.703  -4.746   0.551 -0.40 +0.07    -0.074 N 
DOCKED: ATOM      9  C8  UNL     1      -2.247  -5.326   1.863 -0.30 -0.34    +0.272 C 
DOCKED: ATOM     10  C9  UNL     1      -0.314  -5.347   0.299 -0.12 -0.27    +0.272 C 
DOCKED: ATOM     11  C10 UNL     1      -2.631  -5.186  -0.588 -0.31 -0.32    +0.272 C 
DOCKED: ENDBRANCH   6   8
DOCKED: TORSDOF 1
DOCKED: TER
DOCKED: ENDMDL
________________________________________________________________________________


	BEGINNING GENETIC ALGORITHM DOCKING 14 of 50
Run: 14 Seed: 1097552159 865796759 [ Run 14 of 50 GA/GALS ]
Beginning LAMARCKIAN GENETIC ALGORITHM (LGA), with a maximum of 2500000 energy evaluations.

Final-Value: -8.493


	FINAL GENETIC ALGORITHM DOCKED STATE
	_______________________________________________


Detailed state:  trans 1.019 -2.899 -0.278 quatxyzw -0.120261 -0.846057 0.519334 -0.004006 center -0.382 -0.232 0.807 ntor 1 119.4653
State:	  1.019  -2.899  -0.278  -0.120 -0.846  0.519 -179.541    119.47

DOCKED: MODEL       14
DOCKED: USER    Run = 14
DOCKED: USER    DPF = g7_exoOA.dpf
DOCKED: USER  
DOCKED: USER    Estimated Free Energy of Binding    =   -8.02 kcal/mol  [=(1)+(2)+(3)-(4)]
DOCKED: USER    Estimated Inhibition Constant, Ki   =    1.33 uM (micromolar)  [Temperature = 298.15 K]
DOCKED: USER    
DOCKED: USER    (1) Final Intermolecular Energy     =   -8.31 kcal/mol
DOCKED: USER        vdW + Hbond + desolv Energy     =   -7.28 kcal/mol
DOCKED: USER        Electrostatic Energy            =   -1.03 kcal/mol
DOCKED: USER    (2) Final Total Internal Energy     =   -0.18 kcal/mol
DOCKED: USER    (3) Torsional Free Energy           =   +0.30 kcal/mol
DOCKED: USER    (4) Unbound System's Energy  [=(2)] =   -0.18 kcal/mol
DOCKED: USER    
DOCKED: USER    
DOCKED: USER    NEWDPF move g7.pdbqt
DOCKED: USER    NEWDPF about -0.381700 -0.232400 0.806900
DOCKED: USER    NEWDPF tran0 1.018932 -2.899388 -0.278405
DOCKED: USER    NEWDPF quaternion0 -0.120261 -0.846057 0.519334 -0.004006
DOCKED: USER    NEWDPF axisangle0 -0.120262 -0.846064 0.519339 -179.540976
DOCKED: USER    NEWDPF quat0 -0.120262 -0.846064 0.519339 -179.540976
DOCKED: USER    NEWDPF dihe0 119.47 
DOCKED: USER  keepresnum = 1 
DOCKED: USER  
DOCKED: REMARK  1 active torsions:
DOCKED: REMARK  status: ('A' for Active; 'I' for Inactive)
DOCKED: REMARK    1  A    between atoms: C6_6  and  N11_11 
DOCKED: USER                              x       y       z     vdW  Elec       q    Type
DOCKED: USER                           _______ _______ _______ _____ _____    ______ ____
DOCKED: ROOT
DOCKED: ATOM      1  C1  UNL     1       0.382  -1.184  -1.300 -0.90 -0.00    +0.006 C 
DOCKED: ATOM      2  C2  UNL     1       1.092  -1.343   1.123 -0.91 -0.00    +0.006 C 
DOCKED: ATOM      3  C3  UNL     1       0.527  -2.699  -1.442 -0.76 -0.02    +0.034 C 
DOCKED: ATOM      4  C4  UNL     1       1.237  -2.857   0.981 -0.76 -0.02    +0.034 C 
DOCKED: ATOM      5  C5  UNL     1       0.053  -0.779   0.143 -1.13 +0.01    -0.019 C 
DOCKED: ATOM      6  C6  UNL     1       1.561  -3.243  -0.460 -0.50 -0.13    +0.189 C 
DOCKED: ATOM      7  C7  UNL     1      -0.037   0.741   0.269 -1.22 -0.01    +0.010 C 
DOCKED: ENDROOT
DOCKED: BRANCH   6   8
DOCKED: ATOM      8  N11 UNL     1       1.590  -4.727  -0.565 -0.39 +0.07    -0.074 N 
DOCKED: ATOM      9  C8  UNL     1       0.219  -5.321  -0.218 -0.12 -0.27    +0.272 C 
DOCKED: ATOM     10  C9  UNL     1       2.628  -5.317   0.399 -0.31 -0.33    +0.272 C 
DOCKED: ATOM     11  C10 UNL     1       1.955  -5.162  -1.990 -0.30 -0.33    +0.272 C 
DOCKED: ENDBRANCH   6   8
DOCKED: TORSDOF 1
DOCKED: TER
DOCKED: ENDMDL
________________________________________________________________________________


	BEGINNING GENETIC ALGORITHM DOCKING 15 of 50
Run: 15 Seed: 907777576 1622038210 [ Run 15 of 50 GA/GALS ]
Beginning LAMARCKIAN GENETIC ALGORITHM (LGA), with a maximum of 2500000 energy evaluations.

Final-Value: -8.497


	FINAL GENETIC ALGORITHM DOCKED STATE
	_______________________________________________


Detailed state:  trans -1.105 -2.931 0.371 quatxyzw -0.558761 -0.018912 -0.096198 0.823514 center -0.382 -0.232 0.807 ntor 1 -110.6959
State:	 -1.105  -2.931   0.371  -0.985 -0.033 -0.170 69.124   -110.70

DOCKED: MODEL       15
DOCKED: USER    Run = 15
DOCKED: USER    DPF = g7_exoOA.dpf
DOCKED: USER  
DOCKED: USER    Estimated Free Energy of Binding    =   -8.02 kcal/mol  [=(1)+(2)+(3)-(4)]
DOCKED: USER    Estimated Inhibition Constant, Ki   =    1.32 uM (micromolar)  [Temperature = 298.15 K]
DOCKED: USER    
DOCKED: USER    (1) Final Intermolecular Energy     =   -8.32 kcal/mol
DOCKED: USER        vdW + Hbond + desolv Energy     =   -7.28 kcal/mol
DOCKED: USER        Electrostatic Energy            =   -1.04 kcal/mol
DOCKED: USER    (2) Final Total Internal Energy     =   -0.18 kcal/mol
DOCKED: USER    (3) Torsional Free Energy           =   +0.30 kcal/mol
DOCKED: USER    (4) Unbound System's Energy  [=(2)] =   -0.18 kcal/mol
DOCKED: USER    
DOCKED: USER    
DOCKED: USER    NEWDPF move g7.pdbqt
DOCKED: USER    NEWDPF about -0.381700 -0.232400 0.806900
DOCKED: USER    NEWDPF tran0 -1.104623 -2.931317 0.371487
DOCKED: USER    NEWDPF quaternion0 -0.558761 -0.018912 -0.096198 0.823514
DOCKED: USER    NEWDPF axisangle0 -0.984954 -0.033338 -0.169573 69.123826
DOCKED: USER    NEWDPF quat0 -0.984954 -0.033338 -0.169573 69.123826
DOCKED: USER    NEWDPF dihe0 -110.70 
DOCKED: USER  keepresnum = 1 
DOCKED: USER  
DOCKED: REMARK  1 active torsions:
DOCKED: REMARK  status: ('A' for Active; 'I' for Inactive)
DOCKED: REMARK    1  A    between atoms: C6_6  and  N11_11 
DOCKED: USER                              x       y       z     vdW  Elec       q    Type
DOCKED: USER                           _______ _______ _______ _____ _____    ______ ____
DOCKED: ROOT
DOCKED: ATOM      1  C1  UNL     1      -0.369  -1.323   1.496 -0.95 -0.00    +0.006 C 
DOCKED: ATOM      2  C2  UNL     1      -1.225  -1.258  -0.884 -0.84 -0.00    +0.006 C 
DOCKED: ATOM      3  C3  UNL     1      -0.541  -2.842   1.516 -0.75 -0.02    +0.034 C 
DOCKED: ATOM      4  C4  UNL     1      -1.396  -2.776  -0.865 -0.76 -0.02    +0.034 C 
DOCKED: ATOM      5  C5  UNL     1      -0.117  -0.800   0.075 -1.12 +0.01    -0.019 C 
DOCKED: ATOM      6  C6  UNL     1      -1.643  -3.280   0.556 -0.50 -0.13    +0.189 C 
DOCKED: ATOM      7  C7  UNL     1      -0.000   0.724   0.075 -1.23 -0.01    +0.010 C 
DOCKED: ENDROOT
DOCKED: BRANCH   6   8
DOCKED: ATOM      8  N11 UNL     1      -1.699  -4.767   0.535 -0.39 +0.07    -0.074 N 
DOCKED: ATOM      9  C8  UNL     1      -2.226  -5.307   1.870 -0.30 -0.34    +0.272 C 
DOCKED: ATOM     10  C9  UNL     1      -0.304  -5.358   0.295 -0.12 -0.27    +0.272 C 
DOCKED: ATOM     11  C10 UNL     1      -2.628  -5.258  -0.582 -0.31 -0.33    +0.272 C 
DOCKED: ENDBRANCH   6   8
DOCKED: TORSDOF 1
DOCKED: TER
DOCKED: ENDMDL
________________________________________________________________________________


	BEGINNING GENETIC ALGORITHM DOCKING 16 of 50
Run: 16 Seed: 929082383 1002562459 [ Run 16 of 50 GA/GALS ]
Beginning LAMARCKIAN GENETIC ALGORITHM (LGA), with a maximum of 2500000 energy evaluations.

Final-Value: -8.494


	FINAL GENETIC ALGORITHM DOCKED STATE
	_______________________________________________


Detailed state:  trans -1.097 -2.843 0.368 quatxyzw -0.549990 -0.003226 -0.109943 0.827897 center -0.382 -0.232 0.807 ntor 1 7.5048
State:	 -1.097  -2.843   0.368  -0.981 -0.006 -0.196 68.233      7.50

DOCKED: MODEL       16
DOCKED: USER    Run = 16
DOCKED: USER    DPF = g7_exoOA.dpf
DOCKED: USER  
DOCKED: USER    Estimated Free Energy of Binding    =   -8.02 kcal/mol  [=(1)+(2)+(3)-(4)]
DOCKED: USER    Estimated Inhibition Constant, Ki   =    1.33 uM (micromolar)  [Temperature = 298.15 K]
DOCKED: USER    
DOCKED: USER    (1) Final Intermolecular Energy     =   -8.32 kcal/mol
DOCKED: USER        vdW + Hbond + desolv Energy     =   -7.29 kcal/mol
DOCKED: USER        Electrostatic Energy            =   -1.02 kcal/mol
DOCKED: USER    (2) Final Total Internal Energy     =   -0.18 kcal/mol
DOCKED: USER    (3) Torsional Free Energy           =   +0.30 kcal/mol
DOCKED: USER    (4) Unbound System's Energy  [=(2)] =   -0.18 kcal/mol
DOCKED: USER    
DOCKED: USER    
DOCKED: USER    NEWDPF move g7.pdbqt
DOCKED: USER    NEWDPF about -0.381700 -0.232400 0.806900
DOCKED: USER    NEWDPF tran0 -1.097219 -2.843387 0.367728
DOCKED: USER    NEWDPF quaternion0 -0.549990 -0.003226 -0.109943 0.827897
DOCKED: USER    NEWDPF axisangle0 -0.980583 -0.005751 -0.196019 68.233452
DOCKED: USER    NEWDPF quat0 -0.980583 -0.005751 -0.196019 68.233452
DOCKED: USER    NEWDPF dihe0 7.50 
DOCKED: USER  keepresnum = 1 
DOCKED: USER  
DOCKED: REMARK  1 active torsions:
DOCKED: REMARK  status: ('A' for Active; 'I' for Inactive)
DOCKED: REMARK    1  A    between atoms: C6_6  and  N11_11 
DOCKED: USER                              x       y       z     vdW  Elec       q    Type
DOCKED: USER                           _______ _______ _______ _____ _____    ______ ____
DOCKED: ROOT
DOCKED: ATOM      1  C1  UNL     1      -0.418  -1.214   1.497 -0.95 -0.00    +0.006 C 
DOCKED: ATOM      2  C2  UNL     1      -1.170  -1.191  -0.919 -0.83 -0.00    +0.006 C 
DOCKED: ATOM      3  C3  UNL     1      -0.583  -2.733   1.534 -0.77 -0.02    +0.034 C 
DOCKED: ATOM      4  C4  UNL     1      -1.336  -2.709  -0.882 -0.76 -0.02    +0.034 C 
DOCKED: ATOM      5  C5  UNL     1      -0.107  -0.712   0.080 -1.14 +0.01    -0.019 C 
DOCKED: ATOM      6  C6  UNL     1      -1.641  -3.192   0.534 -0.51 -0.13    +0.189 C 
DOCKED: ATOM      7  C7  UNL     1       0.003   0.812   0.061 -1.20 -0.01    +0.010 C 
DOCKED: ENDROOT
DOCKED: BRANCH   6   8
DOCKED: ATOM      8  N11 UNL     1      -1.691  -4.679   0.535 -0.40 +0.07    -0.074 N 
DOCKED: ATOM      9  C8  UNL     1      -2.604  -5.191  -0.586 -0.31 -0.32    +0.272 C 
DOCKED: ATOM     10  C9  UNL     1      -2.231  -5.201   1.872 -0.29 -0.34    +0.272 C 
DOCKED: ATOM     11  C10 UNL     1      -0.291  -5.268   0.319 -0.13 -0.27    +0.272 C 
DOCKED: ENDBRANCH   6   8
DOCKED: TORSDOF 1
DOCKED: TER
DOCKED: ENDMDL
________________________________________________________________________________


	BEGINNING GENETIC ALGORITHM DOCKING 17 of 50
Run: 17 Seed: 1313073831 992472616 [ Run 17 of 50 GA/GALS ]
Beginning LAMARCKIAN GENETIC ALGORITHM (LGA), with a maximum of 2500000 energy evaluations.

Final-Value: -8.497


	FINAL GENETIC ALGORITHM DOCKED STATE
	_______________________________________________


Detailed state:  trans -1.112 -2.929 0.379 quatxyzw -0.561459 -0.025331 -0.090180 0.822186 center -0.382 -0.232 0.807 ntor 1 130.9164
State:	 -1.112  -2.929   0.379  -0.986 -0.045 -0.158 69.392    130.92

DOCKED: MODEL       17
DOCKED: USER    Run = 17
DOCKED: USER    DPF = g7_exoOA.dpf
DOCKED: USER  
DOCKED: USER    Estimated Free Energy of Binding    =   -8.02 kcal/mol  [=(1)+(2)+(3)-(4)]
DOCKED: USER    Estimated Inhibition Constant, Ki   =    1.32 uM (micromolar)  [Temperature = 298.15 K]
DOCKED: USER    
DOCKED: USER    (1) Final Intermolecular Energy     =   -8.32 kcal/mol
DOCKED: USER        vdW + Hbond + desolv Energy     =   -7.28 kcal/mol
DOCKED: USER        Electrostatic Energy            =   -1.04 kcal/mol
DOCKED: USER    (2) Final Total Internal Energy     =   -0.18 kcal/mol
DOCKED: USER    (3) Torsional Free Energy           =   +0.30 kcal/mol
DOCKED: USER    (4) Unbound System's Energy  [=(2)] =   -0.18 kcal/mol
DOCKED: USER    
DOCKED: USER    
DOCKED: USER    NEWDPF move g7.pdbqt
DOCKED: USER    NEWDPF about -0.381700 -0.232400 0.806900
DOCKED: USER    NEWDPF tran0 -1.112199 -2.928610 0.378559
DOCKED: USER    NEWDPF quaternion0 -0.561459 -0.025331 -0.090180 0.822186
DOCKED: USER    NEWDPF axisangle0 -0.986367 -0.044502 -0.158428 69.391580
DOCKED: USER    NEWDPF quat0 -0.986367 -0.044502 -0.158428 69.391580
DOCKED: USER    NEWDPF dihe0 130.92 
DOCKED: USER  keepresnum = 1 
DOCKED: USER  
DOCKED: REMARK  1 active torsions:
DOCKED: REMARK  status: ('A' for Active; 'I' for Inactive)
DOCKED: REMARK    1  A    between atoms: C6_6  and  N11_11 
DOCKED: USER                              x       y       z     vdW  Elec       q    Type
DOCKED: USER                           _______ _______ _______ _____ _____    ______ ____
DOCKED: ROOT
DOCKED: ATOM      1  C1  UNL     1      -0.353  -1.327   1.497 -0.94 -0.00    +0.006 C 
DOCKED: ATOM      2  C2  UNL     1      -1.250  -1.250  -0.868 -0.84 -0.00    +0.006 C 
DOCKED: ATOM      3  C3  UNL     1      -0.528  -2.845   1.514 -0.75 -0.02    +0.034 C 
DOCKED: ATOM      4  C4  UNL     1      -1.425  -2.767  -0.851 -0.76 -0.02    +0.034 C 
DOCKED: ATOM      5  C5  UNL     1      -0.124  -0.799   0.074 -1.12 +0.01    -0.019 C 
DOCKED: ATOM      6  C6  UNL     1      -1.648  -3.277   0.571 -0.50 -0.13    +0.189 C 
DOCKED: ATOM      7  C7  UNL     1      -0.004   0.725   0.078 -1.23 -0.01    +0.010 C 
DOCKED: ENDROOT
DOCKED: BRANCH   6   8
DOCKED: ATOM      8  N11 UNL     1      -1.709  -4.763   0.544 -0.39 +0.07    -0.074 N 
DOCKED: ATOM      9  C8  UNL     1      -0.313  -5.358   0.316 -0.12 -0.27    +0.272 C 
DOCKED: ATOM     10  C9  UNL     1      -2.628  -5.247  -0.584 -0.31 -0.33    +0.272 C 
DOCKED: ATOM     11  C10 UNL     1      -2.251  -5.307   1.872 -0.30 -0.34    +0.272 C 
DOCKED: ENDBRANCH   6   8
DOCKED: TORSDOF 1
DOCKED: TER
DOCKED: ENDMDL
________________________________________________________________________________


	BEGINNING GENETIC ALGORITHM DOCKING 18 of 50
Run: 18 Seed: 1112070453 567034467 [ Run 18 of 50 GA/GALS ]
Beginning LAMARCKIAN GENETIC ALGORITHM (LGA), with a maximum of 2500000 energy evaluations.

Final-Value: -8.494


	FINAL GENETIC ALGORITHM DOCKED STATE
	_______________________________________________


Detailed state:  trans -1.097 -2.894 0.388 quatxyzw -0.571820 -0.045001 -0.075521 0.815655 center -0.382 -0.232 0.807 ntor 1 13.0846
State:	 -1.097  -2.894   0.388  -0.988 -0.078 -0.131 70.696     13.08

DOCKED: MODEL       18
DOCKED: USER    Run = 18
DOCKED: USER    DPF = g7_exoOA.dpf
DOCKED: USER  
DOCKED: USER    Estimated Free Energy of Binding    =   -8.02 kcal/mol  [=(1)+(2)+(3)-(4)]
DOCKED: USER    Estimated Inhibition Constant, Ki   =    1.33 uM (micromolar)  [Temperature = 298.15 K]
DOCKED: USER    
DOCKED: USER    (1) Final Intermolecular Energy     =   -8.32 kcal/mol
DOCKED: USER        vdW + Hbond + desolv Energy     =   -7.28 kcal/mol
DOCKED: USER        Electrostatic Energy            =   -1.03 kcal/mol
DOCKED: USER    (2) Final Total Internal Energy     =   -0.18 kcal/mol
DOCKED: USER    (3) Torsional Free Energy           =   +0.30 kcal/mol
DOCKED: USER    (4) Unbound System's Energy  [=(2)] =   -0.18 kcal/mol
DOCKED: USER    
DOCKED: USER    
DOCKED: USER    NEWDPF move g7.pdbqt
DOCKED: USER    NEWDPF about -0.381700 -0.232400 0.806900
DOCKED: USER    NEWDPF tran0 -1.097386 -2.893996 0.387671
DOCKED: USER    NEWDPF quaternion0 -0.571820 -0.045001 -0.075521 0.815655
DOCKED: USER    NEWDPF axisangle0 -0.988387 -0.077784 -0.130537 70.695599
DOCKED: USER    NEWDPF quat0 -0.988387 -0.077784 -0.130537 70.695599
DOCKED: USER    NEWDPF dihe0 13.08 
DOCKED: USER  keepresnum = 1 
DOCKED: USER  
DOCKED: REMARK  1 active torsions:
DOCKED: REMARK  status: ('A' for Active; 'I' for Inactive)
DOCKED: REMARK    1  A    between atoms: C6_6  and  N11_11 
DOCKED: USER                              x       y       z     vdW  Elec       q    Type
DOCKED: USER                           _______ _______ _______ _____ _____    ______ ____
DOCKED: ROOT
DOCKED: ATOM      1  C1  UNL     1      -0.279  -1.316   1.498 -0.93 -0.00    +0.006 C 
DOCKED: ATOM      2  C2  UNL     1      -1.296  -1.190  -0.816 -0.85 -0.00    +0.006 C 
DOCKED: ATOM      3  C3  UNL     1      -0.456  -2.834   1.493 -0.75 -0.02    +0.034 C 
DOCKED: ATOM      4  C4  UNL     1      -1.472  -2.708  -0.821 -0.77 -0.02    +0.034 C 
DOCKED: ATOM      5  C5  UNL     1      -0.122  -0.759   0.076 -1.13 +0.01    -0.019 C 
DOCKED: ATOM      6  C6  UNL     1      -1.623  -3.246   0.600 -0.50 -0.13    +0.189 C 
DOCKED: ATOM      7  C7  UNL     1       0.001   0.764   0.105 -1.22 -0.01    +0.010 C 
DOCKED: ENDROOT
DOCKED: BRANCH   6   8
DOCKED: ATOM      8  N11 UNL     1      -1.688  -4.731   0.547 -0.40 +0.07    -0.074 N 
DOCKED: ATOM      9  C8  UNL     1      -2.623  -5.192  -0.578 -0.31 -0.32    +0.272 C 
DOCKED: ATOM     10  C9  UNL     1      -2.215  -5.297   1.872 -0.30 -0.34    +0.272 C 
DOCKED: ATOM     11  C10 UNL     1      -0.298  -5.326   0.290 -0.12 -0.27    +0.272 C 
DOCKED: ENDBRANCH   6   8
DOCKED: TORSDOF 1
DOCKED: TER
DOCKED: ENDMDL
________________________________________________________________________________


	BEGINNING GENETIC ALGORITHM DOCKING 19 of 50
Run: 19 Seed: 9568533 1072581551 [ Run 19 of 50 GA/GALS ]
Beginning LAMARCKIAN GENETIC ALGORITHM (LGA), with a maximum of 2500000 energy evaluations.

Final-Value: -8.491


	FINAL GENETIC ALGORITHM DOCKED STATE
	_______________________________________________


Detailed state:  trans 1.075 -2.918 -0.268 quatxyzw 0.119324 0.845026 -0.521090 -0.012559 center -0.382 -0.232 0.807 ntor 1 5.2306
State:	  1.075  -2.918  -0.268   0.119  0.845 -0.521 -178.561      5.23

DOCKED: MODEL       19
DOCKED: USER    Run = 19
DOCKED: USER    DPF = g7_exoOA.dpf
DOCKED: USER  
DOCKED: USER    Estimated Free Energy of Binding    =   -8.01 kcal/mol  [=(1)+(2)+(3)-(4)]
DOCKED: USER    Estimated Inhibition Constant, Ki   =    1.34 uM (micromolar)  [Temperature = 298.15 K]
DOCKED: USER    
DOCKED: USER    (1) Final Intermolecular Energy     =   -8.31 kcal/mol
DOCKED: USER        vdW + Hbond + desolv Energy     =   -7.27 kcal/mol
DOCKED: USER        Electrostatic Energy            =   -1.04 kcal/mol
DOCKED: USER    (2) Final Total Internal Energy     =   -0.18 kcal/mol
DOCKED: USER    (3) Torsional Free Energy           =   +0.30 kcal/mol
DOCKED: USER    (4) Unbound System's Energy  [=(2)] =   -0.18 kcal/mol
DOCKED: USER    
DOCKED: USER    
DOCKED: USER    NEWDPF move g7.pdbqt
DOCKED: USER    NEWDPF about -0.381700 -0.232400 0.806900
DOCKED: USER    NEWDPF tran0 1.074502 -2.918323 -0.267741
DOCKED: USER    NEWDPF quaternion0 0.119324 0.845026 -0.521090 -0.012559
DOCKED: USER    NEWDPF axisangle0 0.119334 0.845092 -0.521132 -178.560761
DOCKED: USER    NEWDPF quat0 0.119334 0.845092 -0.521132 -178.560761
DOCKED: USER    NEWDPF dihe0 5.23 
DOCKED: USER  keepresnum = 1 
DOCKED: USER  
DOCKED: REMARK  1 active torsions:
DOCKED: REMARK  status: ('A' for Active; 'I' for Inactive)
DOCKED: REMARK    1  A    between atoms: C6_6  and  N11_11 
DOCKED: USER                              x       y       z     vdW  Elec       q    Type
DOCKED: USER                           _______ _______ _______ _____ _____    ______ ____
DOCKED: ROOT
DOCKED: ATOM      1  C1  UNL     1       0.433  -1.223  -1.320 -0.89 -0.00    +0.006 C 
DOCKED: ATOM      2  C2  UNL     1       1.081  -1.350   1.122 -0.91 -0.00    +0.006 C 
DOCKED: ATOM      3  C3  UNL     1       0.610  -2.736  -1.446 -0.76 -0.02    +0.034 C 
DOCKED: ATOM      4  C4  UNL     1       1.259  -2.862   0.997 -0.76 -0.02    +0.034 C 
DOCKED: ATOM      5  C5  UNL     1       0.058  -0.814   0.111 -1.12 +0.01    -0.019 C 
DOCKED: ATOM      6  C6  UNL     1       1.627  -3.253  -0.432 -0.50 -0.13    +0.189 C 
DOCKED: ATOM      7  C7  UNL     1      -0.063   0.706   0.221 -1.23 -0.01    +0.010 C 
DOCKED: ENDROOT
DOCKED: BRANCH   6   8
DOCKED: ATOM      8  N11 UNL     1       1.687  -4.737  -0.524 -0.40 +0.07    -0.074 N 
DOCKED: ATOM      9  C8  UNL     1       2.601  -5.311   0.566 -0.29 -0.32    +0.272 C 
DOCKED: ATOM     10  C9  UNL     1       2.235  -5.173  -1.889 -0.29 -0.35    +0.272 C 
DOCKED: ATOM     11  C10 UNL     1       0.291  -5.347  -0.350 -0.12 -0.27    +0.272 C 
DOCKED: ENDBRANCH   6   8
DOCKED: TORSDOF 1
DOCKED: TER
DOCKED: ENDMDL
________________________________________________________________________________


	BEGINNING GENETIC ALGORITHM DOCKING 20 of 50
Run: 20 Seed: 627658959 1509141606 [ Run 20 of 50 GA/GALS ]
Beginning LAMARCKIAN GENETIC ALGORITHM (LGA), with a maximum of 2500000 energy evaluations.

Final-Value: -8.493


	FINAL GENETIC ALGORITHM DOCKED STATE
	_______________________________________________


Detailed state:  trans 1.042 -2.893 -0.258 quatxyzw -0.113379 -0.843507 0.524972 -0.006660 center -0.382 -0.232 0.807 ntor 1 2.8255
State:	  1.042  -2.893  -0.258  -0.113 -0.844  0.525 -179.237      2.83

DOCKED: MODEL       20
DOCKED: USER    Run = 20
DOCKED: USER    DPF = g7_exoOA.dpf
DOCKED: USER  
DOCKED: USER    Estimated Free Energy of Binding    =   -8.02 kcal/mol  [=(1)+(2)+(3)-(4)]
DOCKED: USER    Estimated Inhibition Constant, Ki   =    1.33 uM (micromolar)  [Temperature = 298.15 K]
DOCKED: USER    
DOCKED: USER    (1) Final Intermolecular Energy     =   -8.31 kcal/mol
DOCKED: USER        vdW + Hbond + desolv Energy     =   -7.28 kcal/mol
DOCKED: USER        Electrostatic Energy            =   -1.03 kcal/mol
DOCKED: USER    (2) Final Total Internal Energy     =   -0.18 kcal/mol
DOCKED: USER    (3) Torsional Free Energy           =   +0.30 kcal/mol
DOCKED: USER    (4) Unbound System's Energy  [=(2)] =   -0.18 kcal/mol
DOCKED: USER    
DOCKED: USER    
DOCKED: USER    NEWDPF move g7.pdbqt
DOCKED: USER    NEWDPF about -0.381700 -0.232400 0.806900
DOCKED: USER    NEWDPF tran0 1.042467 -2.893234 -0.258299
DOCKED: USER    NEWDPF quaternion0 -0.113379 -0.843507 0.524972 -0.006660
DOCKED: USER    NEWDPF axisangle0 -0.113382 -0.843526 0.524984 -179.236823
DOCKED: USER    NEWDPF quat0 -0.113382 -0.843526 0.524984 -179.236823
DOCKED: USER    NEWDPF dihe0 2.83 
DOCKED: USER  keepresnum = 1 
DOCKED: USER  
DOCKED: REMARK  1 active torsions:
DOCKED: REMARK  status: ('A' for Active; 'I' for Inactive)
DOCKED: REMARK    1  A    between atoms: C6_6  and  N11_11 
DOCKED: USER                              x       y       z     vdW  Elec       q    Type
DOCKED: USER                           _______ _______ _______ _____ _____    ______ ____
DOCKED: ROOT
DOCKED: ATOM      1  C1  UNL     1       0.378  -1.195  -1.291 -0.90 -0.00    +0.006 C 
DOCKED: ATOM      2  C2  UNL     1       1.121  -1.321   1.124 -0.90 -0.00    +0.006 C 
DOCKED: ATOM      3  C3  UNL     1       0.534  -2.711  -1.418 -0.76 -0.02    +0.034 C 
DOCKED: ATOM      4  C4  UNL     1       1.277  -2.835   0.998 -0.76 -0.02    +0.034 C 
DOCKED: ATOM      5  C5  UNL     1       0.064  -0.777   0.152 -1.13 +0.01    -0.019 C 
DOCKED: ATOM      6  C6  UNL     1       1.585  -3.235  -0.443 -0.50 -0.13    +0.189 C 
DOCKED: ATOM      7  C7  UNL     1      -0.037   0.745   0.261 -1.22 -0.01    +0.010 C 
DOCKED: ENDROOT
DOCKED: BRANCH   6   8
DOCKED: ATOM      8  N11 UNL     1       1.625  -4.719  -0.532 -0.39 +0.07    -0.074 N 
DOCKED: ATOM      9  C8  UNL     1       2.620  -5.295   0.483 -0.30 -0.33    +0.272 C 
DOCKED: ATOM     10  C9  UNL     1       2.057  -5.166  -1.934 -0.30 -0.34    +0.272 C 
DOCKED: ATOM     11  C10 UNL     1       0.243  -5.317  -0.242 -0.12 -0.27    +0.272 C 
DOCKED: ENDBRANCH   6   8
DOCKED: TORSDOF 1
DOCKED: TER
DOCKED: ENDMDL
________________________________________________________________________________


	BEGINNING GENETIC ALGORITHM DOCKING 21 of 50
Run: 21 Seed: 1891587814 32631663 [ Run 21 of 50 GA/GALS ]
Beginning LAMARCKIAN GENETIC ALGORITHM (LGA), with a maximum of 2500000 energy evaluations.

Final-Value: -8.495


	FINAL GENETIC ALGORITHM DOCKED STATE
	_______________________________________________


Detailed state:  trans -1.106 -2.904 0.395 quatxyzw 0.572084 0.048073 0.072072 -0.815607 center -0.382 -0.232 0.807 ntor 1 14.6396
State:	 -1.106  -2.904   0.395   0.989  0.083  0.125 -70.705     14.64

DOCKED: MODEL       21
DOCKED: USER    Run = 21
DOCKED: USER    DPF = g7_exoOA.dpf
DOCKED: USER  
DOCKED: USER    Estimated Free Energy of Binding    =   -8.02 kcal/mol  [=(1)+(2)+(3)-(4)]
DOCKED: USER    Estimated Inhibition Constant, Ki   =    1.32 uM (micromolar)  [Temperature = 298.15 K]
DOCKED: USER    
DOCKED: USER    (1) Final Intermolecular Energy     =   -8.32 kcal/mol
DOCKED: USER        vdW + Hbond + desolv Energy     =   -7.28 kcal/mol
DOCKED: USER        Electrostatic Energy            =   -1.04 kcal/mol
DOCKED: USER    (2) Final Total Internal Energy     =   -0.18 kcal/mol
DOCKED: USER    (3) Torsional Free Energy           =   +0.30 kcal/mol
DOCKED: USER    (4) Unbound System's Energy  [=(2)] =   -0.18 kcal/mol
DOCKED: USER    
DOCKED: USER    
DOCKED: USER    NEWDPF move g7.pdbqt
DOCKED: USER    NEWDPF about -0.381700 -0.232400 0.806900
DOCKED: USER    NEWDPF tran0 -1.106287 -2.903636 0.394836
DOCKED: USER    NEWDPF quaternion0 0.572084 0.048073 0.072072 -0.815607
DOCKED: USER    NEWDPF axisangle0 0.988727 0.083084 0.124561 -70.705229
DOCKED: USER    NEWDPF quat0 0.988727 0.083084 0.124561 -70.705229
DOCKED: USER    NEWDPF dihe0 14.64 
DOCKED: USER  keepresnum = 1 
DOCKED: USER  
DOCKED: REMARK  1 active torsions:
DOCKED: REMARK  status: ('A' for Active; 'I' for Inactive)
DOCKED: REMARK    1  A    between atoms: C6_6  and  N11_11 
DOCKED: USER                              x       y       z     vdW  Elec       q    Type
DOCKED: USER                           _______ _______ _______ _____ _____    ______ ____
DOCKED: ROOT
DOCKED: ATOM      1  C1  UNL     1      -0.275  -1.327   1.497 -0.93 -0.00    +0.006 C 
DOCKED: ATOM      2  C2  UNL     1      -1.312  -1.200  -0.807 -0.85 -0.00    +0.006 C 
DOCKED: ATOM      3  C3  UNL     1      -0.454  -2.845   1.494 -0.75 -0.02    +0.034 C 
DOCKED: ATOM      4  C4  UNL     1      -1.492  -2.717  -0.811 -0.77 -0.02    +0.034 C 
DOCKED: ATOM      5  C5  UNL     1      -0.130  -0.771   0.074 -1.13 +0.01    -0.019 C 
DOCKED: ATOM      6  C6  UNL     1      -1.631  -3.254   0.612 -0.50 -0.13    +0.189 C 
DOCKED: ATOM      7  C7  UNL     1      -0.003   0.752   0.101 -1.22 -0.01    +0.010 C 
DOCKED: ENDROOT
DOCKED: BRANCH   6   8
DOCKED: ATOM      8  N11 UNL     1      -1.699  -4.739   0.560 -0.40 +0.07    -0.074 N 
DOCKED: ATOM      9  C8  UNL     1      -2.616  -5.199  -0.581 -0.31 -0.32    +0.272 C 
DOCKED: ATOM     10  C9  UNL     1      -2.252  -5.301   1.876 -0.30 -0.34    +0.272 C 
DOCKED: ATOM     11  C10 UNL     1      -0.307  -5.339   0.329 -0.12 -0.27    +0.272 C 
DOCKED: ENDBRANCH   6   8
DOCKED: TORSDOF 1
DOCKED: TER
DOCKED: ENDMDL
________________________________________________________________________________


	BEGINNING GENETIC ALGORITHM DOCKING 22 of 50
Run: 22 Seed: 1884557232 1613887370 [ Run 22 of 50 GA/GALS ]
Beginning LAMARCKIAN GENETIC ALGORITHM (LGA), with a maximum of 2500000 energy evaluations.

Final-Value: -8.481


	FINAL GENETIC ALGORITHM DOCKED STATE
	_______________________________________________


Detailed state:  trans -0.281 -2.808 -1.024 quatxyzw 0.292174 -0.639641 0.454472 -0.546762 center -0.382 -0.232 0.807 ntor 1 -16.5947
State:	 -0.281  -2.808  -1.024   0.349 -0.764  0.543 -113.710    -16.59

DOCKED: MODEL       22
DOCKED: USER    Run = 22
DOCKED: USER    DPF = g7_exoOA.dpf
DOCKED: USER  
DOCKED: USER    Estimated Free Energy of Binding    =   -8.00 kcal/mol  [=(1)+(2)+(3)-(4)]
DOCKED: USER    Estimated Inhibition Constant, Ki   =    1.36 uM (micromolar)  [Temperature = 298.15 K]
DOCKED: USER    
DOCKED: USER    (1) Final Intermolecular Energy     =   -8.30 kcal/mol
DOCKED: USER        vdW + Hbond + desolv Energy     =   -7.27 kcal/mol
DOCKED: USER        Electrostatic Energy            =   -1.03 kcal/mol
DOCKED: USER    (2) Final Total Internal Energy     =   -0.18 kcal/mol
DOCKED: USER    (3) Torsional Free Energy           =   +0.30 kcal/mol
DOCKED: USER    (4) Unbound System's Energy  [=(2)] =   -0.18 kcal/mol
DOCKED: USER    
DOCKED: USER    
DOCKED: USER    NEWDPF move g7.pdbqt
DOCKED: USER    NEWDPF about -0.381700 -0.232400 0.806900
DOCKED: USER    NEWDPF tran0 -0.281318 -2.807734 -1.024043
DOCKED: USER    NEWDPF quaternion0 0.292174 -0.639641 0.454472 -0.546762
DOCKED: USER    NEWDPF axisangle0 0.348953 -0.763944 0.542791 -113.709671
DOCKED: USER    NEWDPF quat0 0.348953 -0.763944 0.542791 -113.709671
DOCKED: USER    NEWDPF dihe0 -16.59 
DOCKED: USER  keepresnum = 1 
DOCKED: USER  
DOCKED: REMARK  1 active torsions:
DOCKED: REMARK  status: ('A' for Active; 'I' for Inactive)
DOCKED: REMARK    1  A    between atoms: C6_6  and  N11_11 
DOCKED: USER                              x       y       z     vdW  Elec       q    Type
DOCKED: USER                           _______ _______ _______ _____ _____    ______ ____
DOCKED: ROOT
DOCKED: ATOM      1  C1  UNL     1      -1.439  -1.187  -0.373 -0.90 -0.00    +0.006 C 
DOCKED: ATOM      2  C2  UNL     1       1.051  -1.204  -0.819 -0.86 -0.00    +0.006 C 
DOCKED: ATOM      3  C3  UNL     1      -1.499  -2.688  -0.651 -0.77 -0.02    +0.034 C 
DOCKED: ATOM      4  C4  UNL     1       0.992  -2.705  -1.097 -0.76 -0.02    +0.034 C 
DOCKED: ATOM      5  C5  UNL     1      -0.058  -0.761   0.145 -1.13 +0.01    -0.019 C 
DOCKED: ATOM      6  C6  UNL     1      -0.388  -3.112  -1.608 -0.51 -0.13    +0.189 C 
DOCKED: ATOM      7  C7  UNL     1      -0.009   0.751   0.366 -1.22 -0.01    +0.010 C 
DOCKED: ENDROOT
DOCKED: BRANCH   6   8
DOCKED: ATOM      8  N11 UNL     1      -0.426  -4.591  -1.764 -0.41 +0.07    -0.074 N 
DOCKED: ATOM      9  C8  UNL     1       0.373  -5.026  -2.999 -0.27 -0.34    +0.272 C 
DOCKED: ATOM     10  C9  UNL     1      -1.870  -5.081  -1.929 -0.32 -0.32    +0.272 C 
DOCKED: ATOM     11  C10 UNL     1       0.178  -5.281  -0.535 -0.13 -0.27    +0.272 C 
DOCKED: ENDBRANCH   6   8
DOCKED: TORSDOF 1
DOCKED: TER
DOCKED: ENDMDL
________________________________________________________________________________


	BEGINNING GENETIC ALGORITHM DOCKING 23 of 50
Run: 23 Seed: 1705618845 42462225 [ Run 23 of 50 GA/GALS ]
Beginning LAMARCKIAN GENETIC ALGORITHM (LGA), with a maximum of 2500000 energy evaluations.

Final-Value: -8.497


	FINAL GENETIC ALGORITHM DOCKED STATE
	_______________________________________________


Detailed state:  trans 1.036 -2.899 -0.275 quatxyzw 0.118631 0.845417 -0.520704 0.007943 center -0.382 -0.232 0.807 ntor 1 131.8662
State:	  1.036  -2.899  -0.275   0.119  0.845 -0.521 179.090    131.87

DOCKED: MODEL       23
DOCKED: USER    Run = 23
DOCKED: USER    DPF = g7_exoOA.dpf
DOCKED: USER  
DOCKED: USER    Estimated Free Energy of Binding    =   -8.02 kcal/mol  [=(1)+(2)+(3)-(4)]
DOCKED: USER    Estimated Inhibition Constant, Ki   =    1.32 uM (micromolar)  [Temperature = 298.15 K]
DOCKED: USER    
DOCKED: USER    (1) Final Intermolecular Energy     =   -8.32 kcal/mol
DOCKED: USER        vdW + Hbond + desolv Energy     =   -7.28 kcal/mol
DOCKED: USER        Electrostatic Energy            =   -1.04 kcal/mol
DOCKED: USER    (2) Final Total Internal Energy     =   -0.18 kcal/mol
DOCKED: USER    (3) Torsional Free Energy           =   +0.30 kcal/mol
DOCKED: USER    (4) Unbound System's Energy  [=(2)] =   -0.18 kcal/mol
DOCKED: USER    
DOCKED: USER    
DOCKED: USER    NEWDPF move g7.pdbqt
DOCKED: USER    NEWDPF about -0.381700 -0.232400 0.806900
DOCKED: USER    NEWDPF tran0 1.036225 -2.899221 -0.275249
DOCKED: USER    NEWDPF quaternion0 0.118631 0.845417 -0.520704 0.007943
DOCKED: USER    NEWDPF axisangle0 0.118635 0.845444 -0.520721 179.089811
DOCKED: USER    NEWDPF quat0 0.118635 0.845444 -0.520721 179.089811
DOCKED: USER    NEWDPF dihe0 131.87 
DOCKED: USER  keepresnum = 1 
DOCKED: USER  
DOCKED: REMARK  1 active torsions:
DOCKED: REMARK  status: ('A' for Active; 'I' for Inactive)
DOCKED: REMARK    1  A    between atoms: C6_6  and  N11_11 
DOCKED: USER                              x       y       z     vdW  Elec       q    Type
DOCKED: USER                           _______ _______ _______ _____ _____    ______ ____
DOCKED: ROOT
DOCKED: ATOM      1  C1  UNL     1       0.393  -1.185  -1.295 -0.90 -0.00    +0.006 C 
DOCKED: ATOM      2  C2  UNL     1       1.124  -1.340   1.122 -0.91 -0.00    +0.006 C 
DOCKED: ATOM      3  C3  UNL     1       0.535  -2.701  -1.435 -0.76 -0.02    +0.034 C 
DOCKED: ATOM      4  C4  UNL     1       1.266  -2.855   0.983 -0.76 -0.02    +0.034 C 
DOCKED: ATOM      5  C5  UNL     1       0.077  -0.777   0.151 -1.13 +0.01    -0.019 C 
DOCKED: ATOM      6  C6  UNL     1       1.576  -3.244  -0.461 -0.50 -0.13    +0.189 C 
DOCKED: ATOM      7  C7  UNL     1      -0.010   0.744   0.274 -1.22 -0.01    +0.010 C 
DOCKED: ENDROOT
DOCKED: BRANCH   6   8
DOCKED: ATOM      8  N11 UNL     1       1.602  -4.728  -0.563 -0.39 +0.07    -0.074 N 
DOCKED: ATOM      9  C8  UNL     1       0.180  -5.300  -0.508 -0.13 -0.27    +0.272 C 
DOCKED: ATOM     10  C9  UNL     1       2.409  -5.336   0.591 -0.30 -0.32    +0.272 C 
DOCKED: ATOM     11  C10 UNL     1       2.245  -5.169  -1.884 -0.29 -0.35    +0.272 C 
DOCKED: ENDBRANCH   6   8
DOCKED: TORSDOF 1
DOCKED: TER
DOCKED: ENDMDL
________________________________________________________________________________


	BEGINNING GENETIC ALGORITHM DOCKING 24 of 50
Run: 24 Seed: 278843719 213784285 [ Run 24 of 50 GA/GALS ]
Beginning LAMARCKIAN GENETIC ALGORITHM (LGA), with a maximum of 2500000 energy evaluations.

Final-Value: -8.479


	FINAL GENETIC ALGORITHM DOCKED STATE
	_______________________________________________


Detailed state:  trans -0.345 -2.909 -1.135 quatxyzw -0.332025 0.591023 -0.456026 0.576620 center -0.382 -0.232 0.807 ntor 1 -6.1576
State:	 -0.345  -2.909  -1.135  -0.406  0.723 -0.558 109.574     -6.16

DOCKED: MODEL       24
DOCKED: USER    Run = 24
DOCKED: USER    DPF = g7_exoOA.dpf
DOCKED: USER  
DOCKED: USER    Estimated Free Energy of Binding    =   -8.00 kcal/mol  [=(1)+(2)+(3)-(4)]
DOCKED: USER    Estimated Inhibition Constant, Ki   =    1.36 uM (micromolar)  [Temperature = 298.15 K]
DOCKED: USER    
DOCKED: USER    (1) Final Intermolecular Energy     =   -8.30 kcal/mol
DOCKED: USER        vdW + Hbond + desolv Energy     =   -7.24 kcal/mol
DOCKED: USER        Electrostatic Energy            =   -1.06 kcal/mol
DOCKED: USER    (2) Final Total Internal Energy     =   -0.18 kcal/mol
DOCKED: USER    (3) Torsional Free Energy           =   +0.30 kcal/mol
DOCKED: USER    (4) Unbound System's Energy  [=(2)] =   -0.18 kcal/mol
DOCKED: USER    
DOCKED: USER    
DOCKED: USER    NEWDPF move g7.pdbqt
DOCKED: USER    NEWDPF about -0.381700 -0.232400 0.806900
DOCKED: USER    NEWDPF tran0 -0.344677 -2.908896 -1.135220
DOCKED: USER    NEWDPF quaternion0 -0.332025 0.591023 -0.456026 0.576620
DOCKED: USER    NEWDPF axisangle0 -0.406390 0.723396 -0.558163 109.573611
DOCKED: USER    NEWDPF quat0 -0.406390 0.723396 -0.558163 109.573611
DOCKED: USER    NEWDPF dihe0 -6.16 
DOCKED: USER  keepresnum = 1 
DOCKED: USER  
DOCKED: REMARK  1 active torsions:
DOCKED: REMARK  status: ('A' for Active; 'I' for Inactive)
DOCKED: REMARK    1  A    between atoms: C6_6  and  N11_11 
DOCKED: USER                              x       y       z     vdW  Elec       q    Type
DOCKED: USER                           _______ _______ _______ _____ _____    ______ ____
DOCKED: ROOT
DOCKED: ATOM      1  C1  UNL     1      -1.499  -1.336  -0.370 -0.90 -0.00    +0.006 C 
DOCKED: ATOM      2  C2  UNL     1       0.913  -1.233  -1.128 -0.88 -0.00    +0.006 C 
DOCKED: ATOM      3  C3  UNL     1      -1.511  -2.845  -0.612 -0.75 -0.02    +0.034 C 
DOCKED: ATOM      4  C4  UNL     1       0.901  -2.741  -1.371 -0.77 -0.02    +0.034 C 
DOCKED: ATOM      5  C5  UNL     1      -0.089  -0.826  -0.038 -1.11 +0.01    -0.019 C 
DOCKED: ATOM      6  C6  UNL     1      -0.507  -3.232  -1.696 -0.50 -0.14    +0.189 C 
DOCKED: ATOM      7  C7  UNL     1      -0.096   0.691   0.150 -1.23 -0.00    +0.010 C 
DOCKED: ENDROOT
DOCKED: BRANCH   6   8
DOCKED: ATOM      8  N11 UNL     1      -0.483  -4.714  -1.821 -0.40 +0.08    -0.074 N 
DOCKED: ATOM      9  C8  UNL     1       0.398  -5.143  -3.001 -0.28 -0.35    +0.272 C 
DOCKED: ATOM     10  C9  UNL     1      -1.897  -5.261  -2.054 -0.30 -0.33    +0.272 C 
DOCKED: ATOM     11  C10 UNL     1       0.077  -5.357  -0.546 -0.12 -0.27    +0.272 C 
DOCKED: ENDBRANCH   6   8
DOCKED: TORSDOF 1
DOCKED: TER
DOCKED: ENDMDL
________________________________________________________________________________


	BEGINNING GENETIC ALGORITHM DOCKING 25 of 50
Run: 25 Seed: 1366475246 1175782127 [ Run 25 of 50 GA/GALS ]
Beginning LAMARCKIAN GENETIC ALGORITHM (LGA), with a maximum of 2500000 energy evaluations.

Final-Value: -8.497


	FINAL GENETIC ALGORITHM DOCKED STATE
	_______________________________________________


Detailed state:  trans -1.104 -2.860 0.369 quatxyzw -0.558520 -0.017216 -0.097686 0.823539 center -0.382 -0.232 0.807 ntor 1 9.0256
State:	 -1.104  -2.860   0.369  -0.985 -0.030 -0.172 69.119      9.03

DOCKED: MODEL       25
DOCKED: USER    Run = 25
DOCKED: USER    DPF = g7_exoOA.dpf
DOCKED: USER  
DOCKED: USER    Estimated Free Energy of Binding    =   -8.02 kcal/mol  [=(1)+(2)+(3)-(4)]
DOCKED: USER    Estimated Inhibition Constant, Ki   =    1.32 uM (micromolar)  [Temperature = 298.15 K]
DOCKED: USER    
DOCKED: USER    (1) Final Intermolecular Energy     =   -8.32 kcal/mol
DOCKED: USER        vdW + Hbond + desolv Energy     =   -7.29 kcal/mol
DOCKED: USER        Electrostatic Energy            =   -1.03 kcal/mol
DOCKED: USER    (2) Final Total Internal Energy     =   -0.18 kcal/mol
DOCKED: USER    (3) Torsional Free Energy           =   +0.30 kcal/mol
DOCKED: USER    (4) Unbound System's Energy  [=(2)] =   -0.18 kcal/mol
DOCKED: USER    
DOCKED: USER    
DOCKED: USER    NEWDPF move g7.pdbqt
DOCKED: USER    NEWDPF about -0.381700 -0.232400 0.806900
DOCKED: USER    NEWDPF tran0 -1.104452 -2.860364 0.368823
DOCKED: USER    NEWDPF quaternion0 -0.558520 -0.017216 -0.097686 0.823539
DOCKED: USER    NEWDPF axisangle0 -0.984593 -0.030350 -0.172206 69.118696
DOCKED: USER    NEWDPF quat0 -0.984593 -0.030350 -0.172206 69.118696
DOCKED: USER    NEWDPF dihe0 9.03 
DOCKED: USER  keepresnum = 1 
DOCKED: USER  
DOCKED: REMARK  1 active torsions:
DOCKED: REMARK  status: ('A' for Active; 'I' for Inactive)
DOCKED: REMARK    1  A    between atoms: C6_6  and  N11_11 
DOCKED: USER                              x       y       z     vdW  Elec       q    Type
DOCKED: USER                           _______ _______ _______ _____ _____    ______ ____
DOCKED: ROOT
DOCKED: ATOM      1  C1  UNL     1      -0.375  -1.251   1.497 -0.95 -0.00    +0.006 C 
DOCKED: ATOM      2  C2  UNL     1      -1.220  -1.188  -0.888 -0.83 -0.00    +0.006 C 
DOCKED: ATOM      3  C3  UNL     1      -0.546  -2.770   1.516 -0.76 -0.02    +0.034 C 
DOCKED: ATOM      4  C4  UNL     1      -1.390  -2.705  -0.868 -0.77 -0.02    +0.034 C 
DOCKED: ATOM      5  C5  UNL     1      -0.117  -0.729   0.077 -1.14 +0.01    -0.019 C 
DOCKED: ATOM      6  C6  UNL     1      -1.643  -3.209   0.550 -0.51 -0.13    +0.189 C 
DOCKED: ATOM      7  C7  UNL     1      -0.001   0.796   0.077 -1.21 -0.01    +0.010 C 
DOCKED: ENDROOT
DOCKED: BRANCH   6   8
DOCKED: ATOM      8  N11 UNL     1      -1.699  -4.696   0.530 -0.40 +0.07    -0.074 N 
DOCKED: ATOM      9  C8  UNL     1      -2.628  -5.187  -0.587 -0.31 -0.32    +0.272 C 
DOCKED: ATOM     10  C9  UNL     1      -2.226  -5.236   1.865 -0.30 -0.34    +0.272 C 
DOCKED: ATOM     11  C10 UNL     1      -0.305  -5.287   0.289 -0.13 -0.27    +0.272 C 
DOCKED: ENDBRANCH   6   8
DOCKED: TORSDOF 1
DOCKED: TER
DOCKED: ENDMDL
________________________________________________________________________________


	BEGINNING GENETIC ALGORITHM DOCKING 26 of 50
Run: 26 Seed: 490873247 1421758090 [ Run 26 of 50 GA/GALS ]
Beginning LAMARCKIAN GENETIC ALGORITHM (LGA), with a maximum of 2500000 energy evaluations.

Final-Value: -8.498


	FINAL GENETIC ALGORITHM DOCKED STATE
	_______________________________________________


Detailed state:  trans 1.029 -2.903 -0.272 quatxyzw -0.116271 -0.845004 0.521856 -0.010741 center -0.382 -0.232 0.807 ntor 1 -107.3819
State:	  1.029  -2.903  -0.272  -0.116 -0.845  0.522 -178.769   -107.38

DOCKED: MODEL       26
DOCKED: USER    Run = 26
DOCKED: USER    DPF = g7_exoOA.dpf
DOCKED: USER  
DOCKED: USER    Estimated Free Energy of Binding    =   -8.02 kcal/mol  [=(1)+(2)+(3)-(4)]
DOCKED: USER    Estimated Inhibition Constant, Ki   =    1.32 uM (micromolar)  [Temperature = 298.15 K]
DOCKED: USER    
DOCKED: USER    (1) Final Intermolecular Energy     =   -8.32 kcal/mol
DOCKED: USER        vdW + Hbond + desolv Energy     =   -7.28 kcal/mol
DOCKED: USER        Electrostatic Energy            =   -1.04 kcal/mol
DOCKED: USER    (2) Final Total Internal Energy     =   -0.18 kcal/mol
DOCKED: USER    (3) Torsional Free Energy           =   +0.30 kcal/mol
DOCKED: USER    (4) Unbound System's Energy  [=(2)] =   -0.18 kcal/mol
DOCKED: USER    
DOCKED: USER    
DOCKED: USER    NEWDPF move g7.pdbqt
DOCKED: USER    NEWDPF about -0.381700 -0.232400 0.806900
DOCKED: USER    NEWDPF tran0 1.029195 -2.903388 -0.271626
DOCKED: USER    NEWDPF quaternion0 -0.116271 -0.845004 0.521856 -0.010741
DOCKED: USER    NEWDPF axisangle0 -0.116278 -0.845053 0.521886 -178.769199
DOCKED: USER    NEWDPF quat0 -0.116278 -0.845053 0.521886 -178.769199
DOCKED: USER    NEWDPF dihe0 -107.38 
DOCKED: USER  keepresnum = 1 
DOCKED: USER  
DOCKED: REMARK  1 active torsions:
DOCKED: REMARK  status: ('A' for Active; 'I' for Inactive)
DOCKED: REMARK    1  A    between atoms: C6_6  and  N11_11 
DOCKED: USER                              x       y       z     vdW  Elec       q    Type
DOCKED: USER                           _______ _______ _______ _____ _____    ______ ____
DOCKED: ROOT
DOCKED: ATOM      1  C1  UNL     1       0.376  -1.192  -1.290 -0.90 -0.00    +0.006 C 
DOCKED: ATOM      2  C2  UNL     1       1.126  -1.342   1.123 -0.91 -0.00    +0.006 C 
DOCKED: ATOM      3  C3  UNL     1       0.519  -2.707  -1.428 -0.76 -0.02    +0.034 C 
DOCKED: ATOM      4  C4  UNL     1       1.268  -2.857   0.984 -0.76 -0.02    +0.034 C 
DOCKED: ATOM      5  C5  UNL     1       0.071  -0.781   0.158 -1.12 +0.01    -0.019 C 
DOCKED: ATOM      6  C6  UNL     1       1.568  -3.248  -0.461 -0.50 -0.13    +0.189 C 
DOCKED: ATOM      7  C7  UNL     1      -0.016   0.740   0.279 -1.22 -0.01    +0.010 C 
DOCKED: ENDROOT
DOCKED: BRANCH   6   8
DOCKED: ATOM      8  N11 UNL     1       1.595  -4.732  -0.561 -0.39 +0.07    -0.074 N 
DOCKED: ATOM      9  C8  UNL     1       2.246  -5.174  -1.878 -0.29 -0.35    +0.272 C 
DOCKED: ATOM     10  C9  UNL     1       0.172  -5.303  -0.513 -0.13 -0.27    +0.272 C 
DOCKED: ATOM     11  C10 UNL     1       2.395  -5.340   0.598 -0.30 -0.31    +0.272 C 
DOCKED: ENDBRANCH   6   8
DOCKED: TORSDOF 1
DOCKED: TER
DOCKED: ENDMDL
________________________________________________________________________________


	BEGINNING GENETIC ALGORITHM DOCKING 27 of 50
Run: 27 Seed: 2075753832 531007470 [ Run 27 of 50 GA/GALS ]
Beginning LAMARCKIAN GENETIC ALGORITHM (LGA), with a maximum of 2500000 energy evaluations.

Final-Value: -8.496


	FINAL GENETIC ALGORITHM DOCKED STATE
	_______________________________________________


Detailed state:  trans 1.028 -2.911 -0.291 quatxyzw -0.118688 -0.847891 0.516609 -0.010428 center -0.382 -0.232 0.807 ntor 1 -119.9270
State:	  1.028  -2.911  -0.291  -0.119 -0.848  0.517 -178.805   -119.93

DOCKED: MODEL       27
DOCKED: USER    Run = 27
DOCKED: USER    DPF = g7_exoOA.dpf
DOCKED: USER  
DOCKED: USER    Estimated Free Energy of Binding    =   -8.02 kcal/mol  [=(1)+(2)+(3)-(4)]
DOCKED: USER    Estimated Inhibition Constant, Ki   =    1.33 uM (micromolar)  [Temperature = 298.15 K]
DOCKED: USER    
DOCKED: USER    (1) Final Intermolecular Energy     =   -8.32 kcal/mol
DOCKED: USER        vdW + Hbond + desolv Energy     =   -7.28 kcal/mol
DOCKED: USER        Electrostatic Energy            =   -1.03 kcal/mol
DOCKED: USER    (2) Final Total Internal Energy     =   -0.18 kcal/mol
DOCKED: USER    (3) Torsional Free Energy           =   +0.30 kcal/mol
DOCKED: USER    (4) Unbound System's Energy  [=(2)] =   -0.18 kcal/mol
DOCKED: USER    
DOCKED: USER    
DOCKED: USER    NEWDPF move g7.pdbqt
DOCKED: USER    NEWDPF about -0.381700 -0.232400 0.806900
DOCKED: USER    NEWDPF tran0 1.028051 -2.911149 -0.290963
DOCKED: USER    NEWDPF quaternion0 -0.118688 -0.847891 0.516609 -0.010428
DOCKED: USER    NEWDPF axisangle0 -0.118695 -0.847937 0.516637 -178.805054
DOCKED: USER    NEWDPF quat0 -0.118695 -0.847937 0.516637 -178.805054
DOCKED: USER    NEWDPF dihe0 -119.93 
DOCKED: USER  keepresnum = 1 
DOCKED: USER  
DOCKED: REMARK  1 active torsions:
DOCKED: REMARK  status: ('A' for Active; 'I' for Inactive)
DOCKED: REMARK    1  A    between atoms: C6_6  and  N11_11 
DOCKED: USER                              x       y       z     vdW  Elec       q    Type
DOCKED: USER                           _______ _______ _______ _____ _____    ______ ____
DOCKED: ROOT
DOCKED: ATOM      1  C1  UNL     1       0.385  -1.186  -1.292 -0.90 -0.00    +0.006 C 
DOCKED: ATOM      2  C2  UNL     1       1.123  -1.367   1.122 -0.91 -0.00    +0.006 C 
DOCKED: ATOM      3  C3  UNL     1       0.523  -2.700  -1.447 -0.76 -0.02    +0.034 C 
DOCKED: ATOM      4  C4  UNL     1       1.262  -2.880   0.966 -0.75 -0.02    +0.034 C 
DOCKED: ATOM      5  C5  UNL     1       0.075  -0.791   0.159 -1.12 +0.01    -0.019 C 
DOCKED: ATOM      6  C6  UNL     1       1.567  -3.255  -0.482 -0.50 -0.13    +0.189 C 
DOCKED: ATOM      7  C7  UNL     1      -0.008   0.729   0.298 -1.22 -0.01    +0.010 C 
DOCKED: ENDROOT
DOCKED: BRANCH   6   8
DOCKED: ATOM      8  N11 UNL     1       1.589  -4.738  -0.599 -0.39 +0.07    -0.074 N 
DOCKED: ATOM      9  C8  UNL     1       1.951  -5.163  -2.028 -0.29 -0.33    +0.272 C 
DOCKED: ATOM     10  C9  UNL     1       0.216  -5.329  -0.256 -0.12 -0.27    +0.272 C 
DOCKED: ATOM     11  C10 UNL     1       2.625  -5.342   0.357 -0.31 -0.33    +0.272 C 
DOCKED: ENDBRANCH   6   8
DOCKED: TORSDOF 1
DOCKED: TER
DOCKED: ENDMDL
________________________________________________________________________________


	BEGINNING GENETIC ALGORITHM DOCKING 28 of 50
Run: 28 Seed: 960749366 383159580 [ Run 28 of 50 GA/GALS ]
Beginning LAMARCKIAN GENETIC ALGORITHM (LGA), with a maximum of 2500000 energy evaluations.

Final-Value: -8.496


	FINAL GENETIC ALGORITHM DOCKED STATE
	_______________________________________________


Detailed state:  trans -1.068 -2.850 0.359 quatxyzw 0.554702 0.008760 0.107869 -0.824980 center -0.382 -0.232 0.807 ntor 1 125.0731
State:	 -1.068  -2.850   0.359   0.981  0.015  0.191 -68.827    125.07

DOCKED: MODEL       28
DOCKED: USER    Run = 28
DOCKED: USER    DPF = g7_exoOA.dpf
DOCKED: USER  
DOCKED: USER    Estimated Free Energy of Binding    =   -8.02 kcal/mol  [=(1)+(2)+(3)-(4)]
DOCKED: USER    Estimated Inhibition Constant, Ki   =    1.33 uM (micromolar)  [Temperature = 298.15 K]
DOCKED: USER    
DOCKED: USER    (1) Final Intermolecular Energy     =   -8.32 kcal/mol
DOCKED: USER        vdW + Hbond + desolv Energy     =   -7.30 kcal/mol
DOCKED: USER        Electrostatic Energy            =   -1.02 kcal/mol
DOCKED: USER    (2) Final Total Internal Energy     =   -0.18 kcal/mol
DOCKED: USER    (3) Torsional Free Energy           =   +0.30 kcal/mol
DOCKED: USER    (4) Unbound System's Energy  [=(2)] =   -0.18 kcal/mol
DOCKED: USER    
DOCKED: USER    
DOCKED: USER    NEWDPF move g7.pdbqt
DOCKED: USER    NEWDPF about -0.381700 -0.232400 0.806900
DOCKED: USER    NEWDPF tran0 -1.068264 -2.850266 0.359425
DOCKED: USER    NEWDPF quaternion0 0.554702 0.008760 0.107869 -0.824980
DOCKED: USER    NEWDPF axisangle0 0.981494 0.015500 0.190864 -68.826986
DOCKED: USER    NEWDPF quat0 0.981494 0.015500 0.190864 -68.826986
DOCKED: USER    NEWDPF dihe0 125.07 
DOCKED: USER  keepresnum = 1 
DOCKED: USER  
DOCKED: REMARK  1 active torsions:
DOCKED: REMARK  status: ('A' for Active; 'I' for Inactive)
DOCKED: REMARK    1  A    between atoms: C6_6  and  N11_11 
DOCKED: USER                              x       y       z     vdW  Elec       q    Type
DOCKED: USER                           _______ _______ _______ _____ _____    ______ ____
DOCKED: ROOT
DOCKED: ATOM      1  C1  UNL     1      -0.380  -1.230   1.496 -0.95 -0.00    +0.006 C 
DOCKED: ATOM      2  C2  UNL     1      -1.163  -1.186  -0.910 -0.84 -0.00    +0.006 C 
DOCKED: ATOM      3  C3  UNL     1      -0.540  -2.749   1.520 -0.77 -0.02    +0.034 C 
DOCKED: ATOM      4  C4  UNL     1      -1.323  -2.705  -0.886 -0.76 -0.02    +0.034 C 
DOCKED: ATOM      5  C5  UNL     1      -0.088  -0.713   0.080 -1.14 +0.01    -0.019 C 
DOCKED: ATOM      6  C6  UNL     1      -1.609  -3.202   0.529 -0.51 -0.13    +0.189 C 
DOCKED: ATOM      7  C7  UNL     1       0.016   0.812   0.074 -1.20 -0.01    +0.010 C 
DOCKED: ENDROOT
DOCKED: BRANCH   6   8
DOCKED: ATOM      8  N11 UNL     1      -1.654  -4.689   0.516 -0.40 +0.07    -0.074 N 
DOCKED: ATOM      9  C8  UNL     1      -0.266  -5.270   0.217 -0.12 -0.27    +0.272 C 
DOCKED: ATOM     10  C9  UNL     1      -2.626  -5.192  -0.559 -0.31 -0.32    +0.272 C 
DOCKED: ATOM     11  C10 UNL     1      -2.118  -5.230   1.874 -0.30 -0.33    +0.272 C 
DOCKED: ENDBRANCH   6   8
DOCKED: TORSDOF 1
DOCKED: TER
DOCKED: ENDMDL
________________________________________________________________________________


	BEGINNING GENETIC ALGORITHM DOCKING 29 of 50
Run: 29 Seed: 1144822513 1446075885 [ Run 29 of 50 GA/GALS ]
Beginning LAMARCKIAN GENETIC ALGORITHM (LGA), with a maximum of 2500000 energy evaluations.

Final-Value: -8.490


	FINAL GENETIC ALGORITHM DOCKED STATE
	_______________________________________________


Detailed state:  trans -1.173 -2.950 0.316 quatxyzw -0.515461 0.086351 -0.168332 0.835768 center -0.382 -0.232 0.807 ntor 1 98.7828
State:	 -1.173  -2.950   0.316  -0.939  0.157 -0.307 66.608     98.78

DOCKED: MODEL       29
DOCKED: USER    Run = 29
DOCKED: USER    DPF = g7_exoOA.dpf
DOCKED: USER  
DOCKED: USER    Estimated Free Energy of Binding    =   -8.01 kcal/mol  [=(1)+(2)+(3)-(4)]
DOCKED: USER    Estimated Inhibition Constant, Ki   =    1.33 uM (micromolar)  [Temperature = 298.15 K]
DOCKED: USER    
DOCKED: USER    (1) Final Intermolecular Energy     =   -8.31 kcal/mol
DOCKED: USER        vdW + Hbond + desolv Energy     =   -7.26 kcal/mol
DOCKED: USER        Electrostatic Energy            =   -1.06 kcal/mol
DOCKED: USER    (2) Final Total Internal Energy     =   -0.18 kcal/mol
DOCKED: USER    (3) Torsional Free Energy           =   +0.30 kcal/mol
DOCKED: USER    (4) Unbound System's Energy  [=(2)] =   -0.18 kcal/mol
DOCKED: USER    
DOCKED: USER    
DOCKED: USER    NEWDPF move g7.pdbqt
DOCKED: USER    NEWDPF about -0.381700 -0.232400 0.806900
DOCKED: USER    NEWDPF tran0 -1.173215 -2.949738 0.316471
DOCKED: USER    NEWDPF quaternion0 -0.515461 0.086351 -0.168332 0.835768
DOCKED: USER    NEWDPF axisangle0 -0.938767 0.157264 -0.306570 66.608215
DOCKED: USER    NEWDPF quat0 -0.938767 0.157264 -0.306570 66.608215
DOCKED: USER    NEWDPF dihe0 98.78 
DOCKED: USER  keepresnum = 1 
DOCKED: USER  
DOCKED: REMARK  1 active torsions:
DOCKED: REMARK  status: ('A' for Active; 'I' for Inactive)
DOCKED: REMARK    1  A    between atoms: C6_6  and  N11_11 
DOCKED: USER                              x       y       z     vdW  Elec       q    Type
DOCKED: USER                           _______ _______ _______ _____ _____    ______ ____
DOCKED: ROOT
DOCKED: ATOM      1  C1  UNL     1      -0.744  -1.269   1.492 -0.94 -0.00    +0.006 C 
DOCKED: ATOM      2  C2  UNL     1      -0.949  -1.358  -1.028 -0.84 -0.00    +0.006 C 
DOCKED: ATOM      3  C3  UNL     1      -0.926  -2.785   1.561 -0.78 -0.02    +0.034 C 
DOCKED: ATOM      4  C4  UNL     1      -1.132  -2.873  -0.960 -0.73 -0.02    +0.034 C 
DOCKED: ATOM      5  C5  UNL     1      -0.126  -0.832   0.157 -1.11 +0.01    -0.019 C 
DOCKED: ATOM      6  C6  UNL     1      -1.743  -3.291   0.375 -0.50 -0.13    +0.189 C 
DOCKED: ATOM      7  C7  UNL     1      -0.002   0.690   0.093 -1.24 -0.01    +0.010 C 
DOCKED: ENDROOT
DOCKED: BRANCH   6   8
DOCKED: ATOM      8  N11 UNL     1      -1.804  -4.777   0.432 -0.40 +0.07    -0.074 N 
DOCKED: ATOM      9  C8  UNL     1      -0.524  -5.393  -0.145 -0.12 -0.27    +0.272 C 
DOCKED: ATOM     10  C9  UNL     1      -2.997  -5.301  -0.378 -0.27 -0.36    +0.272 C 
DOCKED: ATOM     11  C10 UNL     1      -1.958  -5.258   1.880 -0.32 -0.32    +0.272 C 
DOCKED: ENDBRANCH   6   8
DOCKED: TORSDOF 1
DOCKED: TER
DOCKED: ENDMDL
________________________________________________________________________________


	BEGINNING GENETIC ALGORITHM DOCKING 30 of 50
Run: 30 Seed: 1705896727 2135311014 [ Run 30 of 50 GA/GALS ]
Beginning LAMARCKIAN GENETIC ALGORITHM (LGA), with a maximum of 2500000 energy evaluations.

Final-Value: -8.495


	FINAL GENETIC ALGORITHM DOCKED STATE
	_______________________________________________


Detailed state:  trans 1.092 -2.916 -0.265 quatxyzw 0.114259 0.844547 -0.523120 -0.005520 center -0.382 -0.232 0.807 ntor 1 -114.1421
State:	  1.092  -2.916  -0.265   0.114  0.845 -0.523 -179.368   -114.14

DOCKED: MODEL       30
DOCKED: USER    Run = 30
DOCKED: USER    DPF = g7_exoOA.dpf
DOCKED: USER  
DOCKED: USER    Estimated Free Energy of Binding    =   -8.02 kcal/mol  [=(1)+(2)+(3)-(4)]
DOCKED: USER    Estimated Inhibition Constant, Ki   =    1.33 uM (micromolar)  [Temperature = 298.15 K]
DOCKED: USER    
DOCKED: USER    (1) Final Intermolecular Energy     =   -8.32 kcal/mol
DOCKED: USER        vdW + Hbond + desolv Energy     =   -7.27 kcal/mol
DOCKED: USER        Electrostatic Energy            =   -1.05 kcal/mol
DOCKED: USER    (2) Final Total Internal Energy     =   -0.18 kcal/mol
DOCKED: USER    (3) Torsional Free Energy           =   +0.30 kcal/mol
DOCKED: USER    (4) Unbound System's Energy  [=(2)] =   -0.18 kcal/mol
DOCKED: USER    
DOCKED: USER    
DOCKED: USER    NEWDPF move g7.pdbqt
DOCKED: USER    NEWDPF about -0.381700 -0.232400 0.806900
DOCKED: USER    NEWDPF tran0 1.092121 -2.916110 -0.264956
DOCKED: USER    NEWDPF quaternion0 0.114259 0.844547 -0.523120 -0.005520
DOCKED: USER    NEWDPF axisangle0 0.114260 0.844560 -0.523128 -179.367508
DOCKED: USER    NEWDPF quat0 0.114260 0.844560 -0.523128 -179.367508
DOCKED: USER    NEWDPF dihe0 -114.14 
DOCKED: USER  keepresnum = 1 
DOCKED: USER  
DOCKED: REMARK  1 active torsions:
DOCKED: REMARK  status: ('A' for Active; 'I' for Inactive)
DOCKED: REMARK    1  A    between atoms: C6_6  and  N11_11 
DOCKED: USER                              x       y       z     vdW  Elec       q    Type
DOCKED: USER                           _______ _______ _______ _____ _____    ______ ____
DOCKED: ROOT
DOCKED: ATOM      1  C1  UNL     1       0.431  -1.224  -1.310 -0.89 -0.00    +0.006 C 
DOCKED: ATOM      2  C2  UNL     1       1.122  -1.345   1.121 -0.91 -0.00    +0.006 C 
DOCKED: ATOM      3  C3  UNL     1       0.607  -2.737  -1.435 -0.76 -0.02    +0.034 C 
DOCKED: ATOM      4  C4  UNL     1       1.298  -2.857   0.996 -0.76 -0.02    +0.034 C 
DOCKED: ATOM      5  C5  UNL     1       0.081  -0.812   0.126 -1.12 +0.01    -0.019 C 
DOCKED: ATOM      6  C6  UNL     1       1.642  -3.251  -0.438 -0.50 -0.13    +0.189 C 
DOCKED: ATOM      7  C7  UNL     1      -0.040   0.708   0.236 -1.23 -0.01    +0.010 C 
DOCKED: ENDROOT
DOCKED: BRANCH   6   8
DOCKED: ATOM      8  N11 UNL     1       1.702  -4.735  -0.528 -0.40 +0.07    -0.074 N 
DOCKED: ATOM      9  C8  UNL     1       2.240  -5.173  -1.895 -0.29 -0.35    +0.272 C 
DOCKED: ATOM     10  C9  UNL     1       0.306  -5.344  -0.344 -0.12 -0.27    +0.272 C 
DOCKED: ATOM     11  C10 UNL     1       2.623  -5.307   0.557 -0.29 -0.32    +0.272 C 
DOCKED: ENDBRANCH   6   8
DOCKED: TORSDOF 1
DOCKED: TER
DOCKED: ENDMDL
________________________________________________________________________________


	BEGINNING GENETIC ALGORITHM DOCKING 31 of 50
Run: 31 Seed: 1256846766 304132568 [ Run 31 of 50 GA/GALS ]
Beginning LAMARCKIAN GENETIC ALGORITHM (LGA), with a maximum of 2500000 energy evaluations.

Final-Value: -8.494


	FINAL GENETIC ALGORITHM DOCKED STATE
	_______________________________________________


Detailed state:  trans -1.093 -2.837 0.360 quatxyzw -0.543611 0.009643 -0.122037 0.830362 center -0.382 -0.232 0.807 ntor 1 -115.2153
State:	 -1.093  -2.837   0.360  -0.976  0.017 -0.219 67.728   -115.22

DOCKED: MODEL       31
DOCKED: USER    Run = 31
DOCKED: USER    DPF = g7_exoOA.dpf
DOCKED: USER  
DOCKED: USER    Estimated Free Energy of Binding    =   -8.02 kcal/mol  [=(1)+(2)+(3)-(4)]
DOCKED: USER    Estimated Inhibition Constant, Ki   =    1.33 uM (micromolar)  [Temperature = 298.15 K]
DOCKED: USER    
DOCKED: USER    (1) Final Intermolecular Energy     =   -8.32 kcal/mol
DOCKED: USER        vdW + Hbond + desolv Energy     =   -7.30 kcal/mol
DOCKED: USER        Electrostatic Energy            =   -1.02 kcal/mol
DOCKED: USER    (2) Final Total Internal Energy     =   -0.18 kcal/mol
DOCKED: USER    (3) Torsional Free Energy           =   +0.30 kcal/mol
DOCKED: USER    (4) Unbound System's Energy  [=(2)] =   -0.18 kcal/mol
DOCKED: USER    
DOCKED: USER    
DOCKED: USER    NEWDPF move g7.pdbqt
DOCKED: USER    NEWDPF about -0.381700 -0.232400 0.806900
DOCKED: USER    NEWDPF tran0 -1.092995 -2.837148 0.359514
DOCKED: USER    NEWDPF quaternion0 -0.543611 0.009643 -0.122037 0.830362
DOCKED: USER    NEWDPF axisangle0 -0.975570 0.017305 -0.219008 67.728067
DOCKED: USER    NEWDPF quat0 -0.975570 0.017305 -0.219008 67.728067
DOCKED: USER    NEWDPF dihe0 -115.22 
DOCKED: USER  keepresnum = 1 
DOCKED: USER  
DOCKED: REMARK  1 active torsions:
DOCKED: REMARK  status: ('A' for Active; 'I' for Inactive)
DOCKED: REMARK    1  A    between atoms: C6_6  and  N11_11 
DOCKED: USER                              x       y       z     vdW  Elec       q    Type
DOCKED: USER                           _______ _______ _______ _____ _____    ______ ____
DOCKED: ROOT
DOCKED: ATOM      1  C1  UNL     1      -0.463  -1.192   1.496 -0.94 -0.00    +0.006 C 
DOCKED: ATOM      2  C2  UNL     1      -1.128  -1.199  -0.946 -0.83 -0.00    +0.006 C 
DOCKED: ATOM      3  C3  UNL     1      -0.622  -2.712   1.543 -0.78 -0.02    +0.034 C 
DOCKED: ATOM      4  C4  UNL     1      -1.287  -2.717  -0.899 -0.76 -0.02    +0.034 C 
DOCKED: ATOM      5  C5  UNL     1      -0.104  -0.704   0.085 -1.14 +0.01    -0.019 C 
DOCKED: ATOM      6  C6  UNL     1      -1.641  -3.187   0.510 -0.51 -0.13    +0.189 C 
DOCKED: ATOM      7  C7  UNL     1      -0.001   0.821   0.054 -1.20 -0.01    +0.010 C 
DOCKED: ENDROOT
DOCKED: BRANCH   6   8
DOCKED: ATOM      8  N11 UNL     1      -1.682  -4.674   0.524 -0.40 +0.07    -0.074 N 
DOCKED: ATOM      9  C8  UNL     1      -2.205  -5.188   1.872 -0.29 -0.33    +0.272 C 
DOCKED: ATOM     10  C9  UNL     1      -0.281  -5.257   0.298 -0.13 -0.27    +0.272 C 
DOCKED: ATOM     11  C10 UNL     1      -2.606  -5.201  -0.581 -0.31 -0.32    +0.272 C 
DOCKED: ENDBRANCH   6   8
DOCKED: TORSDOF 1
DOCKED: TER
DOCKED: ENDMDL
________________________________________________________________________________


	BEGINNING GENETIC ALGORITHM DOCKING 32 of 50
Run: 32 Seed: 1328800433 124637394 [ Run 32 of 50 GA/GALS ]
Beginning LAMARCKIAN GENETIC ALGORITHM (LGA), with a maximum of 2500000 energy evaluations.

Final-Value: -8.494


	FINAL GENETIC ALGORITHM DOCKED STATE
	_______________________________________________


Detailed state:  trans 1.023 -2.900 -0.279 quatxyzw 0.114133 0.846289 -0.520185 0.013275 center -0.382 -0.232 0.807 ntor 1 -0.1328
State:	  1.023  -2.900  -0.279   0.114  0.846 -0.520 178.479     -0.13

DOCKED: MODEL       32
DOCKED: USER    Run = 32
DOCKED: USER    DPF = g7_exoOA.dpf
DOCKED: USER  
DOCKED: USER    Estimated Free Energy of Binding    =   -8.02 kcal/mol  [=(1)+(2)+(3)-(4)]
DOCKED: USER    Estimated Inhibition Constant, Ki   =    1.33 uM (micromolar)  [Temperature = 298.15 K]
DOCKED: USER    
DOCKED: USER    (1) Final Intermolecular Energy     =   -8.31 kcal/mol
DOCKED: USER        vdW + Hbond + desolv Energy     =   -7.28 kcal/mol
DOCKED: USER        Electrostatic Energy            =   -1.03 kcal/mol
DOCKED: USER    (2) Final Total Internal Energy     =   -0.18 kcal/mol
DOCKED: USER    (3) Torsional Free Energy           =   +0.30 kcal/mol
DOCKED: USER    (4) Unbound System's Energy  [=(2)] =   -0.18 kcal/mol
DOCKED: USER    
DOCKED: USER    
DOCKED: USER    NEWDPF move g7.pdbqt
DOCKED: USER    NEWDPF about -0.381700 -0.232400 0.806900
DOCKED: USER    NEWDPF tran0 1.023051 -2.900261 -0.278743
DOCKED: USER    NEWDPF quaternion0 0.114133 0.846289 -0.520185 0.013275
DOCKED: USER    NEWDPF axisangle0 0.114143 0.846363 -0.520231 178.478778
DOCKED: USER    NEWDPF quat0 0.114143 0.846363 -0.520231 178.478778
DOCKED: USER    NEWDPF dihe0 -0.13 
DOCKED: USER  keepresnum = 1 
DOCKED: USER  
DOCKED: REMARK  1 active torsions:
DOCKED: REMARK  status: ('A' for Active; 'I' for Inactive)
DOCKED: REMARK    1  A    between atoms: C6_6  and  N11_11 
DOCKED: USER                              x       y       z     vdW  Elec       q    Type
DOCKED: USER                           _______ _______ _______ _____ _____    ______ ____
DOCKED: ROOT
DOCKED: ATOM      1  C1  UNL     1       0.362  -1.185  -1.284 -0.90 -0.00    +0.006 C 
DOCKED: ATOM      2  C2  UNL     1       1.126  -1.346   1.122 -0.91 -0.00    +0.006 C 
DOCKED: ATOM      3  C3  UNL     1       0.505  -2.699  -1.431 -0.76 -0.02    +0.034 C 
DOCKED: ATOM      4  C4  UNL     1       1.270  -2.859   0.976 -0.76 -0.02    +0.034 C 
DOCKED: ATOM      5  C5  UNL     1       0.065  -0.782   0.167 -1.12 +0.01    -0.019 C 
DOCKED: ATOM      6  C6  UNL     1       1.561  -3.243  -0.473 -0.50 -0.13    +0.189 C 
DOCKED: ATOM      7  C7  UNL     1      -0.023   0.739   0.296 -1.22 -0.01    +0.010 C 
DOCKED: ENDROOT
DOCKED: BRANCH   6   8
DOCKED: ATOM      8  N11 UNL     1       1.589  -4.727  -0.580 -0.39 +0.07    -0.074 N 
DOCKED: ATOM      9  C8  UNL     1       2.641  -5.319   0.366 -0.30 -0.33    +0.272 C 
DOCKED: ATOM     10  C9  UNL     1       1.933  -5.159  -2.011 -0.30 -0.33    +0.272 C 
DOCKED: ATOM     11  C10 UNL     1       0.225  -5.323  -0.214 -0.12 -0.27    +0.272 C 
DOCKED: ENDBRANCH   6   8
DOCKED: TORSDOF 1
DOCKED: TER
DOCKED: ENDMDL
________________________________________________________________________________


	BEGINNING GENETIC ALGORITHM DOCKING 33 of 50
Run: 33 Seed: 2022013042 1750194676 [ Run 33 of 50 GA/GALS ]
Beginning LAMARCKIAN GENETIC ALGORITHM (LGA), with a maximum of 2500000 energy evaluations.

Final-Value: -8.482


	FINAL GENETIC ALGORITHM DOCKED STATE
	_______________________________________________


Detailed state:  trans -1.159 -2.955 0.330 quatxyzw -0.552937 0.015308 -0.114021 0.825243 center -0.382 -0.232 0.807 ntor 1 109.3543
State:	 -1.159  -2.955   0.330  -0.979  0.027 -0.202 68.774    109.35

DOCKED: MODEL       33
DOCKED: USER    Run = 33
DOCKED: USER    DPF = g7_exoOA.dpf
DOCKED: USER  
DOCKED: USER    Estimated Free Energy of Binding    =   -8.01 kcal/mol  [=(1)+(2)+(3)-(4)]
DOCKED: USER    Estimated Inhibition Constant, Ki   =    1.35 uM (micromolar)  [Temperature = 298.15 K]
DOCKED: USER    
DOCKED: USER    (1) Final Intermolecular Energy     =   -8.30 kcal/mol
DOCKED: USER        vdW + Hbond + desolv Energy     =   -7.25 kcal/mol
DOCKED: USER        Electrostatic Energy            =   -1.05 kcal/mol
DOCKED: USER    (2) Final Total Internal Energy     =   -0.18 kcal/mol
DOCKED: USER    (3) Torsional Free Energy           =   +0.30 kcal/mol
DOCKED: USER    (4) Unbound System's Energy  [=(2)] =   -0.18 kcal/mol
DOCKED: USER    
DOCKED: USER    
DOCKED: USER    NEWDPF move g7.pdbqt
DOCKED: USER    NEWDPF about -0.381700 -0.232400 0.806900
DOCKED: USER    NEWDPF tran0 -1.158915 -2.955442 0.330064
DOCKED: USER    NEWDPF quaternion0 -0.552937 0.015308 -0.114021 0.825243
DOCKED: USER    NEWDPF axisangle0 -0.979034 0.027104 -0.201886 68.773774
DOCKED: USER    NEWDPF quat0 -0.979034 0.027104 -0.201886 68.773774
DOCKED: USER    NEWDPF dihe0 109.35 
DOCKED: USER  keepresnum = 1 
DOCKED: USER  
DOCKED: REMARK  1 active torsions:
DOCKED: REMARK  status: ('A' for Active; 'I' for Inactive)
DOCKED: REMARK    1  A    between atoms: C6_6  and  N11_11 
DOCKED: USER                              x       y       z     vdW  Elec       q    Type
DOCKED: USER                           _______ _______ _______ _____ _____    ______ ____
DOCKED: ROOT
DOCKED: ATOM      1  C1  UNL     1      -0.498  -1.348   1.502 -0.94 -0.00    +0.006 C 
DOCKED: ATOM      2  C2  UNL     1      -1.166  -1.287  -0.938 -0.84 -0.00    +0.006 C 
DOCKED: ATOM      3  C3  UNL     1      -0.684  -2.865   1.515 -0.76 -0.02    +0.034 C 
DOCKED: ATOM      4  C4  UNL     1      -1.352  -2.803  -0.925 -0.75 -0.02    +0.034 C 
DOCKED: ATOM      5  C5  UNL     1      -0.132  -0.834   0.103 -1.11 +0.01    -0.019 C 
DOCKED: ATOM      6  C6  UNL     1      -1.713  -3.299   0.473 -0.50 -0.13    +0.189 C 
DOCKED: ATOM      7  C7  UNL     1      -0.002   0.689   0.105 -1.24 -0.01    +0.010 C 
DOCKED: ENDROOT
DOCKED: BRANCH   6   8
DOCKED: ATOM      8  N11 UNL     1      -1.781  -4.785   0.454 -0.40 +0.07    -0.074 N 
DOCKED: ATOM      9  C8  UNL     1      -0.505  -5.377  -0.156 -0.12 -0.27    +0.272 C 
DOCKED: ATOM     10  C9  UNL     1      -2.978  -5.260  -0.380 -0.27 -0.35    +0.272 C 
DOCKED: ATOM     11  C10 UNL     1      -1.936  -5.339   1.876 -0.32 -0.33    +0.272 C 
DOCKED: ENDBRANCH   6   8
DOCKED: TORSDOF 1
DOCKED: TER
DOCKED: ENDMDL
________________________________________________________________________________


	BEGINNING GENETIC ALGORITHM DOCKING 34 of 50
Run: 34 Seed: 1204563592 1122011608 [ Run 34 of 50 GA/GALS ]
Beginning LAMARCKIAN GENETIC ALGORITHM (LGA), with a maximum of 2500000 energy evaluations.

Final-Value: -8.495


	FINAL GENETIC ALGORITHM DOCKED STATE
	_______________________________________________


Detailed state:  trans -1.109 -2.876 0.377 quatxyzw 0.559646 0.018984 0.095195 -0.823028 center -0.382 -0.232 0.807 ntor 1 -109.7755
State:	 -1.109  -2.876   0.377   0.985  0.033  0.168 -69.222   -109.78

DOCKED: MODEL       34
DOCKED: USER    Run = 34
DOCKED: USER    DPF = g7_exoOA.dpf
DOCKED: USER  
DOCKED: USER    Estimated Free Energy of Binding    =   -8.02 kcal/mol  [=(1)+(2)+(3)-(4)]
DOCKED: USER    Estimated Inhibition Constant, Ki   =    1.33 uM (micromolar)  [Temperature = 298.15 K]
DOCKED: USER    
DOCKED: USER    (1) Final Intermolecular Energy     =   -8.32 kcal/mol
DOCKED: USER        vdW + Hbond + desolv Energy     =   -7.29 kcal/mol
DOCKED: USER        Electrostatic Energy            =   -1.03 kcal/mol
DOCKED: USER    (2) Final Total Internal Energy     =   -0.18 kcal/mol
DOCKED: USER    (3) Torsional Free Energy           =   +0.30 kcal/mol
DOCKED: USER    (4) Unbound System's Energy  [=(2)] =   -0.18 kcal/mol
DOCKED: USER    
DOCKED: USER    
DOCKED: USER    NEWDPF move g7.pdbqt
DOCKED: USER    NEWDPF about -0.381700 -0.232400 0.806900
DOCKED: USER    NEWDPF tran0 -1.108572 -2.876350 0.377415
DOCKED: USER    NEWDPF quaternion0 0.559646 0.018984 0.095195 -0.823028
DOCKED: USER    NEWDPF axisangle0 0.985289 0.033423 0.167596 -69.221945
DOCKED: USER    NEWDPF quat0 0.985289 0.033423 0.167596 -69.221945
DOCKED: USER    NEWDPF dihe0 -109.78 
DOCKED: USER  keepresnum = 1 
DOCKED: USER  
DOCKED: REMARK  1 active torsions:
DOCKED: REMARK  status: ('A' for Active; 'I' for Inactive)
DOCKED: REMARK    1  A    between atoms: C6_6  and  N11_11 
DOCKED: USER                              x       y       z     vdW  Elec       q    Type
DOCKED: USER                           _______ _______ _______ _____ _____    ______ ____
DOCKED: ROOT
DOCKED: ATOM      1  C1  UNL     1      -0.369  -1.271   1.504 -0.94 -0.00    +0.006 C 
DOCKED: ATOM      2  C2  UNL     1      -1.228  -1.201  -0.875 -0.84 -0.00    +0.006 C 
DOCKED: ATOM      3  C3  UNL     1      -0.543  -2.790   1.522 -0.76 -0.02    +0.034 C 
DOCKED: ATOM      4  C4  UNL     1      -1.401  -2.718  -0.858 -0.77 -0.02    +0.034 C 
DOCKED: ATOM      5  C5  UNL     1      -0.118  -0.746   0.084 -1.13 +0.01    -0.019 C 
DOCKED: ATOM      6  C6  UNL     1      -1.647  -3.225   0.562 -0.50 -0.13    +0.189 C 
DOCKED: ATOM      7  C7  UNL     1       0.001   0.778   0.086 -1.21 -0.01    +0.010 C 
DOCKED: ENDROOT
DOCKED: BRANCH   6   8
DOCKED: ATOM      8  N11 UNL     1      -1.706  -4.711   0.538 -0.40 +0.07    -0.074 N 
DOCKED: ATOM      9  C8  UNL     1      -2.253  -5.252   1.865 -0.29 -0.34    +0.272 C 
DOCKED: ATOM     10  C9  UNL     1      -0.308  -5.304   0.318 -0.13 -0.27    +0.272 C 
DOCKED: ATOM     11  C10 UNL     1      -2.619  -5.200  -0.593 -0.31 -0.32    +0.272 C 
DOCKED: ENDBRANCH   6   8
DOCKED: TORSDOF 1
DOCKED: TER
DOCKED: ENDMDL
________________________________________________________________________________


	BEGINNING GENETIC ALGORITHM DOCKING 35 of 50
Run: 35 Seed: 753545308 226883990 [ Run 35 of 50 GA/GALS ]
Beginning LAMARCKIAN GENETIC ALGORITHM (LGA), with a maximum of 2500000 energy evaluations.

Final-Value: -8.494


	FINAL GENETIC ALGORITHM DOCKED STATE
	_______________________________________________


Detailed state:  trans -1.075 -2.841 0.359 quatxyzw -0.549984 0.001730 -0.112104 0.827615 center -0.382 -0.232 0.807 ntor 1 5.2621
State:	 -1.075  -2.841   0.359  -0.980  0.003 -0.200 68.291      5.26

DOCKED: MODEL       35
DOCKED: USER    Run = 35
DOCKED: USER    DPF = g7_exoOA.dpf
DOCKED: USER  
DOCKED: USER    Estimated Free Energy of Binding    =   -8.02 kcal/mol  [=(1)+(2)+(3)-(4)]
DOCKED: USER    Estimated Inhibition Constant, Ki   =    1.33 uM (micromolar)  [Temperature = 298.15 K]
DOCKED: USER    
DOCKED: USER    (1) Final Intermolecular Energy     =   -8.31 kcal/mol
DOCKED: USER        vdW + Hbond + desolv Energy     =   -7.30 kcal/mol
DOCKED: USER        Electrostatic Energy            =   -1.02 kcal/mol
DOCKED: USER    (2) Final Total Internal Energy     =   -0.18 kcal/mol
DOCKED: USER    (3) Torsional Free Energy           =   +0.30 kcal/mol
DOCKED: USER    (4) Unbound System's Energy  [=(2)] =   -0.18 kcal/mol
DOCKED: USER    
DOCKED: USER    
DOCKED: USER    NEWDPF move g7.pdbqt
DOCKED: USER    NEWDPF about -0.381700 -0.232400 0.806900
DOCKED: USER    NEWDPF tran0 -1.075181 -2.840755 0.359088
DOCKED: USER    NEWDPF quaternion0 -0.549984 0.001730 -0.112104 0.827615
DOCKED: USER    NEWDPF axisangle0 -0.979847 0.003082 -0.199724 68.290885
DOCKED: USER    NEWDPF quat0 -0.979847 0.003082 -0.199724 68.290885
DOCKED: USER    NEWDPF dihe0 5.26 
DOCKED: USER  keepresnum = 1 
DOCKED: USER  
DOCKED: REMARK  1 active torsions:
DOCKED: REMARK  status: ('A' for Active; 'I' for Inactive)
DOCKED: REMARK    1  A    between atoms: C6_6  and  N11_11 
DOCKED: USER                              x       y       z     vdW  Elec       q    Type
DOCKED: USER                           _______ _______ _______ _____ _____    ______ ____
DOCKED: ROOT
DOCKED: ATOM      1  C1  UNL     1      -0.405  -1.214   1.498 -0.95 -0.00    +0.006 C 
DOCKED: ATOM      2  C2  UNL     1      -1.132  -1.187  -0.926 -0.84 -0.00    +0.006 C 
DOCKED: ATOM      3  C3  UNL     1      -0.574  -2.733   1.531 -0.77 -0.02    +0.034 C 
DOCKED: ATOM      4  C4  UNL     1      -1.300  -2.704  -0.893 -0.76 -0.02    +0.034 C 
DOCKED: ATOM      5  C5  UNL     1      -0.078  -0.711   0.085 -1.14 +0.01    -0.019 C 
DOCKED: ATOM      6  C6  UNL     1      -1.622  -3.188   0.519 -0.51 -0.13    +0.189 C 
DOCKED: ATOM      7  C7  UNL     1       0.035   0.813   0.069 -1.19 -0.01    +0.010 C 
DOCKED: ENDROOT
DOCKED: BRANCH   6   8
DOCKED: ATOM      8  N11 UNL     1      -1.674  -4.675   0.517 -0.40 +0.07    -0.074 N 
DOCKED: ATOM      9  C8  UNL     1      -2.620  -5.182  -0.578 -0.31 -0.32    +0.272 C 
DOCKED: ATOM     10  C9  UNL     1      -2.177  -5.201   1.868 -0.30 -0.33    +0.272 C 
DOCKED: ATOM     11  C10 UNL     1      -0.282  -5.266   0.260 -0.13 -0.27    +0.272 C 
DOCKED: ENDBRANCH   6   8
DOCKED: TORSDOF 1
DOCKED: TER
DOCKED: ENDMDL
________________________________________________________________________________


	BEGINNING GENETIC ALGORITHM DOCKING 36 of 50
Run: 36 Seed: 493941250 1241232454 [ Run 36 of 50 GA/GALS ]
Beginning LAMARCKIAN GENETIC ALGORITHM (LGA), with a maximum of 2500000 energy evaluations.

Final-Value: -8.495


	FINAL GENETIC ALGORITHM DOCKED STATE
	_______________________________________________


Detailed state:  trans -1.111 -2.936 0.360 quatxyzw 0.540768 -0.016526 0.124175 -0.831792 center -0.382 -0.232 0.807 ntor 1 124.3449
State:	 -1.111  -2.936   0.360   0.974 -0.030  0.224 -67.434    124.34

DOCKED: MODEL       36
DOCKED: USER    Run = 36
DOCKED: USER    DPF = g7_exoOA.dpf
DOCKED: USER  
DOCKED: USER    Estimated Free Energy of Binding    =   -8.02 kcal/mol  [=(1)+(2)+(3)-(4)]
DOCKED: USER    Estimated Inhibition Constant, Ki   =    1.33 uM (micromolar)  [Temperature = 298.15 K]
DOCKED: USER    
DOCKED: USER    (1) Final Intermolecular Energy     =   -8.32 kcal/mol
DOCKED: USER        vdW + Hbond + desolv Energy     =   -7.28 kcal/mol
DOCKED: USER        Electrostatic Energy            =   -1.04 kcal/mol
DOCKED: USER    (2) Final Total Internal Energy     =   -0.18 kcal/mol
DOCKED: USER    (3) Torsional Free Energy           =   +0.30 kcal/mol
DOCKED: USER    (4) Unbound System's Energy  [=(2)] =   -0.18 kcal/mol
DOCKED: USER    
DOCKED: USER    
DOCKED: USER    NEWDPF move g7.pdbqt
DOCKED: USER    NEWDPF about -0.381700 -0.232400 0.806900
DOCKED: USER    NEWDPF tran0 -1.111300 -2.935642 0.359683
DOCKED: USER    NEWDPF quaternion0 0.540768 -0.016526 0.124175 -0.831792
DOCKED: USER    NEWDPF axisangle0 0.974202 -0.029771 0.223704 -67.433525
DOCKED: USER    NEWDPF quat0 0.974202 -0.029771 0.223704 -67.433525
DOCKED: USER    NEWDPF dihe0 124.34 
DOCKED: USER  keepresnum = 1 
DOCKED: USER  
DOCKED: REMARK  1 active torsions:
DOCKED: REMARK  status: ('A' for Active; 'I' for Inactive)
DOCKED: REMARK    1  A    between atoms: C6_6  and  N11_11 
DOCKED: USER                              x       y       z     vdW  Elec       q    Type
DOCKED: USER                           _______ _______ _______ _____ _____    ______ ____
DOCKED: ROOT
DOCKED: ATOM      1  C1  UNL     1      -0.491  -1.288   1.497 -0.94 -0.00    +0.006 C 
DOCKED: ATOM      2  C2  UNL     1      -1.120  -1.303  -0.954 -0.85 -0.00    +0.006 C 
DOCKED: ATOM      3  C3  UNL     1      -0.657  -2.807   1.549 -0.77 -0.02    +0.034 C 
DOCKED: ATOM      4  C4  UNL     1      -1.287  -2.821  -0.902 -0.75 -0.02    +0.034 C 
DOCKED: ATOM      5  C5  UNL     1      -0.109  -0.808   0.090 -1.12 +0.01    -0.019 C 
DOCKED: ATOM      6  C6  UNL     1      -1.663  -3.282   0.504 -0.50 -0.13    +0.189 C 
DOCKED: ATOM      7  C7  UNL     1       0.001   0.717   0.053 -1.23 -0.01    +0.010 C 
DOCKED: ENDROOT
DOCKED: BRANCH   6   8
DOCKED: ATOM      8  N11 UNL     1      -1.711  -4.769   0.524 -0.39 +0.07    -0.074 N 
DOCKED: ATOM      9  C8  UNL     1      -0.312  -5.359   0.310 -0.12 -0.27    +0.272 C 
DOCKED: ATOM     10  C9  UNL     1      -2.630  -5.296  -0.586 -0.31 -0.33    +0.272 C 
DOCKED: ATOM     11  C10 UNL     1      -2.244  -5.276   1.870 -0.30 -0.34    +0.272 C 
DOCKED: ENDBRANCH   6   8
DOCKED: TORSDOF 1
DOCKED: TER
DOCKED: ENDMDL
________________________________________________________________________________


	BEGINNING GENETIC ALGORITHM DOCKING 37 of 50
Run: 37 Seed: 29068094 1504418656 [ Run 37 of 50 GA/GALS ]
Beginning LAMARCKIAN GENETIC ALGORITHM (LGA), with a maximum of 2500000 energy evaluations.

Final-Value: -8.493


	FINAL GENETIC ALGORITHM DOCKED STATE
	_______________________________________________


Detailed state:  trans -1.090 -2.913 0.394 quatxyzw 0.580685 0.061955 0.063395 -0.809289 center -0.382 -0.232 0.807 ntor 1 -105.6938
State:	 -1.090  -2.913   0.394   0.989  0.105  0.108 -71.947   -105.69

DOCKED: MODEL       37
DOCKED: USER    Run = 37
DOCKED: USER    DPF = g7_exoOA.dpf
DOCKED: USER  
DOCKED: USER    Estimated Free Energy of Binding    =   -8.02 kcal/mol  [=(1)+(2)+(3)-(4)]
DOCKED: USER    Estimated Inhibition Constant, Ki   =    1.33 uM (micromolar)  [Temperature = 298.15 K]
DOCKED: USER    
DOCKED: USER    (1) Final Intermolecular Energy     =   -8.32 kcal/mol
DOCKED: USER        vdW + Hbond + desolv Energy     =   -7.28 kcal/mol
DOCKED: USER        Electrostatic Energy            =   -1.03 kcal/mol
DOCKED: USER    (2) Final Total Internal Energy     =   -0.18 kcal/mol
DOCKED: USER    (3) Torsional Free Energy           =   +0.30 kcal/mol
DOCKED: USER    (4) Unbound System's Energy  [=(2)] =   -0.18 kcal/mol
DOCKED: USER    
DOCKED: USER    
DOCKED: USER    NEWDPF move g7.pdbqt
DOCKED: USER    NEWDPF about -0.381700 -0.232400 0.806900
DOCKED: USER    NEWDPF tran0 -1.089860 -2.913241 0.393844
DOCKED: USER    NEWDPF quaternion0 0.580685 0.061955 0.063395 -0.809289
DOCKED: USER    NEWDPF axisangle0 0.988549 0.105472 0.107922 -71.947034
DOCKED: USER    NEWDPF quat0 0.988549 0.105472 0.107922 -71.947034
DOCKED: USER    NEWDPF dihe0 -105.69 
DOCKED: USER  keepresnum = 1 
DOCKED: USER  
DOCKED: REMARK  1 active torsions:
DOCKED: REMARK  status: ('A' for Active; 'I' for Inactive)
DOCKED: REMARK    1  A    between atoms: C6_6  and  N11_11 
DOCKED: USER                              x       y       z     vdW  Elec       q    Type
DOCKED: USER                           _______ _______ _______ _____ _____    ______ ____
DOCKED: ROOT
DOCKED: ATOM      1  C1  UNL     1      -0.223  -1.355   1.496 -0.92 -0.00    +0.006 C 
DOCKED: ATOM      2  C2  UNL     1      -1.339  -1.188  -0.769 -0.87 -0.00    +0.006 C 
DOCKED: ATOM      3  C3  UNL     1      -0.401  -2.873   1.471 -0.74 -0.02    +0.034 C 
DOCKED: ATOM      4  C4  UNL     1      -1.517  -2.705  -0.794 -0.78 -0.02    +0.034 C 
DOCKED: ATOM      5  C5  UNL     1      -0.128  -0.773   0.079 -1.13 +0.01    -0.019 C 
DOCKED: ATOM      6  C6  UNL     1      -1.606  -3.269   0.622 -0.50 -0.13    +0.189 C 
DOCKED: ATOM      7  C7  UNL     1      -0.003   0.750   0.130 -1.22 -0.01    +0.010 C 
DOCKED: ENDROOT
DOCKED: BRANCH   6   8
DOCKED: ATOM      8  N11 UNL     1      -1.674  -4.753   0.545 -0.39 +0.07    -0.074 N 
DOCKED: ATOM      9  C8  UNL     1      -2.172  -5.341   1.872 -0.30 -0.34    +0.272 C 
DOCKED: ATOM     10  C9  UNL     1      -0.290  -5.343   0.247 -0.12 -0.27    +0.272 C 
DOCKED: ATOM     11  C10 UNL     1      -2.634  -5.195  -0.566 -0.31 -0.32    +0.272 C 
DOCKED: ENDBRANCH   6   8
DOCKED: TORSDOF 1
DOCKED: TER
DOCKED: ENDMDL
________________________________________________________________________________


	BEGINNING GENETIC ALGORITHM DOCKING 38 of 50
Run: 38 Seed: 714538993 950859545 [ Run 38 of 50 GA/GALS ]
Beginning LAMARCKIAN GENETIC ALGORITHM (LGA), with a maximum of 2500000 energy evaluations.

Final-Value: -8.486


	FINAL GENETIC ALGORITHM DOCKED STATE
	_______________________________________________


Detailed state:  trans -1.180 -2.947 0.318 quatxyzw 0.525813 -0.068484 0.153229 -0.833877 center -0.382 -0.232 0.807 ntor 1 -17.7987
State:	 -1.180  -2.947   0.318   0.953 -0.124  0.278 -67.002    -17.80

DOCKED: MODEL       38
DOCKED: USER    Run = 38
DOCKED: USER    DPF = g7_exoOA.dpf
DOCKED: USER  
DOCKED: USER    Estimated Free Energy of Binding    =   -8.01 kcal/mol  [=(1)+(2)+(3)-(4)]
DOCKED: USER    Estimated Inhibition Constant, Ki   =    1.34 uM (micromolar)  [Temperature = 298.15 K]
DOCKED: USER    
DOCKED: USER    (1) Final Intermolecular Energy     =   -8.31 kcal/mol
DOCKED: USER        vdW + Hbond + desolv Energy     =   -7.25 kcal/mol
DOCKED: USER        Electrostatic Energy            =   -1.06 kcal/mol
DOCKED: USER    (2) Final Total Internal Energy     =   -0.18 kcal/mol
DOCKED: USER    (3) Torsional Free Energy           =   +0.30 kcal/mol
DOCKED: USER    (4) Unbound System's Energy  [=(2)] =   -0.18 kcal/mol
DOCKED: USER    
DOCKED: USER    
DOCKED: USER    NEWDPF move g7.pdbqt
DOCKED: USER    NEWDPF about -0.381700 -0.232400 0.806900
DOCKED: USER    NEWDPF tran0 -1.179535 -2.946917 0.318137
DOCKED: USER    NEWDPF quaternion0 0.525813 -0.068484 0.153229 -0.833877
DOCKED: USER    NEWDPF axisangle0 0.952647 -0.124076 0.277613 -67.001768
DOCKED: USER    NEWDPF quat0 0.952647 -0.124076 0.277613 -67.001768
DOCKED: USER    NEWDPF dihe0 -17.80 
DOCKED: USER  keepresnum = 1 
DOCKED: USER  
DOCKED: REMARK  1 active torsions:
DOCKED: REMARK  status: ('A' for Active; 'I' for Inactive)
DOCKED: REMARK    1  A    between atoms: C6_6  and  N11_11 
DOCKED: USER                              x       y       z     vdW  Elec       q    Type
DOCKED: USER                           _______ _______ _______ _____ _____    ______ ____
DOCKED: ROOT
DOCKED: ATOM      1  C1  UNL     1      -0.686  -1.287   1.498 -0.94 -0.00    +0.006 C 
DOCKED: ATOM      2  C2  UNL     1      -1.014  -1.335  -1.010 -0.84 -0.00    +0.006 C 
DOCKED: ATOM      3  C3  UNL     1      -0.872  -2.803   1.552 -0.77 -0.02    +0.034 C 
DOCKED: ATOM      4  C4  UNL     1      -1.199  -2.850  -0.957 -0.74 -0.02    +0.034 C 
DOCKED: ATOM      5  C5  UNL     1      -0.131  -0.831   0.141 -1.11 +0.01    -0.019 C 
DOCKED: ATOM      6  C6  UNL     1      -1.748  -3.287   0.399 -0.50 -0.13    +0.189 C 
DOCKED: ATOM      7  C7  UNL     1      -0.003   0.691   0.095 -1.24 -0.01    +0.010 C 
DOCKED: ENDROOT
DOCKED: BRANCH   6   8
DOCKED: ATOM      8  N11 UNL     1      -1.813  -4.773   0.436 -0.40 +0.07    -0.074 N 
DOCKED: ATOM      9  C8  UNL     1      -2.998  -5.283  -0.394 -0.27 -0.36    +0.272 C 
DOCKED: ATOM     10  C9  UNL     1      -1.984  -5.272   1.876 -0.32 -0.32    +0.272 C 
DOCKED: ATOM     11  C10 UNL     1      -0.528  -5.386  -0.135 -0.12 -0.27    +0.272 C 
DOCKED: ENDBRANCH   6   8
DOCKED: TORSDOF 1
DOCKED: TER
DOCKED: ENDMDL
________________________________________________________________________________


	BEGINNING GENETIC ALGORITHM DOCKING 39 of 50
Run: 39 Seed: 169819015 2130965670 [ Run 39 of 50 GA/GALS ]
Beginning LAMARCKIAN GENETIC ALGORITHM (LGA), with a maximum of 2500000 energy evaluations.

Final-Value: -8.495


	FINAL GENETIC ALGORITHM DOCKED STATE
	_______________________________________________


Detailed state:  trans 1.074 -2.910 -0.253 quatxyzw 0.113057 0.842531 -0.526649 -0.000450 center -0.382 -0.232 0.807 ntor 1 -114.4866
State:	  1.074  -2.910  -0.253   0.113  0.843 -0.527 -179.948   -114.49

DOCKED: MODEL       39
DOCKED: USER    Run = 39
DOCKED: USER    DPF = g7_exoOA.dpf
DOCKED: USER  
DOCKED: USER    Estimated Free Energy of Binding    =   -8.02 kcal/mol  [=(1)+(2)+(3)-(4)]
DOCKED: USER    Estimated Inhibition Constant, Ki   =    1.33 uM (micromolar)  [Temperature = 298.15 K]
DOCKED: USER    
DOCKED: USER    (1) Final Intermolecular Energy     =   -8.32 kcal/mol
DOCKED: USER        vdW + Hbond + desolv Energy     =   -7.27 kcal/mol
DOCKED: USER        Electrostatic Energy            =   -1.04 kcal/mol
DOCKED: USER    (2) Final Total Internal Energy     =   -0.18 kcal/mol
DOCKED: USER    (3) Torsional Free Energy           =   +0.30 kcal/mol
DOCKED: USER    (4) Unbound System's Energy  [=(2)] =   -0.18 kcal/mol
DOCKED: USER    
DOCKED: USER    
DOCKED: USER    NEWDPF move g7.pdbqt
DOCKED: USER    NEWDPF about -0.381700 -0.232400 0.806900
DOCKED: USER    NEWDPF tran0 1.073517 -2.909997 -0.252526
DOCKED: USER    NEWDPF quaternion0 0.113057 0.842531 -0.526649 -0.000450
DOCKED: USER    NEWDPF axisangle0 0.113057 0.842531 -0.526649 -179.948459
DOCKED: USER    NEWDPF quat0 0.113057 0.842531 -0.526649 -179.948459
DOCKED: USER    NEWDPF dihe0 -114.49 
DOCKED: USER  keepresnum = 1 
DOCKED: USER  
DOCKED: REMARK  1 active torsions:
DOCKED: REMARK  status: ('A' for Active; 'I' for Inactive)
DOCKED: REMARK    1  A    between atoms: C6_6  and  N11_11 
DOCKED: USER                              x       y       z     vdW  Elec       q    Type
DOCKED: USER                           _______ _______ _______ _____ _____    ______ ____
DOCKED: ROOT
DOCKED: ATOM      1  C1  UNL     1       0.407  -1.223  -1.302 -0.90 -0.00    +0.006 C 
DOCKED: ATOM      2  C2  UNL     1       1.124  -1.329   1.122 -0.91 -0.00    +0.006 C 
DOCKED: ATOM      3  C3  UNL     1       0.577  -2.738  -1.419 -0.76 -0.02    +0.034 C 
DOCKED: ATOM      4  C4  UNL     1       1.293  -2.843   1.006 -0.76 -0.02    +0.034 C 
DOCKED: ATOM      5  C5  UNL     1       0.074  -0.799   0.135 -1.12 +0.01    -0.019 C 
DOCKED: ATOM      6  C6  UNL     1       1.621  -3.248  -0.429 -0.50 -0.13    +0.189 C 
DOCKED: ATOM      7  C7  UNL     1      -0.040   0.722   0.235 -1.22 -0.01    +0.010 C 
DOCKED: ENDROOT
DOCKED: BRANCH   6   8
DOCKED: ATOM      8  N11 UNL     1       1.674  -4.733  -0.509 -0.40 +0.07    -0.074 N 
DOCKED: ATOM      9  C8  UNL     1       2.188  -5.183  -1.882 -0.30 -0.35    +0.272 C 
DOCKED: ATOM     10  C9  UNL     1       0.279  -5.336  -0.298 -0.12 -0.27    +0.272 C 
DOCKED: ATOM     11  C10 UNL     1       2.610  -5.301   0.564 -0.29 -0.32    +0.272 C 
DOCKED: ENDBRANCH   6   8
DOCKED: TORSDOF 1
DOCKED: TER
DOCKED: ENDMDL
________________________________________________________________________________


	BEGINNING GENETIC ALGORITHM DOCKING 40 of 50
Run: 40 Seed: 1777756521 1973106756 [ Run 40 of 50 GA/GALS ]
Beginning LAMARCKIAN GENETIC ALGORITHM (LGA), with a maximum of 2500000 energy evaluations.

Final-Value: -8.495


	FINAL GENETIC ALGORITHM DOCKED STATE
	_______________________________________________


Detailed state:  trans -1.084 -2.837 0.353 quatxyzw -0.547072 0.007263 -0.121075 0.828251 center -0.382 -0.232 0.807 ntor 1 123.5377
State:	 -1.084  -2.837   0.353  -0.976  0.013 -0.216 68.161    123.54

DOCKED: MODEL       40
DOCKED: USER    Run = 40
DOCKED: USER    DPF = g7_exoOA.dpf
DOCKED: USER  
DOCKED: USER    Estimated Free Energy of Binding    =   -8.02 kcal/mol  [=(1)+(2)+(3)-(4)]
DOCKED: USER    Estimated Inhibition Constant, Ki   =    1.33 uM (micromolar)  [Temperature = 298.15 K]
DOCKED: USER    
DOCKED: USER    (1) Final Intermolecular Energy     =   -8.32 kcal/mol
DOCKED: USER        vdW + Hbond + desolv Energy     =   -7.30 kcal/mol
DOCKED: USER        Electrostatic Energy            =   -1.02 kcal/mol
DOCKED: USER    (2) Final Total Internal Energy     =   -0.18 kcal/mol
DOCKED: USER    (3) Torsional Free Energy           =   +0.30 kcal/mol
DOCKED: USER    (4) Unbound System's Energy  [=(2)] =   -0.18 kcal/mol
DOCKED: USER    
DOCKED: USER    
DOCKED: USER    NEWDPF move g7.pdbqt
DOCKED: USER    NEWDPF about -0.381700 -0.232400 0.806900
DOCKED: USER    NEWDPF tran0 -1.084060 -2.836806 0.353179
DOCKED: USER    NEWDPF quaternion0 -0.547072 0.007263 -0.121075 0.828251
DOCKED: USER    NEWDPF axisangle0 -0.976293 0.012961 -0.216067 68.160936
DOCKED: USER    NEWDPF quat0 -0.976293 0.012961 -0.216067 68.160936
DOCKED: USER    NEWDPF dihe0 123.54 
DOCKED: USER  keepresnum = 1 
DOCKED: USER  
DOCKED: REMARK  1 active torsions:
DOCKED: REMARK  status: ('A' for Active; 'I' for Inactive)
DOCKED: REMARK    1  A    between atoms: C6_6  and  N11_11 
DOCKED: USER                              x       y       z     vdW  Elec       q    Type
DOCKED: USER                           _______ _______ _______ _____ _____    ______ ____
DOCKED: ROOT
DOCKED: ATOM      1  C1  UNL     1      -0.450  -1.200   1.498 -0.94 -0.00    +0.006 C 
DOCKED: ATOM      2  C2  UNL     1      -1.129  -1.189  -0.940 -0.83 -0.00    +0.006 C 
DOCKED: ATOM      3  C3  UNL     1      -0.607  -2.720   1.534 -0.78 -0.02    +0.034 C 
DOCKED: ATOM      4  C4  UNL     1      -1.286  -2.708  -0.904 -0.76 -0.02    +0.034 C 
DOCKED: ATOM      5  C5  UNL     1      -0.100  -0.700   0.089 -1.14 +0.01    -0.019 C 
DOCKED: ATOM      6  C6  UNL     1      -1.630  -3.189   0.504 -0.51 -0.13    +0.189 C 
DOCKED: ATOM      7  C7  UNL     1       0.000   0.826   0.069 -1.20 -0.01    +0.010 C 
DOCKED: ENDROOT
DOCKED: BRANCH   6   8
DOCKED: ATOM      8  N11 UNL     1      -1.670  -4.676   0.507 -0.40 +0.07    -0.074 N 
DOCKED: ATOM      9  C8  UNL     1      -0.275  -5.255   0.238 -0.13 -0.27    +0.272 C 
DOCKED: ATOM     10  C9  UNL     1      -2.623  -5.194  -0.577 -0.31 -0.32    +0.272 C 
DOCKED: ATOM     11  C10 UNL     1      -2.154  -5.202   1.864 -0.30 -0.33    +0.272 C 
DOCKED: ENDBRANCH   6   8
DOCKED: TORSDOF 1
DOCKED: TER
DOCKED: ENDMDL
________________________________________________________________________________


	BEGINNING GENETIC ALGORITHM DOCKING 41 of 50
Run: 41 Seed: 1415232493 1792176798 [ Run 41 of 50 GA/GALS ]
Beginning LAMARCKIAN GENETIC ALGORITHM (LGA), with a maximum of 2500000 energy evaluations.

Final-Value: -8.478


	FINAL GENETIC ALGORITHM DOCKED STATE
	_______________________________________________


Detailed state:  trans -0.343 -2.910 -1.118 quatxyzw -0.332510 0.590085 -0.457123 0.576433 center -0.382 -0.232 0.807 ntor 1 -7.6396
State:	 -0.343  -2.910  -1.118  -0.407  0.722 -0.559 109.600     -7.64

DOCKED: MODEL       41
DOCKED: USER    Run = 41
DOCKED: USER    DPF = g7_exoOA.dpf
DOCKED: USER  
DOCKED: USER    Estimated Free Energy of Binding    =   -8.00 kcal/mol  [=(1)+(2)+(3)-(4)]
DOCKED: USER    Estimated Inhibition Constant, Ki   =    1.37 uM (micromolar)  [Temperature = 298.15 K]
DOCKED: USER    
DOCKED: USER    (1) Final Intermolecular Energy     =   -8.30 kcal/mol
DOCKED: USER        vdW + Hbond + desolv Energy     =   -7.24 kcal/mol
DOCKED: USER        Electrostatic Energy            =   -1.06 kcal/mol
DOCKED: USER    (2) Final Total Internal Energy     =   -0.18 kcal/mol
DOCKED: USER    (3) Torsional Free Energy           =   +0.30 kcal/mol
DOCKED: USER    (4) Unbound System's Energy  [=(2)] =   -0.18 kcal/mol
DOCKED: USER    
DOCKED: USER    
DOCKED: USER    NEWDPF move g7.pdbqt
DOCKED: USER    NEWDPF about -0.381700 -0.232400 0.806900
DOCKED: USER    NEWDPF tran0 -0.342545 -2.910018 -1.117598
DOCKED: USER    NEWDPF quaternion0 -0.332510 0.590085 -0.457123 0.576433
DOCKED: USER    NEWDPF axisangle0 -0.406917 0.722131 -0.559415 109.599842
DOCKED: USER    NEWDPF quat0 -0.406917 0.722131 -0.559415 109.599842
DOCKED: USER    NEWDPF dihe0 -7.64 
DOCKED: USER  keepresnum = 1 
DOCKED: USER  
DOCKED: REMARK  1 active torsions:
DOCKED: REMARK  status: ('A' for Active; 'I' for Inactive)
DOCKED: REMARK    1  A    between atoms: C6_6  and  N11_11 
DOCKED: USER                              x       y       z     vdW  Elec       q    Type
DOCKED: USER                           _______ _______ _______ _____ _____    ______ ____
DOCKED: ROOT
DOCKED: ATOM      1  C1  UNL     1      -1.501  -1.339  -0.354 -0.90 -0.00    +0.006 C 
DOCKED: ATOM      2  C2  UNL     1       0.911  -1.231  -1.114 -0.88 -0.00    +0.006 C 
DOCKED: ATOM      3  C3  UNL     1      -1.508  -2.849  -0.594 -0.75 -0.02    +0.034 C 
DOCKED: ATOM      4  C4  UNL     1       0.903  -2.739  -1.354 -0.77 -0.02    +0.034 C 
DOCKED: ATOM      5  C5  UNL     1      -0.092  -0.825  -0.024 -1.11 +0.01    -0.019 C 
DOCKED: ATOM      6  C6  UNL     1      -0.505  -3.234  -1.678 -0.50 -0.14    +0.189 C 
DOCKED: ATOM      7  C7  UNL     1      -0.102   0.692   0.162 -1.23 -0.00    +0.010 C 
DOCKED: ENDROOT
DOCKED: BRANCH   6   8
DOCKED: ATOM      8  N11 UNL     1      -0.476  -4.717  -1.801 -0.40 +0.08    -0.074 N 
DOCKED: ATOM      9  C8  UNL     1       0.375  -5.144  -3.003 -0.28 -0.35    +0.272 C 
DOCKED: ATOM     10  C9  UNL     1      -1.894  -5.271  -1.995 -0.30 -0.33    +0.272 C 
DOCKED: ATOM     11  C10 UNL     1       0.120  -5.354  -0.540 -0.12 -0.27    +0.272 C 
DOCKED: ENDBRANCH   6   8
DOCKED: TORSDOF 1
DOCKED: TER
DOCKED: ENDMDL
________________________________________________________________________________


	BEGINNING GENETIC ALGORITHM DOCKING 42 of 50
Run: 42 Seed: 341006106 513501555 [ Run 42 of 50 GA/GALS ]
Beginning LAMARCKIAN GENETIC ALGORITHM (LGA), with a maximum of 2500000 energy evaluations.

Final-Value: -8.497


	FINAL GENETIC ALGORITHM DOCKED STATE
	_______________________________________________


Detailed state:  trans -1.109 -2.912 0.376 quatxyzw -0.559375 -0.021002 -0.093670 0.823337 center -0.382 -0.232 0.807 ntor 1 10.3037
State:	 -1.109  -2.912   0.376  -0.986 -0.037 -0.165 69.159     10.30

DOCKED: MODEL       42
DOCKED: USER    Run = 42
DOCKED: USER    DPF = g7_exoOA.dpf
DOCKED: USER  
DOCKED: USER    Estimated Free Energy of Binding    =   -8.02 kcal/mol  [=(1)+(2)+(3)-(4)]
DOCKED: USER    Estimated Inhibition Constant, Ki   =    1.32 uM (micromolar)  [Temperature = 298.15 K]
DOCKED: USER    
DOCKED: USER    (1) Final Intermolecular Energy     =   -8.32 kcal/mol
DOCKED: USER        vdW + Hbond + desolv Energy     =   -7.28 kcal/mol
DOCKED: USER        Electrostatic Energy            =   -1.04 kcal/mol
DOCKED: USER    (2) Final Total Internal Energy     =   -0.18 kcal/mol
DOCKED: USER    (3) Torsional Free Energy           =   +0.30 kcal/mol
DOCKED: USER    (4) Unbound System's Energy  [=(2)] =   -0.18 kcal/mol
DOCKED: USER    
DOCKED: USER    
DOCKED: USER    NEWDPF move g7.pdbqt
DOCKED: USER    NEWDPF about -0.381700 -0.232400 0.806900
DOCKED: USER    NEWDPF tran0 -1.109357 -2.911878 0.375512
DOCKED: USER    NEWDPF quaternion0 -0.559375 -0.021002 -0.093670 0.823337
DOCKED: USER    NEWDPF axisangle0 -0.985592 -0.037004 -0.165043 69.159453
DOCKED: USER    NEWDPF quat0 -0.985592 -0.037004 -0.165043 69.159453
DOCKED: USER    NEWDPF dihe0 10.30 
DOCKED: USER  keepresnum = 1 
DOCKED: USER  
DOCKED: REMARK  1 active torsions:
DOCKED: REMARK  status: ('A' for Active; 'I' for Inactive)
DOCKED: REMARK    1  A    between atoms: C6_6  and  N11_11 
DOCKED: USER                              x       y       z     vdW  Elec       q    Type
DOCKED: USER                           _______ _______ _______ _____ _____    ______ ____
DOCKED: ROOT
DOCKED: ATOM      1  C1  UNL     1      -0.364  -1.306   1.496 -0.95 -0.00    +0.006 C 
DOCKED: ATOM      2  C2  UNL     1      -1.234  -1.238  -0.878 -0.84 -0.00    +0.006 C 
DOCKED: ATOM      3  C3  UNL     1      -0.538  -2.824   1.517 -0.76 -0.02    +0.034 C 
DOCKED: ATOM      4  C4  UNL     1      -1.408  -2.755  -0.858 -0.76 -0.02    +0.034 C 
DOCKED: ATOM      5  C5  UNL     1      -0.120  -0.782   0.074 -1.12 +0.01    -0.019 C 
DOCKED: ATOM      6  C6  UNL     1      -1.647  -3.260   0.563 -0.50 -0.13    +0.189 C 
DOCKED: ATOM      7  C7  UNL     1      -0.000   0.742   0.074 -1.22 -0.01    +0.010 C 
DOCKED: ENDROOT
DOCKED: BRANCH   6   8
DOCKED: ATOM      8  N11 UNL     1      -1.706  -4.746   0.541 -0.40 +0.07    -0.074 N 
DOCKED: ATOM      9  C8  UNL     1      -2.624  -5.235  -0.586 -0.31 -0.32    +0.272 C 
DOCKED: ATOM     10  C9  UNL     1      -2.250  -5.285   1.871 -0.30 -0.34    +0.272 C 
DOCKED: ATOM     11  C10 UNL     1      -0.311  -5.341   0.317 -0.12 -0.27    +0.272 C 
DOCKED: ENDBRANCH   6   8
DOCKED: TORSDOF 1
DOCKED: TER
DOCKED: ENDMDL
________________________________________________________________________________


	BEGINNING GENETIC ALGORITHM DOCKING 43 of 50
Run: 43 Seed: 1409681800 337417420 [ Run 43 of 50 GA/GALS ]
Beginning LAMARCKIAN GENETIC ALGORITHM (LGA), with a maximum of 2500000 energy evaluations.

Final-Value: -8.492


	FINAL GENETIC ALGORITHM DOCKED STATE
	_______________________________________________


Detailed state:  trans -1.107 -2.902 0.374 quatxyzw 0.570607 0.036608 0.080795 -0.816419 center -0.382 -0.232 0.807 ntor 1 132.4984
State:	 -1.107  -2.902   0.374   0.988  0.063  0.140 -70.544    132.50

DOCKED: MODEL       43
DOCKED: USER    Run = 43
DOCKED: USER    DPF = g7_exoOA.dpf
DOCKED: USER  
DOCKED: USER    Estimated Free Energy of Binding    =   -8.02 kcal/mol  [=(1)+(2)+(3)-(4)]
DOCKED: USER    Estimated Inhibition Constant, Ki   =    1.33 uM (micromolar)  [Temperature = 298.15 K]
DOCKED: USER    
DOCKED: USER    (1) Final Intermolecular Energy     =   -8.31 kcal/mol
DOCKED: USER        vdW + Hbond + desolv Energy     =   -7.28 kcal/mol
DOCKED: USER        Electrostatic Energy            =   -1.03 kcal/mol
DOCKED: USER    (2) Final Total Internal Energy     =   -0.18 kcal/mol
DOCKED: USER    (3) Torsional Free Energy           =   +0.30 kcal/mol
DOCKED: USER    (4) Unbound System's Energy  [=(2)] =   -0.18 kcal/mol
DOCKED: USER    
DOCKED: USER    
DOCKED: USER    NEWDPF move g7.pdbqt
DOCKED: USER    NEWDPF about -0.381700 -0.232400 0.806900
DOCKED: USER    NEWDPF tran0 -1.107244 -2.901633 0.373930
DOCKED: USER    NEWDPF quaternion0 0.570607 0.036608 0.080795 -0.816419
DOCKED: USER    NEWDPF axisangle0 0.988132 0.063395 0.139914 -70.544180
DOCKED: USER    NEWDPF quat0 0.988132 0.063395 0.139914 -70.544180
DOCKED: USER    NEWDPF dihe0 132.50 
DOCKED: USER  keepresnum = 1 
DOCKED: USER  
DOCKED: REMARK  1 active torsions:
DOCKED: REMARK  status: ('A' for Active; 'I' for Inactive)
DOCKED: REMARK    1  A    between atoms: C6_6  and  N11_11 
DOCKED: USER                              x       y       z     vdW  Elec       q    Type
DOCKED: USER                           _______ _______ _______ _____ _____    ______ ____
DOCKED: ROOT
DOCKED: ATOM      1  C1  UNL     1      -0.310  -1.323   1.498 -0.93 -0.00    +0.006 C 
DOCKED: ATOM      2  C2  UNL     1      -1.280  -1.199  -0.835 -0.84 -0.00    +0.006 C 
DOCKED: ATOM      3  C3  UNL     1      -0.488  -2.841   1.492 -0.75 -0.02    +0.034 C 
DOCKED: ATOM      4  C4  UNL     1      -1.458  -2.716  -0.842 -0.77 -0.02    +0.034 C 
DOCKED: ATOM      5  C5  UNL     1      -0.124  -0.768   0.079 -1.13 +0.01    -0.019 C 
DOCKED: ATOM      6  C6  UNL     1      -1.638  -3.252   0.576 -0.50 -0.13    +0.189 C 
DOCKED: ATOM      7  C7  UNL     1       0.000   0.755   0.109 -1.22 -0.01    +0.010 C 
DOCKED: ENDROOT
DOCKED: BRANCH   6   8
DOCKED: ATOM      8  N11 UNL     1      -1.703  -4.738   0.523 -0.40 +0.07    -0.074 N 
DOCKED: ATOM      9  C8  UNL     1      -0.310  -5.333   0.280 -0.12 -0.27    +0.272 C 
DOCKED: ATOM     10  C9  UNL     1      -2.627  -5.199  -0.611 -0.31 -0.32    +0.272 C 
DOCKED: ATOM     11  C10 UNL     1      -2.242  -5.304   1.843 -0.30 -0.34    +0.272 C 
DOCKED: ENDBRANCH   6   8
DOCKED: TORSDOF 1
DOCKED: TER
DOCKED: ENDMDL
________________________________________________________________________________


	BEGINNING GENETIC ALGORITHM DOCKING 44 of 50
Run: 44 Seed: 1436458838 1590913269 [ Run 44 of 50 GA/GALS ]
Beginning LAMARCKIAN GENETIC ALGORITHM (LGA), with a maximum of 2500000 energy evaluations.

Final-Value: -8.494


	FINAL GENETIC ALGORITHM DOCKED STATE
	_______________________________________________


Detailed state:  trans -1.103 -2.915 0.381 quatxyzw 0.563676 0.030267 0.087341 -0.820807 center -0.382 -0.232 0.807 ntor 1 11.7314
State:	 -1.103  -2.915   0.381   0.987  0.053  0.153 -69.669     11.73

DOCKED: MODEL       44
DOCKED: USER    Run = 44
DOCKED: USER    DPF = g7_exoOA.dpf
DOCKED: USER  
DOCKED: USER    Estimated Free Energy of Binding    =   -8.02 kcal/mol  [=(1)+(2)+(3)-(4)]
DOCKED: USER    Estimated Inhibition Constant, Ki   =    1.33 uM (micromolar)  [Temperature = 298.15 K]
DOCKED: USER    
DOCKED: USER    (1) Final Intermolecular Energy     =   -8.32 kcal/mol
DOCKED: USER        vdW + Hbond + desolv Energy     =   -7.28 kcal/mol
DOCKED: USER        Electrostatic Energy            =   -1.04 kcal/mol
DOCKED: USER    (2) Final Total Internal Energy     =   -0.18 kcal/mol
DOCKED: USER    (3) Torsional Free Energy           =   +0.30 kcal/mol
DOCKED: USER    (4) Unbound System's Energy  [=(2)] =   -0.18 kcal/mol
DOCKED: USER    
DOCKED: USER    
DOCKED: USER    NEWDPF move g7.pdbqt
DOCKED: USER    NEWDPF about -0.381700 -0.232400 0.806900
DOCKED: USER    NEWDPF tran0 -1.102940 -2.914961 0.381231
DOCKED: USER    NEWDPF quaternion0 0.563676 0.030267 0.087341 -0.820807
DOCKED: USER    NEWDPF axisangle0 0.986819 0.052988 0.152907 -69.668588
DOCKED: USER    NEWDPF quat0 0.986819 0.052988 0.152907 -69.668588
DOCKED: USER    NEWDPF dihe0 11.73 
DOCKED: USER  keepresnum = 1 
DOCKED: USER  
DOCKED: REMARK  1 active torsions:
DOCKED: REMARK  status: ('A' for Active; 'I' for Inactive)
DOCKED: REMARK    1  A    between atoms: C6_6  and  N11_11 
DOCKED: USER                              x       y       z     vdW  Elec       q    Type
DOCKED: USER                           _______ _______ _______ _____ _____    ______ ____
DOCKED: ROOT
DOCKED: ATOM      1  C1  UNL     1      -0.332  -1.317   1.497 -0.94 -0.00    +0.006 C 
DOCKED: ATOM      2  C2  UNL     1      -1.257  -1.231  -0.856 -0.84 -0.00    +0.006 C 
DOCKED: ATOM      3  C3  UNL     1      -0.505  -2.836   1.510 -0.75 -0.02    +0.034 C 
DOCKED: ATOM      4  C4  UNL     1      -1.431  -2.749  -0.844 -0.76 -0.02    +0.034 C 
DOCKED: ATOM      5  C5  UNL     1      -0.121  -0.783   0.074 -1.12 +0.01    -0.019 C 
DOCKED: ATOM      6  C6  UNL     1      -1.636  -3.265   0.578 -0.50 -0.13    +0.189 C 
DOCKED: ATOM      7  C7  UNL     1      -0.002   0.741   0.083 -1.22 -0.01    +0.010 C 
DOCKED: ENDROOT
DOCKED: BRANCH   6   8
DOCKED: ATOM      8  N11 UNL     1      -1.696  -4.751   0.547 -0.39 +0.07    -0.074 N 
DOCKED: ATOM      9  C8  UNL     1      -2.612  -5.232  -0.586 -0.31 -0.32    +0.272 C 
DOCKED: ATOM     10  C9  UNL     1      -2.241  -5.298   1.872 -0.30 -0.34    +0.272 C 
DOCKED: ATOM     11  C10 UNL     1      -0.300  -5.345   0.320 -0.12 -0.27    +0.272 C 
DOCKED: ENDBRANCH   6   8
DOCKED: TORSDOF 1
DOCKED: TER
DOCKED: ENDMDL
________________________________________________________________________________


	BEGINNING GENETIC ALGORITHM DOCKING 45 of 50
Run: 45 Seed: 638720546 759828557 [ Run 45 of 50 GA/GALS ]
Beginning LAMARCKIAN GENETIC ALGORITHM (LGA), with a maximum of 2500000 energy evaluations.

Final-Value: -8.497


	FINAL GENETIC ALGORITHM DOCKED STATE
	_______________________________________________


Detailed state:  trans 1.022 -2.900 -0.277 quatxyzw -0.117364 -0.845148 0.521338 -0.012572 center -0.382 -0.232 0.807 ntor 1 -120.3035
State:	  1.022  -2.900  -0.277  -0.117 -0.845  0.521 -178.559   -120.30

DOCKED: MODEL       45
DOCKED: USER    Run = 45
DOCKED: USER    DPF = g7_exoOA.dpf
DOCKED: USER  
DOCKED: USER    Estimated Free Energy of Binding    =   -8.02 kcal/mol  [=(1)+(2)+(3)-(4)]
DOCKED: USER    Estimated Inhibition Constant, Ki   =    1.32 uM (micromolar)  [Temperature = 298.15 K]
DOCKED: USER    
DOCKED: USER    (1) Final Intermolecular Energy     =   -8.32 kcal/mol
DOCKED: USER        vdW + Hbond + desolv Energy     =   -7.29 kcal/mol
DOCKED: USER        Electrostatic Energy            =   -1.03 kcal/mol
DOCKED: USER    (2) Final Total Internal Energy     =   -0.18 kcal/mol
DOCKED: USER    (3) Torsional Free Energy           =   +0.30 kcal/mol
DOCKED: USER    (4) Unbound System's Energy  [=(2)] =   -0.18 kcal/mol
DOCKED: USER    
DOCKED: USER    
DOCKED: USER    NEWDPF move g7.pdbqt
DOCKED: USER    NEWDPF about -0.381700 -0.232400 0.806900
DOCKED: USER    NEWDPF tran0 1.022433 -2.900372 -0.277005
DOCKED: USER    NEWDPF quaternion0 -0.117364 -0.845148 0.521338 -0.012572
DOCKED: USER    NEWDPF axisangle0 -0.117373 -0.845214 0.521379 -178.559337
DOCKED: USER    NEWDPF quat0 -0.117373 -0.845214 0.521379 -178.559337
DOCKED: USER    NEWDPF dihe0 -120.30 
DOCKED: USER  keepresnum = 1 
DOCKED: USER  
DOCKED: REMARK  1 active torsions:
DOCKED: REMARK  status: ('A' for Active; 'I' for Inactive)
DOCKED: REMARK    1  A    between atoms: C6_6  and  N11_11 
DOCKED: USER                              x       y       z     vdW  Elec       q    Type
DOCKED: USER                           _______ _______ _______ _____ _____    ______ ____
DOCKED: ROOT
DOCKED: ATOM      1  C1  UNL     1       0.374  -1.185  -1.291 -0.90 -0.00    +0.006 C 
DOCKED: ATOM      2  C2  UNL     1       1.127  -1.342   1.119 -0.91 -0.00    +0.006 C 
DOCKED: ATOM      3  C3  UNL     1       0.511  -2.701  -1.432 -0.76 -0.02    +0.034 C 
DOCKED: ATOM      4  C4  UNL     1       1.264  -2.856   0.979 -0.76 -0.02    +0.034 C 
DOCKED: ATOM      5  C5  UNL     1       0.073  -0.775   0.157 -1.13 +0.01    -0.019 C 
DOCKED: ATOM      6  C6  UNL     1       1.560  -3.247  -0.468 -0.50 -0.13    +0.189 C 
DOCKED: ATOM      7  C7  UNL     1      -0.008   0.746   0.281 -1.22 -0.01    +0.010 C 
DOCKED: ENDROOT
DOCKED: BRANCH   6   8
DOCKED: ATOM      8  N11 UNL     1       1.581  -4.731  -0.570 -0.39 +0.07    -0.074 N 
DOCKED: ATOM      9  C8  UNL     1       1.924  -5.170  -1.999 -0.30 -0.33    +0.272 C 
DOCKED: ATOM     10  C9  UNL     1       0.212  -5.318  -0.203 -0.12 -0.27    +0.272 C 
DOCKED: ATOM     11  C10 UNL     1       2.628  -5.325   0.379 -0.31 -0.33    +0.272 C 
DOCKED: ENDBRANCH   6   8
DOCKED: TORSDOF 1
DOCKED: TER
DOCKED: ENDMDL
________________________________________________________________________________


	BEGINNING GENETIC ALGORITHM DOCKING 46 of 50
Run: 46 Seed: 397454388 465429749 [ Run 46 of 50 GA/GALS ]
Beginning LAMARCKIAN GENETIC ALGORITHM (LGA), with a maximum of 2500000 energy evaluations.

Final-Value: -8.492


	FINAL GENETIC ALGORITHM DOCKED STATE
	_______________________________________________


Detailed state:  trans 1.024 -2.902 -0.280 quatxyzw -0.117858 -0.846325 0.519386 -0.009047 center -0.382 -0.232 0.807 ntor 1 -3.5514
State:	  1.024  -2.902  -0.280  -0.118 -0.846  0.519 -178.963     -3.55

DOCKED: MODEL       46
DOCKED: USER    Run = 46
DOCKED: USER    DPF = g7_exoOA.dpf
DOCKED: USER  
DOCKED: USER    Estimated Free Energy of Binding    =   -8.02 kcal/mol  [=(1)+(2)+(3)-(4)]
DOCKED: USER    Estimated Inhibition Constant, Ki   =    1.33 uM (micromolar)  [Temperature = 298.15 K]
DOCKED: USER    
DOCKED: USER    (1) Final Intermolecular Energy     =   -8.31 kcal/mol
DOCKED: USER        vdW + Hbond + desolv Energy     =   -7.28 kcal/mol
DOCKED: USER        Electrostatic Energy            =   -1.03 kcal/mol
DOCKED: USER    (2) Final Total Internal Energy     =   -0.18 kcal/mol
DOCKED: USER    (3) Torsional Free Energy           =   +0.30 kcal/mol
DOCKED: USER    (4) Unbound System's Energy  [=(2)] =   -0.18 kcal/mol
DOCKED: USER    
DOCKED: USER    
DOCKED: USER    NEWDPF move g7.pdbqt
DOCKED: USER    NEWDPF about -0.381700 -0.232400 0.806900
DOCKED: USER    NEWDPF tran0 1.023537 -2.901950 -0.280434
DOCKED: USER    NEWDPF quaternion0 -0.117858 -0.846325 0.519386 -0.009047
DOCKED: USER    NEWDPF axisangle0 -0.117863 -0.846360 0.519407 -178.963226
DOCKED: USER    NEWDPF quat0 -0.117863 -0.846360 0.519407 -178.963226
DOCKED: USER    NEWDPF dihe0 -3.55 
DOCKED: USER  keepresnum = 1 
DOCKED: USER  
DOCKED: REMARK  1 active torsions:
DOCKED: REMARK  status: ('A' for Active; 'I' for Inactive)
DOCKED: REMARK    1  A    between atoms: C6_6  and  N11_11 
DOCKED: USER                              x       y       z     vdW  Elec       q    Type
DOCKED: USER                           _______ _______ _______ _____ _____    ______ ____
DOCKED: ROOT
DOCKED: ATOM      1  C1  UNL     1       0.377  -1.185  -1.293 -0.90 -0.00    +0.006 C 
DOCKED: ATOM      2  C2  UNL     1       1.114  -1.348   1.122 -0.91 -0.00    +0.006 C 
DOCKED: ATOM      3  C3  UNL     1       0.519  -2.700  -1.439 -0.76 -0.02    +0.034 C 
DOCKED: ATOM      4  C4  UNL     1       1.256  -2.862   0.977 -0.76 -0.02    +0.034 C 
DOCKED: ATOM      5  C5  UNL     1       0.064  -0.782   0.155 -1.12 +0.01    -0.019 C 
DOCKED: ATOM      6  C6  UNL     1       1.563  -3.246  -0.469 -0.50 -0.13    +0.189 C 
DOCKED: ATOM      7  C7  UNL     1      -0.022   0.739   0.284 -1.22 -0.01    +0.010 C 
DOCKED: ENDROOT
DOCKED: BRANCH   6   8
DOCKED: ATOM      8  N11 UNL     1       1.590  -4.730  -0.576 -0.39 +0.07    -0.074 N 
DOCKED: ATOM      9  C8  UNL     1       2.688  -5.318   0.319 -0.29 -0.34    +0.272 C 
DOCKED: ATOM     10  C9  UNL     1       1.865  -5.162  -2.022 -0.31 -0.32    +0.272 C 
DOCKED: ATOM     11  C10 UNL     1       0.246  -5.329  -0.144 -0.12 -0.27    +0.272 C 
DOCKED: ENDBRANCH   6   8
DOCKED: TORSDOF 1
DOCKED: TER
DOCKED: ENDMDL
________________________________________________________________________________


	BEGINNING GENETIC ALGORITHM DOCKING 47 of 50
Run: 47 Seed: 2056547924 695468256 [ Run 47 of 50 GA/GALS ]
Beginning LAMARCKIAN GENETIC ALGORITHM (LGA), with a maximum of 2500000 energy evaluations.

Final-Value: -8.489


	FINAL GENETIC ALGORITHM DOCKED STATE
	_______________________________________________


Detailed state:  trans 1.053 -2.892 -0.247 quatxyzw -0.110149 -0.841072 0.529579 -0.003497 center -0.382 -0.232 0.807 ntor 1 123.5521
State:	  1.053  -2.892  -0.247  -0.110 -0.841  0.530 -179.599    123.55

DOCKED: MODEL       47
DOCKED: USER    Run = 47
DOCKED: USER    DPF = g7_exoOA.dpf
DOCKED: USER  
DOCKED: USER    Estimated Free Energy of Binding    =   -8.01 kcal/mol  [=(1)+(2)+(3)-(4)]
DOCKED: USER    Estimated Inhibition Constant, Ki   =    1.34 uM (micromolar)  [Temperature = 298.15 K]
DOCKED: USER    
DOCKED: USER    (1) Final Intermolecular Energy     =   -8.31 kcal/mol
DOCKED: USER        vdW + Hbond + desolv Energy     =   -7.28 kcal/mol
DOCKED: USER        Electrostatic Energy            =   -1.03 kcal/mol
DOCKED: USER    (2) Final Total Internal Energy     =   -0.18 kcal/mol
DOCKED: USER    (3) Torsional Free Energy           =   +0.30 kcal/mol
DOCKED: USER    (4) Unbound System's Energy  [=(2)] =   -0.18 kcal/mol
DOCKED: USER    
DOCKED: USER    
DOCKED: USER    NEWDPF move g7.pdbqt
DOCKED: USER    NEWDPF about -0.381700 -0.232400 0.806900
DOCKED: USER    NEWDPF tran0 1.053068 -2.891928 -0.247431
DOCKED: USER    NEWDPF quaternion0 -0.110149 -0.841072 0.529579 -0.003497
DOCKED: USER    NEWDPF axisangle0 -0.110150 -0.841077 0.529582 -179.599256
DOCKED: USER    NEWDPF quat0 -0.110150 -0.841077 0.529582 -179.599256
DOCKED: USER    NEWDPF dihe0 123.55 
DOCKED: USER  keepresnum = 1 
DOCKED: USER  
DOCKED: REMARK  1 active torsions:
DOCKED: REMARK  status: ('A' for Active; 'I' for Inactive)
DOCKED: REMARK    1  A    between atoms: C6_6  and  N11_11 
DOCKED: USER                              x       y       z     vdW  Elec       q    Type
DOCKED: USER                           _______ _______ _______ _____ _____    ______ ____
DOCKED: ROOT
DOCKED: ATOM      1  C1  UNL     1       0.375  -1.211  -1.300 -0.90 -0.00    +0.006 C 
DOCKED: ATOM      2  C2  UNL     1       1.117  -1.304   1.118 -0.90 -0.00    +0.006 C 
DOCKED: ATOM      3  C3  UNL     1       0.544  -2.726  -1.409 -0.76 -0.02    +0.034 C 
DOCKED: ATOM      4  C4  UNL     1       1.286  -2.818   1.008 -0.77 -0.02    +0.034 C 
DOCKED: ATOM      5  C5  UNL     1       0.057  -0.779   0.139 -1.13 +0.01    -0.019 C 
DOCKED: ATOM      6  C6  UNL     1       1.599  -3.231  -0.428 -0.50 -0.13    +0.189 C 
DOCKED: ATOM      7  C7  UNL     1      -0.057   0.742   0.231 -1.22 -0.01    +0.010 C 
DOCKED: ENDROOT
DOCKED: BRANCH   6   8
DOCKED: ATOM      8  N11 UNL     1       1.651  -4.716  -0.500 -0.40 +0.07    -0.074 N 
DOCKED: ATOM      9  C8  UNL     1       0.269  -5.321  -0.222 -0.12 -0.27    +0.272 C 
DOCKED: ATOM     10  C9  UNL     1       2.637  -5.273   0.535 -0.29 -0.32    +0.272 C 
DOCKED: ATOM     11  C10 UNL     1       2.105  -5.175  -1.891 -0.30 -0.34    +0.272 C 
DOCKED: ENDBRANCH   6   8
DOCKED: TORSDOF 1
DOCKED: TER
DOCKED: ENDMDL
________________________________________________________________________________


	BEGINNING GENETIC ALGORITHM DOCKING 48 of 50
Run: 48 Seed: 1589167230 1748877210 [ Run 48 of 50 GA/GALS ]
Beginning LAMARCKIAN GENETIC ALGORITHM (LGA), with a maximum of 2500000 energy evaluations.

Final-Value: -8.488


	FINAL GENETIC ALGORITHM DOCKED STATE
	_______________________________________________


Detailed state:  trans -1.167 -2.951 0.322 quatxyzw -0.544437 0.030580 -0.124872 0.828891 center -0.382 -0.232 0.807 ntor 1 -13.0276
State:	 -1.167  -2.951   0.322  -0.973  0.055 -0.223 68.030    -13.03

DOCKED: MODEL       48
DOCKED: USER    Run = 48
DOCKED: USER    DPF = g7_exoOA.dpf
DOCKED: USER  
DOCKED: USER    Estimated Free Energy of Binding    =   -8.01 kcal/mol  [=(1)+(2)+(3)-(4)]
DOCKED: USER    Estimated Inhibition Constant, Ki   =    1.34 uM (micromolar)  [Temperature = 298.15 K]
DOCKED: USER    
DOCKED: USER    (1) Final Intermolecular Energy     =   -8.31 kcal/mol
DOCKED: USER        vdW + Hbond + desolv Energy     =   -7.26 kcal/mol
DOCKED: USER        Electrostatic Energy            =   -1.05 kcal/mol
DOCKED: USER    (2) Final Total Internal Energy     =   -0.18 kcal/mol
DOCKED: USER    (3) Torsional Free Energy           =   +0.30 kcal/mol
DOCKED: USER    (4) Unbound System's Energy  [=(2)] =   -0.18 kcal/mol
DOCKED: USER    
DOCKED: USER    
DOCKED: USER    NEWDPF move g7.pdbqt
DOCKED: USER    NEWDPF about -0.381700 -0.232400 0.806900
DOCKED: USER    NEWDPF tran0 -1.167124 -2.950621 0.322339
DOCKED: USER    NEWDPF quaternion0 -0.544437 0.030580 -0.124872 0.828891
DOCKED: USER    NEWDPF axisangle0 -0.973234 0.054664 -0.223220 68.030076
DOCKED: USER    NEWDPF quat0 -0.973234 0.054664 -0.223220 68.030076
DOCKED: USER    NEWDPF dihe0 -13.03 
DOCKED: USER  keepresnum = 1 
DOCKED: USER  
DOCKED: REMARK  1 active torsions:
DOCKED: REMARK  status: ('A' for Active; 'I' for Inactive)
DOCKED: REMARK    1  A    between atoms: C6_6  and  N11_11 
DOCKED: USER                              x       y       z     vdW  Elec       q    Type
DOCKED: USER                           _______ _______ _______ _____ _____    ______ ____
DOCKED: ROOT
DOCKED: ATOM      1  C1  UNL     1      -0.552  -1.326   1.495 -0.94 -0.00    +0.006 C 
DOCKED: ATOM      2  C2  UNL     1      -1.124  -1.302  -0.970 -0.84 -0.00    +0.006 C 
DOCKED: ATOM      3  C3  UNL     1      -0.739  -2.843   1.523 -0.76 -0.02    +0.034 C 
DOCKED: ATOM      4  C4  UNL     1      -1.311  -2.817  -0.942 -0.75 -0.02    +0.034 C 
DOCKED: ATOM      5  C5  UNL     1      -0.131  -0.833   0.103 -1.11 +0.01    -0.019 C 
DOCKED: ATOM      6  C6  UNL     1      -1.726  -3.292   0.449 -0.50 -0.13    +0.189 C 
DOCKED: ATOM      7  C7  UNL     1      -0.001   0.690   0.089 -1.24 -0.01    +0.010 C 
DOCKED: ENDROOT
DOCKED: BRANCH   6   8
DOCKED: ATOM      8  N11 UNL     1      -1.794  -4.778   0.449 -0.40 +0.07    -0.074 N 
DOCKED: ATOM      9  C8  UNL     1      -2.993  -5.265  -0.374 -0.27 -0.36    +0.272 C 
DOCKED: ATOM     10  C9  UNL     1      -1.946  -5.312   1.880 -0.32 -0.32    +0.272 C 
DOCKED: ATOM     11  C10 UNL     1      -0.520  -5.379  -0.156 -0.12 -0.27    +0.272 C 
DOCKED: ENDBRANCH   6   8
DOCKED: TORSDOF 1
DOCKED: TER
DOCKED: ENDMDL
________________________________________________________________________________


	BEGINNING GENETIC ALGORITHM DOCKING 49 of 50
Run: 49 Seed: 682532501 1769395385 [ Run 49 of 50 GA/GALS ]
Beginning LAMARCKIAN GENETIC ALGORITHM (LGA), with a maximum of 2500000 energy evaluations.

Final-Value: -8.497


	FINAL GENETIC ALGORITHM DOCKED STATE
	_______________________________________________


Detailed state:  trans -1.106 -2.935 0.370 quatxyzw 0.552837 0.007984 0.102977 -0.826864 center -0.382 -0.232 0.807 ntor 1 128.3981
State:	 -1.106  -2.935   0.370   0.983  0.014  0.183 -68.444    128.40

DOCKED: MODEL       49
DOCKED: USER    Run = 49
DOCKED: USER    DPF = g7_exoOA.dpf
DOCKED: USER  
DOCKED: USER    Estimated Free Energy of Binding    =   -8.02 kcal/mol  [=(1)+(2)+(3)-(4)]
DOCKED: USER    Estimated Inhibition Constant, Ki   =    1.32 uM (micromolar)  [Temperature = 298.15 K]
DOCKED: USER    
DOCKED: USER    (1) Final Intermolecular Energy     =   -8.32 kcal/mol
DOCKED: USER        vdW + Hbond + desolv Energy     =   -7.28 kcal/mol
DOCKED: USER        Electrostatic Energy            =   -1.04 kcal/mol
DOCKED: USER    (2) Final Total Internal Energy     =   -0.18 kcal/mol
DOCKED: USER    (3) Torsional Free Energy           =   +0.30 kcal/mol
DOCKED: USER    (4) Unbound System's Energy  [=(2)] =   -0.18 kcal/mol
DOCKED: USER    
DOCKED: USER    
DOCKED: USER    NEWDPF move g7.pdbqt
DOCKED: USER    NEWDPF about -0.381700 -0.232400 0.806900
DOCKED: USER    NEWDPF tran0 -1.106379 -2.934673 0.370018
DOCKED: USER    NEWDPF quaternion0 0.552837 0.007984 0.102977 -0.826864
DOCKED: USER    NEWDPF axisangle0 0.982991 0.014196 0.183102 -68.444190
DOCKED: USER    NEWDPF quat0 0.982991 0.014196 0.183102 -68.444190
DOCKED: USER    NEWDPF dihe0 128.40 
DOCKED: USER  keepresnum = 1 
DOCKED: USER  
DOCKED: REMARK  1 active torsions:
DOCKED: REMARK  status: ('A' for Active; 'I' for Inactive)
DOCKED: REMARK    1  A    between atoms: C6_6  and  N11_11 
DOCKED: USER                              x       y       z     vdW  Elec       q    Type
DOCKED: USER                           _______ _______ _______ _____ _____    ______ ____
DOCKED: ROOT
DOCKED: ATOM      1  C1  UNL     1      -0.399  -1.315   1.496 -0.95 -0.00    +0.006 C 
DOCKED: ATOM      2  C2  UNL     1      -1.190  -1.276  -0.907 -0.84 -0.00    +0.006 C 
DOCKED: ATOM      3  C3  UNL     1      -0.573  -2.833   1.529 -0.76 -0.02    +0.034 C 
DOCKED: ATOM      4  C4  UNL     1      -1.364  -2.793  -0.875 -0.75 -0.02    +0.034 C 
DOCKED: ATOM      5  C5  UNL     1      -0.108  -0.808   0.076 -1.12 +0.01    -0.019 C 
DOCKED: ATOM      6  C6  UNL     1      -1.650  -3.281   0.543 -0.50 -0.13    +0.189 C 
DOCKED: ATOM      7  C7  UNL     1       0.011   0.716   0.062 -1.23 -0.01    +0.010 C 
DOCKED: ENDROOT
DOCKED: BRANCH   6   8
DOCKED: ATOM      8  N11 UNL     1      -1.708  -4.767   0.538 -0.39 +0.07    -0.074 N 
DOCKED: ATOM      9  C8  UNL     1      -0.312  -5.363   0.319 -0.12 -0.27    +0.272 C 
DOCKED: ATOM     10  C9  UNL     1      -2.626  -5.268  -0.585 -0.31 -0.33    +0.272 C 
DOCKED: ATOM     11  C10 UNL     1      -2.251  -5.294   1.872 -0.30 -0.34    +0.272 C 
DOCKED: ENDBRANCH   6   8
DOCKED: TORSDOF 1
DOCKED: TER
DOCKED: ENDMDL
________________________________________________________________________________


	BEGINNING GENETIC ALGORITHM DOCKING 50 of 50
Run: 50 Seed: 560398421 1159050474 [ Run 50 of 50 GA/GALS ]
Beginning LAMARCKIAN GENETIC ALGORITHM (LGA), with a maximum of 2500000 energy evaluations.

Final-Value: -8.490


	FINAL GENETIC ALGORITHM DOCKED STATE
	_______________________________________________


Detailed state:  trans -1.025 -2.893 0.427 quatxyzw 0.575680 0.072826 0.065451 -0.811791 center -0.382 -0.232 0.807 ntor 1 22.8722
State:	 -1.025  -2.893   0.427   0.986  0.125  0.112 -71.457     22.87

DOCKED: MODEL       50
DOCKED: USER    Run = 50
DOCKED: USER    DPF = g7_exoOA.dpf
DOCKED: USER  
DOCKED: USER    Estimated Free Energy of Binding    =   -8.02 kcal/mol  [=(1)+(2)+(3)-(4)]
DOCKED: USER    Estimated Inhibition Constant, Ki   =    1.33 uM (micromolar)  [Temperature = 298.15 K]
DOCKED: USER    
DOCKED: USER    (1) Final Intermolecular Energy     =   -8.31 kcal/mol
DOCKED: USER        vdW + Hbond + desolv Energy     =   -7.29 kcal/mol
DOCKED: USER        Electrostatic Energy            =   -1.03 kcal/mol
DOCKED: USER    (2) Final Total Internal Energy     =   -0.18 kcal/mol
DOCKED: USER    (3) Torsional Free Energy           =   +0.30 kcal/mol
DOCKED: USER    (4) Unbound System's Energy  [=(2)] =   -0.18 kcal/mol
DOCKED: USER    
DOCKED: USER    
DOCKED: USER    NEWDPF move g7.pdbqt
DOCKED: USER    NEWDPF about -0.381700 -0.232400 0.806900
DOCKED: USER    NEWDPF tran0 -1.025149 -2.892709 0.426780
DOCKED: USER    NEWDPF quaternion0 0.575680 0.072826 0.065451 -0.811791
DOCKED: USER    NEWDPF axisangle0 0.985842 0.124714 0.112084 -71.457343
DOCKED: USER    NEWDPF quat0 0.985842 0.124714 0.112084 -71.457343
DOCKED: USER    NEWDPF dihe0 22.87 
DOCKED: USER  keepresnum = 1 
DOCKED: USER  
DOCKED: REMARK  1 active torsions:
DOCKED: REMARK  status: ('A' for Active; 'I' for Inactive)
DOCKED: REMARK    1  A    between atoms: C6_6  and  N11_11 
DOCKED: USER                              x       y       z     vdW  Elec       q    Type
DOCKED: USER                           _______ _______ _______ _____ _____    ______ ____
DOCKED: ROOT
DOCKED: ATOM      1  C1  UNL     1      -0.168  -1.308   1.497 -0.91 -0.00    +0.006 C 
DOCKED: ATOM      2  C2  UNL     1      -1.319  -1.186  -0.753 -0.88 -0.00    +0.006 C 
DOCKED: ATOM      3  C3  UNL     1      -0.321  -2.828   1.493 -0.75 -0.02    +0.034 C 
DOCKED: ATOM      4  C4  UNL     1      -1.472  -2.706  -0.757 -0.77 -0.02    +0.034 C 
DOCKED: ATOM      5  C5  UNL     1      -0.103  -0.741   0.072 -1.13 +0.01    -0.019 C 
DOCKED: ATOM      6  C6  UNL     1      -1.532  -3.254   0.667 -0.50 -0.13    +0.189 C 
DOCKED: ATOM      7  C7  UNL     1      -0.002   0.784   0.103 -1.21 -0.01    +0.010 C 
DOCKED: ENDROOT
DOCKED: BRANCH   6   8
DOCKED: ATOM      8  N11 UNL     1      -1.577  -4.739   0.609 -0.38 +0.07    -0.074 N 
DOCKED: ATOM      9  C8  UNL     1      -2.376  -5.210  -0.613 -0.31 -0.31    +0.272 C 
DOCKED: ATOM     10  C9  UNL     1      -2.244  -5.310   1.867 -0.30 -0.34    +0.272 C 
DOCKED: ATOM     11  C10 UNL     1      -0.162  -5.321   0.510 -0.13 -0.27    +0.272 C 
DOCKED: ENDBRANCH   6   8
DOCKED: TORSDOF 1
DOCKED: TER
DOCKED: ENDMDL
________________________________________________________________________________

DPF> analysis                             # perform a ranked cluster analysis


		CLUSTER ANALYSIS OF CONFORMATIONS
		_________________________________

Number of conformations = 50

RMSD cluster analysis will be performed using the ligand atoms only (11 / 11 total atoms).

Outputting structurally similar clusters, ranked in order of increasing energy.


________________________________________________________________________________

Number of distinct conformational clusters found = 2,  out of 50 runs,
Using an rmsd-tolerance of 2.0 A


	CLUSTERING HISTOGRAM
	____________________

________________________________________________________________________________
     |           |     |           |     |                                    
Clus | Lowest    | Run | Mean      | Num | Histogram                          
-ter | Binding   |     | Binding   | in  |                                    
Rank | Energy    |     | Energy    | Clus|    5    10   15   20   25   30   35
_____|___________|_____|___________|_____|____:____|____:____|____:____|____:___
   1 |     -8.02 |  13 |     -8.01 |  31 |###############################
   2 |     -8.02 |  26 |     -8.02 |  19 |###################
_____|___________|_____|___________|_____|______________________________________


Number of multi-member conformational clusters found = 2, out of 50 runs.

	RMSD TABLE
	__________

_____________________________________________________________________
     |      |      |           |         |                 |
Rank | Sub- | Run  | Binding   | Cluster | Reference       | Grep
     | Rank |      | Energy    | RMSD    | RMSD            | Pattern
_____|______|______|___________|_________|_________________|___________
   1      1     13       -8.02      0.00      2.84           RANKING
   1      2     10       -8.02      0.11      2.86           RANKING
   1      3     42       -8.02      0.09      2.84           RANKING
   1      4     17       -8.02      0.09      2.85           RANKING
   1      5     25       -8.02      0.11      2.81           RANKING
   1      6     49       -8.02      0.13      2.85           RANKING
   1      7     15       -8.02      0.10      2.85           RANKING
   1      8     12       -8.02      0.10      2.83           RANKING
   1      9     21       -8.02      0.03      2.84           RANKING
   1     10     28       -8.02      0.15      2.80           RANKING
   1     11     34       -8.02      0.10      2.82           RANKING
   1     12     18       -8.02      0.04      2.83           RANKING
   1     13     36       -8.02      0.18      2.85           RANKING
   1     14     44       -8.02      0.07      2.84           RANKING
   1     15     40       -8.02      0.18      2.79           RANKING
   1     16     16       -8.02      0.15      2.79           RANKING
   1     17     37       -8.02      0.03      2.85           RANKING
   1     18     31       -8.02      0.18      2.78           RANKING
   1     19     35       -8.02      0.16      2.79           RANKING
   1     20     43       -8.02      0.06      2.84           RANKING
   1     21     50       -8.02      0.13      2.82           RANKING
   1     22      8       -8.02      0.09      2.82           RANKING
   1     23     29       -8.01      0.39      2.88           RANKING
   1     24     48       -8.01      0.30      2.89           RANKING
   1     25     38       -8.01      0.35      2.88           RANKING
   1     26      5       -8.01      0.23      2.79           RANKING
   1     27     33       -8.01      0.28      2.89           RANKING
   1     28     22       -8.00      1.73      3.19           RANKING
   1     29     24       -8.00      1.75      3.27           RANKING
   1     30     41       -8.00      1.74      3.27           RANKING
   1     31      9       -7.99      1.53      2.96           RANKING
   2      1     26       -8.02      0.00      3.47           RANKING
   2      2     23       -8.02      0.01      3.47           RANKING
   2      3      1       -8.02      0.01      3.47           RANKING
   2      4     45       -8.02      0.17      3.46           RANKING
   2      5      2       -8.02      0.12      3.50           RANKING
   2      6     27       -8.02      0.16      3.47           RANKING
   2      7      6       -8.02      0.11      3.51           RANKING
   2      8     30       -8.02      0.11      3.51           RANKING
   2      9     11       -8.02      0.19      3.47           RANKING
   2     10     39       -8.02      0.11      3.49           RANKING
   2     11     32       -8.02      0.17      3.46           RANKING
   2     12      4       -8.02      0.02      3.46           RANKING
   2     13     14       -8.02      0.16      3.46           RANKING
   2     14     20       -8.02      0.13      3.47           RANKING
   2     15     46       -8.02      0.21      3.46           RANKING
   2     16     19       -8.01      0.11      3.50           RANKING
   2     17      3       -8.01      0.18      3.46           RANKING
   2     18     47       -8.01      0.14      3.47           RANKING
   2     19      7       -8.01      0.16      3.47           RANKING
_______________________________________________________________________


	INFORMATION ENTROPY ANALYSIS FOR THIS CLUSTERING
	________________________________________________


Information entropy for this clustering = 0.17  (rmstol = 2.00 Angstrom)

_______________________________________________________________________


	STATISTICAL MECHANICAL ANALYSIS
	_______________________________


Partition function, Q =    50.68            at Temperature, T = 298.15 K
Free energy,        A ~ -2325.82 kcal/mol   at Temperature, T = 298.15 K
Internal energy,    U =    -8.02 kcal/mol   at Temperature, T = 298.15 K
Entropy,            S =     7.77 kcal/mol/K at Temperature, T = 298.15 K

_______________________________________________________________________


	LOWEST ENERGY DOCKED CONFORMATION from EACH CLUSTER
	___________________________________________________


Keeping original residue number (specified in the input PDBQ file) for outputting.

MODEL       13
USER    Run = 13
USER    Cluster Rank = 1
USER    Number of conformations in this cluster = 31
USER  
USER    RMSD from reference structure       = 2.844 A
USER  
USER    Estimated Free Energy of Binding    =   -8.02 kcal/mol  [=(1)+(2)+(3)-(4)]
USER    Estimated Inhibition Constant, Ki   =    1.32 uM (micromolar)  [Temperature = 298.15 K]
USER    
USER    (1) Final Intermolecular Energy     =   -8.32 kcal/mol
USER        vdW + Hbond + desolv Energy     =   -7.28 kcal/mol
USER        Electrostatic Energy            =   -1.04 kcal/mol
USER    (2) Final Total Internal Energy     =   -0.18 kcal/mol
USER    (3) Torsional Free Energy           =   +0.30 kcal/mol
USER    (4) Unbound System's Energy  [=(2)] =   -0.18 kcal/mol
USER    
USER    
USER  
USER    DPF = g7_exoOA.dpf
USER    NEWDPF move	g7.pdbqt
USER    NEWDPF about	-0.381700 -0.232400 0.806900
USER    NEWDPF tran0	-1.108547 -2.909888 0.396871
USER    NEWDPF axisangle0	0.989241 0.101025 0.105810 -71.762406
USER    NEWDPF quaternion0	0.579801 0.059212 0.062016 -0.810234
USER    NEWDPF dihe0	-104.04 
USER  
USER                              x       y       z    vdW   Elec        q     RMS 
ATOM      1  C1  UNL     1      -0.237  -1.354   1.498 -0.92 -0.00    +0.006     2.844
ATOM      2  C2  UNL     1      -1.345  -1.186  -0.771 -0.86 -0.00    +0.006     2.844
ATOM      3  C3  UNL     1      -0.422  -2.871   1.476 -0.74 -0.02    +0.034     2.844
ATOM      4  C4  UNL     1      -1.531  -2.702  -0.793 -0.78 -0.02    +0.034     2.844
ATOM      5  C5  UNL     1      -0.134  -0.775   0.079 -1.13 +0.01    -0.019     2.844
ATOM      6  C6  UNL     1      -1.627  -3.262   0.624 -0.50 -0.13    +0.189     2.844
ATOM      7  C7  UNL     1      -0.001   0.746   0.127 -1.22 -0.01    +0.010     2.844
ATOM      8  N11 UNL     1      -1.703  -4.746   0.551 -0.40 +0.07    -0.074     2.844
ATOM      9  C8  UNL     1      -2.247  -5.326   1.863 -0.30 -0.34    +0.272     2.844
ATOM     10  C9  UNL     1      -0.314  -5.347   0.299 -0.12 -0.27    +0.272     2.844
ATOM     11  C10 UNL     1      -2.631  -5.186  -0.588 -0.31 -0.32    +0.272     2.844
TER
ENDMDL
MODEL       26
USER    Run = 26
USER    Cluster Rank = 2
USER    Number of conformations in this cluster = 19
USER  
USER    RMSD from reference structure       = 3.468 A
USER  
USER    Estimated Free Energy of Binding    =   -8.02 kcal/mol  [=(1)+(2)+(3)-(4)]
USER    Estimated Inhibition Constant, Ki   =    1.32 uM (micromolar)  [Temperature = 298.15 K]
USER    
USER    (1) Final Intermolecular Energy     =   -8.32 kcal/mol
USER        vdW + Hbond + desolv Energy     =   -7.28 kcal/mol
USER        Electrostatic Energy            =   -1.04 kcal/mol
USER    (2) Final Total Internal Energy     =   -0.18 kcal/mol
USER    (3) Torsional Free Energy           =   +0.30 kcal/mol
USER    (4) Unbound System's Energy  [=(2)] =   -0.18 kcal/mol
USER    
USER    
USER  
USER    DPF = g7_exoOA.dpf
USER    NEWDPF move	g7.pdbqt
USER    NEWDPF about	-0.381700 -0.232400 0.806900
USER    NEWDPF tran0	1.029195 -2.903388 -0.271626
USER    NEWDPF axisangle0	-0.116278 -0.845053 0.521886 -178.769199
USER    NEWDPF quaternion0	-0.116271 -0.845004 0.521856 -0.010741
USER    NEWDPF dihe0	-107.38 
USER  
USER                              x       y       z    vdW   Elec        q     RMS 
ATOM      1  C1  UNL     1       0.376  -1.192  -1.290 -0.90 -0.00    +0.006     3.468
ATOM      2  C2  UNL     1       1.126  -1.342   1.123 -0.91 -0.00    +0.006     3.468
ATOM      3  C3  UNL     1       0.519  -2.707  -1.428 -0.76 -0.02    +0.034     3.468
ATOM      4  C4  UNL     1       1.268  -2.857   0.984 -0.76 -0.02    +0.034     3.468
ATOM      5  C5  UNL     1       0.071  -0.781   0.158 -1.12 +0.01    -0.019     3.468
ATOM      6  C6  UNL     1       1.568  -3.248  -0.461 -0.50 -0.13    +0.189     3.468
ATOM      7  C7  UNL     1      -0.016   0.740   0.279 -1.22 -0.01    +0.010     3.468
ATOM      8  N11 UNL     1       1.595  -4.732  -0.561 -0.39 +0.07    -0.074     3.468
ATOM      9  C8  UNL     1       2.246  -5.174  -1.878 -0.29 -0.35    +0.272     3.468
ATOM     10  C9  UNL     1       0.172  -5.303  -0.513 -0.13 -0.27    +0.272     3.468
ATOM     11  C10 UNL     1       2.395  -5.340   0.598 -0.30 -0.31    +0.272     3.468
TER
ENDMDL


AVSFLD: # AVS field file
AVSFLD: #
AVSFLD: # Created by AutoDock
AVSFLD: #
AVSFLD: ndim=2           # number of dimensions in the field
AVSFLD: nspace=1         # number of physical coordinates
AVSFLD: veclen=7         # vector size
AVSFLD: dim1=11          # atoms
AVSFLD: dim2=2           # conformations
AVSFLD: data=Real       # data type (byte,integer,Real,double)
AVSFLD: field=uniform    # field coordinate layout
AVSFLD: label= x y z vdW Elec q RMS
AVSFLD: variable 1 file = g7_exoOA.dlg.pdb filetype = ascii offset = 5 stride = 12
AVSFLD: variable 2 file = g7_exoOA.dlg.pdb filetype = ascii offset = 6 stride = 12
AVSFLD: variable 3 file = g7_exoOA.dlg.pdb filetype = ascii offset = 7 stride = 12
AVSFLD: variable 4 file = g7_exoOA.dlg.pdb filetype = ascii offset = 8 stride = 12
AVSFLD: variable 5 file = g7_exoOA.dlg.pdb filetype = ascii offset = 9 stride = 12
AVSFLD: variable 6 file = g7_exoOA.dlg.pdb filetype = ascii offset = 10 stride = 12
AVSFLD: variable 7 file = g7_exoOA.dlg.pdb filetype = ascii offset = 11 stride = 12
AVSFLD: # end of file

>>> Closing the docking parameter file (DPF)...
This docking finished at:			12:12 14" p.m., 01/28/2021


________________________________________________________________________________

autodock4: Successful Completion on "amd8"

Real= 6m 50.45s,  CPU= 6m 50.05s,  System= 0.21s
________________________________________________________________________________
