# Supplementary material for: Binding free energy predictions in host-guest systems using Autodock4. A retrospective analysis on SAMPL6, SAMPL7 and SAMPL8 challenges
Source: J Comput Aided Mol Des. 2021 May 24;35(6):721–9. doi: 10.1007/s10822-021-00388-4 (PMC8141411; doi:10.1007/s10822-021-00388-4)
Supplement: Supplementary file 1 — Supplementary material 1 (ZIP 20409 kb) [file 10822_2021_388_MOESM1_ESM.zip › workspace/SAMPL7/exoOA/exoOA.OA.map]

GRID_PARAMETER_FILE exoOA.gpf
GRID_DATA_FILE exoOA.maps.fld
MACROMOLECULE exoOA.pdbqt
SPACING 0.375
NELEMENTS 40 40 40
CENTER -0.001 -0.435 -0.003
-0.034
-0.039
-0.045
-0.055
-0.064
-0.076
-0.091
-0.111
-0.133
-0.154
-0.163
-0.168
-0.170
-0.167
-0.156
-0.151
-0.156
-0.169
-0.185
-0.191
-0.193
-0.190
-0.182
-0.168
-0.151
-0.136
-0.125
-0.116
-0.110
-0.103
-0.097
-0.092
-0.084
-0.078
-0.071
-0.065
-0.057
-0.050
-0.045
-0.040
-0.034
-0.041
-0.049
-0.056
-0.067
-0.080
-0.095
-0.115
-0.143
-0.165
-0.177
-0.184
-0.176
-0.127
-0.030
0.089
0.131
0.083
-0.026
-0.138
-0.202
-0.224
-0.228
-0.228
-0.217
-0.199
-0.182
-0.166
-0.153
-0.144
-0.135
-0.126
-0.118
-0.110
-0.100
-0.090
-0.082
-0.073
-0.064
-0.057
-0.050
-0.042
-0.051
-0.059
-0.070
-0.083
-0.098
-0.120
-0.147
-0.172
-0.190
-0.200
-0.176
-0.027
0.395
1.204
2.059
2.296
1.674
0.860
0.228
-0.107
-0.242
-0.271
-0.275
-0.272
-0.257
-0.236
-0.218
-0.202
-0.190
-0.177
-0.165
-0.154
-0.143
-0.131
-0.117
-0.104
-0.091
-0.080
-0.070
-0.061
-0.052
-0.062
-0.073
-0.085
-0.101
-0.122
-0.149
-0.178
-0.202
-0.219
-0.203
0.011
1.017
4.300
11.468
19.879
20.795
12.865
5.584
1.890
0.347
-0.167
-0.297
-0.322
-0.323
-0.310
-0.292
-0.273
-0.258
-0.243
-0.230
-0.216
-0.201
-0.185
-0.170
-0.154
-0.134
-0.117
-0.102
-0.086
-0.073
-0.063
-0.073
-0.087
-0.103
-0.123
-0.149
-0.180
-0.210
-0.233
-0.242
-0.104
0.882
6.104
32.062
125.479
273.765
277.491
124.308
34.058
8.556
1.852
0.120
-0.284
-0.360
-0.368
-0.360
-0.337
-0.318
-0.305
-0.293
-0.280
-0.271
-0.256
-0.237
-0.217
-0.195
-0.172
-0.148
-0.127
-0.107
-0.091
-0.075
-0.089
-0.104
-0.125
-0.149
-0.178
-0.213
-0.244
-0.266
-0.247
0.186
3.544
29.536
249.042
1975.044
7945.143
7170.467
1666.480
232.368
32.776
5.642
0.781
-0.165
-0.345
-0.379
-0.383
-0.368
-0.351
-0.338
-0.331
-0.322
-0.306
-0.294
-0.280
-0.261
-0.238
-0.213
-0.185
-0.156
-0.132
-0.109
-0.090
-0.104
-0.124
-0.148
-0.175
-0.209
-0.247
-0.276
-0.297
-0.230
0.680
8.801
98.792
1636.237
38273.320
100059.109
100100.281
30254.553
1293.740
97.478
12.050
1.845
0.202
-0.074
-0.158
-0.235
-0.280
-0.292
-0.303
-0.320
-0.334
-0.324
-0.311
-0.299
-0.287
-0.267
-0.243
-0.216
-0.186
-0.159
-0.130
-0.106
-0.121
-0.144
-0.171
-0.200
-0.236
-0.276
-0.304
-0.324
-0.215
1.011
13.054
181.214
4735.810
100033.242
100093.508
100173.016
100173.117
3590.949
172.016
18.445
3.383
1.710
1.586
1.197
0.702
0.437
0.297
0.108
-0.078
-0.225
-0.298
-0.312
-0.305
-0.294
-0.285
-0.265
-0.240
-0.212
-0.182
-0.153
-0.125
-0.139
-0.164
-0.189
-0.221
-0.258
-0.295
-0.323
-0.342
-0.241
0.908
12.191
155.328
3875.856
100029.594
100087.969
100151.367
100151.586
2692.554
149.287
18.310
6.841
8.520
9.542
7.630
4.945
3.827
3.273
2.255
1.248
0.511
0.089
-0.077
-0.143
-0.187
-0.232
-0.255
-0.251
-0.227
-0.201
-0.171
-0.142
-0.152
-0.177
-0.204
-0.237
-0.273
-0.310
-0.339
-0.357
-0.300
0.405
6.305
63.847
870.934
13600.401
100047.523
91520.828
9875.781
709.890
68.977
15.930
18.127
36.463
42.537
31.528
19.684
17.773
17.357
13.139
7.937
4.214
2.187
1.380
0.901
0.512
0.164
-0.082
-0.197
-0.226
-0.215
-0.185
-0.155
-0.162
-0.188
-0.216
-0.250
-0.282
-0.321
-0.355
-0.373
-0.354
-0.049
2.166
17.337
115.977
674.613
1984.681
1995.749
591.886
118.523
27.022
18.068
44.165
99.969
127.392
87.747
61.732
77.109
90.018
83.031
51.200
24.723
14.097
9.675
6.442
3.916
1.919
0.671
0.058
-0.163
-0.210
-0.196
-0.165
-0.171
-0.195
-0.224
-0.252
-0.284
-0.323
-0.361
-0.382
-0.386
-0.289
0.346
3.330
16.039
51.170
99.251
104.583
59.349
26.386
15.781
22.431
64.557
159.000
205.759
145.949
164.847
342.705
672.025
760.327
445.259
174.681
92.179
70.204
41.921
20.275
8.512
3.136
0.795
0.020
-0.175
-0.198
-0.173
-0.174
-0.198
-0.221
-0.244
-0.274
-0.311
-0.357
-0.391
-0.404
-0.375
-0.187
0.533
2.478
6.851
12.080
15.285
14.528
12.877
14.707
23.096
51.139
113.867
151.580
155.996
451.347
2412.405
10477.803
15365.746
5956.855
1323.140
896.375
734.803
311.358
101.321
31.097
9.201
2.409
0.408
-0.102
-0.191
-0.176
-0.173
-0.195
-0.213
-0.231
-0.255
-0.293
-0.342
-0.391
-0.413
-0.405
-0.333
-0.105
0.463
1.566
3.246
5.048
6.650
8.988
13.354
19.276
28.815
48.070
69.424
181.897
1444.823
20870.322
100174.055
100164.016
96238.258
10454.001
14265.684
11415.452
3161.798
498.360
92.180
21.437
4.955
0.945
-0.014
-0.178
-0.175
-0.173
-0.191
-0.205
-0.219
-0.240
-0.282
-0.331
-0.382
-0.420
-0.423
-0.396
-0.292
-0.070
0.319
0.981
1.816
3.254
5.671
9.469
12.646
13.712
17.189
36.150
214.369
2899.972
85183.211
100102.539
100286.172
103116.547
67100.703
100905.562
100115.828
28343.607
2096.608
206.495
34.967
7.040
1.264
0.057
-0.169
-0.174
-0.170
-0.186
-0.201
-0.216
-0.238
-0.280
-0.327
-0.375
-0.417
-0.439
-0.439
-0.392
-0.302
-0.172
0.051
0.437
1.266
2.820
4.833
6.046
6.078
7.302
21.718
170.962
2212.137
54118.703
100060.562
100423.938
107029.867
113814.445
100715.664
100099.055
100073.664
4115.841
301.904
38.572
7.147
1.213
0.044
-0.168
-0.171
-0.164
-0.181
-0.200
-0.217
-0.241
-0.282
-0.327
-0.368
-0.405
-0.438
-0.461
-0.455
-0.431
-0.397
-0.336
-0.172
0.232
0.928
1.896
2.466
2.413
3.051
11.098
79.106
705.360
7727.743
60517.727
100332.383
33107.465
98409.172
100292.461
100051.547
54123.629
2872.918
232.256
29.474
5.148
0.830
-0.026
-0.172
-0.166
-0.157
-0.175
-0.196
-0.216
-0.244
-0.280
-0.321
-0.356
-0.390
-0.426
-0.457
-0.473
-0.478
-0.478
-0.472
-0.410
-0.233
0.133
0.571
0.876
0.887
1.113
4.292
23.397
141.211
760.677
2622.722
3833.078
2925.298
10699.053
43461.535
34965.738
7035.614
829.882
100.274
15.010
2.614
0.350
-0.112
-0.177
-0.159
-0.150
-0.166
-0.185
-0.210
-0.236
-0.266
-0.302
-0.335
-0.367
-0.401
-0.437
-0.460
-0.473
-0.484
-0.493
-0.474
-0.401
-0.232
-0.018
0.108
0.118
0.162
1.034
5.726
24.424
82.650
191.310
248.468
338.628
871.132
2029.162
1855.879
651.247
152.953
27.920
5.346
0.968
0.019
-0.167
-0.173
-0.151
-0.141
-0.155
-0.174
-0.195
-0.218
-0.246
-0.275
-0.310
-0.344
-0.377
-0.407
-0.432
-0.453
-0.470
-0.481
-0.483
-0.462
-0.400
-0.318
-0.255
-0.274
-0.283
-0.088
0.815
3.660
10.021
19.605
28.056
44.292
89.060
142.748
131.879
72.269
23.502
6.631
1.457
0.167
-0.138
-0.183
-0.163
-0.143
-0.129
-0.145
-0.160
-0.180
-0.199
-0.224
-0.252
-0.286
-0.319
-0.347
-0.378
-0.403
-0.431
-0.455
-0.471
-0.483
-0.486
-0.474
-0.453
-0.442
-0.446
-0.464
-0.437
-0.254
0.213
1.135
2.356
3.891
6.160
10.894
14.503
14.240
8.847
3.714
1.203
0.179
-0.129
-0.187
-0.176
-0.153
-0.133
-0.113
-0.131
-0.148
-0.163
-0.182
-0.203
-0.229
-0.257
-0.287
-0.319
-0.350
-0.380
-0.409
-0.436
-0.458
-0.472
-0.483
-0.486
-0.489
-0.492
-0.495
-0.507
-0.510
-0.476
-0.394
-0.249
-0.046
0.244
0.643
1.173
1.633
1.511
1.021
0.388
0.011
-0.157
-0.197
-0.182
-0.163
-0.144
-0.117
-0.097
-0.115
-0.130
-0.144
-0.163
-0.184
-0.203
-0.232
-0.259
-0.288
-0.318
-0.352
-0.381
-0.407
-0.434
-0.452
-0.461
-0.471
-0.479
-0.485
-0.492
-0.497
-0.499
-0.489
-0.465
-0.434
-0.391
-0.329
-0.240
-0.138
-0.069
-0.046
-0.098
-0.163
-0.201
-0.207
-0.188
-0.168
-0.148
-0.125
-0.098
-0.084
-0.099
-0.112
-0.125
-0.144
-0.164
-0.183
-0.204
-0.233
-0.260
-0.290
-0.324
-0.354
-0.383
-0.410
-0.425
-0.435
-0.444
-0.449
-0.456
-0.462
-0.468
-0.465
-0.456
-0.445
-0.426
-0.402
-0.376
-0.347
-0.314
-0.279
-0.258
-0.244
-0.232
-0.215
-0.196
-0.175
-0.157
-0.131
-0.105
-0.085
-0.072
-0.084
-0.096
-0.111
-0.128
-0.146
-0.164
-0.183
-0.209
-0.234
-0.264
-0.293
-0.326
-0.356
-0.379
-0.400
-0.411
-0.418
-0.422
-0.426
-0.431
-0.432
-0.429
-0.424
-0.415
-0.397
-0.371
-0.350
-0.328
-0.306
-0.283
-0.263
-0.239
-0.217
-0.197
-0.176
-0.155
-0.134
-0.111
-0.089
-0.071
-0.061
-0.072
-0.085
-0.099
-0.114
-0.131
-0.147
-0.165
-0.187
-0.215
-0.240
-0.267
-0.296
-0.326
-0.350
-0.372
-0.386
-0.393
-0.398
-0.399
-0.400
-0.393
-0.391
-0.384
-0.376
-0.363
-0.343
-0.321
-0.300
-0.279
-0.254
-0.232
-0.212
-0.191
-0.173
-0.150
-0.129
-0.112
-0.093
-0.076
-0.062
-0.054
-0.063
-0.076
-0.088
-0.104
-0.117
-0.133
-0.151
-0.171
-0.194
-0.220
-0.243
-0.270
-0.297
-0.322
-0.341
-0.357
-0.364
-0.368
-0.371
-0.368
-0.360
-0.355
-0.350
-0.339
-0.323
-0.303
-0.286
-0.266
-0.246
-0.226
-0.202
-0.185
-0.167
-0.148
-0.128
-0.110
-0.094
-0.080
-0.065
-0.053
-0.046
-0.055
-0.067
-0.078
-0.095
-0.107
-0.121
-0.137
-0.156
-0.179
-0.202
-0.226
-0.251
-0.274
-0.295
-0.315
-0.330
-0.337
-0.342
-0.343
-0.339
-0.332
-0.326
-0.317
-0.304
-0.288
-0.269
-0.252
-0.235
-0.215
-0.195
-0.176
-0.160
-0.145
-0.128
-0.111
-0.095
-0.081
-0.068
-0.056
-0.044
-0.040
-0.050
-0.058
-0.067
-0.083
-0.098
-0.111
-0.127
-0.144
-0.164
-0.183
-0.206
-0.234
-0.255
-0.276
-0.293
-0.303
-0.315
-0.317
-0.318
-0.311
-0.309
-0.301
-0.288
-0.274
-0.257
-0.242
-0.224
-0.207
-0.191
-0.171
-0.155
-0.139
-0.126
-0.110
-0.095
-0.083
-0.072
-0.061
-0.047
-0.039
-0.034
-0.045
-0.053
-0.063
-0.078
-0.089
-0.105
-0.119
-0.137
-0.155
-0.174
-0.195
-0.219
-0.239
-0.256
-0.271
-0.284
-0.288
-0.293
-0.295
-0.289
-0.285
-0.276
-0.263
-0.249
-0.231
-0.216
-0.198
-0.183
-0.168
-0.152
-0.137
-0.122
-0.107
-0.097
-0.084
-0.072
-0.062
-0.052
-0.038
-0.032
-0.029
-0.040
-0.049
-0.058
-0.072
-0.085
-0.096
-0.110
-0.130
-0.150
-0.168
-0.187
-0.208
-0.226
-0.240
-0.254
-0.266
-0.270
-0.272
-0.272
-0.268
-0.260
-0.251
-0.241
-0.224
-0.208
-0.193
-0.176
-0.162
-0.149
-0.135
-0.118
-0.106
-0.093
-0.083
-0.070
-0.061
-0.051
-0.045
-0.033
-0.027
-0.024
-0.033
-0.044
-0.051
-0.063
-0.078
-0.092
-0.107
-0.124
-0.144
-0.163
-0.179
-0.195
-0.213
-0.229
-0.239
-0.249
-0.256
-0.258
-0.252
-0.247
-0.238
-0.225
-0.212
-0.201
-0.188
-0.174
-0.158
-0.145
-0.131
-0.118
-0.105
-0.091
-0.081
-0.071
-0.060
-0.052
-0.047
-0.039
-0.030
-0.021
-0.023
-0.029
-0.039
-0.050
-0.060
-0.074
-0.086
-0.104
-0.121
-0.139
-0.156
-0.174
-0.189
-0.205
-0.217
-0.229
-0.236
-0.240
-0.241
-0.237
-0.228
-0.218
-0.208
-0.193
-0.179
-0.167
-0.152
-0.138
-0.129
-0.116
-0.106
-0.093
-0.083
-0.070
-0.063
-0.056
-0.047
-0.039
-0.034
-0.025
-0.019
-0.024
-0.028
-0.035
-0.046
-0.057
-0.070
-0.086
-0.100
-0.117
-0.136
-0.154
-0.168
-0.183
-0.198
-0.211
-0.220
-0.226
-0.231
-0.227
-0.225
-0.215
-0.204
-0.189
-0.177
-0.163
-0.149
-0.135
-0.124
-0.113
-0.102
-0.091
-0.081
-0.070
-0.062
-0.055
-0.049
-0.041
-0.034
-0.029
-0.022
-0.016
-0.019
-0.025
-0.030
-0.040
-0.049
-0.066
-0.081
-0.100
-0.116
-0.134
-0.151
-0.168
-0.181
-0.194
-0.208
-0.214
-0.220
-0.223
-0.219
-0.215
-0.205
-0.191
-0.175
-0.161
-0.147
-0.134
-0.122
-0.112
-0.101
-0.091
-0.079
-0.073
-0.065
-0.056
-0.051
-0.043
-0.037
-0.032
-0.027
-0.019
-0.014
-0.016
-0.023
-0.030
-0.039
-0.050
-0.062
-0.075
-0.096
-0.118
-0.137
-0.151
-0.166
-0.181
-0.191
-0.203
-0.212
-0.215
-0.217
-0.214
-0.206
-0.195
-0.179
-0.164
-0.151
-0.137
-0.124
-0.111
-0.098
-0.088
-0.080
-0.072
-0.065
-0.059
-0.052
-0.044
-0.038
-0.032
-0.029
-0.023
-0.016
-0.009
-0.014
-0.023
-0.029
-0.037
-0.048
-0.060
-0.076
-0.095
-0.113
-0.132
-0.149
-0.162
-0.176
-0.186
-0.193
-0.202
-0.206
-0.209
-0.206
-0.197
-0.187
-0.172
-0.155
-0.139
-0.125
-0.107
-0.097
-0.088
-0.080
-0.071
-0.064
-0.059
-0.054
-0.048
-0.042
-0.034
-0.029
-0.024
-0.019
-0.014
-0.008
-0.014
-0.020
-0.029
-0.036
-0.047
-0.059
-0.075
-0.095
-0.114
-0.130
-0.147
-0.161
-0.172
-0.182
-0.187
-0.191
-0.193
-0.194
-0.193
-0.186
-0.178
-0.163
-0.147
-0.129
-0.113
-0.099
-0.089
-0.080
-0.071
-0.063
-0.058
-0.053
-0.049
-0.042
-0.036
-0.032
-0.028
-0.022
-0.015
-0.010
-0.007
-0.014
-0.018
-0.027
-0.036
-0.045
-0.058
-0.071
-0.090
-0.109
-0.130
-0.145
-0.159
-0.169
-0.174
-0.177
-0.178
-0.180
-0.181
-0.180
-0.174
-0.163
-0.152
-0.138
-0.122
-0.104
-0.092
-0.081
-0.072
-0.064
-0.059
-0.054
-0.050
-0.046
-0.039
-0.034
-0.029
-0.023
-0.016
-0.011
-0.008
-0.007
-0.014
-0.018
-0.024
-0.033
-0.044
-0.055
-0.070
-0.088
-0.106
-0.124
-0.140
-0.156
-0.164
-0.167
-0.169
-0.169
-0.170
-0.169
-0.167
-0.162
-0.152
-0.141
-0.128
-0.110
-0.096
-0.084
-0.074
-0.065
-0.059
-0.054
-0.050
-0.046
-0.042
-0.033
-0.031
-0.023
-0.019
-0.013
-0.011
-0.008
-0.007
-0.012
-0.017
-0.022
-0.030
-0.040
-0.052
-0.066
-0.084
-0.102
-0.120
-0.135
-0.149
-0.158
-0.160
-0.163
-0.162
-0.159
-0.156
-0.155
-0.149
-0.139
-0.124
-0.116
-0.102
-0.087
-0.076
-0.066
-0.059
-0.054
-0.049
-0.045
-0.041
-0.038
-0.031
-0.024
-0.018
-0.013
-0.012
-0.009
-0.008
-0.007
-0.039
-0.045
-0.053
-0.062
-0.073
-0.087
-0.104
-0.127
-0.152
-0.170
-0.174
-0.180
-0.177
-0.148
-0.091
-0.035
-0.015
-0.059
-0.130
-0.181
-0.202
-0.202
-0.198
-0.186
-0.171
-0.153
-0.141
-0.131
-0.123
-0.115
-0.109
-0.103
-0.097
-0.089
-0.081
-0.075
-0.066
-0.059
-0.053
-0.046
-0.040
-0.048
-0.056
-0.066
-0.077
-0.092
-0.109
-0.135
-0.162
-0.184
-0.193
-0.199
-0.182
-0.082
0.145
0.471
0.778
0.836
0.543
0.169
-0.092
-0.212
-0.245
-0.243
-0.238
-0.225
-0.205
-0.189
-0.174
-0.162
-0.153
-0.143
-0.134
-0.126
-0.116
-0.107
-0.096
-0.086
-0.074
-0.066
-0.058
-0.050
-0.060
-0.069
-0.082
-0.096
-0.114
-0.140
-0.169
-0.198
-0.214
-0.223
-0.187
0.018
0.640
1.921
3.667
5.046
4.811
3.234
1.443
0.318
-0.133
-0.273
-0.299
-0.295
-0.284
-0.264
-0.244
-0.228
-0.214
-0.200
-0.190
-0.178
-0.166
-0.153
-0.139
-0.123
-0.108
-0.094
-0.083
-0.072
-0.061
-0.073
-0.086
-0.100
-0.118
-0.145
-0.174
-0.207
-0.231
-0.249
-0.224
0.032
1.170
4.932
13.704
25.537
30.937
24.020
13.847
5.667
1.626
0.166
-0.255
-0.340
-0.344
-0.336
-0.317
-0.299
-0.282
-0.269
-0.257
-0.244
-0.230
-0.214
-0.197
-0.178
-0.159
-0.138
-0.119
-0.102
-0.087
-0.074
-0.088
-0.104
-0.125
-0.149
-0.177
-0.213
-0.247
-0.269
-0.275
-0.119
0.946
6.836
33.159
127.353
281.660
306.572
168.125
62.727
19.881
5.184
0.947
-0.125
-0.352
-0.388
-0.383
-0.365
-0.344
-0.330
-0.322
-0.309
-0.296
-0.283
-0.267
-0.248
-0.226
-0.202
-0.175
-0.149
-0.127
-0.106
-0.089
-0.107
-0.126
-0.151
-0.180
-0.213
-0.253
-0.282
-0.305
-0.280
0.190
3.633
29.452
239.448
1839.052
6592.138
6741.458
1781.573
342.902
68.528
14.509
2.577
0.215
-0.233
-0.322
-0.359
-0.367
-0.356
-0.350
-0.347
-0.343
-0.328
-0.316
-0.303
-0.288
-0.266
-0.241
-0.214
-0.184
-0.157
-0.130
-0.106
-0.128
-0.152
-0.182
-0.213
-0.249
-0.286
-0.315
-0.337
-0.252
0.696
8.855
95.407
1513.998
34083.676
100602.844
101333.125
25214.867
1651.204
197.401
30.711
5.427
1.338
0.695
0.438
0.152
-0.019
-0.097
-0.179
-0.251
-0.314
-0.340
-0.336
-0.325
-0.314
-0.299
-0.275
-0.248
-0.218
-0.186
-0.154
-0.127
-0.152
-0.176
-0.206
-0.238
-0.273
-0.311
-0.338
-0.357
-0.231
1.042
13.867
186.428
4317.168
100246.727
101225.500
103105.445
102846.250
4219.529
347.448
47.416
10.455
7.330
7.330
5.629
3.260
2.133
1.587
0.981
0.397
0.000
-0.204
-0.270
-0.281
-0.287
-0.294
-0.291
-0.271
-0.242
-0.211
-0.181
-0.147
-0.169
-0.197
-0.226
-0.258
-0.292
-0.333
-0.357
-0.364
-0.228
0.997
12.286
160.408
3213.605
100230.984
101045.469
102613.109
102398.977
3269.928
304.270
51.183
28.164
48.769
59.772
39.046
20.496
13.910
11.079
7.244
3.597
1.508
0.613
0.268
0.147
0.034
-0.094
-0.211
-0.256
-0.252
-0.232
-0.199
-0.166
-0.183
-0.213
-0.241
-0.272
-0.305
-0.346
-0.366
-0.354
-0.223
0.608
7.127
67.451
816.330
11028.179
80815.250
81264.570
9656.455
988.193
154.834
55.560
121.840
344.081
442.100
245.005
100.495
78.648
64.851
40.558
18.626
8.225
4.207
2.982
2.496
1.837
0.973
0.328
-0.074
-0.211
-0.235
-0.215
-0.179
-0.195
-0.220
-0.241
-0.262
-0.289
-0.332
-0.355
-0.330
-0.194
0.293
2.830
18.690
116.856
653.283
1910.517
1847.087
742.023
222.457
81.628
98.353
452.505
1800.285
2635.133
1104.954
419.460
444.112
401.115
225.234
100.618
41.620
22.289
18.269
14.977
10.994
6.258
2.507
0.696
-0.015
-0.200
-0.220
-0.191
-0.198
-0.213
-0.214
-0.210
-0.222
-0.271
-0.314
-0.302
-0.174
0.166
1.211
5.316
20.847
65.356
147.626
185.432
162.131
106.661
83.898
159.515
770.512
3530.189
5281.629
2194.084
1209.708
2069.722
2409.252
1747.049
839.363
269.942
156.131
129.149
93.990
61.661
31.205
11.037
3.058
0.588
-0.081
-0.207
-0.197
-0.194
-0.189
-0.158
-0.115
-0.102
-0.149
-0.244
-0.278
-0.200
0.049
0.686
2.411
6.948
18.063
41.955
70.267
86.671
86.932
112.153
188.512
526.704
1838.228
2693.047
1449.669
2373.854
8508.517
28552.482
44385.527
14158.712
2592.125
1808.890
1575.161
759.046
322.058
130.013
37.487
8.959
1.830
0.139
-0.174
-0.197
-0.185
-0.160
-0.092
0.005
0.047
-0.026
-0.153
-0.271
-0.267
-0.090
0.413
1.529
3.837
8.653
17.835
31.528
45.539
66.047
121.773
179.638
232.142
429.393
559.619
716.123
3780.415
63596.902
102625.609
100961.445
101493.500
26642.301
54939.023
43785.273
9195.726
1588.398
405.559
94.286
18.605
3.438
0.408
-0.129
-0.193
-0.178
-0.142
-0.056
0.063
0.118
0.061
-0.113
-0.277
-0.339
-0.246
0.110
0.867
2.073
4.077
7.262
12.331
20.595
39.742
78.151
110.069
103.567
95.729
126.948
456.047
6320.723
100968.398
100860.391
100784.047
108569.297
154130.188
101700.312
100609.477
101233.336
6075.366
798.891
148.104
26.069
4.471
0.590
-0.104
-0.188
-0.176
-0.146
-0.071
0.035
0.077
0.000
-0.136
-0.297
-0.387
-0.364
-0.161
0.243
0.814
1.493
2.422
4.166
8.407
18.550
35.485
45.969
41.750
30.300
47.089
291.165
4540.034
100179.164
100209.227
100896.383
122956.086
134975.422
101331.445
100492.789
100895.273
12226.732
858.162
137.351
24.249
4.134
0.530
-0.111
-0.185
-0.179
-0.165
-0.122
-0.070
-0.055
-0.106
-0.221
-0.332
-0.415
-0.431
-0.356
-0.170
0.079
0.306
0.581
1.301
3.204
7.287
13.694
17.890
16.548
12.472
19.728
117.511
1243.365
18703.484
100074.422
100615.141
98914.164
105842.344
100491.453
100193.000
100310.789
8002.546
531.107
76.718
14.053
2.579
0.275
-0.142
-0.182
-0.178
-0.182
-0.175
-0.168
-0.175
-0.223
-0.293
-0.366
-0.430
-0.456
-0.440
-0.376
-0.285
-0.200
-0.066
0.259
1.190
3.153
6.165
8.158
7.845
5.925
7.896
33.728
216.858
1334.937
5343.912
7949.416
6230.415
35600.195
100114.805
100055.141
22996.479
1768.976
187.728
31.112
6.394
1.119
0.027
-0.173
-0.177
-0.170
-0.188
-0.203
-0.214
-0.239
-0.280
-0.333
-0.379
-0.426
-0.460
-0.472
-0.459
-0.422
-0.387
-0.300
-0.106
0.392
1.370
2.739
3.985
3.694
2.595
2.550
7.876
33.784
115.959
293.357
409.306
567.320
1923.625
4872.732
4442.053
1340.486
258.460
48.429
9.959
2.073
0.281
-0.127
-0.186
-0.169
-0.161
-0.181
-0.200
-0.225
-0.254
-0.288
-0.333
-0.369
-0.403
-0.439
-0.468
-0.481
-0.477
-0.454
-0.400
-0.290
-0.056
0.384
0.942
1.386
1.225
0.765
0.490
1.323
5.050
13.580
26.600
38.644
65.794
140.356
249.692
231.203
116.466
37.567
9.885
2.453
0.441
-0.078
-0.188
-0.184
-0.157
-0.152
-0.169
-0.189
-0.213
-0.239
-0.271
-0.308
-0.344
-0.377
-0.412
-0.445
-0.472
-0.488
-0.484
-0.465
-0.414
-0.318
-0.180
-0.003
0.099
0.060
-0.125
-0.285
-0.189
0.351
1.471
3.014
5.008
8.427
15.320
22.090
20.593
12.838
5.497
1.815
0.383
-0.091
-0.193
-0.193
-0.171
-0.148
-0.140
-0.159
-0.176
-0.194
-0.219
-0.249
-0.278
-0.315
-0.351
-0.385
-0.420
-0.450
-0.475
-0.491
-0.495
-0.481
-0.457
-0.421
-0.387
-0.384
-0.402
-0.454
-0.508
-0.509
-0.440
-0.277
-0.012
0.316
0.866
1.676
2.202
2.192
1.428
0.593
0.091
-0.149
-0.213
-0.206
-0.181
-0.159
-0.135
-0.122
-0.142
-0.159
-0.177
-0.202
-0.227
-0.253
-0.288
-0.321
-0.353
-0.388
-0.421
-0.447
-0.474
-0.489
-0.497
-0.503
-0.504
-0.506
-0.509
-0.518
-0.532
-0.550
-0.550
-0.531
-0.498
-0.452
-0.373
-0.267
-0.139
-0.041
-0.029
-0.077
-0.164
-0.221
-0.231
-0.216
-0.192
-0.168
-0.146
-0.117
-0.104
-0.120
-0.136
-0.157
-0.181
-0.202
-0.226
-0.254
-0.288
-0.324
-0.357
-0.392
-0.422
-0.447
-0.470
-0.484
-0.494
-0.508
-0.511
-0.512
-0.513
-0.520
-0.526
-0.523
-0.509
-0.494
-0.475
-0.446
-0.409
-0.365
-0.321
-0.292
-0.279
-0.263
-0.245
-0.220
-0.198
-0.176
-0.153
-0.123
-0.099
-0.088
-0.102
-0.121
-0.139
-0.158
-0.177
-0.199
-0.226
-0.258
-0.293
-0.328
-0.364
-0.398
-0.425
-0.448
-0.465
-0.475
-0.485
-0.485
-0.480
-0.481
-0.487
-0.492
-0.488
-0.477
-0.463
-0.443
-0.414
-0.390
-0.363
-0.336
-0.306
-0.277
-0.249
-0.225
-0.201
-0.179
-0.152
-0.130
-0.104
-0.085
-0.074
-0.089
-0.107
-0.121
-0.140
-0.157
-0.178
-0.204
-0.233
-0.267
-0.302
-0.335
-0.371
-0.403
-0.424
-0.442
-0.457
-0.466
-0.467
-0.462
-0.463
-0.465
-0.459
-0.450
-0.438
-0.427
-0.411
-0.383
-0.356
-0.332
-0.306
-0.278
-0.249
-0.225
-0.201
-0.179
-0.154
-0.131
-0.110
-0.089
-0.072
-0.065
-0.078
-0.093
-0.108
-0.124
-0.142
-0.162
-0.187
-0.214
-0.245
-0.277
-0.311
-0.346
-0.377
-0.404
-0.421
-0.438
-0.445
-0.450
-0.445
-0.441
-0.436
-0.425
-0.412
-0.402
-0.388
-0.370
-0.347
-0.324
-0.296
-0.272
-0.243
-0.219
-0.197
-0.174
-0.150
-0.128
-0.110
-0.092
-0.075
-0.062
-0.057
-0.069
-0.082
-0.099
-0.114
-0.130
-0.148
-0.170
-0.198
-0.225
-0.254
-0.288
-0.322
-0.353
-0.380
-0.400
-0.414
-0.422
-0.423
-0.424
-0.415
-0.405
-0.392
-0.381
-0.369
-0.355
-0.335
-0.313
-0.287
-0.262
-0.238
-0.214
-0.190
-0.170
-0.150
-0.128
-0.110
-0.096
-0.082
-0.070
-0.054
-0.049
-0.059
-0.075
-0.088
-0.104
-0.120
-0.138
-0.158
-0.183
-0.208
-0.236
-0.270
-0.299
-0.328
-0.355
-0.377
-0.390
-0.398
-0.401
-0.395
-0.389
-0.379
-0.364
-0.352
-0.342
-0.326
-0.304
-0.280
-0.255
-0.233
-0.210
-0.189
-0.167
-0.149
-0.129
-0.112
-0.096
-0.083
-0.072
-0.061
-0.046
-0.043
-0.056
-0.066
-0.078
-0.093
-0.108
-0.127
-0.148
-0.174
-0.198
-0.221
-0.251
-0.280
-0.307
-0.330
-0.351
-0.365
-0.374
-0.376
-0.374
-0.368
-0.359
-0.343
-0.330
-0.316
-0.296
-0.273
-0.252
-0.229
-0.208
-0.189
-0.168
-0.150
-0.131
-0.114
-0.100
-0.084
-0.074
-0.064
-0.053
-0.041
-0.039
-0.050
-0.061
-0.073
-0.088
-0.104
-0.121
-0.144
-0.166
-0.189
-0.214
-0.239
-0.263
-0.288
-0.308
-0.327
-0.341
-0.352
-0.354
-0.354
-0.347
-0.336
-0.323
-0.305
-0.288
-0.265
-0.245
-0.225
-0.203
-0.185
-0.167
-0.151
-0.133
-0.114
-0.102
-0.089
-0.074
-0.062
-0.055
-0.046
-0.036
-0.034
-0.044
-0.056
-0.069
-0.082
-0.098
-0.115
-0.134
-0.159
-0.183
-0.206
-0.228
-0.252
-0.268
-0.288
-0.304
-0.316
-0.329
-0.335
-0.332
-0.325
-0.311
-0.294
-0.276
-0.258
-0.239
-0.220
-0.202
-0.183
-0.166
-0.148
-0.134
-0.116
-0.100
-0.087
-0.078
-0.064
-0.056
-0.048
-0.038
-0.031
-0.029
-0.040
-0.050
-0.063
-0.076
-0.092
-0.112
-0.131
-0.154
-0.176
-0.196
-0.216
-0.239
-0.258
-0.272
-0.287
-0.296
-0.306
-0.313
-0.312
-0.302
-0.284
-0.268
-0.251
-0.230
-0.210
-0.195
-0.179
-0.160
-0.146
-0.131
-0.117
-0.101
-0.088
-0.076
-0.068
-0.056
-0.049
-0.043
-0.032
-0.024
-0.028
-0.035
-0.047
-0.060
-0.075
-0.091
-0.108
-0.128
-0.152
-0.171
-0.192
-0.211
-0.230
-0.249
-0.266
-0.276
-0.286
-0.290
-0.294
-0.291
-0.283
-0.266
-0.247
-0.228
-0.210
-0.189
-0.172
-0.156
-0.141
-0.128
-0.113
-0.101
-0.090
-0.079
-0.069
-0.062
-0.050
-0.043
-0.036
-0.030
-0.023
-0.026
-0.034
-0.043
-0.056
-0.073
-0.091
-0.107
-0.127
-0.148
-0.168
-0.188
-0.206
-0.224
-0.241
-0.254
-0.264
-0.274
-0.277
-0.279
-0.277
-0.266
-0.251
-0.229
-0.206
-0.186
-0.169
-0.154
-0.140
-0.127
-0.113
-0.103
-0.090
-0.081
-0.072
-0.063
-0.054
-0.045
-0.039
-0.034
-0.027
-0.021
-0.024
-0.030
-0.040
-0.050
-0.065
-0.084
-0.107
-0.128
-0.149
-0.167
-0.184
-0.204
-0.219
-0.233
-0.245
-0.252
-0.259
-0.260
-0.264
-0.264
-0.253
-0.235
-0.213
-0.193
-0.173
-0.155
-0.140
-0.125
-0.111
-0.100
-0.092
-0.081
-0.073
-0.064
-0.057
-0.051
-0.041
-0.036
-0.030
-0.023
-0.019
-0.022
-0.028
-0.040
-0.050
-0.063
-0.081
-0.103
-0.126
-0.148
-0.166
-0.183
-0.199
-0.215
-0.225
-0.232
-0.236
-0.242
-0.243
-0.242
-0.244
-0.238
-0.222
-0.202
-0.179
-0.158
-0.141
-0.124
-0.109
-0.099
-0.090
-0.080
-0.073
-0.067
-0.061
-0.052
-0.045
-0.037
-0.033
-0.026
-0.021
-0.017
-0.018
-0.028
-0.037
-0.050
-0.063
-0.081
-0.101
-0.126
-0.146
-0.163
-0.180
-0.195
-0.207
-0.213
-0.218
-0.222
-0.226
-0.225
-0.227
-0.226
-0.220
-0.206
-0.189
-0.167
-0.146
-0.128
-0.111
-0.099
-0.090
-0.081
-0.073
-0.067
-0.061
-0.056
-0.048
-0.041
-0.035
-0.031
-0.025
-0.019
-0.013
-0.017
-0.026
-0.037
-0.048
-0.061
-0.078
-0.100
-0.123
-0.144
-0.161
-0.178
-0.191
-0.197
-0.200
-0.206
-0.206
-0.207
-0.204
-0.205
-0.208
-0.202
-0.189
-0.173
-0.156
-0.136
-0.117
-0.103
-0.091
-0.082
-0.073
-0.068
-0.062
-0.058
-0.053
-0.045
-0.039
-0.033
-0.027
-0.021
-0.016
-0.011
-0.017
-0.022
-0.032
-0.046
-0.060
-0.075
-0.095
-0.118
-0.138
-0.159
-0.175
-0.185
-0.188
-0.189
-0.186
-0.181
-0.173
-0.172
-0.179
-0.187
-0.185
-0.174
-0.159
-0.144
-0.123
-0.108
-0.093
-0.083
-0.074
-0.068
-0.063
-0.058
-0.054
-0.049
-0.040
-0.037
-0.029
-0.024
-0.017
-0.013
-0.011
-0.017
-0.022
-0.030
-0.042
-0.056
-0.073
-0.091
-0.114
-0.134
-0.152
-0.168
-0.176
-0.180
-0.179
-0.173
-0.159
-0.143
-0.137
-0.148
-0.163
-0.168
-0.158
-0.144
-0.128
-0.113
-0.097
-0.085
-0.074
-0.067
-0.061
-0.057
-0.054
-0.049
-0.043
-0.037
-0.030
-0.025
-0.018
-0.015
-0.013
-0.009
-0.044
-0.052
-0.060
-0.070
-0.082
-0.097
-0.116
-0.142
-0.168
-0.181
-0.186
-0.189
-0.157
-0.032
0.191
0.459
0.571
0.391
0.111
-0.095
-0.191
-0.212
-0.206
-0.202
-0.188
-0.171
-0.156
-0.144
-0.136
-0.129
-0.122
-0.115
-0.111
-0.102
-0.094
-0.087
-0.077
-0.070
-0.063
-0.054
-0.047
-0.056
-0.064
-0.076
-0.088
-0.104
-0.123
-0.152
-0.180
-0.202
-0.208
-0.213
-0.165
0.064
0.687
2.017
3.637
4.224
3.206
1.429
0.347
-0.110
-0.241
-0.261
-0.254
-0.244
-0.225
-0.207
-0.192
-0.180
-0.172
-0.162
-0.153
-0.144
-0.134
-0.123
-0.111
-0.099
-0.088
-0.078
-0.069
-0.060
-0.069
-0.081
-0.094
-0.111
-0.132
-0.160
-0.191
-0.222
-0.236
-0.244
-0.195
0.101
1.153
4.036
10.149
19.101
21.974
16.277
7.007
2.054
0.262
-0.214
-0.312
-0.312
-0.305
-0.287
-0.266
-0.249
-0.236
-0.225
-0.213
-0.200
-0.188
-0.175
-0.160
-0.142
-0.128
-0.112
-0.097
-0.084
-0.072
-0.085
-0.100
-0.117
-0.142
-0.169
-0.202
-0.238
-0.264
-0.276
-0.250
0.036
1.310
5.879
18.912
46.862
85.867
97.457
64.331
25.140
6.605
1.206
-0.074
-0.333
-0.363
-0.352
-0.337
-0.320
-0.304
-0.292
-0.279
-0.270
-0.257
-0.243
-0.227
-0.208
-0.187
-0.164
-0.143
-0.121
-0.104
-0.087
-0.106
-0.125
-0.149
-0.177
-0.209
-0.247
-0.282
-0.303
-0.308
-0.152
0.845
5.815
28.179
100.638
268.130
439.603
429.626
225.394
71.491
16.947
3.175
0.267
-0.298
-0.391
-0.397
-0.388
-0.368
-0.352
-0.342
-0.330
-0.317
-0.309
-0.293
-0.277
-0.257
-0.235
-0.208
-0.178
-0.152
-0.128
-0.106
-0.131
-0.155
-0.183
-0.214
-0.250
-0.287
-0.316
-0.340
-0.310
0.122
2.960
21.569
137.053
738.769
2487.309
4074.073
2991.382
1075.845
230.350
40.603
6.946
1.002
-0.002
-0.206
-0.288
-0.324
-0.322
-0.320
-0.332
-0.349
-0.350
-0.341
-0.332
-0.316
-0.298
-0.273
-0.245
-0.217
-0.187
-0.156
-0.128
-0.158
-0.183
-0.214
-0.245
-0.280
-0.318
-0.348
-0.367
-0.277
0.548
6.485
58.233
543.980
5620.352
33867.000
52194.352
29388.135
6249.831
755.883
96.689
13.718
3.534
2.174
1.485
0.819
0.476
0.310
0.141
-0.024
-0.192
-0.283
-0.318
-0.325
-0.325
-0.320
-0.306
-0.279
-0.248
-0.217
-0.184
-0.152
-0.181
-0.209
-0.240
-0.272
-0.306
-0.346
-0.365
-0.352
-0.185
0.974
9.897
98.720
1207.781
21013.758
122940.617
200025.578
115205.570
17759.553
1635.501
152.926
27.140
20.680
22.739
15.121
8.646
5.676
4.291
2.997
1.569
0.667
0.179
-0.025
-0.122
-0.188
-0.253
-0.291
-0.295
-0.273
-0.242
-0.209
-0.174
-0.200
-0.230
-0.259
-0.288
-0.321
-0.358
-0.345
-0.249
0.057
1.379
9.486
87.772
1029.641
15157.982
116896.766
185146.922
86836.867
14517.907
1404.926
162.785
97.793
214.502
270.604
151.928
61.754
41.332
31.671
19.439
9.389
4.201
2.051
1.337
1.010
0.661
0.262
-0.054
-0.222
-0.268
-0.261
-0.229
-0.192
-0.214
-0.235
-0.251
-0.264
-0.284
-0.303
-0.248
-0.002
0.639
1.999
7.371
45.378
350.998
2744.278
12603.348
20644.697
13377.578
3498.505
583.279
188.590
693.530
3187.739
4744.419
1845.825
452.631
325.980
261.750
128.799
46.074
17.208
8.893
7.140
6.482
5.059
2.922
1.226
0.223
-0.153
-0.247
-0.243
-0.208
-0.212
-0.209
-0.180
-0.135
-0.112
-0.112
-0.045
0.380
1.394
3.165
6.501
20.003
91.344
395.383
1242.352
2208.213
2064.511
965.950
354.565
466.208
4815.069
48800.191
100067.234
19329.818
2809.362
3524.784
2680.141
903.174
224.373
66.494
35.575
35.043
38.650
32.742
18.791
7.421
2.154
0.310
-0.152
-0.237
-0.220
-0.187
-0.125
0.024
0.231
0.350
0.345
0.311
0.670
1.766
3.928
6.769
13.902
38.631
135.843
462.720
1198.331
1478.928
880.643
587.690
1076.662
11281.667
100153.102
100196.688
56608.754
14020.293
39359.641
28983.408
6229.814
1119.097
299.339
182.857
217.396
285.441
234.063
120.369
36.832
9.029
1.737
0.125
-0.198
-0.224
-0.136
0.042
0.429
0.917
1.289
1.155
0.849
0.811
1.553
3.278
6.452
13.366
31.086
87.838
292.020
735.228
962.823
795.583
1224.052
2075.900
5866.176
55508.320
100342.961
24446.375
40766.805
102961.617
113836.516
38232.199
9114.230
1979.167
1692.938
2082.439
2507.252
1971.634
781.018
165.434
30.022
5.213
0.654
-0.122
-0.218
-0.061
0.246
0.890
1.808
2.454
2.174
1.378
0.807
0.966
2.064
5.099
11.748
24.492
51.206
119.656
251.726
366.075
588.248
1519.907
2723.221
2440.195
4011.637
5564.028
4500.913
27459.689
131452.938
175888.750
110430.852
102110.273
18015.033
40103.508
35521.734
20221.115
14571.555
3790.870
526.343
73.189
10.041
1.344
-0.024
-0.206
-0.019
0.350
1.186
2.329
3.130
2.753
1.673
0.710
0.436
1.027
3.160
7.908
15.644
25.190
40.264
68.582
118.305
310.183
918.380
1480.381
1062.243
537.754
481.679
1149.640
8599.749
113823.727
110327.617
102806.359
107397.258
128423.453
102095.555
108573.062
134501.156
42974.402
7983.265
911.260
102.689
13.608
1.758
0.026
-0.195
-0.028
0.302
0.981
1.938
2.598
2.266
1.316
0.469
0.070
0.280
1.526
4.038
7.462
10.820
13.749
19.887
40.397
111.870
273.979
421.303
311.164
148.728
108.769
359.388
3405.577
86233.156
101013.281
101057.195
116966.312
118782.234
101649.852
105386.219
120690.703
30023.488
5261.835
681.169
85.331
11.538
1.478
0.003
-0.193
-0.090
0.120
0.554
1.080
1.460
1.238
0.702
0.117
-0.200
-0.130
0.433
1.581
2.979
4.224
4.996
7.153
15.224
39.660
88.575
123.182
112.128
62.311
40.512
120.686
956.291
11451.130
95701.141
100605.336
54753.668
103749.172
100594.703
101363.695
103392.117
9216.582
1551.848
275.131
43.384
6.550
0.884
-0.073
-0.193
-0.148
-0.057
0.126
0.358
0.469
0.387
0.116
-0.190
-0.365
-0.343
-0.100
0.428
1.076
1.705
2.237
3.553
7.852
19.963
41.564
63.958
61.913
35.740
19.109
34.183
170.987
974.976
3421.106
5056.798
4391.757
25932.607
100135.633
100211.273
17282.844
1822.327
315.760
71.082
14.645
2.802
0.289
-0.150
-0.193
-0.180
-0.161
-0.110
-0.052
-0.034
-0.091
-0.219
-0.343
-0.437
-0.443
-0.343
-0.090
0.240
0.611
1.129
2.132
4.718
10.352
21.665
31.636
29.190
17.992
8.722
9.058
29.264
95.976
222.784
316.923
467.540
1627.994
4074.925
3419.648
1176.738
277.363
62.891
17.033
4.144
0.763
-0.045
-0.192
-0.188
-0.185
-0.196
-0.201
-0.208
-0.229
-0.274
-0.337
-0.403
-0.457
-0.477
-0.454
-0.355
-0.181
0.070
0.428
1.140
2.411
4.782
8.343
11.609
10.572
6.836
3.126
2.095
4.501
11.496
22.460
33.428
57.150
130.668
217.930
203.622
106.398
37.777
11.990
3.590
0.854
0.015
-0.182
-0.201
-0.178
-0.173
-0.192
-0.215
-0.238
-0.271
-0.312
-0.356
-0.401
-0.439
-0.469
-0.487
-0.466
-0.400
-0.272
-0.045
0.338
0.888
1.595
2.449
3.061
2.821
1.657
0.539
0.053
0.271
1.162
2.485
4.346
7.791
13.625
19.719
19.770
11.959
5.732
2.084
0.548
-0.039
-0.196
-0.211
-0.190
-0.163
-0.160
-0.180
-0.201
-0.229
-0.261
-0.295
-0.333
-0.374
-0.413
-0.451
-0.478
-0.494
-0.486
-0.446
-0.353
-0.189
0.018
0.199
0.354
0.444
0.291
-0.002
-0.293
-0.469
-0.482
-0.366
-0.150
0.179
0.713
1.409
2.032
2.061
1.369
0.586
0.095
-0.151
-0.229
-0.228
-0.205
-0.176
-0.148
-0.149
-0.167
-0.187
-0.211
-0.238
-0.268
-0.302
-0.344
-0.383
-0.421
-0.452
-0.481
-0.502
-0.506
-0.481
-0.434
-0.374
-0.307
-0.252
-0.223
-0.273
-0.384
-0.495
-0.575
-0.591
-0.566
-0.523
-0.455
-0.348
-0.222
-0.120
-0.101
-0.133
-0.209
-0.257
-0.262
-0.242
-0.213
-0.190
-0.162
-0.134
-0.129
-0.149
-0.170
-0.192
-0.216
-0.243
-0.275
-0.312
-0.353
-0.388
-0.419
-0.454
-0.482
-0.503
-0.513
-0.510
-0.496
-0.445
-0.373
-0.321
-0.319
-0.397
-0.500
-0.559
-0.569
-0.558
-0.540
-0.514
-0.474
-0.428
-0.383
-0.352
-0.330
-0.308
-0.282
-0.253
-0.224
-0.198
-0.171
-0.143
-0.114
-0.106
-0.127
-0.147
-0.170
-0.191
-0.215
-0.245
-0.279
-0.320
-0.358
-0.395
-0.431
-0.460
-0.485
-0.508
-0.522
-0.518
-0.475
-0.396
-0.316
-0.300
-0.369
-0.467
-0.525
-0.536
-0.525
-0.505
-0.482
-0.452
-0.421
-0.393
-0.360
-0.324
-0.291
-0.260
-0.233
-0.204
-0.176
-0.148
-0.121
-0.097
-0.091
-0.110
-0.126
-0.147
-0.169
-0.192
-0.220
-0.253
-0.289
-0.329
-0.368
-0.406
-0.442
-0.470
-0.492
-0.513
-0.512
-0.487
-0.427
-0.363
-0.351
-0.398
-0.463
-0.498
-0.499
-0.485
-0.467
-0.449
-0.418
-0.391
-0.360
-0.329
-0.293
-0.265
-0.237
-0.209
-0.176
-0.149
-0.125
-0.105
-0.084
-0.082
-0.096
-0.109
-0.130
-0.148
-0.170
-0.196
-0.229
-0.264
-0.301
-0.341
-0.381
-0.419
-0.454
-0.475
-0.494
-0.508
-0.502
-0.467
-0.440
-0.430
-0.449
-0.468
-0.474
-0.460
-0.446
-0.428
-0.407
-0.383
-0.352
-0.326
-0.296
-0.263
-0.234
-0.207
-0.181
-0.152
-0.128
-0.109
-0.093
-0.073
-0.072
-0.084
-0.097
-0.116
-0.135
-0.157
-0.180
-0.211
-0.246
-0.281
-0.323
-0.362
-0.397
-0.433
-0.459
-0.477
-0.492
-0.497
-0.489
-0.477
-0.468
-0.465
-0.462
-0.451
-0.429
-0.413
-0.395
-0.370
-0.346
-0.317
-0.289
-0.259
-0.230
-0.204
-0.180
-0.152
-0.132
-0.111
-0.093
-0.080
-0.066
-0.065
-0.076
-0.087
-0.107
-0.124
-0.145
-0.168
-0.198
-0.229
-0.263
-0.300
-0.341
-0.379
-0.411
-0.439
-0.458
-0.474
-0.480
-0.482
-0.476
-0.461
-0.453
-0.440
-0.422
-0.404
-0.386
-0.366
-0.341
-0.315
-0.285
-0.257
-0.230
-0.204
-0.179
-0.156
-0.134
-0.115
-0.095
-0.083
-0.071
-0.057
-0.058
-0.067
-0.079
-0.096
-0.114
-0.134
-0.157
-0.186
-0.216
-0.249
-0.283
-0.318
-0.353
-0.385
-0.412
-0.434
-0.446
-0.456
-0.456
-0.449
-0.439
-0.429
-0.417
-0.400
-0.381
-0.360
-0.337
-0.312
-0.286
-0.258
-0.231
-0.205
-0.183
-0.158
-0.136
-0.120
-0.103
-0.086
-0.073
-0.062
-0.051
-0.050
-0.062
-0.074
-0.090
-0.107
-0.125
-0.146
-0.178
-0.206
-0.236
-0.265
-0.299
-0.329
-0.360
-0.384
-0.403
-0.420
-0.428
-0.428
-0.427
-0.419
-0.412
-0.397
-0.378
-0.357
-0.331
-0.306
-0.281
-0.258
-0.232
-0.209
-0.186
-0.162
-0.142
-0.123
-0.108
-0.092
-0.077
-0.066
-0.055
-0.045
-0.044
-0.058
-0.069
-0.084
-0.101
-0.121
-0.143
-0.168
-0.196
-0.224
-0.253
-0.285
-0.313
-0.336
-0.355
-0.371
-0.386
-0.398
-0.402
-0.402
-0.400
-0.390
-0.373
-0.349
-0.326
-0.304
-0.278
-0.254
-0.229
-0.206
-0.183
-0.163
-0.145
-0.126
-0.109
-0.094
-0.080
-0.067
-0.059
-0.050
-0.039
-0.038
-0.051
-0.063
-0.076
-0.094
-0.115
-0.139
-0.165
-0.191
-0.215
-0.240
-0.271
-0.292
-0.310
-0.327
-0.342
-0.360
-0.370
-0.376
-0.376
-0.372
-0.362
-0.345
-0.320
-0.297
-0.272
-0.248
-0.226
-0.205
-0.183
-0.164
-0.147
-0.129
-0.114
-0.097
-0.086
-0.075
-0.061
-0.052
-0.042
-0.035
-0.037
-0.048
-0.060
-0.075
-0.092
-0.111
-0.134
-0.161
-0.184
-0.210
-0.232
-0.254
-0.268
-0.278
-0.289
-0.306
-0.328
-0.346
-0.351
-0.352
-0.347
-0.337
-0.320
-0.295
-0.270
-0.242
-0.220
-0.199
-0.181
-0.163
-0.146
-0.129
-0.114
-0.100
-0.087
-0.076
-0.067
-0.054
-0.046
-0.039
-0.029
-0.035
-0.044
-0.057
-0.070
-0.090
-0.112
-0.135
-0.158
-0.180
-0.205
-0.223
-0.235
-0.241
-0.240
-0.245
-0.265
-0.290
-0.314
-0.327
-0.332
-0.324
-0.314
-0.293
-0.269
-0.240
-0.217
-0.197
-0.178
-0.161
-0.143
-0.129
-0.117
-0.105
-0.093
-0.078
-0.068
-0.060
-0.049
-0.042
-0.034
-0.027
-0.030
-0.039
-0.052
-0.066
-0.084
-0.106
-0.133
-0.158
-0.179
-0.198
-0.217
-0.225
-0.221
-0.209
-0.206
-0.228
-0.259
-0.287
-0.302
-0.303
-0.301
-0.293
-0.273
-0.247
-0.219
-0.197
-0.178
-0.160
-0.142
-0.128
-0.117
-0.105
-0.093
-0.083
-0.072
-0.064
-0.054
-0.044
-0.038
-0.029
-0.023
-0.030
-0.039
-0.049
-0.065
-0.085
-0.106
-0.132
-0.157
-0.178
-0.198
-0.215
-0.219
-0.205
-0.185
-0.181
-0.203
-0.236
-0.266
-0.278
-0.279
-0.277
-0.269
-0.252
-0.229
-0.201
-0.177
-0.159
-0.139
-0.125
-0.114
-0.103
-0.092
-0.084
-0.076
-0.066
-0.059
-0.049
-0.041
-0.036
-0.028
-0.023
-0.028
-0.037
-0.049
-0.062
-0.081
-0.107
-0.132
-0.156
-0.175
-0.196
-0.212
-0.208
-0.186
-0.166
-0.156
-0.170
-0.189
-0.217
-0.240
-0.251
-0.254
-0.248
-0.233
-0.211
-0.186
-0.161
-0.142
-0.124
-0.112
-0.102
-0.093
-0.085
-0.078
-0.071
-0.061
-0.055
-0.047
-0.040
-0.032
-0.027
-0.021
-0.026
-0.035
-0.047
-0.062
-0.079
-0.104
-0.129
-0.152
-0.173
-0.192
-0.203
-0.191
-0.164
-0.136
-0.114
-0.094
-0.086
-0.109
-0.150
-0.194
-0.222
-0.225
-0.211
-0.192
-0.171
-0.149
-0.130
-0.114
-0.102
-0.094
-0.085
-0.079
-0.073
-0.067
-0.058
-0.051
-0.043
-0.037
-0.031
-0.024
-0.020
-0.022
-0.032
-0.044
-0.059
-0.076
-0.099
-0.125
-0.149
-0.169
-0.186
-0.189
-0.173
-0.142
-0.099
-0.037
0.040
0.103
0.112
0.011
-0.100
-0.176
-0.202
-0.192
-0.174
-0.158
-0.137
-0.118
-0.103
-0.094
-0.085
-0.079
-0.074
-0.069
-0.064
-0.055
-0.048
-0.040
-0.033
-0.028
-0.021
-0.015
-0.022
-0.030
-0.041
-0.055
-0.074
-0.094
-0.118
-0.141
-0.159
-0.174
-0.177
-0.162
-0.130
-0.073
0.030
0.170
0.328
0.363
0.203
0.000
-0.131
-0.177
-0.174
-0.158
-0.141
-0.121
-0.106
-0.094
-0.084
-0.078
-0.073
-0.069
-0.064
-0.059
-0.050
-0.044
-0.034
-0.031
-0.024
-0.017
-0.015
-0.050
-0.058
-0.067
-0.078
-0.091
-0.107
-0.127
-0.154
-0.180
-0.192
-0.198
-0.183
-0.080
0.267
1.016
1.879
2.272
1.726
0.780
0.152
-0.137
-0.208
-0.216
-0.211
-0.200
-0.184
-0.168
-0.156
-0.149
-0.143
-0.136
-0.130
-0.124
-0.116
-0.107
-0.100
-0.090
-0.082
-0.073
-0.065
-0.057
-0.064
-0.073
-0.086
-0.100
-0.118
-0.140
-0.169
-0.197
-0.218
-0.226
-0.219
-0.101
0.462
2.368
7.253
15.423
18.658
13.336
5.704
1.616
0.197
-0.202
-0.267
-0.265
-0.258
-0.241
-0.223
-0.210
-0.198
-0.188
-0.181
-0.172
-0.163
-0.154
-0.141
-0.129
-0.117
-0.104
-0.092
-0.082
-0.071
-0.079
-0.095
-0.110
-0.128
-0.152
-0.181
-0.215
-0.246
-0.259
-0.264
-0.180
0.325
2.548
11.559
42.743
111.392
148.478
94.542
32.700
7.699
1.348
-0.054
-0.303
-0.323
-0.316
-0.302
-0.283
-0.266
-0.256
-0.244
-0.235
-0.225
-0.215
-0.202
-0.187
-0.168
-0.152
-0.134
-0.115
-0.100
-0.087
-0.100
-0.119
-0.138
-0.163
-0.194
-0.228
-0.265
-0.291
-0.301
-0.271
0.062
1.759
9.483
46.486
202.626
670.000
1087.709
547.735
143.882
25.461
3.980
0.343
-0.289
-0.371
-0.363
-0.358
-0.338
-0.323
-0.310
-0.300
-0.291
-0.281
-0.269
-0.256
-0.239
-0.219
-0.194
-0.170
-0.145
-0.125
-0.105
-0.126
-0.148
-0.175
-0.206
-0.239
-0.276
-0.310
-0.331
-0.332
-0.184
0.805
6.068
32.519
170.724
789.788
2885.126
4529.628
2077.680
390.999
60.979
8.591
1.031
-0.196
-0.387
-0.408
-0.401
-0.379
-0.358
-0.352
-0.348
-0.340
-0.332
-0.318
-0.304
-0.287
-0.266
-0.241
-0.211
-0.183
-0.154
-0.129
-0.155
-0.183
-0.215
-0.246
-0.278
-0.314
-0.349
-0.369
-0.330
0.055
2.479
17.810
118.976
794.798
5083.584
17811.900
18161.262
5511.673
859.329
111.727
16.038
2.230
0.248
-0.114
-0.213
-0.237
-0.233
-0.227
-0.258
-0.307
-0.336
-0.346
-0.345
-0.336
-0.322
-0.303
-0.279
-0.251
-0.220
-0.186
-0.154
-0.187
-0.214
-0.245
-0.275
-0.308
-0.349
-0.371
-0.357
-0.220
0.526
5.226
40.530
347.932
4137.058
69027.086
101765.047
101583.039
49103.711
3007.712
241.305
27.545
6.278
3.640
2.534
1.591
1.126
1.019
0.831
0.545
0.183
-0.049
-0.186
-0.252
-0.298
-0.324
-0.327
-0.309
-0.279
-0.250
-0.218
-0.181
-0.211
-0.241
-0.271
-0.301
-0.333
-0.361
-0.325
-0.172
0.285
1.564
8.368
60.904
661.417
11250.433
102944.523
103043.453
101008.008
100260.523
7786.003
400.793
52.768
38.107
39.629
27.761
14.603
10.200
9.027
7.131
4.652
2.581
1.328
0.747
0.381
0.100
-0.124
-0.260
-0.310
-0.303
-0.275
-0.242
-0.205
-0.227
-0.253
-0.269
-0.281
-0.289
-0.263
-0.073
0.561
1.996
4.839
11.983
61.196
574.806
9247.772
102491.445
102424.445
100997.062
100310.031
5924.140
389.501
206.230
524.839
733.981
358.014
126.061
82.725
67.894
46.487
25.064
12.736
6.897
4.962
3.524
2.206
1.007
0.226
-0.148
-0.275
-0.289
-0.262
-0.224
-0.227
-0.222
-0.176
-0.091
-0.015
0.108
0.589
2.295
6.807
14.721
21.821
48.131
270.446
2569.024
26658.230
102582.203
102825.844
22080.355
2105.427
463.716
2233.397
15205.776
26855.062
7257.687
1175.504
909.019
746.998
341.683
123.655
48.521
26.819
22.632
18.605
12.751
6.876
2.762
0.680
-0.062
-0.252
-0.273
-0.240
-0.177
-0.055
0.215
0.593
0.956
1.131
1.869
4.927
14.408
30.665
42.614
51.072
140.211
753.382
4417.847
17459.197
23176.736
8613.088
1830.401
1605.025
27228.596
100161.117
100158.867
100971.438
11644.976
20956.576
15389.967
3563.179
590.294
150.227
91.467
101.005
105.332
83.971
45.681
16.467
4.322
0.815
-0.089
-0.253
-0.251
-0.024
0.418
1.336
2.682
3.749
3.981
3.980
7.065
18.347
41.554
56.321
73.302
150.618
657.921
5065.332
28574.092
48815.160
16155.246
5071.860
8236.019
84154.227
100863.930
100553.305
106427.547
112216.641
100525.258
100402.047
39451.367
2594.327
402.107
310.580
557.759
995.044
862.738
366.804
96.268
19.608
3.632
0.403
-0.181
-0.250
0.276
1.329
3.871
7.822
10.628
10.458
7.554
7.404
14.607
30.629
49.339
93.776
206.373
563.138
2995.040
13921.948
21025.568
10583.592
21968.400
49524.148
49778.070
103452.383
101178.938
118739.445
105953.625
101047.594
102734.008
103584.945
7271.367
1136.885
1388.283
5076.733
17194.385
15357.668
4074.030
605.184
77.340
10.531
1.304
-0.042
-0.238
0.649
2.542
7.458
15.970
21.669
19.503
12.236
7.155
8.351
15.997
35.200
93.677
212.764
380.766
870.355
2499.278
3534.561
5885.954
39314.992
100296.883
50836.133
24379.234
35119.395
21844.223
101283.969
104532.172
125511.703
143538.766
18375.449
4805.345
9851.316
54430.285
101805.852
100346.188
43447.941
2614.263
214.609
21.661
2.637
0.122
-0.215
0.925
3.288
9.495
20.365
29.360
26.077
15.481
6.666
4.356
7.681
20.923
60.114
133.235
187.872
237.147
364.233
639.248
2434.130
15397.608
35108.609
17164.340
3537.584
1393.754
3601.661
36007.668
111366.562
200040.906
114010.664
51462.473
23245.846
102387.086
185202.969
112558.680
101243.977
100120.344
5844.339
330.800
29.495
3.371
0.201
-0.200
0.816
2.852
8.042
16.998
24.347
21.530
11.879
5.181
2.357
3.368
9.512
26.397
52.721
73.297
69.151
77.923
157.851
609.746
2407.361
4093.062
2790.164
819.871
278.780
544.066
2788.452
13347.704
71434.086
101422.016
35345.090
63909.727
104737.227
185152.219
138941.703
102397.156
76047.977
3721.334
248.371
24.569
2.823
0.157
-0.200
0.514
1.732
4.542
8.843
12.473
11.008
6.419
2.627
0.955
1.236
4.001
10.480
19.706
26.119
26.501
29.347
60.732
198.703
633.612
1114.434
1024.537
435.704
130.656
117.405
461.838
2461.919
9595.206
14147.455
8481.810
36032.434
101177.023
109363.633
61855.922
40626.258
8638.170
977.159
108.705
13.497
1.729
0.027
-0.205
0.160
0.729
1.891
3.445
4.516
3.942
2.354
0.861
0.133
0.291
1.593
4.670
9.344
13.066
14.980
19.862
40.469
120.616
365.817
743.849
680.432
301.498
87.268
39.281
91.311
330.887
921.758
1234.594
1367.832
5521.347
17081.734
16021.583
5554.232
2365.861
767.294
170.193
30.578
4.997
0.618
-0.119
-0.211
-0.073
0.115
0.447
0.847
1.111
0.904
0.453
-0.033
-0.271
-0.166
0.515
2.133
4.559
6.842
9.522
15.276
28.318
65.436
163.590
292.919
289.342
142.888
44.815
14.851
18.234
46.386
94.605
136.002
213.931
592.060
1162.061
1118.714
573.584
237.432
91.782
28.028
7.090
1.317
0.044
-0.197
-0.209
-0.171
-0.136
-0.071
-0.003
0.016
-0.052
-0.202
-0.353
-0.446
-0.397
-0.103
0.598
1.664
3.201
5.561
10.233
17.408
29.184
53.361
80.357
73.013
40.408
15.069
4.797
3.551
6.640
12.679
18.840
32.570
64.837
105.462
102.455
65.060
31.247
13.699
4.947
1.287
0.129
-0.180
-0.220
-0.197
-0.191
-0.206
-0.216
-0.230
-0.256
-0.303
-0.369
-0.439
-0.486
-0.487
-0.398
-0.146
0.283
1.022
2.373
4.774
7.873
10.919
14.694
16.982
15.603
9.253
3.798
0.963
0.227
0.578
1.407
2.475
4.733
8.544
11.839
12.252
8.519
4.651
1.950
0.607
0.015
-0.201
-0.235
-0.212
-0.182
-0.182
-0.206
-0.229
-0.259
-0.294
-0.336
-0.388
-0.437
-0.478
-0.500
-0.498
-0.445
-0.295
0.023
0.623
1.582
2.639
3.436
3.950
4.081
3.305
1.867
0.596
-0.201
-0.481
-0.490
-0.354
-0.111
0.257
0.767
1.242
1.235
0.900
0.377
0.020
-0.185
-0.256
-0.256
-0.228
-0.196
-0.166
-0.171
-0.191
-0.214
-0.243
-0.278
-0.316
-0.360
-0.405
-0.446
-0.481
-0.508
-0.518
-0.483
-0.376
-0.159
0.177
0.595
1.020
1.445
1.704
1.526
0.798
0.043
-0.422
-0.595
-0.628
-0.597
-0.546
-0.468
-0.364
-0.270
-0.238
-0.255
-0.286
-0.307
-0.303
-0.276
-0.242
-0.210
-0.181
-0.148
-0.153
-0.173
-0.199
-0.226
-0.255
-0.289
-0.329
-0.377
-0.416
-0.450
-0.483
-0.512
-0.517
-0.486
-0.420
-0.297
-0.062
0.368
1.194
1.863
1.897
1.103
0.165
-0.362
-0.560
-0.601
-0.591
-0.575
-0.543
-0.499
-0.455
-0.420
-0.392
-0.360
-0.323
-0.288
-0.255
-0.225
-0.193
-0.160
-0.127
-0.131
-0.154
-0.173
-0.200
-0.227
-0.260
-0.297
-0.340
-0.382
-0.422
-0.459
-0.488
-0.505
-0.506
-0.501
-0.449
-0.290
0.147
0.953
1.830
1.963
1.193
0.240
-0.297
-0.506
-0.561
-0.555
-0.537
-0.516
-0.484
-0.451
-0.413
-0.377
-0.337
-0.300
-0.268
-0.236
-0.203
-0.168
-0.138
-0.110
-0.113
-0.131
-0.153
-0.175
-0.201
-0.231
-0.268
-0.311
-0.351
-0.396
-0.439
-0.474
-0.499
-0.516
-0.527
-0.520
-0.418
-0.099
0.512
1.082
1.202
0.693
0.077
-0.323
-0.484
-0.525
-0.521
-0.506
-0.479
-0.447
-0.416
-0.383
-0.345
-0.309
-0.274
-0.240
-0.208
-0.174
-0.147
-0.120
-0.098
-0.095
-0.114
-0.134
-0.156
-0.179
-0.206
-0.245
-0.284
-0.325
-0.367
-0.415
-0.458
-0.491
-0.517
-0.537
-0.549
-0.507
-0.361
-0.090
0.229
0.255
0.077
-0.211
-0.396
-0.477
-0.490
-0.482
-0.466
-0.440
-0.412
-0.378
-0.346
-0.309
-0.275
-0.242
-0.211
-0.178
-0.150
-0.127
-0.105
-0.088
-0.085
-0.099
-0.118
-0.139
-0.162
-0.188
-0.223
-0.260
-0.303
-0.344
-0.392
-0.436
-0.476
-0.508
-0.532
-0.549
-0.546
-0.500
-0.404
-0.317
-0.273
-0.313
-0.392
-0.451
-0.468
-0.465
-0.453
-0.434
-0.403
-0.374
-0.341
-0.310
-0.277
-0.242
-0.212
-0.184
-0.156
-0.132
-0.110
-0.093
-0.078
-0.077
-0.089
-0.106
-0.125
-0.146
-0.174
-0.207
-0.243
-0.283
-0.326
-0.371
-0.417
-0.453
-0.486
-0.511
-0.534
-0.543
-0.536
-0.519
-0.491
-0.466
-0.462
-0.463
-0.467
-0.460
-0.445
-0.428
-0.403
-0.372
-0.343
-0.312
-0.278
-0.246
-0.215
-0.186
-0.161
-0.138
-0.115
-0.098
-0.081
-0.066
-0.069
-0.080
-0.097
-0.116
-0.136
-0.163
-0.195
-0.230
-0.269
-0.308
-0.353
-0.392
-0.425
-0.459
-0.487
-0.508
-0.519
-0.520
-0.518
-0.514
-0.504
-0.491
-0.474
-0.459
-0.445
-0.426
-0.403
-0.375
-0.345
-0.316
-0.282
-0.252
-0.221
-0.193
-0.167
-0.144
-0.124
-0.103
-0.088
-0.071
-0.061
-0.061
-0.073
-0.088
-0.105
-0.126
-0.151
-0.181
-0.218
-0.255
-0.291
-0.333
-0.369
-0.402
-0.432
-0.458
-0.479
-0.495
-0.491
-0.487
-0.486
-0.483
-0.472
-0.461
-0.444
-0.427
-0.401
-0.376
-0.348
-0.321
-0.288
-0.257
-0.229
-0.198
-0.173
-0.149
-0.131
-0.112
-0.092
-0.078
-0.066
-0.055
-0.055
-0.068
-0.082
-0.100
-0.120
-0.147
-0.176
-0.210
-0.242
-0.276
-0.315
-0.347
-0.368
-0.381
-0.399
-0.426
-0.453
-0.463
-0.463
-0.461
-0.455
-0.450
-0.439
-0.424
-0.399
-0.375
-0.348
-0.319
-0.289
-0.259
-0.231
-0.204
-0.181
-0.156
-0.136
-0.116
-0.099
-0.083
-0.071
-0.059
-0.049
-0.051
-0.062
-0.076
-0.095
-0.115
-0.141
-0.171
-0.201
-0.232
-0.264
-0.294
-0.307
-0.299
-0.287
-0.294
-0.330
-0.379
-0.415
-0.439
-0.440
-0.432
-0.424
-0.408
-0.391
-0.367
-0.345
-0.317
-0.287
-0.259
-0.232
-0.206
-0.183
-0.162
-0.141
-0.121
-0.104
-0.091
-0.076
-0.063
-0.053
-0.042
-0.045
-0.056
-0.071
-0.090
-0.112
-0.136
-0.168
-0.196
-0.227
-0.253
-0.264
-0.245
-0.184
-0.127
-0.114
-0.171
-0.257
-0.340
-0.392
-0.407
-0.406
-0.399
-0.384
-0.366
-0.336
-0.310
-0.277
-0.252
-0.228
-0.209
-0.188
-0.163
-0.146
-0.128
-0.110
-0.096
-0.085
-0.069
-0.057
-0.049
-0.038
-0.044
-0.054
-0.068
-0.087
-0.112
-0.137
-0.167
-0.194
-0.220
-0.238
-0.228
-0.165
-0.051
0.086
0.127
0.045
-0.116
-0.252
-0.335
-0.368
-0.376
-0.373
-0.359
-0.337
-0.305
-0.274
-0.247
-0.225
-0.203
-0.185
-0.163
-0.146
-0.132
-0.116
-0.103
-0.088
-0.078
-0.062
-0.053
-0.045
-0.034
-0.040
-0.052
-0.064
-0.084
-0.104
-0.134
-0.163
-0.188
-0.212
-0.225
-0.203
-0.104
0.086
0.293
0.359
0.247
0.018
-0.180
-0.290
-0.333
-0.343
-0.340
-0.331
-0.309
-0.279
-0.249
-0.222
-0.200
-0.181
-0.164
-0.147
-0.134
-0.118
-0.107
-0.095
-0.083
-0.071
-0.057
-0.048
-0.039
-0.031
-0.037
-0.050
-0.063
-0.080
-0.105
-0.132
-0.160
-0.188
-0.210
-0.220
-0.184
-0.058
0.168
0.400
0.516
0.365
0.116
-0.100
-0.234
-0.295
-0.311
-0.309
-0.301
-0.282
-0.255
-0.223
-0.200
-0.179
-0.161
-0.145
-0.133
-0.121
-0.110
-0.100
-0.089
-0.075
-0.063
-0.053
-0.045
-0.036
-0.030
-0.037
-0.047
-0.063
-0.080
-0.105
-0.134
-0.161
-0.183
-0.205
-0.212
-0.163
-0.023
0.218
0.478
0.598
0.534
0.350
0.130
-0.048
-0.187
-0.259
-0.280
-0.273
-0.256
-0.233
-0.203
-0.179
-0.160
-0.142
-0.131
-0.120
-0.110
-0.101
-0.093
-0.081
-0.071
-0.061
-0.051
-0.044
-0.035
-0.027
-0.033
-0.044
-0.059
-0.078
-0.103
-0.132
-0.159
-0.178
-0.197
-0.198
-0.137
0.023
0.292
0.591
0.836
0.972
1.001
0.871
0.493
0.101
-0.135
-0.230
-0.249
-0.230
-0.210
-0.185
-0.163
-0.146
-0.130
-0.120
-0.112
-0.102
-0.095
-0.088
-0.080
-0.068
-0.059
-0.050
-0.040
-0.033
-0.026
-0.030
-0.042
-0.056
-0.075
-0.100
-0.128
-0.153
-0.171
-0.189
-0.184
-0.114
0.059
0.380
0.776
1.272
1.909
2.581
2.630
1.793
0.723
0.078
-0.162
-0.219
-0.209
-0.190
-0.170
-0.148
-0.128
-0.117
-0.109
-0.101
-0.096
-0.090
-0.083
-0.074
-0.064
-0.057
-0.047
-0.038
-0.031
-0.024
-0.026
-0.038
-0.054
-0.071
-0.094
-0.120
-0.146
-0.164
-0.177
-0.170
-0.107
0.071
0.374
0.889
1.670
3.007
4.867
5.261
3.485
1.435
0.332
-0.088
-0.188
-0.187
-0.171
-0.152
-0.132
-0.118
-0.108
-0.099
-0.094
-0.089
-0.084
-0.078
-0.070
-0.061
-0.051
-0.042
-0.036
-0.028
-0.022
-0.055
-0.065
-0.075
-0.088
-0.102
-0.118
-0.141
-0.166
-0.190
-0.199
-0.207
-0.166
0.048
0.790
2.564
4.890
5.922
4.554
2.062
0.586
-0.033
-0.195
-0.220
-0.217
-0.207
-0.192
-0.180
-0.169
-0.160
-0.155
-0.149
-0.145
-0.140
-0.133
-0.126
-0.117
-0.107
-0.097
-0.087
-0.078
-0.069
-0.073
-0.084
-0.099
-0.114
-0.132
-0.157
-0.185
-0.213
-0.233
-0.243
-0.221
0.010
1.122
5.786
21.099
51.390
63.493
44.386
17.002
4.282
0.720
-0.118
-0.262
-0.271
-0.266
-0.253
-0.236
-0.223
-0.214
-0.206
-0.200
-0.193
-0.186
-0.177
-0.167
-0.153
-0.139
-0.123
-0.110
-0.097
-0.085
-0.093
-0.109
-0.126
-0.147
-0.173
-0.203
-0.237
-0.268
-0.281
-0.280
-0.151
0.688
5.381
31.295
171.094
618.575
952.882
520.366
124.211
22.621
3.354
0.234
-0.274
-0.331
-0.325
-0.315
-0.296
-0.281
-0.271
-0.263
-0.258
-0.251
-0.242
-0.231
-0.217
-0.201
-0.180
-0.161
-0.142
-0.123
-0.104
-0.117
-0.138
-0.161
-0.189
-0.222
-0.256
-0.291
-0.317
-0.326
-0.286
0.139
2.652
18.671
138.687
1278.961
8874.837
19062.531
6464.493
879.918
88.125
10.081
0.999
-0.224
-0.374
-0.375
-0.369
-0.352
-0.339
-0.326
-0.319
-0.311
-0.305
-0.294
-0.285
-0.271
-0.253
-0.228
-0.203
-0.176
-0.153
-0.130
-0.148
-0.176
-0.205
-0.238
-0.270
-0.303
-0.338
-0.360
-0.355
-0.206
0.869
7.144
50.865
414.322
5679.499
81465.562
100963.031
55559.047
3275.248
214.345
20.397
2.089
-0.094
-0.388
-0.410
-0.399
-0.371
-0.347
-0.347
-0.352
-0.354
-0.351
-0.343
-0.328
-0.315
-0.298
-0.275
-0.248
-0.218
-0.186
-0.156
-0.184
-0.214
-0.245
-0.276
-0.305
-0.343
-0.376
-0.380
-0.317
0.051
2.376
18.015
144.007
1286.734
12972.676
122871.289
128266.781
68856.461
3933.951
297.586
28.803
3.565
0.397
-0.094
-0.165
-0.135
-0.064
-0.023
-0.064
-0.171
-0.259
-0.313
-0.342
-0.350
-0.346
-0.333
-0.312
-0.285
-0.258
-0.222
-0.185
-0.218
-0.247
-0.278
-0.306
-0.338
-0.365
-0.346
-0.235
0.066
0.917
5.223
38.236
408.072
6576.110
101558.930
112246.852
126862.312
108824.430
5891.104
384.153
39.779
7.554
3.842
2.695
1.913
1.840
2.162
2.331
1.877
1.132
0.530
0.174
-0.049
-0.204
-0.298
-0.342
-0.344
-0.315
-0.284
-0.256
-0.215
-0.240
-0.270
-0.295
-0.309
-0.314
-0.273
-0.046
0.641
2.145
4.928
11.472
60.993
786.063
20793.549
100382.500
100991.906
101508.039
100745.984
13993.881
595.104
63.246
39.686
40.214
28.446
16.323
14.612
16.690
16.408
12.950
7.898
4.506
2.805
1.743
0.843
0.177
-0.167
-0.312
-0.337
-0.311
-0.279
-0.242
-0.251
-0.257
-0.233
-0.166
-0.053
0.206
1.064
4.012
12.335
26.296
38.320
77.785
692.446
15400.129
100470.906
101130.422
101360.852
100727.898
11564.250
565.748
224.081
529.489
676.174
362.794
142.523
112.809
125.891
115.314
83.152
42.990
23.792
16.157
11.393
6.056
2.601
0.744
-0.018
-0.282
-0.322
-0.296
-0.261
-0.206
-0.098
0.169
0.573
1.043
1.809
4.088
14.502
52.081
134.376
175.339
143.943
375.513
3856.185
57546.465
116936.461
128302.578
52794.184
4063.912
705.022
2318.449
15233.898
26869.107
7300.705
1347.907
1383.944
1314.150
828.930
480.726
200.556
112.903
94.060
64.768
32.939
13.966
4.976
1.261
0.028
-0.273
-0.304
-0.273
0.014
0.550
1.787
3.623
5.703
6.880
10.752
34.135
146.640
442.455
582.528
368.661
387.062
2189.923
28169.287
108555.836
107810.594
102781.188
9478.573
3788.231
25378.188
100438.008
100245.039
101464.352
16624.574
39401.551
29242.350
7350.276
2211.159
729.237
471.932
496.976
376.690
195.903
81.302
25.308
6.388
1.187
-0.052
-0.280
-0.282
0.650
2.556
7.563
16.350
24.311
24.403
22.603
47.517
203.362
625.986
925.064
650.517
932.426
3643.175
68450.523
100594.484
100722.789
103574.422
40829.730
70101.477
108748.055
104105.375
100969.875
110347.258
112258.422
100810.414
101932.961
89615.055
6631.509
1571.308
1691.568
2596.537
2676.737
1971.600
701.627
159.542
29.146
5.041
0.568
-0.185
-0.280
2.005
7.507
23.494
55.918
88.954
81.206
49.125
46.166
127.394
364.532
553.962
890.409
2386.452
4975.414
30137.193
100555.578
101148.891
120721.094
107791.953
101398.938
126890.016
128346.344
102462.719
135066.969
105338.023
100707.836
101793.281
103543.867
11096.176
2056.809
4013.163
16025.531
62243.066
54519.129
10364.737
1140.832
116.190
14.321
1.801
-0.011
-0.261
3.926
14.576
52.943
141.202
247.527
202.380
101.398
44.808
52.028
112.285
248.949
892.647
3182.798
5307.824
6327.038
21352.197
36619.020
50305.328
101653.062
100510.859
102512.367
71186.180
33152.953
33522.449
100936.078
100692.812
101934.430
102714.656
8245.748
2094.473
10257.211
103061.266
101511.492
100405.930
100075.023
6409.436
355.913
31.373
3.550
0.194
-0.234
5.292
20.083
73.533
214.593
355.159
307.642
134.928
45.064
22.492
36.193
115.573
500.556
1603.991
2502.671
1739.560
1546.451
2421.940
16144.870
100633.898
100964.523
101011.078
21633.383
2372.509
5360.833
67975.078
100943.523
103207.555
30084.406
4227.704
2985.184
22997.529
104106.055
101541.383
100344.375
100064.727
15267.843
601.581
42.824
4.508
0.289
-0.216
5.012
16.647
57.484
162.461
265.113
229.815
101.254
31.815
11.637
14.189
46.861
161.061
426.471
591.061
432.969
276.027
461.005
2668.066
16042.789
41361.273
22721.031
4504.783
740.440
689.340
3006.588
8432.733
8247.610
5057.337
2383.641
3834.987
20003.809
107852.922
102282.406
100389.375
100058.383
9350.303
443.878
35.411
3.761
0.231
-0.215
3.445
9.959
29.517
68.199
107.205
93.515
45.808
15.586
5.635
6.047
18.939
57.653
131.501
181.447
156.704
125.789
231.755
1127.188
6682.548
22021.537
19563.441
4721.447
680.839
166.553
280.154
643.102
1075.893
1157.718
1003.288
2381.080
7562.541
33132.785
101581.727
100271.641
25485.613
1858.009
173.502
19.091
2.303
0.065
-0.225
1.627
4.292
10.435
20.949
29.531
25.882
14.015
5.462
2.027
2.730
9.383
29.245
67.721
101.829
103.026
117.625
232.162
848.480
4981.922
16986.717
15334.379
4083.685
570.267
88.520
51.465
97.216
182.086
230.594
278.973
695.051
1626.680
2670.323
4528.144
4163.570
1349.286
268.150
43.222
6.506
0.843
-0.113
-0.236
0.533
1.297
2.867
4.846
6.194
5.686
3.217
1.259
0.397
1.000
4.603
14.465
32.564
52.753
67.738
115.880
218.705
472.880
1536.269
4086.696
3716.688
1229.062
231.481
40.741
13.807
18.489
29.451
42.121
63.505
134.572
254.559
313.959
313.247
244.418
114.474
36.914
8.954
1.699
0.082
-0.214
-0.233
0.000
0.188
0.500
0.834
1.051
0.825
0.373
-0.083
-0.249
0.083
1.528
5.284
11.895
20.567
36.340
73.948
134.771
192.528
328.558
538.977
484.312
230.662
63.087
14.371
3.811
3.046
4.899
7.484
12.703
23.844
37.415
42.019
37.032
25.981
13.930
5.590
1.541
0.166
-0.195
-0.245
-0.220
-0.169
-0.155
-0.119
-0.090
-0.100
-0.182
-0.300
-0.426
-0.474
-0.359
0.134
1.291
3.468
7.311
15.655
33.038
55.105
66.134
71.062
80.405
67.460
36.700
13.423
3.611
0.554
0.075
0.293
0.835
1.896
3.563
5.302
5.771
4.952
3.405
1.748
0.599
0.002
-0.222
-0.263
-0.240
-0.201
-0.203
-0.225
-0.244
-0.274
-0.311
-0.361
-0.424
-0.486
-0.521
-0.504
-0.381
-0.058
0.675
2.108
5.155
10.893
16.914
19.668
19.301
17.952
14.943
8.608
3.580
0.757
-0.264
-0.523
-0.511
-0.406
-0.211
0.060
0.361
0.437
0.337
0.113
-0.090
-0.236
-0.293
-0.290
-0.258
-0.222
-0.184
-0.190
-0.213
-0.244
-0.278
-0.318
-0.364
-0.415
-0.468
-0.509
-0.532
-0.519
-0.400
-0.094
0.483
1.600
3.352
5.629
7.936
11.217
16.004
15.520
8.937
3.431
0.656
-0.294
-0.528
-0.575
-0.575
-0.564
-0.510
-0.450
-0.399
-0.384
-0.382
-0.372
-0.348
-0.313
-0.276
-0.239
-0.202
-0.163
-0.173
-0.197
-0.225
-0.258
-0.295
-0.341
-0.390
-0.437
-0.480
-0.513
-0.516
-0.446
-0.244
0.095
0.530
1.221
2.544
5.980
14.186
24.227
25.389
15.666
5.360
1.189
-0.074
-0.400
-0.496
-0.537
-0.569
-0.559
-0.533
-0.496
-0.461
-0.422
-0.374
-0.331
-0.290
-0.252
-0.216
-0.182
-0.145
-0.153
-0.179
-0.208
-0.238
-0.274
-0.313
-0.361
-0.404
-0.446
-0.484
-0.492
-0.436
-0.291
-0.070
0.121
0.435
1.414
4.933
13.960
25.202
28.799
16.737
6.288
1.489
0.097
-0.302
-0.434
-0.497
-0.529
-0.530
-0.509
-0.471
-0.433
-0.389
-0.348
-0.307
-0.269
-0.228
-0.191
-0.160
-0.129
-0.132
-0.153
-0.182
-0.208
-0.242
-0.279
-0.325
-0.369
-0.412
-0.460
-0.481
-0.457
-0.377
-0.260
-0.194
-0.054
0.575
2.725
8.457
15.486
16.680
10.619
4.141
1.097
0.086
-0.290
-0.413
-0.476
-0.503
-0.497
-0.473
-0.439
-0.400
-0.360
-0.318
-0.275
-0.237
-0.197
-0.165
-0.138
-0.114
-0.114
-0.134
-0.157
-0.185
-0.214
-0.248
-0.294
-0.339
-0.381
-0.433
-0.477
-0.493
-0.474
-0.437
-0.432
-0.391
-0.106
0.840
2.916
5.584
6.130
4.038
1.762
0.502
-0.096
-0.336
-0.428
-0.470
-0.480
-0.464
-0.435
-0.400
-0.364
-0.324
-0.283
-0.244
-0.205
-0.172
-0.146
-0.123
-0.104
-0.100
-0.115
-0.140
-0.164
-0.194
-0.227
-0.269
-0.317
-0.363
-0.412
-0.463
-0.500
-0.519
-0.528
-0.549
-0.542
-0.458
-0.163
0.446
1.150
1.378
0.914
0.384
-0.033
-0.273
-0.406
-0.451
-0.468
-0.459
-0.430
-0.399
-0.364
-0.331
-0.290
-0.252
-0.218
-0.182
-0.155
-0.128
-0.109
-0.092
-0.088
-0.102
-0.125
-0.150
-0.176
-0.212
-0.254
-0.298
-0.346
-0.394
-0.438
-0.481
-0.517
-0.542
-0.563
-0.563
-0.541
-0.471
-0.342
-0.194
-0.102
-0.122
-0.222
-0.320
-0.405
-0.452
-0.466
-0.460
-0.433
-0.400
-0.370
-0.333
-0.300
-0.262
-0.225
-0.191
-0.165
-0.139
-0.116
-0.098
-0.080
-0.080
-0.094
-0.115
-0.137
-0.162
-0.197
-0.237
-0.282
-0.328
-0.376
-0.418
-0.455
-0.493
-0.521
-0.536
-0.535
-0.521
-0.502
-0.488
-0.472
-0.452
-0.439
-0.441
-0.457
-0.467
-0.471
-0.461
-0.437
-0.406
-0.377
-0.344
-0.309
-0.272
-0.237
-0.201
-0.173
-0.149
-0.124
-0.105
-0.087
-0.071
-0.070
-0.086
-0.105
-0.126
-0.155
-0.187
-0.223
-0.267
-0.308
-0.354
-0.400
-0.429
-0.445
-0.464
-0.480
-0.485
-0.474
-0.473
-0.479
-0.499
-0.508
-0.510
-0.498
-0.488
-0.480
-0.467
-0.439
-0.412
-0.382
-0.351
-0.318
-0.282
-0.248
-0.215
-0.182
-0.158
-0.135
-0.112
-0.093
-0.078
-0.064
-0.063
-0.078
-0.095
-0.119
-0.146
-0.179
-0.213
-0.250
-0.291
-0.336
-0.365
-0.364
-0.337
-0.308
-0.310
-0.337
-0.373
-0.407
-0.442
-0.470
-0.495
-0.501
-0.499
-0.486
-0.468
-0.442
-0.414
-0.387
-0.358
-0.324
-0.291
-0.256
-0.225
-0.193
-0.168
-0.142
-0.121
-0.102
-0.086
-0.073
-0.057
-0.059
-0.073
-0.092
-0.117
-0.143
-0.172
-0.207
-0.242
-0.277
-0.304
-0.298
-0.206
-0.057
0.115
0.195
0.072
-0.111
-0.274
-0.383
-0.443
-0.470
-0.479
-0.471
-0.457
-0.440
-0.415
-0.386
-0.356
-0.324
-0.291
-0.262
-0.231
-0.204
-0.177
-0.150
-0.129
-0.112
-0.097
-0.079
-0.064
-0.053
-0.053
-0.070
-0.087
-0.111
-0.138
-0.167
-0.199
-0.233
-0.264
-0.262
-0.177
0.076
0.556
1.047
1.295
0.974
0.420
0.002
-0.256
-0.384
-0.440
-0.451
-0.442
-0.427
-0.409
-0.384
-0.351
-0.319
-0.291
-0.263
-0.237
-0.209
-0.184
-0.161
-0.140
-0.121
-0.105
-0.088
-0.073
-0.062
-0.049
-0.051
-0.065
-0.081
-0.108
-0.138
-0.168
-0.199
-0.228
-0.249
-0.213
-0.038
0.509
1.462
2.605
3.135
2.457
1.295
0.361
-0.113
-0.311
-0.394
-0.418
-0.416
-0.398
-0.375
-0.345
-0.314
-0.285
-0.259
-0.236
-0.213
-0.190
-0.169
-0.150
-0.132
-0.112
-0.098
-0.082
-0.068
-0.055
-0.045
-0.049
-0.061
-0.078
-0.106
-0.136
-0.170
-0.198
-0.222
-0.234
-0.173
0.107
0.907
2.432
4.184
4.983
3.941
2.054
0.707
0.034
-0.253
-0.354
-0.379
-0.381
-0.372
-0.346
-0.312
-0.280
-0.253
-0.229
-0.211
-0.190
-0.171
-0.154
-0.137
-0.122
-0.105
-0.092
-0.077
-0.060
-0.051
-0.038
-0.047
-0.059
-0.076
-0.103
-0.131
-0.165
-0.194
-0.220
-0.226
-0.144
0.191
1.102
2.806
4.723
5.632
4.536
2.513
1.083
0.234
-0.148
-0.304
-0.345
-0.347
-0.335
-0.312
-0.282
-0.250
-0.227
-0.204
-0.185
-0.170
-0.157
-0.142
-0.129
-0.117
-0.100
-0.087
-0.073
-0.058
-0.049
-0.038
-0.043
-0.059
-0.076
-0.098
-0.133
-0.164
-0.188
-0.211
-0.215
-0.119
0.255
1.171
2.851
4.785
5.571
5.083
3.469
2.210
1.085
0.259
-0.132
-0.283
-0.313
-0.301
-0.281
-0.254
-0.224
-0.201
-0.184
-0.168
-0.156
-0.145
-0.134
-0.123
-0.111
-0.097
-0.082
-0.069
-0.057
-0.045
-0.038
-0.043
-0.055
-0.075
-0.098
-0.131
-0.163
-0.182
-0.202
-0.200
-0.089
0.340
1.385
3.287
5.443
6.988
7.668
8.056
7.273
4.483
1.774
0.380
-0.132
-0.264
-0.271
-0.252
-0.230
-0.203
-0.183
-0.167
-0.154
-0.144
-0.135
-0.126
-0.118
-0.107
-0.091
-0.079
-0.066
-0.055
-0.045
-0.036
-0.038
-0.052
-0.071
-0.095
-0.125
-0.157
-0.175
-0.193
-0.185
-0.051
0.438
1.624
4.004
6.946
10.266
15.167
23.372
24.572
15.937
5.838
1.502
0.124
-0.197
-0.242
-0.227
-0.208
-0.186
-0.166
-0.150
-0.141
-0.135
-0.127
-0.120
-0.111
-0.101
-0.089
-0.077
-0.063
-0.052
-0.042
-0.033
-0.035
-0.050
-0.067
-0.089
-0.120
-0.146
-0.166
-0.183
-0.170
-0.022
0.447
1.580
3.929
7.609
13.587
27.130
53.178
59.323
35.757
12.821
3.002
0.427
-0.121
-0.213
-0.201
-0.186
-0.164
-0.148
-0.136
-0.129
-0.122
-0.117
-0.112
-0.104
-0.096
-0.083
-0.074
-0.058
-0.049
-0.041
-0.030
-0.066
-0.075
-0.085
-0.098
-0.112
-0.128
-0.152
-0.177
-0.198
-0.208
-0.214
-0.157
0.150
1.281
3.994
8.149
10.567
7.605
3.469
0.934
0.055
-0.177
-0.220
-0.219
-0.211
-0.199
-0.187
-0.177
-0.171
-0.167
-0.165
-0.163
-0.160
-0.155
-0.147
-0.138
-0.127
-0.116
-0.105
-0.094
-0.082
-0.083
-0.095
-0.110
-0.125
-0.146
-0.171
-0.198
-0.227
-0.246
-0.258
-0.223
0.089
1.730
9.455
38.558
98.095
142.899
90.892
31.090
7.126
1.216
-0.043
-0.252
-0.274
-0.271
-0.258
-0.245
-0.234
-0.226
-0.223
-0.220
-0.216
-0.211
-0.204
-0.195
-0.181
-0.167
-0.152
-0.137
-0.118
-0.103
-0.105
-0.123
-0.143
-0.168
-0.195
-0.225
-0.258
-0.288
-0.302
-0.301
-0.138
0.996
8.216
60.196
405.001
1970.490
3508.669
1633.707
290.718
41.366
5.526
0.451
-0.251
-0.333
-0.332
-0.322
-0.305
-0.293
-0.286
-0.280
-0.277
-0.274
-0.270
-0.263
-0.251
-0.236
-0.215
-0.193
-0.172
-0.151
-0.130
-0.137
-0.160
-0.186
-0.216
-0.246
-0.279
-0.311
-0.335
-0.349
-0.301
0.150
3.245
27.214
301.652
4758.334
70876.078
100048.469
48785.516
2891.399
197.267
16.344
1.565
-0.171
-0.374
-0.380
-0.379
-0.362
-0.346
-0.337
-0.335
-0.333
-0.329
-0.321
-0.314
-0.304
-0.289
-0.266
-0.241
-0.213
-0.185
-0.158
-0.175
-0.203
-0.232
-0.263
-0.293
-0.323
-0.359
-0.382
-0.375
-0.224
0.793
7.722
66.390
880.691
30460.324
100648.602
100600.219
100264.344
15249.999
489.854
33.938
3.066
-0.022
-0.392
-0.413
-0.389
-0.344
-0.313
-0.321
-0.337
-0.356
-0.366
-0.368
-0.358
-0.347
-0.333
-0.312
-0.286
-0.258
-0.222
-0.189
-0.215
-0.242
-0.273
-0.301
-0.327
-0.359
-0.379
-0.352
-0.248
0.101
2.116
15.543
129.645
1467.550
37647.527
112511.789
112510.922
103388.797
17446.102
582.952
40.389
4.103
0.328
-0.169
-0.164
-0.013
0.176
0.333
0.254
0.066
-0.115
-0.239
-0.314
-0.352
-0.366
-0.369
-0.353
-0.324
-0.295
-0.261
-0.222
-0.244
-0.275
-0.305
-0.324
-0.338
-0.326
-0.214
0.117
0.779
1.985
5.652
30.780
276.172
3734.543
59897.926
200018.125
200017.078
109758.055
6113.413
410.963
40.040
6.485
2.642
1.840
1.731
2.607
4.021
4.961
4.337
2.857
1.558
0.814
0.365
0.022
-0.198
-0.322
-0.368
-0.356
-0.326
-0.294
-0.253
-0.266
-0.291
-0.291
-0.260
-0.170
0.062
0.714
2.789
7.857
16.448
23.205
55.858
499.302
9440.009
100585.297
103012.523
105388.453
102256.273
6837.686
420.170
50.682
24.098
22.537
17.047
13.805
19.529
31.759
41.447
35.815
21.093
11.146
7.080
4.403
2.429
0.887
0.107
-0.254
-0.359
-0.351
-0.316
-0.283
-0.256
-0.209
-0.067
0.195
0.691
1.692
4.698
15.931
60.304
144.543
186.944
150.164
475.093
7179.831
100664.875
102159.734
102808.062
101459.719
5677.931
405.506
128.838
208.956
255.307
161.967
96.674
134.886
266.662
383.338
321.712
150.763
69.901
47.022
31.369
15.285
6.196
1.877
0.307
-0.237
-0.357
-0.337
-0.299
-0.088
0.268
1.141
2.474
4.494
7.879
17.738
68.493
377.521
1493.907
2176.661
929.743
501.860
2725.169
31491.924
160527.953
200042.047
45198.273
4448.773
729.415
875.785
2958.659
4320.400
1752.401
720.139
1146.779
2620.147
4683.723
3195.943
1015.547
451.175
388.119
245.780
95.529
29.566
8.709
2.088
0.197
-0.285
-0.346
-0.313
0.606
2.370
6.619
14.624
23.539
30.814
50.852
199.591
1656.192
10939.227
19057.986
5489.523
1559.753
4717.268
102133.164
104240.227
104188.195
101894.680
23345.164
5744.687
6959.967
43831.684
80646.102
17831.271
6873.637
17214.740
26611.627
51052.812
31933.525
6190.774
3426.226
4167.262
2121.623
578.522
139.132
34.459
8.029
1.475
-0.045
-0.322
-0.321
2.826
9.920
32.626
84.388
130.547
133.559
125.510
312.938
2675.654
21343.424
38491.879
11395.276
8879.794
19026.963
105462.219
101340.156
100902.289
106543.766
121869.547
102096.062
95001.781
107766.375
101008.727
53704.484
78814.078
103863.516
148452.422
128321.508
102160.188
16731.639
26642.719
44093.969
16603.877
3351.751
791.167
161.396
29.065
4.997
0.524
-0.236
-0.320
8.193
33.129
134.618
447.125
830.198
733.510
350.588
288.922
1223.892
6523.640
11529.543
10551.372
61175.629
103766.984
138960.781
104190.539
102083.852
154156.359
122988.547
101314.641
104387.688
124698.039
94491.938
32977.820
101642.984
102971.023
128314.789
200130.047
65340.262
18216.604
86942.234
108594.242
82340.305
39007.523
8077.694
926.736
105.116
14.004
1.626
-0.076
-0.299
17.556
77.010
390.282
1858.391
4058.763
3128.700
948.315
286.171
319.111
901.025
1867.432
10827.261
100221.859
100877.742
77090.719
91100.898
103108.656
135063.469
103606.305
100809.086
101146.656
103413.508
9544.757
12293.622
100432.172
100850.711
104551.281
87402.906
11512.145
8313.648
49616.238
175982.688
125491.695
102859.609
100290.148
4883.931
310.084
28.079
3.164
0.108
-0.272
25.941
111.262
616.911
3398.217
8496.194
5843.467
1593.589
288.807
102.100
151.686
593.265
4538.921
31573.682
60813.465
21548.389
5184.445
5207.146
36977.012
102565.172
106482.023
105922.055
50527.254
2676.622
2734.086
25560.100
100234.281
76532.023
11433.890
2099.037
2414.083
19958.293
108718.977
104158.422
100791.547
100122.992
10306.395
479.843
37.880
3.989
0.224
-0.254
27.157
94.476
462.777
2205.305
4857.557
3707.994
1049.753
198.447
47.351
46.963
182.137
958.470
3521.171
5578.309
3038.340
1031.558
965.188
6284.163
57971.133
195598.625
138940.672
23551.842
2126.652
567.299
1622.841
3801.756
3052.630
1187.933
521.101
934.765
8684.283
101118.078
100604.719
100188.859
100042.406
6404.298
355.181
31.227
3.510
0.168
-0.255
18.840
51.205
176.797
609.167
1132.059
889.020
331.249
79.759
20.611
20.018
76.132
328.861
1066.956
1869.889
1450.262
740.698
988.412
6143.617
101549.508
102258.672
101457.305
85515.398
3798.554
310.931
172.406
274.427
281.553
209.101
177.414
388.239
2059.826
19028.947
100182.984
100061.633
16886.568
1444.709
140.588
16.824
1.990
-0.009
-0.267
8.746
20.014
48.394
111.542
174.698
150.905
72.003
23.584
7.585
10.215
44.226
202.733
686.373
1293.397
1082.238
1079.168
2097.411
6609.813
96309.711
100281.602
100129.195
60529.004
3403.926
240.442
42.962
36.647
45.391
48.838
59.631
127.514
379.712
1346.972
3167.067
3126.126
1134.393
230.308
37.733
6.038
0.679
-0.162
-0.271
3.070
6.098
11.253
19.885
26.666
23.053
13.207
5.146
2.202
4.862
22.586
90.590
274.647
485.311
548.560
1201.966
3033.187
4297.713
14860.839
60706.570
54135.988
10299.206
1043.667
116.093
16.615
7.844
9.174
11.515
17.278
33.860
68.509
132.264
204.967
192.790
95.647
31.620
7.734
1.516
0.017
-0.253
-0.263
0.768
1.384
2.318
3.372
3.995
3.316
1.884
0.629
0.295
1.674
7.732
26.797
68.408
123.505
244.934
749.672
1761.713
1956.271
1929.291
3266.264
2873.233
966.306
199.666
33.292
5.722
1.567
1.375
2.089
3.754
7.348
12.493
18.141
21.516
18.872
11.015
4.591
1.235
0.085
-0.240
-0.281
-0.245
-0.019
0.108
0.225
0.319
0.356
0.184
-0.090
-0.322
-0.358
0.110
1.962
6.822
16.351
32.879
81.063
228.473
464.150
492.349
338.439
285.845
220.293
106.628
35.088
8.501
1.500
0.002
-0.205
-0.068
0.299
0.945
1.829
2.467
2.589
2.122
1.241
0.363
-0.100
-0.277
-0.302
-0.272
-0.224
-0.195
-0.202
-0.211
-0.239
-0.281
-0.351
-0.436
-0.514
-0.532
-0.405
0.082
1.355
4.153
9.952
24.345
58.040
103.451
114.018
89.401
75.384
60.838
33.629
12.681
3.347
0.581
-0.084
-0.283
-0.384
-0.419
-0.356
-0.222
-0.120
-0.092
-0.136
-0.243
-0.314
-0.343
-0.331
-0.293
-0.249
-0.205
-0.210
-0.238
-0.270
-0.310
-0.358
-0.415
-0.471
-0.524
-0.557
-0.527
-0.311
0.381
1.982
4.875
9.803
18.516
30.524
45.217
81.337
144.714
160.210
81.128
23.459
5.645
1.331
0.455
0.111
-0.175
-0.432
-0.552
-0.567
-0.537
-0.501
-0.474
-0.443
-0.404
-0.358
-0.313
-0.268
-0.226
-0.185
-0.194
-0.220
-0.256
-0.295
-0.339
-0.393
-0.447
-0.492
-0.530
-0.520
-0.325
0.407
2.055
4.751
7.158
9.828
16.759
43.081
141.140
374.737
404.004
181.460
48.840
10.288
2.727
1.198
0.598
0.122
-0.287
-0.507
-0.569
-0.563
-0.526
-0.482
-0.433
-0.382
-0.335
-0.289
-0.242
-0.201
-0.164
-0.178
-0.207
-0.240
-0.275
-0.315
-0.365
-0.416
-0.460
-0.501
-0.496
-0.316
0.359
1.845
4.136
5.516
6.037
10.897
37.934
157.475
403.612
476.237
212.725
53.812
12.285
3.660
1.646
0.810
0.233
-0.243
-0.462
-0.536
-0.528
-0.491
-0.447
-0.402
-0.353
-0.306
-0.257
-0.214
-0.178
-0.146
-0.157
-0.180
-0.214
-0.246
-0.285
-0.331
-0.383
-0.426
-0.473
-0.491
-0.382
0.037
0.970
2.183
2.845
3.035
5.596
20.588
79.200
195.348
212.121
108.768
33.388
9.712
3.492
1.536
0.622
0.103
-0.274
-0.458
-0.506
-0.493
-0.455
-0.414
-0.370
-0.320
-0.272
-0.226
-0.189
-0.156
-0.130
-0.130
-0.156
-0.184
-0.218
-0.253
-0.301
-0.351
-0.397
-0.444
-0.485
-0.461
-0.283
0.106
0.550
0.799
0.873
1.966
7.316
23.744
47.800
52.400
32.301
14.092
5.844
2.472
0.969
0.265
-0.148
-0.370
-0.466
-0.477
-0.454
-0.415
-0.374
-0.331
-0.285
-0.240
-0.201
-0.167
-0.139
-0.116
-0.114
-0.138
-0.164
-0.192
-0.229
-0.272
-0.323
-0.371
-0.421
-0.474
-0.502
-0.473
-0.377
-0.250
-0.174
-0.127
0.254
1.674
4.806
9.060
10.406
7.973
4.955
2.786
1.231
0.334
-0.127
-0.340
-0.446
-0.466
-0.454
-0.420
-0.381
-0.342
-0.299
-0.256
-0.215
-0.181
-0.149
-0.125
-0.106
-0.102
-0.122
-0.147
-0.177
-0.211
-0.252
-0.302
-0.354
-0.401
-0.452
-0.493
-0.526
-0.532
-0.512
-0.463
-0.386
-0.202
0.159
0.800
1.478
1.889
1.855
1.484
0.837
0.262
-0.141
-0.360
-0.445
-0.469
-0.454
-0.427
-0.391
-0.353
-0.316
-0.273
-0.232
-0.195
-0.163
-0.134
-0.113
-0.094
-0.092
-0.112
-0.135
-0.163
-0.195
-0.236
-0.286
-0.338
-0.386
-0.434
-0.474
-0.510
-0.530
-0.519
-0.452
-0.330
-0.148
0.040
0.132
0.167
0.211
0.217
0.134
-0.037
-0.235
-0.391
-0.464
-0.480
-0.463
-0.435
-0.404
-0.367
-0.329
-0.288
-0.244
-0.208
-0.177
-0.146
-0.122
-0.101
-0.085
-0.082
-0.102
-0.126
-0.150
-0.184
-0.225
-0.270
-0.319
-0.368
-0.419
-0.442
-0.441
-0.412
-0.355
-0.261
-0.121
0.052
0.167
0.127
-0.036
-0.181
-0.262
-0.315
-0.374
-0.441
-0.483
-0.489
-0.468
-0.443
-0.414
-0.381
-0.346
-0.305
-0.264
-0.225
-0.193
-0.161
-0.137
-0.111
-0.094
-0.077
-0.075
-0.093
-0.116
-0.141
-0.174
-0.212
-0.252
-0.298
-0.347
-0.383
-0.357
-0.227
0.002
0.275
0.435
0.489
0.451
0.372
0.203
-0.049
-0.275
-0.398
-0.460
-0.486
-0.496
-0.498
-0.477
-0.448
-0.422
-0.392
-0.357
-0.319
-0.280
-0.244
-0.209
-0.176
-0.148
-0.125
-0.103
-0.087
-0.071
-0.068
-0.090
-0.111
-0.137
-0.169
-0.207
-0.243
-0.286
-0.322
-0.302
-0.128
0.360
1.334
2.482
2.903
2.445
1.561
0.871
0.375
-0.020
-0.282
-0.434
-0.493
-0.505
-0.495
-0.478
-0.453
-0.425
-0.396
-0.361
-0.327
-0.292
-0.255
-0.222
-0.189
-0.160
-0.138
-0.117
-0.096
-0.078
-0.064
-0.064
-0.085
-0.107
-0.134
-0.165
-0.201
-0.234
-0.274
-0.281
-0.166
0.330
1.825
4.689
8.606
10.398
8.393
4.686
2.062
0.790
0.119
-0.251
-0.417
-0.477
-0.483
-0.467
-0.447
-0.423
-0.392
-0.361
-0.328
-0.296
-0.263
-0.232
-0.204
-0.177
-0.150
-0.130
-0.110
-0.090
-0.074
-0.062
-0.060
-0.080
-0.103
-0.131
-0.164
-0.199
-0.233
-0.261
-0.241
0.013
1.024
4.241
11.743
21.560
27.660
20.556
10.368
4.023
1.333
0.262
-0.184
-0.380
-0.447
-0.454
-0.434
-0.414
-0.387
-0.355
-0.324
-0.295
-0.268
-0.239
-0.214
-0.192
-0.166
-0.143
-0.124
-0.107
-0.086
-0.072
-0.056
-0.058
-0.075
-0.102
-0.129
-0.166
-0.199
-0.231
-0.251
-0.194
0.171
1.768
6.715
19.548
38.397
46.465
34.129
16.804
5.950
1.865
0.395
-0.155
-0.347
-0.410
-0.418
-0.408
-0.381
-0.348
-0.318
-0.290
-0.269
-0.244
-0.220
-0.201
-0.180
-0.160
-0.139
-0.120
-0.100
-0.078
-0.065
-0.051
-0.055
-0.073
-0.094
-0.127
-0.161
-0.195
-0.225
-0.242
-0.168
0.290
2.075
7.535
21.294
41.181
49.663
36.769
18.543
7.017
2.381
0.594
-0.082
-0.318
-0.381
-0.387
-0.371
-0.342
-0.313
-0.283
-0.258
-0.238
-0.220
-0.202
-0.186
-0.167
-0.149
-0.129
-0.113
-0.094
-0.078
-0.064
-0.048
-0.055
-0.070
-0.094
-0.125
-0.162
-0.194
-0.216
-0.229
-0.146
0.338
2.157
7.649
19.656
35.099
42.025
34.454
20.934
11.648
5.668
2.041
0.399
-0.190
-0.334
-0.351
-0.334
-0.310
-0.280
-0.253
-0.234
-0.217
-0.201
-0.188
-0.173
-0.160
-0.146
-0.128
-0.112
-0.094
-0.075
-0.060
-0.048
-0.052
-0.070
-0.093
-0.122
-0.158
-0.187
-0.207
-0.218
-0.109
0.471
2.580
8.636
22.874
42.468
51.578
49.087
49.182
46.527
26.756
9.521
2.292
0.237
-0.235
-0.309
-0.296
-0.278
-0.253
-0.231
-0.214
-0.200
-0.186
-0.176
-0.164
-0.153
-0.141
-0.123
-0.108
-0.090
-0.074
-0.059
-0.046
-0.048
-0.067
-0.091
-0.120
-0.155
-0.177
-0.198
-0.198
-0.049
0.662
3.138
11.252
30.407
58.437
84.514
118.222
213.750
252.353
133.406
38.358
8.043
1.179
-0.069
-0.260
-0.266
-0.248
-0.229
-0.208
-0.192
-0.180
-0.172
-0.161
-0.152
-0.142
-0.132
-0.118
-0.102
-0.087
-0.072
-0.056
-0.045
-0.045
-0.060
-0.084
-0.115
-0.146
-0.168
-0.187
-0.169
0.020
0.803
3.344
11.243
30.063
59.961
107.906
270.852
811.422
1039.707
475.421
105.260
16.700
2.433
0.125
-0.214
-0.238
-0.221
-0.206
-0.186
-0.173
-0.165
-0.158
-0.148
-0.140
-0.131
-0.121
-0.109
-0.097
-0.082
-0.067
-0.055
-0.043
-0.072
-0.082
-0.094
-0.107
-0.122
-0.138
-0.161
-0.185
-0.205
-0.214
-0.218
-0.164
0.136
1.259
3.959
8.105
10.531
7.576
3.456
0.931
0.057
-0.174
-0.218
-0.217
-0.212
-0.200
-0.191
-0.185
-0.181
-0.182
-0.182
-0.183
-0.182
-0.180
-0.174
-0.166
-0.155
-0.143
-0.129
-0.115
-0.100
-0.094
-0.107
-0.123
-0.141
-0.163
-0.187
-0.213
-0.241
-0.258
-0.270
-0.240
0.058
1.674
9.329
38.324
105.395
142.601
90.675
30.968
7.079
1.205
-0.044
-0.249
-0.273
-0.270
-0.260
-0.248
-0.242
-0.238
-0.238
-0.239
-0.239
-0.238
-0.233
-0.226
-0.213
-0.199
-0.183
-0.166
-0.148
-0.129
-0.121
-0.141
-0.161
-0.186
-0.212
-0.241
-0.273
-0.300
-0.314
-0.318
-0.172
0.896
7.902
59.395
403.239
1968.024
3506.212
1632.067
314.349
41.101
5.450
0.438
-0.252
-0.332
-0.332
-0.327
-0.310
-0.301
-0.298
-0.297
-0.298
-0.299
-0.299
-0.295
-0.285
-0.271
-0.251
-0.230
-0.205
-0.182
-0.158
-0.156
-0.181
-0.209
-0.238
-0.266
-0.295
-0.324
-0.348
-0.365
-0.333
0.050
2.776
25.513
295.550
4741.979
70847.117
100022.789
48770.289
2886.088
195.803
17.079
1.487
-0.183
-0.374
-0.386
-0.384
-0.368
-0.351
-0.347
-0.351
-0.353
-0.353
-0.347
-0.344
-0.336
-0.322
-0.304
-0.278
-0.248
-0.218
-0.187
-0.198
-0.229
-0.257
-0.286
-0.310
-0.338
-0.372
-0.390
-0.385
-0.269
0.504
5.894
56.404
903.392
30260.768
100198.562
100198.531
100099.648
17001.441
523.911
32.546
2.812
-0.066
-0.403
-0.411
-0.375
-0.317
-0.279
-0.291
-0.319
-0.357
-0.386
-0.394
-0.388
-0.381
-0.369
-0.345
-0.317
-0.289
-0.254
-0.218
-0.241
-0.268
-0.298
-0.321
-0.340
-0.358
-0.355
-0.297
-0.139
0.191
1.495
10.172
86.243
1051.329
39071.809
102015.477
101852.180
100758.141
19156.414
545.183
35.877
3.413
0.098
-0.273
-0.184
0.074
0.415
0.683
0.587
0.310
0.016
-0.156
-0.249
-0.312
-0.351
-0.379
-0.380
-0.355
-0.323
-0.288
-0.250
-0.269
-0.299
-0.320
-0.322
-0.294
-0.200
0.059
0.655
1.947
3.709
6.194
18.515
122.901
1101.050
11749.249
118681.727
118683.500
75263.055
4472.273
305.681
29.559
4.124
1.154
0.859
1.530
3.389
6.406
8.431
7.578
4.823
2.638
1.572
0.981
0.538
0.122
-0.174
-0.330
-0.369
-0.352
-0.320
-0.282
-0.285
-0.294
-0.252
-0.120
0.195
0.868
2.391
6.695
19.236
39.311
50.763
50.407
175.867
1660.763
15872.814
88086.406
81215.961
14966.263
1659.217
185.082
28.521
10.253
8.213
7.818
11.113
25.368
54.928
84.043
69.690
40.030
20.005
12.950
8.828
5.547
2.826
1.003
0.049
-0.300
-0.363
-0.341
-0.308
-0.225
-0.090
0.262
1.013
2.567
5.913
13.901
43.310
187.586
567.143
801.036
399.283
267.207
1480.736
13090.763
62197.434
56301.895
11457.247
1355.938
192.432
57.983
55.045
61.230
48.423
64.437
199.989
623.775
1144.078
903.637
365.902
149.727
105.531
69.875
35.363
15.948
5.744
1.434
0.005
-0.331
-0.358
-0.325
0.190
0.995
2.903
6.786
13.509
27.237
63.155
247.723
2006.707
13607.204
23909.803
6513.993
1022.679
1359.582
8824.031
48333.383
76230.219
21119.594
2726.987
470.063
264.137
373.424
432.623
280.818
342.072
1551.305
9529.709
28355.242
18770.021
4015.063
1335.478
1293.764
740.251
240.729
70.900
20.878
5.149
0.810
-0.209
-0.367
-0.340
1.926
6.058
17.801
43.016
76.244
124.349
255.125
940.711
15364.632
100092.922
100145.414
100673.945
6454.042
6608.162
62760.953
101344.695
100979.047
100780.141
16802.648
3445.077
2167.343
2123.047
2296.467
1238.396
1697.628
11560.246
101712.312
100649.359
100504.656
42337.348
20705.461
31609.139
11458.240
1833.294
289.126
58.472
12.509
2.241
0.038
-0.344
-0.357
8.436
29.627
112.972
340.569
644.326
681.052
857.079
1885.489
34561.590
100264.000
100694.258
107056.414
67162.867
104720.742
139004.812
104185.281
100824.102
103794.289
66394.828
86423.242
35705.203
7634.496
5302.005
2870.107
7652.055
44150.129
113828.383
103226.688
102013.195
131481.766
104130.664
100485.117
100572.141
11889.447
934.018
148.684
27.498
4.897
0.476
-0.286
-0.360
29.284
115.182
670.116
3410.110
8551.312
6685.058
2564.461
2204.573
10812.655
100430.773
102078.594
109272.148
102806.484
102785.078
167748.828
125552.406
102276.031
123033.492
116927.367
100943.594
100526.438
33102.727
4035.269
3129.441
19620.926
91150.945
154114.953
108680.891
103935.000
176008.797
103241.953
102221.164
106460.453
37299.145
3118.465
428.448
65.473
9.835
1.195
-0.178
-0.347
81.153
346.112
2914.447
28301.455
100062.031
76078.695
10950.140
2051.189
1785.717
5631.380
11711.353
102941.523
100588.977
100935.320
107194.070
92004.086
88290.047
71567.617
103005.766
101092.406
100903.625
68394.438
2893.276
1983.069
14170.473
51544.477
66385.797
106563.125
78732.602
63667.848
102284.031
115356.797
175892.375
92755.680
14710.896
1401.294
140.378
17.254
2.028
-0.051
-0.326
154.286
609.166
5488.950
85184.258
100048.875
100093.992
23161.158
1769.056
454.876
490.654
1852.033
28671.639
100959.445
101830.805
101846.656
16189.122
4404.109
20844.596
106175.148
123001.531
120717.391
27840.336
2013.196
778.809
2941.871
8115.743
7557.560
5358.512
3512.006
7504.951
51442.906
139004.312
128274.953
103111.797
35258.664
2424.795
203.590
20.895
2.471
0.006
-0.309
181.341
569.694
3616.230
39031.004
100041.000
100032.266
12562.015
1111.869
169.380
116.277
517.710
4079.670
23999.963
48791.996
21979.148
4266.523
1723.304
8821.269
117130.836
138998.266
118691.688
87953.102
4065.097
427.509
458.924
819.654
798.666
520.000
395.026
892.763
4086.812
26065.146
101584.648
100389.164
20750.578
1713.733
152.055
18.077
2.115
-0.031
-0.309
122.631
299.114
1047.492
5392.394
13834.739
10299.120
2204.231
342.637
59.528
52.252
281.219
2301.612
16152.164
49696.578
29274.930
6840.024
6180.757
23863.609
102466.945
101749.898
101009.883
100315.133
11410.228
511.288
96.281
98.357
96.153
75.510
76.214
173.741
727.735
3912.838
12637.546
12559.826
3401.497
517.978
67.456
9.778
1.130
-0.138
-0.318
51.422
102.737
202.807
547.854
972.275
761.358
286.403
69.777
19.861
29.381
196.712
1600.869
11420.255
35149.984
21786.793
13121.481
44502.941
58735.559
109421.648
101141.969
100190.938
100049.781
9354.955
449.228
44.589
17.083
15.824
15.520
19.627
44.478
136.479
441.157
981.026
896.454
384.279
100.421
20.232
3.457
0.319
-0.255
-0.315
14.920
25.714
39.528
65.607
85.715
72.835
38.026
12.969
5.768
14.566
89.205
561.697
2629.951
5999.078
5761.210
19833.494
100459.031
103741.961
79170.406
101716.109
100160.023
43414.289
2608.958
199.691
21.533
4.610
2.855
3.140
4.990
10.791
26.326
55.398
91.985
83.913
49.178
16.911
4.695
0.801
-0.141
-0.310
-0.298
3.436
5.625
7.391
9.532
10.376
8.969
5.025
1.999
1.260
5.109
27.728
116.437
396.266
764.590
1561.743
9562.315
43536.316
43911.207
12210.565
10397.274
8609.467
2406.927
384.077
55.534
7.810
1.200
0.268
0.278
0.778
2.057
4.524
8.023
10.805
10.220
6.117
2.662
0.644
-0.109
-0.309
-0.325
-0.275
0.531
0.891
1.161
1.266
1.240
0.843
0.311
-0.125
-0.101
1.115
6.448
22.987
57.878
124.440
380.275
1766.929
4945.100
5008.009
1979.895
769.167
462.974
209.667
59.062
13.709
2.945
0.800
0.250
-0.040
-0.186
-0.064
0.306
0.816
1.050
0.941
0.490
0.019
-0.243
-0.347
-0.347
-0.307
-0.251
-0.112
-0.081
-0.087
-0.124
-0.198
-0.307
-0.430
-0.523
-0.495
-0.102
1.298
5.322
14.708
34.882
94.673
274.155
568.168
634.064
439.831
357.765
288.039
139.683
41.228
10.431
3.758
2.502
1.914
0.835
0.058
-0.374
-0.474
-0.438
-0.385
-0.371
-0.392
-0.411
-0.407
-0.378
-0.329
-0.277
-0.230
-0.219
-0.246
-0.288
-0.336
-0.393
-0.458
-0.516
-0.567
-0.569
-0.357
0.616
4.196
14.291
33.187
56.179
99.492
183.057
296.739
662.199
1853.671
2183.592
802.946
148.726
25.052
8.921
6.779
5.201
2.736
0.859
-0.181
-0.529
-0.603
-0.585
-0.544
-0.506
-0.462
-0.413
-0.358
-0.302
-0.251
-0.207
-0.217
-0.251
-0.290
-0.332
-0.383
-0.444
-0.496
-0.542
-0.548
-0.326
0.880
6.032
22.420
50.108
69.461
70.023
105.392
301.105
2033.335
9834.253
12186.529
3188.344
382.923
51.027
16.613
12.015
8.927
4.814
1.668
0.109
-0.444
-0.580
-0.573
-0.532
-0.486
-0.439
-0.384
-0.328
-0.272
-0.226
-0.183
-0.203
-0.232
-0.268
-0.309
-0.359
-0.419
-0.467
-0.510
-0.522
-0.306
0.875
5.902
21.890
48.084
62.722
50.083
60.341
258.886
2184.918
12186.374
15189.611
3892.303
430.148
69.380
22.970
14.672
10.046
5.310
1.885
0.211
-0.387
-0.539
-0.539
-0.497
-0.454
-0.409
-0.351
-0.296
-0.242
-0.200
-0.163
-0.180
-0.209
-0.243
-0.283
-0.330
-0.385
-0.432
-0.479
-0.509
-0.371
0.451
3.618
12.596
25.280
32.279
24.397
28.196
122.987
800.818
3184.745
3886.223
1273.909
237.796
61.149
24.600
12.733
7.681
4.075
1.375
0.067
-0.395
-0.509
-0.503
-0.460
-0.418
-0.371
-0.317
-0.261
-0.214
-0.176
-0.146
-0.154
-0.183
-0.215
-0.253
-0.297
-0.350
-0.400
-0.450
-0.497
-0.459
-0.097
1.111
4.204
8.458
10.057
8.217
9.816
33.728
145.460
376.026
452.314
225.622
87.818
41.324
19.021
8.573
4.403
2.012
0.504
-0.165
-0.425
-0.485
-0.466
-0.422
-0.382
-0.335
-0.285
-0.232
-0.191
-0.157
-0.131
-0.132
-0.159
-0.193
-0.226
-0.270
-0.323
-0.375
-0.425
-0.484
-0.503
-0.412
-0.071
0.679
1.643
2.113
2.059
2.888
7.696
22.603
45.430
54.482
43.779
32.208
20.784
10.107
4.424
1.775
0.537
-0.079
-0.370
-0.461
-0.470
-0.435
-0.396
-0.353
-0.305
-0.255
-0.211
-0.172
-0.143
-0.119
-0.117
-0.142
-0.171
-0.206
-0.246
-0.299
-0.355
-0.409
-0.462
-0.505
-0.515
-0.461
-0.290
-0.041
0.291
0.796
1.747
3.185
5.316
7.954
10.280
11.742
10.894
7.766
3.947
1.534
0.358
-0.147
-0.374
-0.463
-0.475
-0.453
-0.411
-0.370
-0.327
-0.278
-0.233
-0.193
-0.157
-0.132
-0.109
-0.108
-0.130
-0.157
-0.189
-0.229
-0.278
-0.337
-0.394
-0.446
-0.487
-0.522
-0.523
-0.451
-0.249
0.236
1.236
2.656
4.068
4.145
3.698
3.640
3.705
3.433
2.326
1.056
0.188
-0.254
-0.431
-0.480
-0.482
-0.463
-0.430
-0.390
-0.346
-0.302
-0.254
-0.214
-0.177
-0.144
-0.117
-0.097
-0.095
-0.121
-0.147
-0.177
-0.218
-0.265
-0.317
-0.376
-0.430
-0.462
-0.450
-0.367
-0.164
0.219
0.863
2.049
3.813
5.303
4.806
3.336
2.064
1.434
0.946
0.452
-0.015
-0.314
-0.466
-0.506
-0.493
-0.470
-0.443
-0.409
-0.367
-0.321
-0.278
-0.234
-0.196
-0.163
-0.131
-0.110
-0.091
-0.089
-0.110
-0.136
-0.168
-0.208
-0.255
-0.303
-0.358
-0.404
-0.386
-0.204
0.289
1.217
2.492
3.598
4.282
4.943
5.608
4.691
3.088
1.443
0.546
0.091
-0.202
-0.374
-0.477
-0.512
-0.499
-0.474
-0.451
-0.423
-0.385
-0.343
-0.300
-0.257
-0.217
-0.181
-0.152
-0.124
-0.104
-0.083
-0.081
-0.105
-0.128
-0.159
-0.199
-0.243
-0.287
-0.336
-0.347
-0.182
0.528
2.612
7.117
13.240
16.457
14.304
9.698
6.892
4.805
2.842
1.078
0.162
-0.255
-0.429
-0.496
-0.514
-0.508
-0.482
-0.455
-0.430
-0.395
-0.356
-0.314
-0.275
-0.236
-0.202
-0.171
-0.144
-0.116
-0.094
-0.078
-0.078
-0.098
-0.125
-0.157
-0.194
-0.236
-0.278
-0.312
-0.253
0.230
2.196
9.092
29.126
58.877
77.111
57.164
28.205
12.525
6.430
3.183
1.130
0.062
-0.359
-0.489
-0.512
-0.502
-0.486
-0.459
-0.431
-0.398
-0.360
-0.323
-0.284
-0.251
-0.218
-0.189
-0.160
-0.135
-0.110
-0.091
-0.076
-0.074
-0.093
-0.121
-0.156
-0.194
-0.233
-0.271
-0.281
-0.129
0.860
5.372
24.318
87.419
213.704
265.536
187.756
71.631
23.914
9.339
3.759
1.236
0.078
-0.356
-0.474
-0.491
-0.474
-0.455
-0.426
-0.395
-0.362
-0.328
-0.295
-0.261
-0.235
-0.206
-0.180
-0.157
-0.133
-0.109
-0.090
-0.071
-0.071
-0.092
-0.120
-0.153
-0.196
-0.234
-0.267
-0.259
-0.002
1.437
8.476
40.897
162.872
445.819
604.159
385.883
136.237
35.153
10.990
3.751
1.104
0.029
-0.347
-0.446
-0.458
-0.441
-0.419
-0.391
-0.358
-0.328
-0.298
-0.270
-0.245
-0.223
-0.199
-0.176
-0.154
-0.129
-0.104
-0.082
-0.067
-0.067
-0.089
-0.117
-0.152
-0.192
-0.227
-0.256
-0.239
0.065
1.716
9.445
43.985
170.782
459.545
620.894
397.466
142.003
38.926
11.068
3.583
0.927
-0.032
-0.347
-0.421
-0.429
-0.410
-0.381
-0.350
-0.317
-0.292
-0.269
-0.247
-0.228
-0.207
-0.188
-0.165
-0.147
-0.125
-0.101
-0.083
-0.064
-0.066
-0.088
-0.115
-0.153
-0.193
-0.220
-0.245
-0.223
0.121
1.862
9.500
39.442
133.622
311.313
408.230
270.665
115.405
47.599
20.157
7.091
1.810
0.135
-0.305
-0.391
-0.391
-0.371
-0.344
-0.316
-0.291
-0.271
-0.250
-0.228
-0.211
-0.194
-0.180
-0.161
-0.144
-0.122
-0.101
-0.082
-0.061
-0.065
-0.086
-0.114
-0.151
-0.188
-0.212
-0.235
-0.185
0.252
2.401
11.315
46.910
163.406
376.252
479.800
355.458
282.254
255.269
128.677
36.934
7.297
1.089
-0.132
-0.338
-0.346
-0.330
-0.311
-0.287
-0.266
-0.247
-0.227
-0.210
-0.194
-0.181
-0.168
-0.152
-0.138
-0.120
-0.099
-0.078
-0.061
-0.060
-0.083
-0.111
-0.147
-0.180
-0.203
-0.215
-0.116
0.536
3.365
15.747
69.530
259.036
727.995
983.614
1007.271
2307.005
3209.310
1244.763
211.180
28.938
3.600
0.234
-0.263
-0.309
-0.295
-0.280
-0.260
-0.239
-0.223
-0.207
-0.193
-0.179
-0.167
-0.157
-0.141
-0.128
-0.115
-0.094
-0.076
-0.059
-0.054
-0.079
-0.106
-0.139
-0.167
-0.193
-0.191
-0.016
0.906
4.695
18.829
73.264
277.421
732.076
1138.354
3095.254
21428.256
38283.578
8813.114
866.798
72.580
7.489
0.670
-0.180
-0.273
-0.264
-0.252
-0.233
-0.216
-0.201
-0.187
-0.175
-0.166
-0.157
-0.146
-0.132
-0.119
-0.105
-0.088
-0.073
-0.058
-0.081
-0.091
-0.102
-0.117
-0.132
-0.147
-0.169
-0.191
-0.210
-0.220
-0.225
-0.185
0.019
0.738
2.482
5.114
6.221
4.488
2.172
0.583
-0.026
-0.183
-0.214
-0.214
-0.211
-0.201
-0.194
-0.192
-0.192
-0.196
-0.199
-0.203
-0.205
-0.204
-0.198
-0.192
-0.181
-0.171
-0.158
-0.142
-0.124
-0.105
-0.119
-0.136
-0.153
-0.175
-0.198
-0.222
-0.248
-0.266
-0.276
-0.259
-0.061
0.970
5.470
20.553
50.645
67.513
43.889
16.725
4.169
0.696
-0.110
-0.254
-0.269
-0.268
-0.261
-0.250
-0.247
-0.250
-0.254
-0.260
-0.263
-0.263
-0.260
-0.253
-0.240
-0.228
-0.212
-0.195
-0.176
-0.154
-0.135
-0.156
-0.178
-0.203
-0.228
-0.255
-0.283
-0.310
-0.323
-0.332
-0.246
0.430
4.871
31.276
166.802
612.630
1035.039
516.424
132.098
21.973
3.172
0.198
-0.272
-0.328
-0.330
-0.325
-0.311
-0.308
-0.310
-0.314
-0.320
-0.323
-0.320
-0.315
-0.307
-0.295
-0.275
-0.254
-0.230
-0.205
-0.181
-0.174
-0.201
-0.230
-0.256
-0.281
-0.306
-0.332
-0.356
-0.371
-0.363
-0.129
1.557
14.492
134.187
1243.119
9807.666
21293.723
7136.773
867.846
91.123
9.273
0.889
-0.244
-0.380
-0.387
-0.385
-0.370
-0.361
-0.363
-0.371
-0.375
-0.374
-0.367
-0.363
-0.357
-0.341
-0.321
-0.296
-0.270
-0.239
-0.208
-0.223
-0.253
-0.278
-0.304
-0.326
-0.349
-0.380
-0.393
-0.392
-0.329
0.126
3.252
28.369
324.522
5259.672
91483.758
100042.617
62481.535
3185.097
196.872
17.288
1.611
-0.201
-0.416
-0.410
-0.371
-0.313
-0.273
-0.288
-0.326
-0.372
-0.398
-0.404
-0.396
-0.394
-0.384
-0.361
-0.336
-0.309
-0.277
-0.240
-0.265
-0.290
-0.317
-0.334
-0.345
-0.339
-0.308
-0.227
-0.063
0.187
0.917
5.055
37.683
383.077
5927.481
100246.477
100229.578
70938.984
3541.076
218.812
19.701
1.832
-0.163
-0.359
-0.206
0.107
0.521
0.771
0.734
0.380
0.081
-0.078
-0.145
-0.198
-0.253
-0.327
-0.370
-0.369
-0.345
-0.309
-0.271
-0.288
-0.312
-0.324
-0.293
-0.185
0.064
0.493
1.260
2.723
4.805
6.193
10.158
41.560
266.960
2076.715
14629.496
31121.543
10216.340
1136.465
118.944
14.718
1.962
0.212
0.259
1.206
3.583
6.866
9.849
8.942
5.752
3.294
2.256
1.910
1.583
0.906
0.282
-0.170
-0.336
-0.366
-0.339
-0.300
-0.293
-0.280
-0.178
0.118
0.857
2.505
5.276
11.472
27.291
56.846
70.115
50.163
60.715
249.662
1126.886
3111.763
3608.448
1586.527
357.479
65.149
12.485
3.680
2.445
3.468
9.242
27.137
68.135
100.967
89.681
48.183
24.587
17.516
16.257
13.457
8.566
3.736
0.910
-0.084
-0.335
-0.355
-0.325
-0.162
0.068
0.718
2.282
6.207
15.826
34.375
81.274
293.383
960.752
1366.075
631.040
196.553
287.158
1002.740
2442.050
2444.501
1143.996
293.364
68.630
21.800
13.967
12.864
17.349
50.987
221.711
826.788
1573.510
1239.184
486.712
191.572
149.252
126.818
99.450
60.163
21.401
5.450
0.819
-0.216
-0.360
-0.344
0.621
1.941
5.332
13.276
33.572
95.171
230.820
577.108
4069.581
38339.941
70872.023
15275.049
1492.408
679.225
2057.302
7120.121
9974.080
4018.631
829.822
195.371
85.184
62.042
54.597
65.898
252.075
2062.296
16913.488
60519.535
35049.441
6276.531
1944.052
1997.702
1318.268
703.841
342.741
94.250
18.566
2.996
0.082
-0.346
-0.361
4.410
12.117
33.084
88.042
197.771
548.888
1678.938
3754.553
44734.879
100467.570
100234.133
100912.898
11395.656
6415.070
11427.874
68439.977
100267.180
31646.609
3573.244
949.313
549.222
259.944
173.408
183.247
920.702
15508.603
100221.797
100162.633
100585.727
90426.281
42062.938
76265.852
23906.734
4411.682
1308.932
263.264
41.239
5.981
0.495
-0.309
-0.374
22.307
63.920
252.458
927.534
1936.561
3151.998
10851.350
22573.555
109371.367
101783.219
101051.617
111383.383
115291.211
101672.555
94579.820
106446.406
100633.406
86049.781
9895.548
8149.994
4531.764
1187.465
367.541
348.426
1950.848
49390.270
100836.391
100466.984
102683.352
167726.188
107089.078
100632.242
101364.938
25406.727
2372.807
386.548
57.636
8.113
0.851
-0.275
-0.385
106.501
330.564
1978.629
15355.860
54437.125
38059.457
28809.645
55606.301
46897.992
103285.023
103438.141
200066.406
105355.094
101119.992
109412.992
119322.359
101937.492
38454.496
31689.447
76233.336
31536.881
4564.154
618.733
424.868
2029.770
30277.402
101725.055
100802.828
105442.531
200044.297
104541.508
100695.773
101232.961
69297.805
2698.280
337.872
54.938
8.439
1.026
-0.246
-0.389
466.288
1468.275
13213.162
100295.859
100313.508
102031.086
80230.539
28465.055
14503.211
14421.738
25992.943
105947.516
101089.977
100982.461
102234.594
93075.234
13912.151
10502.703
61676.270
100881.352
68433.750
7372.167
764.983
337.334
1132.251
6423.413
61828.176
100678.461
103502.297
116934.383
101483.945
101278.312
103238.000
37972.398
2491.809
345.394
54.606
8.911
1.101
-0.221
-0.382
1518.157
4515.750
34016.504
100835.461
100260.898
100583.977
102202.656
9047.329
2626.217
1138.277
2754.873
55260.059
104934.250
112583.500
108748.109
28001.908
2661.842
4274.217
26204.576
72814.602
39814.547
7831.656
1013.953
227.021
406.567
1075.797
2878.846
6118.287
4997.923
13705.517
100587.805
102234.586
74122.492
11739.787
2445.508
381.026
59.928
9.074
1.084
-0.211
-0.368
2252.315
6586.518
19687.770
101229.188
100254.852
100133.094
95835.414
3774.373
501.905
241.583
946.977
10286.545
107285.648
167742.359
123115.336
20466.422
3484.114
7245.737
103289.219
105009.570
102871.648
68465.148
3520.144
297.324
113.846
178.103
273.871
343.935
418.032
1040.105
3706.133
6304.679
6444.908
4568.757
1418.559
279.587
45.446
6.889
0.798
-0.240
-0.364
1355.079
3087.323
4994.409
29013.201
100155.922
67742.195
9380.553
867.002
133.529
106.935
905.797
17256.918
101238.977
101818.727
102011.227
70147.484
46518.605
58925.402
108792.961
101454.500
100420.359
100128.969
10321.316
456.315
53.734
33.126
38.019
42.504
55.991
120.130
321.185
693.477
1204.655
1101.394
459.613
110.636
22.240
3.795
0.331
-0.290
-0.360
363.271
759.132
928.478
1670.179
3165.000
2404.477
764.386
147.526
36.341
65.187
662.744
11382.998
100111.062
100413.203
104929.305
143473.266
102634.945
112673.695
200054.609
104898.609
100342.117
100044.773
8496.911
413.815
36.512
8.440
6.402
6.731
10.153
21.804
52.153
116.138
189.400
169.418
90.333
30.091
7.350
1.364
-0.085
-0.342
-0.350
69.522
125.287
139.762
158.317
189.464
154.724
73.065
22.878
10.117
31.282
266.763
2613.627
25486.510
85551.562
57778.027
107068.875
100927.578
103215.820
148465.781
108509.531
100453.094
34989.488
2198.535
185.847
19.434
2.977
0.964
0.876
1.723
4.201
9.998
19.286
28.531
27.368
16.386
6.512
1.789
0.140
-0.304
-0.370
-0.333
12.330
18.892
21.452
21.104
19.732
15.201
8.379
3.523
2.522
11.191
67.465
385.275
1597.360
3699.300
7261.993
100778.859
100359.789
100695.883
102784.578
12642.613
7354.660
2231.033
359.817
52.967
8.397
1.771
0.559
0.109
0.013
0.440
1.560
3.048
4.115
3.909
2.395
0.961
0.045
-0.310
-0.387
-0.367
-0.308
1.946
2.985
3.150
2.897
2.359
1.561
0.721
0.096
0.232
2.584
13.678
52.405
151.722
346.496
1272.981
9640.824
44133.766
44593.422
10257.962
1717.689
592.441
238.190
66.446
17.008
6.374
4.686
3.586
1.953
0.469
-0.156
-0.211
-0.011
0.153
0.138
-0.072
-0.278
-0.398
-0.427
-0.398
-0.342
-0.283
0.113
0.206
0.204
0.096
-0.053
-0.245
-0.412
-0.525
-0.423
0.390
3.875
15.567
48.604
126.473
332.186
1198.293
3434.888
4618.853
2709.877
1693.091
1385.865
515.853
114.316
26.725
17.574
18.567
15.579
8.228
2.862
0.469
-0.384
-0.561
-0.554
-0.523
-0.516
-0.504
-0.478
-0.430
-0.370
-0.311
-0.257
-0.209
-0.233
-0.279
-0.342
-0.418
-0.497
-0.556
-0.606
-0.528
0.202
4.089
24.894
110.689
336.314
508.222
704.249
1765.916
3307.466
5637.467
27326.170
34048.320
6463.536
640.699
86.758
49.363
54.868
45.885
22.581
7.812
1.781
-0.092
-0.560
-0.631
-0.602
-0.559
-0.516
-0.464
-0.402
-0.341
-0.283
-0.228
-0.240
-0.274
-0.320
-0.373
-0.432
-0.491
-0.538
-0.579
-0.490
0.431
6.419
44.180
248.374
876.452
1181.225
742.433
840.605
2104.595
27480.074
100227.766
100083.555
62539.023
2478.724
226.397
106.607
109.774
89.315
42.831
13.868
3.300
0.277
-0.459
-0.591
-0.577
-0.530
-0.483
-0.430
-0.371
-0.309
-0.254
-0.203
-0.223
-0.259
-0.300
-0.349
-0.404
-0.462
-0.511
-0.550
-0.457
0.474
6.455
44.062
247.406
870.647
1149.780
582.221
337.564
1471.481
38411.051
100088.008
100105.805
91676.242
2929.834
384.634
159.005
136.596
97.849
46.288
15.018
3.692
0.429
-0.387
-0.549
-0.545
-0.498
-0.451
-0.397
-0.338
-0.276
-0.226
-0.182
-0.200
-0.236
-0.276
-0.322
-0.375
-0.432
-0.476
-0.523
-0.462
0.209
4.094
23.733
105.966
315.828
407.168
228.347
123.570
521.824
7169.524
62508.281
91597.102
13996.670
1552.542
474.050
183.429
98.899
65.492
30.570
10.735
2.671
0.289
-0.371
-0.515
-0.505
-0.460
-0.413
-0.360
-0.303
-0.247
-0.201
-0.164
-0.174
-0.209
-0.245
-0.290
-0.344
-0.398
-0.445
-0.495
-0.491
-0.178
1.410
7.783
27.557
63.978
80.406
52.596
35.702
110.189
680.988
2413.645
3024.042
1303.240
673.409
385.589
144.517
55.650
29.218
13.770
5.152
1.353
0.004
-0.398
-0.490
-0.469
-0.425
-0.379
-0.329
-0.274
-0.224
-0.180
-0.147
-0.153
-0.184
-0.219
-0.261
-0.315
-0.372
-0.422
-0.474
-0.510
-0.414
0.099
1.778
5.812
11.282
13.528
11.553
11.757
24.435
70.363
157.281
215.597
239.653
256.282
160.271
70.078
24.651
10.525
4.626
1.662
0.301
-0.264
-0.444
-0.473
-0.443
-0.398
-0.351
-0.300
-0.249
-0.202
-0.164
-0.135
-0.134
-0.163
-0.198
-0.239
-0.291
-0.351
-0.408
-0.461
-0.506
-0.507
-0.388
0.000
0.852
2.150
3.788
7.002
13.255
20.384
25.089
32.438
45.634
62.146
69.216
50.694
23.120
9.032
3.230
1.110
0.191
-0.242
-0.426
-0.477
-0.461
-0.423
-0.378
-0.328
-0.278
-0.232
-0.187
-0.152
-0.124
-0.122
-0.148
-0.180
-0.220
-0.269
-0.330
-0.392
-0.446
-0.496
-0.529
-0.514
-0.370
0.038
1.035
3.825
10.860
24.784
36.418
36.241
25.258
20.976
22.138
20.308
14.003
6.776
2.575
0.633
-0.089
-0.356
-0.461
-0.495
-0.486
-0.451
-0.406
-0.359
-0.306
-0.259
-0.213
-0.174
-0.138
-0.113
-0.112
-0.138
-0.168
-0.205
-0.255
-0.312
-0.372
-0.433
-0.484
-0.490
-0.406
-0.107
0.627
2.125
5.995
14.996
32.882
50.330
45.262
28.425
15.338
10.634
7.880
4.488
2.033
0.470
-0.223
-0.462
-0.518
-0.515
-0.498
-0.468
-0.427
-0.381
-0.335
-0.284
-0.238
-0.195
-0.158
-0.128
-0.104
-0.102
-0.128
-0.159
-0.197
-0.245
-0.298
-0.355
-0.414
-0.439
-0.331
0.140
1.595
4.833
9.244
14.271
21.008
33.934
44.504
40.940
23.483
11.133
5.553
3.110
1.430
0.351
-0.212
-0.471
-0.542
-0.532
-0.503
-0.480
-0.445
-0.404
-0.359
-0.311
-0.264
-0.220
-0.184
-0.152
-0.121
-0.099
-0.094
-0.120
-0.151
-0.187
-0.233
-0.284
-0.339
-0.387
-0.332
0.124
2.111
9.030
27.470
59.742
75.707
63.712
48.012
42.428
34.116
19.595
8.641
3.157
1.095
0.191
-0.249
-0.456
-0.530
-0.537
-0.510
-0.484
-0.456
-0.420
-0.379
-0.329
-0.283
-0.243
-0.208
-0.177
-0.145
-0.116
-0.092
-0.091
-0.115
-0.145
-0.183
-0.231
-0.276
-0.328
-0.345
-0.137
1.147
8.021
37.404
150.149
411.674
560.335
368.164
152.985
73.523
43.288
21.933
8.557
2.423
0.379
-0.274
-0.473
-0.526
-0.531
-0.515
-0.486
-0.458
-0.425
-0.388
-0.347
-0.305
-0.265
-0.227
-0.194
-0.167
-0.138
-0.110
-0.090
-0.087
-0.110
-0.144
-0.184
-0.229
-0.272
-0.315
-0.289
0.142
2.883
20.185
122.348
701.172
2607.282
4054.808
2031.976
552.033
141.061
61.470
27.642
9.502
2.437
0.211
-0.390
-0.516
-0.526
-0.510
-0.488
-0.456
-0.427
-0.394
-0.358
-0.320
-0.284
-0.251
-0.218
-0.189
-0.165
-0.136
-0.109
-0.087
-0.083
-0.109
-0.142
-0.181
-0.229
-0.272
-0.301
-0.233
0.415
4.648
33.822
248.164
1707.993
8498.927
15272.745
7045.792
1259.287
208.741
61.628
24.011
7.841
1.864
0.083
-0.406
-0.500
-0.501
-0.478
-0.453
-0.422
-0.394
-0.359
-0.326
-0.295
-0.268
-0.240
-0.212
-0.184
-0.161
-0.133
-0.108
-0.084
-0.083
-0.107
-0.141
-0.183
-0.226
-0.260
-0.287
-0.196
0.613
5.591
36.502
258.392
1888.546
9417.855
15347.007
7091.930
1266.835
195.176
47.931
16.092
5.169
1.160
-0.090
-0.403
-0.470
-0.467
-0.441
-0.413
-0.383
-0.354
-0.324
-0.293
-0.267
-0.244
-0.222
-0.200
-0.179
-0.156
-0.131
-0.106
-0.084
-0.081
-0.105
-0.138
-0.183
-0.224
-0.252
-0.272
-0.155
0.741
5.613
32.005
186.756
986.943
3442.916
5193.533
2819.731
722.012
173.179
55.134
17.759
4.866
0.902
-0.160
-0.407
-0.443
-0.430
-0.408
-0.376
-0.345
-0.316
-0.288
-0.264
-0.241
-0.221
-0.204
-0.186
-0.170
-0.152
-0.129
-0.106
-0.081
-0.079
-0.104
-0.138
-0.181
-0.217
-0.239
-0.249
-0.045
1.185
7.755
41.370
232.749
1305.894
4533.704
6513.624
3195.876
1208.714
841.928
390.328
88.618
15.673
2.301
0.003
-0.362
-0.398
-0.388
-0.370
-0.342
-0.311
-0.283
-0.260
-0.238
-0.221
-0.203
-0.191
-0.174
-0.159
-0.144
-0.127
-0.103
-0.080
-0.075
-0.101
-0.135
-0.173
-0.205
-0.227
-0.200
0.211
2.396
13.182
66.113
417.059
3160.070
15356.972
23229.186
10707.379
16423.260
26978.270
7154.924
730.423
67.929
7.054
0.557
-0.261
-0.353
-0.344
-0.334
-0.307
-0.280
-0.254
-0.235
-0.212
-0.191
-0.176
-0.171
-0.159
-0.151
-0.136
-0.117
-0.100
-0.077
-0.068
-0.096
-0.129
-0.165
-0.194
-0.211
-0.121
0.604
4.523
22.894
99.849
518.314
3208.901
16974.814
26330.971
29786.062
101332.469
100162.789
100020.891
4277.312
210.253
15.568
1.333
-0.155
-0.309
-0.308
-0.298
-0.275
-0.248
-0.228
-0.206
-0.179
-0.152
-0.137
-0.139
-0.143
-0.139
-0.127
-0.109
-0.093
-0.075
-0.089
-0.100
-0.112
-0.126
-0.139
-0.154
-0.174
-0.193
-0.212
-0.222
-0.227
-0.212
-0.108
0.209
0.930
1.896
2.324
1.777
0.809
0.150
-0.118
-0.195
-0.208
-0.206
-0.206
-0.196
-0.195
-0.196
-0.200
-0.208
-0.215
-0.220
-0.221
-0.219
-0.213
-0.208
-0.199
-0.191
-0.180
-0.166
-0.148
-0.115
-0.130
-0.148
-0.165
-0.186
-0.207
-0.229
-0.253
-0.271
-0.279
-0.276
-0.179
0.279
1.988
7.063
14.622
19.128
13.667
5.794
1.619
0.178
-0.185
-0.255
-0.260
-0.261
-0.256
-0.249
-0.252
-0.260
-0.270
-0.275
-0.278
-0.276
-0.274
-0.267
-0.256
-0.241
-0.223
-0.207
-0.191
-0.172
-0.149
-0.171
-0.193
-0.218
-0.241
-0.264
-0.287
-0.312
-0.325
-0.336
-0.305
0.010
1.715
9.869
41.016
105.290
153.899
97.599
33.135
7.515
1.167
-0.071
-0.294
-0.320
-0.320
-0.318
-0.309
-0.312
-0.323
-0.334
-0.336
-0.335
-0.333
-0.331
-0.323
-0.306
-0.286
-0.265
-0.242
-0.220
-0.197
-0.193
-0.222
-0.248
-0.271
-0.293
-0.317
-0.340
-0.364
-0.376
-0.380
-0.278
0.464
4.923
31.479
180.719
668.257
1132.747
562.565
142.789
23.551
3.369
0.158
-0.324
-0.380
-0.384
-0.384
-0.375
-0.373
-0.381
-0.387
-0.385
-0.385
-0.381
-0.376
-0.362
-0.342
-0.319
-0.298
-0.276
-0.247
-0.219
-0.245
-0.273
-0.295
-0.322
-0.342
-0.360
-0.382
-0.398
-0.399
-0.381
-0.192
1.066
8.910
65.382
479.754
2383.718
4282.451
1970.400
342.467
47.740
5.871
0.432
-0.330
-0.424
-0.415
-0.385
-0.341
-0.309
-0.325
-0.358
-0.390
-0.404
-0.396
-0.374
-0.351
-0.339
-0.326
-0.307
-0.280
-0.252
-0.226
-0.283
-0.306
-0.332
-0.344
-0.327
-0.286
-0.219
-0.141
-0.025
0.081
0.312
1.814
11.389
75.840
534.947
2646.227
4756.650
2177.896
376.700
49.207
6.231
0.520
-0.343
-0.410
-0.286
-0.032
0.300
0.505
0.479
0.250
0.032
-0.029
0.004
0.053
-0.013
-0.143
-0.242
-0.265
-0.245
-0.220
-0.206
-0.301
-0.326
-0.321
-0.232
0.001
0.444
1.102
1.858
2.930
4.041
4.479
5.013
12.269
54.934
260.357
877.236
1435.271
711.399
170.798
30.002
4.826
0.458
-0.249
-0.076
0.708
2.461
5.255
7.191
6.593
4.602
2.943
2.769
3.329
3.583
2.724
1.217
0.286
-0.102
-0.184
-0.180
-0.177
-0.298
-0.268
-0.087
0.462
1.935
4.962
9.543
15.687
26.290
42.919
49.801
32.723
23.230
47.682
135.640
280.510
344.361
203.609
69.879
17.762
4.036
0.894
0.494
1.556
6.305
20.381
45.670
72.048
60.675
36.121
21.426
21.801
30.733
36.528
26.449
10.854
3.066
0.507
-0.091
-0.179
-0.188
-0.078
0.242
1.155
3.883
11.768
33.404
76.930
124.947
250.048
593.529
806.571
382.447
116.751
76.812
142.588
254.775
271.400
163.381
64.680
20.832
7.302
3.614
3.291
7.675
32.951
152.031
516.859
890.494
769.038
319.881
149.784
173.229
303.977
426.307
274.469
80.144
17.150
2.662
0.183
-0.199
-0.251
1.215
3.040
7.306
20.310
66.355
263.744
791.913
1320.599
2732.653
13837.753
23952.162
6499.379
875.743
313.909
404.674
756.552
897.362
489.003
169.673
55.354
24.949
13.985
11.462
25.839
147.348
1136.536
7033.209
20697.840
13878.251
3133.590
1263.461
1693.089
3537.185
6615.008
3217.425
569.963
69.124
8.858
0.843
-0.220
-0.322
8.495
18.498
43.980
119.136
382.937
2134.549
12624.265
26145.598
27704.881
102040.344
100349.500
100551.609
5601.381
2956.438
2290.156
3220.555
3799.748
1761.420
500.117
185.099
103.553
51.378
30.495
60.981
500.649
7054.192
100032.062
100060.492
100361.320
28299.635
18604.398
30549.744
34189.324
81996.672
27011.453
2403.746
184.336
17.577
1.634
-0.176
-0.367
52.506
118.289
333.240
1152.286
3096.644
15529.309
100635.180
101085.484
133989.062
113877.375
101302.156
104936.578
41420.598
76351.086
26798.852
7710.573
7369.654
3279.996
1019.630
748.220
466.076
178.362
64.133
99.511
872.769
18749.607
100079.586
100149.539
101455.938
121028.875
103588.719
103095.328
143205.000
110318.898
49377.512
3241.019
237.320
21.012
2.073
-0.153
-0.391
409.847
933.932
3003.008
21036.393
86606.023
85522.711
107773.977
101294.023
109904.852
131542.281
103018.398
86690.578
102701.852
100382.492
100902.820
18147.818
4955.548
2312.690
1768.541
2495.326
1488.544
473.141
112.856
103.897
730.201
11464.257
100123.641
100227.852
102861.719
139207.109
102522.125
101341.812
109902.695
52350.434
12099.313
1343.124
138.304
15.812
1.731
-0.174
-0.403
3450.478
10104.571
23907.730
101936.188
101269.102
116919.797
200028.344
103521.469
101270.102
22274.174
12002.091
57238.336
101070.867
101335.945
101163.594
26497.238
2279.592
1191.195
2346.031
4069.956
2508.638
757.197
167.809
84.121
302.347
2498.819
20788.262
76049.367
50453.941
50433.824
100772.953
100396.266
101088.398
17091.857
1880.472
331.923
54.339
8.811
1.037
-0.249
-0.414
25527.340
101334.578
119262.227
110328.773
101267.891
102937.266
118689.219
50441.887
19106.738
3232.536
1975.592
20591.191
112569.828
138958.766
123020.398
13611.684
1491.501
1011.063
2826.606
6484.085
5281.898
1712.695
330.103
78.816
99.545
382.910
1383.856
2930.501
2761.020
6494.080
43581.961
85317.711
25839.752
3275.009
523.686
111.846
24.932
4.885
0.527
-0.321
-0.416
54159.219
100891.797
120687.133
120695.305
101509.438
100451.773
101143.570
6139.019
1395.723
470.452
1134.529
17477.510
111354.422
120725.133
108715.625
56612.688
5378.369
4485.806
16629.254
76555.695
68064.508
11467.831
1162.401
129.443
38.495
62.158
133.500
201.566
270.948
640.239
1917.982
2743.170
1689.062
603.277
192.118
55.945
13.894
2.765
0.150
-0.369
-0.410
20714.178
85384.258
63870.629
48267.223
100899.727
100127.531
12612.711
1165.881
199.307
157.098
1636.477
54324.023
100719.688
101111.750
102127.047
118877.203
106164.523
104005.852
86456.531
101651.625
100213.586
43438.629
2617.460
203.383
27.302
12.942
17.893
24.583
37.319
79.689
168.192
235.925
223.556
144.525
69.769
24.526
6.604
1.221
-0.129
-0.398
-0.395
2852.554
7087.105
6210.618
3268.332
3967.992
2884.353
902.406
175.367
45.407
99.583
1235.699
34979.930
100096.664
100515.148
109398.883
200057.688
104700.148
103642.555
148467.328
108511.367
100456.742
34989.773
2395.756
186.325
21.197
4.012
2.725
3.613
6.097
12.660
25.159
38.120
45.511
38.667
22.049
8.736
2.500
0.259
-0.326
-0.414
-0.383
308.340
567.534
522.757
320.781
253.913
184.243
79.750
26.696
12.311
44.994
444.840
6404.561
95620.711
100659.766
118693.992
118740.867
101469.117
101320.852
108623.484
53674.195
32074.992
7076.953
825.297
94.048
12.069
1.973
0.516
0.360
0.806
2.334
5.097
8.730
10.939
9.581
5.807
2.422
0.487
-0.227
-0.420
-0.418
-0.361
35.901
57.264
54.369
38.407
27.789
18.583
9.833
3.943
3.162
15.093
100.346
653.391
3429.683
8177.279
14725.253
101666.000
101378.141
102082.711
102023.852
11017.965
2532.379
810.962
170.147
32.247
7.739
4.177
2.948
1.449
0.489
0.336
0.922
1.812
2.361
2.001
1.073
0.260
-0.245
-0.432
-0.449
-0.401
-0.341
4.650
6.816
6.935
5.325
3.384
2.058
0.853
0.142
0.396
3.707
20.320
79.821
253.169
584.889
2246.208
20525.527
109395.828
120736.836
29100.342
3694.345
654.068
201.536
58.200
21.669
18.914
21.757
18.596
10.505
3.786
0.748
0.
-0.036
0.053
-0.004
-0.211
-0.383
-0.476
-0.484
-0.438
-0.374
-0.316
0.475
0.653
0.629
0.382
0.078
-0.201
-0.430
-0.551
-0.341
1.138
8.134
40.045
174.957
546.941
1241.761
6173.301
46319.703
102958.297
50087.469
7924.719
3419.569
1028.308
189.343
66.638
90.528
124.294
99.834
48.139
15.492
3.691
0.402
-0.356
-0.484
-0.513
-0.534
-0.544
-0.526
-0.476
-0.412
-0.346
-0.288
-0.182
-0.198
-0.251
-0.338
-0.440
-0.530
-0.599
-0.628
-0.381
1.515
14.365
116.269
956.965
4784.614
7576.243
6899.889
39471.770
100804.055
54398.531
104894.086
100522.844
21419.383
1369.184
269.536
367.841
565.950
444.822
172.977
45.604
9.832
1.605
-0.124
-0.507
-0.587
-0.583
-0.556
-0.507
-0.445
-0.382
-0.318
-0.257
-0.260
-0.301
-0.352
-0.412
-0.476
-0.537
-0.585
-0.589
-0.226
2.564
25.779
269.127
3183.171
26852.654
48963.406
12501.352
9553.501
19345.838
108514.414
101749.906
100401.148
100552.312
6600.309
933.523
995.557
1604.653
1231.165
412.794
88.441
16.615
2.951
0.214
-0.399
-0.547
-0.557
-0.524
-0.472
-0.414
-0.351
-0.286
-0.228
-0.245
-0.287
-0.333
-0.389
-0.448
-0.505
-0.558
-0.551
-0.146
2.765
26.335
270.333
3183.573
30173.051
48823.418
11213.977
2031.881
4535.361
100990.672
100429.844
100822.398
102862.242
12033.887
3097.120
1576.829
1959.507
1459.745
482.081
102.499
19.670
3.583
0.445
-0.324
-0.509
-0.523
-0.489
-0.436
-0.377
-0.315
-0.255
-0.205
-0.222
-0.262
-0.307
-0.361
-0.417
-0.472
-0.522
-0.530
-0.212
1.897
15.268
126.882
955.080
4741.315
7155.477
2432.681
542.519
1143.563
24023.555
100262.281
101584.922
62879.305
17451.783
7287.690
1815.229
1061.291
674.575
252.744
62.732
14.075
3.156
0.393
-0.315
-0.490
-0.497
-0.455
-0.402
-0.343
-0.284
-0.231
-0.186
-0.194
-0.234
-0.276
-0.329
-0.385
-0.439
-0.490
-0.517
-0.338
0.755
6.156
32.995
150.196
446.925
573.413
305.984
112.839
208.354
1408.221
6644.305
8478.280
8576.688
12823.765
5917.268
1265.331
376.110
197.645
82.843
26.483
7.518
1.939
0.141
-0.365
-0.484
-0.471
-0.423
-0.371
-0.315
-0.259
-0.210
-0.169
-0.171
-0.206
-0.250
-0.298
-0.357
-0.415
-0.468
-0.510
-0.452
0.024
1.924
7.917
24.052
47.818
59.930
46.332
41.812
65.576
144.771
356.664
805.566
2024.509
2914.287
1738.030
477.160
124.103
48.217
22.224
8.794
3.095
0.730
-0.147
-0.432
-0.478
-0.446
-0.397
-0.344
-0.292
-0.237
-0.192
-0.155
-0.153
-0.187
-0.227
-0.274
-0.333
-0.397
-0.456
-0.505
-0.513
-0.363
0.269
1.841
4.919
9.754
17.335
39.719
92.288
148.413
148.113
137.394
214.069
408.783
479.501
315.769
114.260
35.706
12.917
5.654
2.347
0.822
-0.019
-0.367
-0.474
-0.468
-0.426
-0.378
-0.325
-0.272
-0.219
-0.178
-0.141
-0.138
-0.168
-0.208
-0.256
-0.313
-0.379
-0.444
-0.498
-0.533
-0.508
-0.290
0.351
1.873
5.954
20.837
79.268
231.831
415.447
367.722
201.571
133.123
141.125
124.966
73.230
29.698
10.325
3.395
1.185
0.293
-0.149
-0.368
-0.480
-0.493
-0.457
-0.412
-0.360
-0.307
-0.252
-0.204
-0.164
-0.131
-0.126
-0.158
-0.194
-0.240
-0.298
-0.361
-0.425
-0.492
-0.531
-0.490
-0.246
0.529
2.562
8.185
27.728
112.483
360.647
656.479
567.992
252.846
104.148
71.523
50.669
26.068
10.134
3.306
0.773
-0.074
-0.350
-0.456
-0.500
-0.512
-0.485
-0.443
-0.391
-0.341
-0.287
-0.236
-0.192
-0.151
-0.120
-0.118
-0.146
-0.183
-0.228
-0.287
-0.348
-0.413
-0.473
-0.469
-0.235
0.736
3.948
11.912
25.260
47.137
111.042
295.522
510.642
440.481
195.338
70.573
32.356
18.810
9.353
3.621
0.961
-0.072
-0.425
-0.522
-0.532
-0.521
-0.500
-0.464
-0.416
-0.366
-0.310
-0.263
-0.221
-0.182
-0.145
-0.115
-0.109
-0.140
-0.175
-0.221
-0.276
-0.332
-0.397
-0.435
-0.297
0.618
4.838
22.693
82.270
203.024
284.090
243.361
249.743
321.500
269.132
129.985
44.633
15.939
6.716
2.883
0.969
0.000
-0.384
-0.525
-0.546
-0.530
-0.509
-0.476
-0.436
-0.389
-0.340
-0.291
-0.247
-0.208
-0.174
-0.139
-0.111
-0.104
-0.132
-0.169
-0.214
-0.269
-0.323
-0.379
-0.369
0.051
2.759
18.784
114.003
648.799
2394.594
3726.092
2107.665
750.453
534.794
404.944
164.417
49.273
12.399
3.048
0.684
-0.089
-0.394
-0.506
-0.547
-0.538
-0.508
-0.476
-0.440
-0.402
-0.359
-0.321
-0.276
-0.233
-0.199
-0.169
-0.134
-0.107
-0.101
-0.130
-0.167
-0.216
-0.269
-0.321
-0.359
-0.281
0.591
6.746
55.125
477.721
4853.505
34956.203
75892.234
25568.002
3519.050
1071.361
643.049
238.500
57.931
12.622
2.142
0.052
-0.423
-0.524
-0.546
-0.543
-0.516
-0.475
-0.431
-0.387
-0.346
-0.319
-0.292
-0.259
-0.226
-0.194
-0.163
-0.133
-0.105
-0.097
-0.128
-0.166
-0.214
-0.267
-0.312
-0.336
-0.187
1.090
10.642
101.081
1132.815
20694.793
100029.266
100052.156
100119.539
11678.520
1260.699
507.776
193.250
49.776
9.926
1.548
-0.159
-0.502
-0.544
-0.531
-0.511
-0.477
-0.429
-0.374
-0.326
-0.295
-0.277
-0.262
-0.240
-0.217
-0.190
-0.162
-0.132
-0.106
-0.097
-0.126
-0.167
-0.214
-0.259
-0.291
-0.313
-0.125
1.441
12.539
106.806
1254.513
20788.113
100249.055
100298.203
100235.711
12705.419
933.838
242.209
91.245
25.797
5.818
0.806
-0.278
-0.499
-0.519
-0.500
-0.478
-0.434
-0.380
-0.327
-0.279
-0.253
-0.243
-0.234
-0.222
-0.204
-0.185
-0.161
-0.131
-0.105
-0.095
-0.125
-0.165
-0.213
-0.248
-0.278
-0.285
-0.034
1.723
12.339
88.274
689.834
6791.867
46782.367
100427.180
33638.230
4223.279
511.207
128.316
43.373
12.663
2.780
0.271
-0.356
-0.481
-0.482
-0.461
-0.430
-0.388
-0.339
-0.293
-0.253
-0.226
-0.217
-0.213
-0.205
-0.189
-0.173
-0.155
-0.133
-0.104
-0.094
-0.124
-0.163
-0.207
-0.238
-0.265
-0.231
0.256
3.052
18.177
111.776
911.513
9267.467
63341.090
104897.234
30875.945
4197.659
1402.014
529.743
117.024
19.988
3.223
0.167
-0.370
-0.453
-0.441
-0.423
-0.387
-0.350
-0.311
-0.263
-0.212
-0.173
-0.157
-0.167
-0.179
-0.175
-0.161
-0.146
-0.128
-0.102
-0.090
-0.120
-0.159
-0.198
-0.226
-0.239
-0.114
0.951
7.229
41.443
246.526
2234.322
39197.805
100332.172
100592.992
103378.711
37185.320
49378.441
10974.124
953.749
85.372
8.763
0.683
-0.292
-0.404
-0.398
-0.380
-0.346
-0.313
-0.271
-0.207
-0.116
-0.029
-0.003
-0.059
-0.114
-0.148
-0.152
-0.139
-0.121
-0.098
-0.084
-0.115
-0.152
-0.185
-0.212
-0.207
0.066
2.242
16.583
112.838
712.866
3505.479
44765.363
100523.078
101238.523
143192.500
110299.828
100603.992
100053.078
6432.941
267.389
17.860
1.525
-0.170
-0.351
-0.354
-0.337
-0.306
-0.274
-0.221
-0.118
0.060
0.202
0.241
0.137
-0.021
-0.108
-0.137
-0.129
-0.111
-0.094
-0.096
-0.108
-0.120
-0.134
-0.147
-0.160
-0.177
-0.194
-0.210
-0.221
-0.226
-0.223
-0.189
-0.081
0.143
0.416
0.502
0.390
0.118
-0.088
-0.175
-0.197
-0.197
-0.199
-0.197
-0.191
-0.193
-0.199
-0.209
-0.220
-0.225
-0.229
-0.230
-0.228
-0.225
-0.219
-0.210
-0.199
-0.186
-0.175
-0.161
-0.125
-0.141
-0.159
-0.177
-0.195
-0.215
-0.234
-0.255
-0.272
-0.280
-0.281
-0.252
-0.099
0.396
1.501
3.197
3.904
2.802
1.315
0.312
-0.107
-0.225
-0.247
-0.248
-0.250
-0.247
-0.246
-0.259
-0.271
-0.278
-0.283
-0.285
-0.283
-0.276
-0.264
-0.252
-0.242
-0.231
-0.216
-0.198
-0.182
-0.162
-0.185
-0.210
-0.232
-0.253
-0.271
-0.292
-0.313
-0.329
-0.337
-0.333
-0.238
0.263
2.092
7.043
15.628
19.117
13.649
6.159
1.587
0.165
-0.228
-0.299
-0.307
-0.308
-0.306
-0.309
-0.319
-0.332
-0.339
-0.342
-0.340
-0.327
-0.297
-0.263
-0.244
-0.243
-0.243
-0.230
-0.210
-0.193
-0.211
-0.241
-0.264
-0.286
-0.307
-0.327
-0.346
-0.370
-0.382
-0.387
-0.365
-0.140
0.990
5.842
22.071
54.553
72.764
50.661
17.893
4.711
0.680
-0.198
-0.353
-0.369
-0.374
-0.378
-0.379
-0.384
-0.391
-0.393
-0.392
-0.382
-0.340
-0.277
-0.207
-0.162
-0.158
-0.163
-0.147
-0.128
-0.126
-0.264
-0.291
-0.311
-0.335
-0.348
-0.354
-0.361
-0.377
-0.391
-0.401
-0.361
0.017
1.935
10.913
44.744
123.479
167.345
105.873
35.832
8.094
1.210
-0.158
-0.394
-0.424
-0.425
-0.409
-0.382
-0.371
-0.376
-0.396
-0.411
-0.385
-0.303
-0.163
-0.032
0.048
0.072
0.079
0.129
0.170
0.125
-0.297
-0.318
-0.342
-0.337
-0.284
-0.179
-0.053
0.015
0.031
-0.029
-0.055
0.287
2.374
11.937
46.755
126.299
183.593
115.981
36.723
8.380
1.353
-0.168
-0.433
-0.441
-0.367
-0.221
-0.016
0.106
0.101
-0.045
-0.110
-0.009
0.257
0.506
0.637
0.628
0.552
0.565
0.667
0.766
0.636
-0.313
-0.336
-0.306
-0.127
0.296
1.116
2.079
2.777
2.991
2.858
2.382
1.954
3.170
10.008
31.667
72.349
93.697
60.477
23.411
6.018
0.933
-0.246
-0.435
-0.294
0.187
1.162
2.572
3.606
3.343
2.456
2.049
2.997
5.061
6.313
5.435
3.195
1.757
1.183
1.264
1.495
1.194
-0.293
-0.231
0.046
0.927
3.270
8.512
15.224
20.670
22.179
23.750
21.378
14.049
8.334
10.353
20.314
35.477
41.211
28.404
12.651
3.880
0.742
-0.152
-0.209
0.460
2.970
9.618
21.350
29.387
26.882
18.427
14.634
26.957
54.744
75.155
55.936
21.843
6.731
2.329
1.538
1.614
1.264
0.060
0.472
1.686
5.451
18.757
54.862
123.355
180.063
177.338
195.441
198.099
113.848
41.675
23.469
28.592
38.571
40.508
27.714
13.694
5.079
1.694
0.547
0.655
3.105
15.021
55.231
161.233
265.844
219.482
120.222
89.860
236.823
821.746
1500.365
871.882
212.863
34.746
5.975
1.701
1.078
0.826
2.071
4.077
8.571
24.475
96.991
453.606
1525.891
2543.047
1878.479
1928.485
2254.530
906.895
238.251
102.914
89.990
100.337
96.972
64.238
29.398
12.286
5.760
3.013
2.895
10.280
56.179
306.858
1225.377
2612.006
2045.191
769.587
522.885
2318.666
21495.215
70905.195
23906.166
2168.556
169.200
16.889
2.304
0.501
0.197
13.854
24.831
44.994
112.863
543.975
4568.550
39137.656
95972.883
40718.203
15417.789
17468.234
5444.255
1035.686
645.465
445.799
312.297
248.628
155.605
69.026
33.256
18.659
10.250
7.385
22.017
153.295
1227.291
7724.800
22951.207
15391.111
3833.690
3277.999
17033.182
101734.133
100445.875
100100.297
15201.331
523.671
35.261
3.557
0.233
-0.194
106.673
193.101
303.278
703.677
2792.834
44308.109
100543.148
100605.578
102845.977
64779.984
40126.781
10810.178
4593.005
5946.987
2971.049
871.661
438.432
238.110
119.876
82.175
54.623
27.913
14.283
33.507
235.397
2398.379
20694.467
85150.680
48807.586
10449.015
19992.568
52803.395
111419.047
101806.352
100283.055
23946.086
683.197
44.865
4.188
0.152
-0.341
1166.500
2548.611
3093.480
7851.080
23947.596
113901.117
103011.773
100713.523
101329.656
106536.031
14421.668
7075.298
21222.041
39067.996
15406.302
2233.829
483.185
220.286
171.921
177.435
121.665
58.062
23.091
32.008
194.550
1713.923
13826.932
43464.914
28908.191
11903.055
54950.055
105915.555
131559.172
103597.234
100462.750
6532.529
366.137
31.013
3.335
0.045
-0.388
18748.762
76324.742
59974.023
93732.922
102689.578
154208.062
123004.727
101686.078
100413.109
54982.824
3405.267
5641.849
35592.266
76853.781
26185.414
3194.634
494.074
189.153
217.898
278.426
219.804
103.123
37.701
25.085
96.522
567.005
2621.158
6457.020
4911.762
5668.815
31717.455
54797.672
22700.982
11223.309
4696.348
773.800
105.810
15.233
2.091
-0.103
-0.409
100100.883
100711.898
112567.203
195648.031
103955.977
106621.617
135438.188
102874.328
67942.742
6559.184
1083.739
3831.626
21024.049
48384.102
24633.963
4373.246
734.466
319.422
458.619
712.006
661.911
290.293
82.274
25.591
32.382
113.795
363.888
631.214
703.608
1337.247
4520.443
7163.016
3417.838
1110.783
420.925
135.296
32.551
6.876
0.947
-0.265
-0.428
100076.008
100523.062
107063.930
200035.812
105936.391
100865.508
33632.434
5562.761
2350.708
649.935
811.863
10826.049
101712.562
102636.625
101482.000
32424.436
3392.015
1994.398
2031.445
3591.834
3169.155
1152.843
221.293
39.569
13.834
22.606
49.607
78.215
107.648
224.806
518.950
722.990
493.463
237.475
104.078
40.253
12.404
2.901
0.211
-0.378
-0.435
100036.617
100192.898
101458.852
87212.836
38069.480
23186.207
4591.381
717.811
213.923
155.833
1265.466
31496.994
100213.781
100379.008
101215.719
108564.273
43065.773
39680.801
11624.837
11266.239
9460.015
2625.364
414.782
56.354
9.888
4.850
7.350
11.674
19.430
42.214
88.294
131.780
133.067
91.336
46.079
17.840
5.483
1.083
-0.167
-0.430
-0.432
13820.740
54137.176
39141.086
7219.026
2269.846
1411.502
466.721
119.111
40.547
83.575
968.658
22944.812
100053.969
100336.234
104879.094
195600.547
103203.750
100718.180
102893.266
12938.379
8031.645
2223.387
357.763
52.081
7.835
1.472
0.968
1.885
4.558
12.217
29.759
52.347
64.043
49.920
24.029
9.044
2.391
0.243
-0.358
-0.454
-0.417
822.403
1860.739
1471.770
591.936
236.917
120.981
56.802
19.905
10.651
39.615
355.454
4436.240
54130.809
100453.258
109374.742
112630.500
101327.359
100763.312
101226.484
10804.930
2488.738
799.731
166.605
30.344
5.662
1.679
0.985
0.718
1.395
4.493
11.740
22.237
26.556
20.983
10.519
3.877
0.797
-0.192
-0.448
-0.456
-0.396
72.191
115.952
104.319
60.616
30.500
15.715
7.473
3.070
2.759
13.351
82.307
520.328
2426.758
5652.958
8723.864
102090.016
105504.484
110372.305
105508.891
6339.548
814.016
218.141
59.473
16.922
10.476
11.005
9.311
5.319
2.271
1.889
3.839
6.931
8.336
6.576
3.330
1.076
-0.041
-0.412
-0.477
-0.436
-0.370
8.310
11.336
11.032
7.228
3.999
1.900
0.604
-0.014
0.308
3.500
18.408
77.113
238.252
566.285
2049.081
18854.730
143449.938
143426.031
108559.070
11461.233
1012.546
161.240
47.835
35.643
61.888
87.716
76.089
37.219
12.304
3.461
1.495
1.648
1.846
1.332
0.566
-0.091
-0.412
-0.494
-0.468
-0.407
-0.345
0.797
1.123
1.042
0.624
0.125
-0.247
-0.481
-0.559
-0.176
1.923
13.525
84.212
510.102
2127.530
4619.441
40715.668
101912.898
101674.633
101094.172
50070.426
3543.088
833.325
205.630
187.680
492.841
823.892
649.172
246.417
59.365
12.375
2.768
0.820
0.322
-0.031
-0.306
-0.468
-0.523
-0.501
-0.450
-0.382
-0.315
-0.154
-0.166
-0.231
-0.339
-0.462
-0.566
-0.624
-0.558
0.045
3.651
33.353
376.525
5818.749
62580.863
101599.164
60281.227
101640.992
100665.445
105876.664
98593.242
72642.164
11331.316
1358.771
1033.171
3487.143
8513.169
5835.915
1445.089
232.211
35.856
6.734
1.836
0.496
-0.151
-0.444
-0.539
-0.532
-0.480
-0.418
-0.351
-0.285
-0.280
-0.324
-0.381
-0.447
-0.516
-0.574
-0.598
-0.463
0.453
6.475
67.666
1048.150
33974.836
100091.719
100628.562
107745.180
101461.523
101748.117
155194.859
109486.672
101524.656
103476.477
9553.156
5282.447
15970.445
48539.234
31433.230
4863.765
525.446
66.343
12.267
3.389
0.985
-0.008
-0.406
-0.519
-0.506
-0.450
-0.385
-0.322
-0.257
-0.270
-0.318
-0.372
-0.428
-0.490
-0.543
-0.563
-0.398
0.694
7.503
71.976
1060.777
38314.066
100098.508
100200.445
100996.852
10328.366
10534.195
75330.039
101479.602
105986.219
148475.516
104509.883
45962.531
25126.756
68117.250
38982.641
5856.856
623.370
82.597
15.617
4.269
1.240
0.039
-0.382
-0.495
-0.475
-0.416
-0.354
-0.292
-0.233
-0.240
-0.290
-0.343
-0.401
-0.458
-0.514
-0.537
-0.384
0.613
6.077
42.955
407.361
5885.009
70944.961
100115.383
24027.736
1838.018
1208.436
12560.489
101160.539
118721.062
123928.492
101515.211
101140.695
20218.891
17699.352
11430.936
2430.185
362.854
63.388
14.762
4.059
0.928
-0.086
-0.417
-0.482
-0.445
-0.381
-0.321
-0.261
-0.210
-0.214
-0.260
-0.309
-0.366
-0.424
-0.481
-0.515
-0.430
0.258
3.560
19.814
104.118
588.624
2263.627
2962.916
1191.702
283.901
227.692
1015.547
4530.159
19635.508
101489.312
100346.430
100311.141
12316.748
2561.716
1408.752
479.333
123.574
35.085
10.481
2.842
0.446
-0.280
-0.458
-0.470
-0.415
-0.354
-0.297
-0.239
-0.193
-0.191
-0.231
-0.279
-0.336
-0.395
-0.457
-0.505
-0.485
-0.130
1.597
8.057
28.784
81.656
165.918
185.915
147.342
153.018
230.285
315.281
729.443
3960.614
23541.797
48815.363
20855.186
2989.710
501.975
197.216
92.846
38.441
15.246
5.318
1.376
-0.025
-0.407
-0.478
-0.451
-0.389
-0.335
-0.274
-0.219
-0.175
-0.173
-0.211
-0.257
-0.314
-0.375
-0.440
-0.500
-0.524
-0.385
0.317
2.747
8.720
20.593
37.517
69.860
199.008
717.731
1349.699
1211.376
775.674
1410.140
3056.907
3434.187
1697.642
480.835
111.537
38.734
19.583
10.779
5.214
1.896
0.293
-0.319
-0.479
-0.473
-0.430
-0.370
-0.316
-0.255
-0.203
-0.164
-0.159
-0.195
-0.237
-0.294
-0.359
-0.426
-0.494
-0.540
-0.521
-0.277
0.616
2.975
8.467
24.503
97.486
571.843
3115.462
7737.768
6463.982
2007.124
1212.070
1509.623
1012.991
400.256
116.043
30.886
10.773
5.301
2.968
1.413
0.339
-0.241
-0.461
-0.491
-0.461
-0.412
-0.356
-0.296
-0.238
-0.190
-0.153
-0.144
-0.180
-0.223
-0.276
-0.343
-0.414
-0.480
-0.545
-0.561
-0.413
0.184
1.980
7.167
25.599
128.794
905.555
5852.510
18703.262
13865.007
3265.328
833.983
673.431
410.488
160.145
45.137
12.903
4.097
1.555
0.589
0.057
-0.284
-0.458
-0.508
-0.488
-0.444
-0.392
-0.334
-0.278
-0.227
-0.179
-0.144
-0.132
-0.170
-0.213
-0.266
-0.330
-0.402
-0.473
-0.532
-0.501
-0.152
1.342
6.611
20.255
51.071
147.036
718.214
3818.415
9511.102
7864.637
2126.206
433.954
200.788
118.473
51.669
17.467
5.547
1.734
0.354
-0.152
-0.372
-0.471
-0.507
-0.499
-0.466
-0.417
-0.366
-0.310
-0.258
-0.213
-0.171
-0.135
-0.126
-0.161
-0.204
-0.257
-0.321
-0.387
-0.464
-0.490
-0.276
1.007
7.474
37.744
152.569
395.971
636.654
727.690
1649.379
3102.801
2535.696
922.118
213.888
66.811
29.471
14.113
5.681
2.103
0.472
-0.184
-0.414
-0.483
-0.484
-0.462
-0.432
-0.409
-0.382
-0.343
-0.290
-0.245
-0.205
-0.164
-0.132
-0.120
-0.153
-0.198
-0.252
-0.313
-0.377
-0.437
-0.408
0.202
4.255
30.876
229.007
1568.405
7735.305
13915.524
6528.678
4664.963
8114.017
5550.994
1546.278
264.619
46.121
11.061
3.886
1.464
0.352
-0.171
-0.430
-0.494
-0.467
-0.392
-0.334
-0.308
-0.320
-0.326
-0.309
-0.276
-0.236
-0.196
-0.161
-0.129
-0.117
-0.152
-0.195
-0.251
-0.308
-0.364
-0.405
-0.273
0.948
10.257
93.291
1128.834
18675.828
100023.961
100147.938
101140.930
17335.373
21414.727
13896.745
2865.469
361.872
51.338
7.704
1.307
0.039
-0.326
-0.474
-0.525
-0.484
-0.374
-0.239
-0.142
-0.123
-0.183
-0.244
-0.266
-0.259
-0.226
-0.193
-0.156
-0.127
-0.112
-0.150
-0.193
-0.248
-0.302
-0.348
-0.367
-0.163
1.632
17.152
186.924
3108.714
100022.656
100054.625
100157.383
100917.656
58956.016
14218.880
8599.702
2027.619
286.501
40.528
5.779
0.511
-0.363
-0.530
-0.553
-0.524
-0.427
-0.263
-0.077
0.047
0.059
-0.061
-0.165
-0.219
-0.231
-0.217
-0.189
-0.158
-0.128
-0.113
-0.147
-0.191
-0.240
-0.289
-0.322
-0.338
-0.071
2.116
18.867
195.272
3436.235
100187.109
100452.227
100611.312
100635.883
61813.586
4483.516
1972.585
613.159
123.894
20.296
3.154
0.084
-0.478
-0.562
-0.543
-0.487
-0.376
-0.204
-0.016
0.122
0.134
0.019
-0.113
-0.194
-0.214
-0.204
-0.184
-0.158
-0.127
-0.111
-0.146
-0.187
-0.234
-0.271
-0.306
-0.294
0.098
2.666
18.798
144.042
1535.220
25127.693
109349.266
113831.094
105396.562
13695.430
1241.162
365.609
132.426
36.586
7.740
1.174
-0.218
-0.503
-0.536
-0.506
-0.450
-0.354
-0.206
-0.025
0.130
0.172
0.083
-0.054
-0.157
-0.196
-0.190
-0.172
-0.153
-0.128
-0.110
-0.144
-0.182
-0.226
-0.259
-0.282
-0.193
0.630
5.372
32.024
204.868
2043.959
33332.719
109381.805
116912.234
107865.281
10213.584
1203.885
355.292
92.017
19.856
3.908
0.367
-0.359
-0.490
-0.492
-0.463
-0.417
-0.343
-0.207
0.006
0.233
0.403
0.378
0.194
-0.030
-0.142
-0.172
-0.165
-0.148
-0.124
-0.107
-0.140
-0.177
-0.215
-0.245
-0.243
0.030
2.194
16.485
115.136
708.918
6596.331
101305.508
100863.320
100858.508
101779.414
46200.281
12176.485
3597.073
486.918
53.197
6.301
0.464
-0.347
-0.454
-0.445
-0.417
-0.378
-0.308
-0.144
0.215
0.824
1.353
1.424
0.919
0.338
-0.016
-0.136
-0.152
-0.138
-0.117
-0.100
-0.133
-0.168
-0.201
-0.230
-0.189
0.393
5.384
49.773
539.044
5498.236
32142.057
123904.125
103946.234
100904.500
109869.305
138943.750
101334.070
48845.844
2384.639
143.479
12.035
1.018
-0.261
-0.400
-0.393
-0.370
-0.335
-0.249
0.017
0.684
2.065
3.505
3.736
2.522
0.973
0.213
-0.073
-0.136
-0.127
-0.111
-0.103
-0.116
-0.128
-0.143
-0.155
-0.168
-0.181
-0.195
-0.208
-0.219
-0.224
-0.222
-0.214
-0.186
-0.135
-0.075
-0.040
-0.073
-0.127
-0.169
-0.188
-0.186
-0.185
-0.188
-0.185
-0.185
-0.192
-0.204
-0.213
-0.222
-0.228
-0.229
-0.217
-0.200
-0.187
-0.185
-0.193
-0.199
-0.192
-0.180
-0.167
-0.134
-0.153
-0.171
-0.189
-0.205
-0.221
-0.237
-0.252
-0.267
-0.279
-0.280
-0.273
-0.237
-0.118
0.104
0.380
0.511
0.351
0.084
-0.109
-0.203
-0.230
-0.232
-0.235
-0.235
-0.238
-0.246
-0.260
-0.269
-0.279
-0.281
-0.261
-0.208
-0.130
-0.073
-0.070
-0.130
-0.177
-0.195
-0.188
-0.177
-0.177
-0.201
-0.223
-0.245
-0.261
-0.279
-0.295
-0.313
-0.330
-0.339
-0.340
-0.321
-0.208
0.140
0.919
1.959
2.416
1.831
0.802
0.105
-0.182
-0.271
-0.286
-0.288
-0.293
-0.298
-0.305
-0.318
-0.331
-0.337
-0.328
-0.263
-0.103
0.146
0.313
0.295
0.160
0.028
-0.036
-0.046
-0.063
-0.229
-0.257
-0.279
-0.296
-0.316
-0.332
-0.348
-0.366
-0.386
-0.390
-0.390
-0.342
-0.097
0.734
2.735
5.386
6.571
5.035
2.225
0.520
-0.120
-0.310
-0.347
-0.351
-0.358
-0.363
-0.375
-0.385
-0.391
-0.391
-0.357
-0.220
0.103
0.641
1.052
1.141
0.939
0.717
0.670
0.669
0.548
-0.279
-0.304
-0.325
-0.346
-0.350
-0.336
-0.317
-0.326
-0.356
-0.388
-0.412
-0.345
0.024
1.347
4.481
9.889
12.046
8.617
3.848
0.937
-0.074
-0.353
-0.407
-0.417
-0.422
-0.419
-0.416
-0.411
-0.414
-0.420
-0.372
-0.160
0.362
1.209
2.170
2.729
2.679
2.512
2.778
3.135
2.705
-0.310
-0.333
-0.346
-0.311
-0.194
0.028
0.258
0.341
0.241
0.029
-0.193
-0.250
0.116
1.487
5.043
10.274
12.431
9.461
3.951
1.020
-0.115
-0.397
-0.456
-0.461
-0.433
-0.370
-0.278
-0.220
-0.232
-0.271
-0.190
0.199
1.034
2.354
3.974
5.267
5.849
6.032
7.351
9.285
7.700
-0.327
-0.325
-0.237
0.078
0.846
2.268
4.104
4.980
4.215
2.699
1.405
0.561
0.458
1.396
3.864
7.412
8.691
6.200
2.743
0.620
-0.214
-0.462
-0.490
-0.424
-0.224
0.205
0.748
1.091
1.114
0.888
1.234
2.881
6.231
9.224
10.129
10.401
10.181
10.444
13.485
17.781
14.852
-0.246
-0.098
0.392
1.853
6.016
15.170
28.801
34.957
29.545
18.531
10.175
5.253
2.486
2.062
3.231
4.905
5.283
3.852
1.809
0.379
-0.278
-0.482
-0.455
-0.152
0.790
3.082
6.223
9.139
8.643
6.938
9.327
25.028
61.573
88.356
69.212
32.845
16.689
12.632
14.769
19.020
15.880
0.382
1.052
2.807
8.683
29.054
91.268
203.191
268.347
205.999
108.477
56.763
26.883
11.842
6.622
6.180
6.601
6.214
4.396
2.179
0.675
-0.052
-0.331
-0.195
0.814
4.534
15.595
35.155
52.171
48.213
35.015
54.822
243.201
1048.729
1978.176
1045.952
257.022
47.946
14.507
11.058
12.198
10.647
3.633
6.320
11.677
31.494
125.737
550.132
1782.532
2825.609
1778.644
646.414
278.883
118.791
47.566
26.418
20.049
17.113
13.989
9.506
4.923
2.098
0.783
0.199
0.426
3.036
14.764
58.691
161.215
286.508
240.057
143.529
264.977
2698.251
34019.820
100061.703
33985.906
2905.069
206.264
24.436
7.023
5.270
3.954
21.839
34.053
48.915
103.221
515.492
4072.943
27855.025
64565.547
27778.512
4381.725
1020.435
380.091
153.664
111.901
79.993
46.693
30.217
18.776
9.938
5.351
2.923
1.498
1.561
6.283
33.259
161.209
556.894
1047.650
854.084
458.664
913.270
19422.480
100378.000
100325.125
100221.336
21376.363
695.089
46.198
6.226
1.834
0.950
153.802
262.827
284.974
389.129
1777.850
29365.992
103810.633
106462.703
103575.414
29632.119
2349.287
651.751
437.594
469.039
303.109
125.894
52.934
28.356
16.507
11.389
7.387
4.252
3.019
8.927
48.999
265.131
1043.298
2029.044
1647.079
892.502
1837.216
31700.980
101463.594
101440.430
100933.484
38568.695
941.285
62.080
6.789
0.891
-0.028
1611.844
3687.777
3318.008
2187.316
4695.690
78171.422
102589.094
103529.500
101987.898
76694.867
2787.486
698.520
1059.882
1377.992
861.491
264.403
79.549
33.606
23.398
20.417
15.798
8.602
4.771
8.768
41.004
214.478
761.175
1585.848
1334.904
1004.857
2365.035
10961.948
103191.195
104039.891
102458.641
9521.833
535.755
51.606
6.466
0.579
-0.290
31837.203
100819.172
101422.484
18139.527
17932.686
45538.992
102927.734
101043.539
100562.438
35218.305
1682.144
659.136
1559.716
2188.891
1313.161
413.554
107.870
43.225
36.028
37.780
30.215
17.482
7.931
6.805
22.673
94.543
287.674
494.244
502.817
599.840
1549.266
3132.595
8093.019
16172.799
8471.178
1582.200
225.294
33.064
4.729
0.322
-0.362
100577.641
101135.305
102276.805
111641.477
44292.785
30193.258
43470.457
100636.641
39079.188
4512.466
604.361
748.758
2726.957
5396.437
3714.850
1104.395
246.815
103.139
87.277
96.635
80.891
44.095
16.628
6.623
9.135
26.684
69.164
109.873
136.320
232.784
548.695
996.959
1515.393
1946.431
1289.574
423.806
92.549
17.889
2.784
0.037
-0.411
100372.023
100687.281
101454.867
106563.836
27291.525
14650.757
4589.790
3245.713
1770.495
492.297
347.077
2292.040
18875.357
60759.867
35183.973
5599.385
1028.122
553.725
350.551
299.812
232.836
112.263
36.891
9.497
3.810
6.529
13.467
22.996
37.941
94.080
271.980
622.469
911.582
750.021
381.815
137.326
35.758
7.655
1.135
-0.227
-0.446
100123.516
100231.602
100460.641
101504.375
7565.515
2693.328
906.031
307.364
154.736
99.353
434.484
5340.790
67750.180
100100.492
100344.555
16844.719
5583.074
4604.531
1796.488
754.213
458.996
207.113
56.382
12.466
2.471
1.230
2.453
5.610
16.268
63.689
251.352
735.462
1088.164
655.517
241.347
63.905
15.838
3.331
0.272
-0.377
-0.456
22958.535
95619.461
67800.484
10517.370
1249.007
407.235
155.325
52.889
26.127
44.250
358.421
4054.980
48443.246
100124.445
101053.781
19852.059
39864.516
39124.594
8736.927
1361.961
494.669
188.400
53.796
11.730
2.008
0.251
0.302
1.877
9.220
42.166
176.507
483.776
709.071
452.118
157.466
37.269
8.464
1.402
-0.157
-0.445
-0.448
1134.233
2400.388
2032.464
680.768
184.600
63.289
25.726
10.444
6.503
21.494
150.923
1131.057
7738.941
20840.504
14113.465
21439.314
100814.930
100778.953
17453.324
1911.561
362.994
113.739
33.456
8.659
3.079
2.373
1.976
1.934
4.999
20.487
72.035
161.914
230.296
151.607
63.884
17.406
3.889
0.390
-0.352
-0.473
-0.430
88.400
142.098
125.329
67.733
26.342
10.405
4.247
1.612
1.541
7.374
43.386
217.644
781.292
1595.359
2305.846
10551.886
48351.809
59632.211
18810.742
2863.218
388.090
76.588
21.954
12.405
17.609
22.556
19.762
11.009
5.894
8.122
20.593
40.276
51.896
37.724
17.889
5.602
1.165
-0.170
-0.459
-0.462
-0.402
9.408
13.507
12.163
7.889
3.629
1.312
0.204
-0.199
0.224
2.780
13.088
48.582
153.915
396.196
1626.054
20383.225
104898.203
104870.070
101591.875
21031.908
1226.467
130.954
43.320
68.119
164.145
246.722
213.329
93.664
28.677
8.925
6.971
9.499
10.467
7.910
3.875
1.218
-0.054
-0.423
-0.484
-0.439
-0.374
0.909
1.256
1.137
0.628
0.046
-0.334
-0.506
-0.384
0.447
3.449
17.457
110.428
761.649
3362.923
7413.968
101855.086
100719.258
100511.328
100353.328
100442.797
3284.815
404.846
197.468
498.480
2037.232
4437.815
3105.415
890.813
165.613
31.210
9.761
6.633
4.384
2.220
0.736
-0.112
-0.439
-0.504
-0.477
-0.416
-0.343
-0.162
-0.177
-0.250
-0.369
-0.509
-0.589
-0.544
-0.116
1.486
7.796
51.493
541.528
9859.091
100198.539
102442.758
144372.734
102448.086
100336.719
101086.180
104336.109
8294.414
2424.889
1413.105
3687.340
31598.688
100045.570
67719.414
8509.077
779.224
94.238
25.264
13.553
7.648
2.779
0.444
-0.330
-0.519
-0.508
-0.447
-0.384
-0.316
-0.299
-0.355
-0.412
-0.482
-0.554
-0.579
-0.462
0.191
2.799
14.569
104.099
1713.694
91639.578
100343.719
101088.516
115341.117
110978.094
100725.836
104337.234
52902.984
46401.480
20577.438
26874.691
25208.568
101862.086
100247.164
100077.578
54174.328
2473.964
217.235
49.375
23.448
11.557
4.068
0.720
-0.303
-0.498
-0.481
-0.417
-0.355
-0.288
-0.295
-0.350
-0.406
-0.466
-0.528
-0.550
-0.414
0.340
3.437
18.529
129.250
1849.800
92097.609
101069.258
100901.766
101676.586
18722.391
17635.225
13847.100
45957.629
78305.734
109909.211
101626.289
118746.039
116888.852
101001.289
100207.250
76115.500
3090.596
314.648
71.474
27.450
11.874
3.960
0.681
-0.299
-0.474
-0.452
-0.389
-0.326
-0.263
-0.266
-0.321
-0.376
-0.435
-0.495
-0.526
-0.423
0.242
3.268
17.843
111.495
919.651
12145.047
102026.781
101265.023
55654.594
2892.870
989.436
2235.944
10955.392
109919.211
102765.266
100824.180
105900.531
160986.375
102255.125
100330.359
19094.586
1636.830
309.901
78.701
23.363
8.155
2.469
0.249
-0.372
-0.469
-0.428
-0.361
-0.298
-0.239
-0.237
-0.289
-0.344
-0.403
-0.462
-0.509
-0.455
-0.029
2.223
13.031
72.802
384.956
1620.546
4961.777
5722.970
2136.295
459.762
238.505
549.444
3582.037
86510.633
101248.945
100796.695
101087.547
65389.461
14420.883
8777.632
2193.644
616.085
200.896
60.118
15.370
4.240
0.932
-0.149
-0.445
-0.459
-0.402
-0.335
-0.273
-0.219
-0.212
-0.258
-0.312
-0.374
-0.436
-0.497
-0.501
-0.285
0.929
6.858
33.238
132.848
400.838
660.030
602.068
416.574
528.993
897.054
968.073
2190.547
17074.832
108546.664
104092.141
101010.359
9847.315
1300.838
620.500
336.943
192.714
88.196
28.856
7.920
1.759
0.041
-0.400
-0.479
-0.440
-0.379
-0.312
-0.252
-0.200
-0.192
-0.236
-0.289
-0.350
-0.415
-0.484
-0.529
-0.463
0.088
2.436
11.342
38.414
98.809
184.943
305.522
931.364
4948.698
13885.674
10654.744
5627.698
20160.939
43831.211
25380.076
7064.776
1220.473
244.379
99.659
71.400
50.888
27.241
10.505
3.020
0.381
-0.338
-0.483
-0.475
-0.420
-0.359
-0.293
-0.232
-0.184
-0.177
-0.218
-0.269
-0.333
-0.402
-0.473
-0.539
-0.553
-0.368
0.495
3.644
13.035
36.942
105.080
428.971
3835.701
48511.676
100076.781
100349.453
21805.953
22119.561
43805.945
19083.979
2899.533
429.919
86.453
32.362
20.451
14.196
7.929
3.156
0.690
-0.233
-0.476
-0.497
-0.452
-0.403
-0.345
-0.276
-0.218
-0.173
-0.163
-0.204
-0.256
-0.318
-0.394
-0.468
-0.533
-0.588
-0.549
-0.168
1.249
5.936
21.119
82.051
548.231
7803.209
100084.117
100097.719
100227.898
49676.648
8242.981
10497.708
5386.943
1100.778
207.974
49.766
17.694
8.795
4.912
2.421
0.732
-0.114
-0.429
-0.503
-0.481
-0.435
-0.383
-0.321
-0.262
-0.207
-0.165
-0.154
-0.192
-0.241
-0.306
-0.381
-0.460
-0.532
-0.589
-0.537
-0.098
1.743
8.375
27.326
83.986
415.377
4595.248
68111.438
100670.297
100573.562
23388.258
2378.671
1375.743
795.765
261.517
76.742
27.096
10.151
4.002
1.718
0.548
-0.044
-0.313
-0.416
-0.445
-0.431
-0.407
-0.361
-0.300
-0.247
-0.199
-0.157
-0.144
-0.186
-0.235
-0.298
-0.371
-0.446
-0.526
-0.550
-0.331
0.985
7.611
38.534
156.421
417.392
764.998
2193.826
11571.819
34298.855
24608.072
5282.032
842.638
231.930
116.365
56.471
25.575
11.492
4.583
1.520
0.393
-0.012
-0.120
-0.121
-0.164
-0.243
-0.310
-0.350
-0.329
-0.283
-0.236
-0.190
-0.154
-0.136
-0.179
-0.228
-0.291
-0.359
-0.429
-0.492
-0.461
0.153
4.215
30.914
229.465
1571.482
7760.554
12896.394
10038.924
55816.629
101374.242
101064.445
14199.523
1141.754
134.324
30.317
13.686
7.428
3.785
1.357
0.267
-0.073
0.024
0.321
0.586
0.504
0.195
-0.078
-0.248
-0.290
-0.270
-0.230
-0.185
-0.149
-0.135
-0.176
-0.225
-0.284
-0.345
-0.409
-0.453
-0.327
0.900
10.212
93.287
1129.196
18679.014
100057.281
100611.148
110315.102
110351.906
100748.195
100146.539
38975.859
2032.783
156.966
18.655
4.194
1.703
0.612
0.012
-0.223
-0.066
0.456
1.282
1.752
1.666
0.961
0.268
-0.097
-0.231
-0.250
-0.222
-0.181
-0.148
-0.130
-0.173
-0.219
-0.273
-0.333
-0.383
-0.403
-0.199
1.592
17.101
186.826
3108.641
100024.273
100078.289
100483.688
106427.031
154108.578
101716.375
100117.633
22944.266
1445.083
123.249
13.699
1.760
0.046
-0.329
-0.435
-0.339
0.099
1.012
2.309
3.032
2.711
1.645
0.610
0.050
-0.177
-0.224
-0.212
-0.182
-0.151
-0.131
-0.167
-0.213
-0.266
-0.314
-0.336
-0.335
-0.056
2.139
18.851
194.948
3430.960
100164.766
100433.938
100687.656
101872.148
71915.086
36823.922
20801.770
4061.258
478.761
55.167
7.106
0.635
-0.387
-0.553
-0.520
-0.334
0.166
1.152
2.544
3.551
3.216
2.020
0.822
0.128
-0.145
-0.208
-0.200
-0.178
-0.152
-0.129
-0.163
-0.206
-0.258
-0.284
-0.281
-0.210
0.232
2.956
19.346
144.047
1517.696
22543.338
107731.977
111388.594
105085.695
14224.246
2585.083
1415.242
455.946
95.419
18.037
2.752
-0.032
-0.505
-0.572
-0.504
-0.339
0.088
0.938
2.054
3.004
2.933
2.035
0.976
0.255
-0.088
-0.190
-0.187
-0.169
-0.148
-0.127
-0.159
-0.201
-0.243
-0.253
-0.208
-0.006
1.091
6.841
38.995
227.933
1829.171
24920.953
109407.500
116906.320
107792.703
8523.164
885.420
237.887
80.878
22.880
5.169
0.668
-0.331
-0.526
-0.536
-0.482
-0.361
-0.051
0.589
1.699
3.108
3.993
3.636
2.144
0.868
0.120
-0.130
-0.175
-0.162
-0.142
-0.122
-0.153
-0.193
-0.228
-0.227
-0.145
0.325
3.381
24.956
189.464
1368.729
7975.709
103348.695
101349.984
100812.703
100659.500
32344.463
2206.479
568.598
121.174
20.808
3.360
0.166
-0.412
-0.502
-0.485
-0.449
-0.362
-0.091
0.675
2.664
6.725
11.437
11.922
7.499
3.016
0.756
0.013
-0.143
-0.153
-0.132
-0.115
-0.146
-0.183
-0.214
-0.218
-0.091
0.829
8.035
86.764
1260.102
24127.754
104436.898
200022.000
115227.516
100955.047
101040.312
36159.539
8267.474
2455.084
349.776
42.242
5.219
0.286
-0.370
-0.449
-0.431
-0.404
-0.319
0.011
1.352
6.131
18.357
36.021
38.503
22.191
8.206
1.961
0.267
-0.093
-0.139
-0.125
-0.112
-0.126
-0.138
-0.151
-0.163
-0.173
-0.184
-0.194
-0.203
-0.211
-0.218
-0.216
-0.212
-0.205
-0.192
-0.179
-0.173
-0.171
-0.175
-0.179
-0.174
-0.172
-0.173
-0.173
-0.174
-0.180
-0.191
-0.203
-0.211
-0.221
-0.218
-0.179
-0.092
0.042
0.111
0.069
-0.032
-0.132
-0.178
-0.181
-0.170
-0.146
-0.165
-0.182
-0.201
-0.216
-0.229
-0.241
-0.251
-0.262
-0.274
-0.275
-0.271
-0.262
-0.236
-0.195
-0.145
-0.125
-0.140
-0.177
-0.206
-0.213
-0.215
-0.214
-0.217
-0.221
-0.228
-0.241
-0.254
-0.266
-0.271
-0.230
-0.073
0.306
0.837
1.199
1.027
0.583
0.182
-0.017
-0.086
-0.106
-0.191
-0.217
-0.239
-0.257
-0.272
-0.288
-0.300
-0.313
-0.325
-0.338
-0.338
-0.332
-0.310
-0.247
-0.134
0.011
0.082
0.008
-0.111
-0.208
-0.252
-0.262
-0.265
-0.269
-0.276
-0.285
-0.298
-0.311
-0.325
-0.315
-0.201
0.260
1.400
3.366
4.595
3.899
2.495
1.350
0.829
0.660
0.455
-0.245
-0.269
-0.294
-0.310
-0.326
-0.336
-0.344
-0.358
-0.377
-0.389
-0.391
-0.385
-0.349
-0.229
0.025
0.330
0.470
0.307
0.020
-0.197
-0.290
-0.318
-0.326
-0.329
-0.335
-0.345
-0.364
-0.376
-0.385
-0.351
-0.098
0.785
3.199
7.447
11.158
10.303
7.221
5.058
4.429
4.532
3.843
-0.293
-0.319
-0.340
-0.351
-0.337
-0.298
-0.258
-0.241
-0.287
-0.351
-0.403
-0.418
-0.369
-0.179
0.199
0.647
0.860
0.594
0.151
-0.183
-0.334
-0.377
-0.385
-0.391
-0.399
-0.411
-0.426
-0.428
-0.427
-0.375
-0.046
1.224
5.008
11.972
19.847
22.015
18.927
16.149
18.781
23.654
19.584
-0.327
-0.343
-0.329
-0.249
-0.020
0.339
0.775
0.951
0.671
0.234
-0.142
-0.356
-0.380
-0.201
0.195
0.650
0.853
0.577
0.111
-0.241
-0.394
-0.434
-0.448
-0.457
-0.454
-0.441
-0.421
-0.400
-0.403
-0.351
0.028
1.491
5.577
14.608
28.419
41.874
45.375
44.056
62.693
94.413
78.975
-0.317
-0.260
-0.068
0.504
1.864
4.599
8.035
9.518
7.540
4.243
1.509
0.232
-0.219
-0.221
0.057
0.406
0.550
0.306
-0.064
-0.347
-0.468
-0.494
-0.498
-0.483
-0.425
-0.302
-0.129
-0.016
0.014
0.097
0.812
3.230
8.905
20.703
42.643
74.571
86.701
82.729
142.680
233.441
195.531
-0.098
0.254
1.184
3.843
11.888
31.738
64.983
83.321
61.145
29.773
10.420
3.011
0.687
0.081
0.102
0.277
0.276
0.073
-0.217
-0.421
-0.519
-0.546
-0.521
-0.428
-0.142
0.459
1.313
1.846
2.015
2.277
5.364
16.762
42.764
65.759
81.744
97.276
101.841
99.149
167.160
273.630
228.806
1.154
2.715
6.289
17.608
59.735
224.416
601.403
876.153
559.706
196.804
51.751
13.085
3.844
1.455
0.897
0.754
0.591
0.248
-0.131
-0.379
-0.510
-0.553
-0.489
-0.179
0.817
3.036
6.583
9.240
9.327
10.363
29.199
124.627
456.497
760.494
485.876
190.852
96.160
70.601
91.102
137.279
123.384
7.554
13.399
24.687
63.034
264.608
1490.986
6789.612
11945.298
6217.473
1280.957
210.540
42.361
12.155
5.928
3.912
2.762
1.847
0.979
0.300
-0.131
-0.381
-0.483
-0.366
0.349
3.007
10.082
22.666
33.758
31.510
34.915
125.629
1003.275
7253.008
17148.217
8082.079
1130.496
160.433
45.697
33.844
41.571
33.833
45.192
72.173
98.109
190.782
823.298
7438.530
58555.547
107734.148
52867.785
5841.076
620.693
95.798
30.175
18.516
13.152
7.788
4.338
2.367
1.072
0.391
-0.032
-0.272
-0.148
1.162
6.119
21.186
51.753
83.528
76.873
82.401
364.268
5037.267
92436.633
101880.734
101360.594
5675.133
400.698
54.392
15.077
9.875
6.973
306.866
496.208
475.564
495.024
1538.505
15362.504
139014.406
200031.500
138945.891
13379.493
1093.045
155.077
60.860
52.448
37.151
18.695
8.420
4.015
2.169
1.251
0.655
0.145
0.125
1.655
8.380
30.903
76.808
125.928
125.173
138.460
613.794
8568.808
108565.852
122973.258
113844.234
10555.468
716.542
79.117
12.513
3.067
1.168
2393.349
4843.480
3494.791
1506.827
1909.299
15080.251
143561.938
200052.469
134971.344
13419.323
1123.153
164.563
101.702
109.484
79.555
35.961
14.502
6.040
3.641
2.741
1.860
0.913
0.454
1.552
7.440
25.662
67.688
104.746
112.062
155.999
661.085
6603.189
73681.438
200071.766
106052.891
11125.379
963.810
95.110
12.641
1.814
0.038
18371.904
55838.055
37782.238
7772.131
2400.655
7158.276
58816.902
107796.641
58158.355
6152.449
639.553
140.240
152.027
193.368
141.029
69.461
25.712
10.815
7.035
5.958
4.598
2.712
1.110
1.112
4.273
13.848
33.861
53.722
67.489
134.051
579.178
4690.539
45505.324
103713.422
77732.703
9737.022
817.114
86.351
10.553
1.215
-0.231
111347.680
128299.414
115461.742
46919.227
3928.814
2590.289
6640.440
11987.771
6229.966
1367.205
240.201
155.781
349.021
555.773
440.668
193.445
63.666
29.260
18.962
15.667
11.707
6.881
2.730
0.957
1.636
5.151
11.636
20.744
40.109
138.626
653.871
2866.041
12641.762
26861.826
15715.325
2955.922
377.480
47.352
6.883
0.605
-0.341
104857.289
111370.008
106536.961
101908.828
4802.780
1127.572
877.606
943.537
611.557
218.596
110.035
329.377
1251.918
2425.522
1891.744
612.916
202.467
109.054
64.322
41.328
27.076
14.451
5.378
1.323
0.345
1.059
3.255
8.934
37.492
233.508
1513.369
8024.900
14961.202
8611.160
2678.831
656.196
118.382
20.921
3.135
0.096
-0.422
100889.891
101580.562
101185.328
35468.414
2368.789
436.432
185.623
115.968
73.866
44.232
99.321
562.704
2615.570
5852.162
4118.473
1347.057
635.214
485.974
243.007
100.996
48.260
23.068
7.866
1.877
-0.053
-0.213
0.809
5.938
39.664
311.239
2622.827
15311.218
31537.117
13998.366
2167.091
314.130
51.838
8.999
1.246
-0.230
-0.461
8619.463
28458.297
20848.238
4156.312
595.146
124.275
45.400
21.292
12.961
17.466
78.543
479.259
2199.866
4881.737
3543.953
1550.899
1758.694
1640.290
703.373
196.724
64.110
25.160
8.014
1.945
0.064
-0.217
0.351
4.244
29.540
230.275
1569.886
8497.720
15274.893
7046.453
1346.801
182.969
28.099
4.355
0.334
-0.389
-0.470
619.194
1248.879
1064.703
400.603
108.891
29.343
10.518
4.283
2.827
7.952
40.389
199.971
708.330
1372.146
1203.493
1428.960
3011.639
3102.065
1303.725
354.551
84.449
23.599
7.329
2.733
2.329
2.853
2.808
3.918
15.688
87.949
444.178
1569.012
2609.509
1446.057
384.667
73.432
13.127
1.969
-0.119
-0.461
-0.455
61.649
96.985
85.303
46.022
17.615
5.812
1.823
0.492
0.664
3.463
15.362
55.575
153.411
289.527
494.280
1775.865
6444.077
10915.300
5970.392
1286.404
209.083
36.238
11.106
12.132
22.953
30.794
27.312
15.952
11.789
27.153
89.717
216.015
308.362
200.737
77.609
20.627
4.251
0.482
-0.368
-0.480
-0.429
7.253
10.269
9.153
5.770
2.383
0.623
-0.124
-0.058
0.948
3.710
10.511
28.630
76.522
199.617
848.779
8781.212
100470.133
100451.375
100220.961
10362.475
729.589
86.759
38.198
88.561
248.777
411.811
330.075
133.437
42.670
19.027
24.472
37.620
43.383
30.265
14.201
4.654
0.873
-0.228
-0.475
-0.467
-0.399
0.675
0.939
0.813
0.353
-0.148
-0.420
-0.331
0.578
3.557
10.454
26.909
87.842
418.332
1506.754
3579.036
39778.992
100242.758
100115.430
100081.469
43472.496
1792.133
221.068
192.764
809.862
4071.218
9351.526
6407.343
1581.752
265.975
62.357
43.762
40.554
26.752
12.094
4.141
0.969
-0.181
-0.469
-0.493
-0.444
-0.375
-0.225
-0.250
-0.324
-0.442
-0.551
-0.535
-0.077
1.900
8.535
27.299
80.430
397.405
4087.265
34325.387
64089.805
48617.922
101170.945
100138.125
100141.750
43734.840
2261.787
961.695
1416.670
7633.200
100191.836
100063.992
100067.117
23037.779
1446.833
220.322
148.142
130.638
69.846
21.270
4.625
0.505
-0.387
-0.521
-0.477
-0.415
-0.347
-0.332
-0.387
-0.449
-0.521
-0.570
-0.479
0.179
3.137
14.103
48.769
181.911
1262.973
22896.787
102679.305
102171.773
108165.406
99532.898
100270.617
95910.039
9722.629
3886.720
14397.469
26862.141
50280.844
101872.297
100316.211
100358.414
100708.195
5573.414
665.017
336.171
287.254
135.581
35.930
6.846
0.720
-0.375
-0.497
-0.447
-0.386
-0.319
-0.319
-0.379
-0.439
-0.501
-0.542
-0.442
0.255
3.460
15.430
62.945
334.412
2703.256
31613.771
122966.148
111489.656
102910.094
8585.254
8023.858
4896.741
3233.384
26861.283
100617.859
101564.680
154121.562
118719.570
101226.062
101405.102
103714.906
9550.942
1689.607
481.168
272.499
120.309
33.871
6.406
0.642
-0.368
-0.470
-0.426
-0.359
-0.292
-0.291
-0.349
-0.408
-0.468
-0.517
-0.458
0.079
2.544
12.932
63.458
439.430
4025.955
35306.461
114146.297
102296.492
17774.180
1867.266
626.531
664.077
3741.128
100740.234
100581.516
100967.297
113910.031
185185.203
102678.102
102977.297
63447.867
11548.388
3041.649
542.775
155.186
59.875
17.821
3.499
0.193
-0.419
-0.460
-0.404
-0.332
-0.268
-0.263
-0.317
-0.375
-0.437
-0.491
-0.485
-0.190
1.282
8.084
43.978
327.203
2686.420
19108.568
44971.836
21029.799
3949.605
726.668
306.517
467.377
3525.163
88323.359
105397.062
103049.477
102284.266
71998.125
33669.477
23012.830
10124.370
6852.604
2080.961
383.130
78.312
21.959
6.057
1.155
-0.206
-0.466
-0.444
-0.377
-0.309
-0.246
-0.235
-0.286
-0.345
-0.409
-0.469
-0.510
-0.399
0.324
3.724
21.996
130.280
785.829
3505.398
6800.799
4301.533
2000.419
1566.105
2241.047
2335.484
7861.128
73131.758
200045.359
154149.375
105510.836
10433.987
1918.812
1573.107
1893.126
1657.794
673.483
159.644
32.864
7.764
1.666
-0.016
-0.434
-0.480
-0.426
-0.354
-0.287
-0.226
-0.213
-0.262
-0.321
-0.389
-0.453
-0.519
-0.519
-0.249
1.145
7.901
38.143
165.640
549.386
1230.652
2469.863
4365.806
19681.543
76203.172
49819.926
36156.961
101957.148
105429.031
109417.883
27483.703
2250.153
418.286
289.117
341.592
293.563
140.535
45.924
11.601
2.434
0.142
-0.409
-0.499
-0.463
-0.404
-0.334
-0.264
-0.206
-0.198
-0.245
-0.302
-0.375
-0.444
-0.517
-0.571
-0.510
-0.007
2.252
11.147
45.602
177.611
676.114
2404.574
14552.590
100913.578
100348.547
101499.477
131453.484
103824.438
100562.680
100584.117
25997.297
1605.230
290.292
131.766
102.480
72.445
36.589
13.336
3.740
0.523
-0.335
-0.510
-0.492
-0.441
-0.384
-0.320
-0.247
-0.195
-0.183
-0.230
-0.288
-0.361
-0.442
-0.517
-0.581
-0.612
-0.456
0.403
3.990
18.634
83.370
330.893
1658.624
32142.572
100454.422
100266.594
100707.797
107770.383
92859.453
100450.523
76151.039
6868.246
985.618
262.974
91.431
48.113
28.245
12.743
4.560
1.096
-0.071
-0.419
-0.487
-0.462
-0.422
-0.364
-0.300
-0.238
-0.187
-0.173
-0.218
-0.275
-0.350
-0.434
-0.516
-0.585
-0.633
-0.558
0.012
2.348
11.160
42.247
151.938
965.773
17264.783
100925.594
101627.273
101383.961
101376.180
8962.177
8057.034
4238.417
1198.829
428.958
167.936
57.118
23.008
11.122
4.869
1.837
0.566
0.064
-0.203
-0.339
-0.390
-0.391
-0.344
-0.283
-0.227
-0.179
-0.166
-0.211
-0.269
-0.340
-0.419
-0.500
-0.572
-0.605
-0.447
0.586
5.367
25.535
94.739
252.357
730.953
4819.024
46748.035
154119.609
127009.633
17940.523
1908.358
599.087
376.113
232.014
142.962
66.735
24.363
8.982
3.871
2.068
1.744
1.667
1.408
0.723
0.110
-0.209
-0.321
-0.318
-0.268
-0.216
-0.175
-0.157
-0.206
-0.261
-0.329
-0.400
-0.473
-0.544
-0.532
-0.101
2.643
18.908
115.351
657.322
2460.534
4518.582
17440.688
101921.844
103471.641
102623.812
68603.898
2797.786
246.441
69.163
48.114
34.595
19.523
7.755
3.008
1.750
2.598
4.753
6.296
5.552
3.185
1.176
0.181
-0.194
-0.280
-0.257
-0.210
-0.171
-0.156
-0.200
-0.252
-0.316
-0.382
-0.447
-0.495
-0.414
0.476
6.637
51.696
478.585
4861.707
35039.965
77201.461
68874.414
103209.352
100491.250
100197.109
100083.250
5857.832
296.672
33.651
11.216
7.407
4.110
1.864
1.002
2.002
5.632
12.277
16.653
14.754
8.078
3.269
0.808
-0.008
-0.227
-0.243
-0.207
-0.171
-0.154
-0.195
-0.243
-0.299
-0.352
-0.378
-0.368
-0.182
1.107
10.625
94.475
1132.823
18689.211
100092.281
101064.922
125461.727
111358.586
100719.672
100078.469
100016.086
4053.031
230.860
21.677
3.612
1.165
0.393
0.095
0.595
2.983
9.626
21.337
29.157
25.813
14.061
5.430
1.505
0.150
-0.177
-0.225
-0.201
-0.171
-0.148
-0.187
-0.235
-0.278
-0.286
-0.207
-0.055
0.284
1.796
12.162
106.321
1248.901
20767.557
100220.859
100567.305
104188.938
59813.336
100715.703
100067.688
13817.084
1041.562
93.286
10.994
1.237
-0.183
-0.411
-0.278
0.511
3.377
10.965
24.392
33.493
29.781
16.408
6.498
1.801
0.281
-0.146
-0.209
-0.194
-0.171
-0.143
-0.178
-0.224
-0.243
-0.165
0.101
0.604
1.383
3.320
13.908
83.409
655.663
5974.486
45601.680
98484.977
33328.762
5911.521
5241.557
3436.853
967.726
173.500
27.368
3.985
0.161
-0.490
-0.555
-0.367
0.325
2.549
7.968
17.715
24.771
23.023
13.910
6.235
2.071
0.420
-0.087
-0.195
-0.182
-0.164
-0.139
-0.173
-0.212
-0.201
-0.022
0.520
1.525
3.218
7.969
32.304
146.483
818.268
5730.822
34307.871
52883.258
17712.086
2572.452
555.573
250.008
103.970
29.566
6.274
0.920
-0.320
-0.556
-0.551
-0.416
0.046
1.368
4.820
11.272
19.071
23.733
20.410
11.715
4.402
1.161
0.081
-0.158
-0.175
-0.158
-0.133
-0.166
-0.200
-0.176
0.057
0.740
2.285
6.014
25.109
169.160
1066.580
4233.717
23389.182
100957.992
100429.969
85349.055
5989.865
573.900
116.904
34.297
9.132
1.804
-0.041
-0.463
-0.536
-0.512
-0.428
-0.134
0.920
4.214
14.660
44.213
84.444
88.775
49.658
15.734
3.597
0.551
-0.072
-0.161
-0.149
-0.125
-0.157
-0.191
-0.168
0.020
0.636
2.313
9.720
81.989
1048.194
17084.316
101332.055
120693.805
112198.617
100775.680
95725.867
6640.850
738.135
199.702
47.741
9.868
1.437
-0.179
-0.460
-0.487
-0.464
-0.412
-0.147
1.080
7.192
37.688
169.471
439.905
518.939
229.131
55.129
9.505
1.440
0.068
-0.135
-0.139
-0.121
-0.135
-0.148
-0.161
-0.172
-0.182
-0.191
-0.197
-0.202
-0.205
-0.211
-0.210
-0.202
-0.195
-0.188
-0.182
-0.178
-0.172
-0.166
-0.165
-0.160
-0.158
-0.158
-0.158
-0.163
-0.172
-0.186
-0.198
-0.208
-0.211
-0.162
0.028
0.473
1.158
1.461
1.216
0.654
0.149
-0.077
-0.146
-0.157
-0.158
-0.180
-0.198
-0.214
-0.228
-0.239
-0.247
-0.253
-0.258
-0.263
-0.269
-0.264
-0.255
-0.244
-0.232
-0.219
-0.212
-0.207
-0.204
-0.200
-0.200
-0.196
-0.198
-0.198
-0.204
-0.217
-0.233
-0.247
-0.258
-0.226
-0.018
0.804
2.998
6.711
8.867
7.505
3.951
1.495
0.526
0.222
0.095
-0.208
-0.232
-0.253
-0.271
-0.284
-0.297
-0.306
-0.313
-0.320
-0.330
-0.329
-0.323
-0.313
-0.299
-0.275
-0.246
-0.232
-0.229
-0.237
-0.241
-0.241
-0.241
-0.243
-0.246
-0.255
-0.270
-0.286
-0.302
-0.308
-0.215
0.374
2.968
11.360
27.583
39.617
31.366
15.876
6.364
3.372
2.668
2.065
-0.261
-0.285
-0.308
-0.325
-0.337
-0.341
-0.343
-0.350
-0.366
-0.385
-0.390
-0.385
-0.373
-0.353
-0.315
-0.269
-0.244
-0.248
-0.269
-0.285
-0.293
-0.295
-0.296
-0.302
-0.309
-0.327
-0.347
-0.364
-0.360
-0.169
0.963
6.335
27.857
81.268
121.546
98.418
48.138
23.463
18.470
20.187
16.210
-0.306
-0.333
-0.348
-0.348
-0.318
-0.263
-0.195
-0.178
-0.229
-0.316
-0.387
-0.421
-0.425
-0.401
-0.352
-0.298
-0.265
-0.275
-0.309
-0.339
-0.347
-0.354
-0.355
-0.358
-0.367
-0.390
-0.414
-0.429
-0.402
-0.133
1.386
9.236
41.504
125.770
217.195
194.661
130.755
90.966
109.022
160.557
133.470
-0.334
-0.336
-0.289
-0.151
0.175
0.717
1.341
1.603
1.169
0.518
-0.046
-0.336
-0.440
-0.442
-0.398
-0.350
-0.317
-0.336
-0.368
-0.399
-0.411
-0.414
-0.419
-0.425
-0.434
-0.454
-0.465
-0.459
-0.436
-0.185
1.295
8.363
37.441
122.165
253.811
398.892
431.288
326.469
588.951
1256.208
1037.627
-0.273
-0.133
0.237
1.151
3.163
7.543
13.000
16.230
12.655
6.498
2.234
0.327
-0.306
-0.463
-0.458
-0.425
-0.407
-0.417
-0.443
-0.468
-0.473
-0.473
-0.482
-0.486
-0.477
-0.462
-0.431
-0.402
-0.375
-0.113
1.290
7.165
28.899
111.320
377.390
927.470
1092.548
849.442
2126.996
6460.016
4733.193
0.185
1.018
2.987
7.687
20.700
59.953
126.372
175.923
124.581
49.755
14.567
3.265
0.346
-0.341
-0.466
-0.464
-0.464
-0.491
-0.513
-0.531
-0.533
-0.530
-0.535
-0.519
-0.449
-0.324
-0.165
-0.039
0.102
0.725
3.387
12.531
38.905
121.405
418.460
1158.778
1493.543
1046.020
2575.690
7959.683
5803.188
2.603
6.611
16.391
40.901
124.219
543.841
1875.461
2862.892
1717.033
450.353
84.842
14.466
2.427
0.157
-0.280
-0.382
-0.437
-0.502
-0.547
-0.573
-0.584
-0.585
-0.572
-0.501
-0.286
0.127
0.754
1.216
1.740
3.761
13.844
51.111
139.635
262.876
401.024
701.775
825.118
592.029
1072.408
2403.991
1970.279
15.520
32.328
78.485
202.571
677.514
5485.271
43530.629
100129.445
35039.027
4087.639
394.571
47.079
7.139
1.423
0.317
-0.024
-0.237
-0.400
-0.514
-0.571
-0.606
-0.626
-0.588
-0.418
0.086
1.228
2.853
4.331
5.642
12.761
54.364
269.214
962.821
1777.645
1272.863
634.696
354.931
208.018
222.084
354.870
269.695
102.613
194.178
372.632
941.191
2888.471
39801.277
100692.406
100803.766
100487.469
28431.146
1371.023
104.463
14.311
3.842
1.824
0.898
0.196
-0.203
-0.428
-0.528
-0.591
-0.632
-0.586
-0.290
0.584
2.765
5.845
9.295
12.585
32.683
186.009
1289.672
7270.842
15908.676
9288.805
2209.064
483.953
127.577
54.572
45.490
34.640
1089.353
2021.802
1983.404
3417.198
7225.913
98493.523
102577.164
103489.695
102032.320
61001.527
2112.563
143.649
20.617
8.182
4.822
2.611
0.979
0.109
-0.267
-0.428
-0.518
-0.593
-0.576
-0.251
0.942
3.604
8.066
13.095
19.716
67.866
573.122
7090.489
89429.859
109944.445
105020.820
14827.970
1293.695
162.107
30.328
9.716
5.028
14045.385
39458.277
21991.984
7729.352
9043.521
36005.965
104479.625
107152.102
103722.633
23752.537
1263.927
115.510
23.735
14.269
10.335
5.701
2.337
0.682
0.075
-0.170
-0.330
-0.480
-0.562
-0.295
0.723
3.123
7.273
12.074
23.159
109.609
1218.449
28655.357
101752.031
103315.414
101800.555
85598.391
2982.817
212.179
27.117
4.572
0.841
101583.883
103807.539
103421.281
21668.721
5032.696
6329.761
28313.941
58229.652
25333.582
3445.976
410.877
63.680
27.328
26.678
21.073
12.194
5.266
2.139
0.961
0.513
0.148
-0.199
-0.471
-0.449
0.150
1.725
4.428
9.263
27.242
148.761
1401.422
29104.615
101413.656
101114.695
100527.430
85276.391
2896.593
189.534
21.329
2.831
0.066
107727.812
125487.289
118855.695
39542.691
3020.225
1214.862
1921.724
2709.830
1650.797
508.201
116.157
41.096
50.590
67.369
55.621
31.418
13.513
6.559
3.801
2.342
1.318
0.458
-0.224
-0.524
-0.390
0.329
2.109
8.279
42.800
318.434
2539.619
18385.400
122970.508
109399.164
101614.453
17110.174
1167.418
101.771
12.937
1.505
-0.199
100358.062
160498.000
138976.000
19659.709
1771.514
367.685
279.644
286.942
201.954
87.897
37.580
50.664
111.421
177.797
147.278
73.325
35.596
20.394
11.873
6.715
3.590
1.517
0.189
-0.512
-0.673
-0.378
1.156
9.719
80.488
907.332
12644.346
100896.211
104864.109
111352.828
16374.622
2219.581
290.546
41.293
5.978
0.506
-0.360
13420.684
38189.430
25374.389
5272.321
739.194
144.407
60.807
44.017
29.965
18.001
21.503
64.909
174.508
288.663
241.366
128.945
77.430
55.759
33.370
16.008
7.107
2.821
0.583
-0.436
-0.752
-0.622
0.823
11.062
108.073
1448.686
31439.145
100118.742
100321.594
100529.133
21070.109
1193.888
122.886
17.379
2.484
-0.053
-0.451
1804.681
3662.035
2993.732
979.653
211.392
49.229
16.781
8.441
5.328
5.605
15.772
55.559
151.707
252.957
223.064
157.850
147.809
132.950
81.227
32.757
11.899
3.985
0.871
-0.258
-0.530
-0.375
0.776
9.200
82.457
964.176
15270.067
100031.523
100053.828
100061.664
10334.549
722.486
70.561
9.359
1.025
-0.301
-0.476
218.025
372.848
317.018
150.171
47.087
13.534
4.152
1.470
0.950
2.409
9.224
30.134
79.285
125.552
135.331
175.784
279.351
315.158
205.882
81.382
24.432
6.554
1.683
0.956
1.634
2.262
2.882
6.748
39.383
288.275
2399.987
13830.568
28284.535
12534.339
1866.426
235.628
31.451
4.485
0.232
-0.428
-0.466
29.858
42.737
39.523
23.069
8.775
2.736
0.569
0.135
0.927
3.104
7.585
16.705
31.750
56.234
118.223
386.404
1154.090
1810.555
1191.468
351.424
74.300
15.036
5.980
9.165
18.792
25.579
23.244
15.567
19.625
70.824
296.851
905.547
1348.632
835.479
254.525
54.999
10.170
1.521
-0.190
-0.476
-0.449
4.087
5.635
4.966
3.161
1.182
0.083
-0.095
1.045
4.762
12.907
24.747
32.788
45.548
81.572
272.759
1623.139
9400.437
18719.545
9370.052
1715.769
236.990
38.700
26.216
71.192
187.174
307.380
249.485
113.955
45.979
42.224
76.672
125.199
136.846
90.922
39.036
11.706
2.649
0.130
-0.420
-0.485
-0.427
0.277
0.421
0.301
-0.030
-0.345
-0.393
0.408
4.360
17.907
53.998
111.309
152.788
219.282
410.931
818.201
4646.910
38992.906
100027.586
43408.223
4868.546
503.506
96.546
133.142
586.520
2621.605
5843.693
4075.662
1175.411
253.724
158.929
272.499
308.714
159.829
50.495
13.868
3.359
0.441
-0.358
-0.495
-0.469
-0.404
-0.305
-0.345
-0.421
-0.522
-0.566
-0.281
1.492
10.195
49.739
170.682
409.657
658.215
1334.531
3448.731
4251.068
5886.827
39203.344
95612.078
38949.555
4907.838
588.812
407.687
776.984
4718.828
54202.113
100088.484
100219.891
12963.018
1482.304
784.037
1867.885
2181.238
800.640
145.536
21.729
3.068
-0.002
-0.488
-0.503
-0.442
-0.378
-0.363
-0.426
-0.491
-0.554
-0.547
-0.115
2.457
16.079
85.650
336.691
988.069
2687.401
12332.419
31738.301
27481.201
8026.916
8530.773
16973.219
8547.246
1770.917
1169.240
3837.763
7301.721
24081.008
100813.500
100476.492
102034.570
101982.195
9652.294
3439.173
6170.800
7978.229
2170.075
315.470
35.729
3.962
-0.007
-0.483
-0.479
-0.417
-0.353
-0.341
-0.406
-0.468
-0.528
-0.515
-0.070
2.570
16.648
84.289
379.122
1537.547
13507.959
102017.180
111043.664
117068.141
18843.922
2352.996
1600.487
1066.989
918.055
6561.126
54251.879
101087.297
76712.078
105007.906
102012.062
116921.930
195591.625
99402.141
18119.582
6313.191
6580.005
1806.741
268.891
33.144
3.603
-0.020
-0.467
-0.459
-0.394
-0.325
-0.316
-0.377
-0.438
-0.499
-0.506
-0.190
1.674
10.959
53.296
258.325
1758.459
35360.320
100769.984
102509.336
103672.148
44840.285
2141.258
355.131
286.570
1358.069
21120.852
100630.188
100881.875
107879.484
115541.477
104293.953
154183.203
128293.359
101639.969
54530.566
4150.802
1587.151
540.309
107.765
16.752
1.982
-0.226
-0.470
-0.440
-0.367
-0.297
-0.284
-0.343
-0.406
-0.468
-0.503
-0.353
0.607
5.291
25.317
131.133
1216.685
20810.441
100259.977
100766.859
101684.617
27360.387
2126.997
480.298
456.637
2483.736
23932.588
113846.977
107184.492
102502.047
19950.771
21901.602
47624.750
102501.953
100408.508
31534.160
2544.741
366.989
105.784
27.502
5.073
0.462
-0.394
-0.477
-0.417
-0.344
-0.273
-0.256
-0.315
-0.378
-0.441
-0.497
-0.477
-0.077
1.776
9.907
54.489
406.499
3776.102
31847.545
78746.641
43998.359
21173.016
6707.646
2971.812
2824.344
17828.318
103838.164
125499.992
160599.734
37028.402
4430.821
2055.840
6310.594
21276.465
20939.785
5403.397
735.193
110.061
24.333
5.968
1.027
-0.260
-0.487
-0.470
-0.397
-0.323
-0.255
-0.235
-0.291
-0.356
-0.424
-0.490
-0.536
-0.439
0.211
3.202
17.638
96.480
534.746
2529.969
11358.925
55996.203
78195.617
35647.254
69894.547
51481.738
107840.383
101262.828
101908.164
103303.242
87660.164
3819.373
1033.312
1371.845
2132.438
1721.862
674.447
158.343
33.152
6.978
1.224
-0.178
-0.486
-0.499
-0.445
-0.376
-0.302
-0.233
-0.217
-0.272
-0.340
-0.414
-0.486
-0.554
-0.580
-0.411
0.586
5.120
26.325
141.350
950.494
7947.544
49206.980
80272.102
116910.836
102026.672
103041.031
200054.828
103824.609
100734.328
102074.766
100575.398
6952.333
1776.656
931.146
860.472
503.801
171.860
47.109
11.572
2.339
0.094
-0.445
-0.521
-0.475
-0.421
-0.353
-0.283
-0.219
-0.204
-0.255
-0.325
-0.405
-0.486
-0.560
-0.620
-0.619
-0.276
1.486
10.029
54.935
353.570
2289.864
9556.208
42788.008
104126.648
100889.070
101305.531
120748.602
107818.289
100929.070
103437.484
28985.676
9495.100
2600.451
664.007
375.372
194.066
69.568
19.115
4.964
1.112
-0.059
-0.387
-0.461
-0.446
-0.400
-0.336
-0.270
-0.211
-0.193
-0.246
-0.314
-0.396
-0.483
-0.558
-0.615
-0.663
-0.542
0.288
4.026
21.777
103.424
430.634
1716.669
16610.242
101323.695
101624.914
101406.773
102247.133
15916.918
23572.184
12330.372
7539.043
5544.337
1633.558
361.092
127.019
60.913
24.027
8.682
3.802
1.921
0.778
0.081
-0.264
-0.379
-0.372
-0.319
-0.257
-0.200
-0.187
-0.240
-0.305
-0.379
-0.461
-0.540
-0.606
-0.648
-0.540
0.194
3.422
15.475
53.896
161.256
618.181
4623.386
43607.863
148464.719
113405.109
17550.998
2139.893
1069.813
1090.641
1387.918
1169.482
459.568
123.212
39.410
17.508
10.364
9.469
10.024
8.302
4.670
1.753
0.304
-0.206
-0.316
-0.301
-0.241
-0.195
-0.179
-0.233
-0.292
-0.360
-0.436
-0.510
-0.576
-0.581
-0.334
1.053
7.924
39.761
162.080
457.514
1324.374
14480.632
101565.797
103421.172
102619.445
61323.520
2817.606
292.699
168.021
207.051
180.033
90.650
32.718
11.762
8.586
15.100
30.053
42.877
37.514
18.861
7.136
1.816
0.169
-0.223
-0.275
-0.234
-0.191
-0.178
-0.223
-0.279
-0.343
-0.400
-0.437
-0.440
-0.345
0.132
2.894
19.180
115.623
658.039
2481.329
5042.630
40979.363
100585.617
100267.773
100175.578
100081.766
5347.149
283.662
46.672
32.869
27.130
16.315
6.997
4.900
11.429
38.094
99.924
150.159
130.728
58.710
18.940
4.480
0.768
-0.099
-0.244
-0.228
-0.191
-0.172
-0.214
-0.262
-0.307
-0.296
-0.162
0.096
0.426
1.163
5.223
32.222
231.963
1714.156
7798.075
14779.385
29335.402
101142.797
100178.977
100036.906
100012.258
3706.560
216.109
23.807
6.532
3.915
2.387
1.694
4.210
18.084
76.549
213.403
354.260
284.509
122.549
35.554
7.867
1.445
0.036
-0.211
-0.220
-0.189
-0.165
-0.205
-0.245
-0.229
-0.005
0.690
1.867
3.084
3.896
7.683
37.603
257.098
1733.162
8575.253
15644.519
10484.764
49663.379
100168.180
100024.602
12512.480
960.917
93.341
11.275
1.632
0.198
-0.031
0.541
3.944
20.268
87.602
246.964
444.559
356.597
142.658
41.669
9.512
1.786
0.127
-0.185
-0.208
-0.184
-0.156
-0.195
-0.213
-0.076
0.618
2.686
6.987
11.479
11.510
12.866
35.336
167.103
848.342
2949.056
4531.808
2882.039
2610.940
4538.012
3405.815
963.215
172.673
27.211
3.974
0.179
-0.452
-0.452
0.134
2.866
14.369
56.613
154.273
254.479
210.550
98.403
33.064
9.171
2.104
0.259
-0.153
-0.198
-0.175
-0.150
-0.186
-0.178
0.106
1.437
6.090
15.629
27.578
27.251
28.003
64.741
218.681
828.300
2324.279
3275.937
1659.314
589.156
317.979
215.967
90.666
26.315
5.908
0.757
-0.355
-0.581
-0.530
-0.133
1.527
7.810
26.957
65.924
117.001
128.963
98.930
46.820
15.685
3.978
0.683
-0.071
-0.184
-0.170
-0.143
-0.175
-0.152
0.200
1.813
7.978
22.055
37.296
42.745
84.984
330.599
968.061
2264.278
6143.475
8624.032
3780.206
750.183
136.794
40.947
15.680
5.063
1.057
-0.199
-0.513
-0.569
-0.514
-0.287
0.655
4.245
17.072
65.663
234.847
560.322
643.909
283.297
64.365
12.244
1.962
0.120
-0.154
-0.162
-0.134
-0.166
-0.153
0.139
1.480
5.774
16.064
29.323
60.080
331.295
2655.027
11165.505
11372.117
8371.892
9582.458
3745.524
726.539
123.448
30.570
8.772
2.176
0.116
-0.404
-0.520
-0.516
-0.486
-0.340
0.385
3.975
25.879
193.037
1510.552
7163.144
8832.306
2388.458
318.295
37.006
4.312
0.435
-0.109
-0.152
-0.129
-0.146
-0.162
-0.175
-0.184
-0.194
-0.198
-0.202
-0.203
-0.202
-0.199
-0.200
-0.194
-0.186
-0.176
-0.169
-0.164
-0.159
-0.152
-0.149
-0.145
-0.142
-0.140
-0.144
-0.152
-0.164
-0.180
-0.190
-0.202
-0.178
-0.007
0.617
2.308
4.804
6.708
5.242
2.648
0.900
0.174
-0.069
-0.125
-0.173
-0.194
-0.214
-0.230
-0.242
-0.251
-0.254
-0.257
-0.257
-0.256
-0.257
-0.253
-0.244
-0.232
-0.221
-0.208
-0.201
-0.194
-0.187
-0.182
-0.184
-0.179
-0.177
-0.178
-0.188
-0.205
-0.221
-0.239
-0.240
-0.118
0.576
3.643
13.723
35.751
51.166
39.085
16.867
5.586
1.737
0.752
0.411
-0.225
-0.251
-0.270
-0.286
-0.300
-0.308
-0.316
-0.319
-0.319
-0.321
-0.317
-0.310
-0.299
-0.284
-0.270
-0.257
-0.247
-0.234
-0.225
-0.223
-0.220
-0.219
-0.217
-0.220
-0.233
-0.254
-0.273
-0.292
-0.267
0.061
2.234
13.721
67.942
247.871
405.443
274.120
92.390
24.318
9.535
6.785
4.888
-0.277
-0.301
-0.322
-0.340
-0.350
-0.356
-0.353
-0.355
-0.362
-0.377
-0.383
-0.377
-0.361
-0.345
-0.329
-0.312
-0.295
-0.282
-0.276
-0.270
-0.263
-0.268
-0.265
-0.270
-0.284
-0.311
-0.331
-0.351
-0.294
0.341
4.742
35.992
229.913
1140.841
2187.271
1408.193
354.591
95.330
57.539
60.761
48.511
-0.319
-0.341
-0.357
-0.351
-0.315
-0.246
-0.186
-0.155
-0.207
-0.298
-0.380
-0.420
-0.423
-0.410
-0.391
-0.374
-0.350
-0.338
-0.329
-0.324
-0.320
-0.317
-0.320
-0.322
-0.339
-0.367
-0.396
-0.411
-0.324
0.527
6.378
52.391
410.924
2208.214
4912.347
3059.417
1044.169
457.013
470.692
889.780
670.916
-0.340
-0.328
-0.241
-0.067
0.275
0.879
1.437
1.691
1.324
0.548
-0.014
-0.336
-0.442
-0.459
-0.447
-0.427
-0.415
-0.400
-0.390
-0.383
-0.378
-0.379
-0.379
-0.382
-0.401
-0.434
-0.458
-0.461
-0.375
0.401
5.699
42.832
296.344
1423.873
3656.832
5194.920
5246.141
2756.217
5176.311
19067.473
13594.459
-0.220
0.053
0.680
1.910
4.245
8.877
14.722
18.124
14.029
6.717
2.265
0.311
-0.314
-0.475
-0.497
-0.490
-0.479
-0.462
-0.448
-0.441
-0.442
-0.439
-0.441
-0.444
-0.462
-0.492
-0.496
-0.497
-0.434
0.171
3.814
24.319
142.341
737.595
4226.827
19029.785
28479.867
11327.463
44490.910
100161.469
100020.258
0.589
2.255
6.045
13.577
28.905
71.605
155.157
200.985
141.047
55.386
15.789
3.366
0.290
-0.411
-0.531
-0.542
-0.535
-0.522
-0.508
-0.501
-0.497
-0.499
-0.500
-0.512
-0.521
-0.516
-0.490
-0.468
-0.335
0.452
3.976
19.598
101.137
635.568
5439.902
31523.680
48615.398
16442.188
64162.535
100186.008
100022.984
4.706
13.405
38.699
91.696
201.988
669.405
2422.401
4061.686
2198.848
516.941
93.910
14.964
2.146
-0.119
-0.512
-0.573
-0.578
-0.576
-0.567
-0.563
-0.559
-0.559
-0.566
-0.563
-0.540
-0.471
-0.376
-0.246
0.162
2.163
10.053
38.816
141.113
548.580
2757.243
10656.977
15519.651
6320.186
13071.268
62580.668
38269.027
26.068
77.299
254.788
771.107
1648.257
7681.596
76075.438
100063.016
60504.883
5838.345
480.268
49.242
6.174
0.442
-0.401
-0.546
-0.585
-0.609
-0.611
-0.614
-0.614
-0.616
-0.615
-0.597
-0.520
-0.346
-0.095
0.271
1.524
7.851
38.976
167.619
576.701
1446.053
2685.782
3493.887
2743.169
1262.151
1212.116
2427.531
1973.777
183.296
462.161
1768.032
8709.947
17483.119
74757.492
101387.930
100249.203
100083.195
48452.090
1711.097
116.453
11.660
1.311
-0.132
-0.422
-0.546
-0.619
-0.646
-0.655
-0.660
-0.668
-0.665
-0.621
-0.486
-0.194
0.255
1.106
4.328
24.627
169.950
1224.467
6854.235
17094.506
14905.411
8071.441
2693.480
596.352
192.147
165.129
126.388
2461.352
5044.951
10155.314
68655.609
103550.445
154172.172
105470.617
100641.922
100195.742
100064.805
2622.613
154.503
14.651
2.159
0.337
-0.164
-0.437
-0.599
-0.666
-0.685
-0.687
-0.709
-0.714
-0.654
-0.475
-0.108
0.591
2.024
9.048
62.277
674.868
10405.971
100494.320
101895.781
105544.891
31361.541
3674.631
547.829
92.040
25.938
12.889
60600.273
100888.656
106978.570
109513.469
102647.398
148586.250
108712.336
100907.367
100268.602
35035.941
1465.273
105.560
12.866
2.856
1.168
0.385
-0.167
-0.493
-0.628
-0.675
-0.696
-0.734
-0.758
-0.716
-0.559
-0.169
0.598
2.854
15.098
118.666
1765.284
54261.125
100397.570
100916.398
102010.594
102069.570
5333.272
433.447
60.766
10.182
2.342
100237.078
100807.805
105145.078
134678.922
98945.266
36513.258
42805.941
96151.109
35149.148
4120.493
400.321
48.555
9.158
4.377
3.001
1.666
0.497
-0.161
-0.447
-0.565
-0.641
-0.721
-0.793
-0.785
-0.692
-0.394
0.493
4.130
26.035
196.478
2152.265
62072.879
102686.930
101649.297
100745.836
100441.516
4632.940
291.642
35.354
5.423
0.577
100537.852
101191.836
101779.117
104052.734
10624.790
4096.935
2291.627
2601.045
1413.060
415.358
83.005
18.302
8.991
8.862
7.550
4.622
2.122
0.786
0.118
-0.232
-0.467
-0.650
-0.797
-0.848
-0.805
-0.565
0.591
7.452
59.405
575.806
6022.144
55914.559
200028.797
134996.109
104113.305
31851.293
1644.109
142.705
18.354
2.442
-0.020
100764.297
101599.773
101461.453
54928.234
2621.579
526.221
255.717
186.608
120.200
51.595
17.642
9.810
12.730
17.373
14.887
9.735
5.436
3.125
1.606
0.587
-0.074
-0.501
-0.766
-0.890
-0.893
-0.656
1.007
13.598
134.906
2040.351
54263.855
101360.242
107764.680
120723.562
47484.387
3846.952
413.747
53.523
8.142
0.914
-0.298
23406.100
68666.570
32247.340
5197.751
606.113
117.280
44.231
26.105
16.523
8.710
5.649
8.869
16.939
24.779
22.156
16.150
10.787
7.925
4.944
2.299
0.644
-0.252
-0.714
-0.895
-0.924
-0.675
1.221
17.076
188.329
3403.722
100069.039
100224.516
100551.453
100815.758
96173.828
2606.384
193.933
23.921
3.487
0.123
-0.439
1201.382
2136.006
1472.219
501.103
122.483
30.075
9.611
4.390
2.431
1.677
2.821
7.294
15.978
22.655
23.219
20.508
20.211
18.373
12.774
6.182
2.137
0.175
-0.568
-0.783
-0.761
-0.477
1.188
13.843
144.282
2212.140
60554.250
100202.367
100320.430
100281.219
39065.195
1614.987
120.885
13.830
1.631
-0.229
-0.478
113.987
165.572
139.380
68.525
24.995
7.252
1.953
0.509
0.420
1.237
2.988
6.271
11.069
15.884
20.447
29.062
45.804
52.282
38.033
18.715
6.259
1.428
0.000
0.028
0.561
1.250
2.338
9.696
65.395
578.342
6470.444
60674.363
100313.727
48673.902
4955.814
474.616
53.195
7.356
0.639
-0.374
-0.479
15.619
20.914
18.065
10.996
4.411
1.195
0.125
0.550
2.886
7.489
13.055
15.790
15.559
16.591
29.192
74.556
173.541
224.400
167.977
69.997
20.079
4.971
2.416
4.912
10.046
13.994
13.811
13.411
30.905
130.023
625.874
2148.411
3564.856
1988.951
538.412
100.273
18.815
2.865
0.029
-0.452
-0.471
2.104
2.754
2.391
1.364
0.334
-0.154
0.446
3.996
17.437
51.725
95.020
105.940
76.852
50.427
71.323
229.114
658.141
1047.114
704.450
231.119
50.541
13.259
12.741
32.855
82.908
124.696
106.390
63.792
53.721
104.885
220.793
324.550
312.063
193.182
81.500
23.243
5.649
0.745
-0.317
-0.487
-0.454
-0.041
-0.001
-0.111
-0.326
-0.462
-0.140
2.315
15.416
81.631
307.903
768.583
857.740
506.008
263.153
227.226
479.154
1589.689
2612.560
1569.211
446.747
96.060
34.746
57.733
211.431
710.927
1346.382
1088.539
450.524
256.634
572.227
1871.994
2236.230
850.119
176.036
36.216
8.368
1.603
-0.104
-0.471
-0.487
-0.430
-0.377
-0.430
-0.506
-0.581
-0.519
0.365
5.693
42.562
265.891
1577.234
5381.442
6716.530
3293.984
2311.408
1378.280
854.974
1666.194
2625.347
1573.830
457.871
125.011
117.014
250.654
1121.447
6453.247
17003.201
11822.790
3551.996
1808.518
4822.329
34115.586
55216.395
9832.242
806.211
72.123
8.448
0.772
-0.376
-0.514
-0.467
-0.405
-0.390
-0.461
-0.530
-0.575
-0.447
0.764
9.013
67.563
561.097
4471.530
19030.322
26342.799
31971.289
61821.711
28892.320
4165.903
1049.705
1019.243
669.238
266.800
259.614
649.396
1132.626
3917.430
39202.570
100928.344
83593.477
40812.855
33101.465
26114.781
100918.430
100121.734
55173.258
2166.895
133.599
11.429
0.764
-0.423
-0.504
-0.444
-0.382
-0.366
-0.434
-0.501
-0.546
-0.411
0.833
9.216
68.464
526.246
4150.468
18318.939
55659.746
106537.828
101281.734
100634.406
39285.469
1799.875
343.654
185.966
212.485
874.198
3466.009
6216.572
7194.078
49458.570
105439.578
200034.906
112575.438
101698.961
115276.297
104870.133
100314.094
38285.488
1970.235
113.988
10.332
0.591
-0.435
-0.485
-0.424
-0.357
-0.339
-0.401
-0.468
-0.518
-0.436
0.433
5.854
39.709
261.407
1480.650
7279.112
104879.383
101967.180
100722.086
100701.547
100645.828
3433.675
319.405
133.609
370.487
2171.638
9814.738
19186.473
10350.017
14554.363
52988.105
123052.188
104177.664
100787.328
102695.820
27697.871
21846.443
5276.347
520.717
50.884
5.528
0.127
-0.465
-0.471
-0.402
-0.328
-0.307
-0.371
-0.433
-0.496
-0.473
-0.023
2.552
15.956
80.876
379.938
2624.425
68400.688
100654.867
102149.508
107791.062
86201.727
6155.019
892.676
367.746
1392.366
6903.812
17089.684
20215.754
8528.903
3615.426
12950.956
103130.047
101534.672
100590.219
100382.789
9310.901
1394.387
437.569
88.180
13.872
1.692
-0.260
-0.495
-0.457
-0.377
-0.304
-0.279
-0.343
-0.406
-0.477
-0.510
-0.343
0.629
4.908
22.024
102.313
688.790
8699.089
97188.633
122965.477
200047.844
109469.359
61606.957
4945.552
1737.580
11740.111
100648.102
102125.836
103741.461
11956.276
2368.475
4019.527
30597.914
105942.719
102232.953
25917.109
2138.544
247.056
56.746
14.657
2.854
0.018
-0.475
-0.501
-0.435
-0.357
-0.280
-0.256
-0.320
-0.387
-0.461
-0.524
-0.515
-0.232
1.086
6.216
27.699
157.072
962.034
7170.377
105866.750
103512.430
101535.352
104584.023
25172.527
12962.403
62965.234
100558.438
100935.430
103597.906
58143.527
10838.563
6229.584
17245.807
25180.307
10843.896
2536.130
416.150
69.763
14.576
3.048
0.238
-0.437
-0.527
-0.482
-0.414
-0.335
-0.262
-0.238
-0.302
-0.375
-0.450
-0.525
-0.579
-0.553
-0.193
1.453
8.773
45.677
314.599
3911.184
100334.117
100532.438
103500.641
143446.797
111496.234
102805.586
84652.641
101555.773
102354.922
125521.336
154194.094
102326.297
20144.414
15389.590
19054.104
6096.595
1019.188
162.109
30.000
6.527
1.144
-0.209
-0.504
-0.510
-0.456
-0.389
-0.317
-0.248
-0.225
-0.287
-0.363
-0.447
-0.526
-0.592
-0.644
-0.574
0.043
3.059
19.100
132.819
1269.699
15369.762
100524.773
107092.727
135014.500
103237.023
101202.164
57282.633
102711.125
104231.062
175891.422
112550.492
100961.734
44593.840
6329.474
4654.646
1750.754
406.360
73.860
16.957
4.766
1.174
-0.041
-0.390
-0.455
-0.432
-0.367
-0.297
-0.236
-0.215
-0.277
-0.351
-0.436
-0.519
-0.581
-0.642
-0.673
-0.430
0.963
7.885
44.112
255.610
1403.769
5251.632
10018.586
63218.684
101075.312
100751.578
24589.230
9562.874
16555.723
41990.336
101342.828
100244.789
20920.973
2222.798
755.866
330.409
106.791
32.475
14.329
7.713
3.718
1.172
0.071
-0.310
-0.385
-0.348
-0.280
-0.224
-0.207
-0.268
-0.338
-0.411
-0.493
-0.568
-0.627
-0.663
-0.533
0.211
3.426
15.610
58.324
192.341
541.089
2015.153
10297.017
30096.492
21708.053
5118.429
1192.363
1390.501
4854.073
15401.784
12553.762
3429.481
546.345
137.814
62.614
38.188
38.012
44.358
36.783
19.348
6.791
1.658
0.116
-0.273
-0.317
-0.269
-0.216
-0.202
-0.259
-0.317
-0.385
-0.459
-0.521
-0.542
-0.503
-0.320
0.404
3.286
13.207
41.920
118.373
442.421
3948.149
39566.949
101241.906
96536.945
11743.669
1035.780
271.634
491.411
979.512
894.894
361.253
104.059
32.993
29.230
70.823
177.496
286.686
229.888
99.899
29.177
6.753
1.131
-0.075
-0.273
-0.258
-0.209
-0.198
-0.247
-0.298
-0.351
-0.370
-0.296
-0.086
0.219
0.640
1.728
6.249
25.186
90.156
252.986
791.191
8689.188
100129.164
100113.008
100092.789
31458.600
1726.353
158.788
70.722
85.735
82.897
43.904
19.019
15.315
52.985
249.980
963.629
1853.169
1442.338
477.559
99.803
17.912
2.959
0.253
-0.217
-0.245
-0.208
-0.188
-0.233
-0.272
-0.254
-0.036
0.743
2.118
3.623
4.472
5.351
11.754
41.524
158.936
455.451
971.561
5676.004
75991.422
100040.320
100015.898
18677.924
1227.176
110.897
19.529
10.893
9.322
6.037
5.103
15.940
95.264
650.690
3104.462
7721.375
5318.733
1329.638
214.396
33.716
5.005
0.589
-0.155
-0.234
-0.204
-0.181
-0.220
-0.220
-0.001
1.107
5.014
13.010
21.553
22.091
16.465
18.200
49.568
175.661
446.337
776.258
1692.243
9468.718
25472.574
16877.635
3388.746
410.809
51.937
7.501
1.773
0.811
0.684
2.571
16.434
107.963
760.155
4054.326
10298.639
7037.042
1713.215
252.317
37.985
6.298
0.832
-0.101
-0.217
-0.199
-0.171
-0.199
-0.123
0.549
4.083
19.097
58.725
106.679
102.000
49.974
29.116
46.220
123.331
277.772
387.605
438.260
846.434
1465.663
1133.117
411.273
86.973
15.516
2.533
0.018
-0.400
-0.184
1.510
11.421
68.889
417.272
1871.086
4090.862
2901.755
871.168
177.651
34.339
6.668
1.135
-0.021
-0.199
-0.190
-0.164
-0.180
-0.009
1.271
9.100
47.022
179.832
402.916
318.604
134.132
52.524
59.925
126.610
242.420
284.444
215.816
147.578
143.071
104.606
49.278
15.702
3.680
0.333
-0.461
-0.599
-0.418
0.623
6.039
31.176
138.365
443.402
861.508
833.013
466.093
176.840
48.525
10.699
1.937
0.130
-0.170
-0.182
-0.154
-0.164
0.052
1.715
11.890
67.365
289.357
613.301
522.379
201.685
105.070
157.896
243.250
397.555
417.920
252.210
94.845
35.380
16.692
7.623
2.650
0.422
-0.367
-0.571
-0.597
-0.478
0.092
2.748
14.293
60.441
246.183
940.062
2595.200
2919.137
979.765
185.124
27.700
4.116
0.472
-0.127
-0.172
-0.144
-0.158
0.016
1.303
9.123
46.980
179.706
371.368
325.000
175.659
304.945
657.440
757.071
544.615
460.481
241.941
87.640
23.408
7.046
2.118
0.356
-0.301
-0.513
-0.556
-0.543
-0.475
-0.126
1.631
11.127
70.775
653.632
9034.379
91782.477
100253.336
17071.113
1062.610
84.636
8.903
0.964
-0.060
-0.163
-0.141
-0.161
-0.179
-0.192
-0.201
-0.208
-0.210
-0.211
-0.206
-0.201
-0.194
-0.187
-0.181
-0.173
-0.165
-0.156
-0.148
-0.142
-0.136
-0.127
-0.127
-0.124
-0.124
-0.131
-0.140
-0.157
-0.172
-0.184
-0.195
-0.132
0.240
1.760
6.210
13.726
19.271
14.866
7.358
2.284
0.538
0.027
-0.097
-0.190
-0.213
-0.233
-0.250
-0.262
-0.267
-0.269
-0.268
-0.262
-0.255
-0.247
-0.241
-0.230
-0.219
-0.206
-0.194
-0.187
-0.177
-0.169
-0.165
-0.159
-0.159
-0.155
-0.160
-0.174
-0.195
-0.212
-0.230
-0.209
0.060
1.723
10.474
47.165
154.135
247.225
167.882
60.549
14.728
3.674
1.397
0.720
-0.244
-0.270
-0.290
-0.305
-0.319
-0.327
-0.332
-0.333
-0.327
-0.319
-0.311
-0.299
-0.286
-0.269
-0.252
-0.238
-0.227
-0.217
-0.206
-0.200
-0.197
-0.191
-0.192
-0.197
-0.216
-0.239
-0.260
-0.275
-0.198
0.542
6.156
47.213
370.250
1968.585
4283.002
2390.621
453.508
77.534
19.354
10.822
7.815
-0.295
-0.318
-0.339
-0.360
-0.371
-0.377
-0.375
-0.374
-0.378
-0.382
-0.378
-0.365
-0.347
-0.329
-0.307
-0.292
-0.274
-0.259
-0.251
-0.242
-0.236
-0.233
-0.233
-0.242
-0.262
-0.293
-0.317
-0.328
-0.180
1.217
13.728
154.620
1970.393
23901.506
80492.250
30304.895
2791.555
334.592
117.733
110.744
93.199
-0.335
-0.358
-0.375
-0.368
-0.337
-0.289
-0.244
-0.222
-0.260
-0.332
-0.391
-0.419
-0.413
-0.391
-0.370
-0.351
-0.329
-0.312
-0.303
-0.293
-0.285
-0.280
-0.280
-0.292
-0.313
-0.348
-0.377
-0.386
-0.193
1.655
19.569
230.840
4295.758
80551.578
100648.406
102017.359
8423.037
1716.934
1196.441
2433.260
1798.668
-0.350
-0.312
-0.202
0.011
0.290
0.686
1.122
1.272
0.885
0.338
-0.111
-0.360
-0.448
-0.455
-0.433
-0.410
-0.390
-0.374
-0.357
-0.348
-0.339
-0.335
-0.336
-0.349
-0.373
-0.409
-0.438
-0.445
-0.257
1.392
15.808
175.555
2232.007
30803.615
106399.203
81654.773
70973.977
20254.783
23321.314
100215.242
80446.781
-0.157
0.269
1.205
2.596
4.422
7.655
11.403
12.748
9.744
4.900
1.690
0.134
-0.363
-0.482
-0.491
-0.469
-0.454
-0.432
-0.414
-0.404
-0.398
-0.394
-0.396
-0.402
-0.434
-0.473
-0.496
-0.502
-0.371
0.788
9.011
72.038
602.410
4820.242
49209.785
103212.672
100820.930
106505.445
109351.328
100556.977
100048.594
1.013
3.676
9.947
19.730
33.866
57.825
101.080
125.024
93.925
37.550
11.509
2.360
0.063
-0.447
-0.531
-0.529
-0.507
-0.491
-0.472
-0.462
-0.457
-0.452
-0.456
-0.470
-0.500
-0.529
-0.541
-0.544
-0.376
0.707
6.573
40.203
276.304
3133.124
76391.289
100447.422
100469.328
108860.711
113821.055
100702.609
100055.445
6.482
22.901
69.880
169.596
275.985
497.784
1184.866
1867.863
1044.542
306.325
62.699
10.798
1.392
-0.259
-0.551
-0.585
-0.568
-0.551
-0.529
-0.523
-0.519
-0.517
-0.516
-0.534
-0.560
-0.576
-0.570
-0.516
-0.130
1.826
11.207
57.403
316.102
2252.766
22930.469
102436.445
101117.523
78708.625
76180.844
100387.664
100038.648
33.049
129.426
629.110
2452.289
4073.236
5126.521
21201.605
43482.676
16887.164
2608.366
284.672
33.017
4.233
0.075
-0.539
-0.628
-0.623
-0.603
-0.594
-0.582
-0.575
-0.574
-0.578
-0.602
-0.610
-0.605
-0.572
-0.385
0.700
6.198
33.607
173.321
982.959
6550.215
30939.184
45361.273
23816.713
6791.667
3625.328
8945.417
6445.809
200.588
774.759
6579.535
60662.500
101173.469
67114.906
104864.539
100421.133
100053.391
15265.872
888.627
71.691
7.971
0.528
-0.506
-0.647
-0.659
-0.652
-0.640
-0.631
-0.632
-0.631
-0.642
-0.659
-0.658
-0.627
-0.532
-0.057
2.523
17.957
119.679
818.660
4979.488
32543.279
104676.625
101739.555
44346.508
3579.663
515.284
343.404
254.741
2148.104
5907.233
51051.828
100837.742
101858.586
138963.969
131432.031
101347.992
100108.328
28271.930
1226.841
93.865
9.695
0.722
-0.458
-0.640
-0.680
-0.687
-0.677
-0.669
-0.677
-0.686
-0.701
-0.712
-0.703
-0.655
-0.465
0.463
6.068
45.048
435.424
5030.509
62363.914
125485.797
200055.688
111408.719
44279.953
3231.503
286.239
52.402
21.608
48590.520
102856.125
171451.969
108588.148
101679.406
115342.086
160512.734
101878.672
100134.484
11359.828
761.848
67.882
7.776
0.671
-0.377
-0.584
-0.664
-0.708
-0.713
-0.710
-0.720
-0.738
-0.758
-0.769
-0.759
-0.699
-0.378
1.297
11.333
87.059
1019.129
20874.363
100902.547
106511.328
131473.969
99438.227
11553.932
1288.824
151.456
20.941
4.219
100129.891
101478.234
128293.633
167758.203
102668.648
102367.859
31211.793
26503.285
11436.731
1867.667
232.726
30.124
4.263
0.496
-0.154
-0.394
-0.565
-0.674
-0.714
-0.732
-0.755
-0.782
-0.812
-0.828
-0.822
-0.733
-0.159
3.091
22.259
155.245
1379.511
22159.941
102379.742
102060.461
102762.062
63168.238
3451.815
386.070
60.091
9.507
1.314
100091.281
100430.859
103171.180
120729.000
47164.609
17324.719
3175.137
1405.051
742.473
221.981
50.805
9.456
2.024
0.758
0.376
0.037
-0.310
-0.530
-0.641
-0.714
-0.771
-0.820
-0.860
-0.887
-0.880
-0.737
0.307
7.079
54.749
490.303
4889.409
40305.844
143643.641
128401.164
103614.812
13090.871
1122.337
136.092
22.312
3.741
0.255
100074.570
100162.641
100393.695
44400.555
3319.749
1055.926
331.332
145.278
76.237
31.030
9.744
2.788
1.456
1.434
1.223
0.690
0.212
-0.146
-0.404
-0.596
-0.744
-0.839
-0.900
-0.927
-0.925
-0.716
0.900
13.144
128.271
1736.646
39108.781
100958.680
104015.648
108751.391
33704.047
2607.612
316.775
48.278
8.530
1.227
-0.226
18718.809
54170.910
25536.602
4153.783
550.815
124.378
45.693
21.179
10.770
4.713
1.799
1.002
1.523
2.054
2.004
1.530
1.049
0.658
0.193
-0.271
-0.619
-0.826
-0.931
-0.962
-0.953
-0.675
1.303
17.199
182.292
3158.177
100288.445
101055.719
102119.031
101775.766
76606.602
2247.620
177.613
24.467
3.848
0.225
-0.429
908.574
1598.404
1161.365
377.807
92.562
24.476
8.056
3.334
1.439
0.610
0.463
0.852
1.657
2.248
2.469
2.567
2.740
2.587
1.740
0.603
-0.238
-0.722
-0.906
-0.933
-0.874
-0.533
1.414
15.250
138.521
1949.569
49031.590
102860.734
105861.961
104090.289
32483.693
1519.272
126.806
16.379
2.115
-0.151
-0.486
78.461
109.715
90.886
44.006
15.950
4.789
1.307
0.442
0.719
1.956
3.320
3.995
3.618
3.141
3.455
5.220
7.679
8.946
6.723
3.364
0.847
-0.329
-0.670
-0.578
-0.254
0.302
2.274
12.603
80.499
631.745
5950.360
51296.895
106418.961
43364.949
5182.956
569.686
71.812
10.301
1.140
-0.309
-0.485
9.544
12.207
10.328
6.199
2.403
0.556
0.193
1.629
6.749
17.396
30.888
33.501
22.881
12.166
8.958
13.559
24.364
30.186
23.204
11.636
3.679
0.751
0.365
1.418
3.370
5.374
7.625
17.350
63.939
244.717
985.211
3126.225
5112.281
3158.874
932.932
178.118
31.718
4.912
0.395
-0.410
-0.479
1.032
1.329
1.035
0.423
-0.105
-0.159
1.475
9.312
45.048
150.081
329.891
357.608
193.074
74.703
32.428
36.017
65.786
82.526
62.835
29.133
9.369
3.394
4.293
10.774
23.669
36.138
38.870
47.734
119.411
374.505
794.177
1025.315
878.664
524.521
194.258
52.072
11.543
1.826
-0.134
-0.474
-0.473
-0.249
-0.271
-0.363
-0.494
-0.490
0.303
5.679
39.810
264.665
1443.776
4860.588
5857.882
2259.375
500.293
144.423
88.594
119.297
153.093
114.688
49.165
16.388
9.747
18.130
52.744
137.579
232.427
227.771
203.651
361.235
1574.512
6598.122
7840.159
2502.843
424.315
81.850
18.547
3.817
0.365
-0.399
-0.496
-0.454
-0.429
-0.496
-0.565
-0.609
-0.414
1.321
13.889
122.771
1226.411
13821.015
100056.219
100234.422
26207.078
3434.016
999.851
325.359
169.412
162.609
109.670
52.484
24.793
28.635
60.548
193.935
634.331
1262.668
1452.140
1706.583
2352.378
19850.432
100652.438
100511.805
55361.578
2225.372
149.205
15.783
1.899
-0.186
-0.501
-0.487
-0.431
-0.415
-0.489
-0.554
-0.578
-0.278
2.240
21.808
215.477
3110.932
67742.844
100277.289
102206.867
113827.344
37837.086
15710.472
2479.471
358.610
117.249
68.466
41.399
48.345
92.714
171.162
497.592
1848.488
4755.179
11108.529
39799.211
41480.809
108627.398
101163.664
100281.078
100103.039
7952.573
274.209
19.484
1.493
-0.334
-0.516
-0.466
-0.407
-0.390
-0.459
-0.524
-0.546
-0.222
2.396
22.392
217.763
3120.155
60582.547
101065.859
118696.336
200032.141
105885.875
100466.656
20801.502
1199.034
135.001
46.397
48.900
121.537
279.093
450.622
713.573
2466.071
10301.722
103146.352
101015.156
102161.375
191506.250
105881.508
100398.039
100055.930
6439.827
230.191
17.122
1.207
-0.397
-0.505
-0.448
-0.382
-0.359
-0.428
-0.491
-0.523
-0.282
1.593
14.440
112.416
1064.451
11485.937
69584.766
145618.281
118762.477
102155.023
100906.781
68556.969
2620.809
280.320
73.338
108.102
297.922
663.403
841.975
805.863
1776.014
18907.332
101671.328
100843.828
100857.203
108898.281
115285.305
100612.672
21338.260
1363.114
98.520
8.501
0.454
-0.455
-0.496
-0.430
-0.355
-0.330
-0.396
-0.461
-0.508
-0.387
0.625
6.438
38.162
234.238
1248.029
4862.262
39076.484
102060.766
104048.727
116942.188
61878.629
8615.982
1196.056
250.191
452.322
1493.120
2636.668
2023.372
1000.631
1243.469
12098.441
105187.406
105971.258
102317.141
101016.742
12520.744
3106.279
987.114
171.254
23.897
2.724
-0.168
-0.507
-0.487
-0.409
-0.329
-0.303
-0.370
-0.436
-0.502
-0.478
-0.055
2.114
11.153
47.592
175.999
705.745
5797.199
51431.848
160578.781
154165.078
105908.703
100644.500
8754.055
925.493
2532.703
15396.699
31788.445
14895.201
4362.441
3314.216
15653.409
116708.469
200060.781
125476.375
33858.512
2531.966
331.442
89.372
23.041
4.493
0.314
-0.464
-0.529
-0.468
-0.389
-0.307
-0.280
-0.347
-0.421
-0.496
-0.537
-0.427
0.272
2.781
11.175
39.040
156.702
988.696
10773.593
103890.406
102443.039
100870.133
100810.680
32831.707
2739.649
8996.941
95839.969
101514.344
98997.492
67749.414
51659.551
63830.348
102683.156
105434.352
105359.492
8771.821
791.208
116.437
24.572
5.813
0.924
-0.327
-0.537
-0.515
-0.445
-0.366
-0.286
-0.261
-0.330
-0.408
-0.487
-0.556
-0.575
-0.420
0.328
2.933
12.344
60.701
461.884
8047.265
100670.367
100833.141
100960.797
102991.242
35381.598
7503.166
11018.392
100702.391
108539.375
195603.406
107917.617
103006.766
148527.781
104997.086
100571.750
100342.680
6607.158
521.746
82.593
19.391
4.224
0.513
-0.382
-0.524
-0.490
-0.422
-0.346
-0.270
-0.249
-0.316
-0.397
-0.482
-0.555
-0.613
-0.626
-0.399
0.704
5.554
31.943
222.765
2425.283
39558.016
100951.172
101349.492
105497.984
21181.072
13276.781
5786.233
19818.572
62118.848
118691.977
102701.398
101174.180
108531.320
63455.516
76351.445
18789.207
1964.221
270.982
65.475
18.889
4.991
0.939
-0.178
-0.441
-0.457
-0.396
-0.324
-0.257
-0.238
-0.306
-0.386
-0.468
-0.540
-0.604
-0.658
-0.606
-0.062
2.530
15.708
88.303
499.154
2788.251
9955.117
13448.283
8013.819
9369.292
7340.208
2440.748
2669.695
13174.255
101713.984
100472.977
100267.250
100976.484
8680.187
4029.098
1516.702
402.878
123.423
53.288
25.529
10.579
3.556
0.672
-0.191
-0.379
-0.367
-0.305
-0.244
-0.230
-0.293
-0.363
-0.437
-0.519
-0.585
-0.610
-0.562
-0.249
1.072
6.624
29.486
111.249
323.450
679.923
997.828
1683.585
2841.582
2304.195
896.116
539.198
2276.626
20848.939
100075.086
85146.664
13913.292
1441.809
382.765
190.317
123.747
134.312
162.442
122.512
57.517
18.341
4.205
0.604
-0.200
-0.320
-0.291
-0.236
-0.224
-0.277
-0.334
-0.406
-0.466
-0.461
-0.335
-0.085
0.391
1.272
3.686
11.034
30.726
72.741
175.154
634.636
2787.527
6075.484
4270.996
1246.350
290.841
306.340
1153.025
2853.332
2613.355
900.992
211.480
71.890
88.007
268.523
918.377
1719.656
1334.622
444.619
93.651
16.830
2.706
0.173
-0.247
-0.276
-0.230
-0.216
-0.264
-0.310
-0.341
-0.250
0.135
1.000
2.206
3.673
5.382
6.957
10.822
22.055
50.557
163.992
925.870
5352.564
13845.726
9372.605
2213.660
323.334
80.765
101.800
174.853
162.234
84.478
34.387
39.981
183.843
1471.894
9369.075
28271.551
18678.521
3390.071
411.541
51.948
6.922
0.787
-0.155
-0.260
-0.224
-0.205
-0.247
-0.262
-0.116
0.668
3.296
8.954
15.364
19.545
21.492
21.203
22.997
34.303
63.295
152.718
738.340
3722.215
9350.776
6401.633
1568.881
248.718
40.725
15.798
16.533
15.008
10.437
11.067
47.759
395.454
5337.554
67722.469
100018.297
100013.555
16879.207
1132.380
108.409
12.312
1.542
-0.044
-0.240
-0.222
-0.192
-0.220
-0.135
0.589
4.425
20.812
64.779
120.535
125.422
82.651
60.172
50.662
60.016
83.643
118.683
290.806
979.415
2020.687
1442.858
477.371
106.663
19.376
3.985
1.734
1.429
1.741
6.735
49.034
485.262
7039.250
100029.289
100048.766
100062.211
22977.562
1466.321
130.820
15.655
2.063
0.079
-0.215
-0.213
-0.185
-0.183
0.101
2.244
16.706
105.577
518.671
1249.040
1067.376
353.590
134.067
87.257
97.146
116.824
103.710
104.598
190.428
289.570
230.005
99.541
28.868
6.519
0.958
-0.207
-0.319
0.282
4.234
31.267
271.445
2867.696
25538.693
95836.523
60902.031
8034.252
829.193
110.479
17.236
2.722
0.233
-0.182
-0.204
-0.174
-0.144
0.381
4.720
40.827
369.785
2883.303
9811.472
7163.620
1421.411
248.618
103.898
108.627
133.279
99.355
58.424
42.558
42.701
34.232
17.810
6.114
1.415
-0.174
-0.575
-0.600
-0.191
2.020
15.436
99.486
626.383
2975.000
7214.868
6951.242
2835.711
748.287
144.718
25.375
4.227
0.499
-0.133
-0.192
-0.164
-0.118
0.522
6.156
58.276
611.800
5798.209
26826.719
16988.482
2654.772
301.316
91.342
89.200
101.491
77.506
43.589
20.470
10.508
6.002
2.818
0.863
-0.132
-0.517
-0.628
-0.614
-0.382
0.853
6.944
40.304
210.663
1116.506
4905.384
10927.319
8073.479
2209.241
360.534
51.305
7.425
0.908
-0.067
-0.178
-0.152
-0.123
0.407
4.743
40.775
369.332
2881.291
9804.020
7142.085
1378.999
210.295
89.723
81.821
73.323
53.786
31.764
13.755
4.919
1.575
0.307
-0.253
-0.488
-0.574
-0.588
-0.565
-0.435
0.281
4.087
26.032
177.395
1511.703
17010.199
107059.352
104448.508
27867.006
1530.769
122.485
12.800
1.411
0.002
-0.167
-0.159
-0.179
-0.198
-0.212
-0.220
-0.224
-0.226
-0.222
-0.218
-0.209
-0.197
-0.184
-0.173
-0.161
-0.150
-0.140
-0.132
-0.124
-0.117
-0.112
-0.109
-0.113
-0.111
-0.118
-0.131
-0.151
-0.164
-0.180
-0.185
-0.095
0.447
2.823
10.498
25.174
35.666
27.196
12.322
3.758
0.852
0.085
-0.099
-0.209
-0.235
-0.257
-0.273
-0.282
-0.289
-0.288
-0.285
-0.277
-0.264
-0.249
-0.234
-0.219
-0.202
-0.187
-0.175
-0.168
-0.157
-0.151
-0.143
-0.139
-0.136
-0.140
-0.147
-0.164
-0.186
-0.205
-0.221
-0.185
0.212
2.792
17.877
97.610
369.873
612.995
403.562
115.977
24.335
5.437
1.629
0.719
-0.266
-0.294
-0.314
-0.327
-0.337
-0.345
-0.347
-0.347
-0.339
-0.324
-0.308
-0.291
-0.272
-0.251
-0.233
-0.217
-0.203
-0.193
-0.186
-0.178
-0.171
-0.167
-0.176
-0.183
-0.203
-0.228
-0.248
-0.260
-0.139
1.005
10.460
97.678
1035.244
8811.604
23891.816
10937.746
1380.964
150.838
26.608
11.609
7.205
-0.315
-0.341
-0.363
-0.378
-0.389
-0.394
-0.395
-0.393
-0.394
-0.389
-0.376
-0.353
-0.329
-0.306
-0.285
-0.266
-0.250
-0.233
-0.223
-0.211
-0.210
-0.208
-0.213
-0.224
-0.244
-0.277
-0.303
-0.309
-0.081
2.212
25.216
370.586
8814.316
100031.055
100106.609
100246.453
13870.371
704.997
142.633
108.729
81.725
-0.358
-0.380
-0.386
-0.379
-0.361
-0.341
-0.319
-0.317
-0.344
-0.385
-0.413
-0.415
-0.393
-0.365
-0.340
-0.320
-0.298
-0.281
-0.267
-0.259
-0.251
-0.250
-0.253
-0.268
-0.294
-0.328
-0.359
-0.364
-0.083
2.935
36.091
616.320
23911.254
100213.242
101223.695
104433.094
44101.172
3692.898
1291.968
1874.742
1499.149
-0.358
-0.284
-0.114
0.094
0.297
0.446
0.577
0.526
0.315
-0.016
-0.275
-0.407
-0.444
-0.429
-0.403
-0.377
-0.355
-0.334
-0.318
-0.306
-0.302
-0.299
-0.303
-0.319
-0.348
-0.387
-0.420
-0.429
-0.165
2.330
28.536
413.961
9915.606
101225.594
116875.227
200012.219
117055.234
62174.559
20063.043
91798.336
55185.344
-0.089
0.574
1.806
3.364
4.728
5.480
6.526
6.528
4.754
2.419
0.682
-0.148
-0.420
-0.481
-0.465
-0.438
-0.415
-0.390
-0.372
-0.358
-0.353
-0.349
-0.358
-0.376
-0.408
-0.447
-0.478
-0.497
-0.307
1.358
15.157
138.728
1628.625
17043.289
138288.703
115227.117
102023.461
105396.375
128273.367
101042.695
100071.734
1.364
5.238
14.351
26.376
35.434
38.766
47.884
48.858
36.027
16.774
5.158
1.029
-0.177
-0.481
-0.519
-0.496
-0.471
-0.452
-0.431
-0.413
-0.406
-0.405
-0.413
-0.438
-0.470
-0.506
-0.537
-0.546
-0.357
0.970
8.890
61.425
484.553
7740.069
101392.156
101058.000
100646.430
107230.797
143412.484
101331.070
100087.742
7.628
29.943
99.388
232.958
316.431
310.275
359.255
430.483
268.577
100.255
25.647
5.105
0.479
-0.407
-0.558
-0.558
-0.536
-0.513
-0.489
-0.474
-0.463
-0.461
-0.470
-0.494
-0.530
-0.570
-0.595
-0.560
-0.220
1.835
12.932
82.998
591.877
5280.447
85265.008
110344.164
103539.398
102721.297
57045.723
100711.562
100060.414
32.973
161.607
842.527
3278.547
5126.015
3289.539
3013.142
3806.662
2031.052
517.311
93.302
14.618
1.830
-0.243
-0.581
-0.614
-0.591
-0.568
-0.550
-0.533
-0.520
-0.520
-0.530
-0.558
-0.589
-0.627
-0.637
-0.508
0.285
4.657
30.607
230.930
2346.177
35678.621
105428.961
131474.641
108961.352
19255.193
4296.784
6655.052
4754.967
144.640
838.665
9569.775
95978.492
100666.711
78223.750
18946.877
25964.219
11392.900
1857.514
229.524
29.008
3.637
-0.062
-0.604
-0.664
-0.642
-0.622
-0.602
-0.593
-0.584
-0.583
-0.593
-0.618
-0.650
-0.675
-0.649
-0.352
1.383
11.531
75.491
585.901
8443.499
101329.031
101328.805
101468.883
101538.789
14625.165
926.607
336.087
222.436
856.334
3644.659
86112.836
100641.328
100789.828
103555.656
73904.586
55800.160
20797.943
2853.381
306.851
35.124
4.401
0.014
-0.640
-0.714
-0.693
-0.667
-0.647
-0.640
-0.637
-0.643
-0.658
-0.681
-0.706
-0.720
-0.637
-0.052
3.312
24.194
166.962
1352.990
13058.889
112565.461
107835.070
101867.836
100396.422
13928.011
694.969
75.362
23.144
8677.117
24400.574
111400.094
102350.547
100664.250
101954.406
105880.625
23078.406
9484.073
1579.351
200.194
27.354
3.360
-0.126
-0.686
-0.753
-0.736
-0.711
-0.694
-0.685
-0.688
-0.698
-0.714
-0.740
-0.765
-0.758
-0.574
0.515
6.517
42.575
310.068
2848.838
25406.006
106729.469
135086.641
105464.758
68307.828
4148.122
327.000
35.511
5.779
75987.125
101860.844
143414.016
111386.695
100938.570
100573.938
29975.799
3834.034
1661.644
421.546
77.696
13.057
1.485
-0.379
-0.720
-0.771
-0.763
-0.752
-0.734
-0.729
-0.736
-0.753
-0.775
-0.798
-0.820
-0.777
-0.384
1.762
13.554
77.789
466.033
3194.513
24132.723
79244.461
49475.051
16806.260
4340.684
689.541
98.897
15.215
2.221
100054.664
100451.672
104059.906
50095.309
68859.438
25622.395
3329.885
617.607
238.360
82.148
20.912
3.998
0.243
-0.552
-0.714
-0.751
-0.771
-0.772
-0.768
-0.770
-0.781
-0.806
-0.831
-0.856
-0.869
-0.771
-0.010
4.628
33.308
232.110
1517.330
7570.191
17417.422
20029.279
10214.751
2609.755
595.830
133.195
29.427
5.550
0.643
43411.512
100086.547
68063.047
8949.452
2508.425
1124.617
345.007
96.032
38.208
14.911
4.427
0.639
-0.393
-0.597
-0.650
-0.697
-0.731
-0.758
-0.779
-0.804
-0.830
-0.861
-0.885
-0.903
-0.909
-0.742
0.531
8.772
74.076
663.989
7356.138
69066.492
103041.430
63546.316
6916.406
1008.459
189.267
42.964
10.143
1.864
-0.073
4056.585
8507.749
5360.303
1315.578
309.464
109.169
44.247
18.159
7.425
2.839
0.538
-0.323
-0.548
-0.562
-0.564
-0.595
-0.618
-0.659
-0.721
-0.793
-0.857
-0.905
-0.932
-0.946
-0.944
-0.677
1.080
12.951
107.590
1164.154
16975.021
111388.023
131524.281
118848.141
14881.834
1193.005
144.267
24.588
4.734
0.513
-0.376
357.352
605.726
451.255
172.481
52.670
18.791
8.310
4.060
1.790
0.628
0.194
-0.019
-0.166
-0.287
-0.370
-0.362
-0.297
-0.288
-0.429
-0.631
-0.811
-0.921
-0.963
-0.964
-0.920
-0.526
1.696
15.161
112.765
1076.072
13831.094
152831.609
200038.797
167744.297
18376.143
1499.938
146.906
20.618
2.940
0.026
-0.468
38.701
53.361
44.638
23.571
9.782
3.800
1.874
1.291
1.644
2.922
4.624
4.909
3.362
1.571
0.516
0.381
0.659
0.790
0.485
-0.104
-0.594
-0.853
-0.919
-0.862
-0.668
0.016
3.250
19.488
109.865
762.975
7581.475
83755.523
115346.648
107061.367
15050.285
1222.544
121.832
15.397
1.968
-0.180
-0.481
5.038
6.396
5.393
3.202
1.313
0.458
0.690
2.764
10.195
27.150
48.122
51.502
33.255
13.713
5.015
2.812
3.301
3.597
2.789
1.168
-0.035
-0.596
-0.619
-0.194
0.591
2.138
8.472
40.675
213.478
985.650
3682.343
17144.012
49870.219
26153.826
4639.709
525.939
64.783
9.131
0.951
-0.326
-0.484
0.321
0.452
0.298
-0.047
-0.285
0.011
2.404
14.810
71.651
264.787
649.277
702.781
357.902
105.005
27.119
10.388
8.696
9.133
6.736
3.392
0.959
0.076
0.531
2.356
5.833
10.722
23.126
97.160
595.676
3260.470
9093.735
8862.501
5310.897
2589.236
726.561
138.784
23.731
3.704
0.182
-0.438
-0.487
-0.376
-0.421
-0.502
-0.586
-0.459
0.756
8.724
63.597
517.291
3707.467
15267.038
18689.904
5860.589
861.056
140.680
35.268
18.316
15.409
10.862
5.748
2.269
1.725
3.883
11.010
25.497
44.117
74.042
196.285
1079.563
7392.171
25030.615
22838.941
5747.558
930.086
185.472
38.561
7.934
1.108
-0.275
-0.493
-0.471
-0.463
-0.531
-0.595
-0.619
-0.268
2.420
22.450
217.191
3113.828
60507.539
100053.133
100119.914
100275.352
6215.440
650.243
142.603
43.542
19.709
12.131
6.352
4.154
5.642
12.257
32.171
81.613
172.834
383.649
778.222
1988.852
17921.797
111426.125
109378.836
40673.016
2167.387
175.036
22.428
3.250
0.086
-0.469
-0.497
-0.450
-0.442
-0.506
-0.573
-0.565
-0.046
3.952
35.999
422.634
9381.004
100098.422
100213.258
100724.938
102640.344
27793.547
3671.484
770.135
131.813
29.566
11.720
7.058
8.542
15.500
28.864
69.790
205.047
682.716
3281.854
10502.542
12508.362
95510.680
102673.961
101922.180
100662.703
5942.354
254.540
20.859
2.106
-0.235
-0.516
-0.486
-0.429
-0.415
-0.478
-0.546
-0.528
0.057
4.206
36.343
404.607
8574.289
100236.367
100613.672
103289.742
123009.836
74814.508
26246.215
3492.896
393.620
61.023
15.563
11.551
20.030
36.947
55.341
103.700
349.346
2455.865
31653.252
100234.609
101741.844
90891.625
102483.664
100433.836
100136.695
4766.760
219.420
16.492
1.325
-0.372
-0.528
-0.469
-0.402
-0.383
-0.445
-0.511
-0.509
-0.019
3.236
25.216
215.172
2502.758
43731.602
100940.766
107303.453
161112.578
105081.922
85916.836
8314.501
914.542
158.206
39.495
31.378
57.564
90.023
108.176
143.013
493.618
5261.222
100764.844
100852.961
100885.141
107277.719
75738.688
100345.750
17019.139
1142.905
86.894
8.477
0.504
-0.465
-0.519
-0.449
-0.377
-0.352
-0.415
-0.479
-0.500
-0.204
1.706
12.933
78.903
469.395
2852.442
11007.927
16437.406
47543.160
103095.375
57897.105
17870.115
4929.369
769.095
138.613
114.264
242.719
371.798
346.289
335.772
932.063
7208.092
83023.688
120724.320
106497.266
69156.617
5311.167
2435.602
826.500
148.304
21.508
2.713
-0.170
-0.534
-0.504
-0.433
-0.354
-0.324
-0.393
-0.461
-0.510
-0.390
0.538
5.083
23.717
95.856
307.211
747.284
1965.175
8658.727
41105.805
106729.570
101541.031
76146.562
4940.140
458.642
391.834
1186.607
1925.762
1975.672
2542.090
4651.214
55776.766
108658.719
138983.562
139000.188
15641.106
1570.545
282.708
87.016
24.048
4.820
0.390
-0.467
-0.554
-0.492
-0.416
-0.330
-0.302
-0.376
-0.449
-0.517
-0.512
-0.170
1.450
7.192
23.759
62.617
162.339
643.279
6022.645
102692.688
103271.281
101574.883
100487.688
17098.275
961.144
894.106
3291.926
7034.057
18398.426
76928.898
68350.602
110486.180
101822.203
102204.945
102258.898
26614.479
1469.119
246.243
54.809
11.970
2.117
-0.123
-0.521
-0.540
-0.475
-0.396
-0.309
-0.283
-0.359
-0.440
-0.518
-0.569
-0.490
-0.006
1.749
7.108
22.856
87.656
549.914
6224.765
108593.016
113898.695
105934.086
101267.398
14363.642
1133.698
1067.833
3952.466
16131.513
103133.484
101089.930
107155.430
200053.062
105430.945
100619.398
100768.969
24136.645
1803.570
400.518
85.789
15.592
2.551
-0.047
-0.488
-0.515
-0.451
-0.371
-0.290
-0.270
-0.344
-0.427
-0.506
-0.578
-0.602
-0.481
0.167
2.622
12.359
64.922
444.852
4066.790
32501.752
125474.492
109448.367
50323.348
4506.013
909.989
690.450
2207.535
24956.416
101242.836
100515.742
102083.820
134971.438
111392.023
100693.539
96380.227
6779.195
1495.698
425.103
96.238
18.633
3.405
0.267
-0.387
-0.478
-0.419
-0.346
-0.276
-0.260
-0.331
-0.413
-0.490
-0.560
-0.606
-0.584
-0.289
1.003
6.798
38.601
241.460
1597.775
7403.134
14679.629
11539.058
3756.404
1120.123
530.746
333.194
872.170
12901.364
100273.234
100142.000
100354.102
102204.969
14916.184
11826.551
4513.023
1392.332
741.364
284.792
85.719
25.952
7.189
1.505
-0.048
-0.378
-0.381
-0.325
-0.261
-0.249
-0.314
-0.381
-0.461
-0.524
-0.537
-0.443
-0.132
0.683
3.591
17.670
87.905
396.754
1186.213
1890.376
1303.876
609.661
385.322
268.422
161.828
281.303
2261.461
25486.828
100031.523
100056.039
17061.480
1872.177
683.005
466.171
459.158
458.252
419.262
288.455
117.144
31.472
7.138
1.118
-0.141
-0.323
-0.308
-0.254
-0.242
-0.292
-0.352
-0.414
-0.413
-0.238
0.275
1.280
2.907
5.286
10.093
25.612
77.974
174.030
235.912
242.484
294.094
393.122
308.520
147.726
94.007
302.269
1336.384
3393.186
3110.548
1063.593
250.272
144.592
289.238
827.825
2887.352
5961.826
4090.786
1138.684
187.258
29.592
4.486
0.409
-0.234
-0.287
-0.246
-0.230
-0.273
-0.318
-0.297
0.
1.040
3.475
8.187
14.909
24.085
27.915
25.916
29.454
41.670
63.439
129.762
348.323
568.975
451.850
192.553
57.884
46.910
102.510
185.995
174.165
93.422
51.075
110.081
548.623
4767.695
60794.211
100146.391
100047.258
13821.358
1043.812
100.594
11.253
1.314
-0.096
-0.266
-0.241
-0.219
-0.254
-0.239
0.092
1.850
8.107
23.900
48.516
79.581
122.201
132.852
98.783
83.786
83.324
72.285
105.348
255.058
446.098
355.531
151.190
41.897
13.652
12.523
16.863
16.208
13.281
23.070
114.036
1156.738
25643.293
100194.828
100111.859
100053.984
100027.789
3713.695
217.250
21.443
2.467
0.080
-0.244
-0.237
-0.202
-0.214
-0.028
1.390
10.095
56.256
236.949
517.399
563.139
526.932
525.520
354.832
358.050
428.922
248.259
112.834
123.039
175.677
140.446
66.760
20.088
5.412
1.878
1.480
1.706
3.146
14.128
100.458
1272.322
35035.102
100126.023
100188.148
100242.875
100176.891
4928.553
267.778
26.613
3.435
0.275
-0.201
-0.229
-0.191
-0.156
0.407
5.091
44.187
403.745
3189.656
12247.475
9113.721
2522.680
1258.407
803.131
1111.688
1524.765
808.199
197.353
60.188
47.520
38.006
19.863
6.846
1.545
-0.023
-0.375
-0.241
0.938
8.190
62.662
672.953
11433.703
100428.883
101580.023
103112.578
45414.141
2574.604
258.837
33.698
4.956
0.549
-0.147
-0.215
-0.180
-0.091
0.978
11.194
132.106
2162.306
48770.457
100071.727
100306.492
15999.377
1811.591
896.569
1406.197
2197.630
1142.701
234.938
41.899
14.674
8.766
4.520
1.503
0.017
-0.534
-0.666
-0.576
0.113
3.945
27.057
206.821
1711.411
12690.686
48317.801
67166.656
26708.615
4188.866
476.440
56.517
7.922
1.002
-0.074
-0.195
-0.167
-0.052
1.234
14.593
194.213
4275.898
100009.266
100042.734
100150.812
38610.699
1710.875
474.912
653.097
971.597
524.751
126.829
24.946
5.508
1.837
0.558
-0.124
-0.487
-0.641
-0.672
-0.617
-0.245
1.708
13.166
89.034
727.276
8337.817
96977.242
101954.156
101665.336
13097.554
998.443
100.261
12.188
1.460
0.
-0.178
-0.157
-0.069
1.004
10.463
122.169
1965.729
43163.500
100015.930
100046.109
13679.144
847.257
171.619
160.820
194.201
120.071
41.564
10.390
2.131
0.221
-0.307
-0.498
-0.583
-0.620
-0.615
-0.579
-0.367
0.820
8.118
62.086
607.361
7413.993
99509.070
126889.258
133980.984
18949.916
1502.736
137.210
15.574
1.825
0.057
-0.166
-0.178
-0.199
-0.218
-0.230
-0.236
-0.238
-0.237
-0.233
-0.225
-0.215
-0.202
-0.185
-0.169
-0.155
-0.141
-0.128
-0.118
-0.112
-0.102
-0.102
-0.099
-0.100
-0.105
-0.114
-0.127
-0.142
-0.161
-0.176
-0.184
-0.094
0.451
2.824
10.495
25.164
35.637
27.156
12.276
3.710
0.819
0.045
-0.127
-0.229
-0.258
-0.277
-0.288
-0.296
-0.298
-0.297
-0.292
-0.282
-0.271
-0.254
-0.234
-0.213
-0.191
-0.173
-0.156
-0.149
-0.137
-0.131
-0.124
-0.125
-0.129
-0.132
-0.137
-0.154
-0.181
-0.197
-0.215
-0.182
0.215
2.789
17.868
97.593
369.828
612.817
403.279
124.686
24.003
5.087
1.276
0.427
-0.288
-0.313
-0.329
-0.339
-0.346
-0.351
-0.352
-0.351
-0.343
-0.328
-0.308
-0.289
-0.264
-0.237
-0.213
-0.196
-0.180
-0.170
-0.165
-0.157
-0.157
-0.157
-0.160
-0.170
-0.190
-0.216
-0.240
-0.253
-0.135
1.006
10.454
97.637
1035.166
8811.339
23890.486
10935.218
1377.925
148.109
23.606
8.156
4.354
-0.336
-0.362
-0.376
-0.388
-0.398
-0.402
-0.403
-0.401
-0.397
-0.392
-0.375
-0.349
-0.319
-0.288
-0.260
-0.238
-0.219
-0.210
-0.197
-0.191
-0.189
-0.192
-0.196
-0.207
-0.229
-0.260
-0.287
-0.297
-0.071
2.215
25.202
370.420
8813.503
100027.422
100093.164
100198.852
13830.667
664.496
110.851
57.436
38.837
-0.381
-0.389
-0.377
-0.359
-0.355
-0.365
-0.378
-0.392
-0.406
-0.419
-0.429
-0.415
-0.379
-0.341
-0.311
-0.285
-0.267
-0.250
-0.238
-0.231
-0.225
-0.227
-0.233
-0.250
-0.273
-0.310
-0.340
-0.347
-0.069
2.931
36.009
615.782
23907.627
100172.664
100960.648
103389.055
47600.117
3018.396
688.366
591.309
412.632
-0.347
-0.204
0.058
0.343
0.447
0.345
0.181
0.034
-0.120
-0.283
-0.395
-0.448
-0.441
-0.405
-0.369
-0.344
-0.319
-0.300
-0.285
-0.277
-0.270
-0.268
-0.276
-0.299
-0.330
-0.370
-0.405
-0.417
-0.157
2.309
28.356
412.575
9894.882
100962.914
112512.750
200009.141
117009.688
39825.465
5801.180
8230.659
5827.732
0.069
1.114
3.307
5.823
6.387
5.201
3.722
2.671
1.579
0.661
-0.024
-0.353
-0.464
-0.462
-0.429
-0.402
-0.377
-0.352
-0.333
-0.320
-0.312
-0.313
-0.327
-0.349
-0.386
-0.430
-0.466
-0.486
-0.308
1.338
14.903
136.327
1578.469
15582.156
138292.859
117019.398
101900.852
101295.938
33863.441
92262.828
55210.469
2.075
8.855
25.885
48.755
55.383
37.954
23.911
16.582
10.675
5.052
1.551
0.096
-0.393
-0.510
-0.496
-0.463
-0.430
-0.403
-0.383
-0.368
-0.360
-0.359
-0.373
-0.400
-0.441
-0.487
-0.521
-0.544
-0.383
0.891
8.649
59.537
450.166
5597.115
101463.625
101128.133
100536.664
101465.375
49564.570
101044.547
91513.266
9.704
46.688
181.460
430.378
499.061
286.693
132.872
86.876
55.891
23.399
7.079
1.492
-0.130
-0.510
-0.553
-0.525
-0.492
-0.465
-0.439
-0.420
-0.411
-0.409
-0.425
-0.456
-0.506
-0.550
-0.580
-0.575
-0.291
1.514
12.424
85.087
657.764
5337.606
55959.812
113862.102
104508.336
101217.695
14662.512
21854.967
15224.023
33.582
199.828
1142.777
4064.743
5100.136
2264.082
737.714
416.997
227.910
83.745
21.487
4.477
0.379
-0.463
-0.603
-0.586
-0.547
-0.520
-0.495
-0.475
-0.463
-0.468
-0.483
-0.516
-0.559
-0.604
-0.632
-0.560
0.025
3.500
26.780
234.477
2931.693
54622.383
104122.602
120752.227
127034.359
15270.053
2337.148
1549.579
1058.468
95.153
640.017
5889.969
35267.094
66319.773
23796.129
3859.191
1383.579
688.113
203.724
45.834
7.891
0.903
-0.426
-0.647
-0.642
-0.610
-0.581
-0.556
-0.536
-0.526
-0.529
-0.542
-0.577
-0.620
-0.655
-0.666
-0.507
0.564
6.860
49.229
495.056
10439.494
100338.242
100689.672
101231.383
101323.156
21365.178
989.645
191.876
97.260
267.014
1662.728
24892.668
108899.844
109892.844
102695.953
16514.947
2365.570
963.834
272.904
55.945
9.526
1.141
-0.420
-0.693
-0.704
-0.666
-0.637
-0.610
-0.594
-0.585
-0.592
-0.607
-0.642
-0.673
-0.702
-0.677
-0.369
1.418
11.237
71.304
601.259
10809.976
101079.617
101481.516
101410.602
100730.133
20918.789
822.342
77.609
16.869
1021.911
3358.882
40482.457
102158.586
102101.234
100892.867
26167.795
2038.339
648.093
195.506
41.113
7.470
0.726
-0.542
-0.755
-0.759
-0.721
-0.691
-0.667
-0.651
-0.644
-0.650
-0.668
-0.700
-0.728
-0.740
-0.660
-0.082
2.891
16.816
92.132
540.158
4280.277
63041.152
103053.992
102653.914
101227.578
5623.403
412.549
44.713
6.587
3473.470
7933.226
18326.092
101245.664
100415.516
100215.297
9570.620
927.119
236.784
75.589
20.064
3.733
0.093
-0.690
-0.820
-0.815
-0.775
-0.739
-0.712
-0.696
-0.694
-0.707
-0.729
-0.758
-0.781
-0.767
-0.552
0.662
6.391
30.736
133.301
511.760
1850.642
5987.938
16577.379
18926.174
5780.381
1007.486
143.215
22.039
3.177
4885.868
11590.578
8261.804
11757.979
18924.764
8568.328
1509.444
264.856
73.161
25.249
7.055
1.201
-0.458
-0.823
-0.877
-0.858
-0.825
-0.787
-0.759
-0.745
-0.747
-0.764
-0.793
-0.817
-0.832
-0.776
-0.291
2.391
16.417
85.432
377.218
1163.390
2141.007
2360.751
2098.640
1559.607
710.377
209.187
47.730
9.223
1.273
2400.149
4901.411
3318.341
1474.979
1041.140
600.573
218.760
69.136
25.608
9.088
2.424
-0.052
-0.743
-0.905
-0.920
-0.897
-0.870
-0.839
-0.811
-0.797
-0.800
-0.822
-0.846
-0.871
-0.883
-0.752
0.172
5.580
38.296
250.768
1540.543
7247.750
14952.950
9252.399
2725.634
724.029
228.392
66.555
17.199
3.558
0.270
558.366
896.524
675.772
288.232
136.317
80.232
48.695
28.801
13.813
4.914
0.930
-0.424
-0.813
-0.917
-0.937
-0.926
-0.900
-0.872
-0.859
-0.856
-0.862
-0.878
-0.895
-0.919
-0.919
-0.672
0.864
10.038
76.003
670.414
7745.869
101461.727
110493.867
105744.133
18370.170
1530.189
210.924
40.592
8.353
1.346
-0.210
87.895
132.757
104.435
54.587
29.075
22.023
20.155
14.811
8.178
3.087
0.829
0.019
-0.393
-0.687
-0.831
-0.886
-0.879
-0.854
-0.856
-0.884
-0.914
-0.936
-0.949
-0.960
-0.913
-0.452
2.088
16.474
120.127
1407.491
32303.832
103485.547
105973.820
103334.805
100940.836
3639.427
262.588
33.984
5.396
0.521
-0.389
14.115
18.213
15.777
10.192
7.010
7.379
7.833
6.875
4.978
4.235
4.821
4.633
2.951
1.066
-0.147
-0.599
-0.706
-0.711
-0.744
-0.834
-0.929
-0.980
-0.990
-0.964
-0.788
0.173
5.493
34.875
212.545
1693.437
36035.465
101534.570
101546.055
100901.680
100321.625
3799.478
226.982
26.193
3.435
0.090
-0.450
1.903
2.495
2.176
1.626
1.377
2.000
2.963
4.874
11.189
26.536
45.695
48.413
30.975
12.252
3.564
0.617
-0.133
-0.291
-0.455
-0.676
-0.887
-0.972
-0.960
-0.801
-0.307
1.811
15.132
107.009
814.794
5006.847
22363.686
111491.859
103042.375
100560.945
23053.129
1362.303
124.321
15.119
1.845
-0.198
-0.478
-0.144
-0.108
-0.166
-0.250
-0.090
0.623
3.384
15.545
69.257
248.921
558.994
651.271
331.415
95.345
21.782
4.848
1.304
0.465
0.075
-0.402
-0.743
-0.854
-0.706
-0.140
1.159
5.558
32.868
292.617
3420.347
48603.023
101131.523
106504.523
38261.551
10947.845
2172.553
306.344
42.056
6.245
0.554
-0.389
-0.493
-0.462
-0.519
-0.581
-0.583
-0.267
1.445
10.079
63.715
453.644
3121.501
12532.919
15279.595
4869.108
772.653
104.603
19.390
4.944
1.706
0.584
-0.138
-0.529
-0.509
0.052
1.717
5.369
14.329
57.627
474.739
7104.838
100355.430
101078.133
101630.078
61615.426
3426.644
405.391
70.668
13.383
2.024
-0.145
-0.482
-0.483
-0.486
-0.548
-0.613
-0.571
0.041
3.554
25.736
217.250
2659.724
48547.082
100170.227
100141.586
95669.023
5410.459
420.110
62.229
14.508
3.909
1.139
0.140
-0.115
0.271
1.744
5.863
15.785
44.227
125.297
508.532
4811.501
70163.922
113630.609
119048.250
36204.285
2422.969
230.675
32.566
5.310
0.467
-0.420
-0.505
-0.458
-0.462
-0.522
-0.583
-0.494
0.429
5.916
43.810
439.969
7968.818
100765.930
101070.852
100762.859
100528.492
19195.424
1097.329
182.361
40.121
9.111
2.198
0.675
0.819
2.016
4.839
12.888
40.191
155.031
556.769
1400.545
2787.373
16160.154
117022.023
120725.227
25749.537
1819.333
170.178
21.878
3.039
-0.023
-0.503
-0.499
-0.438
-0.431
-0.495
-0.555
-0.451
0.592
7.092
51.360
487.953
7786.141
103116.977
104925.852
102990.812
101936.109
19178.463
2066.591
458.684
98.479
21.729
5.363
2.545
3.545
6.014
10.157
23.346
89.866
458.282
2677.536
8621.259
9161.033
9697.736
72573.164
101295.812
15642.943
1254.334
111.151
14.160
1.680
-0.273
-0.531
-0.484
-0.417
-0.398
-0.460
-0.522
-0.442
0.476
6.271
44.860
347.196
3326.476
40285.805
109459.562
105101.711
71311.719
9140.897
3356.473
944.088
238.069
63.983
16.904
8.604
12.128
17.927
24.428
47.617
177.834
1023.859
6448.455
23665.463
23482.135
7369.794
8029.971
9008.972
2689.133
366.909
46.567
6.627
0.526
-0.449
-0.534
-0.469
-0.397
-0.367
-0.430
-0.495
-0.472
0.151
4.061
28.043
181.012
1117.905
5064.220
13468.273
12518.065
6069.582
4770.288
4098.742
2808.240
1090.894
275.058
55.094
27.131
42.438
66.421
91.841
164.060
602.705
3751.281
17884.418
32161.717
21174.361
5178.176
1260.733
695.101
278.568
72.469
13.273
2.008
-0.170
-0.539
-0.526
-0.451
-0.372
-0.343
-0.413
-0.480
-0.502
-0.180
1.906
12.868
65.464
290.456
926.632
1603.104
1527.024
2056.120
6269.673
20892.879
26539.994
8016.162
1197.104
160.862
72.557
129.799
250.449
564.412
1111.277
3262.522
43984.703
101243.188
103230.664
103182.961
8146.982
1160.764
306.885
87.899
22.249
4.561
0.411
-0.451
-0.568
-0.512
-0.436
-0.349
-0.323
-0.398
-0.471
-0.527
-0.427
0.395
4.309
19.490
71.770
186.881
383.555
915.046
4672.613
29701.896
127140.961
112574.125
30134.590
2842.623
311.707
133.703
300.140
1027.004
5065.276
17279.424
22316.355
103775.117
100783.883
100928.133
102784.352
28435.152
4996.729
1121.484
197.903
31.967
4.887
0.282
-0.478
-0.550
-0.496
-0.416
-0.327
-0.305
-0.385
-0.463
-0.535
-0.543
-0.264
1.036
5.978
21.557
71.287
248.285
1471.235
18153.871
111482.641
185159.844
200030.047
33957.422
3028.943
339.853
158.759
473.827
3676.693
54315.047
100383.219
106422.945
131447.219
102218.273
101665.680
110359.844
52128.426
21517.893
3768.435
451.627
56.707
7.397
0.629
-0.403
-0.527
-0.474
-0.391
-0.310
-0.288
-0.369
-0.450
-0.529
-0.580
-0.516
-0.056
1.814
8.959
36.143
189.737
1718.877
31924.016
103161.812
112535.828
116890.695
21117.816
1756.612
240.474
129.799
536.417
7178.158
100122.883
100195.969
101868.047
127003.930
103908.664
102113.141
91169.914
53312.969
31772.156
4905.116
569.507
66.992
9.348
1.061
-0.289
-0.491
-0.443
-0.363
-0.291
-0.277
-0.352
-0.434
-0.506
-0.552
-0.518
-0.277
0.618
3.895
18.103
102.795
934.120
12636.063
100461.938
101234.938
86553.164
7124.568
703.922
130.626
79.788
331.427
4099.818
67743.797
100063.562
100337.234
40957.398
10240.980
10454.355
8840.283
14619.081
9632.872
2324.932
359.584
62.847
12.607
2.350
0.069
-0.385
-0.402
-0.340
-0.278
-0.264
-0.331
-0.401
-0.458
-0.445
-0.271
0.194
1.146
3.262
9.631
41.190
259.502
1879.010
8552.275
15384.780
6538.202
1231.922
213.341
63.284
42.187
131.734
974.084
7034.815
28269.832
22979.682
5501.861
1104.504
901.572
1759.757
3069.768
2671.554
1217.129
471.079
152.411
37.744
8.293
1.302
-0.131
-0.337
-0.320
-0.268
-0.253
-0.305
-0.359
-0.374
-0.190
0.497
2.176
5.483
10.456
17.249
27.036
66.064
226.144
615.688
840.964
506.775
186.611
76.353
41.422
26.138
38.583
154.446
602.313
1330.382
1232.225
507.433
220.054
497.560
2092.972
5646.676
7695.264
8423.179
5120.114
1266.648
220.294
32.257
4.882
0.410
-0.243
-0.298
-0.258
-0.239
-0.284
-0.310
-0.177
0.535
2.906
8.966
23.305
54.659
100.845
115.598
93.153
80.230
97.416
97.737
73.968
56.480
52.328
39.246
21.914
14.541
25.128
63.176
106.996
102.298
65.751
101.891
533.881
3036.106
12364.060
82279.023
101866.297
100314.695
16921.303
1232.267
108.601
12.155
1.432
-0.092
-0.278
-0.252
-0.225
-0.261
-0.206
0.372
3.133
13.859
44.117
117.365
333.033
785.493
986.758
597.106
401.036
408.775
227.758
81.594
41.047
39.082
31.881
17.088
7.074
5.085
7.712
10.879
11.587
15.947
60.145
363.334
2459.134
34518.141
102858.883
100992.930
100228.477
100066.789
4453.079
236.204
23.382
2.752
0.096
-0.249
-0.250
-0.209
-0.215
0.064
2.174
14.940
90.788
408.442
1101.150
2176.623
5557.506
7837.764
3671.257
3482.272
5885.500
2392.628
410.872
68.419
25.787
16.387
8.922
3.277
1.040
0.575
0.896
1.598
5.602
29.622
181.767
1775.808
49098.438
100677.906
100600.109
100623.055
100425.234
5981.793
324.742
31.380
4.166
0.371
-0.198
-0.240
-0.197
-0.144
0.614
6.805
64.126
735.645
7983.120
38733.188
30874.348
24205.846
31893.887
12692.715
28263.934
70986.188
19018.064
1635.925
137.406
19.596
7.201
3.234
0.912
-0.142
-0.498
-0.506
-0.104
1.971
13.422
84.745
780.535
14058.352
101222.008
105880.055
113830.047
61815.621
3959.061
391.323
47.672
6.744
0.772
-0.122
-0.223
-0.180
-0.059
1.330
14.748
211.109
4735.395
100056.289
100479.203
103706.203
69459.367
33011.746
13863.599
50090.078
100161.797
33963.477
2379.434
167.792
17.394
2.944
0.665
-0.155
-0.551
-0.706
-0.711
-0.526
0.459
5.515
34.517
254.009
2366.233
22815.943
138948.609
122964.422
104083.719
17367.627
1194.230
103.252
12.041
1.420
-0.031
-0.196
-0.167
-0.012
1.644
20.528
314.174
10921.175
100033.562
100213.852
101329.508
104865.180
9770.339
4302.595
11480.049
23968.410
8820.830
1036.265
97.963
10.697
1.111
-0.230
-0.543
-0.662
-0.700
-0.690
-0.605
-0.119
2.479
18.385
146.945
1758.632
49098.727
101329.070
101190.445
100591.773
95764.438
2890.319
182.698
17.733
2.046
0.062
-0.175
-0.160
-0.032
1.343
14.634
194.360
4729.359
100012.570
100062.914
100265.086
49409.922
2213.580
761.620
1171.702
1660.552
871.750
195.197
28.902
4.022
0.138
-0.482
-0.600
-0.637
-0.643
-0.623
-0.583
-0.315
1.319
12.468
109.143
1603.498
43536.082
100602.984
101787.711
102082.328
96284.133
2978.716
193.923
19.224
2.232
0.101
-0.165
-0.197
-0.217
-0.229
-0.239
-0.245
-0.245
-0.242
-0.238
-0.229
-0.216
-0.203
-0.189
-0.169
-0.151
-0.135
-0.118
-0.107
-0.103
-0.097
-0.093
-0.097
-0.099
-0.100
-0.104
-0.115
-0.134
-0.155
-0.170
-0.183
-0.122
0.247
1.763
6.204
14.643
19.222
15.796
7.281
2.201
0.450
-0.057
-0.171
-0.249
-0.268
-0.285
-0.298
-0.302
-0.301
-0.299
-0.293
-0.285
-0.271
-0.254
-0.234
-0.212
-0.189
-0.165
-0.145
-0.136
-0.129
-0.123
-0.120
-0.117
-0.119
-0.125
-0.134
-0.147
-0.172
-0.188
-0.209
-0.195
0.069
1.727
10.466
47.119
153.975
246.963
167.377
59.927
14.098
3.027
0.679
0.103
-0.299
-0.322
-0.339
-0.350
-0.348
-0.341
-0.339
-0.340
-0.341
-0.329
-0.309
-0.286
-0.262
-0.231
-0.204
-0.183
-0.171
-0.157
-0.152
-0.147
-0.146
-0.148
-0.154
-0.162
-0.179
-0.207
-0.232
-0.249
-0.178
0.558
6.151
47.134
369.955
1967.492
4280.369
2385.983
485.970
72.085
13.688
4.059
1.845
-0.345
-0.368
-0.380
-0.379
-0.370
-0.365
-0.364
-0.376
-0.388
-0.388
-0.370
-0.346
-0.318
-0.282
-0.248
-0.226
-0.207
-0.194
-0.183
-0.179
-0.177
-0.178
-0.183
-0.200
-0.217
-0.249
-0.278
-0.294
-0.148
1.331
13.692
154.328
1968.764
23894.949
91486.539
30247.428
2987.826
279.929
54.001
21.221
11.975
-0.383
-0.372
-0.332
-0.275
-0.267
-0.289
-0.344
-0.393
-0.421
-0.433
-0.432
-0.412
-0.376
-0.336
-0.297
-0.270
-0.249
-0.232
-0.221
-0.213
-0.208
-0.206
-0.218
-0.236
-0.263
-0.299
-0.333
-0.348
-0.168
1.774
19.423
248.763
4289.239
91522.844
100354.078
100961.031
7653.513
954.693
246.618
116.056
74.301
-0.308
-0.065
0.379
0.816
0.935
0.549
0.120
-0.174
-0.344
-0.419
-0.451
-0.464
-0.442
-0.394
-0.352
-0.325
-0.297
-0.275
-0.259
-0.246
-0.243
-0.247
-0.258
-0.279
-0.316
-0.354
-0.390
-0.414
-0.245
1.353
15.496
172.839
2421.936
30509.994
102608.062
49595.867
20058.678
6115.554
1227.202
648.723
453.020
0.285
2.081
6.227
10.650
11.640
7.334
3.459
1.266
0.316
-0.139
-0.360
-0.464
-0.492
-0.455
-0.408
-0.376
-0.345
-0.319
-0.299
-0.289
-0.284
-0.287
-0.300
-0.326
-0.367
-0.409
-0.447
-0.478
-0.371
0.772
8.942
67.537
535.827
3592.087
18962.994
103208.195
100601.648
39145.910
4125.855
2272.269
1517.589
3.326
16.970
57.659
128.409
130.160
70.154
23.788
8.192
3.237
1.132
0.094
-0.362
-0.504
-0.516
-0.472
-0.437
-0.396
-0.366
-0.342
-0.331
-0.325
-0.328
-0.343
-0.373
-0.421
-0.469
-0.507
-0.537
-0.447
0.468
5.727
35.773
220.758
1663.931
19320.578
100540.547
100272.398
67938.625
5813.813
2760.030
2003.150
15.802
104.768
632.570
2204.284
2434.631
774.089
162.220
36.464
13.173
5.146
1.522
-0.004
-0.458
-0.557
-0.541
-0.493
-0.450
-0.419
-0.394
-0.377
-0.372
-0.376
-0.395
-0.425
-0.478
-0.530
-0.566
-0.582
-0.399
0.948
8.433
53.955
350.075
2175.057
11506.539
48761.203
69598.469
19150.457
2658.024
1089.149
754.330
52.113
550.933
7257.502
55482.820
62946.008
10130.152
868.906
123.605
39.009
14.527
4.319
0.746
-0.340
-0.579
-0.602
-0.555
-0.510
-0.474
-0.448
-0.427
-0.421
-0.426
-0.449
-0.483
-0.531
-0.585
-0.621
-0.598
-0.235
2.204
17.998
144.943
1390.067
15543.622
101263.102
103975.742
30929.727
4474.976
777.082
255.891
147.496
103.696
1487.387
38963.977
102624.352
104467.945
64908.629
2798.247
291.629
84.865
28.941
8.174
1.516
-0.211
-0.602
-0.656
-0.618
-0.571
-0.535
-0.503
-0.482
-0.477
-0.482
-0.504
-0.545
-0.593
-0.638
-0.661
-0.599
0.045
4.050
31.245
276.664
4197.048
96227.156
102176.695
102949.688
101720.711
7593.359
562.858
87.582
30.553
136.652
1559.959
32583.242
113858.445
128338.195
60218.461
3780.146
457.752
115.743
36.765
10.226
1.951
-0.163
-0.643
-0.708
-0.682
-0.635
-0.596
-0.563
-0.539
-0.533
-0.539
-0.562
-0.605
-0.644
-0.676
-0.694
-0.560
0.410
5.758
38.684
318.317
4482.381
98743.688
115336.219
125510.375
108544.648
8387.071
588.681
66.114
11.367
172.185
893.797
7782.849
49843.832
78707.875
24640.113
3279.274
446.586
103.611
32.659
8.809
1.564
-0.300
-0.711
-0.768
-0.737
-0.694
-0.656
-0.619
-0.595
-0.588
-0.596
-0.621
-0.663
-0.697
-0.721
-0.703
-0.413
1.135
8.038
41.159
252.642
2203.849
24057.906
148562.938
185177.422
48401.488
4811.272
467.892
54.185
7.514
271.294
653.336
2348.969
10623.072
18137.811
8314.804
1550.355
288.927
73.629
22.658
6.043
0.960
-0.471
-0.797
-0.831
-0.795
-0.749
-0.711
-0.673
-0.652
-0.646
-0.656
-0.684
-0.716
-0.746
-0.760
-0.657
0.035
3.019
14.934
58.464
224.183
1078.853
6856.511
33982.914
54467.730
17341.811
2250.145
280.229
36.173
4.885
300.961
536.349
781.987
1669.908
2375.784
1394.493
513.511
175.566
64.360
20.190
5.105
0.571
-0.613
-0.866
-0.889
-0.853
-0.811
-0.765
-0.727
-0.709
-0.705
-0.719
-0.747
-0.773
-0.794
-0.777
-0.487
1.167
8.850
43.457
182.296
589.436
1513.635
3628.744
7279.582
8274.076
3232.335
699.143
114.729
18.187
2.495
190.328
307.397
294.507
288.356
326.880
331.179
295.619
200.139
85.147
25.294
5.413
0.526
-0.695
-0.918
-0.934
-0.900
-0.863
-0.819
-0.784
-0.763
-0.766
-0.783
-0.812
-0.828
-0.849
-0.763
-0.100
3.692
25.862
164.300
1099.789
5856.891
14720.650
15323.034
9514.840
3579.459
888.062
197.519
40.469
7.517
0.944
68.356
98.787
93.179
77.183
104.746
190.933
279.860
219.789
89.373
26.263
5.505
0.464
-0.688
-0.937
-0.964
-0.946
-0.915
-0.877
-0.851
-0.832
-0.832
-0.846
-0.867
-0.886
-0.886
-0.676
0.682
8.502
62.933
646.426
9527.262
100675.820
102658.828
108814.328
34956.793
4647.188
727.865
112.224
19.695
3.353
0.141
18.101
24.221
23.893
26.188
48.750
111.879
163.662
132.000
59.220
18.036
4.544
0.627
-0.410
-0.776
-0.916
-0.958
-0.954
-0.929
-0.913
-0.907
-0.907
-0.917
-0.926
-0.940
-0.883
-0.384
2.409
17.475
126.869
1542.355
48661.734
100535.141
101404.047
103339.766
103483.188
5903.618
525.009
73.308
11.543
1.563
-0.214
3.671
5.042
5.673
8.285
19.404
40.758
59.173
48.974
25.459
10.897
5.253
3.360
1.740
0.417
-0.456
-0.831
-0.947
-0.964
-0.963
-0.968
-0.977
-0.983
-0.990
-0.981
-0.790
0.417
7.571
50.258
316.070
2467.378
55993.449
101856.523
100960.648
100813.445
100707.625
5172.797
343.309
41.670
6.331
0.589
-0.380
0.316
0.553
0.912
2.064
5.419
11.137
15.748
16.031
14.930
19.431
27.969
28.398
18.037
7.447
1.964
-0.160
-0.780
-0.932
-0.981
-1.008
-1.038
-1.047
-1.046
-0.975
-0.520
2.172
21.975
179.226
1762.445
15963.943
80227.602
148467.188
108568.766
101000.133
35146.996
1772.905
155.218
19.528
2.810
0.014
-0.460
-0.388
-0.384
-0.287
0.082
1.159
3.454
7.339
16.759
44.730
124.543
255.601
271.265
153.966
49.964
12.833
2.309
-0.208
-0.780
-0.950
-1.025
-1.080
-1.095
-1.047
-0.833
0.029
5.133
46.449
560.253
11365.442
100174.258
101355.508
108528.289
122971.273
18275.432
2893.586
364.297
50.559
7.979
0.861
-0.332
-0.490
-0.511
-0.561
-0.565
-0.374
0.604
4.016
15.161
55.935
240.294
1107.736
3176.850
3755.757
1467.955
316.200
55.965
9.732
1.378
-0.404
-0.869
-1.027
-1.093
-1.072
-0.920
-0.429
1.178
8.591
71.754
970.289
28282.242
100094.031
100291.656
100645.656
100916.047
10034.241
660.143
93.653
16.505
2.631
-0.012
-0.474
-0.490
-0.501
-0.565
-0.590
-0.317
1.282
8.583
37.822
171.816
1120.776
9064.175
49249.840
61003.633
13993.054
1618.135
179.943
26.414
4.900
0.410
-0.679
-0.980
-1.050
-0.948
-0.589
0.503
3.689
14.742
73.338
687.972
15335.470
100261.297
100793.617
101049.227
100692.375
5649.588
420.533
54.347
8.795
1.023
-0.339
-0.514
-0.468
-0.473
-0.535
-0.549
-0.191
2.169
13.693
70.553
417.935
3685.019
42002.066
112525.742
105852.156
68869.773
4266.109
372.841
54.261
11.801
2.283
-0.199
-0.807
-0.852
-0.576
0.171
2.386
9.722
33.534
109.218
385.903
2835.675
32016.205
102050.875
102583.172
16531.830
1695.733
244.130
40.982
6.299
0.489
-0.442
-0.509
-0.446
-0.440
-0.506
-0.525
-0.153
2.304
16.069
99.733
798.813
9079.857
99138.375
200029.938
154149.250
65918.695
4308.496
449.007
94.057
25.229
6.785
1.229
-0.167
-0.184
0.411
1.781
6.402
23.736
87.357
269.923
576.308
904.402
2167.351
5442.428
5218.093
1986.290
508.640
124.811
24.462
3.951
0.122
-0.486
-0.494
-0.429
-0.405
-0.475
-0.515
-0.232
1.720
13.696
101.428
1058.377
14587.851
106427.648
135016.484
143546.516
20834.994
2186.922
454.976
156.497
61.699
20.753
5.744
1.808
1.898
3.553
6.995
17.780
61.395
227.952
655.316
1153.150
1076.737
746.572
824.869
811.993
411.143
147.035
42.799
10.019
1.568
-0.247
-0.515
-0.483
-0.407
-0.380
-0.448
-0.504
-0.364
0.924
8.962
70.465
634.731
7204.818
68531.531
102462.555
57292.355
7105.694
1405.382
758.556
512.097
238.037
75.134
18.804
6.920
7.915
14.638
28.737
65.755
245.209
1143.490
3717.030
4756.978
2501.615
919.677
411.092
224.812
104.381
39.057
12.699
2.996
0.164
-0.476
-0.529
-0.468
-0.385
-0.357
-0.430
-0.497
-0.466
0.198
4.426
30.288
212.032
1391.822
6688.446
12444.725
8079.661
4456.620
4483.336
5468.349
3590.533
1179.125
264.329
50.489
17.188
23.866
55.830
144.877
308.760
1032.326
8640.578
54316.746
76460.148
18585.816
5112.855
2445.894
753.790
149.604
30.178
6.000
0.845
-0.347
-0.561
-0.524
-0.450
-0.362
-0.340
-0.416
-0.489
-0.519
-0.265
1.474
10.171
51.864
240.132
866.010
2558.054
6607.711
15022.745
87900.656
103198.117
57539.297
6305.186
744.377
104.614
30.882
54.918
210.165
792.036
1873.293
3591.403
35592.793
100403.766
102492.422
105870.836
80776.273
48806.312
7072.163
657.148
73.691
9.584
0.876
-0.401
-0.549
-0.509
-0.427
-0.341
-0.324
-0.405
-0.480
-0.540
-0.492
0.124
2.987
15.760
71.530
334.897
1575.213
6624.577
89336.016
102274.484
102895.836
103151.055
36285.605
1638.780
153.755
41.930
104.165
626.366
3736.398
11499.242
11202.479
30918.080
101026.523
110373.219
175910.109
104470.117
100355.203
43437.891
2202.213
152.054
16.045
1.592
-0.299
-0.522
-0.486
-0.408
-0.322
-0.306
-0.384
-0.469
-0.541
-0.545
-0.315
0.821
5.974
27.846
141.166
667.544
5111.878
101126.641
100833.555
101002.469
101065.281
68222.094
1997.102
152.553
40.970
129.944
977.633
7045.448
25523.887
23637.207
11309.773
36364.547
63786.469
112594.305
101554.070
100262.602
67776.273
2864.792
191.349
19.401
2.091
-0.184
-0.492
-0.458
-0.379
-0.306
-0.289
-0.368
-0.447
-0.494
-0.456
-0.199
0.620
3.082
11.598
48.176
237.269
2374.036
54301.941
100187.508
100218.867
100223.023
23054.486
1088.197
100.012
29.020
95.269
655.167
4057.579
13837.724
11496.062
3904.486
3076.892
8122.672
77558.484
101402.953
101103.656
19107.830
1444.432
142.170
19.447
2.973
0.099
-0.400
-0.417
-0.356
-0.289
-0.277
-0.348
-0.401
-0.380
-0.134
0.692
2.561
5.649
10.497
22.357
79.185
511.313
4887.880
34984.895
67739.039
22966.607
2867.614
298.206
41.705
15.098
43.426
231.145
962.898
2397.030
2225.173
875.628
556.022
1874.904
10762.803
30765.656
23274.762
5754.934
932.963
169.851
36.200
7.204
0.996
-0.202
-0.361
-0.336
-0.279
-0.261
-0.316
-0.337
-0.184
0.618
3.144
9.593
20.678
35.130
47.341
59.647
114.868
432.560
1342.994
1863.317
1050.073
292.080
61.665
15.009
6.969
13.951
52.093
161.146
285.778
272.882
173.197
315.508
2757.847
35399.945
101012.703
101780.859
21489.211
3347.481
742.062
139.503
22.652
3.599
0.226
-0.279
-0.314
-0.268
-0.248
-0.284
-0.254
0.177
2.094
9.054
29.441
76.037
179.576
344.720
380.260
253.814
167.563
180.302
166.733
102.959
41.825
15.523
6.516
3.482
3.847
9.735
23.955
37.859
39.712
52.776
303.342
3748.561
60734.043
102070.953
116921.180
85526.789
36976.035
5483.141
575.514
66.164
8.815
0.977
-0.159
-0.295
-0.261
-0.230
-0.255
-0.124
0.825
5.295
22.470
80.978
311.345
1336.271
4509.744
5895.860
2826.554
1315.349
1447.664
751.168
177.856
34.413
9.330
4.054
1.901
0.962
1.360
3.102
5.010
7.477
25.720
193.189
1902.563
19232.346
93596.484
167721.703
110325.977
101090.188
31555.852
1734.740
139.588
16.196
2.048
0.025
-0.266
-0.256
-0.216
-0.215
0.108
2.392
15.401
83.817
368.583
1584.285
11858.278
95794.070
100238.578
37121.422
24677.004
55433.012
17001.010
1635.770
134.425
15.025
3.059
0.861
-0.046
-0.296
-0.193
0.242
1.705
10.862
69.278
466.996
2847.849
17199.469
104991.719
101977.070
100913.336
48939.383
2372.509
194.098
25.013
3.493
0.286
-0.214
-0.247
-0.201
-0.152
0.553
6.104
50.985
497.545
4464.633
19395.371
65053.020
102036.141
100837.234
116995.688
111342.844
100600.156
100051.750
9806.484
402.290
27.575
2.760
0.136
-0.474
-0.683
-0.719
-0.584
0.091
3.541
21.814
112.540
606.986
5045.248
55798.852
107896.320
118731.789
24116.553
3062.032
360.063
47.227
6.540
0.751
-0.130
-0.228
-0.187
-0.088
1.121
12.433
145.291
2634.685
70992.969
102403.602
148441.562
121343.492
101665.141
130210.672
110293.055
100600.039
100051.453
16973.961
516.219
30.816
2.462
-0.235
-0.652
-0.752
-0.774
-0.723
-0.446
0.823
6.747
35.161
201.699
1559.818
17908.922
110349.008
107100.078
101772.672
23208.297
1373.691
114.648
12.452
1.455
-0.020
-0.200
-0.171
-0.049
1.358
15.866
211.671
5243.714
100089.523
100890.906
110295.023
138348.750
101857.398
39409.105
103107.859
100264.555
100029.031
4730.647
266.748
20.143
1.501
-0.420
-0.679
-0.715
-0.713
-0.693
-0.593
-0.057
2.608
18.090
143.731
1971.997
68081.828
100752.742
100906.812
100615.539
100220.359
3753.553
208.534
18.588
2.126
0.070
-0.181
-0.163
-0.062
1.093
12.069
143.021
2619.679
62485.578
100185.992
101042.547
22708.033
6272.159
3040.383
5209.223
9877.095
3879.609
613.030
67.304
7.707
0.403
-0.508
-0.639
-0.649
-0.644
-0.627
-0.587
-0.308
1.379
12.888
122.339
1886.275
67860.328
100711.055
101945.305
101775.297
100545.172
3492.752
202.063
19.584
2.253
0.099
-0.167
-0.211
-0.224
-0.237
-0.244
-0.238
-0.227
-0.218
-0.219
-0.221
-0.217
-0.203
-0.188
-0.171
-0.153
-0.132
-0.115
-0.106
-0.099
-0.097
-0.094
-0.094
-0.096
-0.097
-0.100
-0.111
-0.132
-0.151
-0.168
-0.186
-0.168
0.002
0.624
2.303
4.778
6.654
5.168
2.735
0.872
0.084
-0.156
-0.201
-0.252
-0.273
-0.288
-0.280
-0.248
-0.212
-0.195
-0.214
-0.245
-0.260
-0.254
-0.234
-0.212
-0.190
-0.167
-0.147
-0.134
-0.126
-0.118
-0.118
-0.117
-0.116
-0.120
-0.126
-0.143
-0.162
-0.184
-0.205
-0.213
-0.096
0.591
3.640
14.620
35.618
54.629
38.701
17.422
5.071
1.160
0.139
-0.120
-0.297
-0.316
-0.312
-0.263
-0.173
-0.091
-0.067
-0.152
-0.245
-0.299
-0.307
-0.286
-0.258
-0.231
-0.205
-0.177
-0.165
-0.155
-0.146
-0.143
-0.143
-0.142
-0.148
-0.160
-0.174
-0.202
-0.224
-0.247
-0.227
0.089
2.239
13.669
72.786
247.155
403.623
270.726
88.696
21.565
5.056
1.428
0.439
-0.339
-0.336
-0.290
-0.176
-0.018
0.114
0.123
-0.036
-0.224
-0.331
-0.362
-0.346
-0.316
-0.286
-0.248
-0.221
-0.199
-0.186
-0.177
-0.168
-0.165
-0.171
-0.177
-0.190
-0.211
-0.239
-0.273
-0.296
-0.246
0.368
4.714
35.742
247.613
1136.777
2390.416
1383.504
344.855
69.406
17.926
6.421
2.982
-0.351
-0.287
-0.132
0.110
0.310
0.391
0.289
0.028
-0.226
-0.367
-0.414
-0.407
-0.376
-0.341
-0.294
-0.262
-0.240
-0.217
-0.205
-0.198
-0.194
-0.199
-0.210
-0.228
-0.254
-0.289
-0.326
-0.350
-0.281
0.527
6.662
51.580
406.890
2399.883
5308.698
3053.106
715.218
192.811
61.438
24.943
12.758
-0.234
0.130
0.874
1.631
1.886
1.495
0.785
0.167
-0.231
-0.408
-0.459
-0.459
-0.438
-0.396
-0.350
-0.315
-0.280
-0.258
-0.241
-0.230
-0.226
-0.230
-0.244
-0.267
-0.302
-0.339
-0.381
-0.413
-0.358
0.366
5.414
40.934
282.148
1438.744
2970.443
2592.500
1567.022
708.006
204.752
77.212
42.191
0.520
2.917
8.529
15.586
16.968
10.555
4.430
1.285
0.076
-0.352
-0.483
-0.502
-0.494
-0.457
-0.409
-0.367
-0.328
-0.300
-0.279
-0.268
-0.263
-0.269
-0.285
-0.309
-0.350
-0.395
-0.439
-0.473
-0.445
0.084
3.262
21.187
115.134
469.997
1489.653
3742.121
4541.977
2056.884
498.470
163.130
89.337
4.552
24.131
92.322
213.434
231.955
109.650
32.354
7.497
1.677
0.121
-0.374
-0.512
-0.539
-0.513
-0.466
-0.419
-0.375
-0.341
-0.320
-0.308
-0.302
-0.309
-0.325
-0.356
-0.399
-0.452
-0.493
-0.534
-0.506
-0.012
2.554
15.005
69.853
313.265
1392.236
5012.988
6490.173
2658.432
624.740
189.572
103.584
21.279
182.517
1364.246
5813.009
6449.504
1810.883
242.790
35.292
7.286
1.571
0.043
-0.440
-0.564
-0.571
-0.530
-0.473
-0.427
-0.391
-0.366
-0.349
-0.344
-0.352
-0.370
-0.404
-0.452
-0.511
-0.551
-0.584
-0.492
0.281
4.367
24.535
124.288
497.143
1540.476
3167.881
3324.203
1491.841
376.420
122.308
61.631
75.519
1142.580
23914.869
100080.172
100118.367
38361.781
1699.248
129.510
21.061
4.826
0.927
-0.276
-0.566
-0.620
-0.586
-0.533
-0.484
-0.446
-0.414
-0.394
-0.391
-0.397
-0.421
-0.457
-0.511
-0.569
-0.613
-0.617
-0.394
1.101
9.739
60.839
380.994
2169.028
7296.352
8424.462
3515.876
946.835
231.425
62.802
25.249
150.493
3535.803
100124.383
100329.414
100569.977
100518.094
6089.911
318.436
48.166
10.356
2.216
-0.011
-0.557
-0.660
-0.641
-0.594
-0.544
-0.498
-0.466
-0.447
-0.444
-0.450
-0.473
-0.513
-0.571
-0.616
-0.651
-0.637
-0.243
2.291
17.909
130.102
1062.468
8456.648
42123.461
52219.770
16378.588
2291.411
325.360
54.934
12.128
138.915
2948.603
100289.430
100950.703
101802.930
101879.961
5695.513
479.514
83.895
17.627
3.600
0.255
-0.557
-0.712
-0.703
-0.656
-0.607
-0.559
-0.522
-0.499
-0.495
-0.502
-0.529
-0.573
-0.624
-0.657
-0.688
-0.642
-0.011
3.637
27.181
211.569
2158.104
31298.027
128297.875
131475.922
108569.984
8821.090
663.187
70.049
10.232
80.450
885.214
13984.152
101413.938
103021.406
22443.936
2852.164
572.063
113.422
23.841
4.970
0.468
-0.559
-0.763
-0.759
-0.715
-0.666
-0.614
-0.576
-0.550
-0.547
-0.556
-0.583
-0.628
-0.675
-0.702
-0.714
-0.563
0.469
5.633
34.995
264.641
3510.258
97727.320
107183.742
107824.953
102664.117
21188.707
966.441
81.523
9.811
48.480
201.344
1010.803
3549.579
4912.041
3554.634
1726.521
541.159
147.452
35.487
7.566
0.963
-0.515
-0.805
-0.816
-0.773
-0.725
-0.674
-0.634
-0.606
-0.602
-0.610
-0.641
-0.682
-0.718
-0.742
-0.701
-0.280
1.824
11.350
57.029
337.023
2920.987
50378.980
102615.297
101733.867
100638.578
12672.356
733.808
65.620
7.610
35.344
79.156
193.169
477.106
939.973
1414.819
1529.337
920.011
325.440
71.284
13.998
1.929
-0.382
-0.832
-0.864
-0.833
-0.791
-0.737
-0.695
-0.667
-0.660
-0.669
-0.702
-0.735
-0.765
-0.773
-0.599
0.460
5.757
31.027
160.618
923.506
5820.378
30252.072
76887.195
92956.492
23960.480
2744.810
268.444
33.235
4.313
22.255
39.378
69.318
171.849
595.068
2013.381
3814.196
2652.033
771.544
143.800
23.479
3.276
-0.233
-0.840
-0.912
-0.881
-0.842
-0.800
-0.760
-0.732
-0.726
-0.740
-0.767
-0.792
-0.818
-0.780
-0.332
2.274
17.009
104.298
692.450
4286.993
33269.242
104067.367
103106.109
51702.719
4863.888
626.984
92.567
13.572
1.868
10.259
16.647
31.075
109.816
584.013
2634.503
5337.270
3713.324
965.235
162.724
26.270
3.790
-0.114
-0.845
-0.950
-0.927
-0.889
-0.859
-0.825
-0.801
-0.797
-0.811
-0.834
-0.856
-0.867
-0.714
0.290
6.093
42.543
360.630
3913.144
37380.781
138984.797
167802.016
108653.781
68591.844
4236.578
360.823
43.297
6.481
0.616
3.404
6.188
14.825
63.926
310.818
1228.699
2394.095
1705.671
517.532
108.545
18.835
3.222
0.015
-0.730
-0.929
-0.961
-0.942
-0.925
-0.901
-0.880
-0.877
-0.887
-0.907
-0.921
-0.872
-0.435
1.877
14.415
91.294
841.404
14040.348
101162.633
111422.078
167746.969
128520.523
18744.180
1855.750
193.111
24.176
3.303
0.033
0.631
1.646
5.795
25.146
100.540
306.664
516.592
383.931
153.675
43.798
11.998
3.891
1.213
-0.065
-0.680
-0.924
-0.989
-0.987
-0.976
-0.965
-0.962
-0.965
-0.980
-0.972
-0.794
0.359
6.820
44.370
262.583
1646.762
17153.762
101841.859
102012.430
104564.750
53767.441
4036.522
523.948
74.791
11.248
1.324
-0.278
-0.252
0.099
1.514
7.196
22.976
56.196
84.778
73.345
43.080
24.167
18.132
14.273
8.257
3.416
0.510
-0.602
-0.967
-1.039
-1.048
-1.050
-1.050
-1.047
-1.055
-1.012
-0.603
2.022
20.251
177.069
1742.468
15641.786
64927.352
97540.305
107895.297
101186.898
10763.214
1099.048
146.639
25.150
4.180
0.258
-0.426
-0.494
-0.424
-0.023
1.432
5.286
13.435
26.153
39.866
51.120
67.212
91.033
86.777
49.844
19.190
5.375
0.604
-0.722
-1.039
-1.108
-1.127
-1.132
-1.129
-1.116
-1.006
-0.301
4.576
45.426
557.973
10304.506
100107.688
100726.758
103458.695
107839.852
9020.475
1542.971
253.946
43.930
7.956
1.103
-0.274
-0.488
-0.535
-0.561
-0.428
0.295
3.582
17.322
62.933
143.561
239.957
385.475
616.727
591.384
291.039
89.845
21.256
3.736
-0.077
-0.942
-1.137
-1.186
-1.195
-1.187
-1.145
-0.937
0.055
6.465
63.683
890.000
25452.889
100049.945
100203.492
100721.391
101371.555
9551.754
727.504
108.037
19.152
3.052
0.070
-0.472
-0.497
-0.511
-0.563
-0.463
0.537
6.477
41.591
200.881
591.930
1167.856
2819.585
5268.157
4295.596
1609.123
338.905
60.089
10.291
1.302
-0.667
-1.113
-1.217
-1.237
-1.216
-1.113
-0.738
0.633
7.123
56.252
657.585
13830.871
100078.773
100412.617
102250.680
106501.031
9169.267
1170.287
138.096
17.678
2.095
-0.214
-0.515
-0.476
-0.479
-0.533
-0.418
0.876
9.300
61.739
347.780
1391.943
6215.324
41341.184
103373.047
39917.934
6815.986
879.367
124.274
20.399
3.576
-0.017
-0.964
-1.192
-1.230
-1.166
-0.942
-0.204
2.126
9.546
39.024
256.106
2436.089
28378.658
100640.297
99963.781
27461.453
9959.017
1477.129
168.722
18.700
1.856
-0.295
-0.504
-0.454
-0.447
-0.507
-0.406
0.751
8.385
57.219
339.027
2458.378
44389.527
102291.352
107112.148
108542.930
31148.568
1778.864
194.670
33.137
8.018
1.579
-0.414
-0.998
-1.080
-0.899
-0.360
1.252
6.252
18.922
47.999
116.663
391.436
1580.179
3811.119
4935.120
6261.060
3710.029
761.157
103.223
12.573
1.179
-0.358
-0.495
-0.435
-0.414
-0.487
-0.446
0.306
5.010
34.396
244.798
3037.123
100342.242
100904.016
102228.539
102760.766
69148.133
2468.439
262.655
63.886
21.575
6.899
1.343
-0.324
-0.501
0.033
1.506
5.867
19.414
56.285
122.849
180.318
216.044
274.932
399.124
606.172
854.136
603.156
189.839
35.003
5.423
0.281
-0.447
-0.491
-0.413
-0.388
-0.467
-0.487
-0.127
2.330
17.959
140.824
1747.982
43513.465
100464.898
101934.523
104842.250
30577.561
3047.185
653.478
243.672
87.676
27.321
6.503
1.414
1.094
3.134
7.903
21.013
68.546
240.671
553.785
744.444
653.371
573.663
410.099
231.163
143.077
86.514
33.423
8.715
1.286
-0.284
-0.509
-0.473
-0.391
-0.368
-0.444
-0.503
-0.387
0.738
7.706
56.958
499.819
4989.280
36112.477
96513.750
82530.297
64628.094
14370.390
5067.773
2254.712
558.094
108.550
20.736
4.900
4.791
12.400
30.171
71.383
217.657
942.400
3007.075
4168.298
4561.524
7570.934
5030.872
1388.551
239.481
43.703
10.226
2.026
-0.059
-0.510
-0.526
-0.455
-0.370
-0.353
-0.431
-0.499
-0.500
-0.065
2.613
18.061
109.169
632.339
3846.423
33681.617
102046.359
108106.883
110958.992
102781.633
48823.027
4558.864
424.074
51.614
10.515
12.223
38.466
108.575
220.541
499.568
2334.527
8995.795
15820.092
79905.406
100965.695
100227.484
18728.254
1342.073
118.091
13.450
1.429
-0.302
-0.540
-0.516
-0.438
-0.350
-0.338
-0.418
-0.490
-0.541
-0.406
0.575
5.786
32.921
210.077
1827.510
20989.049
102716.836
175929.984
123018.586
102005.297
100346.031
31534.521
1263.414
98.533
15.861
21.392
84.823
292.504
603.560
831.934
2334.266
8961.876
40903.277
103635.414
100821.734
100201.547
100054.328
4865.322
249.153
22.012
2.169
-0.235
-0.517
-0.488
-0.416
-0.330
-0.319
-0.403
-0.480
-0.529
-0.456
0.041
2.381
13.531
81.805
588.165
3919.822
17529.676
113831.828
104094.820
100682.539
100163.773
60547.020
1725.099
114.660
17.284
27.139
116.204
416.067
914.627
980.858
1207.923
3755.489
51142.969
101336.016
100571.086
100288.375
100122.938
6433.020
314.858
26.163
2.811
-0.132
-0.487
-0.464
-0.391
-0.315
-0.300
-0.378
-0.441
-0.431
-0.192
0.616
2.837
8.864
30.147
135.949
591.280
3063.173
49471.809
100459.383
100140.516
100052.203
20703.943
969.749
80.281
13.289
20.623
87.958
307.742
610.926
609.840
477.310
1183.918
14577.602
101820.148
104143.352
103421.641
68842.938
2826.686
212.273
24.144
3.243
0.053
-0.431
-0.435
-0.369
-0.301
-0.287
-0.355
-0.368
-0.168
0.783
3.927
11.007
23.271
34.705
52.410
121.983
582.340
4530.932
31470.699
60508.629
20693.914
2611.127
267.077
32.542
6.523
10.906
39.880
122.495
216.677
215.668
175.508
483.433
4159.013
42110.348
143427.734
128301.781
21782.088
1890.833
210.833
32.156
5.289
0.590
-0.291
-0.389
-0.346
-0.286
-0.271
-0.311
-0.242
0.368
3.299
14.501
47.884
108.716
156.332
144.191
112.738
143.290
418.058
1244.228
1713.020
965.376
266.367
55.969
9.654
2.316
3.617
11.929
30.782
49.507
56.817
84.945
656.973
12709.504
100729.227
101424.266
101325.781
100831.445
5778.443
471.751
73.240
12.388
1.969
-0.026
-0.333
-0.328
-0.274
-0.254
-0.265
-0.071
1.218
7.724
37.961
152.984
438.043
730.475
889.364
828.201
449.897
222.240
194.644
167.177
98.309
36.786
10.475
2.390
0.316
0.501
2.351
5.930
10.166
15.529
63.471
769.564
18706.773
100123.391
100493.148
101774.906
103739.727
10575.180
1206.633
183.990
28.803
4.473
0.402
-0.250
-0.312
-0.266
-0.234
-0.223
0.097
2.158
13.156
69.178
321.906
1187.734
3842.745
13279.589
18945.512
6695.390
2090.017
1931.047
894.741
205.037
35.391
5.895
0.720
-0.362
-0.498
-0.171
0.497
1.654
5.806
39.264
414.896
7045.871
100147.336
101139.750
107042.430
94559.750
15928.261
2860.223
389.861
53.219
8.293
1.103
-0.122
-0.289
-0.261
-0.220
-0.193
0.257
3.070
18.365
99.962
492.255
2986.939
40279.492
100774.281
100456.062
102930.000
42440.492
100517.523
26869.111
2166.058
154.697
14.674
1.171
-0.505
-0.767
-0.760
-0.611
-0.148
2.111
17.194
133.825
1150.306
9506.707
36297.383
37678.191
34314.305
17875.230
3730.570
529.477
83.345
13.632
2.193
0.092
-0.242
-0.250
-0.205
-0.160
0.455
4.448
30.811
191.570
1150.738
7971.740
102004.570
100773.742
100908.516
126856.969
138929.688
101224.188
100081.578
15181.669
474.560
30.569
2.189
-0.464
-0.803
-0.847
-0.800
-0.567
0.385
5.235
31.699
167.516
671.275
2031.389
5395.941
12015.781
12353.187
5315.287
1207.317
191.396
29.551
4.653
0.505
-0.174
-0.235
-0.192
-0.131
0.645
6.907
56.758
553.473
5053.730
24917.227
113708.906
102301.188
101281.508
148789.312
134952.594
101223.555
100081.281
26826.654
666.860
35.086
2.510
-0.446
-0.769
-0.801
-0.773
-0.663
-0.287
1.278
7.587
32.930
133.255
684.740
5616.131
49853.324
101345.273
68398.516
7927.800
694.419
75.407
9.189
1.101
-0.082
-0.211
-0.180
-0.111
0.754
7.612
75.601
884.797
9950.995
57018.727
68917.523
104325.289
100823.375
110950.195
107721.883
100477.242
100045.141
7136.777
313.643
23.037
1.682
-0.470
-0.708
-0.720
-0.702
-0.652
-0.510
0.011
2.318
13.647
91.369
959.786
17199.570
101787.547
105924.562
105295.852
32668.557
1737.516
134.752
14.564
1.712
0.008
-0.192
-0.166
-0.117
0.517
5.653
51.806
481.221
4319.204
17300.838
14565.602
12462.685
15573.351
6372.062
8021.157
15295.789
5248.830
728.855
77.957
8.228
0.514
-0.506
-0.633
-0.640
-0.638
-0.615
-0.556
-0.311
1.035
9.493
81.064
957.531
17680.561
110941.820
170852.156
162477.062
38551.738
2085.279
159.145
16.703
1.961
0.046
-0.177
-0.211
-0.227
-0.226
-0.192
-0.114
-0.021
-0.003
-0.052
-0.134
-0.190
-0.203
-0.190
-0.173
-0.156
-0.138
-0.120
-0.106
-0.098
-0.096
-0.095
-0.096
-0.094
-0.094
-0.099
-0.111
-0.123
-0.147
-0.167
-0.186
-0.193
-0.151
0.034
0.468
1.135
1.521
1.243
0.584
0.082
-0.142
-0.210
-0.210
-0.252
-0.256
-0.207
-0.060
0.223
0.523
0.614
0.373
0.052
-0.152
-0.230
-0.234
-0.216
-0.197
-0.172
-0.146
-0.134
-0.123
-0.118
-0.119
-0.118
-0.120
-0.119
-0.125
-0.137
-0.159
-0.182
-0.204
-0.223
-0.200
0.004
0.809
2.973
6.621
8.694
7.239
3.657
1.167
0.173
-0.145
-0.223
-0.281
-0.241
-0.070
0.364
1.168
1.938
2.143
1.458
0.516
-0.051
-0.242
-0.280
-0.262
-0.235
-0.208
-0.181
-0.161
-0.153
-0.146
-0.140
-0.138
-0.142
-0.146
-0.156
-0.171
-0.194
-0.221
-0.246
-0.260
-0.175
0.399
2.949
11.228
27.185
38.823
30.093
14.187
4.824
1.325
0.231
-0.104
-0.260
-0.119
0.280
1.117
2.613
4.143
4.422
2.839
1.135
0.116
-0.260
-0.330
-0.318
-0.284
-0.252
-0.219
-0.197
-0.182
-0.172
-0.162
-0.162
-0.163
-0.175
-0.185
-0.205
-0.234
-0.266
-0.297
-0.304
-0.134
1.036
6.622
27.324
79.586
125.971
90.168
40.111
13.460
4.397
1.478
0.466
-0.151
0.196
0.973
2.392
4.251
5.780
5.708
3.501
1.391
0.162
-0.290
-0.388
-0.376
-0.339
-0.298
-0.262
-0.237
-0.214
-0.200
-0.190
-0.185
-0.190
-0.203
-0.225
-0.247
-0.279
-0.319
-0.356
-0.359
-0.124
1.415
8.846
39.725
119.066
194.467
159.451
78.515
32.691
13.014
5.021
2.091
0.118
0.970
2.632
5.000
6.942
7.300
5.873
3.211
1.113
0.016
-0.362
-0.447
-0.432
-0.401
-0.354
-0.314
-0.278
-0.252
-0.229
-0.218
-0.214
-0.222
-0.236
-0.260
-0.292
-0.331
-0.376
-0.414
-0.423
-0.215
1.109
7.902
32.932
99.579
178.265
185.049
143.749
77.780
32.400
12.229
5.585
0.879
3.695
10.127
18.399
20.409
15.527
8.344
3.499
1.019
-0.079
-0.439
-0.505
-0.491
-0.459
-0.413
-0.363
-0.320
-0.290
-0.268
-0.256
-0.254
-0.260
-0.275
-0.302
-0.342
-0.386
-0.432
-0.471
-0.495
-0.321
0.726
5.232
21.071
62.274
146.846
257.323
269.476
161.971
60.329
22.391
9.981
4.117
20.743
76.619
173.785
190.508
95.098
31.530
9.097
2.346
0.235
-0.403
-0.544
-0.548
-0.515
-0.466
-0.415
-0.368
-0.331
-0.309
-0.297
-0.295
-0.297
-0.315
-0.344
-0.385
-0.440
-0.491
-0.530
-0.544
-0.340
0.727
4.989
19.365
60.073
162.941
307.700
363.407
210.256
83.352
28.729
11.395
18.604
145.097
954.019
3887.119
4307.006
1276.668
209.062
38.313
8.499
1.648
-0.101
-0.521
-0.595
-0.573
-0.533
-0.471
-0.417
-0.380
-0.351
-0.333
-0.329
-0.336
-0.359
-0.390
-0.441
-0.497
-0.547
-0.584
-0.547
-0.140
1.933
10.324
41.472
131.290
297.635
479.190
510.507
308.889
115.807
32.902
10.653
60.122
800.616
13610.455
100085.641
100203.711
21549.994
1315.776
162.005
29.487
5.906
0.773
-0.396
-0.622
-0.628
-0.584
-0.528
-0.474
-0.428
-0.396
-0.379
-0.373
-0.382
-0.403
-0.442
-0.497
-0.556
-0.606
-0.624
-0.494
0.397
5.215
29.664
148.485
638.356
1800.859
2534.643
1994.399
955.784
259.026
52.422
10.609
117.542
2395.723
100103.336
100474.359
101744.961
102642.844
5457.028
619.744
98.484
16.058
2.433
-0.120
-0.613
-0.671
-0.639
-0.588
-0.530
-0.481
-0.448
-0.429
-0.422
-0.433
-0.455
-0.495
-0.555
-0.607
-0.647
-0.652
-0.379
1.376
12.087
83.692
662.311
5759.932
36179.410
56099.668
19191.873
3395.882
559.008
84.334
12.720
112.872
2008.412
80714.992
102257.195
112590.406
125509.578
15726.814
2190.853
267.715
36.035
5.342
0.337
-0.581
-0.713
-0.691
-0.643
-0.593
-0.537
-0.499
-0.478
-0.474
-0.481
-0.507
-0.552
-0.608
-0.649
-0.684
-0.661
-0.175
2.849
22.504
199.742
2960.464
76318.125
101191.805
101710.688
101657.688
17799.998
1059.232
106.876
14.030
57.687
623.136
8401.976
75758.055
134951.359
112305.695
39849.355
4586.655
461.021
60.738
9.299
1.084
-0.479
-0.739
-0.743
-0.698
-0.649
-0.589
-0.551
-0.530
-0.523
-0.532
-0.559
-0.606
-0.660
-0.695
-0.714
-0.614
0.249
5.177
37.265
339.026
6590.249
100495.234
100794.867
100794.078
100566.094
54373.348
1658.541
113.041
12.927
23.422
145.858
975.570
5579.567
30457.146
61795.121
26713.148
4232.042
643.390
108.380
17.896
2.640
-0.232
-0.738
-0.790
-0.751
-0.705
-0.648
-0.605
-0.583
-0.574
-0.584
-0.614
-0.660
-0.704
-0.736
-0.728
-0.431
1.359
10.847
69.498
528.515
6031.162
105393.797
105961.117
102347.930
100527.625
31533.627
1160.484
89.454
9.702
10.819
46.648
238.580
1294.744
6016.039
14388.515
19713.855
10310.222
2167.839
307.232
41.439
5.769
0.208
-0.717
-0.833
-0.806
-0.763
-0.710
-0.663
-0.638
-0.630
-0.641
-0.674
-0.715
-0.751
-0.774
-0.682
0.051
4.100
27.118
189.346
1867.916
26669.785
115349.992
200064.359
143433.797
70826.664
5574.465
412.255
44.971
5.493
5.365
19.383
89.123
529.722
4274.363
39754.496
100523.930
76040.227
8533.711
768.996
79.550
9.856
0.781
-0.658
-0.871
-0.860
-0.821
-0.776
-0.732
-0.705
-0.697
-0.708
-0.738
-0.769
-0.804
-0.801
-0.530
1.077
9.779
64.317
510.698
7533.543
101009.203
101781.539
104283.195
105889.703
16428.422
1159.599
136.953
18.764
2.484
2.453
9.810
54.944
443.282
5382.329
67786.391
100071.633
100040.422
12530.138
971.158
92.008
11.803
1.145
-0.578
-0.893
-0.911
-0.879
-0.841
-0.806
-0.779
-0.770
-0.783
-0.807
-0.838
-0.862
-0.782
-0.155
3.137
21.118
138.597
1068.340
11890.690
107060.711
104955.852
101454.891
100484.102
18873.172
824.589
71.736
8.919
0.954
0.840
5.001
31.745
251.379
2399.430
18685.406
60500.414
34970.438
4872.750
530.003
66.268
10.718
1.546
-0.361
-0.855
-0.949
-0.936
-0.910
-0.884
-0.856
-0.851
-0.863
-0.886
-0.912
-0.888
-0.599
0.944
8.279
42.784
259.485
1991.020
15953.982
110846.781
120705.719
103726.508
100434.680
6461.487
395.330
38.860
4.694
0.244
0.004
1.988
13.523
82.486
479.439
2198.944
4863.676
3121.874
910.468
170.020
37.256
10.471
3.001
0.328
-0.647
-0.936
-0.990
-0.979
-0.958
-0.946
-0.942
-0.954
-0.970
-0.979
-0.856
-0.083
4.181
26.064
126.779
577.194
2629.042
15011.455
44024.152
43680.340
29160.633
7471.735
1014.277
122.075
16.160
1.934
-0.176
-0.372
0.335
3.808
20.312
82.975
234.090
395.272
310.953
158.117
69.487
36.296
18.768
8.145
2.549
0.078
-0.772
-1.014
-1.049
-1.039
-1.040
-1.043
-1.044
-1.054
-1.028
-0.744
1.026
12.190
89.326
665.603
3821.370
12122.353
12643.952
12115.397
7663.816
2462.988
682.549
155.444
31.024
5.075
0.409
-0.402
-0.506
-0.329
0.667
4.300
15.569
42.466
91.281
153.813
168.487
124.104
85.802
53.290
25.538
9.400
2.179
-0.237
-0.939
-1.100
-1.125
-1.134
-1.138
-1.136
-1.132
-1.063
-0.577
2.688
25.581
247.359
2851.615
34999.422
100249.742
100890.766
18470.635
2549.830
595.439
149.014
36.331
7.907
1.207
-0.251
-0.489
-0.531
-0.516
-0.160
1.746
11.973
73.184
382.825
1168.165
1454.450
685.539
375.058
219.298
101.165
33.417
8.303
1.158
-0.672
-1.111
-1.189
-1.213
-1.225
-1.212
-1.191
-1.083
-0.437
3.837
35.695
384.269
5842.807
100070.867
100482.422
103269.344
54439.664
8924.461
1479.092
170.739
24.196
3.517
0.113
-0.474
-0.502
-0.511
-0.535
-0.228
2.605
25.645
231.323
2181.680
11032.815
14189.492
5316.261
3689.237
1959.526
570.385
125.568
24.711
4.186
-0.093
-1.033
-1.229
-1.271
-1.281
-1.266
-1.230
-1.061
-0.267
3.901
31.881
293.949
3735.959
48609.578
102219.844
143212.375
122964.219
101586.641
8957.628
493.018
41.164
3.740
-0.075
-0.509
-0.482
-0.484
-0.510
-0.136
3.408
36.268
409.007
4789.553
38823.016
55211.816
62200.719
101041.344
43878.707
4662.120
485.803
62.280
9.973
1.079
-0.772
-1.205
-1.298
-1.315
-1.297
-1.216
-0.898
0.208
4.307
22.817
140.091
969.876
6180.042
23129.543
115390.039
103443.414
100495.492
21350.400
802.425
51.721
4.328
-0.077
-0.488
-0.458
-0.452
-0.491
-0.160
2.835
30.207
280.183
3023.026
19174.389
79529.461
104456.539
100838.312
100506.133
39206.551
1553.705
134.949
20.718
3.669
0.025
-0.983
-1.255
-1.301
-1.249
-1.027
-0.317
1.886
8.106
26.305
88.415
310.705
1025.755
3527.548
35262.363
100481.820
100120.484
7155.579
440.071
35.833
3.144
-0.164
-0.477
-0.439
-0.421
-0.482
-0.313
1.396
13.669
107.479
748.391
5677.686
102211.297
100924.477
100738.203
101249.500
96716.219
2914.937
286.211
49.009
11.979
2.577
-0.182
-1.010
-1.154
-0.975
-0.370
1.452
7.039
23.380
66.341
170.946
354.476
603.500
1000.315
2808.001
7297.656
4772.757
956.546
115.025
13.632
1.188
-0.346
-0.480
-0.418
-0.394
-0.475
-0.440
0.274
4.965
31.320
214.945
2195.956
60764.957
100939.883
106476.055
125514.258
63278.867
7938.038
1029.306
188.052
47.856
12.706
2.284
-0.327
-0.696
-0.152
1.481
6.191
21.535
70.805
228.963
674.944
1334.993
1375.508
854.303
533.577
456.095
296.372
97.122
21.456
3.479
0.036
-0.470
-0.475
-0.394
-0.375
-0.459
-0.500
-0.278
1.351
10.257
67.978
560.697
6136.475
52876.516
195602.422
139013.734
104754.461
101282.234
6129.923
1023.419
250.944
52.260
9.339
1.181
0.300
1.953
6.080
16.744
49.756
183.025
680.869
2573.526
6789.056
8352.460
4839.785
1314.668
253.460
61.557
17.076
4.175
0.408
-0.430
-0.517
-0.458
-0.374
-0.364
-0.442
-0.508
-0.482
0.086
3.303
21.517
134.759
1000.688
12011.744
102906.508
101900.883
102822.578
112602.883
33219.527
9021.725
1495.676
194.690
26.184
3.876
2.055
6.200
16.625
34.586
89.543
306.083
1309.452
6997.829
51370.004
105925.250
101605.734
12793.676
1008.596
104.114
13.800
1.778
-0.220
-0.535
-0.512
-0.435
-0.352
-0.349
-0.427
-0.495
-0.539
-0.340
1.048
8.059
52.332
443.423
7170.527
100275.516
101040.711
112587.070
200035.031
107739.938
85525.141
6442.151
485.897
50.409
6.673
4.023
11.934
31.971
60.207
109.803
320.578
1644.506
22843.402
103952.508
103199.359
101004.047
100191.789
3424.072
220.250
20.244
2.032
-0.263
-0.525
-0.488
-0.417
-0.334
-0.327
-0.411
-0.475
-0.498
-0.315
0.586
4.600
25.238
180.431
1751.818
20842.811
101285.398
120721.477
120702.289
101864.812
100183.141
10313.204
653.282
59.958
7.431
4.960
14.908
39.408
73.045
104.443
234.135
1456.587
28923.387
101078.648
101006.859
100521.820
100184.367
4480.317
257.044
23.650
2.497
-0.175
-0.493
-0.465
-0.397
-0.320
-0.306
-0.386
-0.416
-0.292
0.304
2.378
8.213
21.556
67.388
305.361
1439.335
4442.365
12215.566
86438.109
100271.492
48471.168
4860.544
412.532
42.927
5.603
3.913
12.115
31.818
53.728
68.527
126.804
715.923
9861.050
102175.148
105446.695
104491.781
40386.164
2267.213
190.130
21.538
2.732
-0.060
-0.459
-0.444
-0.375
-0.306
-0.291
-0.348
-0.288
0.277
2.777
12.459
41.155
92.423
132.916
141.015
205.496
466.008
1676.628
6520.523
10329.676
4862.139
889.244
131.028
18.688
2.596
1.739
6.256
15.740
26.468
34.337
73.541
451.823
4458.655
52763.156
128281.148
116892.148
26332.752
2125.930
199.355
26.231
3.797
0.198
-0.381
-0.409
-0.353
-0.292
-0.275
-0.289
-0.041
1.572
10.328
52.055
231.462
710.575
990.191
659.556
277.365
164.234
247.505
508.142
660.960
414.758
131.631
30.863
5.541
0.482
0.157
1.899
4.939
9.050
15.527
65.540
740.377
17038.748
100566.953
101064.141
100869.648
100377.805
7153.978
398.455
42.384
6.550
0.770
-0.241
-0.372
-0.336
-0.280
-0.254
-0.216
0.286
3.745
26.104
174.556
1138.908
4901.740
8679.240
4541.568
1474.224
510.415
197.991
130.606
100.363
57.138
22.516
6.347
0.887
-0.521
-0.630
-0.161
0.822
2.444
8.494
66.150
894.793
25465.145
100065.250
100135.047
100236.227
100316.703
10546.291
553.610
66.299
11.171
1.780
-0.034
-0.324
-0.324
-0.273
-0.232
-0.156
0.585
5.913
43.873
361.287
3147.006
18981.641
41123.801
24613.521
16044.119
5247.448
1339.247
856.370
425.997
112.904
21.915
3.638
-0.087
-0.811
-0.912
-0.767
-0.441
0.452
5.146
43.387
516.836
9349.093
100035.359
100140.172
100422.586
100771.758
5045.818
505.817
86.599
17.438
3.144
0.294
-0.251
-0.304
-0.263
-0.217
-0.132
0.675
6.015
46.133
374.254
3248.792
20399.980
67205.359
115286.758
102317.656
101385.812
14354.594
17418.141
6471.505
798.547
84.557
8.843
0.315
-0.800
-0.941
-0.885
-0.688
-0.048
2.562
19.646
151.646
1448.251
12544.172
48582.156
39470.152
8758.076
1631.301
438.296
117.071
28.013
5.993
0.931
-0.122
-0.274
-0.253
-0.203
-0.136
0.562
5.144
34.017
220.619
1457.496
9868.058
108632.914
104134.898
101176.289
106562.891
125461.656
101043.969
80492.773
4281.420
227.641
18.633
1.137
-0.663
-0.875
-0.838
-0.648
-0.102
1.337
6.768
34.938
178.958
729.828
1574.585
1794.978
1580.187
1517.898
888.708
304.452
71.104
14.434
2.430
0.149
-0.228
-0.239
-0.194
-0.147
0.416
4.057
24.579
140.821
763.662
5689.398
101478.836
100810.484
100657.016
109846.945
125449.359
100961.547
100071.438
6433.684
313.807
21.444
1.456
-0.554
-0.788
-0.754
-0.578
-0.136
0.671
2.425
7.901
27.473
88.995
264.530
1021.619
4323.110
8980.048
5620.546
1516.044
244.637
36.850
5.541
0.623
-0.151
-0.224
-0.183
-0.158
0.271
3.102
20.707
122.785
595.733
2681.308
23901.799
100363.609
100311.094
98757.727
48991.621
100410.805
30193.914
2164.267
166.169
14.203
0.948
-0.537
-0.704
-0.678
-0.557
-0.261
0.201
0.769
2.358
8.933
43.612
302.551
2547.727
20464.842
80193.742
60045.246
8643.541
766.378
81.283
10.253
1.153
-0.070
-0.207
-0.170
-0.164
0.114
1.977
13.686
75.943
335.447
906.799
2380.832
7916.039
11442.850
4491.880
2918.168
3974.599
1803.805
341.997
46.974
5.443
0.173
-0.533
-0.623
-0.617
-0.561
-0.421
-0.211
0.023
0.844
5.717
40.615
374.504
5031.789
112514.820
131414.922
116874.648
73667.594
2294.448
140.441
14.092
1.494
-0.021
-0.194
-0.211
-0.206
-0.132
0.098
0.529
1.069
1.141
0.777
0.286
-0.045
-0.169
-0.194
-0.180
-0.162
-0.141
-0.119
-0.105
-0.097
-0.093
-0.096
-0.098
-0.092
-0.097
-0.100
-0.108
-0.125
-0.143
-0.166
-0.180
-0.200
-0.208
-0.176
-0.087
0.028
0.080
0.040
-0.086
-0.186
-0.228
-0.229
-0.213
-0.230
-0.156
0.147
1.034
2.954
5.538
6.233
4.161
1.713
0.357
-0.107
-0.217
-0.219
-0.197
-0.178
-0.154
-0.135
-0.122
-0.120
-0.120
-0.120
-0.121
-0.118
-0.126
-0.138
-0.155
-0.181
-0.205
-0.225
-0.239
-0.209
-0.052
0.295
0.858
1.193
0.972
0.426
0.021
-0.189
-0.254
-0.251
-0.152
0.126
1.022
3.755
10.049
18.610
22.284
13.785
5.406
1.347
0.052
-0.228
-0.262
-0.238
-0.214
-0.184
-0.166
-0.151
-0.146
-0.140
-0.138
-0.141
-0.148
-0.156
-0.167
-0.189
-0.220
-0.248
-0.274
-0.276
-0.165
0.255
1.445
3.202
4.293
3.671
1.905
0.677
0.051
-0.198
-0.270
0.168
0.903
3.055
8.626
23.041
44.084
52.298
31.549
11.325
2.556
0.270
-0.249
-0.310
-0.286
-0.256
-0.224
-0.197
-0.186
-0.170
-0.163
-0.163
-0.163
-0.175
-0.186
-0.205
-0.232
-0.264
-0.298
-0.328
-0.311
-0.096
0.800
3.204
7.338
9.939
8.817
5.044
2.173
0.692
0.062
-0.187
0.944
2.745
7.027
16.815
36.909
61.086
64.167
37.756
13.364
3.206
0.316
-0.293
-0.366
-0.342
-0.305
-0.267
-0.240
-0.216
-0.201
-0.186
-0.184
-0.191
-0.201
-0.222
-0.243
-0.274
-0.316
-0.356
-0.387
-0.358
-0.072
1.149
4.436
10.299
15.442
14.330
9.614
5.128
2.248
0.724
0.085
2.220
5.850
14.896
30.468
50.066
59.975
51.973
28.641
10.591
2.462
0.113
-0.375
-0.434
-0.404
-0.362
-0.317
-0.281
-0.253
-0.231
-0.217
-0.213
-0.219
-0.233
-0.258
-0.289
-0.327
-0.376
-0.416
-0.447
-0.423
-0.128
0.956
4.278
10.673
17.297
20.734
17.612
11.650
5.712
2.167
0.641
3.639
9.565
25.041
50.287
70.429
61.734
39.390
18.540
6.332
1.454
-0.094
-0.463
-0.496
-0.461
-0.418
-0.369
-0.324
-0.289
-0.269
-0.256
-0.248
-0.257
-0.274
-0.297
-0.333
-0.379
-0.432
-0.474
-0.504
-0.484
-0.214
0.827
3.829
10.692
22.357
35.234
39.125
28.189
14.336
5.090
1.583
5.353
17.770
53.775
110.032
135.647
95.718
48.448
19.588
6.404
1.442
-0.110
-0.500
-0.550
-0.519
-0.478
-0.423
-0.370
-0.331
-0.307
-0.295
-0.295
-0.297
-0.311
-0.340
-0.380
-0.436
-0.490
-0.531
-0.555
-0.489
-0.072
1.545
6.543
20.216
54.768
126.352
188.475
136.861
54.801
15.343
3.538
11.372
62.478
290.270
849.225
892.823
426.357
150.775
51.115
15.197
3.693
0.361
-0.441
-0.586
-0.576
-0.538
-0.479
-0.422
-0.379
-0.347
-0.328
-0.329
-0.333
-0.353
-0.387
-0.435
-0.492
-0.547
-0.586
-0.577
-0.372
0.695
5.141
20.792
73.994
271.986
1055.555
2046.616
1396.296
355.632
55.557
9.099
28.095
240.301
2019.526
10014.138
11523.938
3501.514
924.703
245.608
56.592
11.388
1.745
-0.236
-0.595
-0.631
-0.588
-0.533
-0.476
-0.425
-0.390
-0.379
-0.375
-0.377
-0.398
-0.436
-0.490
-0.550
-0.600
-0.631
-0.560
-0.006
2.991
17.368
90.813
409.696
1731.711
9014.903
27457.811
13774.736
1832.532
175.502
19.922
49.236
550.557
7372.415
64189.016
80233.055
28566.900
10145.314
1803.747
233.914
32.189
4.814
0.185
-0.570
-0.665
-0.639
-0.591
-0.530
-0.479
-0.443
-0.427
-0.420
-0.430
-0.449
-0.488
-0.545
-0.605
-0.648
-0.664
-0.480
0.757
8.145
58.029
439.470
3554.391
18738.723
52220.566
109395.539
50222.051
4455.561
313.319
28.940
50.651
554.082
6694.475
62595.973
155215.016
108905.281
100753.539
12619.315
846.792
79.186
9.993
0.945
-0.488
-0.696
-0.682
-0.642
-0.590
-0.532
-0.492
-0.474
-0.468
-0.479
-0.500
-0.544
-0.604
-0.653
-0.688
-0.676
-0.306
1.970
17.032
151.760
1890.980
35106.164
101137.500
111017.609
143220.734
28362.139
2984.447
248.508
25.696
33.376
305.272
3069.717
54252.613
106518.562
101984.195
100493.562
43623.324
1658.356
133.691
17.147
2.123
-0.296
-0.700
-0.727
-0.692
-0.643
-0.584
-0.544
-0.521
-0.515
-0.527
-0.552
-0.597
-0.656
-0.701
-0.727
-0.647
0.061
4.190
31.092
259.863
3856.924
100367.727
100641.977
101707.391
103592.453
30445.141
1523.356
146.457
17.712
18.307
142.086
1625.193
31931.729
100967.953
102227.516
104111.539
31114.982
2049.136
246.142
33.785
4.920
0.150
-0.661
-0.768
-0.738
-0.693
-0.641
-0.595
-0.573
-0.564
-0.578
-0.604
-0.652
-0.701
-0.745
-0.752
-0.529
0.919
9.480
64.345
482.784
4702.064
82279.516
107084.516
102768.438
100704.031
17125.244
895.417
80.388
10.305
8.942
64.077
538.055
5712.289
47487.449
143422.297
143410.188
89963.312
9795.586
810.757
85.845
11.087
1.072
-0.548
-0.792
-0.786
-0.744
-0.700
-0.652
-0.628
-0.620
-0.633
-0.663
-0.709
-0.752
-0.788
-0.750
-0.278
2.607
21.853
178.693
2112.229
32251.312
109365.227
167721.625
154113.391
34823.809
3386.662
321.361
38.128
5.332
4.048
26.444
174.886
1521.758
25129.111
103715.016
102218.305
100596.555
75996.695
2648.302
186.779
20.773
2.445
-0.338
-0.799
-0.840
-0.801
-0.762
-0.719
-0.692
-0.688
-0.700
-0.727
-0.767
-0.806
-0.832
-0.696
0.226
5.488
41.203
416.504
7819.250
100265.055
100851.781
102652.438
103718.992
18579.354
1114.217
120.376
17.274
2.383
1.804
13.242
105.920
1287.767
35114.434
100233.977
100209.344
100177.430
100141.055
3783.448
228.066
27.746
3.960
-0.003
-0.757
-0.880
-0.865
-0.826
-0.793
-0.767
-0.759
-0.773
-0.796
-0.832
-0.867
-0.845
-0.532
1.110
9.643
60.562
539.871
10580.060
100503.625
100431.422
100323.172
100251.133
23066.689
869.402
72.473
8.742
0.944
0.701
7.365
62.097
657.655
11362.283
100051.586
100116.461
100209.336
35184.758
1832.478
181.284
29.404
6.119
0.741
-0.592
-0.888
-0.924
-0.901
-0.871
-0.847
-0.837
-0.852
-0.876
-0.910
-0.913
-0.776
-0.002
3.190
16.384
78.421
452.648
4717.645
96708.734
100901.289
100324.031
100086.391
7050.661
451.142
40.110
4.790
0.226
0.033
3.107
24.782
187.404
1574.523
10320.162
31507.926
18868.754
3326.678
534.398
126.933
40.158
12.353
2.711
-0.081
-0.828
-0.976
-0.980
-0.957
-0.939
-0.931
-0.942
-0.964
-0.983
-0.929
-0.512
1.393
9.768
41.852
144.130
431.573
1543.586
7128.106
26428.354
31747.025
8562.983
1055.485
125.184
16.381
1.951
-0.192
-0.335
0.799
7.236
38.656
191.010
622.691
1197.004
965.484
496.891
302.792
192.940
93.551
30.500
7.671
0.973
-0.640
-1.000
-1.053
-1.041
-1.043
-1.039
-1.042
-1.053
-1.047
-0.893
0.053
5.019
30.122
146.703
547.788
1265.633
1413.717
1368.397
1533.766
1250.018
566.460
141.932
29.400
4.868
0.385
-0.412
-0.487
-0.184
1.480
8.027
30.853
92.211
239.851
497.165
650.434
650.396
511.110
221.169
67.016
15.932
2.794
-0.258
-0.978
-1.119
-1.133
-1.140
-1.147
-1.145
-1.138
-1.096
-0.804
0.803
10.427
68.960
451.053
2227.435
5982.666
5399.881
2567.603
1154.736
371.065
109.163
29.172
6.806
1.043
-0.277
-0.496
-0.523
-0.469
0.150
3.626
26.231
206.226
1663.659
8029.935
10133.606
3303.067
1024.298
400.855
118.200
29.997
5.983
0.479
-0.869
-1.157
-1.205
-1.233
-1.252
-1.233
-1.206
-1.135
-0.690
1.640
14.963
101.183
729.826
4556.252
14814.003
21262.141
45812.645
27235.777
3248.322
263.886
28.359
3.571
0.065
-0.485
-0.507
-0.509
-0.503
0.078
5.395
63.836
951.830
21313.797
100125.398
100489.562
39532.711
3517.621
1130.534
324.458
71.909
14.085
2.014
-0.595
-1.149
-1.262
-1.303
-1.324
-1.295
-1.251
-1.128
-0.494
2.550
17.970
107.419
636.487
3357.861
14478.336
106630.773
101789.719
100311.039
38302.559
1140.144
64.213
5.105
0.013
-0.505
-0.486
-0.480
-0.474
0.199
7.297
98.196
1971.753
80465.953
100333.828
102473.695
115407.844
32290.221
12798.901
1918.417
251.869
36.483
5.618
0.111
-1.033
-1.282
-1.344
-1.357
-1.329
-1.259
-1.011
0.062
4.634
25.055
132.773
662.330
2611.059
17349.553
102669.180
100845.938
100178.148
100033.195
1794.667
84.608
6.366
0.078
-0.474
-0.462
-0.455
-0.464
0.131
5.970
73.519
1140.785
30244.402
100971.531
115288.914
162521.969
102488.133
100260.320
11465.867
765.287
86.206
13.814
1.981
-0.564
-1.185
-1.339
-1.364
-1.327
-1.165
-0.532
1.873
10.941
50.692
250.125
1367.095
5764.185
13988.021
104643.859
100991.203
100163.203
30180.705
950.097
58.633
4.471
-0.056
-0.461
-0.441
-0.430
-0.475
-0.151
2.818
29.990
300.882
2996.060
18542.111
56269.645
104876.578
101056.836
101401.797
24393.197
1652.981
229.513
40.938
7.977
0.962
-0.788
-1.240
-1.332
-1.223
-0.785
0.840
7.280
35.702
158.996
654.879
2177.430
7204.948
12394.375
12556.181
27893.953
17118.654
2182.507
213.301
20.623
1.997
-0.263
-0.473
-0.417
-0.404
-0.474
-0.389
0.700
8.422
53.253
293.923
1587.816
16043.307
101343.195
109426.859
143430.609
53710.969
10077.321
1227.491
155.549
28.173
5.707
0.406
-0.934
-1.180
-0.911
0.190
4.102
21.001
116.581
800.809
4589.672
13242.207
11866.566
6425.825
2736.663
1245.580
614.821
182.346
35.421
5.104
0.290
-0.434
-0.469
-0.393
-0.384
-0.465
-0.492
-0.176
1.764
11.810
60.278
359.604
2799.620
19696.408
125519.633
111434.188
101973.312
100417.914
7287.469
538.202
93.791
19.975
3.512
-0.250
-0.843
-0.281
2.034
10.223
45.910
288.024
2934.271
31677.996
100898.844
101817.969
14209.631
1917.094
367.096
92.142
25.682
6.079
0.818
-0.352
-0.504
-0.451
-0.370
-0.373
-0.446
-0.512
-0.475
0.127
3.364
19.427
115.810
901.479
16187.605
101468.055
101081.102
100752.000
101227.328
20396.654
1614.582
314.782
57.339
9.491
0.840
-0.330
0.708
4.778
17.908
73.814
444.943
5090.841
76993.719
106475.422
118761.609
38049.410
4378.006
527.281
72.447
12.238
1.837
-0.180
-0.520
-0.506
-0.431
-0.352
-0.355
-0.429
-0.495
-0.533
-0.283
1.331
9.653
62.288
570.970
10577.881
100637.438
100854.039
101464.852
104956.039
19082.283
4223.149
801.998
119.195
17.075
2.039
0.173
1.718
7.092
23.997
81.963
370.997
3051.745
29261.574
143462.125
175905.781
110321.445
12319.263
1062.904
108.463
13.562
1.412
-0.323
-0.532
-0.484
-0.416
-0.334
-0.331
-0.412
-0.464
-0.451
-0.133
1.386
7.604
39.454
259.067
2459.537
32016.389
100892.992
102040.711
42770.699
14921.646
6033.281
1063.335
152.991
20.158
2.354
0.346
2.132
7.671
22.353
68.346
223.442
1110.209
8077.872
76318.477
106562.906
101848.086
17228.373
1288.569
119.410
13.943
1.518
-0.306
-0.504
-0.464
-0.397
-0.318
-0.309
-0.384
-0.381
-0.136
1.051
5.216
16.913
45.412
130.736
483.843
2054.881
5833.036
6484.294
5621.582
6176.030
2897.276
608.387
100.712
14.520
1.636
0.087
1.453
5.500
15.014
39.073
109.424
416.892
2783.573
20254.408
63197.426
41152.508
6585.213
762.229
95.393
13.561
1.615
-0.240
-0.484
-0.446
-0.376
-0.305
-0.292
-0.332
-0.186
0.824
5.943
27.765
109.209
276.798
401.052
394.329
419.351
548.519
660.783
946.311
1097.090
613.473
187.526
39.940
7.079
0.451
-0.393
0.393
2.589
7.119
17.759
55.218
259.882
1938.057
14589.995
52907.117
42339.938
8691.441
996.985
116.940
16.227
2.183
-0.110
-0.441
-0.421
-0.357
-0.292
-0.272
-0.252
0.218
3.227
22.747
150.560
890.069
3716.826
6447.788
3248.108
991.077
438.352
246.173
187.884
172.335
105.455
40.898
11.312
1.893
-0.427
-0.791
-0.441
0.507
2.571
8.900
45.538
407.711
5910.107
100224.086
100364.883
100295.945
54222.574
2886.385
211.992
24.135
3.246
0.130
-0.375
-0.396
-0.342
-0.282
-0.251
-0.152
0.811
7.660
62.831
649.386
7726.063
75897.289
100126.523
54413.020
5817.219
882.932
274.385
107.028
49.322
23.723
9.550
2.439
-0.142
-0.864
-0.996
-0.836
-0.392
0.837
5.971
42.886
482.977
8501.321
100029.156
100046.336
100053.547
100046.922
4081.250
262.407
29.215
4.430
0.431
-0.282
-0.367
-0.326
-0.274
-0.226
-0.071
1.297
11.763
114.668
1569.923
31433.492
100147.555
100727.383
102272.203
23942.469
2682.008
603.447
246.355
112.855
36.742
8.561
1.248
-0.561
-0.970
-1.021
-0.889
-0.454
0.830
5.192
31.987
287.119
3705.932
54097.469
100022.250
100043.523
28315.824
1905.254
191.328
28.394
5.712
0.937
-0.149
-0.330
-0.311
-0.264
-0.209
-0.049
1.343
11.964
115.647
1575.251
31474.996
100563.016
105331.281
128291.180
69190.938
15017.978
2606.682
1445.812
695.083
157.965
25.430
3.196
-0.320
-0.906
-0.946
-0.737
-0.003
2.125
6.874
20.196
99.340
704.988
4438.051
13831.798
11392.522
2925.806
527.622
111.162
32.014
9.227
2.148
0.168
-0.258
-0.291
-0.254
-0.198
-0.081
0.896
8.242
65.604
616.389
7147.565
69043.562
118690.156
148446.812
104945.523
68822.891
8774.223
7523.054
3215.038
478.802
58.497
6.545
0.090
-0.775
-0.833
-0.552
0.597
3.709
10.106
17.850
33.652
113.546
363.016
784.298
724.755
446.505
296.526
194.904
86.180
25.874
5.943
0.990
-0.101
-0.261
-0.239
-0.192
-0.137
0.455
4.119
26.815
161.422
1024.281
5067.353
24537.080
103131.172
100806.141
68676.070
10666.317
12527.964
4765.199
670.841
72.636
7.593
0.301
-0.675
-0.741
-0.441
0.760
3.965
10.253
15.485
16.123
22.488
49.542
106.276
272.021
870.417
1860.875
1603.995
536.219
109.188
18.961
2.913
0.204
-0.214
-0.227
-0.183
-0.170
0.111
1.809
9.847
47.315
193.507
814.934
4831.878
25700.752
39069.594
12967.512
3535.735
4041.394
1810.569
316.246
43.822
5.399
0.106
-0.612
-0.664
-0.446
0.371
2.546
6.244
9.136
8.116
8.273
21.058
114.729
935.788
10458.036
71871.391
55908.180
7397.605
574.988
55.131
6.523
0.616
-0.152
-0.216
-0.169
-0.183
-0.069
0.720
4.068
17.223
58.565
186.325
715.176
2057.218
2640.346
1325.749
598.747
525.807
297.640
79.224
15.495
2.114
-0.205
-0.565
-0.596
-0.488
-0.102
0.848
2.275
3.186
3.101
4.415
21.380
210.331
4068.378
100649.734
101041.758
100758.008
100246.156
2218.656
116.243
10.652
1.015
-0.098
-0.200
-0.201
-0.134
0.163
1.078
3.106
5.503
6.226
4.186
1.878
0.441
-0.056
-0.181
-0.184
-0.165
-0.150
-0.128
-0.110
-0.102
-0.099
-0.097
-0.095
-0.097
-0.101
-0.106
-0.114
-0.125
-0.143
-0.164
-0.184
-0.198
-0.216
-0.227
-0.224
-0.217
-0.215
-0.226
-0.245
-0.252
-0.247
-0.232
-0.216
-0.119
0.184
1.348
5.649
17.335
36.010
41.100
26.969
9.805
2.432
0.298
-0.148
-0.218
-0.201
-0.180
-0.159
-0.139
-0.125
-0.121
-0.119
-0.122
-0.121
-0.121
-0.131
-0.137
-0.157
-0.180
-0.204
-0.226
-0.249
-0.264
-0.259
-0.219
-0.158
-0.114
-0.148
-0.214
-0.270
-0.288
-0.279
-0.258
0.351
1.350
5.129
19.782
76.223
197.101
247.857
132.465
38.193
7.511
1.081
-0.073
-0.247
-0.244
-0.221
-0.197
-0.170
-0.155
-0.147
-0.143
-0.142
-0.146
-0.152
-0.158
-0.172
-0.189
-0.218
-0.247
-0.277
-0.303
-0.311
-0.266
-0.129
0.084
0.195
0.159
-0.029
-0.199
-0.288
-0.313
-0.301
2.070
5.104
14.600
53.480
213.209
682.288
874.478
404.268
91.258
15.702
2.209
0.016
-0.285
-0.295
-0.265
-0.230
-0.205
-0.189
-0.177
-0.167
-0.166
-0.171
-0.179
-0.192
-0.208
-0.228
-0.265
-0.304
-0.334
-0.361
-0.350
-0.237
0.059
0.480
0.799
0.722
0.378
0.051
-0.187
-0.301
-0.328
6.968
14.947
39.482
115.393
360.283
1017.499
1271.222
571.867
115.922
19.570
2.560
0.014
-0.341
-0.351
-0.316
-0.279
-0.246
-0.224
-0.205
-0.195
-0.191
-0.198
-0.208
-0.222
-0.247
-0.278
-0.315
-0.360
-0.394
-0.414
-0.386
-0.217
0.168
0.856
1.406
1.561
1.242
0.701
0.173
-0.162
-0.307
16.274
35.075
99.577
263.219
498.070
683.301
662.250
317.229
73.517
13.874
1.893
-0.120
-0.409
-0.407
-0.370
-0.329
-0.293
-0.260
-0.237
-0.224
-0.223
-0.225
-0.239
-0.265
-0.292
-0.329
-0.371
-0.419
-0.452
-0.465
-0.434
-0.251
0.290
1.340
2.770
4.126
4.581
3.529
1.731
0.461
-0.121
25.576
56.910
176.456
497.600
810.538
669.833
314.599
122.474
34.106
7.237
0.971
-0.299
-0.484
-0.466
-0.424
-0.383
-0.336
-0.300
-0.276
-0.262
-0.261
-0.263
-0.277
-0.303
-0.335
-0.382
-0.428
-0.475
-0.505
-0.514
-0.453
-0.123
0.936
3.698
10.562
22.943
32.517
25.992
12.532
3.666
0.651
24.223
58.251
185.269
514.276
815.569
588.679
247.461
78.458
22.780
5.257
0.714
-0.363
-0.545
-0.524
-0.481
-0.432
-0.382
-0.341
-0.313
-0.300
-0.298
-0.305
-0.320
-0.344
-0.383
-0.437
-0.488
-0.533
-0.554
-0.523
-0.299
0.616
3.988
17.378
75.275
255.725
482.521
345.629
107.633
22.830
3.833
16.988
49.485
162.441
405.907
642.347
575.460
335.866
132.701
38.574
9.006
1.450
-0.249
-0.565
-0.578
-0.543
-0.488
-0.433
-0.386
-0.358
-0.339
-0.332
-0.344
-0.362
-0.393
-0.434
-0.491
-0.547
-0.588
-0.589
-0.445
0.258
3.208
15.183
83.763
649.849
4772.370
15209.427
7940.713
1245.592
134.134
15.126
15.273
70.008
311.919
990.126
1923.137
2441.101
1526.887
497.990
111.552
21.889
3.593
0.106
-0.547
-0.626
-0.602
-0.546
-0.487
-0.434
-0.401
-0.384
-0.380
-0.386
-0.408
-0.443
-0.491
-0.545
-0.602
-0.637
-0.596
-0.213
1.677
10.406
54.794
357.733
4574.282
100376.391
100237.242
100087.742
12196.532
568.182
39.555
19.675
129.364
813.132
4671.952
25134.795
50282.879
21830.266
3215.887
392.130
53.929
7.657
0.706
-0.496
-0.665
-0.641
-0.602
-0.544
-0.488
-0.453
-0.430
-0.428
-0.434
-0.460
-0.494
-0.549
-0.603
-0.655
-0.672
-0.543
0.295
4.608
29.107
182.054
1203.789
13788.411
104096.062
101903.180
100445.312
43246.801
1051.231
61.719
23.316
187.041
1848.803
36257.965
101850.789
101623.992
100937.188
31750.174
1413.128
118.237
14.397
1.588
-0.384
-0.687
-0.680
-0.646
-0.598
-0.544
-0.503
-0.479
-0.478
-0.481
-0.508
-0.550
-0.609
-0.658
-0.701
-0.703
-0.453
1.092
9.720
67.004
550.311
5150.616
34106.281
148500.188
115334.852
101901.594
17189.600
698.377
49.711
21.843
210.936
3267.176
100469.391
100699.023
100747.969
100633.156
100370.102
2979.900
198.050
23.005
3.111
-0.111
-0.673
-0.717
-0.694
-0.652
-0.594
-0.552
-0.529
-0.525
-0.531
-0.560
-0.605
-0.664
-0.708
-0.750
-0.702
-0.218
2.540
17.822
117.276
1060.710
11608.994
101162.336
108964.195
73643.898
19274.096
2316.190
222.693
25.113
16.281
154.208
2444.557
85283.562
100733.070
102970.266
106491.055
79958.547
3256.225
326.094
44.221
6.712
0.558
-0.573
-0.743
-0.732
-0.695
-0.648
-0.604
-0.578
-0.575
-0.583
-0.612
-0.661
-0.715
-0.759
-0.787
-0.651
0.341
5.954
39.074
250.635
1525.678
10133.321
63208.617
101506.742
29399.764
3470.607
450.293
69.074
11.815
9.083
75.091
808.245
10746.786
105854.875
175895.672
200048.125
109402.773
16016.530
1140.336
116.341
15.868
2.181
-0.312
-0.741
-0.776
-0.743
-0.704
-0.662
-0.634
-0.629
-0.638
-0.671
-0.721
-0.768
-0.809
-0.812
-0.525
1.336
12.918
100.396
927.870
8757.528
45251.910
61827.262
23889.867
5930.681
1017.328
155.070
26.888
5.656
4.270
30.894
229.013
2218.635
42984.215
107070.484
103845.719
101195.336
100487.094
3908.716
276.175
34.957
5.208
0.219
-0.690
-0.819
-0.797
-0.760
-0.726
-0.699
-0.695
-0.703
-0.736
-0.782
-0.822
-0.862
-0.818
-0.333
2.697
22.410
221.116
2865.533
54167.230
100279.508
100711.188
100895.648
5838.644
510.814
70.837
12.532
2.554
1.923
15.103
131.682
1793.123
60732.984
100451.711
100785.852
101531.102
101729.031
6082.895
454.944
59.954
9.847
1.216
-0.512
-0.839
-0.863
-0.828
-0.798
-0.772
-0.767
-0.776
-0.809
-0.845
-0.877
-0.897
-0.773
-0.026
3.800
28.050
261.343
3736.796
85153.133
100075.586
100091.078
100095.008
6457.778
436.351
45.997
6.458
0.986
0.716
8.328
71.544
902.467
18726.256
100239.742
101150.930
103721.312
64934.320
4123.854
546.275
90.083
18.164
3.483
-0.007
-0.776
-0.912
-0.906
-0.876
-0.853
-0.848
-0.858
-0.884
-0.918
-0.937
-0.904
-0.594
0.639
5.446
26.807
168.529
1626.600
20762.953
100074.188
100043.055
34969.297
2615.408
233.336
25.831
3.409
0.173
0.060
3.616
28.629
235.282
2227.005
17074.447
55142.445
34554.172
8678.284
2186.722
590.282
173.294
46.662
10.186
1.372
-0.564
-0.935
-0.983
-0.962
-0.945
-0.939
-0.950
-0.967
-0.988
-0.979
-0.813
-0.040
2.621
11.245
33.340
101.892
437.675
2293.721
7794.706
8525.376
2854.537
518.591
77.362
11.155
1.333
-0.233
-0.317
1.027
8.607
49.046
250.155
922.961
2021.212
2359.885
2242.361
2358.506
1874.169
682.021
156.356
28.138
4.337
-0.128
-0.925
-1.052
-1.056
-1.047
-1.045
-1.044
-1.048
-1.056
-0.984
-0.539
1.339
8.134
29.765
79.760
155.430
230.046
361.782
571.083
558.024
278.234
79.643
18.346
3.170
0.123
-0.442
-0.473
-0.096
1.955
10.348
41.320
139.537
428.902
1233.989
3419.291
8872.579
8597.060
2630.846
416.690
60.025
8.482
0.476
-0.892
-1.113
-1.143
-1.148
-1.150
-1.143
-1.133
-1.106
-0.911
0.017
3.911
19.413
72.243
220.549
442.639
684.454
917.733
662.843
243.823
67.857
18.515
4.367
0.503
-0.372
-0.507
-0.515
-0.437
0.374
5.075
36.142
314.817
2991.852
17662.895
25771.715
20038.660
15779.909
4127.222
619.852
81.900
11.408
0.940
-0.823
-1.160
-1.214
-1.242
-1.255
-1.229
-1.201
-1.133
-0.717
1.124
8.777
40.188
156.719
483.925
1413.222
7733.930
27073.977
15252.362
2182.809
217.758
22.972
2.652
-0.094
-0.513
-0.513
-0.500
-0.486
0.258
7.271
86.252
1498.360
48825.004
100441.312
102483.594
107258.445
10509.275
2549.320
472.331
77.949
13.033
1.599
-0.689
-1.171
-1.262
-1.304
-1.327
-1.297
-1.252
-1.094
-0.304
3.261
20.981
106.443
507.360
1883.794
6865.631
101587.719
100494.938
100111.023
21309.020
797.411
51.176
4.276
-0.056
-0.513
-0.495
-0.473
-0.455
0.370
9.625
132.766
3510.591
100042.477
100234.773
101035.352
103034.359
11862.242
2253.355
538.136
103.403
19.646
3.227
-0.280
-1.102
-1.281
-1.335
-1.362
-1.337
-1.249
-0.887
0.661
8.298
52.213
382.524
3182.986
19107.033
43932.133
113953.859
102265.617
100269.039
55182.617
1361.246
67.849
5.513
-0.002
-0.480
-0.466
-0.452
-0.451
0.263
7.284
98.068
1971.263
80460.391
100280.484
101800.570
109529.844
21357.447
8054.946
1434.659
232.319
41.751
8.334
0.992
-0.775
-1.223
-1.346
-1.368
-1.317
-1.074
-0.176
3.471
20.700
121.243
998.258
12707.086
100376.414
103992.891
200067.422
108516.812
100609.688
17026.023
733.569
47.606
3.919
-0.078
-0.471
-0.436
-0.432
-0.467
-0.081
3.645
38.579
441.748
5275.006
43499.160
58024.660
27596.000
40012.957
16047.273
2973.484
584.835
129.891
26.242
5.079
0.252
-0.953
-1.277
-1.333
-1.165
-0.488
2.140
12.557
67.705
380.331
2275.556
19734.037
102271.477
101338.562
104891.992
27287.938
10455.389
1690.255
172.959
18.444
1.763
-0.290
-0.470
-0.409
-0.411
-0.478
-0.370
0.856
9.546
63.137
347.182
1189.545
2918.312
9514.535
20723.564
21610.287
15187.943
4250.112
642.073
90.387
16.223
2.741
-0.248
-1.063
-1.202
-0.758
1.141
8.596
42.361
251.504
2485.455
23481.736
100921.305
111144.938
105006.070
32581.111
4318.062
768.417
171.333
31.867
4.821
0.247
-0.436
-0.458
-0.384
-0.390
-0.468
-0.497
-0.186
1.774
11.213
45.134
174.419
766.088
4387.571
46205.445
101930.969
100650.852
43580.199
2917.344
267.391
39.590
8.133
1.182
-0.632
-0.934
0.008
4.752
25.134
120.770
806.526
12731.034
100314.250
101001.836
103617.742
105500.680
6646.289
934.614
154.160
32.359
6.683
0.878
-0.338
-0.493
-0.442
-0.365
-0.372
-0.449
-0.514
-0.484
0.068
2.934
16.408
87.849
612.947
6933.290
103132.812
103593.359
101573.375
100450.992
6613.145
497.314
78.144
17.302
3.379
0.007
-0.556
1.131
10.423
59.290
283.000
1526.715
26245.719
100695.961
100908.320
101543.148
101350.156
6999.470
477.694
66.496
12.010
1.925
-0.173
-0.514
-0.496
-0.423
-0.348
-0.355
-0.426
-0.494
-0.519
-0.227
1.761
12.690
85.941
681.919
7304.298
106952.852
113874.305
104988.188
101056.914
5342.197
571.771
122.149
27.096
5.529
0.572
-0.254
2.045
15.539
88.042
462.540
1838.137
13267.567
101414.344
102300.891
104519.539
88536.594
4093.328
400.524
53.067
8.010
0.860
-0.398
-0.536
-0.479
-0.408
-0.329
-0.333
-0.408
-0.453
-0.409
0.049
2.368
13.077
77.874
579.583
4257.726
24142.492
71035.914
59581.383
12554.452
1852.416
479.063
127.327
29.745
6.244
0.659
-0.208
1.915
14.410
80.188
406.015
1329.148
3355.892
16715.953
63368.281
45429.535
11515.002
1955.844
287.420
44.917
6.730
0.589
-0.432
-0.519
-0.461
-0.394
-0.311
-0.309
-0.373
-0.354
-0.023
1.650
7.615
27.195
86.630
342.410
1649.354
5539.199
7952.325
4628.431
1587.929
602.634
262.486
85.560
20.989
4.278
0.224
-0.430
0.991
8.679
44.393
182.654
496.403
886.103
1645.695
3425.659
4642.613
2945.524
900.260
194.475
36.916
6.051
0.583
-0.409
-0.501
-0.445
-0.374
-0.296
-0.289
-0.315
-0.117
1.245
8.158
40.960
179.309
514.408
834.390
1168.231
2059.953
2188.981
1189.404
440.717
192.468
94.754
34.959
9.816
1.893
-0.353
-0.736
-0.055
3.427
16.395
52.723
127.900
242.681
586.964
2022.921
4327.252
3852.086
1318.961
263.638
44.224
7.446
0.782
-0.354
-0.475
-0.425
-0.357
-0.285
-0.268
-0.230
0.373
4.411
33.102
246.841
1858.259
9385.085
18922.824
9002.724
5603.091
4741.868
1820.669
415.861
94.202
31.458
11.294
3.081
0.156
-0.787
-0.975
-0.668
0.591
4.562
14.214
38.974
149.580
936.202
6471.355
23023.143
18745.812
4087.827
569.475
71.272
10.271
1.217
-0.252
-0.442
-0.405
-0.343
-0.275
-0.241
-0.107
1.098
10.330
99.709
1224.537
22936.830
100053.688
100295.250
101625.930
19197.480
6706.819
2294.370
438.289
75.923
15.746
4.007
0.525
-0.634
-1.000
-1.066
-0.836
-0.060
2.057
7.291
25.014
140.671
1233.690
9353.942
34963.805
28269.436
5839.406
706.328
84.590
11.561
1.552
-0.138
-0.398
-0.383
-0.328
-0.270
-0.219
-0.017
1.684
16.798
185.224
3389.440
100013.555
100067.930
100301.641
101087.625
78468.125
4642.143
1257.860
282.215
61.467
15.179
3.055
0.007
-0.820
-1.018
-0.981
-0.562
0.993
5.682
15.673
32.518
103.442
657.335
4053.731
12513.442
10294.530
2612.785
417.631
59.846
9.982
1.769
0.013
-0.345
-0.361
-0.312
-0.263
-0.203
0.005
1.715
16.881
185.549
3391.058
100024.297
100135.273
100655.625
102051.039
78699.422
3645.877
719.613
237.638
89.972
26.841
5.850
0.430
-0.732
-0.933
-0.793
0.052
4.093
18.737
51.341
84.677
94.771
210.223
766.071
1707.702
1449.972
568.536
136.664
34.009
10.011
2.873
0.504
-0.201
-0.325
-0.296
-0.252
-0.195
-0.039
1.189
10.561
100.630
1228.994
20716.111
100234.523
101343.375
105356.469
20917.271
3799.426
847.327
379.644
185.456
53.583
11.285
1.246
-0.542
-0.819
-0.609
0.773
7.982
37.617
113.491
196.754
142.993
86.761
121.261
207.931
191.178
127.251
86.344
58.680
29.346
9.852
2.313
0.225
-0.242
-0.277
-0.238
-0.189
-0.117
0.529
4.760
34.285
252.202
1737.627
9558.288
18204.402
12580.334
8378.124
3103.750
814.904
434.505
224.936
64.764
12.697
1.543
-0.415
-0.720
-0.519
0.965
8.640
40.386
131.725
210.952
145.761
59.635
32.651
43.037
91.631
274.930
566.538
554.387
213.117
47.362
8.889
1.284
-0.062
-0.248
-0.225
-0.181
-0.167
0.085
1.644
9.280
45.071
184.426
561.372
1160.090
2088.399
2337.051
1120.579
403.952
229.725
121.817
39.267
8.436
1.016
-0.403
-0.645
-0.495
0.524
5.342
24.684
67.187
105.262
79.182
31.959
17.106
49.073
341.159
2670.047
10989.742
9860.178
1992.839
236.645
27.611
3.339
0.211
-0.207
-0.214
-0.169
-0.183
-0.117
0.360
2.354
9.430
28.882
76.697
179.738
341.774
375.393
234.834
111.258
68.849
39.126
14.141
3.455
0.277
-0.457
-0.578
-0.501
-0.014
1.927
8.243
20.183
28.726
22.223
11.623
13.480
93.115
1262.003
23932.543
100071.969
100058.969
15201.168
802.272
60.799
5.974
0.474
-0.166
-0.197
-0.154
0.021
0.780
3.445
10.063
20.647
23.544
14.639
5.810
1.532
0.167
-0.143
-0.185
-0.170
-0.154
-0.133
-0.116
-0.105
-0.104
-0.102
-0.100
-0.097
-0.103
-0.110
-0.115
-0.128
-0.144
-0.164
-0.185
-0.203
-0.220
-0.234
-0.247
-0.254
-0.260
-0.263
-0.262
-0.257
-0.243
-0.230
-0.209
0.177
0.953
4.262
19.385
79.810
211.383
246.902
132.096
38.106
8.030
1.204
-0.031
-0.207
-0.209
-0.188
-0.171
-0.146
-0.135
-0.127
-0.121
-0.123
-0.124
-0.130
-0.136
-0.147
-0.156
-0.178
-0.202
-0.230
-0.252
-0.274
-0.290
-0.303
-0.306
-0.309
-0.313
-0.317
-0.314
-0.302
-0.282
-0.261
1.936
4.667
16.393
87.796
573.294
2385.360
3180.725
1240.094
210.471
28.850
3.862
0.262
-0.215
-0.252
-0.230
-0.203
-0.178
-0.164
-0.157
-0.152
-0.148
-0.153
-0.157
-0.167
-0.178
-0.194
-0.220
-0.251
-0.281
-0.309
-0.332
-0.348
-0.343
-0.331
-0.322
-0.324
-0.342
-0.355
-0.349
-0.332
-0.307
10.107
18.960
55.937
296.167
2463.212
19066.596
30187.195
7932.148
795.450
72.921
7.514
0.565
-0.230
-0.299
-0.276
-0.246
-0.217
-0.196
-0.184
-0.179
-0.179
-0.181
-0.187
-0.201
-0.217
-0.238
-0.265
-0.304
-0.338
-0.370
-0.393
-0.394
-0.369
-0.325
-0.291
-0.289
-0.305
-0.340
-0.365
-0.371
-0.351
45.397
76.456
197.670
773.406
4570.105
34457.750
62640.945
13625.381
1042.747
91.909
8.708
0.648
-0.274
-0.353
-0.327
-0.292
-0.260
-0.234
-0.213
-0.207
-0.208
-0.210
-0.223
-0.235
-0.255
-0.284
-0.317
-0.362
-0.402
-0.430
-0.438
-0.427
-0.379
-0.269
-0.121
0.019
0.064
-0.031
-0.196
-0.324
-0.374
148.957
251.240
733.873
3026.622
6807.946
11912.008
15995.553
4406.694
536.674
57.713
6.587
0.415
-0.359
-0.415
-0.383
-0.344
-0.306
-0.273
-0.253
-0.240
-0.238
-0.245
-0.259
-0.275
-0.301
-0.336
-0.371
-0.419
-0.462
-0.471
-0.457
-0.406
-0.223
0.215
1.132
2.323
3.086
2.597
1.221
0.235
-0.244
294.450
467.127
1698.117
9425.520
20970.232
12310.020
3272.143
837.176
151.023
25.124
3.457
0.047
-0.452
-0.475
-0.441
-0.397
-0.352
-0.314
-0.289
-0.278
-0.276
-0.284
-0.295
-0.318
-0.351
-0.391
-0.431
-0.480
-0.506
-0.482
-0.393
-0.111
0.697
3.140
10.509
25.110
37.078
29.874
13.302
3.753
0.609
254.023
430.138
1680.158
9426.006
20844.602
11618.345
2268.552
393.249
75.451
14.848
2.363
-0.096
-0.520
-0.531
-0.494
-0.451
-0.399
-0.356
-0.332
-0.318
-0.312
-0.319
-0.336
-0.360
-0.398
-0.444
-0.494
-0.530
-0.528
-0.421
-0.048
1.019
4.373
18.538
90.160
321.574
619.468
441.399
134.547
27.873
4.322
103.582
203.941
753.350
3121.201
6274.438
4887.083
2045.340
573.732
124.912
23.278
3.823
0.144
-0.524
-0.584
-0.553
-0.510
-0.451
-0.407
-0.375
-0.360
-0.357
-0.365
-0.382
-0.411
-0.449
-0.497
-0.552
-0.575
-0.519
-0.215
0.755
3.786
15.910
93.511
821.693
7173.416
23921.207
12198.494
1801.444
170.063
17.749
33.549
89.761
348.490
1570.449
6655.813
15269.881
9270.119
2259.787
339.963
51.298
7.409
0.709
-0.468
-0.623
-0.610
-0.568
-0.507
-0.459
-0.422
-0.405
-0.399
-0.408
-0.431
-0.463
-0.504
-0.557
-0.610
-0.617
-0.488
0.092
2.249
9.294
42.608
345.489
6554.162
100197.125
100200.422
100121.102
21331.551
739.560
50.359
16.345
78.336
507.857
3996.900
25309.602
66427.875
38591.191
6299.300
750.738
90.842
12.689
1.436
-0.386
-0.659
-0.647
-0.616
-0.566
-0.509
-0.475
-0.455
-0.450
-0.457
-0.480
-0.519
-0.563
-0.614
-0.663
-0.656
-0.463
0.449
4.014
17.783
84.848
709.122
19518.471
100858.258
100763.625
100395.172
80543.352
1517.570
75.061
15.849
116.606
1169.780
18386.807
110375.508
131471.406
118712.320
18671.129
1312.742
134.906
17.564
2.324
-0.241
-0.672
-0.686
-0.654
-0.620
-0.565
-0.527
-0.502
-0.498
-0.505
-0.533
-0.573
-0.625
-0.675
-0.719
-0.704
-0.449
0.743
5.971
28.966
148.123
900.142
10546.645
102618.000
102006.930
100807.023
30370.551
916.590
63.572
16.016
149.917
2115.457
61041.223
102470.227
105463.398
103904.469
49626.441
2101.468
168.540
24.144
3.817
0.099
-0.631
-0.717
-0.701
-0.669
-0.620
-0.578
-0.554
-0.546
-0.558
-0.585
-0.627
-0.684
-0.730
-0.771
-0.748
-0.408
1.317
8.572
42.000
208.161
1043.110
4388.300
18319.822
57837.055
27720.008
3106.536
284.090
39.166
12.700
115.449
1606.062
35127.676
100696.008
102057.852
103308.766
33642.715
2120.710
245.943
43.070
8.043
1.070
-0.447
-0.726
-0.740
-0.712
-0.674
-0.632
-0.605
-0.599
-0.609
-0.639
-0.687
-0.739
-0.783
-0.824
-0.762
-0.198
2.591
16.597
79.704
341.448
1144.330
2901.085
3896.833
2959.248
1335.047
357.479
84.815
23.985
7.398
57.881
553.771
6116.171
56750.102
123032.844
130118.453
48959.473
6571.946
789.351
118.977
22.377
3.700
0.034
-0.678
-0.778
-0.758
-0.727
-0.691
-0.662
-0.656
-0.667
-0.699
-0.750
-0.797
-0.840
-0.861
-0.733
0.235
5.520
37.799
226.388
1191.331
3648.897
4395.707
2360.326
916.625
296.919
95.497
35.358
15.261
3.441
23.919
167.692
1308.562
14932.795
104221.180
103223.445
103005.562
41879.043
3101.033
413.085
62.582
10.214
1.106
-0.526
-0.808
-0.812
-0.781
-0.754
-0.728
-0.721
-0.731
-0.764
-0.811
-0.848
-0.889
-0.895
-0.685
0.711
9.362
68.687
521.136
3723.973
15320.805
18803.252
5482.846
878.143
157.574
39.686
16.100
7.534
1.493
11.839
92.179
964.159
20931.369
100880.562
105484.383
128335.531
102683.953
11752.910
1399.236
164.279
21.936
3.246
-0.161
-0.793
-0.868
-0.847
-0.821
-0.802
-0.792
-0.802
-0.832
-0.869
-0.899
-0.936
-0.913
-0.611
1.016
10.420
73.748
604.958
4860.795
20697.779
25466.281
7051.750
981.435
127.171
22.418
6.786
2.812
0.510
6.440
53.643
538.509
7171.696
101465.555
118697.219
200034.719
118733.391
36270.848
3038.314
310.337
46.480
8.246
0.897
-0.630
-0.898
-0.921
-0.897
-0.879
-0.871
-0.881
-0.903
-0.930
-0.954
-0.958
-0.852
-0.371
1.351
8.805
52.763
335.938
2023.602
7032.867
7725.758
2847.199
481.122
74.086
12.125
2.577
0.673
-0.012
2.973
22.436
165.449
1252.849
8254.417
32156.199
110415.805
102675.898
29691.652
3471.500
661.547
139.077
25.594
3.832
-0.185
-0.879
-0.988
-0.979
-0.964
-0.960
-0.965
-0.978
-0.996
-0.995
-0.895
-0.519
0.582
3.170
9.439
28.873
112.516
424.139
1050.677
1133.618
517.222
140.964
27.791
4.913
0.672
-0.174
-0.334
0.834
7.236
39.867
205.695
970.401
4305.340
16579.383
23775.086
24569.336
19506.824
4961.152
662.376
83.223
10.704
0.704
-0.814
-1.044
-1.066
-1.054
-1.056
-1.057
-1.055
-1.055
-0.980
-0.595
0.623
3.743
10.633
21.330
35.459
59.078
102.278
156.907
152.389
85.698
30.134
7.657
1.332
-0.163
-0.453
-0.472
-0.124
1.895
10.866
47.483
202.057
866.399
4169.241
40732.816
100813.328
100215.633
34990.316
2397.146
199.549
21.115
1.788
-0.707
-1.088
-1.141
-1.146
-1.152
-1.144
-1.126
-1.083
-0.812
0.280
4.071
14.616
38.515
75.848
116.962
188.913
271.277
209.978
90.143
28.695
8.425
1.902
0.000
-0.470
-0.520
-0.507
-0.435
0.374
4.804
32.072
232.649
1710.485
10987.492
103627.594
102248.656
100308.820
85145.688
4058.488
266.685
26.080
2.490
-0.601
-1.115
-1.200
-1.224
-1.230
-1.214
-1.184
-1.061
-0.406
2.272
13.410
53.041
173.604
395.581
671.456
1541.226
3298.437
2196.197
526.469
81.485
10.765
1.162
-0.325
-0.546
-0.519
-0.495
-0.493
0.151
5.622
58.526
819.279
15384.032
102412.570
131447.750
130212.789
101547.836
28397.332
2222.465
193.576
22.387
2.493
-0.474
-1.109
-1.243
-1.272
-1.283
-1.267
-1.215
-0.925
0.397
6.659
37.830
223.500
1181.789
4716.139
8778.794
12616.832
39050.180
21421.523
2901.894
249.600
23.732
2.168
-0.280
-0.530
-0.494
-0.469
-0.473
0.189
6.992
85.690
1642.073
55230.531
100580.828
103779.750
112689.508
15938.521
3710.384
596.984
96.096
16.881
3.134
-0.075
-0.981
-1.238
-1.305
-1.319
-1.291
-1.141
-0.523
2.019
14.922
97.511
957.404
12691.350
100396.273
101725.516
116964.008
107755.766
63021.754
5286.321
375.712
31.430
2.726
-0.224
-0.502
-0.462
-0.451
-0.462
0.086
5.546
63.239
1039.239
23909.721
100138.188
100544.992
44444.707
3502.674
977.116
286.307
78.958
22.528
6.493
1.292
-0.512
-1.090
-1.272
-1.305
-1.215
-0.769
0.753
6.225
31.693
216.268
2763.821
85401.109
100411.383
101025.680
108018.672
73576.672
18541.799
2483.756
220.479
22.852
2.088
-0.258
-0.484
-0.429
-0.431
-0.475
-0.188
2.495
25.253
248.970
2391.808
13656.836
15493.184
4374.914
1726.633
1008.587
459.337
179.836
61.212
18.932
5.382
0.855
-0.593
-1.073
-1.168
-0.858
0.521
5.202
21.250
90.341
528.568
4703.099
103446.117
102939.297
101128.672
101150.148
62895.637
3488.901
516.457
73.797
10.217
0.868
-0.367
-0.469
-0.396
-0.409
-0.483
-0.415
0.504
6.586
42.745
205.914
573.108
859.479
1018.970
1657.636
2522.198
2159.889
883.069
229.925
56.745
15.154
4.001
0.622
-0.515
-0.801
0.055
4.294
21.528
86.573
401.742
3115.444
32854.199
125504.664
200044.422
112562.633
101232.250
15534.748
965.108
127.734
20.669
3.173
0.014
-0.455
-0.450
-0.372
-0.387
-0.472
-0.508
-0.281
1.158
7.452
28.798
93.794
343.352
1572.419
6337.003
16841.674
15162.377
4449.313
742.044
132.653
32.332
9.680
3.148
0.535
-0.099
1.954
14.926
84.227
417.214
1896.392
20282.742
101207.453
102662.969
113894.109
125484.953
15167.021
1988.650
252.348
37.340
6.058
0.650
-0.369
-0.487
-0.429
-0.352
-0.370
-0.446
-0.516
-0.505
-0.015
2.619
16.857
111.986
887.546
8723.951
51940.375
97553.891
57307.957
11050.217
1340.950
204.622
49.155
16.859
6.685
2.155
0.742
4.653
36.448
255.059
1931.881
9624.766
48779.566
105913.508
101430.445
100906.422
101001.758
9093.083
543.591
74.828
12.189
1.782
-0.191
-0.508
-0.485
-0.412
-0.337
-0.349
-0.424
-0.487
-0.507
-0.135
2.477
20.946
188.734
2295.400
39697.934
105859.852
125490.953
121091.875
11831.560
1313.541
205.748
54.406
22.732
9.736
3.562
1.505
7.163
55.953
484.302
4909.582
35655.770
82976.375
120747.742
102782.047
100564.609
100294.961
4192.573
296.308
36.826
5.600
0.463
-0.447
-0.534
-0.469
-0.401
-0.318
-0.327
-0.400
-0.446
-0.388
0.181
3.455
23.790
201.596
2676.280
48770.375
101564.531
104571.820
104545.453
8057.780
800.573
143.857
45.158
21.296
9.935
3.495
1.405
6.604
51.869
446.225
4456.243
28473.689
56300.996
39421.121
98139.758
61030.305
9635.572
1010.353
125.321
20.265
3.171
0.031
-0.513
-0.524
-0.457
-0.384
-0.299
-0.306
-0.365
-0.355
-0.021
1.630
8.396
33.657
164.410
1212.285
13084.076
86567.445
101818.570
26577.219
2822.553
358.321
79.503
28.824
13.668
6.386
1.992
0.671
3.798
28.905
214.295
1336.100
5878.712
9603.529
5528.636
3360.936
2217.475
883.552
238.528
58.443
12.858
2.246
-0.098
-0.517
-0.509
-0.441
-0.367
-0.282
-0.284
-0.308
-0.121
1.101
7.866
39.712
155.429
486.562
1319.992
5510.390
20264.229
24591.578
7581.943
1312.488
197.392
43.314
14.137
6.228
2.451
0.495
-0.206
1.282
10.474
58.861
248.538
713.504
1010.527
710.389
515.856
516.002
401.932
178.654
55.039
12.840
2.262
-0.063
-0.487
-0.492
-0.425
-0.350
-0.271
-0.259
-0.224
0.346
4.176
29.394
215.278
1458.228
7164.808
13993.905
24654.014
101464.531
100552.984
31655.162
2685.475
237.881
33.284
7.017
1.981
0.307
-0.504
-0.746
-0.161
2.800
12.989
42.776
90.545
132.643
201.492
496.223
921.949
841.824
340.001
85.898
17.970
3.070
0.074
-0.437
-0.470
-0.410
-0.338
-0.265
-0.236
-0.122
1.029
9.741
87.330
962.443
15274.658
100155.016
101864.781
125470.922
110334.070
100693.703
43479.844
3122.311
271.077
30.037
4.013
0.252
-0.602
-0.898
-0.920
-0.414
1.639
7.662
19.257
34.369
58.398
160.806
568.182
1135.852
1045.443
413.372
100.964
19.446
3.358
0.174
-0.390
-0.439
-0.386
-0.327
-0.259
-0.214
-0.028
1.581
14.877
160.977
2606.738
85111.742
100102.359
100912.023
108535.367
91868.297
55694.691
12635.397
1461.385
155.649
19.567
2.529
-0.285
-0.851
-0.967
-0.788
0.512
6.592
31.129
92.719
150.081
124.192
138.961
344.468
654.038
558.499
247.800
68.305
14.842
2.795
0.210
-0.333
-0.409
-0.365
-0.311
-0.255
-0.202
-0.007
1.608
14.909
161.020
2606.555
85108.188
100056.953
100280.219
101268.188
52296.629
5724.172
1719.786
359.844
62.144
11.755
1.845
-0.370
-0.850
-0.885
-0.399
2.744
22.913
142.336
563.362
1040.810
685.671
229.103
147.565
196.682
177.856
86.025
31.533
9.958
2.909
0.657
-0.151
-0.348
-0.344
-0.296
-0.246
-0.192
-0.060
1.108
9.279
81.830
962.003
15266.366
100045.414
100165.008
100424.578
9976.850
1181.737
313.017
97.028
31.356
9.126
1.840
-0.269
-0.762
-0.762
-0.018
5.589
50.037
369.357
2161.857
4734.082
2630.411
541.378
105.533
56.345
46.445
34.169
26.007
17.457
8.799
3.144
0.603
-0.165
-0.299
-0.281
-0.233
-0.186
-0.121
0.474
4.097
29.554
200.276
1449.705
6431.654
11468.955
5598.331
1402.606
389.482
126.985
51.409
22.475
7.837
1.720
-0.204
-0.670
-0.662
0.124
6.093
53.848
435.970
2616.551
5801.630
3186.462
577.547
90.162
29.700
33.759
67.980
114.954
103.538
50.037
13.887
2.912
0.318
-0.214
-0.263
-0.221
-0.179
-0.166
0.056
1.319
7.592
36.567
145.751
402.168
579.153
472.097
280.870
137.104
57.851
27.755
13.473
4.848
1.057
-0.283
-0.605
-0.600
-0.055
3.744
30.496
193.982
866.655
1792.049
1040.159
254.442
51.301
26.050
83.370
351.318
876.089
800.323
270.585
55.747
9.017
1.201
-0.075
-0.237
-0.207
-0.164
-0.181
-0.129
0.228
1.711
6.511
19.597
42.010
63.617
72.858
64.195
41.216
20.472
10.976
5.367
2.043
0.252
-0.375
-0.551
-0.549
-0.267
1.401
10.155
46.853
153.862
247.167
181.773
61.904
20.591
32.135
200.735
1364.551
4735.919
3874.778
1037.548
143.700
18.293
2.223
0.050
-0.208
-0.192
-0.068
0.244
1.547
6.613
22.345
47.409
58.512
35.549
11.975
3.011
0.445
-0.105
-0.191
-0.180
-0.164
-0.147
-0.128
-0.116
-0.112
-0.105
-0.105
-0.106
-0.112
-0.118
-0.127
-0.138
-0.152
-0.169
-0.187
-0.205
-0.224
-0.238
-0.248
-0.257
-0.262
-0.263
-0.259
-0.252
-0.239
-0.218
-0.194
0.772
2.155
8.710
43.863
230.795
795.877
1035.657
474.641
105.174
16.699
2.432
0.130
-0.197
-0.218
-0.201
-0.180
-0.156
-0.142
-0.135
-0.132
-0.130
-0.135
-0.140
-0.145
-0.158
-0.167
-0.187
-0.209
-0.233
-0.257
-0.278
-0.296
-0.309
-0.318
-0.322
-0.321
-0.318
-0.309
-0.297
-0.280
-0.249
5.908
11.485
37.710
270.279
2644.403
21310.793
33954.996
8811.329
794.078
72.679
7.501
0.659
-0.187
-0.259
-0.240
-0.215
-0.190
-0.177
-0.166
-0.161
-0.161
-0.163
-0.169
-0.179
-0.188
-0.205
-0.227
-0.258
-0.288
-0.315
-0.337
-0.357
-0.368
-0.369
-0.372
-0.370
-0.366
-0.360
-0.348
-0.330
-0.305
43.282
64.646
156.535
1086.044
24187.270
100229.055
100093.164
100024.234
4279.651
210.902
15.672
1.322
-0.171
-0.306
-0.289
-0.260
-0.232
-0.211
-0.196
-0.191
-0.192
-0.196
-0.203
-0.215
-0.231
-0.249
-0.275
-0.309
-0.343
-0.376
-0.398
-0.408
-0.411
-0.413
-0.411
-0.407
-0.400
-0.394
-0.391
-0.379
-0.354
356.605
445.423
809.592
3878.460
53613.883
103102.742
100757.734
100131.016
7152.294
269.656
19.445
1.524
-0.206
-0.364
-0.343
-0.308
-0.272
-0.248
-0.232
-0.226
-0.228
-0.236
-0.243
-0.256
-0.275
-0.301
-0.329
-0.365
-0.408
-0.438
-0.433
-0.414
-0.392
-0.344
-0.272
-0.190
-0.149
-0.189
-0.284
-0.360
-0.384
2418.614
2760.774
5198.339
39608.223
110937.555
148429.469
105834.359
55665.262
2671.210
160.975
13.690
1.061
-0.301
-0.426
-0.402
-0.363
-0.327
-0.292
-0.272
-0.264
-0.266
-0.271
-0.284
-0.302
-0.326
-0.348
-0.382
-0.425
-0.461
-0.447
-0.371
-0.224
0.005
0.376
1.000
1.812
2.331
1.807
0.843
0.084
-0.276
7993.679
8811.446
17065.613
100366.734
101099.117
105855.328
30895.338
3862.482
471.407
56.859
6.837
0.478
-0.418
-0.489
-0.457
-0.419
-0.374
-0.336
-0.314
-0.303
-0.304
-0.312
-0.325
-0.345
-0.377
-0.409
-0.441
-0.481
-0.469
-0.330
0.042
0.767
2.007
4.202
9.233
17.953
25.007
20.124
9.692
2.957
0.445
5868.824
6689.003
16775.193
100339.289
100499.023
100901.758
21513.066
1590.002
190.017
30.736
4.799
0.270
-0.484
-0.546
-0.516
-0.477
-0.429
-0.382
-0.357
-0.342
-0.344
-0.352
-0.368
-0.394
-0.427
-0.469
-0.508
-0.517
-0.398
0.055
1.410
4.171
9.543
21.537
66.565
187.530
335.314
242.822
85.184
19.225
3.669
1176.768
1530.819
4577.753
35929.824
105363.562
55952.609
13852.149
2557.526
350.974
48.323
7.229
0.695
-0.448
-0.588
-0.572
-0.537
-0.481
-0.434
-0.402
-0.390
-0.390
-0.397
-0.418
-0.445
-0.477
-0.523
-0.561
-0.529
-0.231
0.930
4.559
13.592
32.820
92.248
480.590
2756.942
6592.910
3970.087
768.002
102.362
14.289
154.053
288.089
1103.266
7809.168
80514.336
103157.234
100925.477
17085.412
1175.842
118.316
14.327
1.618
-0.323
-0.612
-0.625
-0.586
-0.535
-0.487
-0.455
-0.439
-0.438
-0.446
-0.469
-0.498
-0.536
-0.583
-0.617
-0.526
0.012
2.215
9.751
30.671
83.290
295.974
2781.400
39322.637
101343.766
81129.422
5999.932
413.177
38.700
29.832
117.373
946.510
16021.687
102333.297
103621.250
102132.016
61051.020
2509.534
186.373
22.665
2.832
-0.147
-0.628
-0.667
-0.638
-0.592
-0.547
-0.512
-0.492
-0.486
-0.496
-0.520
-0.557
-0.599
-0.643
-0.665
-0.544
0.141
2.995
13.730
47.031
137.443
601.220
6900.069
106470.344
109385.188
104073.242
17744.930
795.987
67.028
14.947
100.165
969.553
13975.742
116919.039
138987.312
116952.117
41392.797
2348.630
196.246
26.479
4.030
0.102
-0.615
-0.698
-0.678
-0.648
-0.604
-0.563
-0.543
-0.538
-0.551
-0.577
-0.616
-0.655
-0.703
-0.721
-0.611
0.038
2.786
13.174
44.947
147.867
715.889
6425.964
81282.539
131513.672
110350.203
9546.148
674.924
89.748
11.329
86.635
807.467
8801.654
81204.562
175956.594
104029.914
12378.501
1257.431
159.090
29.074
5.681
0.641
-0.516
-0.717
-0.720
-0.694
-0.657
-0.616
-0.594
-0.590
-0.601
-0.629
-0.670
-0.712
-0.756
-0.784
-0.708
-0.184
1.924
9.632
33.190
115.215
541.941
3379.980
18323.506
33013.523
14968.019
2498.854
415.411
116.258
8.013
60.585
512.704
5236.462
40495.293
98808.195
37837.836
5654.922
831.220
179.883
45.849
11.614
2.191
-0.200
-0.694
-0.761
-0.740
-0.712
-0.674
-0.650
-0.644
-0.654
-0.681
-0.724
-0.768
-0.813
-0.846
-0.791
-0.388
1.384
7.900
29.014
95.823
310.760
1113.779
3334.972
4720.316
2367.972
776.320
311.100
138.556
4.368
31.105
212.976
1367.327
7096.657
14234.252
12117.585
6023.450
1969.634
585.422
153.789
33.821
6.405
0.602
-0.589
-0.790
-0.789
-0.762
-0.737
-0.709
-0.700
-0.710
-0.737
-0.781
-0.826
-0.869
-0.897
-0.845
-0.412
1.647
10.729
46.662
154.274
343.695
525.162
649.817
642.591
428.953
276.404
201.712
105.616
1.964
13.563
78.344
428.227
2576.942
13949.337
42690.902
33500.297
19137.637
5389.883
848.967
118.931
17.966
2.256
-0.339
-0.800
-0.840
-0.817
-0.799
-0.774
-0.761
-0.768
-0.793
-0.835
-0.874
-0.911
-0.938
-0.872
-0.335
2.419
16.134
78.561
291.695
722.109
806.076
435.218
193.191
110.083
98.176
84.040
47.188
0.702
6.761
42.118
296.961
2639.340
21171.344
99521.367
135086.562
105459.836
85718.688
4960.749
382.063
40.867
5.445
0.214
-0.742
-0.885
-0.876
-0.859
-0.841
-0.827
-0.836
-0.860
-0.890
-0.919
-0.948
-0.958
-0.848
-0.247
2.618
16.854
82.351
330.964
824.351
896.451
425.025
131.719
45.334
29.077
23.735
15.305
0.125
3.630
25.405
183.254
1563.679
13442.016
118716.039
111430.961
102556.250
100527.039
15478.895
800.034
83.275
13.358
1.682
-0.494
-0.896
-0.937
-0.925
-0.912
-0.904
-0.912
-0.930
-0.946
-0.961
-0.956
-0.876
-0.605
0.158
2.559
12.464
56.117
186.273
412.073
444.504
231.446
74.907
21.472
8.750
5.812
3.528
-0.214
1.641
12.446
82.082
571.587
6455.610
102246.086
101816.438
101630.383
102960.742
15376.661
1646.055
262.554
42.564
6.210
0.132
-0.844
-0.994
-0.992
-0.988
-0.989
-0.990
-0.997
-1.001
-0.979
-0.815
-0.332
0.831
2.608
5.237
10.457
25.605
65.774
124.029
131.774
76.845
27.907
8.395
2.467
0.989
0.409
-0.395
0.425
5.058
29.570
198.675
1726.996
21079.285
101902.250
118769.328
143426.484
103113.102
17137.828
1593.657
153.247
16.721
1.433
-0.689
-1.030
-1.067
-1.066
-1.068
-1.068
-1.061
-1.031
-0.862
-0.168
2.038
7.827
17.250
26.697
28.109
26.093
29.569
34.036
31.090
18.929
7.774
2.308
0.316
-0.218
-0.352
-0.477
-0.204
1.536
10.074
56.102
332.644
2073.369
13913.086
106505.164
102448.867
100465.195
100074.336
7730.488
412.400
33.123
3.306
-0.445
-1.027
-1.127
-1.140
-1.144
-1.135
-1.104
-0.980
-0.418
1.866
10.458
38.400
102.073
171.014
159.173
108.248
75.686
48.190
23.321
8.783
2.540
0.294
-0.359
-0.514
-0.508
-0.501
-0.443
0.248
3.996
24.442
143.083
1060.039
17978.756
101293.578
100580.852
100160.695
100040.180
13819.185
558.901
43.802
4.630
-0.147
-0.966
-1.156
-1.195
-1.202
-1.184
-1.118
-0.803
0.551
6.680
36.447
161.468
559.962
1114.646
1074.244
638.276
425.825
247.527
86.581
19.713
3.428
0.066
-0.508
-0.568
-0.517
-0.486
-0.503
-0.055
3.248
26.442
222.050
1916.833
14890.647
107989.422
102245.586
100355.719
100068.336
6417.244
363.708
35.918
5.298
0.395
-0.802
-1.136
-1.227
-1.238
-1.208
-1.065
-0.430
2.324
15.277
91.649
543.300
2796.169
8439.451
10994.642
5324.627
2159.840
949.074
269.384
47.271
6.791
0.445
-0.476
-0.542
-0.486
-0.464
-0.495
-0.125
3.281
31.268
332.161
3322.206
20345.355
36446.852
73030.656
68307.250
12614.885
1264.866
146.520
28.219
7.453
1.584
-0.344
-0.981
-1.186
-1.231
-1.165
-0.825
0.443
5.117
26.547
168.364
1452.961
16218.454
105354.094
104211.234
101838.031
10639.374
1985.614
429.054
65.396
8.648
0.713
-0.420
-0.515
-0.454
-0.446
-0.486
-0.204
2.411
24.206
216.371
2003.310
10005.060
13043.141
4995.104
2465.697
890.308
248.934
86.044
37.976
15.395
5.095
0.953
-0.473
-0.949
-1.077
-0.892
0.015
2.791
11.406
44.323
270.214
3232.919
101453.844
102962.930
102173.242
101101.812
55169.648
2451.005
327.749
52.329
7.219
0.528
-0.417
-0.485
-0.421
-0.423
-0.489
-0.366
0.990
10.527
74.663
411.955
1397.651
1603.257
791.814
389.107
259.328
195.100
153.118
101.219
45.390
16.088
4.714
1.147
-0.145
-0.570
-0.050
2.709
11.623
35.741
108.236
466.282
4610.569
101944.305
101991.688
101030.461
100419.398
76141.312
2194.422
187.264
27.650
3.901
0.119
-0.450
-0.464
-0.389
-0.403
-0.482
-0.479
-0.012
2.825
16.600
64.295
156.815
230.194
334.488
571.551
753.160
701.176
587.102
396.676
153.012
48.706
15.855
6.091
2.081
0.631
1.999
11.321
49.227
190.087
572.316
1989.738
12079.453
66540.609
125573.461
104954.016
100620.805
18786.258
1001.706
92.046
12.605
1.527
-0.234
-0.477
-0.439
-0.363
-0.383
-0.468
-0.522
-0.428
0.399
3.782
16.171
68.033
352.748
2141.531
8121.741
10267.776
4808.376
2226.569
1223.285
403.938
114.261
42.993
18.871
7.469
2.967
6.218
36.379
232.600
1515.565
6862.404
16768.602
104789.062
103516.516
115403.078
66395.078
14539.344
2021.193
251.116
32.062
4.695
0.322
-0.428
-0.479
-0.416
-0.341
-0.364
-0.444
-0.512
-0.516
-0.128
2.336
19.098
158.308
1884.995
31558.869
100616.953
101603.930
78238.414
7189.881
2055.037
620.841
192.879
97.226
46.372
16.746
6.214
12.338
87.955
909.756
12596.678
100657.469
111397.727
175944.734
106661.594
101195.039
86197.555
4000.928
402.656
64.542
10.653
1.433
-0.259
-0.505
-0.471
-0.400
-0.324
-0.339
-0.414
-0.482
-0.496
-0.083
3.073
28.905
335.430
7053.299
100130.234
100505.844
101253.086
101709.180
22364.342
1925.790
515.469
228.514
157.085
79.317
26.509
8.897
16.615
154.916
2209.549
54150.938
100419.570
105351.711
185131.016
120729.633
101039.562
28418.221
1919.419
168.647
24.737
3.859
0.190
-0.477
-0.523
-0.459
-0.386
-0.305
-0.317
-0.389
-0.444
-0.405
0.204
4.042
33.030
367.752
7771.947
100180.328
100438.359
100711.484
100721.180
26038.518
1268.392
279.771
184.706
149.729
77.966
26.038
8.400
15.944
142.416
2022.309
43420.422
100148.242
101057.711
107041.781
41623.512
17790.902
3490.016
469.479
68.157
10.599
1.436
-0.273
-0.551
-0.522
-0.448
-0.369
-0.284
-0.296
-0.356
-0.369
-0.140
1.201
6.849
36.571
258.797
3114.837
61957.152
104490.234
105420.227
102144.875
7524.398
598.287
131.809
95.495
80.477
45.798
16.528
5.265
9.605
72.186
702.944
8497.185
75897.445
100157.938
43959.055
5491.928
1296.623
420.238
102.563
23.291
4.928
0.524
-0.433
-0.568
-0.506
-0.429
-0.351
-0.269
-0.274
-0.307
-0.187
0.652
4.840
23.527
91.766
363.972
2294.622
24537.191
116940.734
122963.172
41999.984
3591.011
374.770
66.423
36.643
29.002
16.535
6.268
1.994
3.647
24.224
150.744
889.468
3396.169
5343.044
2670.106
665.303
211.069
90.111
38.055
12.710
3.312
0.302
-0.449
-0.550
-0.492
-0.417
-0.335
-0.258
-0.252
-0.240
0.135
2.584
16.201
96.889
544.927
2045.483
8741.847
101850.836
101083.898
100894.703
100428.094
11460.601
585.767
56.849
13.367
7.431
3.977
1.346
0.135
0.851
6.386
29.500
104.774
238.021
320.808
227.581
125.780
93.516
71.348
37.889
13.919
3.532
0.375
-0.392
-0.515
-0.479
-0.405
-0.324
-0.250
-0.231
-0.163
0.562
5.721
42.963
357.332
3133.122
21065.342
46652.629
116901.680
102446.953
100325.289
100070.680
16892.070
706.669
54.230
7.051
1.625
0.333
-0.357
-0.529
0.441
4.923
19.617
52.831
87.943
87.506
71.156
75.120
88.448
76.539
41.979
14.667
3.787
0.468
-0.349
-0.475
-0.447
-0.389
-0.316
-0.243
-0.211
-0.101
0.923
8.692
71.705
821.752
10309.607
100215.266
103106.805
156055.734
107036.516
100567.305
100059.219
5838.545
355.928
33.566
3.990
0.042
-0.633
-0.778
-0.395
2.693
20.494
123.954
481.081
885.299
601.883
215.317
97.843
75.348
57.800
31.755
12.296
3.412
0.527
-0.285
-0.447
-0.417
-0.363
-0.307
-0.241
-0.197
-0.083
0.946
8.704
71.620
758.699
10297.839
100075.211
100564.320
89542.547
25711.494
23496.248
6454.727
896.066
108.677
15.254
1.682
-0.431
-0.810
-0.760
0.262
8.649
83.998
868.138
6437.730
19030.957
8891.143
1252.596
226.979
78.157
43.883
25.404
11.935
4.316
1.021
-0.073
-0.363
-0.385
-0.338
-0.293
-0.237
-0.188
-0.109
0.630
5.764
42.720
354.597
3105.807
18692.750
39022.824
15609.461
3039.864
1152.268
483.828
122.843
26.838
5.174
0.460
-0.578
-0.789
-0.636
1.050
17.401
210.059
3506.142
62470.289
100051.562
91564.109
5408.322
446.449
101.029
55.123
37.486
20.642
8.764
3.146
0.759
-0.093
-0.311
-0.316
-0.276
-0.227
-0.180
-0.147
0.250
2.520
15.933
93.687
479.457
1710.484
2630.573
1498.732
471.650
158.567
62.367
22.747
7.015
1.742
-0.077
-0.602
-0.714
-0.531
1.248
18.708
246.189
4276.872
91453.227
100042.383
100099.984
6569.371
479.650
102.290
72.468
62.313
42.756
24.116
10.736
3.389
0.644
-0.143
-0.278
-0.259
-0.215
-0.168
-0.176
-0.033
0.754
4.625
19.340
68.299
154.315
209.420
159.406
79.030
35.538
15.260
6.469
2.323
0.488
-0.300
-0.578
-0.638
-0.501
0.727
11.606
113.188
1357.430
13589.603
43180.699
19040.691
2029.783
223.983
68.258
69.205
85.165
90.840
75.404
35.183
10.266
2.031
0.140
-0.222
-0.242
-0.202
-0.153
-0.179
-0.149
0.074
0.950
3.774
9.931
19.789
25.848
23.793
16.301
9.569
4.590
2.026
0.650
-0.066
-0.402
-0.531
-0.563
-0.500
0.096
4.162
32.943
210.426
948.455
1972.554
1146.048
286.952
64.741
32.154
51.650
114.194
207.132
184.191
79.493
20.798
3.937
0.432
-0.164
-0.220
-0.184
0.028
0.401
1.978
8.113
27.526
63.180
72.789
43.922
15.637
3.667
0.572
-0.095
-0.194
-0.187
-0.170
-0.154
-0.136
-0.121
-0.121
-0.118
-0.119
-0.120
-0.126
-0.136
-0.145
-0.151
-0.164
-0.179
-0.192
-0.206
-0.222
-0.237
-0.248
-0.254
-0.258
-0.255
-0.250
-0.240
-0.223
-0.201
-0.177
1.549
3.197
11.222
58.660
318.512
1135.163
1632.481
667.322
142.496
20.468
2.977
0.173
-0.198
-0.229
-0.212
-0.192
-0.171
-0.155
-0.145
-0.144
-0.145
-0.152
-0.159
-0.167
-0.177
-0.189
-0.203
-0.222
-0.242
-0.260
-0.278
-0.296
-0.309
-0.316
-0.319
-0.317
-0.312
-0.303
-0.286
-0.263
-0.233
13.887
20.843
53.084
378.287
4773.258
48793.953
91459.008
16974.799
1239.630
97.714
9.158
0.778
-0.177
-0.273
-0.255
-0.231
-0.204
-0.190
-0.181
-0.176
-0.180
-0.183
-0.191
-0.201
-0.215
-0.229
-0.249
-0.273
-0.296
-0.320
-0.342
-0.360
-0.371
-0.373
-0.370
-0.368
-0.361
-0.351
-0.338
-0.317
-0.290
149.491
181.478
275.020
1785.665
55799.336
100443.039
100160.844
100039.961
7929.474
290.353
19.222
1.531
-0.163
-0.321
-0.306
-0.278
-0.246
-0.225
-0.216
-0.214
-0.212
-0.217
-0.229
-0.241
-0.257
-0.277
-0.300
-0.324
-0.353
-0.384
-0.402
-0.403
-0.399
-0.398
-0.401
-0.404
-0.404
-0.394
-0.386
-0.367
-0.338
2400.506
2806.537
2204.358
9805.351
116887.719
108490.469
101702.688
100229.195
13613.889
373.583
23.932
1.912
-0.193
-0.377
-0.361
-0.329
-0.295
-0.268
-0.256
-0.250
-0.255
-0.261
-0.272
-0.286
-0.305
-0.331
-0.353
-0.383
-0.416
-0.427
-0.396
-0.321
-0.240
-0.196
-0.178
-0.172
-0.191
-0.250
-0.321
-0.367
-0.374
62527.695
63279.969
21785.559
101480.312
123936.805
200013.438
118678.469
101131.945
4369.231
220.336
16.874
1.385
-0.291
-0.444
-0.424
-0.386
-0.347
-0.319
-0.302
-0.294
-0.297
-0.306
-0.319
-0.337
-0.357
-0.380
-0.409
-0.441
-0.441
-0.346
-0.102
0.343
0.898
1.323
1.517
1.708
1.672
1.213
0.478
-0.055
-0.305
100122.602
102017.867
114137.016
101675.281
101775.953
111006.242
117040.984
7863.879
745.899
77.485
8.616
0.679
-0.400
-0.506
-0.480
-0.445
-0.401
-0.369
-0.348
-0.339
-0.343
-0.352
-0.368
-0.389
-0.413
-0.440
-0.471
-0.473
-0.356
0.089
1.353
3.922
7.333
9.384
11.326
14.017
15.596
11.750
6.023
1.956
0.265
100123.375
102022.172
99785.508
101342.289
100902.453
101677.391
101399.812
3425.010
308.942
43.070
6.310
0.534
-0.440
-0.560
-0.537
-0.501
-0.459
-0.417
-0.392
-0.382
-0.386
-0.398
-0.418
-0.442
-0.470
-0.504
-0.527
-0.459
-0.043
1.639
7.091
19.403
38.237
55.296
69.091
103.240
128.574
95.021
41.567
11.855
2.824
15244.021
17812.551
17185.193
102200.180
113866.445
143435.422
44156.785
5589.324
580.299
74.955
10.804
1.233
-0.338
-0.584
-0.591
-0.560
-0.513
-0.471
-0.444
-0.433
-0.436
-0.448
-0.470
-0.495
-0.526
-0.558
-0.559
-0.370
0.660
5.114
22.885
78.426
185.039
264.106
406.816
895.609
1340.114
874.039
270.405
56.965
11.543
758.196
964.253
2382.348
22364.895
115327.102
108581.797
101668.758
60789.660
2464.298
182.709
21.653
2.973
-0.076
-0.582
-0.640
-0.612
-0.570
-0.528
-0.497
-0.489
-0.490
-0.505
-0.525
-0.550
-0.579
-0.613
-0.591
-0.263
1.559
11.467
55.691
234.761
641.158
1048.199
2454.667
9308.573
16603.871
7619.066
1499.485
210.967
36.359
67.791
181.451
1626.802
54586.254
100900.133
100899.781
100626.281
100396.664
6012.444
343.730
37.935
5.505
0.359
-0.539
-0.675
-0.661
-0.626
-0.591
-0.558
-0.544
-0.541
-0.556
-0.579
-0.605
-0.639
-0.667
-0.626
-0.210
2.223
15.647
82.918
393.460
1142.265
2434.086
15127.036
104936.250
115233.781
68452.539
6167.502
594.890
103.378
16.427
104.378
1308.170
35303.734
101164.828
102046.844
101821.859
101206.336
4944.560
367.908
50.956
8.446
1.012
-0.450
-0.696
-0.708
-0.680
-0.644
-0.612
-0.600
-0.597
-0.611
-0.630
-0.658
-0.689
-0.723
-0.686
-0.310
1.881
13.095
73.459
322.275
978.509
3292.044
49392.594
102801.484
107230.664
104484.531
13746.308
1275.472
316.870
8.322
60.849
516.940
6410.410
87403.555
104167.648
103178.539
18759.021
2008.921
323.984
61.435
12.881
2.134
-0.216
-0.685
-0.750
-0.729
-0.698
-0.669
-0.654
-0.649
-0.659
-0.679
-0.707
-0.743
-0.780
-0.765
-0.516
0.915
7.639
37.427
138.711
423.730
2089.294
31767.430
100633.492
101206.727
101385.820
11404.782
2652.850
944.109
4.702
30.223
186.011
1067.503
4913.539
10026.708
7357.150
2818.209
998.527
334.441
97.880
24.177
4.934
0.346
-0.611
-0.784
-0.781
-0.756
-0.727
-0.708
-0.696
-0.702
-0.723
-0.755
-0.795
-0.835
-0.841
-0.719
-0.014
2.936
13.787
47.662
140.955
661.996
5421.185
35100.688
60829.383
19898.006
5933.363
4287.204
1731.523
2.168
13.194
68.009
286.661
907.515
1656.303
1994.215
2253.980
2005.311
989.724
296.566
64.185
12.126
1.572
-0.455
-0.802
-0.830
-0.813
-0.789
-0.761
-0.746
-0.750
-0.771
-0.806
-0.848
-0.884
-0.908
-0.857
-0.528
0.875
5.428
18.192
52.855
163.337
656.991
1922.221
2807.289
2164.081
2725.854
2902.790
1233.766
0.743
5.876
27.685
115.246
429.026
1548.303
6356.478
23085.576
27841.064
8939.583
1367.244
185.900
27.407
3.889
-0.120
-0.796
-0.879
-0.861
-0.840
-0.818
-0.802
-0.805
-0.825
-0.858
-0.899
-0.931
-0.953
-0.930
-0.714
0.212
3.662
13.609
37.409
77.255
131.035
207.513
280.528
405.581
745.750
769.972
384.057
0.079
2.842
16.314
85.551
515.970
4396.389
78038.859
102690.641
102446.227
101234.766
8055.737
514.126
55.213
7.413
0.465
-0.722
-0.916
-0.911
-0.891
-0.878
-0.870
-0.871
-0.883
-0.908
-0.943
-0.959
-0.954
-0.900
-0.667
0.142
3.116
12.719
34.637
63.395
74.123
60.882
57.083
85.822
138.576
142.687
82.251
-0.216
1.505
11.423
70.651
575.175
10861.261
101112.891
101282.797
101160.336
100746.789
28588.111
1011.039
99.079
15.263
1.911
-0.470
-0.917
-0.962
-0.953
-0.941
-0.934
-0.931
-0.928
-0.942
-0.954
-0.916
-0.778
-0.454
0.103
1.014
3.055
9.107
21.793
38.223
41.712
29.627
18.691
17.570
23.284
23.315
14.933
-0.363
0.671
6.898
47.554
442.473
8664.051
100332.719
100565.023
101395.383
102997.328
25826.322
1874.722
275.217
44.089
6.443
0.192
-0.821
-0.995
-1.009
-1.006
-0.993
-0.969
-0.952
-0.939
-0.870
-0.582
0.342
2.404
5.736
8.340
8.648
8.873
11.937
16.547
17.061
11.446
6.213
3.862
3.752
3.488
2.307
-0.445
0.077
3.248
23.197
190.883
2248.540
39145.914
101771.414
118733.430
185138.625
104870.820
17206.725
1601.010
154.419
17.184
1.675
-0.548
-0.966
-1.057
-1.062
-1.040
-0.994
-0.942
-0.843
-0.487
0.846
5.861
20.411
49.425
73.605
66.073
35.495
16.747
9.265
6.359
3.694
1.613
0.525
0.196
0.100
-0.036
-0.490
-0.292
1.074
9.165
56.970
402.553
2657.593
17012.887
110341.180
103448.094
100642.992
100101.859
7736.913
415.053
34.630
4.203
0.033
-0.790
-1.031
-1.088
-1.074
-1.010
-0.889
-0.591
0.537
5.776
29.015
126.314
419.965
775.056
622.371
248.923
73.816
21.288
7.092
2.144
0.267
-0.340
-0.480
-0.484
-0.451
-0.493
-0.464
0.072
3.184
19.297
108.018
868.956
15764.379
100677.242
100545.094
100285.461
100100.531
13839.555
568.942
49.539
7.587
1.224
-0.387
-0.906
-1.066
-1.088
-1.012
-0.784
-0.037
2.953
18.259
108.606
724.234
4119.332
10441.487
7229.117
1857.872
344.658
73.276
19.623
4.647
0.518
-0.447
-0.591
-0.560
-0.498
-0.475
-0.513
-0.272
1.502
11.603
74.484
568.809
7473.635
100849.055
101214.203
100790.453
100249.914
6480.346
401.866
56.765
13.916
3.611
0.430
-0.607
-0.958
-1.051
-0.968
-0.534
1.050
7.910
41.597
298.342
2960.546
28825.268
102025.031
63598.621
10228.128
1292.399
208.422
45.766
9.801
1.442
-0.314
-0.567
-0.540
-0.475
-0.454
-0.509
-0.364
1.044
9.881
61.895
358.609
2035.471
13793.324
69466.820
68926.469
12901.469
1432.762
277.780
94.768
29.991
8.786
2.016
0.021
-0.637
-0.863
-0.733
0.162
3.438
15.053
68.147
455.444
4929.689
64955.113
131435.234
167726.203
38237.031
4313.377
484.542
77.871
14.074
2.132
-0.179
-0.531
-0.509
-0.447
-0.436
-0.496
-0.427
0.541
6.785
41.129
191.865
634.796
1632.098
2958.720
2533.934
1129.975
576.505
395.160
191.641
68.650
20.065
5.658
1.622
0.297
-0.193
0.092
2.219
9.386
30.322
96.629
432.777
3743.202
41476.637
175930.250
148464.094
107068.570
13269.006
880.943
98.168
14.670
2.051
-0.183
-0.508
-0.478
-0.411
-0.416
-0.489
-0.483
0.002
2.939
16.273
64.417
171.064
295.139
395.797
398.227
454.467
687.394
796.604
514.118
202.241
57.294
17.443
7.043
3.294
1.613
2.317
8.819
30.413
83.561
182.316
446.663
2361.625
31544.012
106738.828
104997.445
101276.789
17114.443
937.324
85.819
11.270
1.392
-0.285
-0.492
-0.446
-0.378
-0.391
-0.475
-0.521
-0.378
0.655
4.803
17.538
44.654
103.134
247.162
526.025
1016.050
2460.689
4702.809
3513.188
1015.718
215.119
62.629
27.552
12.381
6.118
7.473
26.703
114.140
397.839
963.936
1510.945
2766.706
12096.483
88060.797
101245.023
60820.727
5392.821
461.519
50.411
6.875
0.569
-0.392
-0.481
-0.419
-0.351
-0.371
-0.456
-0.527
-0.515
-0.163
1.661
9.706
53.339
323.334
1903.037
7267.042
10158.481
14566.815
35606.703
23089.102
4176.555
669.407
244.183
112.099
40.277
14.943
15.857
72.217
454.776
3007.116
15993.300
26926.252
17063.668
21457.244
20361.490
11663.813
4519.041
884.882
133.249
21.099
2.853
-0.010
-0.466
-0.467
-0.398
-0.330
-0.348
-0.433
-0.505
-0.522
-0.235
1.871
16.509
153.133
1862.591
28305.947
100304.469
102492.375
90736.891
89615.820
48878.035
7447.254
1594.560
962.239
396.205
107.835
28.492
26.866
158.059
1845.876
35446.691
100922.617
102054.109
111596.125
54371.414
29447.938
5869.319
917.697
181.115
35.948
6.704
0.802
-0.364
-0.501
-0.454
-0.383
-0.309
-0.328
-0.406
-0.476
-0.489
-0.109
2.885
28.123
332.291
6410.180
100054.461
100242.930
101543.883
110391.375
50166.438
21658.408
4653.818
2840.513
2447.819
898.233
205.055
40.768
32.738
254.709
4526.538
100280.969
100557.773
101218.445
105455.000
83011.562
14405.758
3002.754
424.935
68.798
12.502
2.034
-0.108
-0.503
-0.512
-0.446
-0.366
-0.290
-0.302
-0.373
-0.440
-0.428
0.091
3.667
31.925
365.635
7766.377
100171.203
100396.359
100748.992
101931.070
26744.658
3950.542
1774.928
2547.778
2415.661
892.535
201.922
38.128
29.257
226.142
4088.092
100101.680
100176.656
100353.305
101091.156
56498.492
3563.974
763.326
147.256
27.033
4.886
0.439
-0.452
-0.562
-0.511
-0.430
-0.347
-0.268
-0.276
-0.340
-0.378
-0.270
0.582
4.886
29.994
251.320
2920.268
55953.137
106425.695
107114.352
102834.773
7884.370
893.584
593.347
928.653
895.405
412.498
107.659
23.961
16.944
111.763
1234.918
20705.811
100043.102
100076.906
100165.250
9612.970
834.456
166.205
40.513
9.376
1.619
-0.196
-0.570
-0.576
-0.495
-0.415
-0.329
-0.253
-0.258
-0.304
-0.271
0.141
2.165
10.772
47.827
277.961
2546.631
35152.258
116895.688
120703.125
60518.559
4713.392
470.084
169.721
211.212
201.044
106.785
35.226
9.571
7.420
35.230
232.579
1572.321
7729.054
12525.928
5344.251
998.101
176.106
41.485
12.735
3.487
0.494
-0.404
-0.583
-0.559
-0.485
-0.403
-0.317
-0.241
-0.239
-0.259
-0.100
0.968
6.521
33.196
140.548
660.071
8939.872
100530.141
100788.688
100844.914
100420.711
16993.920
738.741
80.899
42.779
35.993
21.077
8.282
2.762
2.552
9.767
42.373
150.015
397.045
496.993
327.452
127.426
41.873
17.148
7.184
2.451
0.346
-0.381
-0.549
-0.534
-0.468
-0.389
-0.303
-0.230
-0.223
-0.210
0.127
2.331
14.454
85.577
446.429
1807.346
13363.600
101252.555
100380.781
100122.211
100049.703
25458.648
893.922
64.045
12.087
6.048
3.281
1.210
0.461
1.811
8.899
35.671
97.189
169.945
175.362
133.976
79.665
40.395
19.666
9.114
3.582
0.840
-0.194
-0.479
-0.501
-0.447
-0.374
-0.297
-0.227
-0.208
-0.170
0.317
3.370
23.141
152.962
984.564
3966.462
10446.000
103391.508
100706.633
100120.703
100021.758
7722.922
443.748
40.652
4.865
0.817
-0.059
-0.324
0.252
5.251
39.611
273.500
1266.491
2718.743
1755.873
727.799
344.121
128.357
48.000
22.281
9.717
3.138
0.442
-0.331
-0.449
-0.412
-0.353
-0.290
-0.223
-0.192
-0.149
0.336
3.375
22.998
151.513
897.209
3783.748
7097.394
8932.063
28957.213
35063.906
9358.845
1130.764
131.111
16.656
1.892
-0.293
-0.681
-0.562
1.097
15.614
181.188
2626.041
38314.855
100306.281
56189.461
5438.357
1322.418
374.453
152.070
91.953
40.911
11.740
2.239
0.055
-0.362
-0.381
-0.331
-0.280
-0.220
-0.180
-0.158
0.187
2.355
14.126
82.195
414.180
1347.074
2115.425
1540.827
1371.993
1192.794
527.094
142.399
27.757
4.877
0.304
-0.593
-0.753
-0.483
2.175
30.820
517.695
16983.078
100087.047
100477.195
101852.250
33263.477
2848.786
725.679
467.785
386.629
145.774
34.016
6.074
0.765
-0.213
-0.341
-0.309
-0.264
-0.215
-0.167
-0.174
0.005
1.038
6.148
27.713
100.819
268.889
369.719
271.703
161.726
101.735
51.781
19.390
5.328
0.881
-0.341
-0.646
-0.693
-0.396
2.390
32.989
563.076
21298.639
100071.203
100380.953
101328.891
40456.750
2345.803
801.280
1027.513
881.253
293.626
60.929
10.531
1.704
0.029
-0.280
-0.288
-0.247
-0.205
-0.153
-0.179
-0.116
0.251
1.866
7.396
21.886
43.968
55.041
46.697
27.577
15.394
7.694
3.238
0.837
-0.160
-0.514
-0.612
-0.618
-0.404
1.507
20.284
247.039
4733.685
100034.992
100149.953
100411.867
8580.748
879.137
492.958
835.227
739.074
275.259
61.216
12.650
2.683
0.316
-0.199
-0.259
-0.231
-0.193
-0.138
-0.171
-0.172
-0.068
0.340
1.476
3.962
7.345
9.194
7.769
5.395
2.968
1.379
0.388
-0.155
-0.402
-0.508
-0.547
-0.551
-0.445
0.422
6.865
58.617
518.354
3186.841
7169.458
3955.995
794.337
208.303
173.056
283.822
258.121
119.471
39.006
12.453
3.391
0.606
-0.112
-0.229
-0.213
-0.177
0.063
0.373
1.618
6.029
19.735
41.341
47.336
28.906
10.496
2.626
0.391
-0.126
-0.206
-0.196
-0.183
-0.165
-0.149
-0.138
-0.134
-0.136
-0.136
-0.142
-0.149
-0.154
-0.164
-0.172
-0.183
-0.194
-0.204
-0.212
-0.221
-0.231
-0.239
-0.243
-0.243
-0.242
-0.234
-0.222
-0.207
-0.187
-0.163
2.095
3.523
9.355
40.039
184.277
615.402
795.251
370.161
84.217
14.618
2.111
0.067
-0.222
-0.242
-0.223
-0.205
-0.183
-0.166
-0.167
-0.167
-0.171
-0.175
-0.181
-0.194
-0.203
-0.212
-0.225
-0.241
-0.255
-0.268
-0.279
-0.290
-0.301
-0.306
-0.306
-0.304
-0.296
-0.284
-0.267
-0.244
-0.217
20.872
27.140
47.888
231.368
2011.547
13618.069
21304.346
5802.360
613.014
62.935
6.575
0.529
-0.221
-0.289
-0.270
-0.248
-0.221
-0.205
-0.199
-0.201
-0.202
-0.213
-0.220
-0.229
-0.243
-0.257
-0.278
-0.296
-0.312
-0.330
-0.346
-0.358
-0.364
-0.368
-0.365
-0.361
-0.351
-0.335
-0.319
-0.299
-0.272
296.093
324.589
300.077
1078.373
15779.255
100411.359
100150.102
80458.258
3183.009
167.347
13.755
1.114
-0.213
-0.344
-0.326
-0.298
-0.267
-0.248
-0.240
-0.239
-0.247
-0.253
-0.264
-0.273
-0.290
-0.314
-0.330
-0.351
-0.374
-0.392
-0.394
-0.378
-0.361
-0.354
-0.365
-0.380
-0.390
-0.387
-0.368
-0.345
-0.319
8831.880
8984.416
3242.450
8215.561
42103.250
107721.969
101566.539
100213.445
4756.454
231.572
17.196
1.308
-0.254
-0.401
-0.386
-0.356
-0.322
-0.298
-0.286
-0.283
-0.287
-0.297
-0.311
-0.327
-0.346
-0.368
-0.392
-0.416
-0.428
-0.396
-0.305
-0.128
0.047
0.104
0.058
-0.050
-0.165
-0.264
-0.332
-0.361
-0.354
100067.312
100760.906
50796.215
102068.852
108017.750
200015.516
116877.672
31198.260
1877.899
132.547
12.458
0.936
-0.340
-0.461
-0.443
-0.412
-0.374
-0.345
-0.339
-0.336
-0.338
-0.346
-0.361
-0.383
-0.404
-0.425
-0.451
-0.460
-0.399
-0.164
0.467
1.610
2.865
3.499
3.053
2.328
1.560
0.906
0.283
-0.129
-0.312
100122.516
101853.914
160499.781
104852.461
101021.180
103952.094
101421.812
4601.659
485.405
56.370
6.912
0.519
-0.423
-0.521
-0.498
-0.469
-0.430
-0.406
-0.391
-0.386
-0.393
-0.401
-0.416
-0.436
-0.458
-0.482
-0.502
-0.449
-0.135
1.051
4.571
12.363
23.308
27.770
22.852
17.399
13.022
8.961
4.258
1.442
0.193
100123.188
101857.844
160519.562
103682.703
100777.719
101265.133
96574.547
3026.077
270.102
38.570
6.115
0.605
-0.418
-0.562
-0.555
-0.529
-0.491
-0.463
-0.443
-0.439
-0.444
-0.452
-0.474
-0.493
-0.511
-0.537
-0.529
-0.334
0.700
5.465
24.124
82.057
175.733
226.123
168.032
124.872
108.926
69.836
29.623
9.544
2.564
100070.078
100778.992
23683.791
102240.430
109417.031
128298.320
33798.871
4479.198
528.255
70.984
12.100
1.742
-0.217
-0.568
-0.610
-0.590
-0.549
-0.517
-0.496
-0.492
-0.495
-0.506
-0.527
-0.550
-0.571
-0.588
-0.530
-0.056
2.642
17.623
99.846
479.604
1456.212
2094.812
1304.892
1250.488
1340.562
713.743
214.662
51.558
12.282
1994.284
2190.116
2438.281
16802.961
113871.430
107865.141
101738.055
39449.391
2056.702
204.704
30.196
4.773
0.289
-0.520
-0.646
-0.640
-0.609
-0.576
-0.552
-0.547
-0.555
-0.566
-0.582
-0.599
-0.621
-0.634
-0.520
0.314
5.747
42.467
306.451
2200.966
10345.031
15743.369
9919.156
24032.863
39308.016
14027.669
1804.891
253.743
53.137
105.518
205.718
1399.524
31819.311
100753.203
101183.133
102565.711
102896.648
5669.548
518.266
70.495
10.953
1.259
-0.387
-0.666
-0.687
-0.663
-0.632
-0.612
-0.603
-0.606
-0.614
-0.628
-0.648
-0.672
-0.681
-0.537
0.508
7.369
62.695
516.668
4867.946
28419.045
50824.949
67963.594
102090.227
100646.281
100474.992
15711.493
1159.432
265.089
16.771
88.242
999.852
23057.188
100574.500
103538.906
115370.219
116304.695
9813.079
1174.256
139.115
20.448
2.852
-0.153
-0.665
-0.732
-0.721
-0.694
-0.669
-0.657
-0.656
-0.654
-0.668
-0.690
-0.717
-0.730
-0.602
0.341
6.476
51.714
413.241
3411.407
18938.963
33583.895
109396.922
101531.438
100680.820
101456.133
52545.793
5889.076
1798.532
6.434
42.286
383.672
4188.889
49271.945
106603.906
135133.750
61093.621
13614.038
1630.110
209.682
32.968
5.289
0.319
-0.620
-0.775
-0.772
-0.749
-0.725
-0.707
-0.701
-0.701
-0.713
-0.735
-0.764
-0.778
-0.690
-0.088
3.583
25.856
175.051
981.781
3619.481
8487.976
102048.453
100587.695
100989.086
107805.016
78372.156
55321.473
12592.590
2.696
17.550
106.427
630.687
3001.635
8946.225
19393.816
22709.139
7858.358
1723.633
353.083
66.019
11.400
1.418
-0.479
-0.797
-0.825
-0.802
-0.781
-0.755
-0.743
-0.741
-0.752
-0.778
-0.800
-0.814
-0.769
-0.478
1.102
9.107
44.308
173.884
513.209
1649.691
17179.406
100241.148
101486.953
94555.359
105841.484
100416.773
34993.277
0.896
6.719
31.637
124.346
446.710
1475.019
4478.908
11190.687
14404.910
6412.524
1177.403
178.158
25.146
3.269
-0.229
-0.804
-0.874
-0.859
-0.836
-0.807
-0.789
-0.786
-0.793
-0.812
-0.828
-0.839
-0.821
-0.719
-0.159
2.191
10.112
31.811
81.090
264.204
1283.079
4981.663
8076.332
14448.690
76466.836
95663.102
18687.771
0.091
2.513
12.075
48.624
202.398
1066.452
7453.489
43856.121
78215.961
26388.396
3460.701
370.166
45.814
5.901
0.125
-0.793
-0.918
-0.901
-0.884
-0.859
-0.842
-0.830
-0.832
-0.838
-0.845
-0.855
-0.852
-0.830
-0.666
-0.025
2.014
6.950
17.880
46.193
126.463
321.347
687.995
2395.838
8558.620
10309.182
3393.110
-0.271
1.037
7.282
37.957
249.436
2316.737
30905.930
139054.406
175934.656
73896.203
6505.009
597.438
67.572
8.911
0.623
-0.743
-0.949
-0.940
-0.929
-0.910
-0.886
-0.858
-0.835
-0.824
-0.834
-0.850
-0.833
-0.780
-0.670
-0.371
0.412
2.383
6.037
12.630
22.745
44.217
105.664
327.022
711.275
824.224
412.540
-0.397
0.485
5.440
37.175
320.615
4730.022
101929.227
108571.328
115341.523
106495.078
11505.565
765.348
84.882
12.875
1.585
-0.541
-0.926
-0.969
-0.971
-0.951
-0.900
-0.822
-0.746
-0.717
-0.738
-0.714
-0.541
-0.089
0.519
1.096
1.331
1.930
3.232
5.165
7.086
9.862
18.967
43.358
73.640
77.535
49.018
-0.444
0.129
3.849
28.778
269.618
3798.566
95946.539
101188.289
101932.859
101866.758
9776.801
969.274
165.972
29.086
4.599
0.107
-0.737
-0.930
-0.986
-0.967
-0.861
-0.669
-0.499
-0.408
-0.375
-0.039
1.250
4.610
10.558
14.513
13.060
8.109
4.437
2.853
2.525
2.449
3.441
5.997
9.001
9.363
6.505
-0.476
-0.157
1.922
15.482
123.070
1257.609
13957.635
96392.562
105020.164
44234.676
19319.682
4664.719
678.933
87.028
12.498
1.897
-0.050
-0.642
-0.883
-0.910
-0.745
-0.413
-0.079
0.183
0.603
2.659
10.770
38.046
100.278
161.632
131.713
63.676
21.166
5.693
1.617
0.482
0.245
0.449
0.803
0.876
0.531
-0.492
-0.380
0.576
6.225
40.245
242.822
1456.119
6366.420
43516.309
101964.164
100558.047
35086.414
2423.231
210.613
26.696
6.331
1.982
0.225
-0.521
-0.737
-0.598
-0.176
0.430
1.138
2.986
12.012
59.549
311.426
1230.179
2613.572
2023.460
655.332
135.090
23.580
4.324
0.430
-0.367
-0.496
-0.434
-0.376
-0.353
-0.484
-0.481
-0.136
2.087
12.895
70.039
438.064
4933.484
86730.797
103665.141
102439.570
76417.859
3821.344
318.088
55.554
18.175
6.738
2.217
0.304
-0.381
-0.412
-0.013
0.833
2.635
9.186
40.242
270.919
2423.200
22970.365
85158.305
54154.746
7765.705
781.221
85.467
12.122
1.741
-0.261
-0.607
-0.599
-0.533
-0.471
-0.464
-0.508
-0.397
0.617
6.322
39.859
302.148
3302.153
41261.617
138296.062
119063.859
31035.527
2551.543
498.667
163.360
54.078
17.458
5.854
1.755
0.340
-0.093
0.141
1.362
5.921
25.021
113.202
823.122
13984.315
100233.555
100419.078
100527.211
76194.969
2960.587
216.825
26.092
3.786
0.097
-0.546
-0.587
-0.521
-0.460
-0.443
-0.506
-0.482
0.139
4.008
26.643
200.045
1948.426
20714.984
104010.352
55876.781
8488.759
2691.656
1815.869
635.536
152.007
36.962
10.693
4.099
1.797
0.775
0.755
3.047
13.284
59.402
254.742
1509.876
28981.420
101057.492
102721.453
104078.547
102203.289
4951.942
338.770
38.542
5.610
0.403
-0.478
-0.556
-0.496
-0.434
-0.424
-0.490
-0.518
-0.157
2.239
15.344
101.880
787.127
6189.421
22132.043
13389.162
4544.114
6749.671
5995.395
1824.767
348.660
69.610
19.734
8.979
5.418
3.291
3.137
8.280
31.367
119.781
465.519
1770.218
13076.432
102853.375
110529.891
118724.320
62589.953
3837.509
361.897
43.510
6.152
0.504
-0.442
-0.523
-0.462
-0.399
-0.402
-0.475
-0.527
-0.383
0.748
6.592
35.148
183.528
796.581
1797.148
1781.338
3460.675
8687.187
8898.008
3355.787
823.516
168.113
49.393
25.932
17.100
11.213
10.065
26.647
105.433
336.277
782.285
1712.159
3908.650
18570.570
62522.199
56927.254
15623.851
2263.839
278.644
36.993
5.032
0.311
-0.442
-0.490
-0.429
-0.367
-0.377
-0.458
-0.525
-0.515
-0.106
1.919
10.019
38.182
119.431
285.943
744.483
3309.460
16782.551
51079.516
29181.436
5106.132
732.274
222.472
111.672
57.968
31.753
26.207
83.292
411.569
1677.361
3528.671
3261.114
2174.782
2749.149
6530.834
9190.314
4185.100
922.114
142.411
21.554
3.103
0.002
-0.463
-0.465
-0.402
-0.338
-0.354
-0.438
-0.511
-0.555
-0.381
0.727
6.065
32.288
170.518
843.270
2890.743
13170.293
101656.219
100772.656
100401.875
39547.875
3363.796
1503.568
617.062
202.060
73.762
51.460
186.751
1314.775
7705.889
23235.051
24007.799
8921.731
2627.828
1789.491
1454.325
767.084
228.829
49.380
9.400
1.207
-0.277
-0.486
-0.448
-0.383
-0.313
-0.331
-0.415
-0.495
-0.524
-0.354
1.004
10.642
83.712
711.402
6474.265
35863.008
67153.734
112605.688
101595.930
100804.297
99649.633
16925.646
14035.643
4122.561
674.704
135.026
72.136
288.816
2675.873
27174.689
122977.195
112698.797
103251.844
10114.062
1800.327
586.461
188.486
58.123
14.991
2.945
0.154
-0.454
-0.497
-0.436
-0.364
-0.290
-0.309
-0.389
-0.465
-0.489
-0.236
1.746
17.129
163.224
2025.524
35011.102
100582.766
108524.469
185147.344
105013.125
101806.602
50243.188
86960.359
85258.219
15311.466
1492.680
185.138
74.293
305.031
3611.698
99280.133
108517.938
105436.031
101612.977
35916.113
2022.165
356.669
87.208
21.418
4.896
0.666
-0.359
-0.534
-0.500
-0.425
-0.346
-0.269
-0.284
-0.354
-0.426
-0.452
-0.113
2.241
19.610
180.648
2422.584
43509.387
100361.641
101772.164
111476.383
40961.047
24762.006
19343.961
85582.977
85162.125
15281.653
1464.696
163.190
55.668
219.326
2815.257
76570.875
101239.500
100934.094
100438.008
28552.492
1437.822
185.721
38.942
9.054
1.565
-0.184
-0.546
-0.560
-0.492
-0.407
-0.325
-0.253
-0.263
-0.321
-0.377
-0.361
0.097
2.737
18.944
133.110
1148.805
11257.477
70583.227
98868.531
22673.627
3976.088
1972.131
4459.891
15349.121
15275.812
4056.447
607.808
85.861
31.546
104.692
935.876
12621.839
100157.844
100137.344
75948.086
5895.303
525.232
71.577
14.875
3.137
0.222
-0.489
-0.606
-0.562
-0.481
-0.391
-0.307
-0.234
-0.244
-0.293
-0.316
-0.183
0.702
4.555
24.055
151.882
1281.176
11625.417
64923.410
81206.531
18957.008
2239.812
462.624
672.648
1459.516
1445.772
601.694
142.305
31.867
15.269
38.976
201.036
1150.109
4878.676
7744.469
3409.375
717.897
119.283
24.041
5.284
0.962
-0.298
-0.592
-0.604
-0.544
-0.469
-0.377
-0.295
-0.224
-0.225
-0.263
-0.226
0.136
2.034
9.621
43.848
275.725
3475.527
76036.031
100323.766
100363.570
100209.453
6476.445
462.348
120.251
146.895
141.102
76.542
28.236
9.621
8.478
16.936
45.013
134.436
314.213
423.792
275.397
116.653
39.737
12.332
3.748
0.851
-0.202
-0.527
-0.573
-0.519
-0.446
-0.361
-0.280
-0.213
-0.211
-0.235
-0.128
0.595
4.132
18.906
76.513
388.289
4586.724
100124.516
100076.789
100046.305
100026.000
8500.621
486.122
52.508
21.689
17.099
10.840
5.164
3.611
6.621
16.135
43.713
118.133
230.508
361.256
413.296
269.899
104.862
33.252
12.225
4.601
1.174
-0.104
-0.461
-0.489
-0.426
-0.348
-0.273
-0.209
-0.197
-0.209
-0.054
0.954
5.693
26.530
110.188
389.969
2157.238
28455.346
100080.055
100024.195
48428.391
3389.504
265.435
28.987
5.295
2.070
1.068
0.715
1.909
8.153
43.150
268.354
1345.179
2940.315
3559.770
4372.665
2452.352
640.086
167.093
75.788
31.620
8.819
1.645
-0.106
-0.406
-0.397
-0.332
-0.266
-0.204
-0.182
-0.192
-0.032
0.957
5.576
25.485
101.042
283.976
716.071
2803.535
10364.356
11359.792
3706.242
600.509
81.530
11.611
1.483
-0.141
-0.418
-0.153
1.854
16.479
173.168
2413.777
34230.340
102609.906
65634.234
42440.723
18978.381
3131.451
974.819
649.495
232.395
47.538
7.881
0.827
-0.247
-0.358
-0.315
-0.258
-0.200
-0.168
-0.185
-0.067
0.626
3.649
16.315
54.332
128.298
217.215
352.688
598.369
612.438
308.386
87.579
18.814
3.455
0.081
-0.579
-0.671
-0.326
2.581
29.854
480.812
13632.081
100478.719
105318.344
154094.969
123911.742
55062.840
7838.310
8440.404
7187.467
1492.723
194.764
21.810
2.457
-0.024
-0.312
-0.294
-0.246
-0.196
-0.152
-0.179
-0.130
0.215
1.644
6.638
19.788
40.667
56.231
63.212
64.742
57.434
32.678
13.424
3.607
0.497
-0.414
-0.642
-0.662
-0.345
2.573
33.650
566.876
19035.287
100354.250
103703.047
128261.086
109854.547
32836.371
10522.045
38636.797
33988.488
5238.209
436.774
38.140
3.845
0.158
-0.271
-0.275
-0.233
-0.191
-0.140
-0.168
-0.168
-0.036
0.467
1.999
5.318
9.939
12.965
12.557
10.434
7.417
4.384
1.845
0.325
-0.300
-0.531
-0.600
-0.598
-0.384
1.470
19.310
249.164
4295.633
91581.164
100960.711
104435.180
15666.616
5314.824
6299.400
30307.078
26842.832
4278.405
370.317
35.870
3.759
0.226
-0.241
-0.255
-0.218
-0.178
-0.123
-0.152
-0.178
-0.156
-0.017
0.359
1.067
1.979
2.555
2.358
1.728
1.066
0.458
-0.027
-0.304
-0.445
-0.509
-0.535
-0.536
-0.430
0.470
7.034
59.507
481.189
2917.797
6587.748
3983.075
1333.599
734.525
1419.811
3909.630
3511.951
948.527
143.677
18.642
2.426
0.113
-0.224
-0.233
-0.201
-0.166
0.020
0.208
0.845
2.903
7.994
15.971
18.081
11.271
4.770
1.217
0.073
-0.184
-0.219
-0.206
-0.194
-0.177
-0.165
-0.157
-0.155
-0.160
-0.160
-0.165
-0.170
-0.177
-0.182
-0.190
-0.201
-0.212
-0.222
-0.227
-0.229
-0.233
-0.235
-0.235
-0.234
-0.229
-0.221
-0.208
-0.193
-0.174
-0.153
1.734
2.588
5.374
16.909
57.588
144.918
167.534
98.042
28.948
6.175
0.931
-0.096
-0.255
-0.255
-0.239
-0.220
-0.202
-0.191
-0.191
-0.193
-0.197
-0.198
-0.202
-0.213
-0.224
-0.232
-0.247
-0.261
-0.275
-0.282
-0.287
-0.290
-0.294
-0.296
-0.294
-0.288
-0.279
-0.266
-0.251
-0.229
-0.203
17.921
21.518
28.097
82.531
367.007
1258.433
1800.165
730.783
143.338
22.045
2.937
0.120
-0.284
-0.310
-0.291
-0.270
-0.245
-0.233
-0.231
-0.232
-0.232
-0.240
-0.245
-0.255
-0.268
-0.283
-0.302
-0.318
-0.334
-0.347
-0.354
-0.353
-0.352
-0.350
-0.350
-0.343
-0.336
-0.321
-0.303
-0.284
-0.257
250.499
267.275
197.119
355.067
1625.719
8107.611
12247.026
3524.638
478.812
51.385
5.817
0.377
-0.311
-0.369
-0.349
-0.322
-0.295
-0.280
-0.278
-0.276
-0.279
-0.286
-0.295
-0.308
-0.322
-0.343
-0.358
-0.378
-0.399
-0.404
-0.384
-0.347
-0.310
-0.291
-0.308
-0.340
-0.360
-0.365
-0.348
-0.328
-0.304
6441.028
6516.187
2165.300
2418.263
5692.128
15779.184
21886.926
5903.108
629.486
65.568
6.913
0.473
-0.344
-0.426
-0.410
-0.382
-0.350
-0.332
-0.326
-0.326
-0.331
-0.337
-0.350
-0.364
-0.379
-0.399
-0.422
-0.442
-0.435
-0.369
-0.182
0.096
0.423
0.500
0.370
0.101
-0.114
-0.251
-0.326
-0.348
-0.337
100037.742
100330.438
29934.789
26793.461
68652.727
35694.504
10479.506
2572.884
363.182
44.668
5.585
0.325
-0.410
-0.477
-0.468
-0.441
-0.406
-0.386
-0.382
-0.383
-0.387
-0.391
-0.402
-0.421
-0.438
-0.455
-0.473
-0.464
-0.343
0.085
1.276
3.380
6.009
6.982
5.558
3.410
1.774
0.777
0.170
-0.158
-0.302
100062.945
100701.930
110296.867
103548.297
100359.562
100609.148
16017.155
1319.086
173.308
26.655
3.964
0.167
-0.459
-0.522
-0.516
-0.500
-0.467
-0.443
-0.438
-0.437
-0.441
-0.449
-0.459
-0.473
-0.495
-0.509
-0.508
-0.403
0.158
2.385
9.614
27.459
55.602
64.466
46.794
24.924
13.734
7.333
3.409
1.126
0.133
100063.422
100704.344
110308.273
102699.844
100375.117
100429.305
14177.559
1136.297
138.856
25.256
4.796
0.542
-0.389
-0.535
-0.553
-0.548
-0.531
-0.507
-0.495
-0.497
-0.498
-0.504
-0.513
-0.533
-0.551
-0.560
-0.514
-0.154
1.773
11.518
58.804
246.623
651.376
831.133
474.919
195.521
103.468
60.260
24.579
8.122
2.420
62495.266
62773.930
11986.021
24021.879
62749.559
33167.246
7537.753
1484.062
277.631
59.980
12.963
2.339
-0.036
-0.486
-0.568
-0.583
-0.582
-0.566
-0.553
-0.553
-0.557
-0.557
-0.567
-0.587
-0.602
-0.601
-0.477
0.374
5.834
42.590
329.494
2392.995
11354.923
16940.904
6117.416
1786.348
1181.507
629.522
186.957
45.792
13.554
1504.137
1601.690
1225.510
4351.467
24185.854
70314.953
40623.172
7282.611
1277.868
248.172
43.701
7.706
0.852
-0.340
-0.564
-0.613
-0.634
-0.626
-0.611
-0.603
-0.609
-0.616
-0.629
-0.640
-0.643
-0.627
-0.409
1.081
12.268
114.454
1329.766
20691.910
100058.812
100419.805
88496.430
24518.566
31853.361
10385.646
1659.812
263.041
75.547
87.412
137.859
528.556
5570.644
76672.195
104630.891
123028.422
45174.285
9640.694
1238.111
155.587
20.489
2.653
-0.085
-0.549
-0.654
-0.681
-0.681
-0.668
-0.655
-0.655
-0.650
-0.660
-0.676
-0.673
-0.636
-0.351
1.633
16.766
173.355
2609.387
67722.523
100154.492
102031.578
138943.906
115298.062
100884.766
100491.758
12485.013
1876.500
612.422
12.270
48.007
386.533
4235.816
50652.613
138966.891
200048.344
111390.477
101006.312
5946.457
404.487
43.338
5.444
0.339
-0.540
-0.704
-0.738
-0.737
-0.722
-0.702
-0.691
-0.687
-0.701
-0.704
-0.691
-0.635
-0.361
1.449
14.935
141.287
1856.933
38952.922
100247.188
104453.297
200030.172
109438.641
101271.680
105388.094
64382.434
32745.139
8579.001
3.895
24.967
176.677
1368.100
10749.679
116299.156
112645.320
102906.773
100745.734
11618.739
650.894
71.474
9.880
1.095
-0.483
-0.756
-0.797
-0.792
-0.771
-0.750
-0.733
-0.724
-0.726
-0.716
-0.674
-0.594
-0.366
0.811
8.238
68.007
605.108
5856.371
35161.539
63887.578
116907.742
102420.453
103331.250
167745.203
125465.211
101058.094
100087.281
1.465
10.510
60.588
371.227
2934.349
40444.984
102107.781
104811.977
107129.297
9246.115
1090.626
146.744
21.606
2.774
-0.290
-0.795
-0.853
-0.846
-0.824
-0.798
-0.773
-0.752
-0.739
-0.700
-0.617
-0.493
-0.300
0.263
3.380
20.781
117.289
615.035
1952.403
3362.428
15069.929
100647.109
107092.656
160514.984
104887.109
100414.938
100058.031
0.317
3.876
20.981
113.407
719.134
5338.774
32456.635
127181.094
108668.906
61802.746
5490.023
469.801
49.768
5.710
0.071
-0.796
-0.904
-0.896
-0.874
-0.840
-0.800
-0.758
-0.707
-0.635
-0.487
-0.310
-0.103
0.078
0.912
4.985
21.524
69.063
171.360
353.034
1175.827
4358.638
10282.776
102635.805
100599.086
100130.078
100037.656
-0.204
1.333
8.555
45.247
277.945
2594.124
50087.035
102670.820
102221.945
100876.117
23134.158
1082.110
88.753
8.982
0.443
-0.789
-0.943
-0.938
-0.921
-0.877
-0.811
-0.717
-0.608
-0.485
-0.312
-0.118
0.026
0.072
0.063
0.803
3.438
10.088
22.137
48.909
127.376
345.579
1423.455
12702.922
75956.531
95611.945
20703.248
-0.409
0.386
4.647
29.333
217.533
2662.333
57035.594
111450.492
113880.047
104460.695
26152.420
1225.337
96.306
10.803
0.710
-0.753
-0.954
-0.965
-0.956
-0.889
-0.759
-0.568
-0.327
-0.131
-0.057
-0.002
0.091
0.039
-0.061
-0.076
0.310
1.365
3.534
8.269
19.608
55.942
215.056
915.286
2628.868
3119.923
1233.635
-0.467
0.031
3.163
22.685
180.963
1651.042
19077.080
148446.250
160511.391
89705.484
7992.654
656.245
76.510
10.495
1.102
-0.542
-0.859
-0.936
-0.942
-0.837
-0.567
-0.110
0.414
0.665
0.565
0.371
0.345
0.655
1.085
1.427
1.215
0.885
0.796
1.505
3.722
10.480
32.347
87.593
179.062
190.537
110.126
-0.476
-0.168
2.025
16.007
111.494
961.619
8261.080
40306.633
57881.719
15621.574
2477.308
388.541
75.737
15.310
3.019
0.440
-0.283
-0.627
-0.796
-0.646
-0.056
1.042
2.374
2.895
2.447
1.794
2.528
6.233
12.283
17.494
15.364
8.276
3.305
0.969
0.604
1.629
4.799
10.970
17.314
18.152
12.642
-0.486
-0.323
0.916
8.148
54.389
347.813
2015.475
7526.184
9611.593
4741.797
2224.495
769.587
175.025
35.336
9.887
4.562
2.204
0.605
-0.182
-0.184
0.874
3.176
5.965
7.083
6.453
6.654
15.140
47.525
123.410
199.130
160.989
76.247
22.597
5.475
0.776
-0.043
0.276
1.099
1.880
1.929
1.392
-0.486
-0.442
0.135
3.287
19.431
94.587
401.523
1336.431
3965.613
9103.684
8517.200
2624.272
474.739
89.892
32.719
20.097
10.987
4.661
1.527
0.764
1.951
5.553
10.050
13.098
13.527
22.157
80.803
396.113
1713.442
3708.666
2845.381
821.331
161.725
25.969
3.790
0.076
-0.477
-0.417
-0.269
-0.202
-0.206
-0.471
-0.493
-0.299
0.982
7.132
36.473
208.146
1557.803
12955.737
49267.203
32860.926
6520.523
926.479
256.802
127.074
74.686
38.085
15.672
5.698
2.604
2.952
6.367
11.453
16.327
28.407
81.617
402.030
3819.468
39005.820
100043.430
100023.953
11352.736
966.476
95.241
11.440
1.086
-0.444
-0.619
-0.565
-0.501
-0.440
-0.451
-0.498
-0.471
0.125
3.881
29.119
294.775
5122.748
102214.109
107070.875
107227.789
24305.420
3016.051
1860.905
713.819
241.049
94.550
33.419
13.157
6.504
4.373
5.693
10.365
22.986
78.664
362.409
1723.925
23979.301
100629.922
100231.359
100113.852
100062.477
4073.675
236.867
23.383
2.466
-0.226
-0.592
-0.570
-0.507
-0.437
-0.429
-0.489
-0.515
-0.146
2.803
27.659
342.296
8944.381
100576.148
101349.148
102268.094
57000.699
29541.064
23093.182
5462.129
800.203
168.375
54.719
25.200
14.874
8.465
6.258
11.339
42.252
237.296
1547.733
7858.147
57796.539
104526.984
101049.320
100427.984
100215.680
7102.581
326.314
30.311
3.307
-0.069
-0.547
-0.542
-0.477
-0.414
-0.406
-0.471
-0.529
-0.326
1.542
16.850
189.632
3212.685
80545.164
100441.984
103574.203
60733.410
100723.695
100280.383
25685.650
1880.592
246.065
72.782
44.385
32.670
19.251
12.516
22.668
96.931
581.119
4639.029
29202.395
67194.062
117076.422
102755.422
100988.352
100505.484
3541.442
249.130
26.080
3.302
-0.033
-0.511
-0.510
-0.445
-0.385
-0.384
-0.453
-0.519
-0.463
0.413
6.842
57.682
486.501
3552.770
11240.896
11274.278
62018.438
101718.711
103431.133
34064.031
2837.961
378.279
129.018
103.176
90.009
58.892
35.948
73.258
348.145
1534.758
6495.852
29865.945
57209.074
42629.773
98385.375
55212.785
8264.760
934.439
114.720
17.257
2.312
-0.135
-0.489
-0.474
-0.411
-0.349
-0.358
-0.436
-0.506
-0.536
-0.250
1.716
12.143
62.082
247.949
626.876
2216.100
18807.922
106686.328
154128.453
94511.664
11380.191
1406.647
582.961
425.888
356.979
210.382
109.963
250.487
2081.852
14121.803
40688.461
30247.760
15528.348
6599.125
3694.764
2440.407
864.908
218.373
46.871
8.597
1.154
-0.280
-0.484
-0.447
-0.385
-0.320
-0.334
-0.416
-0.491
-0.548
-0.462
0.295
4.085
19.776
79.197
313.743
1693.167
27565.969
104290.906
103835.492
101530.703
102422.938
10814.430
7446.669
2776.501
1210.067
551.590
240.727
637.080
8640.658
100641.219
102171.398
103759.773
23431.918
2417.383
650.807
328.063
164.397
60.474
16.313
3.361
0.230
-0.424
-0.486
-0.429
-0.363
-0.293
-0.309
-0.393
-0.472
-0.521
-0.440
0.279
4.782
29.946
174.704
929.224
3889.712
57107.949
101551.359
100768.438
102580.867
131468.719
106462.961
100555.219
32193.121
3438.410
868.699
324.984
911.790
12968.789
103445.047
118742.039
135075.000
44108.535
3605.259
476.317
125.702
47.990
17.283
5.020
0.827
-0.281
-0.506
-0.484
-0.415
-0.341
-0.269
-0.287
-0.363
-0.440
-0.491
-0.375
0.644
6.989
50.267
364.617
2465.260
10246.070
32053.783
104119.570
101091.406
107830.953
200029.031
103431.289
100374.961
100463.016
8326.103
818.836
274.092
629.800
6249.915
70836.961
195602.062
200036.422
71876.406
5744.431
555.313
88.099
22.380
6.326
1.349
-0.132
-0.504
-0.544
-0.476
-0.396
-0.320
-0.248
-0.266
-0.330
-0.402
-0.456
-0.307
0.902
8.067
55.886
398.443
2670.050
10620.815
16723.766
32766.658
101131.711
75525.328
108507.273
100777.453
100140.711
100150.984
7909.938
557.174
165.454
324.733
1695.097
13402.003
87228.031
107040.562
50008.684
4687.241
439.084
59.510
12.230
2.508
0.111
-0.491
-0.588
-0.548
-0.468
-0.381
-0.301
-0.233
-0.246
-0.299
-0.365
-0.399
-0.211
1.041
7.980
47.908
267.559
1383.290
4312.998
5338.188
3252.394
3244.670
4481.749
35562.082
100129.906
100037.602
34983.012
2432.169
245.167
85.584
144.613
497.168
2815.377
13176.583
21168.799
8682.263
1497.125
190.375
29.774
5.601
0.735
-0.373
-0.595
-0.600
-0.541
-0.459
-0.364
-0.282
-0.216
-0.228
-0.275
-0.323
-0.316
-0.004
1.651
9.869
55.265
329.515
1690.900
5462.139
6052.715
2469.969
689.549
614.319
2462.105
7740.365
7726.130
2397.145
422.239
79.848
51.531
80.825
158.755
460.754
1207.948
1766.185
926.461
266.202
61.375
13.178
2.627
0.102
-0.510
-0.617
-0.584
-0.521
-0.441
-0.351
-0.267
-0.205
-0.210
-0.252
-0.278
-0.192
0.357
2.909
14.709
86.392
669.872
5364.081
25526.619
31508.309
7785.981
1088.422
199.286
222.822
415.909
412.090
200.537
64.417
30.878
47.947
79.262
101.718
118.885
183.270
244.777
203.339
114.975
45.969
14.729
4.400
0.999
-0.132
-0.484
-0.539
-0.494
-0.414
-0.331
-0.257
-0.195
-0.196
-0.233
-0.235
-0.057
0.835
4.297
18.772
101.479
776.115
7043.207
34965.754
43406.766
10298.622
1231.813
151.615
39.541
37.849
35.556
22.311
12.870
18.155
40.327
75.559
98.947
149.343
338.428
856.836
1289.208
790.776
264.347
70.795
23.218
8.696
2.589
0.210
-0.375
-0.451
-0.392
-0.317
-0.251
-0.192
-0.182
-0.214
-0.200
0.037
1.170
5.261
19.479
75.568
436.813
2861.328
10298.407
12513.179
4050.371
649.146
88.700
15.152
5.295
3.754
2.971
3.682
9.999
26.793
62.934
184.629
707.946
2911.499
14309.224
31599.457
13882.397
2487.043
466.667
201.804
77.320
19.513
3.699
0.215
-0.338
-0.366
-0.302
-0.240
-0.186
-0.165
-0.197
-0.182
0.048
1.107
4.741
15.047
43.185
148.027
533.753
1450.494
1569.077
701.048
172.482
33.044
5.776
0.889
0.066
0.077
1.120
4.953
19.196
97.560
762.769
5712.125
29081.064
106482.938
101010.953
100294.047
19821.158
4911.776
3590.835
955.020
132.701
17.742
1.937
-0.104
-0.320
-0.287
-0.231
-0.181
-0.152
-0.184
-0.179
-0.010
0.705
2.945
8.347
19.897
41.818
94.117
166.988
174.665
100.106
35.150
8.969
1.510
-0.189
-0.549
-0.488
0.097
2.827
19.814
196.110
2735.869
39965.074
148442.047
155180.891
103963.422
101312.992
71083.273
102017.562
100131.070
12182.970
727.951
54.190
5.261
0.255
-0.264
-0.273
-0.223
-0.178
-0.135
-0.170
-0.177
-0.105
0.243
1.262
3.615
7.081
11.812
17.767
23.178
22.611
14.265
5.981
1.693
0.048
-0.493
-0.631
-0.599
-0.261
1.837
18.513
205.187
3270.687
56374.598
128262.641
180441.312
104877.492
103469.047
131433.984
101443.953
100099.859
80431.070
1966.088
104.957
7.908
0.559
-0.216
-0.255
-0.214
-0.169
-0.121
-0.152
-0.177
-0.162
-0.033
0.338
1.057
2.071
2.905
3.567
3.687
3.202
1.973
0.739
-0.009
-0.386
-0.539
-0.585
-0.570
-0.390
0.936
11.228
103.479
1079.917
10211.982
34586.758
47131.219
97185.070
41680.715
95886.117
100444.117
100048.562
55153.562
1789.770
97.392
7.434
0.538
-0.199
-0.238
-0.199
-0.160
-0.109
-0.133
-0.163
-0.182
-0.155
-0.066
0.108
0.330
0.479
0.518
0.422
0.249
0.013
-0.207
-0.361
-0.451
-0.502
-0.516
-0.511
-0.432
0.198
4.096
31.080
193.579
880.345
1964.223
2653.931
3387.183
2555.538
9289.674
55241.355
48771.309
6429.132
474.297
43.791
4.405
0.241
-0.204
-0.218
-0.185
-0.151
-0.069
0.002
0.224
0.913
2.383
4.101
4.570
3.030
1.306
0.231
-0.131
-0.227
-0.232
-0.220
-0.206
-0.193
-0.182
-0.177
-0.178
-0.177
-0.181
-0.183
-0.188
-0.195
-0.202
-0.208
-0.219
-0.227
-0.237
-0.246
-0.246
-0.241
-0.238
-0.234
-0.229
-0.220
-0.210
-0.197
-0.182
-0.162
-0.144
0.943
1.333
2.157
5.008
12.836
24.730
27.661
17.006
6.651
1.696
0.124
-0.233
-0.283
-0.271
-0.256
-0.240
-0.226
-0.218
-0.216
-0.218
-0.219
-0.220
-0.225
-0.228
-0.238
-0.250
-0.267
-0.281
-0.293
-0.302
-0.305
-0.300
-0.297
-0.293
-0.288
-0.278
-0.268
-0.255
-0.237
-0.215
-0.191
9.785
11.362
12.070
21.363
54.430
113.462
136.418
74.310
23.911
5.453
0.741
-0.195
-0.335
-0.329
-0.312
-0.293
-0.275
-0.268
-0.262
-0.260
-0.262
-0.263
-0.264
-0.263
-0.277
-0.296
-0.323
-0.339
-0.352
-0.364
-0.369
-0.362
-0.349
-0.341
-0.336
-0.333
-0.324
-0.311
-0.291
-0.270
-0.245
99.518
105.571
74.393
90.713
187.966
369.114
427.000
218.679
56.524
10.854
1.557
-0.119
-0.378
-0.391
-0.371
-0.347
-0.327
-0.318
-0.314
-0.314
-0.312
-0.313
-0.311
-0.312
-0.322
-0.353
-0.378
-0.399
-0.408
-0.408
-0.383
-0.334
-0.278
-0.264
-0.278
-0.317
-0.344
-0.350
-0.341
-0.318
-0.294
1243.910
1268.045
554.945
441.707
669.999
791.724
692.584
299.957
74.846
14.044
1.926
-0.103
-0.417
-0.447
-0.438
-0.411
-0.385
-0.376
-0.371
-0.368
-0.370
-0.370
-0.367
-0.369
-0.385
-0.406
-0.429
-0.445
-0.430
-0.341
-0.109
0.282
0.648
0.807
0.550
0.189
-0.095
-0.256
-0.327
-0.343
-0.328
19009.191
19077.268
3984.058
2240.085
3508.238
2247.659
847.214
255.092
61.721
11.751
1.709
-0.166
-0.455
-0.477
-0.482
-0.469
-0.446
-0.434
-0.428
-0.429
-0.430
-0.429
-0.431
-0.441
-0.457
-0.468
-0.479
-0.457
-0.297
0.249
1.745
4.686
8.184
9.391
7.209
3.905
1.712
0.577
0.047
-0.217
-0.308
100021.555
100150.703
14626.181
6121.078
11439.167
6479.608
1415.750
240.286
49.432
10.245
1.922
-0.033
-0.420
-0.460
-0.484
-0.496
-0.496
-0.494
-0.487
-0.485
-0.484
-0.487
-0.496
-0.507
-0.520
-0.526
-0.511
-0.364
0.367
3.415
14.045
40.352
82.448
101.381
65.900
30.382
12.679
5.653
2.336
0.701
0.022
70846.109
70976.203
9855.123
6008.646
11460.425
5942.659
1440.415
260.837
64.659
17.955
4.703
0.814
-0.119
-0.306
-0.396
-0.478
-0.536
-0.549
-0.541
-0.541
-0.541
-0.544
-0.554
-0.561
-0.561
-0.552
-0.482
0.012
2.669
16.999
88.050
412.913
1228.252
1575.970
840.097
248.134
84.124
36.716
15.302
5.549
1.898
6440.836
6513.470
2098.434
2018.980
3463.244
2667.017
1203.370
502.233
207.410
66.152
16.264
3.515
0.676
0.052
-0.195
-0.386
-0.528
-0.584
-0.601
-0.600
-0.594
-0.595
-0.597
-0.593
-0.571
-0.535
-0.339
0.879
8.374
63.863
559.294
5325.778
34970.805
54142.828
17013.420
2350.223
629.428
279.633
95.971
31.767
11.630
443.491
474.209
357.437
727.279
1976.802
4016.796
4714.658
3721.428
1495.772
350.794
62.598
11.291
2.326
0.628
0.098
-0.271
-0.514
-0.618
-0.650
-0.650
-0.645
-0.643
-0.634
-0.602
-0.545
-0.446
-0.066
2.067
18.634
188.109
2852.464
75894.117
100082.727
100248.164
101082.211
19328.164
6611.674
2723.375
664.537
196.565
77.296
39.676
58.982
148.773
758.627
3970.302
17879.324
90242.594
101605.562
25841.021
2482.377
248.109
28.943
4.895
1.188
0.242
-0.245
-0.531
-0.662
-0.697
-0.691
-0.678
-0.678
-0.664
-0.603
-0.482
-0.259
0.306
3.166
25.766
289.622
6418.795
100075.891
100211.781
100809.922
107128.797
102573.383
97152.375
26099.094
4425.036
1974.621
793.315
6.235
20.687
113.386
753.452
7070.371
104925.422
103577.180
101208.758
100349.148
15355.052
729.598
63.451
8.463
1.598
0.197
-0.337
-0.602
-0.718
-0.743
-0.729
-0.709
-0.701
-0.671
-0.573
-0.350
0.011
0.675
3.362
23.492
235.972
4459.087
100105.836
100313.031
101558.766
120835.625
128402.750
102041.117
108592.789
55489.812
60994.812
15322.515
1.904
11.705
73.187
584.773
10058.747
101392.930
101255.078
100861.891
100724.812
35334.227
1170.359
103.072
14.067
2.125
0.035
-0.508
-0.714
-0.785
-0.793
-0.752
-0.715
-0.688
-0.625
-0.447
-0.071
0.558
1.279
3.061
14.077
105.989
1152.202
15339.175
100250.461
101217.320
75874.445
105187.375
105276.367
167824.703
105462.484
100551.812
100111.820
0.641
6.023
39.802
342.438
5028.393
100484.250
102053.094
109442.539
115297.438
21667.488
1928.473
217.583
27.821
3.673
0.009
-0.676
-0.824
-0.851
-0.829
-0.759
-0.682
-0.601
-0.451
-0.119
0.549
1.528
2.600
3.538
7.336
33.528
198.029
1167.532
4160.224
6287.195
5580.443
17866.340
36934.602
109556.586
101741.617
100554.312
100206.680
0.014
2.680
18.046
130.379
1175.234
12709.696
108076.664
200052.703
125484.070
102415.180
11578.551
729.490
66.689
7.129
0.260
-0.754
-0.903
-0.905
-0.851
-0.747
-0.591
-0.369
-0.031
0.552
1.546
3.290
4.848
5.326
5.104
9.468
34.573
113.111
264.732
376.929
621.073
1664.470
8691.607
101109.547
100830.508
100601.383
100254.156
-0.309
0.896
7.631
49.595
371.333
4555.020
102482.859
103017.961
101410.297
100391.531
67785.742
1868.911
117.321
11.201
0.545
-0.785
-0.950
-0.940
-0.865
-0.697
-0.396
0.109
0.842
1.720
2.943
4.861
6.559
6.679
4.848
3.606
6.211
14.824
29.359
47.970
91.749
272.833
1760.620
20968.725
100414.961
100363.859
39097.090
-0.448
0.151
3.850
27.279
252.338
4192.989
100426.172
100863.023
100852.141
100417.977
67816.703
1876.568
119.011
11.614
0.726
-0.732
-0.940
-0.943
-0.858
-0.583
0.027
1.088
2.493
3.839
4.443
5.418
6.579
5.965
3.997
2.049
1.308
2.125
4.140
7.946
18.373
60.007
271.947
1414.826
4184.242
4983.427
1918.176
-0.480
-0.162
2.147
16.977
141.008
1572.472
28824.945
101459.414
101718.133
100770.359
14003.100
860.137
75.528
9.093
0.958
-0.340
-0.640
-0.769
-0.718
-0.251
1.078
3.484
6.585
8.701
7.869
6.182
5.256
4.597
3.465
2.341
1.351
0.709
0.535
1.140
3.741
12.623
44.109
128.405
247.020
260.225
149.844
-0.481
-0.317
1.019
8.995
59.914
400.253
2713.003
12679.216
22274.301
9231.005
1655.998
243.970
41.432
9.185
3.446
2.168
1.197
0.208
-0.137
0.629
3.849
10.808
20.289
23.717
18.468
10.837
6.950
7.406
10.660
12.826
11.472
6.386
2.162
0.468
0.452
2.251
7.115
16.468
25.606
26.761
18.182
-0.481
-0.424
0.257
4.044
22.278
106.844
422.807
1114.259
1435.187
939.586
433.009
160.892
51.754
22.444
18.746
16.711
10.367
4.670
1.937
2.724
9.125
27.511
55.647
68.325
48.121
25.889
20.155
37.314
85.135
132.272
106.831
51.304
16.319
3.761
0.408
0.002
0.693
1.971
3.143
3.264
2.278
-0.472
-0.480
-0.211
1.278
8.043
33.585
115.093
351.474
984.451
1883.160
1409.977
502.098
153.427
90.750
100.979
94.321
57.656
23.310
8.532
6.458
16.690
48.618
107.035
132.963
95.230
60.000
84.561
281.963
984.891
1862.014
1445.029
478.002
99.582
18.622
2.523
-0.108
-0.413
-0.247
-0.038
0.035
-0.029
-0.453
-0.497
-0.432
0.196
3.380
19.527
129.820
1341.166
15489.099
71457.938
34568.305
3966.727
771.709
531.760
566.790
522.048
260.050
85.931
28.214
15.056
21.288
53.356
115.981
148.535
130.993
181.563
482.719
2066.145
14026.938
48500.922
28277.631
4856.967
557.047
62.904
7.914
0.589
-0.499
-0.579
-0.516
-0.448
-0.393
-0.431
-0.486
-0.503
-0.160
2.429
24.334
329.800
7986.502
100200.234
100451.961
100863.672
45971.824
8324.775
6420.250
3039.506
1878.471
816.150
223.203
77.606
39.354
27.088
39.148
73.354
111.066
240.582
1127.720
4630.225
15755.182
102853.727
100611.016
100104.461
38945.785
2020.597
151.694
15.036
1.407
-0.373
-0.588
-0.550
-0.483
-0.410
-0.407
-0.467
-0.510
-0.279
2.205
26.653
443.698
15203.810
100100.039
100396.625
103524.156
148523.328
101973.367
100798.766
27477.518
4262.501
1237.642
366.842
173.281
103.198
49.779
29.725
42.647
117.487
870.378
9450.958
85897.703
116901.078
148444.953
104457.406
100410.766
85160.172
3116.897
202.691
19.799
1.941
-0.283
-0.548
-0.519
-0.454
-0.386
-0.384
-0.449
-0.504
-0.361
1.324
18.323
249.163
5246.254
100071.562
100682.289
115301.383
123953.922
100994.195
100637.156
101262.094
7805.217
1082.462
403.545
324.188
229.764
102.839
45.767
50.108
216.652
2203.782
48744.762
100706.305
107823.391
200052.984
116923.664
100943.312
31515.758
1727.986
137.644
15.461
1.633
-0.273
-0.522
-0.489
-0.426
-0.360
-0.358
-0.431
-0.498
-0.460
0.352
7.011
68.732
674.803
5858.108
22060.551
30903.461
102089.742
101341.133
102366.977
102049.992
8682.730
849.006
469.520
596.094
569.179
339.802
133.496
144.017
722.497
4813.757
59438.621
103879.742
102307.391
109532.695
47001.234
19621.256
3500.441
470.117
62.470
8.841
0.957
-0.329
-0.496
-0.453
-0.392
-0.327
-0.332
-0.410
-0.482
-0.517
-0.268
1.672
13.543
73.366
309.673
932.976
6472.411
102342.234
120732.797
167759.625
104019.734
9600.687
1643.853
1414.817
2614.318
3562.514
1922.329
523.640
575.264
5457.220
68636.031
111403.266
200097.891
111561.953
55660.922
6196.222
1394.813
425.758
96.187
20.211
3.610
0.248
-0.414
-0.484
-0.426
-0.363
-0.300
-0.307
-0.388
-0.463
-0.525
-0.482
0.085
2.856
13.573
52.194
225.961
1667.710
19710.592
120735.891
116971.273
104670.398
65097.855
16555.156
16043.636
14399.433
19314.877
8619.870
1639.341
1711.335
35229.719
100402.500
101528.273
105199.352
107965.273
6637.842
1012.403
224.378
70.659
22.722
6.087
1.039
-0.232
-0.484
-0.472
-0.405
-0.340
-0.275
-0.284
-0.362
-0.440
-0.503
-0.500
-0.183
1.594
9.482
43.597
195.507
1348.563
28853.814
100968.711
101029.398
104373.047
185222.969
104424.727
103083.414
102002.984
39024.426
14189.702
2481.810
2708.592
61419.270
100800.094
101462.602
102033.305
101385.109
4957.820
388.877
69.340
19.409
6.143
1.536
-0.062
-0.473
-0.517
-0.461
-0.387
-0.316
-0.249
-0.262
-0.338
-0.415
-0.474
-0.462
-0.101
2.047
12.296
60.089
246.799
1109.004
13030.576
100370.930
100738.406
115311.891
148465.969
102411.281
101605.281
107046.109
27795.373
6579.328
1811.996
2770.519
20689.580
101588.367
103304.914
104495.539
50660.855
2563.338
247.401
37.460
8.306
1.826
0.039
-0.479
-0.565
-0.524
-0.447
-0.369
-0.294
-0.232
-0.244
-0.308
-0.374
-0.438
-0.415
0.015
2.406
13.544
62.981
248.179
709.694
2432.190
15604.027
54786.605
46693.086
105335.695
100633.219
100444.828
101236.203
16986.268
1781.559
931.924
1774.279
3923.101
18345.881
51196.699
29527.682
6075.712
928.054
138.928
23.487
4.198
0.450
-0.437
-0.603
-0.588
-0.521
-0.438
-0.353
-0.278
-0.216
-0.225
-0.280
-0.336
-0.396
-0.361
0.103
2.451
12.831
53.595
167.575
379.160
609.849
1130.831
2059.730
5396.083
85548.711
100119.477
100085.508
85265.281
4267.098
514.438
402.009
706.193
970.228
1479.056
2437.832
2399.714
1123.952
296.387
63.320
12.382
2.062
-0.118
-0.576
-0.617
-0.578
-0.514
-0.428
-0.335
-0.258
-0.197
-0.212
-0.257
-0.303
-0.348
-0.277
0.318
3.084
15.318
63.297
214.854
466.495
523.003
352.368
277.816
720.851
4483.835
15277.163
15271.996
4456.010
644.845
176.406
299.708
584.641
620.211
441.231
393.661
384.774
237.950
95.129
29.930
7.985
1.640
-0.111
-0.547
-0.598
-0.555
-0.487
-0.404
-0.317
-0.244
-0.188
-0.195
-0.235
-0.276
-0.295
-0.168
0.587
4.193
21.250
105.085
422.099
980.063
1151.558
538.801
164.680
121.021
295.407
603.716
602.897
291.390
108.268
131.985
430.048
989.229
1006.527
529.614
285.985
294.198
266.413
153.758
61.916
19.115
5.385
1.297
-0.018
-0.433
-0.503
-0.458
-0.380
-0.302
-0.237
-0.180
-0.182
-0.217
-0.252
-0.242
-0.038
0.874
4.733
23.507
117.044
480.898
1227.589
1331.903
604.319
155.994
43.959
33.811
46.661
46.238
31.676
32.099
111.570
415.621
972.770
1004.018
614.121
728.568
1646.575
2247.975
1382.221
405.321
97.399
29.898
11.363
3.281
0.402
-0.304
-0.405
-0.356
-0.287
-0.228
-0.175
-0.167
-0.201
-0.228
-0.206
0.028
0.919
4.186
17.492
74.410
266.779
601.491
648.920
329.299
93.945
21.803
6.984
5.301
5.060
5.566
14.660
59.712
201.968
428.904
510.443
765.984
4347.743
29167.846
76548.664
31693.855
4221.772
639.034
293.646
103.480
25.686
4.596
0.399
-0.280
-0.328
-0.274
-0.215
-0.166
-0.151
-0.183
-0.209
-0.189
0.014
0.717
2.873
9.414
30.281
83.879
162.066
172.821
99.621
35.123
9.190
2.056
0.435
0.275
1.146
5.363
20.762
64.123
134.694
344.297
2015.134
36077.254
101131.312
100676.617
100469.922
40942.887
8844.538
6542.609
1498.154
195.237
21.820
2.454
-0.011
-0.283
-0.258
-0.207
-0.162
-0.138
-0.167
-0.194
-0.187
-0.055
0.365
1.431
3.938
9.753
21.758
33.976
35.504
22.735
9.588
2.716
0.318
-0.374
-0.458
-0.095
1.376
6.166
20.691
75.861
464.047
4265.625
103037.039
101886.328
100673.180
101936.523
143193.969
103393.953
100173.594
30170.037
1239.549
72.487
6.468
0.408
-0.229
-0.247
-0.200
-0.157
-0.122
-0.151
-0.181
-0.184
-0.138
0.057
0.520
1.338
2.702
4.597
6.530
6.576
4.439
1.876
0.353
-0.308
-0.548
-0.582
-0.460
0.023
1.830
9.814
61.547
453.702
3664.754
64029.141
102037.930
100662.758
105882.039
175877.188
102196.438
100140.555
100013.211
3504.538
142.228
10.354
0.763
-0.180
-0.232
-0.189
-0.151
-0.110
-0.134
-0.163
-0.183
-0.179
-0.121
0.019
0.253
0.518
0.857
1.013
0.935
0.498
0.041
-0.273
-0.453
-0.535
-0.549
-0.515
-0.359
0.452
5.000
33.201
214.769
1216.128
8966.094
96317.047
100383.977
100331.180
108494.758
100649.227
100062.859
100007.242
3176.083
131.713
9.705
0.725
-0.163
-0.216
-0.178
-0.143
-0.097
-0.118
-0.143
-0.171
-0.187
-0.184
-0.165
-0.128
-0.084
-0.056
-0.061
-0.122
-0.215
-0.310
-0.392
-0.449
-0.478
-0.487
-0.480
-0.429
-0.076
1.793
11.558
56.525
237.281
896.760
2982.390
5442.593
4147.607
19754.844
100122.492
100019.023
13585.404
793.227
58.223
5.359
0.360
-0.176
-0.200
-0.167
-0.135
-0.143
-0.135
-0.085
0.074
0.369
0.673
0.742
0.452
0.090
-0.147
-0.233
-0.250
-0.242
-0.232
-0.218
-0.208
-0.201
-0.199
-0.197
-0.197
-0.199
-0.197
-0.186
-0.175
-0.178
-0.199
-0.222
-0.240
-0.251
-0.258
-0.260
-0.253
-0.244
-0.235
-0.225
-0.215
-0.202
-0.188
-0.171
-0.154
-0.137
0.263
0.378
0.575
1.155
2.344
3.662
3.910
2.694
1.019
0.114
-0.217
-0.299
-0.300
-0.287
-0.273
-0.259
-0.251
-0.244
-0.241
-0.241
-0.235
-0.211
-0.169
-0.134
-0.134
-0.182
-0.247
-0.288
-0.308
-0.318
-0.322
-0.317
-0.305
-0.295
-0.285
-0.273
-0.259
-0.244
-0.225
-0.204
-0.179
3.224
3.713
3.901
5.195
8.715
13.042
14.256
8.619
3.534
0.763
-0.107
-0.336
-0.359
-0.346
-0.333
-0.315
-0.305
-0.299
-0.294
-0.287
-0.271
-0.224
-0.129
-0.059
-0.052
-0.138
-0.258
-0.336
-0.366
-0.375
-0.379
-0.375
-0.358
-0.342
-0.334
-0.326
-0.314
-0.300
-0.281
-0.258
-0.232
22.589
24.459
19.967
20.023
27.469
36.267
33.498
19.299
7.318
1.790
0.053
-0.347
-0.412
-0.409
-0.396
-0.376
-0.361
-0.352
-0.351
-0.345
-0.319
-0.248
-0.120
0.006
-0.010
-0.120
-0.269
-0.370
-0.414
-0.414
-0.391
-0.346
-0.288
-0.268
-0.289
-0.319
-0.346
-0.345
-0.332
-0.308
-0.283
155.485
161.222
95.087
73.405
84.025
79.500
57.767
28.974
9.837
2.408
0.152
-0.367
-0.442
-0.451
-0.450
-0.438
-0.427
-0.417
-0.410
-0.403
-0.379
-0.309
-0.189
-0.070
-0.057
-0.177
-0.316
-0.412
-0.429
-0.344
-0.131
0.227
0.619
0.708
0.515
0.151
-0.137
-0.284
-0.336
-0.340
-0.322
796.819
809.980
377.056
226.901
248.881
193.343
94.155
36.001
11.473
2.950
0.350
-0.291
-0.384
-0.396
-0.430
-0.455
-0.474
-0.477
-0.467
-0.463
-0.449
-0.402
-0.319
-0.235
-0.224
-0.307
-0.394
-0.431
-0.290
0.287
1.771
4.615
7.500
8.537
6.458
3.521
1.304
0.312
-0.111
-0.273
-0.318
2165.521
2187.422
774.051
422.126
501.698
347.328
144.398
53.640
19.734
6.578
1.721
0.307
0.023
-0.062
-0.195
-0.358
-0.465
-0.517
-0.520
-0.519
-0.516
-0.492
-0.442
-0.385
-0.364
-0.394
-0.416
-0.285
0.466
3.407
13.174
36.809
73.823
84.547
58.115
25.748
9.460
3.413
1.171
0.278
-0.105
1635.607
1658.199
670.801
411.783
515.304
386.862
229.051
151.266
83.297
29.700
7.968
2.415
1.348
0.992
0.555
-0.005
-0.351
-0.512
-0.562
-0.572
-0.568
-0.553
-0.509
-0.439
-0.376
-0.341
-0.225
0.320
3.055
16.550
80.531
337.655
975.295
1241.966
666.063
203.021
54.170
18.880
7.597
3.060
1.125
440.045
454.591
246.156
219.697
317.390
463.767
845.450
1125.865
572.110
148.477
30.922
8.263
4.521
3.466
2.155
0.790
-0.077
-0.470
-0.594
-0.613
-0.595
-0.556
-0.484
-0.367
-0.206
-0.012
0.355
1.833
9.392
60.847
494.116
4092.881
23018.693
35060.902
11442.373
1674.412
288.757
93.465
37.805
16.955
7.908
69.840
83.164
74.455
136.241
401.041
1503.886
5380.694
8067.270
3363.911
609.412
97.072
20.350
9.524
7.484
4.504
1.800
0.242
-0.404
-0.607
-0.637
-0.597
-0.537
-0.415
-0.198
0.170
0.744
1.656
4.360
20.905
164.859
2248.707
43594.422
100489.023
100652.539
100529.477
11959.645
1336.332
479.554
205.905
109.470
53.969
11.305
17.555
41.760
181.723
1141.621
9167.836
55809.105
79986.539
21187.764
2431.784
260.692
39.301
14.715
9.920
6.210
2.553
0.419
-0.376
-0.621
-0.631
-0.575
-0.502
-0.340
0.037
0.786
2.013
3.873
7.731
30.203
273.580
4565.450
100654.703
102039.062
102532.289
101892.711
34323.617
4982.068
2162.967
1336.074
1056.696
505.566
2.275
8.004
40.287
300.861
3945.357
96449.258
103112.062
104855.383
102037.234
10671.827
621.425
68.393
16.672
9.479
5.225
2.015
0.252
-0.451
-0.639
-0.602
-0.513
-0.417
-0.201
0.334
1.622
3.912
6.889
10.843
30.570
233.153
3290.595
96612.641
103737.547
105086.391
103601.773
25570.119
10862.789
8298.676
19654.354
20988.711
6512.084
0.646
5.432
37.636
366.491
6509.025
100290.898
100691.703
101022.094
100803.109
23295.965
1005.321
95.782
18.031
6.552
3.046
0.995
-0.163
-0.572
-0.629
-0.511
-0.351
-0.180
0.146
0.976
3.064
6.935
11.188
14.549
24.291
117.362
1030.353
10994.340
97790.711
103051.461
41517.723
8790.900
9965.469
47202.172
102178.992
101537.672
85667.656
0.130
3.454
26.130
245.749
3759.324
95809.359
101313.078
105408.078
108546.422
14360.635
1384.795
175.480
26.051
5.329
1.284
0.014
-0.542
-0.688
-0.579
-0.302
0.033
0.466
1.161
2.761
6.520
14.035
22.253
24.674
22.798
46.357
223.216
1137.048
3721.743
4912.899
2734.538
2243.082
7132.655
103532.172
107975.820
107072.180
102023.047
-0.175
1.658
13.502
100.049
908.678
9387.778
66615.078
175880.938
116887.219
86958.602
7213.610
539.876
52.401
6.550
0.569
-0.534
-0.773
-0.734
-0.457
0.045
0.834
1.955
3.680
6.887
13.432
27.724
45.555
48.206
33.240
23.317
48.275
139.717
301.511
390.965
367.693
643.487
4350.718
80485.805
115323.695
113826.773
103391.016
-0.369
0.523
5.851
40.471
283.933
3044.818
69565.953
102218.109
100986.102
100262.766
31459.230
1233.092
88.939
9.224
0.457
-0.730
-0.875
-0.757
-0.346
0.477
1.993
4.788
9.181
14.984
23.822
42.019
65.885
68.423
43.749
19.582
13.053
22.307
39.903
54.954
77.149
218.121
1385.795
10914.914
55461.281
66882.031
15823.659
-0.460
-0.021
2.778
21.033
184.816
2679.509
76016.008
100199.219
100144.727
100071.594
34972.512
1334.105
94.484
9.118
0.460
-0.680
-0.829
-0.711
-0.240
0.931
3.715
9.710
19.106
28.433
34.249
43.985
60.329
60.303
37.849
15.228
5.568
4.259
6.252
9.996
20.800
69.497
311.965
1364.824
3345.155
3613.607
1555.104
-0.477
-0.276
1.312
11.769
94.908
985.435
15320.119
100113.609
100117.242
100068.945
7745.527
563.948
53.893
6.795
1.029
0.175
-0.172
-0.311
0.078
1.945
7.379
20.644
41.405
55.509
50.201
41.271
38.105
33.935
21.155
9.336
3.208
1.143
0.858
1.764
5.188
17.405
61.946
172.771
325.803
333.531
180.427
-0.477
-0.402
0.442
5.508
35.891
231.049
1492.014
7121.130
11446.624
5384.785
992.897
153.383
26.533
8.180
6.886
6.445
4.276
2.045
1.497
4.999
20.089
65.268
136.241
171.139
121.856
58.665
28.238
18.672
13.782
10.304
6.674
3.242
1.096
0.239
0.836
3.667
11.067
24.857
40.925
39.311
25.457
-0.469
-0.468
-0.120
1.784
10.731
48.417
181.905
444.373
602.757
421.245
179.419
63.996
30.037
34.402
54.220
55.902
35.660
15.742
7.049
12.561
53.545
216.779
562.786
768.497
455.805
145.796
50.081
32.934
42.021
52.053
43.537
22.644
7.708
1.712
0.088
0.241
1.526
3.507
5.228
5.171
3.650
-0.447
-0.489
-0.395
0.295
3.190
13.444
44.952
139.208
396.407
693.879
540.213
202.781
125.650
235.489
460.749
522.653
269.273
88.000
28.972
26.709
104.356
480.109
1569.489
2200.935
1146.262
326.712
138.179
156.577
287.628
459.503
358.777
150.949
39.760
8.228
1.137
-0.258
-0.289
0.021
0.302
0.392
0.199
-0.423
-0.485
-0.495
-0.216
1.332
9.595
66.912
581.618
4767.121
15240.335
9919.663
1764.156
791.273
1701.150
4594.849
5370.476
2221.156
448.198
116.391
62.338
125.946
522.241
1707.508
2405.930
1294.966
552.674
666.182
1092.869
2235.188
4170.115
3130.359
892.281
161.563
25.561
3.586
0.031
-0.529
-0.531
-0.438
-0.368
-0.331
-0.404
-0.463
-0.512
-0.344
1.306
14.558
169.655
2891.662
62488.824
100112.125
100558.984
14119.616
9712.316
14156.125
36972.090
43745.047
11475.133
1548.603
439.596
233.980
141.224
288.080
771.236
1090.893
936.104
2364.206
9787.336
16885.363
16748.383
32551.328
20834.668
3723.132
445.689
55.356
6.994
0.477
-0.481
-0.571
-0.516
-0.448
-0.382
-0.381
-0.443
-0.496
-0.368
1.273
16.882
229.029
4735.421
100041.383
100323.344
104077.516
89098.227
101843.219
111400.508
110832.570
97834.812
21186.545
3080.116
1780.698
1005.340
306.421
148.524
216.345
365.149
1661.947
28523.209
100536.359
102417.336
118744.180
78005.570
39576.539
6454.020
655.766
72.549
8.625
0.754
-0.426
-0.542
-0.494
-0.428
-0.359
-0.356
-0.424
-0.484
-0.398
0.828
11.845
132.787
1972.414
34001.672
100764.977
110131.812
106519.672
101045.672
105415.734
125519.023
40060.801
10507.468
4410.610
5105.382
2768.320
706.957
169.253
104.786
350.630
4654.917
100388.594
100496.617
101417.969
107783.578
77035.477
16830.666
3205.678
422.596
53.541
6.996
0.563
-0.416
-0.513
-0.465
-0.398
-0.335
-0.328
-0.402
-0.472
-0.461
0.138
4.851
41.456
346.798
2220.519
6622.734
26827.943
100939.883
100638.305
101626.625
103650.227
14362.061
2993.400
3917.252
6724.632
4640.183
1741.481
439.236
209.270
828.467
6852.944
104897.273
103489.836
101248.086
101608.406
57223.234
3905.515
805.393
152.472
24.869
3.761
0.173
-0.441
-0.488
-0.430
-0.368
-0.305
-0.303
-0.378
-0.453
-0.491
-0.322
1.138
8.991
48.706
194.373
693.348
7331.108
100738.547
103452.680
107878.797
81561.289
5502.262
1798.960
5110.099
25000.717
44502.398
17201.949
2577.853
861.992
5182.930
62153.410
131461.125
200043.812
110367.609
101014.422
11733.190
960.728
177.857
39.797
8.757
1.393
-0.208
-0.476
-0.466
-0.399
-0.339
-0.274
-0.278
-0.354
-0.429
-0.492
-0.490
-0.130
1.676
8.783
35.570
175.555
1231.710
10128.327
48393.625
108109.898
53735.559
10173.299
9742.823
28737.604
102761.719
100666.977
100280.586
12057.897
3378.512
33085.203
101032.094
102600.086
111418.375
114285.438
10601.028
1438.884
213.034
42.812
10.930
2.416
0.123
-0.425
-0.497
-0.447
-0.374
-0.312
-0.251
-0.257
-0.329
-0.403
-0.473
-0.513
-0.410
0.313
3.390
15.436
75.925
473.389
4517.557
49346.262
101029.781
102739.461
44130.988
102648.102
135089.688
131481.547
102495.102
100704.344
22187.127
15045.175
69448.492
104533.547
100948.180
100734.172
100802.906
4500.567
360.948
56.820
12.088
2.736
0.267
-0.399
-0.526
-0.497
-0.428
-0.356
-0.289
-0.228
-0.239
-0.305
-0.380
-0.441
-0.478
-0.403
0.226
2.898
12.815
53.530
281.507
2275.618
18795.590
68181.875
51156.371
106493.195
101542.609
112584.617
200030.938
107834.344
101465.688
17172.104
55486.074
77445.062
113908.188
101640.453
100423.766
43612.574
1945.415
173.920
24.195
4.249
0.479
-0.407
-0.580
-0.556
-0.491
-0.417
-0.340
-0.269
-0.211
-0.219
-0.283
-0.348
-0.408
-0.442
-0.352
0.269
2.912
11.612
38.076
131.171
607.838
2913.420
6826.416
12160.774
101259.406
100445.836
101884.914
109360.195
23081.619
8344.989
9060.203
43901.293
50587.453
26731.555
44813.859
23294.260
3868.356
506.671
70.609
11.283
1.765
-0.209
-0.598
-0.612
-0.557
-0.489
-0.404
-0.322
-0.252
-0.197
-0.204
-0.258
-0.313
-0.367
-0.404
-0.298
0.345
2.813
10.097
27.209
61.260
136.661
355.198
726.374
2805.992
35131.148
100094.336
100209.531
35560.668
3280.774
1168.065
2765.495
8694.349
9610.707
4057.576
2014.269
1177.200
434.666
116.632
28.177
6.130
0.836
-0.400
-0.621
-0.596
-0.545
-0.480
-0.390
-0.305
-0.236
-0.180
-0.190
-0.238
-0.283
-0.330
-0.358
-0.222
0.519
3.264
11.250
29.360
53.258
68.564
78.021
124.902
461.045
2415.565
7735.729
7747.741
2452.455
547.125
548.713
2375.897
7235.381
7887.506
2720.864
706.080
354.661
212.427
95.853
30.562
7.979
1.549
-0.155
-0.534
-0.568
-0.520
-0.449
-0.368
-0.288
-0.223
-0.170
-0.177
-0.217
-0.258
-0.297
-0.304
-0.113
0.759
4.175
15.144
42.525
75.776
82.791
55.555
38.827
70.424
203.672
413.663
416.082
217.552
164.018
793.438
6452.116
28352.801
28393.438
7283.638
1651.118
1512.380
1067.522
424.434
108.630
26.003
5.978
1.250
-0.059
-0.423
-0.468
-0.418
-0.345
-0.275
-0.215
-0.163
-0.165
-0.201
-0.237
-0.268
-0.256
-0.051
0.909
4.504
16.282
46.094
82.521
88.447
53.534
24.099
15.386
23.300
35.896
37.330
34.206
103.813
763.969
5839.300
25469.238
25563.398
7156.574
4758.798
9293.812
6974.003
2204.574
482.940
96.979
27.076
8.982
2.586
0.249
-0.304
-0.368
-0.322
-0.260
-0.208
-0.156
-0.152
-0.184
-0.217
-0.245
-0.228
-0.040
0.707
3.440
11.366
29.504
51.800
55.155
35.387
14.505
5.520
3.531
3.890
4.784
10.416
53.034
329.993
1855.745
5856.429
6594.479
3598.942
10870.849
38016.805
43529.598
16934.631
2646.985
466.255
182.351
72.887
18.453
3.305
0.259
-0.268
-0.298
-0.244
-0.195
-0.149
-0.136
-0.166
-0.196
-0.223
-0.215
-0.083
0.384
1.788
5.405
12.659
21.507
22.725
14.732
6.306
1.990
0.434
0.164
0.601
3.409
17.826
87.636
333.195
788.122
979.139
2238.617
21232.898
115320.320
110329.562
102351.992
18122.484
4258.181
2968.044
803.063
123.234
15.573
1.874
-0.051
-0.257
-0.232
-0.183
-0.145
-0.122
-0.153
-0.179
-0.203
-0.210
-0.148
0.082
0.641
1.927
4.169
6.122
6.379
4.359
1.976
0.405
-0.259
-0.456
-0.287
0.722
4.872
18.279
55.984
115.658
298.992
2191.218
50013.590
103203.828
102493.391
101574.727
67803.109
101873.734
91566.852
9813.357
612.841
50.507
4.656
0.278
-0.211
-0.219
-0.176
-0.140
-0.110
-0.133
-0.163
-0.184
-0.202
-0.194
-0.120
0.059
0.413
0.947
1.404
1.322
0.866
0.241
-0.226
-0.456
-0.548
-0.499
-0.217
0.787
3.674
11.075
33.164
155.191
1403.104
25816.180
100497.844
100498.852
102754.766
119734.820
101335.680
100101.156
55158.082
1631.240
90.430
7.450
0.558
-0.171
-0.205
-0.167
-0.135
-0.097
-0.121
-0.142
-0.168
-0.191
-0.203
-0.199
-0.160
-0.099
0.004
0.062
0.016
-0.115
-0.268
-0.387
-0.464
-0.506
-0.503
-0.435
-0.216
0.516
2.980
13.386
68.610
477.383
4155.355
35060.531
95742.828
37136.074
66894.961
100444.836
100048.914
43165.629
1486.891
83.942
6.990
0.532
-0.160
-0.192
-0.158
-0.128
-0.084
-0.104
-0.126
-0.149
-0.171
-0.191
-0.209
-0.218
-0.222
-0.223
-0.234
-0.256
-0.296
-0.344
-0.388
-0.421
-0.437
-0.453
-0.443
-0.399
-0.186
0.750
4.791
22.104
100.215
470.365
1731.137
2906.207
2269.265
6905.833
38339.461
33957.590
5234.581
436.118
37.995
3.869
0.244
-0.168
-0.180
-0.148
-0.118
-0.180
-0.192
-0.198
-0.179
-0.139
-0.095
-0.104
-0.155
-0.217
-0.255
-0.265
-0.261
-0.251
-0.241
-0.228
-0.222
-0.220
-0.218
-0.215
-0.214
-0.190
-0.121
-0.007
0.111
0.128
0.008
-0.128
-0.218
-0.257
-0.268
-0.271
-0.266
-0.252
-0.238
-0.225
-0.211
-0.195
-0.181
-0.163
-0.146
-0.128
-0.077
-0.065
-0.050
0.031
0.202
0.363
0.329
0.141
-0.109
-0.262
-0.316
-0.320
-0.311
-0.299
-0.285
-0.278
-0.274
-0.267
-0.265
-0.250
-0.176
0.036
0.397
0.746
0.807
0.468
0.058
-0.198
-0.300
-0.328
-0.331
-0.328
-0.313
-0.298
-0.282
-0.269
-0.252
-0.236
-0.216
-0.193
-0.170
0.666
0.781
0.767
0.947
1.348
1.642
1.541
0.920
0.210
-0.191
-0.340
-0.376
-0.372
-0.363
-0.350
-0.338
-0.332
-0.327
-0.320
-0.284
-0.134
0.275
1.159
1.939
2.076
1.333
0.406
-0.122
-0.325
-0.378
-0.383
-0.382
-0.369
-0.351
-0.337
-0.324
-0.307
-0.289
-0.272
-0.249
-0.222
4.076
4.508
3.972
3.818
4.231
4.434
3.691
2.202
0.752
-0.057
-0.348
-0.415
-0.418
-0.418
-0.413
-0.404
-0.395
-0.387
-0.377
-0.326
-0.127
0.490
1.774
3.133
3.361
2.065
0.731
-0.051
-0.336
-0.413
-0.406
-0.373
-0.335
-0.304
-0.313
-0.336
-0.348
-0.340
-0.321
-0.297
-0.272
18.309
19.471
14.594
11.709
11.768
10.563
7.358
3.930
1.452
0.184
-0.285
-0.395
-0.388
-0.396
-0.413
-0.437
-0.451
-0.450
-0.436
-0.383
-0.181
0.404
1.649
2.966
3.196
1.978
0.698
-0.057
-0.342
-0.347
-0.185
0.082
0.321
0.416
0.267
-0.006
-0.221
-0.319
-0.344
-0.333
-0.309
55.091
57.380
37.796
26.816
26.843
21.747
14.253
8.297
4.073
1.445
0.297
-0.006
0.001
-0.037
-0.163
-0.318
-0.434
-0.480
-0.486
-0.458
-0.316
0.105
0.908
1.788
1.989
1.237
0.417
-0.080
-0.120
0.322
1.412
3.202
5.278
5.869
4.418
2.329
0.781
0.047
-0.241
-0.320
-0.326
98.609
102.111
60.730
43.768
43.564
44.370
43.051
38.638
25.226
10.228
3.395
1.886
1.786
1.701
1.036
0.311
-0.217
-0.449
-0.521
-0.523
-0.429
-0.173
0.289
0.769
0.974
0.721
0.336
0.285
1.072
3.564
10.215
23.540
41.379
49.210
34.128
16.290
5.734
1.842
0.436
-0.051
-0.223
85.167
88.842
55.447
46.247
64.701
142.747
365.728
451.770
255.968
74.074
18.412
8.691
8.868
8.106
5.463
2.320
0.486
-0.288
-0.509
-0.543
-0.459
-0.246
0.131
0.622
0.905
0.995
1.088
1.869
5.149
16.452
54.861
169.003
398.856
460.642
281.451
99.670
29.489
9.053
3.361
1.384
0.507
36.363
39.273
31.588
43.027
154.277
1092.573
5870.232
10991.530
3920.018
545.609
77.989
28.292
30.176
27.795
17.658
7.400
1.983
0.084
-0.435
-0.494
-0.359
-0.065
0.461
1.220
2.018
2.812
3.979
6.651
16.373
56.332
250.196
1315.130
4466.001
6311.761
2684.206
619.939
123.259
34.884
15.241
8.427
4.463
10.356
12.725
17.646
60.031
486.389
7404.831
100580.492
100672.227
49141.309
2753.207
228.672
67.091
69.547
68.178
39.952
15.525
4.172
0.588
-0.298
-0.342
-0.099
0.339
1.097
2.391
4.295
7.469
12.048
17.548
36.913
140.405
903.660
8380.634
53286.918
82273.023
25571.596
2977.565
415.980
119.487
68.558
48.458
28.294
2.386
4.694
16.161
95.509
938.688
17055.707
107057.031
109383.633
103458.227
5921.912
411.598
111.544
105.719
102.076
58.927
21.181
5.741
0.915
-0.124
-0.076
0.284
0.800
1.758
3.704
7.934
16.902
29.216
39.903
60.346
230.182
1974.652
23929.594
143412.984
167736.750
94638.062
7564.590
940.400
395.930
399.631
363.979
199.645
0.459
3.050
18.183
137.466
1398.664
17165.006
156322.078
200064.297
63802.883
4898.073
476.402
121.063
92.880
79.618
48.729
17.599
4.744
0.817
0.049
0.333
0.893
1.423
2.409
4.938
12.140
29.751
55.928
71.136
79.430
235.703
2122.165
26619.535
195588.406
200066.938
92029.156
7925.887
1458.603
1645.582
3465.777
3592.951
1514.538
0.004
2.451
18.311
157.086
1670.309
23686.389
103944.508
106586.984
63331.547
4652.644
470.914
102.532
52.251
41.012
24.567
9.467
2.610
0.444
0.293
1.029
1.980
2.726
3.711
7.158
18.009
45.381
82.271
97.829
86.457
161.219
1167.786
10890.264
71844.750
112525.844
29077.326
4235.040
2297.831
9313.949
35670.527
38215.215
10104.034
-0.181
1.675
14.066
107.473
1076.721
11500.538
85716.586
101556.766
27356.732
3444.447
540.344
104.707
30.763
15.834
8.396
3.390
0.788
0.207
0.944
2.475
4.346
5.898
8.179
14.840
36.700
92.934
177.054
194.784
128.073
99.255
351.874
2039.570
7305.032
9709.906
4324.883
1785.776
4584.698
48622.078
154196.297
175886.422
45130.203
-0.322
0.800
7.514
49.213
347.322
2309.451
9934.687
21880.105
24096.443
9108.528
1542.780
205.984
31.439
7.119
2.218
0.465
-0.148
0.248
1.946
5.010
9.166
14.366
23.204
39.419
84.347
233.619
496.311
533.440
280.918
104.199
94.300
279.239
658.899
867.602
680.443
941.323
5953.735
101588.883
131474.203
138938.500
77990.250
-0.425
0.135
3.409
21.836
130.744
896.253
8322.559
68407.031
100361.953
43504.664
4457.073
387.805
41.916
5.706
0.463
-0.460
-0.476
0.318
2.798
7.413
15.299
31.818
65.590
109.722
172.835
427.050
906.005
969.125
482.631
128.242
40.661
43.642
77.432
108.711
153.593
405.582
2988.723
36464.160
104877.594
105323.000
27456.062
-0.467
-0.206
1.544
11.589
79.402
733.399
7781.313
75930.555
100047.695
48443.488
4437.910
383.211
42.983
4.917
0.161
-0.534
-0.459
0.347
2.789
8.804
22.498
60.205
149.799
261.163
290.818
404.207
789.122
827.504
383.407
107.868
25.345
10.208
12.270
20.424
41.645
128.831
739.254
4280.886
14293.575
13065.899
3671.551
-0.474
-0.375
0.568
6.111
42.703
335.476
2617.679
13826.108
25456.605
10297.922
1570.266
200.148
26.451
4.255
1.329
0.922
0.550
0.765
2.723
9.758
33.790
106.196
276.996
445.780
395.931
300.309
330.748
316.706
163.294
55.658
13.632
3.461
2.162
3.925
10.082
33.201
125.168
416.573
876.167
878.550
366.422
-0.464
-0.457
-0.006
2.563
16.774
90.111
449.258
1452.119
2205.381
1137.631
311.599
62.613
14.728
9.625
12.383
12.768
8.934
4.801
4.990
17.219
81.130
331.630
951.937
1273.641
813.309
305.277
137.046
88.819
51.243
21.000
7.095
2.159
0.575
0.475
1.925
6.553
20.001
48.048
79.227
79.442
45.605
-0.442
-0.484
-0.328
0.631
4.951
20.862
67.857
160.989
202.802
152.677
67.973
30.105
30.253
66.320
123.624
140.761
82.631
33.864
16.406
39.710
255.188
1725.302
7774.660
11429.647
4937.734
954.374
175.900
60.846
33.734
22.299
14.249
7.123
2.460
0.413
0.020
0.768
2.749
6.041
9.160
8.759
5.896
-0.421
-0.479
-0.470
-0.190
1.077
5.383
17.219
47.056
105.576
156.381
128.199
88.097
165.606
670.866
1863.548
2021.770
970.170
246.383
68.752
89.077
571.817
5843.608
38943.379
75894.484
22991.824
2742.340
475.265
215.434
129.445
100.889
69.109
34.206
10.819
2.511
0.097
-0.332
-0.091
0.385
0.813
0.813
0.536
-0.395
-0.458
-0.509
-0.431
0.226
3.631
22.868
136.837
620.889
1375.485
1005.870
479.539
1015.574
7924.102
43495.691
54137.090
13874.568
1700.108
346.453
220.947
716.694
6427.621
48440.992
95608.664
28464.533
3975.165
2143.796
1528.398
728.736
485.584
333.695
136.082
35.797
7.399
0.959
-0.360
-0.537
-0.457
-0.344
-0.275
-0.261
-0.373
-0.436
-0.497
-0.461
0.243
5.762
47.714
438.682
3186.454
8862.027
6104.359
2576.932
6326.067
70557.297
100976.867
100266.820
100442.398
9168.198
2472.985
1330.067
697.176
2484.461
12545.782
20774.465
8425.280
5553.367
13725.641
14350.309
5699.294
2031.125
1019.152
346.655
78.790
14.903
2.106
-0.167
-0.546
-0.540
-0.474
-0.411
-0.351
-0.347
-0.413
-0.473
-0.438
0.331
6.819
62.980
614.779
5254.143
17145.791
11530.353
18786.879
80880.578
160506.000
110332.219
101268.375
102709.031
29089.871
28933.033
12620.628
2004.143
698.303
1507.523
2185.600
2697.770
20659.258
108916.039
104971.688
97248.523
8816.537
1815.849
526.967
105.211
18.375
2.710
-0.070
-0.512
-0.522
-0.459
-0.397
-0.333
-0.321
-0.391
-0.457
-0.446
0.101
4.811
41.111
317.638
2195.824
6180.820
9718.583
100918.789
102716.711
154128.047
160566.812
103817.188
109581.320
102063.781
100606.867
68004.164
6038.800
635.203
262.445
456.828
3544.723
96874.859
102522.359
101687.930
100911.312
32503.482
2050.499
388.389
80.463
14.957
2.175
-0.112
-0.489
-0.493
-0.432
-0.372
-0.310
-0.295
-0.365
-0.435
-0.466
-0.193
1.871
14.874
88.267
378.294
1172.672
7557.377
100267.172
100708.617
104980.461
110717.594
35947.832
18220.447
101929.562
103249.484
80743.188
9028.463
1132.484
276.258
531.927
4090.052
101783.555
101463.875
100669.148
100327.391
31723.869
1474.841
195.032
40.177
7.840
1.109
-0.269
-0.485
-0.461
-0.401
-0.340
-0.281
-0.273
-0.340
-0.414
-0.472
-0.410
0.270
3.791
18.895
70.756
307.349
2692.803
35106.688
100490.609
101105.961
20390.070
3482.996
4780.462
28338.906
130627.469
113857.023
69790.680
6334.450
1235.574
2280.192
11794.727
47037.016
116931.594
102892.289
100406.031
7826.807
570.731
75.663
15.350
3.123
0.228
-0.415
-0.482
-0.432
-0.370
-0.309
-0.253
-0.248
-0.319
-0.390
-0.457
-0.488
-0.342
0.593
4.139
18.505
89.949
579.154
3156.728
8964.384
9706.464
4123.282
1852.191
4749.258
88292.812
103224.008
101639.492
100825.898
46122.316
11402.296
17448.490
99213.867
102267.609
107806.031
27787.514
6369.323
1065.981
151.348
26.147
5.144
0.756
-0.293
-0.495
-0.475
-0.412
-0.345
-0.283
-0.229
-0.229
-0.292
-0.368
-0.431
-0.486
-0.483
-0.198
1.122
6.656
31.447
151.746
693.933
2506.770
4926.292
3917.812
5214.582
19204.553
115451.148
104286.055
100924.438
102157.148
116590.555
102804.195
110434.352
143452.328
103276.281
100670.984
23519.887
1666.178
217.558
39.998
7.770
1.241
-0.202
-0.508
-0.523
-0.465
-0.394
-0.327
-0.263
-0.209
-0.211
-0.270
-0.341
-0.403
-0.456
-0.481
-0.350
0.435
3.430
15.607
67.308
316.633
1188.512
2571.204
3329.606
15956.718
87075.906
133562.188
115311.219
101768.047
105477.133
125517.375
101517.172
104172.367
143435.438
108533.445
76396.617
8586.715
744.077
89.395
14.494
2.379
-0.023
-0.535
-0.579
-0.527
-0.456
-0.383
-0.309
-0.242
-0.192
-0.197
-0.251
-0.317
-0.376
-0.425
-0.442
-0.335
0.251
2.255
8.553
31.111
117.308
354.237
747.144
1928.673
15495.428
85590.633
89543.773
46698.137
69439.172
27549.324
103036.617
100751.898
101151.312
103890.969
16280.727
5768.177
1287.915
217.171
36.000
6.254
0.742
-0.422
-0.611
-0.581
-0.521
-0.451
-0.367
-0.289
-0.227
-0.177
-0.179
-0.230
-0.289
-0.340
-0.391
-0.405
-0.294
0.206
1.710
5.190
13.157
33.153
82.728
178.953
690.368
4486.972
15347.459
15644.395
5676.273
2630.117
2755.559
17258.879
105403.758
105439.852
25130.201
2971.655
715.317
246.478
74.323
20.493
4.565
0.530
-0.433
-0.594
-0.559
-0.508
-0.438
-0.351
-0.273
-0.212
-0.165
-0.166
-0.213
-0.263
-0.304
-0.350
-0.358
-0.227
0.328
1.732
4.481
8.132
12.836
21.507
45.992
165.654
611.255
1581.666
1609.837
711.284
446.809
2051.728
20038.256
104069.578
104475.617
24646.117
2588.240
920.979
571.214
215.903
54.198
12.060
2.061
-0.079
-0.504
-0.531
-0.478
-0.409
-0.334
-0.261
-0.202
-0.153
-0.154
-0.195
-0.238
-0.275
-0.312
-0.306
-0.142
0.498
2.161
5.218
8.211
9.627
9.420
12.665
30.897
83.798
152.947
158.704
119.794
352.823
4904.461
100130.867
100265.039
100382.859
100969.523
9811.448
11713.788
7791.328
1735.622
279.854
43.239
7.333
1.103
-0.170
-0.431
-0.433
-0.377
-0.312
-0.248
-0.193
-0.148
-0.144
-0.181
-0.218
-0.252
-0.282
-0.269
-0.098
0.533
2.152
5.111
8.296
8.976
6.449
4.714
6.107
11.456
17.445
20.762
40.054
291.895
4438.700
100019.914
100062.023
100384.047
104469.828
59499.461
100561.211
100361.797
14042.774
1137.263
123.089
21.785
5.459
1.214
-0.039
-0.327
-0.339
-0.291
-0.235
-0.185
-0.138
-0.133
-0.165
-0.197
-0.230
-0.258
-0.247
-0.114
0.346
1.547
3.709
5.633
5.975
4.200
2.205
1.231
1.411
2.296
4.292
18.383
141.089
1567.343
16878.789
100060.633
100667.320
30106.369
102219.430
102177.367
103723.812
45595.617
2596.623
296.767
78.971
27.906
8.026
1.536
-0.003
-0.267
-0.270
-0.220
-0.175
-0.135
-0.118
-0.149
-0.178
-0.207
-0.235
-0.239
-0.170
0.088
0.719
1.749
2.689
2.817
1.870
0.753
0.097
-0.160
-0.047
0.892
6.817
45.346
284.640
1571.953
4480.849
4979.889
9571.553
102700.375
115310.453
134966.297
42359.570
4380.277
901.482
524.898
185.997
38.856
6.583
0.819
-0.138
-0.242
-0.207
-0.166
-0.130
-0.106
-0.133
-0.162
-0.187
-0.211
-0.227
-0.213
-0.111
0.133
0.503
0.850
0.808
0.482
0.029
-0.297
-0.456
-0.455
-0.084
1.807
10.201
45.790
144.297
315.695
534.370
2450.373
18717.867
91834.102
128283.992
53046.434
7186.251
5262.838
4333.753
1041.620
154.540
19.109
2.227
0.041
-0.211
-0.196
-0.157
-0.126
-0.095
-0.119
-0.144
-0.166
-0.190
-0.211
-0.228
-0.213
-0.146
-0.051
0.022
0.009
-0.117
-0.277
-0.406
-0.488
-0.509
-0.405
0.077
1.872
7.061
19.293
42.833
123.006
642.620
4445.772
27469.482
69310.414
29206.342
8082.685
21686.512
19040.854
3181.590
314.176
30.853
3.378
0.178
-0.183
-0.183
-0.150
-0.121
-0.083
-0.106
-0.129
-0.150
-0.171
-0.189
-0.213
-0.228
-0.232
-0.226
-0.225
-0.250
-0.299
-0.357
-0.406
-0.440
-0.464
-0.455
-0.346
0.001
0.898
3.189
9.763
36.708
184.968
994.689
4208.083
7881.015
4858.830
4482.559
15328.374
13605.134
2618.183
289.409
28.775
3.177
0.194
-0.171
-0.172
-0.142
-0.112
-0.072
-0.089
-0.112
-0.133
-0.152
-0.170
-0.190
-0.211
-0.229
-0.243
-0.257
-0.275
-0.302
-0.331
-0.356
-0.378
-0.400
-0.422
-0.403
-0.345
-0.167
0.439
2.558
10.910
45.744
164.570
463.399
734.064
627.697
1029.898
2653.434
2383.552
667.779
105.155
14.578
1.860
0.058
-0.170
-0.160
-0.131
-0.105
-0.182
-0.198
-0.213
-0.227
-0.238
-0.246
-0.257
-0.267
-0.273
-0.273
-0.271
-0.265
-0.258
-0.246
-0.235
-0.237
-0.239
-0.236
-0.233
-0.202
-0.065
0.322
1.062
1.870
2.001
1.217
0.449
-0.037
-0.227
-0.273
-0.278
-0.277
-0.262
-0.244
-0.226
-0.208
-0.188
-0.172
-0.154
-0.138
-0.121
-0.189
-0.205
-0.223
-0.231
-0.225
-0.223
-0.245
-0.283
-0.316
-0.331
-0.331
-0.327
-0.318
-0.306
-0.297
-0.293
-0.293
-0.291
-0.280
-0.181
0.210
1.485
4.427
7.512
8.031
5.061
1.957
0.393
-0.178
-0.319
-0.338
-0.334
-0.324
-0.303
-0.284
-0.264
-0.246
-0.228
-0.206
-0.181
-0.159
-0.065
-0.065
-0.088
-0.090
-0.068
-0.066
-0.119
-0.219
-0.313
-0.367
-0.380
-0.382
-0.381
-0.373
-0.366
-0.361
-0.354
-0.348
-0.323
-0.128
0.756
3.848
11.172
21.924
23.504
13.725
5.083
1.155
-0.046
-0.337
-0.385
-0.383
-0.377
-0.357
-0.338
-0.321
-0.302
-0.282
-0.264
-0.238
-0.209
0.471
0.537
0.475
0.391
0.395
0.360
0.205
-0.038
-0.252
-0.375
-0.417
-0.413
-0.405
-0.405
-0.408
-0.418
-0.416
-0.411
-0.369
-0.098
1.197
6.149
19.233
38.355
41.243
23.832
8.267
1.898
0.086
-0.342
-0.410
-0.396
-0.376
-0.355
-0.344
-0.345
-0.346
-0.332
-0.310
-0.289
-0.263
2.044
2.242
1.840
1.608
1.508
1.349
1.057
0.621
0.178
-0.142
-0.274
-0.262
-0.214
-0.229
-0.294
-0.379
-0.433
-0.454
-0.414
-0.151
1.105
5.862
18.289
36.424
39.287
23.055
8.226
1.997
0.211
-0.196
-0.151
-0.012
0.089
0.113
0.008
-0.150
-0.278
-0.339
-0.339
-0.317
-0.296
4.870
5.563
4.271
3.613
3.885
4.539
5.135
5.037
3.449
1.696
0.897
0.874
1.086
1.087
0.622
0.101
-0.263
-0.436
-0.464
-0.286
0.567
3.462
10.127
19.765
21.526
13.472
5.649
1.884
0.731
0.924
1.704
2.595
3.360
3.417
2.497
1.257
0.335
-0.138
-0.307
-0.335
-0.316
7.679
8.244
6.435
6.090
9.899
21.945
43.841
52.813
35.357
15.531
7.156
6.861
8.452
8.557
5.499
2.364
0.537
-0.223
-0.460
-0.373
0.167
1.729
4.898
8.550
9.915
7.740
4.379
2.794
3.803
7.425
12.600
18.418
25.008
25.494
18.640
9.353
3.433
0.916
0.054
-0.213
-0.285
6.736
7.409
6.657
10.877
41.370
200.433
733.973
1043.065
527.373
136.504
39.793
33.264
47.462
48.747
29.079
12.201
3.300
0.446
-0.268
-0.271
0.215
1.440
3.808
6.768
8.345
8.098
7.094
8.574
18.059
42.179
73.658
119.637
187.013
203.626
131.434
55.109
16.987
5.218
1.733
0.600
0.148
3.720
4.480
6.469
25.804
218.699
2631.474
23907.672
48799.828
12231.790
1205.095
177.641
144.779
236.906
247.496
130.924
42.506
10.239
2.060
0.217
0.185
0.938
2.691
6.173
11.095
15.120
17.911
21.271
30.154
72.210
189.367
377.682
770.419
1852.177
2313.592
1179.696
327.751
73.438
20.290
8.351
4.705
2.580
1.239
2.169
7.284
58.425
889.118
26886.744
100140.031
100214.805
100298.945
9138.755
634.296
428.902
843.135
824.009
411.471
106.790
22.888
4.385
1.051
1.286
2.653
5.287
10.669
19.846
30.633
47.582
75.574
106.936
200.770
587.312
1464.775
6419.305
33709.984
51291.223
15276.557
2069.836
288.722
73.233
39.004
28.120
16.597
0.159
1.306
9.080
83.619
1432.230
80718.359
100755.648
101051.641
101117.008
20183.105
1373.226
802.575
1493.165
1575.487
649.793
161.412
31.442
5.916
2.056
3.219
5.725
8.794
14.574
26.702
51.010
119.370
262.060
341.594
377.887
842.804
3703.365
62184.262
104984.453
106458.008
102964.359
11072.693
904.891
292.764
261.777
217.547
112.433
-0.179
1.063
9.174
78.115
904.166
22263.664
102919.148
104064.117
102800.180
9500.802
1676.884
769.736
1111.145
1140.289
517.101
131.534
26.361
5.462
3.229
5.669
9.720
13.180
16.595
28.857
74.452
238.602
628.963
862.093
596.344
694.110
5428.682
101199.820
103485.219
104600.844
102639.641
24887.789
2775.528
1819.898
3000.975
2704.038
1042.274
-0.280
0.856
8.129
57.013
417.060
3249.639
18976.621
33513.438
11457.245
2711.732
1037.083
449.839
413.169
364.569
187.148
59.431
14.641
4.196
4.873
9.877
15.585
18.573
20.561
32.204
92.290
331.118
846.310
1120.725
690.087
479.395
3309.010
76266.000
100969.547
101647.531
103075.320
19918.873
9531.511
21323.818
96895.383
86197.164
14331.905
-0.349
0.495
5.702
35.524
219.332
1133.126
3683.066
4662.203
2438.527
995.971
429.364
176.967
107.856
83.227
46.696
18.198
5.772
3.824
8.526
19.757
32.517
37.164
38.806
60.026
166.476
631.165
1583.327
1809.347
921.892
348.556
849.229
7826.289
54333.703
76624.664
24557.084
15262.181
22230.359
104075.586
102226.375
102083.711
100897.109
-0.410
0.080
3.061
18.264
88.394
364.014
1024.502
1774.978
1727.627
921.811
308.817
89.271
32.668
17.797
9.754
4.296
2.186
4.870
15.818
41.144
69.965
90.971
124.087
209.621
495.759
2305.778
8614.808
9477.533
3200.403
619.651
227.449
686.109
2099.436
2807.860
3220.981
7416.039
24667.314
102342.305
101555.852
101380.117
100655.984
-0.453
-0.199
1.260
8.382
40.211
175.681
776.373
2531.060
3484.792
1899.230
464.035
86.696
17.635
4.877
1.671
0.538
1.176
5.909
22.251
60.629
120.842
213.512
502.391
983.881
1416.644
5635.774
25540.182
28297.111
7742.047
1056.356
148.051
87.143
164.169
291.249
654.922
1750.309
9679.249
100665.906
100533.852
100465.664
100233.031
-0.465
-0.363
0.431
4.275
24.990
133.889
668.481
2412.201
3719.245
1860.821
481.826
83.541
13.962
2.173
0.118
-0.146
0.788
5.243
20.478
59.049
141.559
419.008
1638.020
3811.485
3680.852
5020.975
17063.176
20717.799
5837.851
822.864
111.198
24.312
24.605
49.047
124.700
331.851
1744.681
15389.983
75971.555
67800.078
11395.811
-0.461
-0.444
-0.042
2.172
13.276
69.127
309.105
964.401
1330.981
759.408
229.855
48.827
9.062
2.139
1.385
1.396
1.698
4.177
14.175
43.537
145.757
615.074
2877.366
7372.793
6229.349
2761.369
3670.326
4093.243
1572.913
306.851
52.259
9.686
4.932
9.353
22.850
62.542
225.664
910.155
2214.223
2031.930
768.762
-0.442
-0.478
-0.307
0.735
5.422
24.668
88.140
214.586
285.724
186.420
68.179
19.583
7.937
10.219
15.467
17.494
11.966
7.952
12.447
45.992
231.232
1303.151
5278.296
9033.664
5763.942
1718.544
720.437
527.472
256.043
78.777
17.545
3.666
0.896
1.342
3.876
11.031
31.575
80.408
134.437
133.908
69.033
-0.415
-0.476
-0.452
-0.075
1.508
6.534
19.701
39.398
48.880
38.036
20.613
15.021
30.605
88.445
185.507
199.189
116.072
45.737
28.003
99.298
857.453
10419.751
85546.891
100896.133
49206.746
4427.012
550.646
162.274
67.906
25.713
8.528
2.629
0.498
-0.079
0.209
1.429
4.225
8.711
12.960
12.911
8.067
-0.390
-0.458
-0.494
-0.420
0.038
1.503
5.318
12.413
22.975
29.982
29.889
48.383
210.969
1049.688
3107.819
3709.139
1581.615
362.457
116.227
224.849
2453.905
60550.750
100102.602
100169.117
100260.977
19263.859
1966.675
774.538
216.476
53.400
18.797
7.405
2.300
0.231
-0.356
-0.286
0.128
0.721
1.223
1.270
0.801
-0.364
-0.430
-0.489
-0.512
-0.314
0.784
5.274
21.764
65.588
113.571
116.036
200.710
1408.097
16935.893
100042.148
100046.227
35074.414
3179.613
738.517
596.388
2904.172
76048.367
100093.422
100131.273
100987.633
30925.082
25069.982
11191.793
1643.161
226.635
60.406
22.244
7.212
1.464
-0.192
-0.534
-0.505
-0.375
-0.254
-0.202
-0.194
-0.336
-0.403
-0.463
-0.501
-0.304
1.223
9.706
51.202
183.967
362.737
361.134
680.057
6405.044
100522.086
100256.617
100247.875
101238.664
22716.652
10126.569
4875.824
2657.282
17451.355
100186.523
100279.758
99535.312
98319.234
102050.781
102262.055
8320.413
767.223
155.325
47.862
14.070
3.031
0.173
-0.479
-0.555
-0.504
-0.433
-0.371
-0.320
-0.311
-0.379
-0.441
-0.468
-0.264
1.538
11.824
63.891
255.242
536.381
727.252
2374.832
15165.040
104062.273
101305.992
101116.969
112551.117
131437.734
101140.258
100434.969
9422.170
2829.093
7969.495
12843.753
10435.467
104070.391
117013.992
128302.742
20158.609
2108.575
309.005
72.731
18.458
3.944
0.338
-0.426
-0.528
-0.491
-0.429
-0.370
-0.311
-0.286
-0.351
-0.422
-0.458
-0.293
1.011
8.562
42.682
157.467
363.208
1105.568
6754.185
27799.740
118693.188
104203.547
102952.484
175951.000
113894.867
100856.461
100425.719
39404.977
1904.703
675.069
856.412
2696.989
27414.490
162521.781
126862.055
56758.559
5138.835
467.362
75.136
16.694
3.381
0.264
-0.422
-0.504
-0.461
-0.401
-0.341
-0.283
-0.264
-0.328
-0.397
-0.453
-0.395
0.270
3.636
17.597
59.875
191.690
1112.636
7849.393
29237.656
33251.281
72733.117
88334.703
103976.930
102734.898
102824.711
104119.852
45497.305
2196.654
343.855
325.237
1375.017
12785.755
102617.484
101592.258
60870.035
4940.710
447.971
56.982
10.947
2.029
-0.010
-0.450
-0.479
-0.430
-0.370
-0.311
-0.258
-0.242
-0.306
-0.371
-0.439
-0.454
-0.238
0.907
5.129
20.556
87.293
535.892
2890.791
8676.980
7752.295
4027.588
3675.502
16955.945
107993.344
167772.094
200042.719
57872.984
5877.184
1429.196
1282.897
1903.970
5602.932
20270.311
35495.938
12644.913
1736.903
211.795
31.672
5.487
0.735
-0.282
-0.482
-0.458
-0.401
-0.340
-0.281
-0.230
-0.219
-0.280
-0.347
-0.414
-0.464
-0.441
-0.100
1.352
7.091
32.464
154.324
561.557
1250.874
1194.960
714.116
746.613
4073.035
68436.352
112635.648
105949.445
101789.469
36906.637
24396.070
26377.051
11192.844
10825.992
7657.164
3740.915
1444.695
362.274
65.727
12.400
2.024
-0.039
-0.459
-0.496
-0.440
-0.379
-0.314
-0.257
-0.207
-0.198
-0.255
-0.326
-0.388
-0.445
-0.485
-0.414
0.106
2.330
11.184
41.690
127.050
278.707
367.440
390.590
748.273
4176.443
101311.234
100993.305
100726.219
104196.508
156101.656
102004.039
101166.367
105866.453
20281.078
9032.789
2087.266
382.414
88.445
19.526
3.832
0.368
-0.409
-0.534
-0.496
-0.428
-0.362
-0.294
-0.235
-0.190
-0.184
-0.237
-0.302
-0.366
-0.417
-0.466
-0.476
-0.255
0.732
4.377
16.264
50.350
123.574
204.438
355.075
1156.926
3994.751
37382.246
101045.211
100750.086
112572.523
120733.586
101101.594
100682.602
102647.898
28268.971
4170.240
966.961
184.510
33.557
6.791
1.028
-0.307
-0.561
-0.551
-0.492
-0.420
-0.345
-0.276
-0.217
-0.174
-0.171
-0.220
-0.280
-0.340
-0.391
-0.435
-0.463
-0.355
0.168
1.843
6.960
21.225
48.879
101.584
258.500
1035.063
2783.342
6102.177
23931.301
49082.914
29073.002
102686.922
100949.000
100842.000
100829.617
17849.041
1432.066
313.582
69.278
15.420
3.107
0.169
-0.495
-0.585
-0.545
-0.486
-0.410
-0.329
-0.259
-0.203
-0.161
-0.154
-0.201
-0.258
-0.310
-0.360
-0.404
-0.425
-0.362
-0.067
0.755
2.715
7.288
17.212
39.319
124.124
432.009
1035.836
1294.195
1482.225
1947.494
4113.112
47691.773
115320.508
116922.797
72243.297
4878.695
554.623
167.990
59.117
17.412
4.053
0.449
-0.410
-0.553
-0.526
-0.469
-0.392
-0.312
-0.245
-0.191
-0.147
-0.145
-0.184
-0.235
-0.282
-0.324
-0.366
-0.381
-0.321
-0.103
0.369
1.160
2.540
5.281
13.016
39.425
111.708
211.734
238.452
216.855
454.303
4163.120
78282.594
108506.820
109389.867
98878.969
5721.056
1835.341
1090.975
391.382
84.222
16.394
2.572
-0.012
-0.468
-0.492
-0.434
-0.369
-0.299
-0.232
-0.179
-0.137
-0.133
-0.167
-0.213
-0.253
-0.291
-0.328
-0.334
-0.261
-0.035
0.356
0.772
1.175
1.723
3.723
9.525
22.437
37.792
44.788
74.885
585.956
13870.656
100192.953
100407.555
100611.055
102067.930
29139.545
44065.402
28315.879
4865.936
520.481
60.916
8.383
1.006
-0.244
-0.425
-0.396
-0.340
-0.284
-0.223
-0.170
-0.131
-0.124
-0.156
-0.196
-0.229
-0.264
-0.295
-0.294
-0.225
-0.011
0.337
0.686
0.738
0.659
0.807
1.879
4.029
6.405
10.795
45.634
519.998
12517.624
100026.375
100090.625
100792.438
113838.031
115288.539
100651.391
100113.555
60538.020
2415.196
181.917
20.455
3.203
0.384
-0.235
-0.338
-0.311
-0.264
-0.208
-0.163
-0.124
-0.113
-0.142
-0.175
-0.207
-0.236
-0.268
-0.272
-0.222
-0.058
0.204
0.406
0.430
0.194
0.011
0.007
0.274
0.918
3.629
24.936
246.471
3389.169
67710.633
100091.680
101450.094
124308.273
104142.617
100530.508
100409.375
100270.016
5934.941
320.441
38.340
9.567
2.390
0.351
-0.191
-0.270
-0.243
-0.197
-0.156
-0.120
-0.103
-0.128
-0.159
-0.188
-0.214
-0.242
-0.258
-0.240
-0.159
-0.019
0.088
0.055
-0.095
-0.266
-0.375
-0.380
-0.167
1.112
9.657
66.843
515.445
3395.239
12586.536
13646.581
32015.418
100840.023
101037.305
101454.203
100972.211
4363.077
349.908
89.825
33.178
9.134
1.848
0.107
-0.209
-0.224
-0.185
-0.150
-0.115
-0.091
-0.114
-0.143
-0.168
-0.191
-0.216
-0.239
-0.246
-0.227
-0.183
-0.165
-0.182
-0.267
-0.365
-0.447
-0.485
-0.423
0.048
2.569
14.747
67.412
250.718
554.700
910.096
5197.270
60995.594
101719.375
102850.570
16989.676
1717.953
432.987
272.318
101.456
25.607
4.758
0.572
-0.126
-0.205
-0.175
-0.143
-0.110
-0.080
-0.101
-0.127
-0.149
-0.169
-0.189
-0.215
-0.234
-0.245
-0.250
-0.257
-0.286
-0.335
-0.385
-0.425
-0.458
-0.460
-0.328
0.304
2.656
10.012
26.579
55.668
133.984
606.774
2970.093
7057.088
6072.492
2405.259
793.267
662.276
533.498
196.936
44.179
7.535
0.967
-0.059
-0.188
-0.164
-0.134
-0.106
-0.069
-0.090
-0.110
-0.133
-0.153
-0.169
-0.190
-0.209
-0.231
-0.248
-0.267
-0.287
-0.319
-0.352
-0.374
-0.393
-0.422
-0.410
-0.280
0.149
1.249
3.661
9.288
27.740
99.768
314.978
697.002
837.737
557.427
389.435
557.727
482.785
180.976
41.021
6.606
0.911
-0.057
-0.175
-0.154
-0.126
-0.099
-0.061
-0.074
-0.093
-0.114
-0.134
-0.152
-0.167
-0.185
-0.201
-0.222
-0.239
-0.257
-0.274
-0.298
-0.320
-0.339
-0.361
-0.380
-0.366
-0.296
-0.105
0.381
1.770
6.266
19.716
55.268
105.804
139.564
122.753
126.205
192.706
169.301
73.134
19.191
3.912
0.487
-0.102
-0.166
-0.141
-0.117
-0.092
-0.174
-0.192
-0.208
-0.223
-0.240
-0.254
-0.265
-0.270
-0.272
-0.271
-0.269
-0.263
-0.253
-0.246
-0.245
-0.252
-0.254
-0.252
-0.235
-0.122
0.378
2.140
6.187
10.479
11.203
7.063
2.800
0.633
-0.091
-0.259
-0.284
-0.280
-0.268
-0.247
-0.225
-0.203
-0.185
-0.165
-0.148
-0.130
-0.114
-0.200
-0.222
-0.243
-0.266
-0.285
-0.306
-0.321
-0.327
-0.329
-0.331
-0.331
-0.327
-0.316
-0.305
-0.305
-0.310
-0.311
-0.309
-0.255
0.102
1.822
9.157
30.888
62.765
67.536
38.186
12.025
2.797
0.276
-0.250
-0.337
-0.334
-0.324
-0.305
-0.282
-0.260
-0.239
-0.218
-0.194
-0.171
-0.149
-0.216
-0.242
-0.268
-0.290
-0.309
-0.329
-0.351
-0.370
-0.378
-0.381
-0.383
-0.383
-0.380
-0.373
-0.373
-0.377
-0.373
-0.364
-0.260
0.496
4.704
25.161
113.559
267.312
314.360
143.133
38.580
7.252
1.043
-0.165
-0.373
-0.386
-0.378
-0.362
-0.337
-0.317
-0.294
-0.272
-0.250
-0.224
-0.194
-0.171
-0.187
-0.223
-0.252
-0.270
-0.288
-0.315
-0.354
-0.395
-0.409
-0.405
-0.383
-0.363
-0.358
-0.381
-0.407
-0.420
-0.413
-0.257
0.784
7.558
44.261
228.572
669.062
730.298
316.630
69.395
12.040
1.846
-0.038
-0.360
-0.395
-0.392
-0.383
-0.366
-0.352
-0.342
-0.323
-0.300
-0.277
-0.247
-0.012
-0.003
-0.056
-0.091
-0.078
0.005
0.085
0.071
-0.029
-0.121
-0.109
0.009
0.133
0.112
-0.037
-0.231
-0.377
-0.432
-0.300
0.796
7.297
42.052
197.709
568.826
621.458
275.495
68.261
12.867
2.346
0.357
0.072
0.047
0.015
-0.052
-0.148
-0.247
-0.317
-0.342
-0.331
-0.306
-0.287
0.248
0.285
0.241
0.292
0.743
1.860
3.412
3.941
3.170
2.163
1.919
2.737
3.726
3.604
2.413
0.997
0.093
-0.325
-0.338
0.414
4.494
23.002
91.160
209.217
247.534
123.058
39.608
10.666
3.660
3.071
3.575
3.520
2.957
2.385
1.535
0.655
0.075
-0.220
-0.325
-0.327
-0.303
0.434
0.519
0.595
1.393
5.015
16.306
36.685
46.307
33.137
17.758
13.543
19.451
28.291
29.323
18.880
8.035
2.314
0.304
-0.166
0.261
2.603
10.782
31.390
63.164
74.773
52.765
25.809
12.583
13.435
24.140
32.994
29.613
23.118
18.698
12.727
6.045
2.199
0.515
-0.090
-0.265
-0.296
0.371
0.519
1.133
5.441
31.958
168.323
567.518
807.681
431.268
139.887
79.306
130.145
233.768
247.089
131.099
42.807
11.182
2.357
0.573
0.848
2.870
8.812
22.551
42.542
55.817
47.993
32.617
32.088
77.772
219.781
313.139
247.502
183.657
169.541
102.773
41.160
13.117
3.848
1.179
0.319
-0.017
0.077
0.369
2.361
18.899
182.234
1973.681
15201.761
30241.811
9028.825
1202.516
458.689
847.683
2215.858
2198.448
962.102
214.356
38.532
7.518
2.541
3.157
6.608
16.128
40.832
83.493
113.810
103.703
96.409
129.675
454.210
2010.424
3642.595
2261.015
2224.399
2503.301
1185.779
294.356
65.391
18.320
7.061
3.472
1.674
-0.172
0.322
4.221
45.980
674.372
16995.979
100114.703
100502.484
101876.594
8976.471
2526.385
4510.619
15346.636
18687.146
5321.026
760.790
95.871
15.086
6.343
9.604
18.276
34.261
80.717
177.046
256.565
306.139
456.603
666.743
1831.424
11118.562
27687.633
17372.719
61681.895
95865.969
23109.863
2520.838
330.029
88.848
39.203
22.493
11.851
-0.309
0.346
5.727
63.011
1053.597
43234.367
100343.523
102100.867
112575.234
37733.020
12707.524
10365.755
43624.574
54123.559
11349.356
1333.920
144.883
21.792
11.694
23.118
44.148
66.211
108.924
221.037
402.248
949.593
2935.182
4611.264
4013.579
17722.162
42073.258
112294.977
101627.258
100534.250
100643.234
17910.479
1771.121
568.308
285.647
182.637
87.339
-0.362
0.273
4.967
46.316
596.288
13724.792
100602.148
104271.812
131550.781
80717.672
29214.789
9039.277
25826.154
28302.344
7036.402
968.161
120.105
21.892
18.378
41.882
82.702
105.597
114.826
187.615
485.522
2534.790
12612.997
20831.027
9277.637
6088.827
15845.434
103631.586
100799.852
100959.055
104597.250
58749.418
16837.502
5281.346
3438.513
2716.087
919.096
-0.388
0.114
3.543
25.358
185.336
1522.421
9390.332
19899.879
22866.312
39701.465
17204.436
3730.330
4336.070
4467.404
1576.142
335.563
57.426
17.391
26.005
65.577
117.224
134.138
114.983
141.729
492.123
3122.860
15798.129
28845.494
11780.566
2513.428
5392.102
100532.836
100404.141
102519.414
135045.406
120888.125
102763.172
50190.973
102273.398
95827.797
13877.506
-0.419
-0.072
1.957
12.278
57.584
245.539
701.958
1471.443
3563.165
5479.467
2941.431
856.752
559.689
497.606
234.864
75.624
20.882
16.829
48.052
133.989
253.168
249.054
184.408
198.359
666.382
3659.009
13823.058
18787.779
7469.199
1527.134
1315.203
12622.924
100331.953
104088.062
114847.664
103881.258
110595.992
167788.328
103498.742
100360.828
100096.094
-0.443
-0.263
0.849
5.922
23.667
75.571
181.414
332.548
539.934
622.353
406.058
163.401
86.104
62.589
35.555
15.291
9.031
24.207
105.178
369.895
743.852
780.764
675.029
944.399
2385.403
23463.469
100884.234
101143.148
39580.051
3074.071
461.120
951.063
3054.015
5909.094
30014.926
101061.984
118752.336
125496.883
102103.320
100266.109
100078.016
-0.450
-0.378
0.192
2.695
11.359
37.256
97.279
204.064
251.953
198.411
100.894
40.056
17.054
9.317
5.458
3.220
6.622
31.857
164.114
664.114
1535.185
1938.572
3897.762
9711.194
11807.872
97633.297
100413.523
100186.008
100101.305
7068.622
448.801
128.700
239.522
760.690
3543.158
13031.193
20701.393
103128.438
100520.359
100112.617
100038.703
-0.447
-0.439
-0.163
1.178
6.367
23.447
75.054
160.960
210.544
141.693
59.185
18.293
5.319
1.623
0.600
0.853
4.996
29.496
143.779
582.065
1363.762
3449.453
25902.977
100349.680
88247.062
73012.297
101059.570
100125.547
100026.109
5325.228
360.734
46.560
39.889
113.406
385.238
925.188
2328.557
17207.859
85198.055
67731.539
12521.359
-0.433
-0.470
-0.347
0.359
3.395
13.290
41.601
83.684
108.701
73.136
32.124
9.739
2.639
1.018
1.088
1.590
4.036
16.939
72.622
252.840
754.053
4571.016
61019.000
100590.773
101182.398
34024.887
50148.766
54235.914
12526.860
1444.297
151.216
20.088
8.591
18.145
47.776
105.688
281.357
926.576
2210.615
2021.893
760.700
-0.407
-0.465
-0.450
-0.138
1.192
5.321
14.980
29.424
35.479
25.984
12.681
5.192
4.184
7.943
12.739
13.870
11.324
12.484
32.825
115.709
571.172
4045.387
32515.619
111385.555
90116.375
14220.834
3364.363
2736.756
1059.232
232.111
43.093
7.036
1.760
2.747
[truncated: 118,144 more chars]
