# Supplementary material for: Binding free energy predictions in host-guest systems using Autodock4. A retrospective analysis on SAMPL6, SAMPL7 and SAMPL8 challenges
Source: J Comput Aided Mol Des. 2021 May 24;35(6):721–9. doi: 10.1007/s10822-021-00388-4 (PMC8141411; doi:10.1007/s10822-021-00388-4)
Supplement: Supplementary file 1 — Supplementary material 1 (ZIP 20409 kb) [file 10822_2021_388_MOESM1_ESM.zip › workspace/SAMPL7/exoOA/g8.pdbqt]

REMARK  1 active torsions:
REMARK  status: ('A' for Active; 'I' for Inactive)
REMARK    1  A    between atoms: C10_10  and  N14_14 
ROOT
HETATM    1  C1  UNL     1       0.730  -0.271   1.781  1.00 20.00     0.009 C 
HETATM    2  C2  UNL     1       0.838   1.732   0.275  1.00 20.00     0.009 C 
HETATM    3  C3  UNL     1       1.833  -0.448  -0.465  1.00 20.00     0.009 C 
HETATM    4  C4  UNL     1      -1.359   0.592   0.691  1.00 20.00     0.044 C 
HETATM    5  C5  UNL     1      -0.361  -1.595  -0.052  1.00 20.00     0.044 C 
HETATM    6  C6  UNL     1      -0.252   0.415  -1.562  1.00 20.00     0.044 C 
HETATM    7  C7  UNL     1      -0.015   0.996   1.325  1.00 20.00    -0.012 C 
HETATM    8  C8  UNL     1       0.987  -1.199   0.579  1.00 20.00    -0.012 C 
HETATM    9  C9  UNL     1       1.096   0.818  -0.936  1.00 20.00    -0.012 C 
HETATM   10  C10 UNL     1      -1.099  -0.327  -0.514  1.00 20.00     0.129 C 
ENDROOT
BRANCH  10  11
HETATM   11  N14 UNL     1      -2.398  -0.714  -1.122  1.00 20.00    -0.070 N 
HETATM   12  C11 UNL     1      -3.167   0.526  -1.597  1.00 20.00     0.272 C 
HETATM   13  C12 UNL     1      -3.274  -1.459  -0.106  1.00 20.00     0.272 C 
HETATM   14  C13 UNL     1      -2.181  -1.634  -2.331  1.00 20.00     0.272 C 
ENDBRANCH  10  11
TORSDOF 1
