# Supplementary material for: Binding free energy predictions in host-guest systems using Autodock4. A retrospective analysis on SAMPL6, SAMPL7 and SAMPL8 challenges
Source: J Comput Aided Mol Des. 2021 May 24;35(6):721–9. doi: 10.1007/s10822-021-00388-4 (PMC8141411; doi:10.1007/s10822-021-00388-4)
Supplement: Supplementary file 1 — Supplementary material 1 (ZIP 20409 kb) [file 10822_2021_388_MOESM1_ESM.zip › workspace/SAMPL7/exoOA/g4.sdf]

  -OEChem-06211917303D

 29 28  0     1  0  0  0  0  0999 V2000
   -0.6085    6.2195    3.4095 C   0  0  0  0  0  0  0  0  0  0  0  0
   -0.1320    7.4309    3.7536 C   0  0  0  0  0  0  0  0  0  0  0  0
    2.1695    2.9749    6.9066 C   0  0  0  0  0  0  0  0  0  0  0  0
   -0.9291    8.7045    3.7477 C   0  0  0  0  0  0  0  0  0  0  0  0
    1.2960    7.5907    4.2022 C   0  0  0  0  0  0  0  0  0  0  0  0
   -0.1431    1.7472    4.0392 C   0  0  0  0  0  0  0  0  0  0  0  0
    0.1341    4.9123    3.3941 C   0  0  0  0  0  0  0  0  0  0  0  0
    0.9527    2.3568    6.2071 C   0  0  0  0  0  0  0  0  0  0  0  0
    0.0078    4.1903    4.7393 C   0  0  0  0  0  0  0  0  0  0  0  0
    0.6960    2.8080    4.7595 C   0  0  2  0  0  0  0  0  0  0  0  0
    2.2968    2.6438    8.1204 O   0  5  0  0  0  0  0  0  0  0  0  0
    2.8845    3.7441    6.2071 O   0  0  0  0  0  0  0  0  0  0  0  0
   -1.6552    6.1426    3.1177 H   0  0  0  0  0  0  0  0  0  0  0  0
   -1.4049    8.8543    4.7230 H   0  0  0  0  0  0  0  0  0  0  0  0
   -1.7280    8.7145    3.0028 H   0  0  0  0  0  0  0  0  0  0  0  0
   -0.2728    9.5584    3.5507 H   0  0  0  0  0  0  0  0  0  0  0  0
    1.9754    7.7959    3.3682 H   0  0  0  0  0  0  0  0  0  0  0  0
    1.6432    6.6773    4.6962 H   0  0  0  0  0  0  0  0  0  0  0  0
    1.3793    8.4222    4.9097 H   0  0  0  0  0  0  0  0  0  0  0  0
   -1.1197    1.6191    4.5152 H   0  0  0  0  0  0  0  0  0  0  0  0
    0.3565    0.7727    4.0653 H   0  0  0  0  0  0  0  0  0  0  0  0
   -0.3062    2.0153    2.9899 H   0  0  0  0  0  0  0  0  0  0  0  0
    1.1856    5.1350    3.1794 H   0  0  0  0  0  0  0  0  0  0  0  0
   -0.2073    4.2623    2.5828 H   0  0  0  0  0  0  0  0  0  0  0  0
    1.0421    1.2631    6.2403 H   0  0  0  0  0  0  0  0  0  0  0  0
    0.0880    2.6209    6.8302 H   0  0  0  0  0  0  0  0  0  0  0  0
    0.4251    4.8212    5.5355 H   0  0  0  0  0  0  0  0  0  0  0  0
   -1.0579    4.0671    4.9699 H   0  0  0  0  0  0  0  0  0  0  0  0
    1.6565    2.8862    4.2347 H   0  0  0  0  0  0  0  0  0  0  0  0
  1  2  2  0  0  0  0
  1  7  1  0  0  0  0
  2  4  1  0  0  0  0
  2  5  1  0  0  0  0
  3  8  1  0  0  0  0
  3 11  1  0  0  0  0
  3 12  2  0  0  0  0
  6 10  1  0  0  0  0
  7  9  1  0  0  0  0
  8 10  1  0  0  0  0
  9 10  1  0  0  0  0
  1 13  1  0  0  0  0
  4 14  1  0  0  0  0
  4 15  1  0  0  0  0
  4 16  1  0  0  0  0
  5 17  1  0  0  0  0
  5 18  1  0  0  0  0
  5 19  1  0  0  0  0
  6 20  1  0  0  0  0
  6 21  1  0  0  0  0
  6 22  1  0  0  0  0
  7 23  1  0  0  0  0
  7 24  1  0  0  0  0
  8 25  1  0  0  0  0
  8 26  1  0  0  0  0
  9 27  1  0  0  0  0
  9 28  1  0  0  0  0
 10 29  1  0  0  0  0
M  CHG  1  11  -1
M  END
$$$$
