# Supplementary material for: Binding free energy predictions in host-guest systems using Autodock4. A retrospective analysis on SAMPL6, SAMPL7 and SAMPL8 challenges
Source: J Comput Aided Mol Des. 2021 May 24;35(6):721–9. doi: 10.1007/s10822-021-00388-4 (PMC8141411; doi:10.1007/s10822-021-00388-4)
Supplement: Supplementary file 1 — Supplementary material 1 (ZIP 20409 kb) [file 10822_2021_388_MOESM1_ESM.zip › workspace/SAMPL7/exoOA/g1_exoOA.dlg]

          AutoDock 4.2 Release 4.2.6   
         (C) 1989-2012 The Scripps Research Institute
        AutoDock comes with ABSOLUTELY NO WARRANTY.
        AutoDock is free software, and you are welcome
        to redistribute it under certain conditions;
        for details type 'autodock4 -C'

                     main.cc  $Revision: 1.213 $

                   Compiled on Jul 18 2014 at 18:34:22


This file was created at:			11:19 31" a.m., 01/28/2021
                   on host:		"amd8"
Current Working Directory = "/home/procacci/tex/Tesi/casbarra2/workspace/SAMPL7/GDCC/exo2OA"

      ________________________________________________________________

                   SETTING UP DEFAULT PARAMETER LIBRARY
      ________________________________________________________________


Random number generator was seeded with values 19964, 1611829171.
Docking parameter file (DPF) used for this docking:		g1_exoOA.dpf
DPF> autodock_parameter_version 4.2       # used by autodock to validate parameter set

	Autodock parameter version 4.2.
DPF> outlev 1                             # diagnostic output level

Output Level = 1  ADT-COMPATIBLE OUTPUT DURING DOCKING.
DPF> intelec                              # calculate internal electrostatics

Electrostatic energies will be calculated for all non-bonds between moving atoms.
DPF> seed pid time                        # seeds for random generator

Random number generator was seeded with values 19964, 1611829171.
DPF> ligand_types C OA                    # atoms types in ligand

DPF> fld exoOA.maps.fld                   # grid_data_file

Opening Grid Map Dimensions file:		exoOA.maps.fld
Grid Point Spacing =				0.375 Angstroms

Even Number of User-specified Grid Points =	40 x-points
						40 y-points
						40 z-points

Coordinates of Central Grid Point of Maps =	(-0.001, -0.435, -0.003)
Macromolecule file used to create Grid Maps =	exoOA.pdbqt
Grid Parameter file used to create Grid Maps =	exoOA.gpf
Minimum coordinates in grid = (-7.501, -7.935, -7.503)
Maximum coordinates in grid = (7.499, 7.065, 7.497)

DPF> map exoOA.C.map                      # atom-specific affinity map

DPF> map exoOA.OA.map                     # atom-specific affinity map

DPF> elecmap exoOA.e.map                  # electrostatics map

DPF> desolvmap exoOA.d.map                # desolvation map

DPF> move g1.pdbqt                        # small molecule

1,4-interactions will be _ignored_ in the non-bonded internal energy calculation.

Ligand PDBQT file = "g1.pdbqt"

INPUT LIGAND PDBQT FILE:
________________________

INPUT-LIGAND-PDBQT: REMARK  4 active torsions:
INPUT-LIGAND-PDBQT: REMARK  status: ('A' for Active; 'I' for Inactive)
INPUT-LIGAND-PDBQT: REMARK    1  A    between atoms: C1_1  and  C3_3 
INPUT-LIGAND-PDBQT: REMARK    2  A    between atoms: C3_3  and  C5_5 
INPUT-LIGAND-PDBQT: REMARK    3  A    between atoms: C4_4  and  C6_6 
INPUT-LIGAND-PDBQT: REMARK    4  A    between atoms: C5_5  and  C6_6 
INPUT-LIGAND-PDBQT: ROOT
INPUT-LIGAND-PDBQT: HETATM    1  C3  UNL     1      -3.988  -1.948   2.732  1.00 20.00     0.113 C 
INPUT-LIGAND-PDBQT: ENDROOT
INPUT-LIGAND-PDBQT: BRANCH   1   2
INPUT-LIGAND-PDBQT: HETATM    2  C1  UNL     1      -4.744  -2.752   1.669  1.00 20.00     0.172 C 
INPUT-LIGAND-PDBQT: HETATM    3  O7  UNL     1      -5.833  -2.228   1.297  1.00 20.00    -0.648 OA
INPUT-LIGAND-PDBQT: HETATM    4  O8  UNL     1      -4.211  -3.835   1.302  1.00 20.00    -0.648 OA
INPUT-LIGAND-PDBQT: ENDBRANCH   1   2
INPUT-LIGAND-PDBQT: BRANCH   1   5
INPUT-LIGAND-PDBQT: HETATM    5  C5  UNL     1      -2.466  -2.052   2.711  1.00 20.00     0.010 C 
INPUT-LIGAND-PDBQT: BRANCH   5   6
INPUT-LIGAND-PDBQT: HETATM    6  C6  UNL     1      -1.863  -1.507   1.413  1.00 20.00     0.000 C 
INPUT-LIGAND-PDBQT: BRANCH   6   7
INPUT-LIGAND-PDBQT: HETATM    7  C4  UNL     1      -0.337  -1.593   1.433  1.00 20.00    -0.005 C 
INPUT-LIGAND-PDBQT: HETATM    8  C2  UNL     1       0.270  -1.012   0.165  1.00 20.00     0.005 C 
INPUT-LIGAND-PDBQT: ENDBRANCH   6   7
INPUT-LIGAND-PDBQT: ENDBRANCH   5   6
INPUT-LIGAND-PDBQT: ENDBRANCH   1   5
INPUT-LIGAND-PDBQT: TORSDOF 4
________________________________________________________________________________

Total charge on ligand                               =	-1.001 e
REMARK  4 active torsions:
REMARK  status: ('A' for Active; 'I' for Inactive)
REMARK    1  A    between atoms: C1_1  and  C3_3 
REMARK    2  A    between atoms: C3_3  and  C5_5 
REMARK    3  A    between atoms: C4_4  and  C6_6 
REMARK    4  A    between atoms: C5_5  and  C6_6 


Number of Rotatable Bonds in Small Molecule =	4 torsions
Number of atoms in ligand:  8

Number of non-hydrogen atoms in ligand:  8

Number of vibrational degrees of freedom of ligand:  18


Number of torsional degrees of freedom = 4
Estimated loss of torsional free energy upon binding = +1.1932 kcal/mol


DPF> about -2.8965 -2.1159 1.5903         # small molecule center

Small molecule center of rotation =	(-2.897, -2.116, +1.590)

DPF> tran0 random                         # initial coordinates/A or random

Initial translation =			(-2.722, -4.802, 0.906) Angstroms
DPF> quaternion0 random                   # initial orientation

Each run will begin with a new, random initial orientation.
Initial quaternion,  (x,y,z,w) =	( -0.331, 0.034, -0.905, 0.265 ),
DPF> dihe0 random                         # initial dihedrals (relative) or random

DPF> torsdof 4                            # torsional degrees of freedom

Number of torsional degrees of freedom = 4
Free energy coefficient for torsional degrees of freedom = 0.2983, the factory default value.

Estimated loss of torsional free energy upon binding = +1.1932 kcal/mol

DPF> rmstol 2.0                           # cluster_tolerance/A

Maximum RMS tolerance for conformational cluster analysis = 2.00 Angstroms
DPF> extnrg 1000.0                        # external grid energy

External grid energy (beyond grid map walls) = 1000.00

DPF> e0max 0.0 10000                      # max initial energy; max number of retries

Using user-specified maximum number of retries for simanneal initialization, 10000 retries.
If the simanneal initial energy is greater than e0max, 0.000,
then a new, random initial state will be created.

DPF> ga_pop_size 150                      # number of individuals in population

A population of 150 individuals will be used
DPF> ga_num_evals 2500000                 # maximum number of energy evaluations

There will be at most 2500000 function evaluations used.
DPF> ga_num_generations 27000             # maximum number of generations

The GA will run for at most 27000 generations.
DPF> ga_elitism 1                         # number of top individuals to survive to next generation

The 1 best will be preserved each GA generation.
DPF> ga_mutation_rate 0.02                # rate of gene mutation

The mutation rate is 0.020000.
DPF> ga_crossover_rate 0.8                # rate of crossover

The crossover rate is 0.800000.
DPF> ga_window_size 10                    # 

The GA's selection window is 10 generations.
DPF> ga_cauchy_alpha 0.0                  # Alpha parameter of Cauchy distribution

The alpha parameter (for the Cauchy distribution) is being set to 0.000000.
DPF> ga_cauchy_beta 1.0                   # Beta parameter Cauchy distribution

The beta parameter (for the Cauchy distribution) is being set to 1.000000.
DPF> set_ga                               # set the above parameters for GA or LGA

DPF> sw_max_its 300                       # iterations of Solis & Wets local search

Solis & Wets algorithms will perform at most 300 iterations.
DPF> sw_max_succ 4                        # consecutive successes before changing rho

Solis & Wets algorithms expand rho every 4 in a row successes.
DPF> sw_max_fail 4                        # consecutive failures before changing rho

Solis & Wets algorithms contract rho every 4 in a row failures.
DPF> sw_rho 1.0                           # size of local search space to sample

rho is set to 1.000000.
DPF> sw_lb_rho 0.01                       # lower bound on rho

rho will never get smaller than 0.010000.
DPF> ls_search_freq 0.06                  # probability of performing local search on individual

Local search will be performed with frequency 0.060000.
DPF> set_psw1                             # set the above pseudo-Solis & Wets parameters

Creating a new Local Search object using the pseudo-Solis-Wets algorithm (pSW1) with the current settings.

DPF> unbound_model bound               # state of unbound ligand

DPF> ga_run 50                            # do this many hybrid GA-LS runs

centering ligand on specified point: -2.897 -2.116 1.590
Furthest true ligand atom from "about" center is 3.644 Angstroms (maxrad).
Number of requested GA dockings = 50 runs
Unbound model to be used is 'same as bound' [AutoDock 4.2 default].

	BEGINNING GENETIC ALGORITHM DOCKING 1 of 50
Run: 1 Seed: 2120991320 997077774 [ Run 1 of 50 GA/GALS ]
Beginning LAMARCKIAN GENETIC ALGORITHM (LGA), with a maximum of 2500000 energy evaluations.

Final-Value: -5.254


	FINAL GENETIC ALGORITHM DOCKED STATE
	_______________________________________________


Detailed state:  trans -0.210 -1.443 -0.610 quatxyzw 0.230884 -0.456629 0.619807 0.594998 center -2.897 -2.116 1.590 ntor 4 143.7183 3.5094 84.2687 1.4795
State:	 -0.210  -1.443  -0.610   0.287 -0.568  0.771 106.975    143.72    3.51   84.27    1.48

DOCKED: MODEL        1
DOCKED: USER    Run = 1
DOCKED: USER    DPF = g1_exoOA.dpf
DOCKED: USER  
DOCKED: USER    Estimated Free Energy of Binding    =   -3.92 kcal/mol  [=(1)+(2)+(3)-(4)]
DOCKED: USER    Estimated Inhibition Constant, Ki   =    1.34 mM (millimolar)  [Temperature = 298.15 K]
DOCKED: USER    
DOCKED: USER    (1) Final Intermolecular Energy     =   -5.11 kcal/mol
DOCKED: USER        vdW + Hbond + desolv Energy     =   -5.60 kcal/mol
DOCKED: USER        Electrostatic Energy            =   +0.49 kcal/mol
DOCKED: USER    (2) Final Total Internal Energy     =   -0.14 kcal/mol
DOCKED: USER    (3) Torsional Free Energy           =   +1.19 kcal/mol
DOCKED: USER    (4) Unbound System's Energy  [=(2)] =   -0.14 kcal/mol
DOCKED: USER    
DOCKED: USER    
DOCKED: USER    NEWDPF move g1.pdbqt
DOCKED: USER    NEWDPF about -2.896500 -2.115900 1.590300
DOCKED: USER    NEWDPF tran0 -0.210043 -1.442615 -0.610288
DOCKED: USER    NEWDPF quaternion0 0.230884 -0.456629 0.619807 0.594998
DOCKED: USER    NEWDPF axisangle0 0.287266 -0.568139 0.771166 106.974985
DOCKED: USER    NEWDPF quat0 0.287266 -0.568139 0.771166 106.974985
DOCKED: USER    NEWDPF dihe0 143.72 3.51 84.27 1.48 
DOCKED: USER  keepresnum = 1 
DOCKED: USER  
DOCKED: REMARK  4 active torsions:
DOCKED: REMARK  status: ('A' for Active; 'I' for Inactive)
DOCKED: REMARK    1  A    between atoms: C1_1  and  C3_3 
DOCKED: REMARK    2  A    between atoms: C3_3  and  C5_5 
DOCKED: REMARK    3  A    between atoms: C4_4  and  C6_6 
DOCKED: REMARK    4  A    between atoms: C5_5  and  C6_6 
DOCKED: USER                              x       y       z     vdW  Elec       q    Type
DOCKED: USER                           _______ _______ _______ _____ _____    ______ ____
DOCKED: ROOT
DOCKED: ATOM      1  C3  UNL     1       1.028  -0.719   0.073 -0.82 -0.05    +0.113 C 
DOCKED: ENDROOT
DOCKED: BRANCH   1   2
DOCKED: ATOM      2  C1  UNL     1      -0.137   0.207   0.437 -1.01 -0.08    +0.172 C 
DOCKED: ATOM      3  O7  UNL     1       0.001   1.399   0.038 -0.42 +0.39    -0.648 OA
DOCKED: ATOM      4  O8  UNL     1      -1.080  -0.312   1.096 -0.15 +0.23    -0.648 OA
DOCKED: ENDBRANCH   1   2
DOCKED: BRANCH   1   5
DOCKED: ATOM      5  C5  UNL     1       0.674  -2.169  -0.241 -0.82 -0.01    +0.010 C 
DOCKED: BRANCH   5   6
DOCKED: ATOM      6  C6  UNL     1      -0.198  -2.298  -1.494 -0.82 -0.00    +0.000 C 
DOCKED: BRANCH   6   7
DOCKED: ATOM      7  C4  UNL     1      -1.678  -2.407  -1.129 -0.85 +0.00    -0.005 C 
DOCKED: ATOM      8  C2  UNL     1      -1.876  -3.172   0.171 -0.71 -0.00    +0.005 C 
DOCKED: ENDBRANCH   6   7
DOCKED: ENDBRANCH   5   6
DOCKED: ENDBRANCH   1   5
DOCKED: TORSDOF 4
DOCKED: TER
DOCKED: ENDMDL
________________________________________________________________________________


	BEGINNING GENETIC ALGORITHM DOCKING 2 of 50
Run: 2 Seed: 684185422 448604672 [ Run 2 of 50 GA/GALS ]
Beginning LAMARCKIAN GENETIC ALGORITHM (LGA), with a maximum of 2500000 energy evaluations.

Final-Value: -5.332


	FINAL GENETIC ALGORITHM DOCKED STATE
	_______________________________________________


Detailed state:  trans -0.893 -1.268 -0.479 quatxyzw 0.393793 -0.700569 0.441299 0.399232 center -2.897 -2.116 1.590 ntor 4 -134.9910 -180.0000 40.8490 -4.7783
State:	 -0.893  -1.268  -0.479   0.430 -0.764  0.481 132.940   -134.99 -180.00   40.85   -4.78

DOCKED: MODEL        2
DOCKED: USER    Run = 2
DOCKED: USER    DPF = g1_exoOA.dpf
DOCKED: USER  
DOCKED: USER    Estimated Free Energy of Binding    =   -3.99 kcal/mol  [=(1)+(2)+(3)-(4)]
DOCKED: USER    Estimated Inhibition Constant, Ki   =    1.19 mM (millimolar)  [Temperature = 298.15 K]
DOCKED: USER    
DOCKED: USER    (1) Final Intermolecular Energy     =   -5.18 kcal/mol
DOCKED: USER        vdW + Hbond + desolv Energy     =   -5.68 kcal/mol
DOCKED: USER        Electrostatic Energy            =   +0.50 kcal/mol
DOCKED: USER    (2) Final Total Internal Energy     =   -0.15 kcal/mol
DOCKED: USER    (3) Torsional Free Energy           =   +1.19 kcal/mol
DOCKED: USER    (4) Unbound System's Energy  [=(2)] =   -0.15 kcal/mol
DOCKED: USER    
DOCKED: USER    
DOCKED: USER    NEWDPF move g1.pdbqt
DOCKED: USER    NEWDPF about -2.896500 -2.115900 1.590300
DOCKED: USER    NEWDPF tran0 -0.892922 -1.268208 -0.478554
DOCKED: USER    NEWDPF quaternion0 0.393793 -0.700569 0.441299 0.399232
DOCKED: USER    NEWDPF axisangle0 0.429506 -0.764104 0.481321 132.939637
DOCKED: USER    NEWDPF quat0 0.429506 -0.764104 0.481321 132.939637
DOCKED: USER    NEWDPF dihe0 -134.99 -180.00 40.85 -4.78 
DOCKED: USER  keepresnum = 1 
DOCKED: USER  
DOCKED: REMARK  4 active torsions:
DOCKED: REMARK  status: ('A' for Active; 'I' for Inactive)
DOCKED: REMARK    1  A    between atoms: C1_1  and  C3_3 
DOCKED: REMARK    2  A    between atoms: C3_3  and  C5_5 
DOCKED: REMARK    3  A    between atoms: C4_4  and  C6_6 
DOCKED: REMARK    4  A    between atoms: C5_5  and  C6_6 
DOCKED: USER                              x       y       z     vdW  Elec       q    Type
DOCKED: USER                           _______ _______ _______ _____ _____    ______ ____
DOCKED: ROOT
DOCKED: ATOM      1  C3  UNL     1       0.514  -0.578  -0.737 -0.91 -0.05    +0.113 C 
DOCKED: ENDROOT
DOCKED: BRANCH   1   2
DOCKED: ATOM      2  C1  UNL     1      -0.009   0.187   0.483 -1.01 -0.08    +0.172 C 
DOCKED: ATOM      3  O7  UNL     1      -0.327  -0.548   1.462 -0.21 +0.24    -0.648 OA
DOCKED: ATOM      4  O8  UNL     1      -0.077   1.442   0.370 -0.41 +0.39    -0.648 OA
DOCKED: ENDBRANCH   1   2
DOCKED: BRANCH   1   5
DOCKED: ATOM      5  C5  UNL     1      -0.049  -1.979  -0.956 -0.86 -0.01    +0.010 C 
DOCKED: BRANCH   5   6
DOCKED: ATOM      6  C6  UNL     1      -1.574  -1.978  -1.097 -0.88 -0.00    +0.000 C 
DOCKED: BRANCH   6   7
DOCKED: ATOM      7  C4  UNL     1      -2.197  -3.176  -0.381 -0.71 +0.00    -0.005 C 
DOCKED: ATOM      8  C2  UNL     1      -1.622  -3.350   1.016 -0.69 -0.00    +0.005 C 
DOCKED: ENDBRANCH   6   7
DOCKED: ENDBRANCH   5   6
DOCKED: ENDBRANCH   1   5
DOCKED: TORSDOF 4
DOCKED: TER
DOCKED: ENDMDL
________________________________________________________________________________


	BEGINNING GENETIC ALGORITHM DOCKING 3 of 50
Run: 3 Seed: 1203924629 1645531739 [ Run 3 of 50 GA/GALS ]
Beginning LAMARCKIAN GENETIC ALGORITHM (LGA), with a maximum of 2500000 energy evaluations.

Final-Value: -5.248


	FINAL GENETIC ALGORITHM DOCKED STATE
	_______________________________________________


Detailed state:  trans 0.060 -1.867 0.603 quatxyzw -0.217181 -0.104367 0.866349 -0.437469 center -2.897 -2.116 1.590 ntor 4 127.1283 7.8119 74.3353 -6.0540
State:	  0.060  -1.867   0.603  -0.242 -0.116  0.963 -128.115    127.13    7.81   74.34   -6.05

DOCKED: MODEL        3
DOCKED: USER    Run = 3
DOCKED: USER    DPF = g1_exoOA.dpf
DOCKED: USER  
DOCKED: USER    Estimated Free Energy of Binding    =   -3.90 kcal/mol  [=(1)+(2)+(3)-(4)]
DOCKED: USER    Estimated Inhibition Constant, Ki   =    1.39 mM (millimolar)  [Temperature = 298.15 K]
DOCKED: USER    
DOCKED: USER    (1) Final Intermolecular Energy     =   -5.09 kcal/mol
DOCKED: USER        vdW + Hbond + desolv Energy     =   -5.77 kcal/mol
DOCKED: USER        Electrostatic Energy            =   +0.68 kcal/mol
DOCKED: USER    (2) Final Total Internal Energy     =   -0.16 kcal/mol
DOCKED: USER    (3) Torsional Free Energy           =   +1.19 kcal/mol
DOCKED: USER    (4) Unbound System's Energy  [=(2)] =   -0.16 kcal/mol
DOCKED: USER    
DOCKED: USER    
DOCKED: USER    NEWDPF move g1.pdbqt
DOCKED: USER    NEWDPF about -2.896500 -2.115900 1.590300
DOCKED: USER    NEWDPF tran0 0.060076 -1.867155 0.602859
DOCKED: USER    NEWDPF quaternion0 -0.217181 -0.104367 0.866349 -0.437469
DOCKED: USER    NEWDPF axisangle0 -0.241518 -0.116062 0.963431 -128.114953
DOCKED: USER    NEWDPF quat0 -0.241518 -0.116062 0.963431 -128.114953
DOCKED: USER    NEWDPF dihe0 127.13 7.81 74.34 -6.05 
DOCKED: USER  keepresnum = 1 
DOCKED: USER  
DOCKED: REMARK  4 active torsions:
DOCKED: REMARK  status: ('A' for Active; 'I' for Inactive)
DOCKED: REMARK    1  A    between atoms: C1_1  and  C3_3 
DOCKED: REMARK    2  A    between atoms: C3_3  and  C5_5 
DOCKED: REMARK    3  A    between atoms: C4_4  and  C6_6 
DOCKED: REMARK    4  A    between atoms: C5_5  and  C6_6 
DOCKED: USER                              x       y       z     vdW  Elec       q    Type
DOCKED: USER                           _______ _______ _______ _____ _____    ______ ____
DOCKED: ROOT
DOCKED: ATOM      1  C3  UNL     1      -0.023  -2.833   1.861 -0.65 -0.07    +0.113 C 
DOCKED: ENDROOT
DOCKED: BRANCH   1   2
DOCKED: ATOM      2  C1  UNL     1       1.443  -2.972   1.435 -0.61 -0.11    +0.172 C 
DOCKED: ATOM      3  O7  UNL     1       1.771  -4.138   1.073 -0.06 +0.56    -0.648 OA
DOCKED: ATOM      4  O8  UNL     1       2.148  -1.928   1.507 -0.19 +0.30    -0.648 OA
DOCKED: ENDBRANCH   1   2
DOCKED: BRANCH   1   5
DOCKED: ATOM      5  C5  UNL     1      -0.735  -1.549   1.447 -0.95 -0.00    +0.010 C 
DOCKED: BRANCH   5   6
DOCKED: ATOM      6  C6  UNL     1      -0.702  -1.327  -0.068 -1.01 -0.00    +0.000 C 
DOCKED: BRANCH   6   7
DOCKED: ATOM      7  C4  UNL     1       0.265  -0.204  -0.441 -1.18 +0.00    -0.005 C 
DOCKED: ATOM      8  C2  UNL     1      -0.001   1.054   0.372 -1.14 -0.00    +0.005 C 
DOCKED: ENDBRANCH   6   7
DOCKED: ENDBRANCH   5   6
DOCKED: ENDBRANCH   1   5
DOCKED: TORSDOF 4
DOCKED: TER
DOCKED: ENDMDL
________________________________________________________________________________


	BEGINNING GENETIC ALGORITHM DOCKING 4 of 50
Run: 4 Seed: 1909879247 1707920705 [ Run 4 of 50 GA/GALS ]
Beginning LAMARCKIAN GENETIC ALGORITHM (LGA), with a maximum of 2500000 energy evaluations.

Final-Value: -5.281


	FINAL GENETIC ALGORITHM DOCKED STATE
	_______________________________________________


Detailed state:  trans -0.935 -1.339 -0.748 quatxyzw -0.381731 0.642487 -0.458872 -0.480550 center -2.897 -2.116 1.590 ntor 4 -108.9247 165.2078 -133.0085 -178.9241
State:	 -0.935  -1.339  -0.748  -0.435  0.733 -0.523 -122.557   -108.92  165.21 -133.01 -178.92

DOCKED: MODEL        4
DOCKED: USER    Run = 4
DOCKED: USER    DPF = g1_exoOA.dpf
DOCKED: USER  
DOCKED: USER    Estimated Free Energy of Binding    =   -3.94 kcal/mol  [=(1)+(2)+(3)-(4)]
DOCKED: USER    Estimated Inhibition Constant, Ki   =    1.30 mM (millimolar)  [Temperature = 298.15 K]
DOCKED: USER    
DOCKED: USER    (1) Final Intermolecular Energy     =   -5.13 kcal/mol
DOCKED: USER        vdW + Hbond + desolv Energy     =   -5.62 kcal/mol
DOCKED: USER        Electrostatic Energy            =   +0.49 kcal/mol
DOCKED: USER    (2) Final Total Internal Energy     =   -0.15 kcal/mol
DOCKED: USER    (3) Torsional Free Energy           =   +1.19 kcal/mol
DOCKED: USER    (4) Unbound System's Energy  [=(2)] =   -0.15 kcal/mol
DOCKED: USER    
DOCKED: USER    
DOCKED: USER    NEWDPF move g1.pdbqt
DOCKED: USER    NEWDPF about -2.896500 -2.115900 1.590300
DOCKED: USER    NEWDPF tran0 -0.934673 -1.338697 -0.747563
DOCKED: USER    NEWDPF quaternion0 -0.381731 0.642487 -0.458872 -0.480550
DOCKED: USER    NEWDPF axisangle0 -0.435285 0.732624 -0.523249 -122.557320
DOCKED: USER    NEWDPF quat0 -0.435285 0.732624 -0.523249 -122.557320
DOCKED: USER    NEWDPF dihe0 -108.92 165.21 -133.01 -178.92 
DOCKED: USER  keepresnum = 1 
DOCKED: USER  
DOCKED: REMARK  4 active torsions:
DOCKED: REMARK  status: ('A' for Active; 'I' for Inactive)
DOCKED: REMARK    1  A    between atoms: C1_1  and  C3_3 
DOCKED: REMARK    2  A    between atoms: C3_3  and  C5_5 
DOCKED: REMARK    3  A    between atoms: C4_4  and  C6_6 
DOCKED: REMARK    4  A    between atoms: C5_5  and  C6_6 
DOCKED: USER                              x       y       z     vdW  Elec       q    Type
DOCKED: USER                           _______ _______ _______ _____ _____    ______ ____
DOCKED: ROOT
DOCKED: ATOM      1  C3  UNL     1       0.431  -0.528  -0.750 -0.93 -0.05    +0.113 C 
DOCKED: ENDROOT
DOCKED: BRANCH   1   2
DOCKED: ATOM      2  C1  UNL     1      -0.371   0.182   0.345 -1.01 -0.08    +0.172 C 
DOCKED: ATOM      3  O7  UNL     1      -1.041  -0.594   1.085 -0.18 +0.24    -0.648 OA
DOCKED: ATOM      4  O8  UNL     1      -0.286   1.440   0.375 -0.37 +0.39    -0.648 OA
DOCKED: ENDBRANCH   1   2
DOCKED: BRANCH   1   5
DOCKED: ATOM      5  C5  UNL     1       0.041  -1.971  -1.055 -0.87 -0.01    +0.010 C 
DOCKED: BRANCH   5   6
DOCKED: ATOM      6  C6  UNL     1       1.165  -2.959  -0.732 -0.73 -0.00    +0.000 C 
DOCKED: BRANCH   6   7
DOCKED: ATOM      7  C4  UNL     1       1.786  -2.664   0.633 -0.82 +0.00    -0.005 C 
DOCKED: ATOM      8  C2  UNL     1       0.855  -3.064   1.767 -0.71 -0.00    +0.005 C 
DOCKED: ENDBRANCH   6   7
DOCKED: ENDBRANCH   5   6
DOCKED: ENDBRANCH   1   5
DOCKED: TORSDOF 4
DOCKED: TER
DOCKED: ENDMDL
________________________________________________________________________________


	BEGINNING GENETIC ALGORITHM DOCKING 5 of 50
Run: 5 Seed: 1423774034 2059355280 [ Run 5 of 50 GA/GALS ]
Beginning LAMARCKIAN GENETIC ALGORITHM (LGA), with a maximum of 2500000 energy evaluations.

Final-Value: -5.399


	FINAL GENETIC ALGORITHM DOCKED STATE
	_______________________________________________


Detailed state:  trans 0.259 -1.685 0.143 quatxyzw -0.597651 -0.133904 -0.736153 0.288032 center -2.897 -2.116 1.590 ntor 4 179.0941 -100.6033 74.9552 -4.4113
State:	  0.259  -1.685   0.143  -0.624 -0.140 -0.769 146.520    179.09 -100.60   74.96   -4.41

DOCKED: MODEL        5
DOCKED: USER    Run = 5
DOCKED: USER    DPF = g1_exoOA.dpf
DOCKED: USER  
DOCKED: USER    Estimated Free Energy of Binding    =   -4.07 kcal/mol  [=(1)+(2)+(3)-(4)]
DOCKED: USER    Estimated Inhibition Constant, Ki   =    1.04 mM (millimolar)  [Temperature = 298.15 K]
DOCKED: USER    
DOCKED: USER    (1) Final Intermolecular Energy     =   -5.26 kcal/mol
DOCKED: USER        vdW + Hbond + desolv Energy     =   -5.77 kcal/mol
DOCKED: USER        Electrostatic Energy            =   +0.50 kcal/mol
DOCKED: USER    (2) Final Total Internal Energy     =   -0.14 kcal/mol
DOCKED: USER    (3) Torsional Free Energy           =   +1.19 kcal/mol
DOCKED: USER    (4) Unbound System's Energy  [=(2)] =   -0.14 kcal/mol
DOCKED: USER    
DOCKED: USER    
DOCKED: USER    NEWDPF move g1.pdbqt
DOCKED: USER    NEWDPF about -2.896500 -2.115900 1.590300
DOCKED: USER    NEWDPF tran0 0.258659 -1.685339 0.142984
DOCKED: USER    NEWDPF quaternion0 -0.597651 -0.133904 -0.736153 0.288032
DOCKED: USER    NEWDPF axisangle0 -0.624100 -0.139830 -0.768731 146.519646
DOCKED: USER    NEWDPF quat0 -0.624100 -0.139830 -0.768731 146.519646
DOCKED: USER    NEWDPF dihe0 179.09 -100.60 74.96 -4.41 
DOCKED: USER  keepresnum = 1 
DOCKED: USER  
DOCKED: REMARK  4 active torsions:
DOCKED: REMARK  status: ('A' for Active; 'I' for Inactive)
DOCKED: REMARK    1  A    between atoms: C1_1  and  C3_3 
DOCKED: REMARK    2  A    between atoms: C3_3  and  C5_5 
DOCKED: REMARK    3  A    between atoms: C4_4  and  C6_6 
DOCKED: REMARK    4  A    between atoms: C5_5  and  C6_6 
DOCKED: USER                              x       y       z     vdW  Elec       q    Type
DOCKED: USER                           _______ _______ _______ _____ _____    ______ ____
DOCKED: ROOT
DOCKED: ATOM      1  C3  UNL     1       1.438  -2.625  -0.357 -0.65 -0.07    +0.113 C 
DOCKED: ENDROOT
DOCKED: BRANCH   1   2
DOCKED: ATOM      2  C1  UNL     1       0.723  -2.268  -1.665 -0.67 -0.10    +0.172 C 
DOCKED: ATOM      3  O7  UNL     1       1.498  -1.933  -2.607 -0.19 +0.31    -0.648 OA
DOCKED: ATOM      4  O8  UNL     1      -0.537  -2.334  -1.650 -0.05 +0.36    -0.648 OA
DOCKED: ENDBRANCH   1   2
DOCKED: BRANCH   1   5
DOCKED: ATOM      5  C5  UNL     1       1.263  -1.650   0.803 -0.92 -0.00    +0.010 C 
DOCKED: BRANCH   5   6
DOCKED: ATOM      6  C6  UNL     1      -0.207  -1.460   1.187 -0.98 -0.00    +0.000 C 
DOCKED: BRANCH   6   7
DOCKED: ATOM      7  C4  UNL     1      -0.727  -0.097   0.729 -1.11 +0.00    -0.005 C 
DOCKED: ATOM      8  C2  UNL     1       0.348   0.692  -0.003 -1.19 -0.00    +0.005 C 
DOCKED: ENDBRANCH   6   7
DOCKED: ENDBRANCH   5   6
DOCKED: ENDBRANCH   1   5
DOCKED: TORSDOF 4
DOCKED: TER
DOCKED: ENDMDL
________________________________________________________________________________


	BEGINNING GENETIC ALGORITHM DOCKING 6 of 50
Run: 6 Seed: 784361136 1123913546 [ Run 6 of 50 GA/GALS ]
Beginning LAMARCKIAN GENETIC ALGORITHM (LGA), with a maximum of 2500000 energy evaluations.

Final-Value: -5.286


	FINAL GENETIC ALGORITHM DOCKED STATE
	_______________________________________________


Detailed state:  trans 1.120 -1.187 -0.515 quatxyzw 0.907162 -0.132374 -0.354114 -0.184765 center -2.897 -2.116 1.590 ntor 4 -59.0024 21.9101 136.4603 34.2806
State:	  1.120  -1.187  -0.515   0.923 -0.135 -0.360 -158.705    -59.00   21.91  136.46   34.28

DOCKED: MODEL        6
DOCKED: USER    Run = 6
DOCKED: USER    DPF = g1_exoOA.dpf
DOCKED: USER  
DOCKED: USER    Estimated Free Energy of Binding    =   -3.96 kcal/mol  [=(1)+(2)+(3)-(4)]
DOCKED: USER    Estimated Inhibition Constant, Ki   =    1.25 mM (millimolar)  [Temperature = 298.15 K]
DOCKED: USER    
DOCKED: USER    (1) Final Intermolecular Energy     =   -5.15 kcal/mol
DOCKED: USER        vdW + Hbond + desolv Energy     =   -5.60 kcal/mol
DOCKED: USER        Electrostatic Energy            =   +0.45 kcal/mol
DOCKED: USER    (2) Final Total Internal Energy     =   -0.13 kcal/mol
DOCKED: USER    (3) Torsional Free Energy           =   +1.19 kcal/mol
DOCKED: USER    (4) Unbound System's Energy  [=(2)] =   -0.13 kcal/mol
DOCKED: USER    
DOCKED: USER    
DOCKED: USER    NEWDPF move g1.pdbqt
DOCKED: USER    NEWDPF about -2.896500 -2.115900 1.590300
DOCKED: USER    NEWDPF tran0 1.119731 -1.187317 -0.514940
DOCKED: USER    NEWDPF quaternion0 0.907162 -0.132374 -0.354114 -0.184765
DOCKED: USER    NEWDPF axisangle0 0.923054 -0.134693 -0.360318 -158.705186
DOCKED: USER    NEWDPF quat0 0.923054 -0.134693 -0.360318 -158.705186
DOCKED: USER    NEWDPF dihe0 -59.00 21.91 136.46 34.28 
DOCKED: USER  keepresnum = 1 
DOCKED: USER  
DOCKED: REMARK  4 active torsions:
DOCKED: REMARK  status: ('A' for Active; 'I' for Inactive)
DOCKED: REMARK    1  A    between atoms: C1_1  and  C3_3 
DOCKED: REMARK    2  A    between atoms: C3_3  and  C5_5 
DOCKED: REMARK    3  A    between atoms: C4_4  and  C6_6 
DOCKED: REMARK    4  A    between atoms: C5_5  and  C6_6 
DOCKED: USER                              x       y       z     vdW  Elec       q    Type
DOCKED: USER                           _______ _______ _______ _____ _____    ______ ____
DOCKED: ROOT
DOCKED: ATOM      1  C3  UNL     1      -0.467  -1.209  -0.572 -0.87 -0.05    +0.113 C 
DOCKED: ENDROOT
DOCKED: BRANCH   1   2
DOCKED: ATOM      2  C1  UNL     1      -0.185   0.050   0.255 -1.01 -0.08    +0.172 C 
DOCKED: ATOM      3  O7  UNL     1      -0.374  -0.091   1.497 -0.18 +0.23    -0.648 OA
DOCKED: ATOM      4  O8  UNL     1       0.185   1.071  -0.387 -0.35 +0.35    -0.648 OA
DOCKED: ENDBRANCH   1   2
DOCKED: BRANCH   1   5
DOCKED: ATOM      5  C5  UNL     1       0.645  -1.675  -1.506 -0.90 -0.00    +0.010 C 
DOCKED: BRANCH   5   6
DOCKED: ATOM      6  C6  UNL     1       1.499  -2.785  -0.886 -0.76 -0.00    +0.000 C 
DOCKED: BRANCH   6   7
DOCKED: ATOM      7  C4  UNL     1       1.859  -2.461   0.564 -0.82 +0.00    -0.005 C 
DOCKED: ATOM      8  C2  UNL     1       1.392  -3.555   1.511 -0.71 -0.00    +0.005 C 
DOCKED: ENDBRANCH   6   7
DOCKED: ENDBRANCH   5   6
DOCKED: ENDBRANCH   1   5
DOCKED: TORSDOF 4
DOCKED: TER
DOCKED: ENDMDL
________________________________________________________________________________


	BEGINNING GENETIC ALGORITHM DOCKING 7 of 50
Run: 7 Seed: 111346419 1011701342 [ Run 7 of 50 GA/GALS ]
Beginning LAMARCKIAN GENETIC ALGORITHM (LGA), with a maximum of 2500000 energy evaluations.

Final-Value: -5.298


	FINAL GENETIC ALGORITHM DOCKED STATE
	_______________________________________________


Detailed state:  trans -0.293 -1.757 0.331 quatxyzw 0.739941 0.402478 -0.514930 0.159203 center -2.897 -2.116 1.590 ntor 4 178.3260 33.3531 60.5937 7.9311
State:	 -0.293  -1.757   0.331   0.750  0.408 -0.522 161.679    178.33   33.35   60.59    7.93

DOCKED: MODEL        7
DOCKED: USER    Run = 7
DOCKED: USER    DPF = g1_exoOA.dpf
DOCKED: USER  
DOCKED: USER    Estimated Free Energy of Binding    =   -3.93 kcal/mol  [=(1)+(2)+(3)-(4)]
DOCKED: USER    Estimated Inhibition Constant, Ki   =    1.32 mM (millimolar)  [Temperature = 298.15 K]
DOCKED: USER    
DOCKED: USER    (1) Final Intermolecular Energy     =   -5.12 kcal/mol
DOCKED: USER        vdW + Hbond + desolv Energy     =   -5.70 kcal/mol
DOCKED: USER        Electrostatic Energy            =   +0.58 kcal/mol
DOCKED: USER    (2) Final Total Internal Energy     =   -0.17 kcal/mol
DOCKED: USER    (3) Torsional Free Energy           =   +1.19 kcal/mol
DOCKED: USER    (4) Unbound System's Energy  [=(2)] =   -0.17 kcal/mol
DOCKED: USER    
DOCKED: USER    
DOCKED: USER    NEWDPF move g1.pdbqt
DOCKED: USER    NEWDPF about -2.896500 -2.115900 1.590300
DOCKED: USER    NEWDPF tran0 -0.293166 -1.757488 0.330730
DOCKED: USER    NEWDPF quaternion0 0.739941 0.402478 -0.514930 0.159203
DOCKED: USER    NEWDPF axisangle0 0.749501 0.407678 -0.521582 161.678772
DOCKED: USER    NEWDPF quat0 0.749501 0.407678 -0.521582 161.678772
DOCKED: USER    NEWDPF dihe0 178.33 33.35 60.59 7.93 
DOCKED: USER  keepresnum = 1 
DOCKED: USER  
DOCKED: REMARK  4 active torsions:
DOCKED: REMARK  status: ('A' for Active; 'I' for Inactive)
DOCKED: REMARK    1  A    between atoms: C1_1  and  C3_3 
DOCKED: REMARK    2  A    between atoms: C3_3  and  C5_5 
DOCKED: REMARK    3  A    between atoms: C4_4  and  C6_6 
DOCKED: REMARK    4  A    between atoms: C5_5  and  C6_6 
DOCKED: USER                              x       y       z     vdW  Elec       q    Type
DOCKED: USER                           _______ _______ _______ _____ _____    ______ ____
DOCKED: ROOT
DOCKED: ATOM      1  C3  UNL     1      -1.396  -2.896   0.435 -0.62 -0.07    +0.113 C 
DOCKED: ENDROOT
DOCKED: BRANCH   1   2
DOCKED: ATOM      2  C1  UNL     1      -0.907  -2.777   1.882 -0.65 -0.10    +0.172 C 
DOCKED: ATOM      3  O7  UNL     1       0.040  -3.561   2.178 -0.07 +0.48    -0.648 OA
DOCKED: ATOM      4  O8  UNL     1      -1.504  -1.935   2.608 -0.18 +0.27    -0.648 OA
DOCKED: ENDBRANCH   1   2
DOCKED: BRANCH   1   5
DOCKED: ATOM      5  C5  UNL     1      -1.200  -1.671  -0.453 -0.92 -0.00    +0.010 C 
DOCKED: BRANCH   5   6
DOCKED: ATOM      6  C6  UNL     1       0.271  -1.436  -0.805 -0.98 -0.00    +0.000 C 
DOCKED: BRANCH   6   7
DOCKED: ATOM      7  C4  UNL     1       0.742  -0.062  -0.326 -1.08 +0.00    -0.005 C 
DOCKED: ATOM      8  C2  UNL     1      -0.376   0.697   0.372 -1.21 -0.00    +0.005 C 
DOCKED: ENDBRANCH   6   7
DOCKED: ENDBRANCH   5   6
DOCKED: ENDBRANCH   1   5
DOCKED: TORSDOF 4
DOCKED: TER
DOCKED: ENDMDL
________________________________________________________________________________


	BEGINNING GENETIC ALGORITHM DOCKING 8 of 50
Run: 8 Seed: 1108343899 1838053800 [ Run 8 of 50 GA/GALS ]
Beginning LAMARCKIAN GENETIC ALGORITHM (LGA), with a maximum of 2500000 energy evaluations.

Final-Value: -5.258


	FINAL GENETIC ALGORITHM DOCKED STATE
	_______________________________________________


Detailed state:  trans -0.957 -1.343 -0.543 quatxyzw 0.438152 -0.649710 0.453197 0.424867 center -2.897 -2.116 1.590 ntor 4 131.1581 154.0918 -77.5426 156.0205
State:	 -0.957  -1.343  -0.543   0.484 -0.718  0.501 129.715    131.16  154.09  -77.54  156.02

DOCKED: MODEL        8
DOCKED: USER    Run = 8
DOCKED: USER    DPF = g1_exoOA.dpf
DOCKED: USER  
DOCKED: USER    Estimated Free Energy of Binding    =   -3.96 kcal/mol  [=(1)+(2)+(3)-(4)]
DOCKED: USER    Estimated Inhibition Constant, Ki   =    1.25 mM (millimolar)  [Temperature = 298.15 K]
DOCKED: USER    
DOCKED: USER    (1) Final Intermolecular Energy     =   -5.15 kcal/mol
DOCKED: USER        vdW + Hbond + desolv Energy     =   -5.65 kcal/mol
DOCKED: USER        Electrostatic Energy            =   +0.50 kcal/mol
DOCKED: USER    (2) Final Total Internal Energy     =   -0.11 kcal/mol
DOCKED: USER    (3) Torsional Free Energy           =   +1.19 kcal/mol
DOCKED: USER    (4) Unbound System's Energy  [=(2)] =   -0.11 kcal/mol
DOCKED: USER    
DOCKED: USER    
DOCKED: USER    NEWDPF move g1.pdbqt
DOCKED: USER    NEWDPF about -2.896500 -2.115900 1.590300
DOCKED: USER    NEWDPF tran0 -0.957189 -1.343363 -0.543153
DOCKED: USER    NEWDPF quaternion0 0.438152 -0.649710 0.453197 0.424867
DOCKED: USER    NEWDPF axisangle0 0.484009 -0.717709 0.500628 129.715447
DOCKED: USER    NEWDPF quat0 0.484009 -0.717709 0.500628 129.715447
DOCKED: USER    NEWDPF dihe0 131.16 154.09 -77.54 156.02 
DOCKED: USER  keepresnum = 1 
DOCKED: USER  
DOCKED: REMARK  4 active torsions:
DOCKED: REMARK  status: ('A' for Active; 'I' for Inactive)
DOCKED: REMARK    1  A    between atoms: C1_1  and  C3_3 
DOCKED: REMARK    2  A    between atoms: C3_3  and  C5_5 
DOCKED: REMARK    3  A    between atoms: C4_4  and  C6_6 
DOCKED: REMARK    4  A    between atoms: C5_5  and  C6_6 
DOCKED: USER                              x       y       z     vdW  Elec       q    Type
DOCKED: USER                           _______ _______ _______ _____ _____    ______ ____
DOCKED: ROOT
DOCKED: ATOM      1  C3  UNL     1       0.374  -0.514  -0.796 -0.92 -0.05    +0.113 C 
DOCKED: ENDROOT
DOCKED: BRANCH   1   2
DOCKED: ATOM      2  C1  UNL     1      -0.294   0.272   0.337 -1.01 -0.08    +0.172 C 
DOCKED: ATOM      3  O7  UNL     1      -1.023  -0.427   1.097 -0.18 +0.23    -0.648 OA
DOCKED: ATOM      4  O8  UNL     1      -0.057   1.511   0.373 -0.39 +0.40    -0.648 OA
DOCKED: ENDBRANCH   1   2
DOCKED: BRANCH   1   5
DOCKED: ATOM      5  C5  UNL     1      -0.015  -1.984  -0.927 -0.86 -0.01    +0.010 C 
DOCKED: BRANCH   5   6
DOCKED: ATOM      6  C6  UNL     1       1.178  -2.872  -1.292 -0.78 -0.00    +0.000 C 
DOCKED: BRANCH   6   7
DOCKED: ATOM      7  C4  UNL     1       1.718  -3.606  -0.065 -0.66 +0.00    -0.005 C 
DOCKED: ATOM      8  C2  UNL     1       1.884  -2.665   1.118 -0.85 -0.00    +0.005 C 
DOCKED: ENDBRANCH   6   7
DOCKED: ENDBRANCH   5   6
DOCKED: ENDBRANCH   1   5
DOCKED: TORSDOF 4
DOCKED: TER
DOCKED: ENDMDL
________________________________________________________________________________


	BEGINNING GENETIC ALGORITHM DOCKING 9 of 50
Run: 9 Seed: 284682477 991399134 [ Run 9 of 50 GA/GALS ]
Beginning LAMARCKIAN GENETIC ALGORITHM (LGA), with a maximum of 2500000 energy evaluations.

Final-Value: -5.320


	FINAL GENETIC ALGORITHM DOCKED STATE
	_______________________________________________


Detailed state:  trans 0.831 -1.081 1.062 quatxyzw -0.568349 0.353185 0.257083 0.697244 center -2.897 -2.116 1.590 ntor 4 -81.3991 39.8895 63.9646 -59.9817
State:	  0.831  -1.081   1.062  -0.793  0.493  0.359 91.587    -81.40   39.89   63.96  -59.98

DOCKED: MODEL        9
DOCKED: USER    Run = 9
DOCKED: USER    DPF = g1_exoOA.dpf
DOCKED: USER  
DOCKED: USER    Estimated Free Energy of Binding    =   -4.00 kcal/mol  [=(1)+(2)+(3)-(4)]
DOCKED: USER    Estimated Inhibition Constant, Ki   =    1.17 mM (millimolar)  [Temperature = 298.15 K]
DOCKED: USER    
DOCKED: USER    (1) Final Intermolecular Energy     =   -5.19 kcal/mol
DOCKED: USER        vdW + Hbond + desolv Energy     =   -5.68 kcal/mol
DOCKED: USER        Electrostatic Energy            =   +0.49 kcal/mol
DOCKED: USER    (2) Final Total Internal Energy     =   -0.13 kcal/mol
DOCKED: USER    (3) Torsional Free Energy           =   +1.19 kcal/mol
DOCKED: USER    (4) Unbound System's Energy  [=(2)] =   -0.13 kcal/mol
DOCKED: USER    
DOCKED: USER    
DOCKED: USER    NEWDPF move g1.pdbqt
DOCKED: USER    NEWDPF about -2.896500 -2.115900 1.590300
DOCKED: USER    NEWDPF tran0 0.831393 -1.081243 1.062009
DOCKED: USER    NEWDPF quaternion0 -0.568349 0.353185 0.257083 0.697244
DOCKED: USER    NEWDPF axisangle0 -0.792859 0.492701 0.358637 91.587466
DOCKED: USER    NEWDPF quat0 -0.792859 0.492701 0.358637 91.587466
DOCKED: USER    NEWDPF dihe0 -81.40 39.89 63.96 -59.98 
DOCKED: USER  keepresnum = 1 
DOCKED: USER  
DOCKED: REMARK  4 active torsions:
DOCKED: REMARK  status: ('A' for Active; 'I' for Inactive)
DOCKED: REMARK    1  A    between atoms: C1_1  and  C3_3 
DOCKED: REMARK    2  A    between atoms: C3_3  and  C5_5 
DOCKED: REMARK    3  A    between atoms: C4_4  and  C6_6 
DOCKED: REMARK    4  A    between atoms: C5_5  and  C6_6 
DOCKED: USER                              x       y       z     vdW  Elec       q    Type
DOCKED: USER                           _______ _______ _______ _____ _____    ______ ____
DOCKED: ROOT
DOCKED: ATOM      1  C3  UNL     1      -0.747  -0.912   1.126 -0.87 -0.05    +0.113 C 
DOCKED: ENDROOT
DOCKED: BRANCH   1   2
DOCKED: ATOM      2  C1  UNL     1      -0.345   0.134   0.081 -1.01 -0.08    +0.172 C 
DOCKED: ATOM      3  O7  UNL     1      -0.000   1.249   0.566 -0.38 +0.37    -0.648 OA
DOCKED: ATOM      4  O8  UNL     1      -0.418  -0.225  -1.127 -0.13 +0.25    -0.648 OA
DOCKED: ENDBRANCH   1   2
DOCKED: BRANCH   1   5
DOCKED: ATOM      5  C5  UNL     1       0.215  -2.079   1.328 -0.86 -0.01    +0.010 C 
DOCKED: BRANCH   5   6
DOCKED: ATOM      6  C6  UNL     1       1.477  -1.948   0.469 -0.89 -0.00    +0.000 C 
DOCKED: BRANCH   6   7
DOCKED: ATOM      7  C4  UNL     1       1.587  -3.098  -0.532 -0.71 +0.00    -0.005 C 
DOCKED: ATOM      8  C2  UNL     1       1.133  -2.672  -1.920 -0.83 -0.00    +0.005 C 
DOCKED: ENDBRANCH   6   7
DOCKED: ENDBRANCH   5   6
DOCKED: ENDBRANCH   1   5
DOCKED: TORSDOF 4
DOCKED: TER
DOCKED: ENDMDL
________________________________________________________________________________


	BEGINNING GENETIC ALGORITHM DOCKING 10 of 50
Run: 10 Seed: 469610800 1871726187 [ Run 10 of 50 GA/GALS ]
Beginning LAMARCKIAN GENETIC ALGORITHM (LGA), with a maximum of 2500000 energy evaluations.

Final-Value: -5.299


	FINAL GENETIC ALGORITHM DOCKED STATE
	_______________________________________________


Detailed state:  trans 0.991 -1.387 -0.074 quatxyzw 0.963593 -0.206586 -0.169430 -0.010184 center -2.897 -2.116 1.590 ntor 4 132.8388 44.1910 119.3203 49.1633
State:	  0.991  -1.387  -0.074   0.964 -0.207 -0.169 -178.833    132.84   44.19  119.32   49.16

DOCKED: MODEL       10
DOCKED: USER    Run = 10
DOCKED: USER    DPF = g1_exoOA.dpf
DOCKED: USER  
DOCKED: USER    Estimated Free Energy of Binding    =   -3.97 kcal/mol  [=(1)+(2)+(3)-(4)]
DOCKED: USER    Estimated Inhibition Constant, Ki   =    1.24 mM (millimolar)  [Temperature = 298.15 K]
DOCKED: USER    
DOCKED: USER    (1) Final Intermolecular Energy     =   -5.16 kcal/mol
DOCKED: USER        vdW + Hbond + desolv Energy     =   -5.62 kcal/mol
DOCKED: USER        Electrostatic Energy            =   +0.46 kcal/mol
DOCKED: USER    (2) Final Total Internal Energy     =   -0.14 kcal/mol
DOCKED: USER    (3) Torsional Free Energy           =   +1.19 kcal/mol
DOCKED: USER    (4) Unbound System's Energy  [=(2)] =   -0.14 kcal/mol
DOCKED: USER    
DOCKED: USER    
DOCKED: USER    NEWDPF move g1.pdbqt
DOCKED: USER    NEWDPF about -2.896500 -2.115900 1.590300
DOCKED: USER    NEWDPF tran0 0.991459 -1.386991 -0.073815
DOCKED: USER    NEWDPF quaternion0 0.963593 -0.206586 -0.169430 -0.010184
DOCKED: USER    NEWDPF axisangle0 0.963643 -0.206597 -0.169439 -178.832950
DOCKED: USER    NEWDPF quat0 0.963643 -0.206597 -0.169439 -178.832950
DOCKED: USER    NEWDPF dihe0 132.84 44.19 119.32 49.16 
DOCKED: USER  keepresnum = 1 
DOCKED: USER  
DOCKED: REMARK  4 active torsions:
DOCKED: REMARK  status: ('A' for Active; 'I' for Inactive)
DOCKED: REMARK    1  A    between atoms: C1_1  and  C3_3 
DOCKED: REMARK    2  A    between atoms: C3_3  and  C5_5 
DOCKED: REMARK    3  A    between atoms: C4_4  and  C6_6 
DOCKED: REMARK    4  A    between atoms: C5_5  and  C6_6 
DOCKED: USER                              x       y       z     vdW  Elec       q    Type
DOCKED: USER                           _______ _______ _______ _____ _____    ______ ____
DOCKED: ROOT
DOCKED: ATOM      1  C3  UNL     1      -0.388  -1.045  -0.783 -0.86 -0.05    +0.113 C 
DOCKED: ENDROOT
DOCKED: BRANCH   1   2
DOCKED: ATOM      2  C1  UNL     1      -0.367  -0.059   0.390 -1.01 -0.08    +0.172 C 
DOCKED: ATOM      3  O7  UNL     1      -0.727  -0.558   1.495 -0.18 +0.23    -0.648 OA
DOCKED: ATOM      4  O8  UNL     1      -0.014   1.122   0.123 -0.44 +0.36    -0.648 OA
DOCKED: ENDBRANCH   1   2
DOCKED: BRANCH   1   5
DOCKED: ATOM      5  C5  UNL     1       0.965  -1.562  -1.263 -0.89 -0.00    +0.010 C 
DOCKED: BRANCH   5   6
DOCKED: ATOM      6  C6  UNL     1       1.153  -3.054  -0.975 -0.74 -0.00    +0.000 C 
DOCKED: BRANCH   6   7
DOCKED: ATOM      7  C4  UNL     1       1.118  -3.336   0.527 -0.68 +0.00    -0.005 C 
DOCKED: ATOM      8  C2  UNL     1       1.962  -2.335   1.301 -0.83 -0.00    +0.005 C 
DOCKED: ENDBRANCH   6   7
DOCKED: ENDBRANCH   5   6
DOCKED: ENDBRANCH   1   5
DOCKED: TORSDOF 4
DOCKED: TER
DOCKED: ENDMDL
________________________________________________________________________________


	BEGINNING GENETIC ALGORITHM DOCKING 11 of 50
Run: 11 Seed: 1067076867 1372515965 [ Run 11 of 50 GA/GALS ]
Beginning LAMARCKIAN GENETIC ALGORITHM (LGA), with a maximum of 2500000 energy evaluations.

Final-Value: -5.348


	FINAL GENETIC ALGORITHM DOCKED STATE
	_______________________________________________


Detailed state:  trans -0.877 -1.212 -0.469 quatxyzw -0.389255 0.698377 -0.444083 -0.404402 center -2.897 -2.116 1.590 ntor 4 -117.8062 -1.3828 41.1347 -17.4391
State:	 -0.877  -1.212  -0.469  -0.426  0.764 -0.486 -132.293   -117.81   -1.38   41.13  -17.44

DOCKED: MODEL       11
DOCKED: USER    Run = 11
DOCKED: USER    DPF = g1_exoOA.dpf
DOCKED: USER  
DOCKED: USER    Estimated Free Energy of Binding    =   -4.04 kcal/mol  [=(1)+(2)+(3)-(4)]
DOCKED: USER    Estimated Inhibition Constant, Ki   =    1.10 mM (millimolar)  [Temperature = 298.15 K]
DOCKED: USER    
DOCKED: USER    (1) Final Intermolecular Energy     =   -5.23 kcal/mol
DOCKED: USER        vdW + Hbond + desolv Energy     =   -5.73 kcal/mol
DOCKED: USER        Electrostatic Energy            =   +0.50 kcal/mol
DOCKED: USER    (2) Final Total Internal Energy     =   -0.12 kcal/mol
DOCKED: USER    (3) Torsional Free Energy           =   +1.19 kcal/mol
DOCKED: USER    (4) Unbound System's Energy  [=(2)] =   -0.12 kcal/mol
DOCKED: USER    
DOCKED: USER    
DOCKED: USER    NEWDPF move g1.pdbqt
DOCKED: USER    NEWDPF about -2.896500 -2.115900 1.590300
DOCKED: USER    NEWDPF tran0 -0.876806 -1.211582 -0.469440
DOCKED: USER    NEWDPF quaternion0 -0.389255 0.698377 -0.444083 -0.404402
DOCKED: USER    NEWDPF axisangle0 -0.425610 0.763602 -0.485559 -132.292672
DOCKED: USER    NEWDPF quat0 -0.425610 0.763602 -0.485559 -132.292672
DOCKED: USER    NEWDPF dihe0 -117.81 -1.38 41.13 -17.44 
DOCKED: USER  keepresnum = 1 
DOCKED: USER  
DOCKED: REMARK  4 active torsions:
DOCKED: REMARK  status: ('A' for Active; 'I' for Inactive)
DOCKED: REMARK    1  A    between atoms: C1_1  and  C3_3 
DOCKED: REMARK    2  A    between atoms: C3_3  and  C5_5 
DOCKED: REMARK    3  A    between atoms: C4_4  and  C6_6 
DOCKED: REMARK    4  A    between atoms: C5_5  and  C6_6 
DOCKED: USER                              x       y       z     vdW  Elec       q    Type
DOCKED: USER                           _______ _______ _______ _____ _____    ______ ____
DOCKED: ROOT
DOCKED: ATOM      1  C3  UNL     1       0.536  -0.524  -0.705 -0.91 -0.05    +0.113 C 
DOCKED: ENDROOT
DOCKED: BRANCH   1   2
DOCKED: ATOM      2  C1  UNL     1      -0.004   0.240   0.508 -1.01 -0.08    +0.172 C 
DOCKED: ATOM      3  O7  UNL     1      -0.011   1.497   0.371 -0.40 +0.40    -0.648 OA
DOCKED: ATOM      4  O8  UNL     1      -0.361  -0.459   1.496 -0.21 +0.23    -0.648 OA
DOCKED: ENDBRANCH   1   2
DOCKED: BRANCH   1   5
DOCKED: ATOM      5  C5  UNL     1      -0.027  -1.923  -0.936 -0.87 -0.01    +0.010 C 
DOCKED: BRANCH   5   6
DOCKED: ATOM      6  C6  UNL     1      -1.551  -1.969  -0.791 -0.90 -0.00    +0.000 C 
DOCKED: BRANCH   6   7
DOCKED: ATOM      7  C4  UNL     1      -2.001  -3.240  -0.072 -0.70 +0.00    -0.005 C 
DOCKED: ATOM      8  C2  UNL     1      -1.486  -3.282   1.359 -0.74 -0.00    +0.005 C 
DOCKED: ENDBRANCH   6   7
DOCKED: ENDBRANCH   5   6
DOCKED: ENDBRANCH   1   5
DOCKED: TORSDOF 4
DOCKED: TER
DOCKED: ENDMDL
________________________________________________________________________________


	BEGINNING GENETIC ALGORITHM DOCKING 12 of 50
Run: 12 Seed: 395629399 2077778689 [ Run 12 of 50 GA/GALS ]
Beginning LAMARCKIAN GENETIC ALGORITHM (LGA), with a maximum of 2500000 energy evaluations.

Final-Value: -5.290


	FINAL GENETIC ALGORITHM DOCKED STATE
	_______________________________________________


Detailed state:  trans -0.059 -1.670 0.248 quatxyzw 0.744411 -0.532040 0.281986 0.288564 center -2.897 -2.116 1.590 ntor 4 124.6741 121.8794 126.6923 69.6169
State:	 -0.059  -1.670   0.248   0.777 -0.556  0.295 146.456    124.67  121.88  126.69   69.62

DOCKED: MODEL       12
DOCKED: USER    Run = 12
DOCKED: USER    DPF = g1_exoOA.dpf
DOCKED: USER  
DOCKED: USER    Estimated Free Energy of Binding    =   -3.96 kcal/mol  [=(1)+(2)+(3)-(4)]
DOCKED: USER    Estimated Inhibition Constant, Ki   =    1.25 mM (millimolar)  [Temperature = 298.15 K]
DOCKED: USER    
DOCKED: USER    (1) Final Intermolecular Energy     =   -5.15 kcal/mol
DOCKED: USER        vdW + Hbond + desolv Energy     =   -5.66 kcal/mol
DOCKED: USER        Electrostatic Energy            =   +0.51 kcal/mol
DOCKED: USER    (2) Final Total Internal Energy     =   -0.14 kcal/mol
DOCKED: USER    (3) Torsional Free Energy           =   +1.19 kcal/mol
DOCKED: USER    (4) Unbound System's Energy  [=(2)] =   -0.14 kcal/mol
DOCKED: USER    
DOCKED: USER    
DOCKED: USER    NEWDPF move g1.pdbqt
DOCKED: USER    NEWDPF about -2.896500 -2.115900 1.590300
DOCKED: USER    NEWDPF tran0 -0.058728 -1.669617 0.248116
DOCKED: USER    NEWDPF quaternion0 0.744411 -0.532040 0.281986 0.288564
DOCKED: USER    NEWDPF axisangle0 0.777485 -0.555679 0.294515 146.456012
DOCKED: USER    NEWDPF quat0 0.777485 -0.555679 0.294515 146.456012
DOCKED: USER    NEWDPF dihe0 124.67 121.88 126.69 69.62 
DOCKED: USER  keepresnum = 1 
DOCKED: USER  
DOCKED: REMARK  4 active torsions:
DOCKED: REMARK  status: ('A' for Active; 'I' for Inactive)
DOCKED: REMARK    1  A    between atoms: C1_1  and  C3_3 
DOCKED: REMARK    2  A    between atoms: C3_3  and  C5_5 
DOCKED: REMARK    3  A    between atoms: C4_4  and  C6_6 
DOCKED: REMARK    4  A    between atoms: C5_5  and  C6_6 
DOCKED: USER                              x       y       z     vdW  Elec       q    Type
DOCKED: USER                           _______ _______ _______ _____ _____    ______ ____
DOCKED: ROOT
DOCKED: ATOM      1  C3  UNL     1       0.366  -0.524  -0.767 -0.94 -0.05    +0.113 C 
DOCKED: ENDROOT
DOCKED: BRANCH   1   2
DOCKED: ATOM      2  C1  UNL     1      -0.109   0.275   0.451 -1.01 -0.08    +0.172 C 
DOCKED: ATOM      3  O7  UNL     1      -0.568  -0.434   1.392 -0.20 +0.24    -0.648 OA
DOCKED: ATOM      4  O8  UNL     1      -0.004   1.530   0.373 -0.39 +0.40    -0.648 OA
DOCKED: ENDBRANCH   1   2
DOCKED: BRANCH   1   5
DOCKED: ATOM      5  C5  UNL     1       0.834  -1.953  -0.506 -0.87 -0.01    +0.010 C 
DOCKED: BRANCH   5   6
DOCKED: ATOM      6  C6  UNL     1       0.224  -2.955  -1.490 -0.75 -0.00    +0.000 C 
DOCKED: BRANCH   6   7
DOCKED: ATOM      7  C4  UNL     1      -1.302  -2.867  -1.496 -0.75 +0.00    -0.005 C 
DOCKED: ATOM      8  C2  UNL     1      -1.872  -3.006  -0.092 -0.74 -0.00    +0.005 C 
DOCKED: ENDBRANCH   6   7
DOCKED: ENDBRANCH   5   6
DOCKED: ENDBRANCH   1   5
DOCKED: TORSDOF 4
DOCKED: TER
DOCKED: ENDMDL
________________________________________________________________________________


	BEGINNING GENETIC ALGORITHM DOCKING 13 of 50
Run: 13 Seed: 1023668783 1661566242 [ Run 13 of 50 GA/GALS ]
Beginning LAMARCKIAN GENETIC ALGORITHM (LGA), with a maximum of 2500000 energy evaluations.

Final-Value: -5.303


	FINAL GENETIC ALGORITHM DOCKED STATE
	_______________________________________________


Detailed state:  trans 0.825 -1.487 0.587 quatxyzw 0.402730 -0.369483 -0.516505 -0.659176 center -2.897 -2.116 1.590 ntor 4 -109.5723 -25.3328 -118.6172 -167.2221
State:	  0.825  -1.487   0.587   0.536 -0.491 -0.687 -97.526   -109.57  -25.33 -118.62 -167.22

DOCKED: MODEL       13
DOCKED: USER    Run = 13
DOCKED: USER    DPF = g1_exoOA.dpf
DOCKED: USER  
DOCKED: USER    Estimated Free Energy of Binding    =   -3.97 kcal/mol  [=(1)+(2)+(3)-(4)]
DOCKED: USER    Estimated Inhibition Constant, Ki   =    1.24 mM (millimolar)  [Temperature = 298.15 K]
DOCKED: USER    
DOCKED: USER    (1) Final Intermolecular Energy     =   -5.16 kcal/mol
DOCKED: USER        vdW + Hbond + desolv Energy     =   -5.68 kcal/mol
DOCKED: USER        Electrostatic Energy            =   +0.53 kcal/mol
DOCKED: USER    (2) Final Total Internal Energy     =   -0.14 kcal/mol
DOCKED: USER    (3) Torsional Free Energy           =   +1.19 kcal/mol
DOCKED: USER    (4) Unbound System's Energy  [=(2)] =   -0.14 kcal/mol
DOCKED: USER    
DOCKED: USER    
DOCKED: USER    NEWDPF move g1.pdbqt
DOCKED: USER    NEWDPF about -2.896500 -2.115900 1.590300
DOCKED: USER    NEWDPF tran0 0.825373 -1.486811 0.587046
DOCKED: USER    NEWDPF quaternion0 0.402730 -0.369483 -0.516505 -0.659176
DOCKED: USER    NEWDPF axisangle0 0.535553 -0.491342 -0.686852 -97.525805
DOCKED: USER    NEWDPF quat0 0.535553 -0.491342 -0.686852 -97.525805
DOCKED: USER    NEWDPF dihe0 -109.57 -25.33 -118.62 -167.22 
DOCKED: USER  keepresnum = 1 
DOCKED: USER  
DOCKED: REMARK  4 active torsions:
DOCKED: REMARK  status: ('A' for Active; 'I' for Inactive)
DOCKED: REMARK    1  A    between atoms: C1_1  and  C3_3 
DOCKED: REMARK    2  A    between atoms: C3_3  and  C5_5 
DOCKED: REMARK    3  A    between atoms: C4_4  and  C6_6 
DOCKED: REMARK    4  A    between atoms: C5_5  and  C6_6 
DOCKED: USER                              x       y       z     vdW  Elec       q    Type
DOCKED: USER                           _______ _______ _______ _____ _____    ______ ____
DOCKED: ROOT
DOCKED: ATOM      1  C3  UNL     1      -0.352  -0.565   1.122 -0.94 -0.05    +0.113 C 
DOCKED: ENDROOT
DOCKED: BRANCH   1   2
DOCKED: ATOM      2  C1  UNL     1       0.153   0.219  -0.093 -1.00 -0.08    +0.172 C 
DOCKED: ATOM      3  O7  UNL     1       0.004   1.471  -0.003 -0.40 +0.40    -0.648 OA
DOCKED: ATOM      4  O8  UNL     1       0.640  -0.463  -1.037 -0.20 +0.26    -0.648 OA
DOCKED: ENDBRANCH   1   2
DOCKED: BRANCH   1   5
DOCKED: ATOM      5  C5  UNL     1      -0.079  -2.066   1.127 -0.87 -0.01    +0.010 C 
DOCKED: BRANCH   5   6
DOCKED: ATOM      6  C6  UNL     1      -1.330  -2.887   0.800 -0.75 -0.00    +0.000 C 
DOCKED: BRANCH   6   7
DOCKED: ATOM      7  C4  UNL     1      -1.876  -2.536  -0.583 -0.83 +0.00    -0.005 C 
DOCKED: ATOM      8  C2  UNL     1      -0.984  -3.080  -1.689 -0.69 -0.00    +0.005 C 
DOCKED: ENDBRANCH   6   7
DOCKED: ENDBRANCH   5   6
DOCKED: ENDBRANCH   1   5
DOCKED: TORSDOF 4
DOCKED: TER
DOCKED: ENDMDL
________________________________________________________________________________


	BEGINNING GENETIC ALGORITHM DOCKING 14 of 50
Run: 14 Seed: 692754990 2007192238 [ Run 14 of 50 GA/GALS ]
Beginning LAMARCKIAN GENETIC ALGORITHM (LGA), with a maximum of 2500000 energy evaluations.

Final-Value: -5.283


	FINAL GENETIC ALGORITHM DOCKED STATE
	_______________________________________________


Detailed state:  trans -1.149 -1.020 -0.598 quatxyzw -0.319812 0.722199 -0.473623 -0.389655 center -2.897 -2.116 1.590 ntor 4 -87.4319 -178.7377 -167.2103 -173.2319
State:	 -1.149  -1.020  -0.598  -0.347  0.784 -0.514 -134.134    -87.43 -178.74 -167.21 -173.23

DOCKED: MODEL       14
DOCKED: USER    Run = 14
DOCKED: USER    DPF = g1_exoOA.dpf
DOCKED: USER  
DOCKED: USER    Estimated Free Energy of Binding    =   -3.95 kcal/mol  [=(1)+(2)+(3)-(4)]
DOCKED: USER    Estimated Inhibition Constant, Ki   =    1.28 mM (millimolar)  [Temperature = 298.15 K]
DOCKED: USER    
DOCKED: USER    (1) Final Intermolecular Energy     =   -5.14 kcal/mol
DOCKED: USER        vdW + Hbond + desolv Energy     =   -5.64 kcal/mol
DOCKED: USER        Electrostatic Energy            =   +0.50 kcal/mol
DOCKED: USER    (2) Final Total Internal Energy     =   -0.14 kcal/mol
DOCKED: USER    (3) Torsional Free Energy           =   +1.19 kcal/mol
DOCKED: USER    (4) Unbound System's Energy  [=(2)] =   -0.14 kcal/mol
DOCKED: USER    
DOCKED: USER    
DOCKED: USER    NEWDPF move g1.pdbqt
DOCKED: USER    NEWDPF about -2.896500 -2.115900 1.590300
DOCKED: USER    NEWDPF tran0 -1.149178 -1.020162 -0.597657
DOCKED: USER    NEWDPF quaternion0 -0.319812 0.722199 -0.473623 -0.389655
DOCKED: USER    NEWDPF axisangle0 -0.347259 0.784179 -0.514270 -134.133926
DOCKED: USER    NEWDPF quat0 -0.347259 0.784179 -0.514270 -134.133926
DOCKED: USER    NEWDPF dihe0 -87.43 -178.74 -167.21 -173.23 
DOCKED: USER  keepresnum = 1 
DOCKED: USER  
DOCKED: REMARK  4 active torsions:
DOCKED: REMARK  status: ('A' for Active; 'I' for Inactive)
DOCKED: REMARK    1  A    between atoms: C1_1  and  C3_3 
DOCKED: REMARK    2  A    between atoms: C3_3  and  C5_5 
DOCKED: REMARK    3  A    between atoms: C4_4  and  C6_6 
DOCKED: REMARK    4  A    between atoms: C5_5  and  C6_6 
DOCKED: USER                              x       y       z     vdW  Elec       q    Type
DOCKED: USER                           _______ _______ _______ _____ _____    ______ ____
DOCKED: ROOT
DOCKED: ATOM      1  C3  UNL     1       0.360  -0.551  -0.754 -0.95 -0.05    +0.113 C 
DOCKED: ENDROOT
DOCKED: BRANCH   1   2
DOCKED: ATOM      2  C1  UNL     1      -0.113   0.260   0.457 -1.01 -0.08    +0.172 C 
DOCKED: ATOM      3  O7  UNL     1      -0.577  -0.439   1.403 -0.20 +0.23    -0.648 OA
DOCKED: ATOM      4  O8  UNL     1      -0.003   1.514   0.368 -0.40 +0.40    -0.648 OA
DOCKED: ENDBRANCH   1   2
DOCKED: BRANCH   1   5
DOCKED: ATOM      5  C5  UNL     1      -0.397  -1.843  -1.047 -0.87 -0.01    +0.010 C 
DOCKED: BRANCH   5   6
DOCKED: ATOM      6  C6  UNL     1       0.448  -3.089  -0.767 -0.68 -0.00    +0.000 C 
DOCKED: BRANCH   6   7
DOCKED: ATOM      7  C4  UNL     1       1.724  -2.733  -0.004 -0.74 +0.00    -0.005 C 
DOCKED: ATOM      8  C2  UNL     1       1.539  -2.894   1.497 -0.79 -0.00    +0.005 C 
DOCKED: ENDBRANCH   6   7
DOCKED: ENDBRANCH   5   6
DOCKED: ENDBRANCH   1   5
DOCKED: TORSDOF 4
DOCKED: TER
DOCKED: ENDMDL
________________________________________________________________________________


	BEGINNING GENETIC ALGORITHM DOCKING 15 of 50
Run: 15 Seed: 1691256542 1505099289 [ Run 15 of 50 GA/GALS ]
Beginning LAMARCKIAN GENETIC ALGORITHM (LGA), with a maximum of 2500000 energy evaluations.

Final-Value: -5.273


	FINAL GENETIC ALGORITHM DOCKED STATE
	_______________________________________________


Detailed state:  trans 0.001 -0.497 -1.267 quatxyzw 0.182962 0.598066 -0.510117 -0.590442 center -2.897 -2.116 1.590 ntor 4 -152.4779 59.8019 -97.5484 -163.2475
State:	  0.001  -0.497  -1.267   0.227  0.741 -0.632 -107.623   -152.48   59.80  -97.55 -163.25

DOCKED: MODEL       15
DOCKED: USER    Run = 15
DOCKED: USER    DPF = g1_exoOA.dpf
DOCKED: USER  
DOCKED: USER    Estimated Free Energy of Binding    =   -3.94 kcal/mol  [=(1)+(2)+(3)-(4)]
DOCKED: USER    Estimated Inhibition Constant, Ki   =    1.30 mM (millimolar)  [Temperature = 298.15 K]
DOCKED: USER    
DOCKED: USER    (1) Final Intermolecular Energy     =   -5.13 kcal/mol
DOCKED: USER        vdW + Hbond + desolv Energy     =   -5.60 kcal/mol
DOCKED: USER        Electrostatic Energy            =   +0.47 kcal/mol
DOCKED: USER    (2) Final Total Internal Energy     =   -0.14 kcal/mol
DOCKED: USER    (3) Torsional Free Energy           =   +1.19 kcal/mol
DOCKED: USER    (4) Unbound System's Energy  [=(2)] =   -0.14 kcal/mol
DOCKED: USER    
DOCKED: USER    
DOCKED: USER    NEWDPF move g1.pdbqt
DOCKED: USER    NEWDPF about -2.896500 -2.115900 1.590300
DOCKED: USER    NEWDPF tran0 0.000513 -0.497348 -1.266665
DOCKED: USER    NEWDPF quaternion0 0.182962 0.598066 -0.510117 -0.590442
DOCKED: USER    NEWDPF axisangle0 0.226696 0.741025 -0.632053 -107.623223
DOCKED: USER    NEWDPF quat0 0.226696 0.741025 -0.632053 -107.623223
DOCKED: USER    NEWDPF dihe0 -152.48 59.80 -97.55 -163.25 
DOCKED: USER  keepresnum = 1 
DOCKED: USER  
DOCKED: REMARK  4 active torsions:
DOCKED: REMARK  status: ('A' for Active; 'I' for Inactive)
DOCKED: REMARK    1  A    between atoms: C1_1  and  C3_3 
DOCKED: REMARK    2  A    between atoms: C3_3  and  C5_5 
DOCKED: REMARK    3  A    between atoms: C4_4  and  C6_6 
DOCKED: REMARK    4  A    between atoms: C5_5  and  C6_6 
DOCKED: USER                              x       y       z     vdW  Elec       q    Type
DOCKED: USER                           _______ _______ _______ _____ _____    ______ ____
DOCKED: ROOT
DOCKED: ATOM      1  C3  UNL     1       0.989  -0.953  -0.110 -0.82 -0.05    +0.113 C 
DOCKED: ENDROOT
DOCKED: BRANCH   1   2
DOCKED: ATOM      2  C1  UNL     1      -0.045  -0.116   0.651 -0.99 -0.07    +0.172 C 
DOCKED: ATOM      3  O7  UNL     1      -0.052   1.110   0.342 -0.44 +0.36    -0.648 OA
DOCKED: ATOM      4  O8  UNL     1      -0.751  -0.732   1.496 -0.19 +0.23    -0.648 OA
DOCKED: ENDBRANCH   1   2
DOCKED: BRANCH   1   5
DOCKED: ATOM      5  C5  UNL     1       0.534  -1.562  -1.432 -0.90 -0.00    +0.010 C 
DOCKED: BRANCH   5   6
DOCKED: ATOM      6  C6  UNL     1       0.161  -3.041  -1.294 -0.72 -0.00    +0.000 C 
DOCKED: BRANCH   6   7
DOCKED: ATOM      7  C4  UNL     1      -1.253  -3.206  -0.739 -0.71 +0.00    -0.005 C 
DOCKED: ATOM      8  C2  UNL     1      -2.144  -2.036  -1.128 -0.81 -0.00    +0.005 C 
DOCKED: ENDBRANCH   6   7
DOCKED: ENDBRANCH   5   6
DOCKED: ENDBRANCH   1   5
DOCKED: TORSDOF 4
DOCKED: TER
DOCKED: ENDMDL
________________________________________________________________________________


	BEGINNING GENETIC ALGORITHM DOCKING 16 of 50
Run: 16 Seed: 2026705175 1912466082 [ Run 16 of 50 GA/GALS ]
Beginning LAMARCKIAN GENETIC ALGORITHM (LGA), with a maximum of 2500000 energy evaluations.

Final-Value: -5.294


	FINAL GENETIC ALGORITHM DOCKED STATE
	_______________________________________________


Detailed state:  trans -0.474 -1.976 0.260 quatxyzw 0.795301 -0.603346 -0.036431 0.046294 center -2.897 -2.116 1.590 ntor 4 110.5932 -77.0963 -52.8393 -128.4528
State:	 -0.474  -1.976   0.260   0.796 -0.604 -0.036 174.693    110.59  -77.10  -52.84 -128.45

DOCKED: MODEL       16
DOCKED: USER    Run = 16
DOCKED: USER    DPF = g1_exoOA.dpf
DOCKED: USER  
DOCKED: USER    Estimated Free Energy of Binding    =   -3.96 kcal/mol  [=(1)+(2)+(3)-(4)]
DOCKED: USER    Estimated Inhibition Constant, Ki   =    1.25 mM (millimolar)  [Temperature = 298.15 K]
DOCKED: USER    
DOCKED: USER    (1) Final Intermolecular Energy     =   -5.16 kcal/mol
DOCKED: USER        vdW + Hbond + desolv Energy     =   -5.63 kcal/mol
DOCKED: USER        Electrostatic Energy            =   +0.47 kcal/mol
DOCKED: USER    (2) Final Total Internal Energy     =   -0.14 kcal/mol
DOCKED: USER    (3) Torsional Free Energy           =   +1.19 kcal/mol
DOCKED: USER    (4) Unbound System's Energy  [=(2)] =   -0.14 kcal/mol
DOCKED: USER    
DOCKED: USER    
DOCKED: USER    NEWDPF move g1.pdbqt
DOCKED: USER    NEWDPF about -2.896500 -2.115900 1.590300
DOCKED: USER    NEWDPF tran0 -0.474339 -1.975881 0.260437
DOCKED: USER    NEWDPF quaternion0 0.795301 -0.603346 -0.036431 0.046294
DOCKED: USER    NEWDPF axisangle0 0.796154 -0.603994 -0.036470 174.693200
DOCKED: USER    NEWDPF quat0 0.796154 -0.603994 -0.036470 174.693200
DOCKED: USER    NEWDPF dihe0 110.59 -77.10 -52.84 -128.45 
DOCKED: USER  keepresnum = 1 
DOCKED: USER  
DOCKED: REMARK  4 active torsions:
DOCKED: REMARK  status: ('A' for Active; 'I' for Inactive)
DOCKED: REMARK    1  A    between atoms: C1_1  and  C3_3 
DOCKED: REMARK    2  A    between atoms: C3_3  and  C5_5 
DOCKED: REMARK    3  A    between atoms: C4_4  and  C6_6 
DOCKED: REMARK    4  A    between atoms: C5_5  and  C6_6 
DOCKED: USER                              x       y       z     vdW  Elec       q    Type
DOCKED: USER                           _______ _______ _______ _____ _____    ______ ____
DOCKED: ROOT
DOCKED: ATOM      1  C3  UNL     1      -0.932  -0.843  -0.754 -0.79 -0.05    +0.113 C 
DOCKED: ENDROOT
DOCKED: BRANCH   1   2
DOCKED: ATOM      2  C1  UNL     1      -0.359  -0.030   0.411 -1.00 -0.08    +0.172 C 
DOCKED: ATOM      3  O7  UNL     1       0.002   1.142   0.101 -0.44 +0.36    -0.648 OA
DOCKED: ATOM      4  O8  UNL     1      -0.300  -0.615   1.527 -0.18 +0.23    -0.648 OA
DOCKED: ENDBRANCH   1   2
DOCKED: BRANCH   1   5
DOCKED: ATOM      5  C5  UNL     1      -0.422  -2.273  -0.903 -0.81 -0.01    +0.010 C 
DOCKED: BRANCH   5   6
DOCKED: ATOM      6  C6  UNL     1       1.068  -2.326  -1.251 -0.86 -0.00    +0.000 C 
DOCKED: BRANCH   6   7
DOCKED: ATOM      7  C4  UNL     1       1.836  -3.202  -0.262 -0.70 +0.00    -0.005 C 
DOCKED: ATOM      8  C2  UNL     1       1.872  -2.577   1.124 -0.86 -0.00    +0.005 C 
DOCKED: ENDBRANCH   6   7
DOCKED: ENDBRANCH   5   6
DOCKED: ENDBRANCH   1   5
DOCKED: TORSDOF 4
DOCKED: TER
DOCKED: ENDMDL
________________________________________________________________________________


	BEGINNING GENETIC ALGORITHM DOCKING 17 of 50
Run: 17 Seed: 1711938529 326649467 [ Run 17 of 50 GA/GALS ]
Beginning LAMARCKIAN GENETIC ALGORITHM (LGA), with a maximum of 2500000 energy evaluations.

Final-Value: -5.315


	FINAL GENETIC ALGORITHM DOCKED STATE
	_______________________________________________


Detailed state:  trans 0.180 -1.702 0.166 quatxyzw 0.493633 -0.308714 -0.671804 -0.457932 center -2.897 -2.116 1.590 ntor 4 105.9610 108.1459 -41.1399 -105.3742
State:	  0.180  -1.702   0.166   0.555 -0.347 -0.756 -125.492    105.96  108.15  -41.14 -105.37

DOCKED: MODEL       17
DOCKED: USER    Run = 17
DOCKED: USER    DPF = g1_exoOA.dpf
DOCKED: USER  
DOCKED: USER    Estimated Free Energy of Binding    =   -3.99 kcal/mol  [=(1)+(2)+(3)-(4)]
DOCKED: USER    Estimated Inhibition Constant, Ki   =    1.18 mM (millimolar)  [Temperature = 298.15 K]
DOCKED: USER    
DOCKED: USER    (1) Final Intermolecular Energy     =   -5.19 kcal/mol
DOCKED: USER        vdW + Hbond + desolv Energy     =   -5.70 kcal/mol
DOCKED: USER        Electrostatic Energy            =   +0.51 kcal/mol
DOCKED: USER    (2) Final Total Internal Energy     =   -0.13 kcal/mol
DOCKED: USER    (3) Torsional Free Energy           =   +1.19 kcal/mol
DOCKED: USER    (4) Unbound System's Energy  [=(2)] =   -0.13 kcal/mol
DOCKED: USER    
DOCKED: USER    
DOCKED: USER    NEWDPF move g1.pdbqt
DOCKED: USER    NEWDPF about -2.896500 -2.115900 1.590300
DOCKED: USER    NEWDPF tran0 0.179701 -1.702484 0.166454
DOCKED: USER    NEWDPF quaternion0 0.493633 -0.308714 -0.671804 -0.457932
DOCKED: USER    NEWDPF axisangle0 0.555275 -0.347265 -0.755696 -125.492465
DOCKED: USER    NEWDPF quat0 0.555275 -0.347265 -0.755696 -125.492465
DOCKED: USER    NEWDPF dihe0 105.96 108.15 -41.14 -105.37 
DOCKED: USER  keepresnum = 1 
DOCKED: USER  
DOCKED: REMARK  4 active torsions:
DOCKED: REMARK  status: ('A' for Active; 'I' for Inactive)
DOCKED: REMARK    1  A    between atoms: C1_1  and  C3_3 
DOCKED: REMARK    2  A    between atoms: C3_3  and  C5_5 
DOCKED: REMARK    3  A    between atoms: C4_4  and  C6_6 
DOCKED: REMARK    4  A    between atoms: C5_5  and  C6_6 
DOCKED: USER                              x       y       z     vdW  Elec       q    Type
DOCKED: USER                           _______ _______ _______ _____ _____    ______ ____
DOCKED: ROOT
DOCKED: ATOM      1  C3  UNL     1      -0.746  -0.806   1.095 -0.88 -0.04    +0.113 C 
DOCKED: ENDROOT
DOCKED: BRANCH   1   2
DOCKED: ATOM      2  C1  UNL     1       0.080   0.242   0.343 -1.01 -0.08    +0.172 C 
DOCKED: ATOM      3  O7  UNL     1       1.122  -0.214  -0.209 -0.21 +0.26    -0.648 OA
DOCKED: ATOM      4  O8  UNL     1      -0.357   1.426   0.373 -0.37 +0.39    -0.648 OA
DOCKED: ENDBRANCH   1   2
DOCKED: BRANCH   1   5
DOCKED: ATOM      5  C5  UNL     1      -0.901  -2.165   0.419 -0.83 -0.01    +0.010 C 
DOCKED: BRANCH   5   6
DOCKED: ATOM      6  C6  UNL     1      -1.174  -2.041  -1.083 -0.87 -0.00    +0.000 C 
DOCKED: BRANCH   6   7
DOCKED: ATOM      7  C4  UNL     1      -0.364  -3.064  -1.879 -0.70 +0.00    -0.005 C 
DOCKED: ATOM      8  C2  UNL     1       1.113  -2.701  -1.912 -0.83 -0.00    +0.005 C 
DOCKED: ENDBRANCH   6   7
DOCKED: ENDBRANCH   5   6
DOCKED: ENDBRANCH   1   5
DOCKED: TORSDOF 4
DOCKED: TER
DOCKED: ENDMDL
________________________________________________________________________________


	BEGINNING GENETIC ALGORITHM DOCKING 18 of 50
Run: 18 Seed: 1601447698 461298459 [ Run 18 of 50 GA/GALS ]
Beginning LAMARCKIAN GENETIC ALGORITHM (LGA), with a maximum of 2500000 energy evaluations.

Final-Value: -5.263


	FINAL GENETIC ALGORITHM DOCKED STATE
	_______________________________________________


Detailed state:  trans -0.445 -1.626 0.572 quatxyzw -0.681839 -0.536107 0.495283 -0.048783 center -2.897 -2.116 1.590 ntor 4 112.3489 11.9068 95.1666 23.3003
State:	 -0.445  -1.626   0.572  -0.683 -0.537  0.496 -174.408    112.35   11.91   95.17   23.30

DOCKED: MODEL       18
DOCKED: USER    Run = 18
DOCKED: USER    DPF = g1_exoOA.dpf
DOCKED: USER  
DOCKED: USER    Estimated Free Energy of Binding    =   -3.90 kcal/mol  [=(1)+(2)+(3)-(4)]
DOCKED: USER    Estimated Inhibition Constant, Ki   =    1.38 mM (millimolar)  [Temperature = 298.15 K]
DOCKED: USER    
DOCKED: USER    (1) Final Intermolecular Energy     =   -5.09 kcal/mol
DOCKED: USER        vdW + Hbond + desolv Energy     =   -5.67 kcal/mol
DOCKED: USER        Electrostatic Energy            =   +0.57 kcal/mol
DOCKED: USER    (2) Final Total Internal Energy     =   -0.17 kcal/mol
DOCKED: USER    (3) Torsional Free Energy           =   +1.19 kcal/mol
DOCKED: USER    (4) Unbound System's Energy  [=(2)] =   -0.17 kcal/mol
DOCKED: USER    
DOCKED: USER    
DOCKED: USER    NEWDPF move g1.pdbqt
DOCKED: USER    NEWDPF about -2.896500 -2.115900 1.590300
DOCKED: USER    NEWDPF tran0 -0.445023 -1.626089 0.571609
DOCKED: USER    NEWDPF quaternion0 -0.681839 -0.536107 0.495283 -0.048783
DOCKED: USER    NEWDPF axisangle0 -0.682652 -0.536746 0.495873 -174.407632
DOCKED: USER    NEWDPF quat0 -0.682652 -0.536746 0.495873 -174.407632
DOCKED: USER    NEWDPF dihe0 112.35 11.91 95.17 23.30 
DOCKED: USER  keepresnum = 1 
DOCKED: USER  
DOCKED: REMARK  4 active torsions:
DOCKED: REMARK  status: ('A' for Active; 'I' for Inactive)
DOCKED: REMARK    1  A    between atoms: C1_1  and  C3_3 
DOCKED: REMARK    2  A    between atoms: C3_3  and  C5_5 
DOCKED: REMARK    3  A    between atoms: C4_4  and  C6_6 
DOCKED: REMARK    4  A    between atoms: C5_5  and  C6_6 
DOCKED: USER                              x       y       z     vdW  Elec       q    Type
DOCKED: USER                           _______ _______ _______ _____ _____    ______ ____
DOCKED: ROOT
DOCKED: ATOM      1  C3  UNL     1      -1.090  -3.078   0.575 -0.58 -0.08    +0.113 C 
DOCKED: ENDROOT
DOCKED: BRANCH   1   2
DOCKED: ATOM      2  C1  UNL     1      -0.816  -2.835   2.063 -0.63 -0.10    +0.172 C 
DOCKED: ATOM      3  O7  UNL     1       0.069  -3.591   2.559 -0.08 +0.49    -0.648 OA
DOCKED: ATOM      4  O8  UNL     1      -1.502  -1.935   2.619 -0.18 +0.27    -0.648 OA
DOCKED: ENDBRANCH   1   2
DOCKED: BRANCH   1   5
DOCKED: ATOM      5  C5  UNL     1      -1.245  -1.838  -0.300 -0.89 -0.01    +0.010 C 
DOCKED: BRANCH   5   6
DOCKED: ATOM      6  C6  UNL     1       0.100  -1.316  -0.815 -0.99 -0.00    +0.000 C 
DOCKED: BRANCH   6   7
DOCKED: ATOM      7  C4  UNL     1       0.749  -0.371   0.195 -1.14 +0.00    -0.005 C 
DOCKED: ATOM      8  C2  UNL     1      -0.064   0.903   0.369 -1.17 -0.00    +0.005 C 
DOCKED: ENDBRANCH   6   7
DOCKED: ENDBRANCH   5   6
DOCKED: ENDBRANCH   1   5
DOCKED: TORSDOF 4
DOCKED: TER
DOCKED: ENDMDL
________________________________________________________________________________


	BEGINNING GENETIC ALGORITHM DOCKING 19 of 50
Run: 19 Seed: 36033034 289501377 [ Run 19 of 50 GA/GALS ]
Beginning LAMARCKIAN GENETIC ALGORITHM (LGA), with a maximum of 2500000 energy evaluations.

Final-Value: -5.297


	FINAL GENETIC ALGORITHM DOCKED STATE
	_______________________________________________


Detailed state:  trans 0.750 -1.656 0.213 quatxyzw 0.345281 -0.285919 -0.633385 -0.630757 center -2.897 -2.116 1.590 ntor 4 -137.8426 135.7628 -92.1999 -162.5387
State:	  0.750  -1.656   0.213   0.445 -0.368 -0.816 -101.788   -137.84  135.76  -92.20 -162.54

DOCKED: MODEL       19
DOCKED: USER    Run = 19
DOCKED: USER    DPF = g1_exoOA.dpf
DOCKED: USER  
DOCKED: USER    Estimated Free Energy of Binding    =   -3.95 kcal/mol  [=(1)+(2)+(3)-(4)]
DOCKED: USER    Estimated Inhibition Constant, Ki   =    1.27 mM (millimolar)  [Temperature = 298.15 K]
DOCKED: USER    
DOCKED: USER    (1) Final Intermolecular Energy     =   -5.14 kcal/mol
DOCKED: USER        vdW + Hbond + desolv Energy     =   -5.66 kcal/mol
DOCKED: USER        Electrostatic Energy            =   +0.52 kcal/mol
DOCKED: USER    (2) Final Total Internal Energy     =   -0.15 kcal/mol
DOCKED: USER    (3) Torsional Free Energy           =   +1.19 kcal/mol
DOCKED: USER    (4) Unbound System's Energy  [=(2)] =   -0.15 kcal/mol
DOCKED: USER    
DOCKED: USER    
DOCKED: USER    NEWDPF move g1.pdbqt
DOCKED: USER    NEWDPF about -2.896500 -2.115900 1.590300
DOCKED: USER    NEWDPF tran0 0.749676 -1.655770 0.213494
DOCKED: USER    NEWDPF quaternion0 0.345281 -0.285919 -0.633385 -0.630757
DOCKED: USER    NEWDPF axisangle0 0.444961 -0.368462 -0.816239 -101.787998
DOCKED: USER    NEWDPF quat0 0.444961 -0.368462 -0.816239 -101.787998
DOCKED: USER    NEWDPF dihe0 -137.84 135.76 -92.20 -162.54 
DOCKED: USER  keepresnum = 1 
DOCKED: USER  
DOCKED: REMARK  4 active torsions:
DOCKED: REMARK  status: ('A' for Active; 'I' for Inactive)
DOCKED: REMARK    1  A    between atoms: C1_1  and  C3_3 
DOCKED: REMARK    2  A    between atoms: C3_3  and  C5_5 
DOCKED: REMARK    3  A    between atoms: C4_4  and  C6_6 
DOCKED: REMARK    4  A    between atoms: C5_5  and  C6_6 
DOCKED: USER                              x       y       z     vdW  Elec       q    Type
DOCKED: USER                           _______ _______ _______ _____ _____    ______ ____
DOCKED: ROOT
DOCKED: ATOM      1  C3  UNL     1      -0.098  -0.659   1.114 -0.93 -0.05    +0.113 C 
DOCKED: ENDROOT
DOCKED: BRANCH   1   2
DOCKED: ATOM      2  C1  UNL     1       0.241   0.205  -0.105 -1.00 -0.08    +0.172 C 
DOCKED: ATOM      3  O7  UNL     1       0.742  -0.435  -1.074 -0.19 +0.25    -0.648 OA
DOCKED: ATOM      4  O8  UNL     1      -0.000   1.439  -0.001 -0.41 +0.40    -0.648 OA
DOCKED: ENDBRANCH   1   2
DOCKED: BRANCH   1   5
DOCKED: ATOM      5  C5  UNL     1      -0.092  -2.170   0.902 -0.83 -0.01    +0.010 C 
DOCKED: BRANCH   5   6
DOCKED: ATOM      6  C6  UNL     1      -1.501  -2.735   0.703 -0.77 -0.00    +0.000 C 
DOCKED: BRANCH   6   7
DOCKED: ATOM      7  C4  UNL     1      -1.925  -2.661  -0.764 -0.82 +0.00    -0.005 C 
DOCKED: ATOM      8  C2  UNL     1      -0.803  -3.104  -1.691 -0.69 -0.00    +0.005 C 
DOCKED: ENDBRANCH   6   7
DOCKED: ENDBRANCH   5   6
DOCKED: ENDBRANCH   1   5
DOCKED: TORSDOF 4
DOCKED: TER
DOCKED: ENDMDL
________________________________________________________________________________


	BEGINNING GENETIC ALGORITHM DOCKING 20 of 50
Run: 20 Seed: 1472729643 2146041874 [ Run 20 of 50 GA/GALS ]
Beginning LAMARCKIAN GENETIC ALGORITHM (LGA), with a maximum of 2500000 energy evaluations.

Final-Value: -5.304


	FINAL GENETIC ALGORITHM DOCKED STATE
	_______________________________________________


Detailed state:  trans 0.782 -1.537 -0.117 quatxyzw 0.942980 -0.262142 -0.180398 0.097606 center -2.897 -2.116 1.590 ntor 4 -133.1048 -125.5458 65.3648 45.2664
State:	  0.782  -1.537  -0.117   0.948 -0.263 -0.181 168.797   -133.10 -125.55   65.36   45.27

DOCKED: MODEL       20
DOCKED: USER    Run = 20
DOCKED: USER    DPF = g1_exoOA.dpf
DOCKED: USER  
DOCKED: USER    Estimated Free Energy of Binding    =   -3.96 kcal/mol  [=(1)+(2)+(3)-(4)]
DOCKED: USER    Estimated Inhibition Constant, Ki   =    1.25 mM (millimolar)  [Temperature = 298.15 K]
DOCKED: USER    
DOCKED: USER    (1) Final Intermolecular Energy     =   -5.15 kcal/mol
DOCKED: USER        vdW + Hbond + desolv Energy     =   -5.61 kcal/mol
DOCKED: USER        Electrostatic Energy            =   +0.46 kcal/mol
DOCKED: USER    (2) Final Total Internal Energy     =   -0.15 kcal/mol
DOCKED: USER    (3) Torsional Free Energy           =   +1.19 kcal/mol
DOCKED: USER    (4) Unbound System's Energy  [=(2)] =   -0.15 kcal/mol
DOCKED: USER    
DOCKED: USER    
DOCKED: USER    NEWDPF move g1.pdbqt
DOCKED: USER    NEWDPF about -2.896500 -2.115900 1.590300
DOCKED: USER    NEWDPF tran0 0.782203 -1.537001 -0.116836
DOCKED: USER    NEWDPF quaternion0 0.942980 -0.262142 -0.180398 0.097606
DOCKED: USER    NEWDPF axisangle0 0.947504 -0.263400 -0.181263 168.797311
DOCKED: USER    NEWDPF quat0 0.947504 -0.263400 -0.181263 168.797311
DOCKED: USER    NEWDPF dihe0 -133.10 -125.55 65.36 45.27 
DOCKED: USER  keepresnum = 1 
DOCKED: USER  
DOCKED: REMARK  4 active torsions:
DOCKED: REMARK  status: ('A' for Active; 'I' for Inactive)
DOCKED: REMARK    1  A    between atoms: C1_1  and  C3_3 
DOCKED: REMARK    2  A    between atoms: C3_3  and  C5_5 
DOCKED: REMARK    3  A    between atoms: C4_4  and  C6_6 
DOCKED: REMARK    4  A    between atoms: C5_5  and  C6_6 
DOCKED: USER                              x       y       z     vdW  Elec       q    Type
DOCKED: USER                           _______ _______ _______ _____ _____    ______ ____
DOCKED: ROOT
DOCKED: ATOM      1  C3  UNL     1      -0.507  -0.859  -0.750 -0.88 -0.05    +0.113 C 
DOCKED: ENDROOT
DOCKED: BRANCH   1   2
DOCKED: ATOM      2  C1  UNL     1      -0.377  -0.130   0.591 -0.98 -0.07    +0.172 C 
DOCKED: ATOM      3  O7  UNL     1      -0.015   1.077   0.494 -0.43 +0.35    -0.648 OA
DOCKED: ATOM      4  O8  UNL     1      -0.627  -0.810   1.624 -0.15 +0.23    -0.648 OA
DOCKED: ENDBRANCH   1   2
DOCKED: BRANCH   1   5
DOCKED: ATOM      5  C5  UNL     1       0.768  -1.476  -1.317 -0.91 -0.00    +0.010 C 
DOCKED: BRANCH   5   6
DOCKED: ATOM      6  C6  UNL     1       0.761  -3.005  -1.234 -0.75 -0.00    +0.000 C 
DOCKED: BRANCH   6   7
DOCKED: ATOM      7  C4  UNL     1       1.869  -3.514  -0.311 -0.67 +0.00    -0.005 C 
DOCKED: ATOM      8  C2  UNL     1       1.871  -2.772   1.016 -0.83 -0.00    +0.005 C 
DOCKED: ENDBRANCH   6   7
DOCKED: ENDBRANCH   5   6
DOCKED: ENDBRANCH   1   5
DOCKED: TORSDOF 4
DOCKED: TER
DOCKED: ENDMDL
________________________________________________________________________________


	BEGINNING GENETIC ALGORITHM DOCKING 21 of 50
Run: 21 Seed: 2063078332 341932026 [ Run 21 of 50 GA/GALS ]
Beginning LAMARCKIAN GENETIC ALGORITHM (LGA), with a maximum of 2500000 energy evaluations.

Final-Value: -5.308


	FINAL GENETIC ALGORITHM DOCKED STATE
	_______________________________________________


Detailed state:  trans 0.314 -1.521 -0.037 quatxyzw 0.573612 0.130220 0.708082 -0.390681 center -2.897 -2.116 1.590 ntor 4 -179.6924 59.3417 72.9505 11.5698
State:	  0.314  -1.521  -0.037   0.623  0.141  0.769 -134.006   -179.69   59.34   72.95   11.57

DOCKED: MODEL       21
DOCKED: USER    Run = 21
DOCKED: USER    DPF = g1_exoOA.dpf
DOCKED: USER  
DOCKED: USER    Estimated Free Energy of Binding    =   -3.95 kcal/mol  [=(1)+(2)+(3)-(4)]
DOCKED: USER    Estimated Inhibition Constant, Ki   =    1.27 mM (millimolar)  [Temperature = 298.15 K]
DOCKED: USER    
DOCKED: USER    (1) Final Intermolecular Energy     =   -5.14 kcal/mol
DOCKED: USER        vdW + Hbond + desolv Energy     =   -5.68 kcal/mol
DOCKED: USER        Electrostatic Energy            =   +0.54 kcal/mol
DOCKED: USER    (2) Final Total Internal Energy     =   -0.17 kcal/mol
DOCKED: USER    (3) Torsional Free Energy           =   +1.19 kcal/mol
DOCKED: USER    (4) Unbound System's Energy  [=(2)] =   -0.17 kcal/mol
DOCKED: USER    
DOCKED: USER    
DOCKED: USER    NEWDPF move g1.pdbqt
DOCKED: USER    NEWDPF about -2.896500 -2.115900 1.590300
DOCKED: USER    NEWDPF tran0 0.314173 -1.521099 -0.037467
DOCKED: USER    NEWDPF quaternion0 0.573612 0.130220 0.708082 -0.390681
DOCKED: USER    NEWDPF axisangle0 0.623135 0.141463 0.769215 -134.006229
DOCKED: USER    NEWDPF quat0 0.623135 0.141463 0.769215 -134.006229
DOCKED: USER    NEWDPF dihe0 -179.69 59.34 72.95 11.57 
DOCKED: USER  keepresnum = 1 
DOCKED: USER  
DOCKED: REMARK  4 active torsions:
DOCKED: REMARK  status: ('A' for Active; 'I' for Inactive)
DOCKED: REMARK    1  A    between atoms: C1_1  and  C3_3 
DOCKED: REMARK    2  A    between atoms: C3_3  and  C5_5 
DOCKED: REMARK    3  A    between atoms: C4_4  and  C6_6 
DOCKED: REMARK    4  A    between atoms: C5_5  and  C6_6 
DOCKED: USER                              x       y       z     vdW  Elec       q    Type
DOCKED: USER                           _______ _______ _______ _____ _____    ______ ____
DOCKED: ROOT
DOCKED: ATOM      1  C3  UNL     1       1.330  -2.700  -0.355 -0.64 -0.07    +0.113 C 
DOCKED: ENDROOT
DOCKED: BRANCH   1   2
DOCKED: ATOM      2  C1  UNL     1       0.711  -2.420  -1.728 -0.65 -0.10    +0.172 C 
DOCKED: ATOM      3  O7  UNL     1      -0.522  -2.689  -1.808 -0.05 +0.39    -0.648 OA
DOCKED: ATOM      4  O8  UNL     1       1.491  -1.973  -2.614 -0.19 +0.32    -0.648 OA
DOCKED: ENDBRANCH   1   2
DOCKED: BRANCH   1   5
DOCKED: ATOM      5  C5  UNL     1       1.297  -1.556   0.654 -0.93 -0.00    +0.010 C 
DOCKED: BRANCH   5   6
DOCKED: ATOM      6  C6  UNL     1      -0.101  -1.338   1.241 -0.98 -0.00    +0.000 C 
DOCKED: BRANCH   6   7
DOCKED: ATOM      7  C4  UNL     1      -0.729  -0.050   0.708 -1.11 +0.00    -0.005 C 
DOCKED: ATOM      8  C2  UNL     1       0.180   0.638  -0.299 -1.13 -0.00    +0.005 C 
DOCKED: ENDBRANCH   6   7
DOCKED: ENDBRANCH   5   6
DOCKED: ENDBRANCH   1   5
DOCKED: TORSDOF 4
DOCKED: TER
DOCKED: ENDMDL
________________________________________________________________________________


	BEGINNING GENETIC ALGORITHM DOCKING 22 of 50
Run: 22 Seed: 2081940681 883079164 [ Run 22 of 50 GA/GALS ]
Beginning LAMARCKIAN GENETIC ALGORITHM (LGA), with a maximum of 2500000 energy evaluations.

Final-Value: -5.316


	FINAL GENETIC ALGORITHM DOCKED STATE
	_______________________________________________


Detailed state:  trans 0.213 -1.727 -0.597 quatxyzw 0.736612 -0.261515 -0.584807 -0.216824 center -2.897 -2.116 1.590 ntor 4 101.3852 60.9326 -72.4333 -47.2059
State:	  0.213  -1.727  -0.597   0.755 -0.268 -0.599 -154.955    101.39   60.93  -72.43  -47.21

DOCKED: MODEL       22
DOCKED: USER    Run = 22
DOCKED: USER    DPF = g1_exoOA.dpf
DOCKED: USER  
DOCKED: USER    Estimated Free Energy of Binding    =   -3.98 kcal/mol  [=(1)+(2)+(3)-(4)]
DOCKED: USER    Estimated Inhibition Constant, Ki   =    1.20 mM (millimolar)  [Temperature = 298.15 K]
DOCKED: USER    
DOCKED: USER    (1) Final Intermolecular Energy     =   -5.18 kcal/mol
DOCKED: USER        vdW + Hbond + desolv Energy     =   -5.64 kcal/mol
DOCKED: USER        Electrostatic Energy            =   +0.47 kcal/mol
DOCKED: USER    (2) Final Total Internal Energy     =   -0.14 kcal/mol
DOCKED: USER    (3) Torsional Free Energy           =   +1.19 kcal/mol
DOCKED: USER    (4) Unbound System's Energy  [=(2)] =   -0.14 kcal/mol
DOCKED: USER    
DOCKED: USER    
DOCKED: USER    NEWDPF move g1.pdbqt
DOCKED: USER    NEWDPF about -2.896500 -2.115900 1.590300
DOCKED: USER    NEWDPF tran0 0.212905 -1.727367 -0.596614
DOCKED: USER    NEWDPF quaternion0 0.736612 -0.261515 -0.584807 -0.216824
DOCKED: USER    NEWDPF axisangle0 0.754563 -0.267888 -0.599058 -154.954858
DOCKED: USER    NEWDPF quat0 0.754563 -0.267888 -0.599058 -154.954858
DOCKED: USER    NEWDPF dihe0 101.39 60.93 -72.43 -47.21 
DOCKED: USER  keepresnum = 1 
DOCKED: USER  
DOCKED: REMARK  4 active torsions:
DOCKED: REMARK  status: ('A' for Active; 'I' for Inactive)
DOCKED: REMARK    1  A    between atoms: C1_1  and  C3_3 
DOCKED: REMARK    2  A    between atoms: C3_3  and  C5_5 
DOCKED: REMARK    3  A    between atoms: C4_4  and  C6_6 
DOCKED: REMARK    4  A    between atoms: C5_5  and  C6_6 
DOCKED: USER                              x       y       z     vdW  Elec       q    Type
DOCKED: USER                           _______ _______ _______ _____ _____    ______ ____
DOCKED: ROOT
DOCKED: ATOM      1  C3  UNL     1      -1.118  -1.175   0.072 -0.85 -0.05    +0.113 C 
DOCKED: ENDROOT
DOCKED: BRANCH   1   2
DOCKED: ATOM      2  C1  UNL     1      -0.111  -0.059   0.370 -1.01 -0.08    +0.172 C 
DOCKED: ATOM      3  O7  UNL     1       0.841  -0.406   1.126 -0.19 +0.25    -0.648 OA
DOCKED: ATOM      4  O8  UNL     1      -0.350   1.065  -0.150 -0.39 +0.35    -0.648 OA
DOCKED: ENDBRANCH   1   2
DOCKED: BRANCH   1   5
DOCKED: ATOM      5  C5  UNL     1      -0.811  -2.067  -1.128 -0.85 -0.01    +0.010 C 
DOCKED: BRANCH   5   6
DOCKED: ATOM      6  C6  UNL     1       0.641  -1.933  -1.596 -0.89 -0.00    +0.000 C 
DOCKED: BRANCH   6   7
DOCKED: ATOM      7  C4  UNL     1       1.463  -3.162  -1.207 -0.73 +0.00    -0.005 C 
DOCKED: ATOM      8  C2  UNL     1       1.831  -3.142   0.269 -0.74 -0.00    +0.005 C 
DOCKED: ENDBRANCH   6   7
DOCKED: ENDBRANCH   5   6
DOCKED: ENDBRANCH   1   5
DOCKED: TORSDOF 4
DOCKED: TER
DOCKED: ENDMDL
________________________________________________________________________________


	BEGINNING GENETIC ALGORITHM DOCKING 23 of 50
Run: 23 Seed: 1821239840 1758528667 [ Run 23 of 50 GA/GALS ]
Beginning LAMARCKIAN GENETIC ALGORITHM (LGA), with a maximum of 2500000 energy evaluations.

Final-Value: -5.274


	FINAL GENETIC ALGORITHM DOCKED STATE
	_______________________________________________


Detailed state:  trans -0.770 -1.467 0.020 quatxyzw 0.561324 -0.679240 0.382245 0.278275 center -2.897 -2.116 1.590 ntor 4 -141.2412 162.8679 44.0656 14.7291
State:	 -0.770  -1.467   0.020   0.584 -0.707  0.398 147.685   -141.24  162.87   44.07   14.73

DOCKED: MODEL       23
DOCKED: USER    Run = 23
DOCKED: USER    DPF = g1_exoOA.dpf
DOCKED: USER  
DOCKED: USER    Estimated Free Energy of Binding    =   -3.95 kcal/mol  [=(1)+(2)+(3)-(4)]
DOCKED: USER    Estimated Inhibition Constant, Ki   =    1.27 mM (millimolar)  [Temperature = 298.15 K]
DOCKED: USER    
DOCKED: USER    (1) Final Intermolecular Energy     =   -5.14 kcal/mol
DOCKED: USER        vdW + Hbond + desolv Energy     =   -5.65 kcal/mol
DOCKED: USER        Electrostatic Energy            =   +0.50 kcal/mol
DOCKED: USER    (2) Final Total Internal Energy     =   -0.13 kcal/mol
DOCKED: USER    (3) Torsional Free Energy           =   +1.19 kcal/mol
DOCKED: USER    (4) Unbound System's Energy  [=(2)] =   -0.13 kcal/mol
DOCKED: USER    
DOCKED: USER    
DOCKED: USER    NEWDPF move g1.pdbqt
DOCKED: USER    NEWDPF about -2.896500 -2.115900 1.590300
DOCKED: USER    NEWDPF tran0 -0.769901 -1.467369 0.020188
DOCKED: USER    NEWDPF quaternion0 0.561324 -0.679240 0.382245 0.278275
DOCKED: USER    NEWDPF axisangle0 0.584407 -0.707172 0.397964 147.685451
DOCKED: USER    NEWDPF quat0 0.584407 -0.707172 0.397964 147.685451
DOCKED: USER    NEWDPF dihe0 -141.24 162.87 44.07 14.73 
DOCKED: USER  keepresnum = 1 
DOCKED: USER  
DOCKED: REMARK  4 active torsions:
DOCKED: REMARK  status: ('A' for Active; 'I' for Inactive)
DOCKED: REMARK    1  A    between atoms: C1_1  and  C3_3 
DOCKED: REMARK    2  A    between atoms: C3_3  and  C5_5 
DOCKED: REMARK    3  A    between atoms: C4_4  and  C6_6 
DOCKED: REMARK    4  A    between atoms: C5_5  and  C6_6 
DOCKED: USER                              x       y       z     vdW  Elec       q    Type
DOCKED: USER                           _______ _______ _______ _____ _____    ______ ____
DOCKED: ROOT
DOCKED: ATOM      1  C3  UNL     1       0.294  -0.626  -0.806 -0.91 -0.05    +0.113 C 
DOCKED: ENDROOT
DOCKED: BRANCH   1   2
DOCKED: ATOM      2  C1  UNL     1       0.040   0.269   0.411 -1.01 -0.08    +0.172 C 
DOCKED: ATOM      3  O7  UNL     1      -0.115  -0.361   1.497 -0.20 +0.23    -0.648 OA
DOCKED: ATOM      4  O8  UNL     1       0.001   1.511   0.195 -0.39 +0.40    -0.648 OA
DOCKED: ENDBRANCH   1   2
DOCKED: BRANCH   1   5
DOCKED: ATOM      5  C5  UNL     1       0.007  -2.114  -0.631 -0.83 -0.01    +0.010 C 
DOCKED: BRANCH   5   6
DOCKED: ATOM      6  C6  UNL     1      -1.490  -2.430  -0.696 -0.84 -0.00    +0.000 C 
DOCKED: BRANCH   6   7
DOCKED: ATOM      7  C4  UNL     1      -1.891  -3.433   0.385 -0.68 +0.00    -0.005 C 
DOCKED: ATOM      8  C2  UNL     1      -1.192  -3.141   1.704 -0.78 -0.00    +0.005 C 
DOCKED: ENDBRANCH   6   7
DOCKED: ENDBRANCH   5   6
DOCKED: ENDBRANCH   1   5
DOCKED: TORSDOF 4
DOCKED: TER
DOCKED: ENDMDL
________________________________________________________________________________


	BEGINNING GENETIC ALGORITHM DOCKING 24 of 50
Run: 24 Seed: 1414592488 1198331409 [ Run 24 of 50 GA/GALS ]
Beginning LAMARCKIAN GENETIC ALGORITHM (LGA), with a maximum of 2500000 energy evaluations.

Final-Value: -5.351


	FINAL GENETIC ALGORITHM DOCKED STATE
	_______________________________________________


Detailed state:  trans 0.244 -1.867 0.267 quatxyzw 0.858422 -0.420951 0.184715 0.227579 center -2.897 -2.116 1.590 ntor 4 105.1188 84.1170 -49.0688 -79.2716
State:	  0.244  -1.867   0.267   0.882 -0.432  0.190 153.691    105.12   84.12  -49.07  -79.27

DOCKED: MODEL       24
DOCKED: USER    Run = 24
DOCKED: USER    DPF = g1_exoOA.dpf
DOCKED: USER  
DOCKED: USER    Estimated Free Energy of Binding    =   -4.02 kcal/mol  [=(1)+(2)+(3)-(4)]
DOCKED: USER    Estimated Inhibition Constant, Ki   =    1.14 mM (millimolar)  [Temperature = 298.15 K]
DOCKED: USER    
DOCKED: USER    (1) Final Intermolecular Energy     =   -5.21 kcal/mol
DOCKED: USER        vdW + Hbond + desolv Energy     =   -5.68 kcal/mol
DOCKED: USER        Electrostatic Energy            =   +0.47 kcal/mol
DOCKED: USER    (2) Final Total Internal Energy     =   -0.14 kcal/mol
DOCKED: USER    (3) Torsional Free Energy           =   +1.19 kcal/mol
DOCKED: USER    (4) Unbound System's Energy  [=(2)] =   -0.14 kcal/mol
DOCKED: USER    
DOCKED: USER    
DOCKED: USER    NEWDPF move g1.pdbqt
DOCKED: USER    NEWDPF about -2.896500 -2.115900 1.590300
DOCKED: USER    NEWDPF tran0 0.244177 -1.866764 0.267286
DOCKED: USER    NEWDPF quaternion0 0.858422 -0.420951 0.184715 0.227579
DOCKED: USER    NEWDPF axisangle0 0.881554 -0.432294 0.189693 153.690848
DOCKED: USER    NEWDPF quat0 0.881554 -0.432294 0.189693 153.690848
DOCKED: USER    NEWDPF dihe0 105.12 84.12 -49.07 -79.27 
DOCKED: USER  keepresnum = 1 
DOCKED: USER  
DOCKED: REMARK  4 active torsions:
DOCKED: REMARK  status: ('A' for Active; 'I' for Inactive)
DOCKED: REMARK    1  A    between atoms: C1_1  and  C3_3 
DOCKED: REMARK    2  A    between atoms: C3_3  and  C5_5 
DOCKED: REMARK    3  A    between atoms: C4_4  and  C6_6 
DOCKED: REMARK    4  A    between atoms: C5_5  and  C6_6 
DOCKED: USER                              x       y       z     vdW  Elec       q    Type
DOCKED: USER                           _______ _______ _______ _____ _____    ______ ____
DOCKED: ROOT
DOCKED: ATOM      1  C3  UNL     1       0.088  -0.809  -0.907 -0.87 -0.05    +0.113 C 
DOCKED: ENDROOT
DOCKED: BRANCH   1   2
DOCKED: ATOM      2  C1  UNL     1      -0.376  -0.013   0.318 -1.01 -0.08    +0.172 C 
DOCKED: ATOM      3  O7  UNL     1      -1.098  -0.669   1.122 -0.17 +0.23    -0.648 OA
DOCKED: ATOM      4  O8  UNL     1      -0.004   1.191   0.377 -0.44 +0.37    -0.648 OA
DOCKED: ENDBRANCH   1   2
DOCKED: BRANCH   1   5
DOCKED: ATOM      5  C5  UNL     1       1.022  -1.985  -0.642 -0.87 -0.01    +0.010 C 
DOCKED: BRANCH   5   6
DOCKED: ATOM      6  C6  UNL     1       1.650  -1.927   0.754 -0.89 -0.00    +0.000 C 
DOCKED: BRANCH   6   7
DOCKED: ATOM      7  C4  UNL     1       1.483  -3.255   1.492 -0.76 +0.00    -0.005 C 
DOCKED: ATOM      8  C2  UNL     1       0.046  -3.463   1.946 -0.69 -0.00    +0.005 C 
DOCKED: ENDBRANCH   6   7
DOCKED: ENDBRANCH   5   6
DOCKED: ENDBRANCH   1   5
DOCKED: TORSDOF 4
DOCKED: TER
DOCKED: ENDMDL
________________________________________________________________________________


	BEGINNING GENETIC ALGORITHM DOCKING 25 of 50
Run: 25 Seed: 243458383 1959154737 [ Run 25 of 50 GA/GALS ]
Beginning LAMARCKIAN GENETIC ALGORITHM (LGA), with a maximum of 2500000 energy evaluations.

Final-Value: -5.258


	FINAL GENETIC ALGORITHM DOCKED STATE
	_______________________________________________


Detailed state:  trans -0.245 -1.513 -0.409 quatxyzw 0.312482 -0.533026 0.546060 0.565735 center -2.897 -2.116 1.590 ntor 4 132.2616 -177.2251 93.4306 12.2822
State:	 -0.245  -1.513  -0.409   0.379 -0.646  0.662 111.093    132.26 -177.23   93.43   12.28

DOCKED: MODEL       25
DOCKED: USER    Run = 25
DOCKED: USER    DPF = g1_exoOA.dpf
DOCKED: USER  
DOCKED: USER    Estimated Free Energy of Binding    =   -3.92 kcal/mol  [=(1)+(2)+(3)-(4)]
DOCKED: USER    Estimated Inhibition Constant, Ki   =    1.34 mM (millimolar)  [Temperature = 298.15 K]
DOCKED: USER    
DOCKED: USER    (1) Final Intermolecular Energy     =   -5.11 kcal/mol
DOCKED: USER        vdW + Hbond + desolv Energy     =   -5.59 kcal/mol
DOCKED: USER        Electrostatic Energy            =   +0.48 kcal/mol
DOCKED: USER    (2) Final Total Internal Energy     =   -0.14 kcal/mol
DOCKED: USER    (3) Torsional Free Energy           =   +1.19 kcal/mol
DOCKED: USER    (4) Unbound System's Energy  [=(2)] =   -0.14 kcal/mol
DOCKED: USER    
DOCKED: USER    
DOCKED: USER    NEWDPF move g1.pdbqt
DOCKED: USER    NEWDPF about -2.896500 -2.115900 1.590300
DOCKED: USER    NEWDPF tran0 -0.244967 -1.512925 -0.409201
DOCKED: USER    NEWDPF quaternion0 0.312482 -0.533026 0.546060 0.565735
DOCKED: USER    NEWDPF axisangle0 0.378956 -0.646416 0.662223 111.093292
DOCKED: USER    NEWDPF quat0 0.378956 -0.646416 0.662223 111.093292
DOCKED: USER    NEWDPF dihe0 132.26 -177.23 93.43 12.28 
DOCKED: USER  keepresnum = 1 
DOCKED: USER  
DOCKED: REMARK  4 active torsions:
DOCKED: REMARK  status: ('A' for Active; 'I' for Inactive)
DOCKED: REMARK    1  A    between atoms: C1_1  and  C3_3 
DOCKED: REMARK    2  A    between atoms: C3_3  and  C5_5 
DOCKED: REMARK    3  A    between atoms: C4_4  and  C6_6 
DOCKED: REMARK    4  A    between atoms: C5_5  and  C6_6 
DOCKED: USER                              x       y       z     vdW  Elec       q    Type
DOCKED: USER                           _______ _______ _______ _____ _____    ______ ____
DOCKED: ROOT
DOCKED: ATOM      1  C3  UNL     1       1.061  -0.701  -0.011 -0.80 -0.05    +0.113 C 
DOCKED: ENDROOT
DOCKED: BRANCH   1   2
DOCKED: ATOM      2  C1  UNL     1      -0.048   0.093   0.688 -0.99 -0.08    +0.172 C 
DOCKED: ATOM      3  O7  UNL     1      -0.743  -0.585   1.498 -0.18 +0.23    -0.648 OA
DOCKED: ATOM      4  O8  UNL     1      -0.149   1.310   0.371 -0.41 +0.38    -0.648 OA
DOCKED: ENDBRANCH   1   2
DOCKED: BRANCH   1   5
DOCKED: ATOM      5  C5  UNL     1       0.761  -2.165  -0.317 -0.83 -0.01    +0.010 C 
DOCKED: BRANCH   5   6
DOCKED: ATOM      6  C6  UNL     1      -0.193  -2.328  -1.504 -0.81 -0.00    +0.000 C 
DOCKED: BRANCH   6   7
DOCKED: ATOM      7  C4  UNL     1      -1.652  -2.293  -1.050 -0.86 +0.00    -0.005 C 
DOCKED: ATOM      8  C2  UNL     1      -1.876  -3.168   0.174 -0.71 -0.00    +0.005 C 
DOCKED: ENDBRANCH   6   7
DOCKED: ENDBRANCH   5   6
DOCKED: ENDBRANCH   1   5
DOCKED: TORSDOF 4
DOCKED: TER
DOCKED: ENDMDL
________________________________________________________________________________


	BEGINNING GENETIC ALGORITHM DOCKING 26 of 50
Run: 26 Seed: 1707222380 481111344 [ Run 26 of 50 GA/GALS ]
Beginning LAMARCKIAN GENETIC ALGORITHM (LGA), with a maximum of 2500000 energy evaluations.

Final-Value: -5.367


	FINAL GENETIC ALGORITHM DOCKED STATE
	_______________________________________________


Detailed state:  trans -0.179 -1.696 -0.015 quatxyzw 0.281443 -0.276769 -0.811184 -0.431473 center -2.897 -2.116 1.590 ntor 4 103.1166 -82.7865 -46.0197 -88.5633
State:	 -0.179  -1.696  -0.015   0.312 -0.307 -0.899 -128.878    103.12  -82.79  -46.02  -88.56

DOCKED: MODEL       26
DOCKED: USER    Run = 26
DOCKED: USER    DPF = g1_exoOA.dpf
DOCKED: USER  
DOCKED: USER    Estimated Free Energy of Binding    =   -4.06 kcal/mol  [=(1)+(2)+(3)-(4)]
DOCKED: USER    Estimated Inhibition Constant, Ki   =    1.07 mM (millimolar)  [Temperature = 298.15 K]
DOCKED: USER    
DOCKED: USER    (1) Final Intermolecular Energy     =   -5.25 kcal/mol
DOCKED: USER        vdW + Hbond + desolv Energy     =   -5.76 kcal/mol
DOCKED: USER        Electrostatic Energy            =   +0.51 kcal/mol
DOCKED: USER    (2) Final Total Internal Energy     =   -0.12 kcal/mol
DOCKED: USER    (3) Torsional Free Energy           =   +1.19 kcal/mol
DOCKED: USER    (4) Unbound System's Energy  [=(2)] =   -0.12 kcal/mol
DOCKED: USER    
DOCKED: USER    
DOCKED: USER    NEWDPF move g1.pdbqt
DOCKED: USER    NEWDPF about -2.896500 -2.115900 1.590300
DOCKED: USER    NEWDPF tran0 -0.178776 -1.695697 -0.014653
DOCKED: USER    NEWDPF quaternion0 0.281443 -0.276769 -0.811184 -0.431473
DOCKED: USER    NEWDPF axisangle0 0.311977 -0.306797 -0.899192 -128.877888
DOCKED: USER    NEWDPF quat0 0.311977 -0.306797 -0.899192 -128.877888
DOCKED: USER    NEWDPF dihe0 103.12 -82.79 -46.02 -88.56 
DOCKED: USER  keepresnum = 1 
DOCKED: USER  
DOCKED: REMARK  4 active torsions:
DOCKED: REMARK  status: ('A' for Active; 'I' for Inactive)
DOCKED: REMARK    1  A    between atoms: C1_1  and  C3_3 
DOCKED: REMARK    2  A    between atoms: C3_3  and  C5_5 
DOCKED: REMARK    3  A    between atoms: C4_4  and  C6_6 
DOCKED: REMARK    4  A    between atoms: C5_5  and  C6_6 
DOCKED: USER                              x       y       z     vdW  Elec       q    Type
DOCKED: USER                           _______ _______ _______ _____ _____    ______ ____
DOCKED: ROOT
DOCKED: ATOM      1  C3  UNL     1      -0.369  -0.606   1.125 -0.94 -0.05    +0.113 C 
DOCKED: ENDROOT
DOCKED: BRANCH   1   2
DOCKED: ATOM      2  C1  UNL     1       0.287   0.203   0.002 -1.01 -0.08    +0.172 C 
DOCKED: ATOM      3  O7  UNL     1      -0.007   1.433   0.006 -0.41 +0.39    -0.648 OA
DOCKED: ATOM      4  O8  UNL     1       1.023  -0.440  -0.796 -0.15 +0.25    -0.648 OA
DOCKED: ENDBRANCH   1   2
DOCKED: BRANCH   1   5
DOCKED: ATOM      5  C5  UNL     1      -1.125  -1.863   0.707 -0.89 -0.00    +0.010 C 
DOCKED: BRANCH   5   6
DOCKED: ATOM      6  C6  UNL     1      -1.632  -1.786  -0.736 -0.90 -0.00    +0.000 C 
DOCKED: BRANCH   6   7
DOCKED: ATOM      7  C4  UNL     1      -1.305  -3.064  -1.507 -0.74 +0.00    -0.005 C 
DOCKED: ATOM      8  C2  UNL     1       0.168  -3.128  -1.880 -0.73 -0.00    +0.005 C 
DOCKED: ENDBRANCH   6   7
DOCKED: ENDBRANCH   5   6
DOCKED: ENDBRANCH   1   5
DOCKED: TORSDOF 4
DOCKED: TER
DOCKED: ENDMDL
________________________________________________________________________________


	BEGINNING GENETIC ALGORITHM DOCKING 27 of 50
Run: 27 Seed: 2044181272 1946250730 [ Run 27 of 50 GA/GALS ]
Beginning LAMARCKIAN GENETIC ALGORITHM (LGA), with a maximum of 2500000 energy evaluations.

Final-Value: -5.336


	FINAL GENETIC ALGORITHM DOCKED STATE
	_______________________________________________


Detailed state:  trans -0.742 -1.141 -0.669 quatxyzw 0.288715 -0.667823 0.499886 0.469861 center -2.897 -2.116 1.590 ntor 4 -126.8078 -169.3374 43.7855 -25.6624
State:	 -0.742  -1.141  -0.669   0.327 -0.757  0.566 123.949   -126.81 -169.34   43.79  -25.66

DOCKED: MODEL       27
DOCKED: USER    Run = 27
DOCKED: USER    DPF = g1_exoOA.dpf
DOCKED: USER  
DOCKED: USER    Estimated Free Energy of Binding    =   -4.02 kcal/mol  [=(1)+(2)+(3)-(4)]
DOCKED: USER    Estimated Inhibition Constant, Ki   =    1.14 mM (millimolar)  [Temperature = 298.15 K]
DOCKED: USER    
DOCKED: USER    (1) Final Intermolecular Energy     =   -5.21 kcal/mol
DOCKED: USER        vdW + Hbond + desolv Energy     =   -5.70 kcal/mol
DOCKED: USER        Electrostatic Energy            =   +0.49 kcal/mol
DOCKED: USER    (2) Final Total Internal Energy     =   -0.13 kcal/mol
DOCKED: USER    (3) Torsional Free Energy           =   +1.19 kcal/mol
DOCKED: USER    (4) Unbound System's Energy  [=(2)] =   -0.13 kcal/mol
DOCKED: USER    
DOCKED: USER    
DOCKED: USER    NEWDPF move g1.pdbqt
DOCKED: USER    NEWDPF about -2.896500 -2.115900 1.590300
DOCKED: USER    NEWDPF tran0 -0.741763 -1.141159 -0.669470
DOCKED: USER    NEWDPF quaternion0 0.288715 -0.667823 0.499886 0.469861
DOCKED: USER    NEWDPF axisangle0 0.327066 -0.756534 0.566289 123.949426
DOCKED: USER    NEWDPF quat0 0.327066 -0.756534 0.566289 123.949426
DOCKED: USER    NEWDPF dihe0 -126.81 -169.34 43.79 -25.66 
DOCKED: USER  keepresnum = 1 
DOCKED: USER  
DOCKED: REMARK  4 active torsions:
DOCKED: REMARK  status: ('A' for Active; 'I' for Inactive)
DOCKED: REMARK    1  A    between atoms: C1_1  and  C3_3 
DOCKED: REMARK    2  A    between atoms: C3_3  and  C5_5 
DOCKED: REMARK    3  A    between atoms: C4_4  and  C6_6 
DOCKED: REMARK    4  A    between atoms: C5_5  and  C6_6 
DOCKED: USER                              x       y       z     vdW  Elec       q    Type
DOCKED: USER                           _______ _______ _______ _____ _____    ______ ____
DOCKED: ROOT
DOCKED: ATOM      1  C3  UNL     1       0.746  -0.604  -0.524 -0.90 -0.05    +0.113 C 
DOCKED: ENDROOT
DOCKED: BRANCH   1   2
DOCKED: ATOM      2  C1  UNL     1       0.001   0.196   0.549 -1.00 -0.08    +0.172 C 
DOCKED: ATOM      3  O7  UNL     1      -0.457  -0.505   1.497 -0.20 +0.23    -0.648 OA
DOCKED: ATOM      4  O8  UNL     1      -0.084   1.441   0.362 -0.41 +0.39    -0.648 OA
DOCKED: ENDBRANCH   1   2
DOCKED: BRANCH   1   5
DOCKED: ATOM      5  C5  UNL     1       0.122  -1.932  -0.941 -0.87 -0.01    +0.010 C 
DOCKED: BRANCH   5   6
DOCKED: ATOM      6  C6  UNL     1      -1.408  -1.870  -0.982 -0.89 -0.00    +0.000 C 
DOCKED: BRANCH   6   7
DOCKED: ATOM      7  C4  UNL     1      -2.029  -3.127  -0.374 -0.73 +0.00    -0.005 C 
DOCKED: ATOM      8  C2  UNL     1      -1.521  -3.373   1.038 -0.70 -0.00    +0.005 C 
DOCKED: ENDBRANCH   6   7
DOCKED: ENDBRANCH   5   6
DOCKED: ENDBRANCH   1   5
DOCKED: TORSDOF 4
DOCKED: TER
DOCKED: ENDMDL
________________________________________________________________________________


	BEGINNING GENETIC ALGORITHM DOCKING 28 of 50
Run: 28 Seed: 1862727535 1443761691 [ Run 28 of 50 GA/GALS ]
Beginning LAMARCKIAN GENETIC ALGORITHM (LGA), with a maximum of 2500000 energy evaluations.

Final-Value: -5.372


	FINAL GENETIC ALGORITHM DOCKED STATE
	_______________________________________________


Detailed state:  trans -0.357 -1.848 0.681 quatxyzw -0.419979 0.218718 -0.819122 -0.323759 center -2.897 -2.116 1.590 ntor 4 83.7212 -145.0912 -83.6471 -47.0582
State:	 -0.357  -1.848   0.681  -0.444  0.231 -0.866 -142.219     83.72 -145.09  -83.65  -47.06

DOCKED: MODEL       28
DOCKED: USER    Run = 28
DOCKED: USER    DPF = g1_exoOA.dpf
DOCKED: USER  
DOCKED: USER    Estimated Free Energy of Binding    =   -4.03 kcal/mol  [=(1)+(2)+(3)-(4)]
DOCKED: USER    Estimated Inhibition Constant, Ki   =    1.11 mM (millimolar)  [Temperature = 298.15 K]
DOCKED: USER    
DOCKED: USER    (1) Final Intermolecular Energy     =   -5.22 kcal/mol
DOCKED: USER        vdW + Hbond + desolv Energy     =   -5.65 kcal/mol
DOCKED: USER        Electrostatic Energy            =   +0.42 kcal/mol
DOCKED: USER    (2) Final Total Internal Energy     =   -0.15 kcal/mol
DOCKED: USER    (3) Torsional Free Energy           =   +1.19 kcal/mol
DOCKED: USER    (4) Unbound System's Energy  [=(2)] =   -0.15 kcal/mol
DOCKED: USER    
DOCKED: USER    
DOCKED: USER    NEWDPF move g1.pdbqt
DOCKED: USER    NEWDPF about -2.896500 -2.115900 1.590300
DOCKED: USER    NEWDPF tran0 -0.356646 -1.848273 0.680801
DOCKED: USER    NEWDPF quaternion0 -0.419979 0.218718 -0.819122 -0.323759
DOCKED: USER    NEWDPF axisangle0 -0.443887 0.231169 -0.865752 -142.219236
DOCKED: USER    NEWDPF quat0 -0.443887 0.231169 -0.865752 -142.219236
DOCKED: USER    NEWDPF dihe0 83.72 -145.09 -83.65 -47.06 
DOCKED: USER  keepresnum = 1 
DOCKED: USER  
DOCKED: REMARK  4 active torsions:
DOCKED: REMARK  status: ('A' for Active; 'I' for Inactive)
DOCKED: REMARK    1  A    between atoms: C1_1  and  C3_3 
DOCKED: REMARK    2  A    between atoms: C3_3  and  C5_5 
DOCKED: REMARK    3  A    between atoms: C4_4  and  C6_6 
DOCKED: REMARK    4  A    between atoms: C5_5  and  C6_6 
DOCKED: USER                              x       y       z     vdW  Elec       q    Type
DOCKED: USER                           _______ _______ _______ _____ _____    ______ ____
DOCKED: ROOT
DOCKED: ATOM      1  C3  UNL     1       1.126  -1.284   0.608 -0.84 -0.05    +0.113 C 
DOCKED: ENDROOT
DOCKED: BRANCH   1   2
DOCKED: ATOM      2  C1  UNL     1       0.297  -0.094   0.116 -1.00 -0.08    +0.172 C 
DOCKED: ATOM      3  O7  UNL     1      -0.083   0.691   1.032 -0.33 +0.30    -0.648 OA
DOCKED: ATOM      4  O8  UNL     1       0.076  -0.040  -1.125 -0.19 +0.26    -0.648 OA
DOCKED: ENDBRANCH   1   2
DOCKED: BRANCH   1   5
DOCKED: ATOM      5  C5  UNL     1       0.407  -2.297   1.494 -0.83 -0.01    +0.010 C 
DOCKED: BRANCH   5   6
DOCKED: ATOM      6  C6  UNL     1      -1.116  -2.154   1.423 -0.89 -0.00    +0.000 C 
DOCKED: BRANCH   6   7
DOCKED: ATOM      7  C4  UNL     1      -1.716  -3.115   0.397 -0.71 +0.00    -0.005 C 
DOCKED: ATOM      8  C2  UNL     1      -1.895  -2.444  -0.956 -0.85 -0.00    +0.005 C 
DOCKED: ENDBRANCH   6   7
DOCKED: ENDBRANCH   5   6
DOCKED: ENDBRANCH   1   5
DOCKED: TORSDOF 4
DOCKED: TER
DOCKED: ENDMDL
________________________________________________________________________________


	BEGINNING GENETIC ALGORITHM DOCKING 29 of 50
Run: 29 Seed: 357284313 1710788716 [ Run 29 of 50 GA/GALS ]
Beginning LAMARCKIAN GENETIC ALGORITHM (LGA), with a maximum of 2500000 energy evaluations.

Final-Value: -5.327


	FINAL GENETIC ALGORITHM DOCKED STATE
	_______________________________________________


Detailed state:  trans -1.371 -0.969 0.720 quatxyzw -0.472878 0.811286 -0.330166 0.095876 center -2.897 -2.116 1.590 ntor 4 -104.7998 -132.1170 64.7336 -64.7398
State:	 -1.371  -0.969   0.720  -0.475  0.815 -0.332 168.997   -104.80 -132.12   64.73  -64.74

DOCKED: MODEL       29
DOCKED: USER    Run = 29
DOCKED: USER    DPF = g1_exoOA.dpf
DOCKED: USER  
DOCKED: USER    Estimated Free Energy of Binding    =   -3.99 kcal/mol  [=(1)+(2)+(3)-(4)]
DOCKED: USER    Estimated Inhibition Constant, Ki   =    1.18 mM (millimolar)  [Temperature = 298.15 K]
DOCKED: USER    
DOCKED: USER    (1) Final Intermolecular Energy     =   -5.19 kcal/mol
DOCKED: USER        vdW + Hbond + desolv Energy     =   -5.67 kcal/mol
DOCKED: USER        Electrostatic Energy            =   +0.48 kcal/mol
DOCKED: USER    (2) Final Total Internal Energy     =   -0.14 kcal/mol
DOCKED: USER    (3) Torsional Free Energy           =   +1.19 kcal/mol
DOCKED: USER    (4) Unbound System's Energy  [=(2)] =   -0.14 kcal/mol
DOCKED: USER    
DOCKED: USER    
DOCKED: USER    NEWDPF move g1.pdbqt
DOCKED: USER    NEWDPF about -2.896500 -2.115900 1.590300
DOCKED: USER    NEWDPF tran0 -1.370903 -0.968948 0.719902
DOCKED: USER    NEWDPF quaternion0 -0.472878 0.811286 -0.330166 0.095876
DOCKED: USER    NEWDPF axisangle0 -0.475067 0.815040 -0.331694 168.996533
DOCKED: USER    NEWDPF quat0 -0.475067 0.815040 -0.331694 168.996533
DOCKED: USER    NEWDPF dihe0 -104.80 -132.12 64.73 -64.74 
DOCKED: USER  keepresnum = 1 
DOCKED: USER  
DOCKED: REMARK  4 active torsions:
DOCKED: REMARK  status: ('A' for Active; 'I' for Inactive)
DOCKED: REMARK    1  A    between atoms: C1_1  and  C3_3 
DOCKED: REMARK    2  A    between atoms: C3_3  and  C5_5 
DOCKED: REMARK    3  A    between atoms: C4_4  and  C6_6 
DOCKED: REMARK    4  A    between atoms: C5_5  and  C6_6 
DOCKED: USER                              x       y       z     vdW  Elec       q    Type
DOCKED: USER                           _______ _______ _______ _____ _____    ______ ____
DOCKED: ROOT
DOCKED: ATOM      1  C3  UNL     1      -0.748  -0.860  -0.737 -0.85 -0.05    +0.113 C 
DOCKED: ENDROOT
DOCKED: BRANCH   1   2
DOCKED: ATOM      2  C1  UNL     1       0.157   0.069   0.079 -1.01 -0.08    +0.172 C 
DOCKED: ATOM      3  O7  UNL     1       1.282  -0.427   0.374 -0.15 +0.25    -0.648 OA
DOCKED: ATOM      4  O8  UNL     1      -0.320   1.200   0.371 -0.41 +0.36    -0.648 OA
DOCKED: ENDBRANCH   1   2
DOCKED: BRANCH   1   5
DOCKED: ATOM      5  C5  UNL     1      -1.478  -1.953   0.037 -0.87 -0.00    +0.010 C 
DOCKED: BRANCH   5   6
DOCKED: ATOM      6  C6  UNL     1      -1.126  -1.945   1.527 -0.91 -0.00    +0.000 C 
DOCKED: BRANCH   6   7
DOCKED: ATOM      7  C4  UNL     1      -0.425  -3.241   1.937 -0.74 +0.00    -0.005 C 
DOCKED: ATOM      8  C2  UNL     1       1.030  -3.250   1.495 -0.73 -0.00    +0.005 C 
DOCKED: ENDBRANCH   6   7
DOCKED: ENDBRANCH   5   6
DOCKED: ENDBRANCH   1   5
DOCKED: TORSDOF 4
DOCKED: TER
DOCKED: ENDMDL
________________________________________________________________________________


	BEGINNING GENETIC ALGORITHM DOCKING 30 of 50
Run: 30 Seed: 395798227 43851762 [ Run 30 of 50 GA/GALS ]
Beginning LAMARCKIAN GENETIC ALGORITHM (LGA), with a maximum of 2500000 energy evaluations.

Final-Value: -5.264


	FINAL GENETIC ALGORITHM DOCKED STATE
	_______________________________________________


Detailed state:  trans 0.443 -1.551 0.456 quatxyzw -0.455431 0.349373 0.535899 0.619139 center -2.897 -2.116 1.590 ntor 4 163.3805 170.7838 73.5342 25.2447
State:	  0.443  -1.551   0.456  -0.580  0.445  0.682 103.493    163.38  170.78   73.53   25.24

DOCKED: MODEL       30
DOCKED: USER    Run = 30
DOCKED: USER    DPF = g1_exoOA.dpf
DOCKED: USER  
DOCKED: USER    Estimated Free Energy of Binding    =   -3.93 kcal/mol  [=(1)+(2)+(3)-(4)]
DOCKED: USER    Estimated Inhibition Constant, Ki   =    1.32 mM (millimolar)  [Temperature = 298.15 K]
DOCKED: USER    
DOCKED: USER    (1) Final Intermolecular Energy     =   -5.12 kcal/mol
DOCKED: USER        vdW + Hbond + desolv Energy     =   -5.64 kcal/mol
DOCKED: USER        Electrostatic Energy            =   +0.52 kcal/mol
DOCKED: USER    (2) Final Total Internal Energy     =   -0.14 kcal/mol
DOCKED: USER    (3) Torsional Free Energy           =   +1.19 kcal/mol
DOCKED: USER    (4) Unbound System's Energy  [=(2)] =   -0.14 kcal/mol
DOCKED: USER    
DOCKED: USER    
DOCKED: USER    NEWDPF move g1.pdbqt
DOCKED: USER    NEWDPF about -2.896500 -2.115900 1.590300
DOCKED: USER    NEWDPF tran0 0.443453 -1.551174 0.455908
DOCKED: USER    NEWDPF quaternion0 -0.455431 0.349373 0.535899 0.619139
DOCKED: USER    NEWDPF axisangle0 -0.579958 0.444902 0.682430 103.493400
DOCKED: USER    NEWDPF quat0 -0.579958 0.444902 0.682430 103.493400
DOCKED: USER    NEWDPF dihe0 163.38 170.78 73.53 25.24 
DOCKED: USER  keepresnum = 1 
DOCKED: USER  
DOCKED: REMARK  4 active torsions:
DOCKED: REMARK  status: ('A' for Active; 'I' for Inactive)
DOCKED: REMARK    1  A    between atoms: C1_1  and  C3_3 
DOCKED: REMARK    2  A    between atoms: C3_3  and  C5_5 
DOCKED: REMARK    3  A    between atoms: C4_4  and  C6_6 
DOCKED: REMARK    4  A    between atoms: C5_5  and  C6_6 
DOCKED: USER                              x       y       z     vdW  Elec       q    Type
DOCKED: USER                           _______ _______ _______ _____ _____    ______ ____
DOCKED: ROOT
DOCKED: ATOM      1  C3  UNL     1      -0.748  -0.694   1.063 -0.87 -0.04    +0.113 C 
DOCKED: ENDROOT
DOCKED: BRANCH   1   2
DOCKED: ATOM      2  C1  UNL     1      -0.184   0.241  -0.012 -1.01 -0.08    +0.172 C 
DOCKED: ATOM      3  O7  UNL     1       0.045  -0.320  -1.121 -0.20 +0.26    -0.648 OA
DOCKED: ATOM      4  O8  UNL     1      -0.001   1.441   0.330 -0.42 +0.39    -0.648 OA
DOCKED: ENDBRANCH   1   2
DOCKED: BRANCH   1   5
DOCKED: ATOM      5  C5  UNL     1      -0.488  -2.186   0.874 -0.84 -0.01    +0.010 C 
DOCKED: BRANCH   5   6
DOCKED: ATOM      6  C6  UNL     1       0.839  -2.629   1.497 -0.81 -0.00    +0.000 C 
DOCKED: BRANCH   6   7
DOCKED: ATOM      7  C4  UNL     1       1.879  -2.939   0.420 -0.77 +0.00    -0.005 C 
DOCKED: ATOM      8  C2  UNL     1       1.236  -3.078  -0.951 -0.73 -0.00    +0.005 C 
DOCKED: ENDBRANCH   6   7
DOCKED: ENDBRANCH   5   6
DOCKED: ENDBRANCH   1   5
DOCKED: TORSDOF 4
DOCKED: TER
DOCKED: ENDMDL
________________________________________________________________________________


	BEGINNING GENETIC ALGORITHM DOCKING 31 of 50
Run: 31 Seed: 197885281 180624628 [ Run 31 of 50 GA/GALS ]
Beginning LAMARCKIAN GENETIC ALGORITHM (LGA), with a maximum of 2500000 energy evaluations.

Final-Value: -5.295


	FINAL GENETIC ALGORITHM DOCKED STATE
	_______________________________________________


Detailed state:  trans 0.773 -1.504 0.633 quatxyzw -0.429642 0.384978 0.514262 0.634614 center -2.897 -2.116 1.590 ntor 4 -128.8694 150.3780 -106.3845 -173.3683
State:	  0.773  -1.504   0.633  -0.556  0.498  0.665 101.217   -128.87  150.38 -106.38 -173.37

DOCKED: MODEL       31
DOCKED: USER    Run = 31
DOCKED: USER    DPF = g1_exoOA.dpf
DOCKED: USER  
DOCKED: USER    Estimated Free Energy of Binding    =   -3.95 kcal/mol  [=(1)+(2)+(3)-(4)]
DOCKED: USER    Estimated Inhibition Constant, Ki   =    1.26 mM (millimolar)  [Temperature = 298.15 K]
DOCKED: USER    
DOCKED: USER    (1) Final Intermolecular Energy     =   -5.15 kcal/mol
DOCKED: USER        vdW + Hbond + desolv Energy     =   -5.67 kcal/mol
DOCKED: USER        Electrostatic Energy            =   +0.53 kcal/mol
DOCKED: USER    (2) Final Total Internal Energy     =   -0.15 kcal/mol
DOCKED: USER    (3) Torsional Free Energy           =   +1.19 kcal/mol
DOCKED: USER    (4) Unbound System's Energy  [=(2)] =   -0.15 kcal/mol
DOCKED: USER    
DOCKED: USER    
DOCKED: USER    NEWDPF move g1.pdbqt
DOCKED: USER    NEWDPF about -2.896500 -2.115900 1.590300
DOCKED: USER    NEWDPF tran0 0.772577 -1.503593 0.633212
DOCKED: USER    NEWDPF quaternion0 -0.429642 0.384978 0.514262 0.634614
DOCKED: USER    NEWDPF axisangle0 -0.555933 0.498141 0.665428 101.217282
DOCKED: USER    NEWDPF quat0 -0.555933 0.498141 0.665428 101.217282
DOCKED: USER    NEWDPF dihe0 -128.87 150.38 -106.38 -173.37 
DOCKED: USER  keepresnum = 1 
DOCKED: USER  
DOCKED: REMARK  4 active torsions:
DOCKED: REMARK  status: ('A' for Active; 'I' for Inactive)
DOCKED: REMARK    1  A    between atoms: C1_1  and  C3_3 
DOCKED: REMARK    2  A    between atoms: C3_3  and  C5_5 
DOCKED: REMARK    3  A    between atoms: C4_4  and  C6_6 
DOCKED: REMARK    4  A    between atoms: C5_5  and  C6_6 
DOCKED: USER                              x       y       z     vdW  Elec       q    Type
DOCKED: USER                           _______ _______ _______ _____ _____    ______ ____
DOCKED: ROOT
DOCKED: ATOM      1  C3  UNL     1      -0.426  -0.583   1.122 -0.93 -0.05    +0.113 C 
DOCKED: ENDROOT
DOCKED: BRANCH   1   2
DOCKED: ATOM      2  C1  UNL     1       0.172   0.237  -0.026 -1.01 -0.08    +0.172 C 
DOCKED: ATOM      3  O7  UNL     1       0.790  -0.450  -0.889 -0.20 +0.26    -0.648 OA
DOCKED: ATOM      4  O8  UNL     1      -0.004   1.485   0.027 -0.40 +0.40    -0.648 OA
DOCKED: ENDBRANCH   1   2
DOCKED: BRANCH   1   5
DOCKED: ATOM      5  C5  UNL     1      -0.174  -2.088   1.088 -0.86 -0.01    +0.010 C 
DOCKED: BRANCH   5   6
DOCKED: ATOM      6  C6  UNL     1      -1.448  -2.885   0.793 -0.75 -0.00    +0.000 C 
DOCKED: BRANCH   6   7
DOCKED: ATOM      7  C4  UNL     1      -1.873  -2.730  -0.667 -0.82 +0.00    -0.005 C 
DOCKED: ATOM      8  C2  UNL     1      -0.732  -3.061  -1.617 -0.71 -0.00    +0.005 C 
DOCKED: ENDBRANCH   6   7
DOCKED: ENDBRANCH   5   6
DOCKED: ENDBRANCH   1   5
DOCKED: TORSDOF 4
DOCKED: TER
DOCKED: ENDMDL
________________________________________________________________________________


	BEGINNING GENETIC ALGORITHM DOCKING 32 of 50
Run: 32 Seed: 981658329 304906095 [ Run 32 of 50 GA/GALS ]
Beginning LAMARCKIAN GENETIC ALGORITHM (LGA), with a maximum of 2500000 energy evaluations.

Final-Value: -5.300


	FINAL GENETIC ALGORITHM DOCKED STATE
	_______________________________________________


Detailed state:  trans -0.668 -1.630 0.864 quatxyzw 0.474769 -0.282764 0.808395 0.202821 center -2.897 -2.116 1.590 ntor 4 66.2300 -157.5206 -110.8715 -15.7550
State:	 -0.668  -1.630   0.864   0.485 -0.289  0.826 156.596     66.23 -157.52 -110.87  -15.75

DOCKED: MODEL       32
DOCKED: USER    Run = 32
DOCKED: USER    DPF = g1_exoOA.dpf
DOCKED: USER  
DOCKED: USER    Estimated Free Energy of Binding    =   -3.93 kcal/mol  [=(1)+(2)+(3)-(4)]
DOCKED: USER    Estimated Inhibition Constant, Ki   =    1.31 mM (millimolar)  [Temperature = 298.15 K]
DOCKED: USER    
DOCKED: USER    (1) Final Intermolecular Energy     =   -5.13 kcal/mol
DOCKED: USER        vdW + Hbond + desolv Energy     =   -5.55 kcal/mol
DOCKED: USER        Electrostatic Energy            =   +0.42 kcal/mol
DOCKED: USER    (2) Final Total Internal Energy     =   -0.17 kcal/mol
DOCKED: USER    (3) Torsional Free Energy           =   +1.19 kcal/mol
DOCKED: USER    (4) Unbound System's Energy  [=(2)] =   -0.17 kcal/mol
DOCKED: USER    
DOCKED: USER    
DOCKED: USER    NEWDPF move g1.pdbqt
DOCKED: USER    NEWDPF about -2.896500 -2.115900 1.590300
DOCKED: USER    NEWDPF tran0 -0.667613 -1.630328 0.863515
DOCKED: USER    NEWDPF quaternion0 0.474769 -0.282764 0.808395 0.202821
DOCKED: USER    NEWDPF axisangle0 0.484846 -0.288765 0.825554 156.596097
DOCKED: USER    NEWDPF quat0 0.484846 -0.288765 0.825554 156.596097
DOCKED: USER    NEWDPF dihe0 66.23 -157.52 -110.87 -15.75 
DOCKED: USER  keepresnum = 1 
DOCKED: USER  
DOCKED: REMARK  4 active torsions:
DOCKED: REMARK  status: ('A' for Active; 'I' for Inactive)
DOCKED: REMARK    1  A    between atoms: C1_1  and  C3_3 
DOCKED: REMARK    2  A    between atoms: C3_3  and  C5_5 
DOCKED: REMARK    3  A    between atoms: C4_4  and  C6_6 
DOCKED: REMARK    4  A    between atoms: C5_5  and  C6_6 
DOCKED: USER                              x       y       z     vdW  Elec       q    Type
DOCKED: USER                           _______ _______ _______ _____ _____    ______ ____
DOCKED: ROOT
DOCKED: ATOM      1  C3  UNL     1       0.859  -1.409   0.486 -0.84 -0.05    +0.113 C 
DOCKED: ENDROOT
DOCKED: BRANCH   1   2
DOCKED: ATOM      2  C1  UNL     1       0.227  -0.067   0.101 -1.00 -0.08    +0.172 C 
DOCKED: ATOM      3  O7  UNL     1      -0.015   0.694   1.081 -0.33 +0.30    -0.648 OA
DOCKED: ATOM      4  O8  UNL     1       0.009   0.117  -1.128 -0.17 +0.26    -0.648 OA
DOCKED: ENDBRANCH   1   2
DOCKED: BRANCH   1   5
DOCKED: ATOM      5  C5  UNL     1       0.124  -2.232   1.539 -0.83 -0.01    +0.010 C 
DOCKED: BRANCH   5   6
DOCKED: ATOM      6  C6  UNL     1      -1.377  -2.335   1.254 -0.82 -0.00    +0.000 C 
DOCKED: BRANCH   6   7
DOCKED: ATOM      7  C4  UNL     1      -1.647  -3.165  -0.000 -0.71 +0.00    -0.005 C 
DOCKED: ATOM      8  C2  UNL     1      -2.200  -2.307  -1.128 -0.83 -0.00    +0.005 C 
DOCKED: ENDBRANCH   6   7
DOCKED: ENDBRANCH   5   6
DOCKED: ENDBRANCH   1   5
DOCKED: TORSDOF 4
DOCKED: TER
DOCKED: ENDMDL
________________________________________________________________________________


	BEGINNING GENETIC ALGORITHM DOCKING 33 of 50
Run: 33 Seed: 730628736 232985091 [ Run 33 of 50 GA/GALS ]
Beginning LAMARCKIAN GENETIC ALGORITHM (LGA), with a maximum of 2500000 energy evaluations.

Final-Value: -5.351


	FINAL GENETIC ALGORITHM DOCKED STATE
	_______________________________________________


Detailed state:  trans -0.091 -2.042 0.079 quatxyzw -0.834545 0.509172 0.197073 0.073759 center -2.897 -2.116 1.590 ntor 4 100.4772 68.1880 -58.5984 -96.7800
State:	 -0.091  -2.042   0.079  -0.837  0.511  0.198 171.540    100.48   68.19  -58.60  -96.78

DOCKED: MODEL       33
DOCKED: USER    Run = 33
DOCKED: USER    DPF = g1_exoOA.dpf
DOCKED: USER  
DOCKED: USER    Estimated Free Energy of Binding    =   -4.00 kcal/mol  [=(1)+(2)+(3)-(4)]
DOCKED: USER    Estimated Inhibition Constant, Ki   =    1.17 mM (millimolar)  [Temperature = 298.15 K]
DOCKED: USER    
DOCKED: USER    (1) Final Intermolecular Energy     =   -5.19 kcal/mol
DOCKED: USER        vdW + Hbond + desolv Energy     =   -5.63 kcal/mol
DOCKED: USER        Electrostatic Energy            =   +0.44 kcal/mol
DOCKED: USER    (2) Final Total Internal Energy     =   -0.16 kcal/mol
DOCKED: USER    (3) Torsional Free Energy           =   +1.19 kcal/mol
DOCKED: USER    (4) Unbound System's Energy  [=(2)] =   -0.16 kcal/mol
DOCKED: USER    
DOCKED: USER    
DOCKED: USER    NEWDPF move g1.pdbqt
DOCKED: USER    NEWDPF about -2.896500 -2.115900 1.590300
DOCKED: USER    NEWDPF tran0 -0.090759 -2.042118 0.078787
DOCKED: USER    NEWDPF quaternion0 -0.834545 0.509172 0.197073 0.073759
DOCKED: USER    NEWDPF axisangle0 -0.836825 0.510562 0.197612 171.540101
DOCKED: USER    NEWDPF quat0 -0.836825 0.510562 0.197612 171.540101
DOCKED: USER    NEWDPF dihe0 100.48 68.19 -58.60 -96.78 
DOCKED: USER  keepresnum = 1 
DOCKED: USER  
DOCKED: REMARK  4 active torsions:
DOCKED: REMARK  status: ('A' for Active; 'I' for Inactive)
DOCKED: REMARK    1  A    between atoms: C1_1  and  C3_3 
DOCKED: REMARK    2  A    between atoms: C3_3  and  C5_5 
DOCKED: REMARK    3  A    between atoms: C4_4  and  C6_6 
DOCKED: REMARK    4  A    between atoms: C5_5  and  C6_6 
DOCKED: USER                              x       y       z     vdW  Elec       q    Type
DOCKED: USER                           _______ _______ _______ _____ _____    ______ ____
DOCKED: ROOT
DOCKED: ATOM      1  C3  UNL     1      -1.131  -1.073  -0.630 -0.81 -0.05    +0.113 C 
DOCKED: ENDROOT
DOCKED: BRANCH   1   2
DOCKED: ATOM      2  C1  UNL     1      -0.347  -0.113   0.270 -1.00 -0.08    +0.172 C 
DOCKED: ATOM      3  O7  UNL     1      -0.362  -0.420   1.496 -0.21 +0.23    -0.648 OA
DOCKED: ATOM      4  O8  UNL     1       0.204   0.868  -0.302 -0.38 +0.34    -0.648 OA
DOCKED: ENDBRANCH   1   2
DOCKED: BRANCH   1   5
DOCKED: ATOM      5  C5  UNL     1      -0.422  -2.364  -1.031 -0.80 -0.01    +0.010 C 
DOCKED: BRANCH   5   6
DOCKED: ATOM      6  C6  UNL     1       1.087  -2.170  -1.205 -0.87 -0.00    +0.000 C 
DOCKED: BRANCH   6   7
DOCKED: ATOM      7  C4  UNL     1       1.874  -3.064  -0.247 -0.70 +0.00    -0.005 C 
DOCKED: ATOM      8  C2  UNL     1       1.882  -2.497   1.164 -0.86 -0.00    +0.005 C 
DOCKED: ENDBRANCH   6   7
DOCKED: ENDBRANCH   5   6
DOCKED: ENDBRANCH   1   5
DOCKED: TORSDOF 4
DOCKED: TER
DOCKED: ENDMDL
________________________________________________________________________________


	BEGINNING GENETIC ALGORITHM DOCKING 34 of 50
Run: 34 Seed: 1587350345 1140432471 [ Run 34 of 50 GA/GALS ]
Beginning LAMARCKIAN GENETIC ALGORITHM (LGA), with a maximum of 2500000 energy evaluations.

Final-Value: -5.298


	FINAL GENETIC ALGORITHM DOCKED STATE
	_______________________________________________


Detailed state:  trans -0.984 -1.529 0.311 quatxyzw -0.127328 -0.065441 -0.964939 -0.219993 center -2.897 -2.116 1.590 ntor 4 120.1125 -130.6995 118.9966 36.0721
State:	 -0.984  -1.529   0.311  -0.131 -0.067 -0.989 -154.583    120.11 -130.70  119.00   36.07

DOCKED: MODEL       34
DOCKED: USER    Run = 34
DOCKED: USER    DPF = g1_exoOA.dpf
DOCKED: USER  
DOCKED: USER    Estimated Free Energy of Binding    =   -3.95 kcal/mol  [=(1)+(2)+(3)-(4)]
DOCKED: USER    Estimated Inhibition Constant, Ki   =    1.26 mM (millimolar)  [Temperature = 298.15 K]
DOCKED: USER    
DOCKED: USER    (1) Final Intermolecular Energy     =   -5.15 kcal/mol
DOCKED: USER        vdW + Hbond + desolv Energy     =   -5.63 kcal/mol
DOCKED: USER        Electrostatic Energy            =   +0.48 kcal/mol
DOCKED: USER    (2) Final Total Internal Energy     =   -0.15 kcal/mol
DOCKED: USER    (3) Torsional Free Energy           =   +1.19 kcal/mol
DOCKED: USER    (4) Unbound System's Energy  [=(2)] =   -0.15 kcal/mol
DOCKED: USER    
DOCKED: USER    
DOCKED: USER    NEWDPF move g1.pdbqt
DOCKED: USER    NEWDPF about -2.896500 -2.115900 1.590300
DOCKED: USER    NEWDPF tran0 -0.984148 -1.528693 0.311325
DOCKED: USER    NEWDPF quaternion0 -0.127328 -0.065441 -0.964939 -0.219993
DOCKED: USER    NEWDPF axisangle0 -0.130526 -0.067085 -0.989173 -154.582792
DOCKED: USER    NEWDPF quat0 -0.130526 -0.067085 -0.989173 -154.582792
DOCKED: USER    NEWDPF dihe0 120.11 -130.70 119.00 36.07 
DOCKED: USER  keepresnum = 1 
DOCKED: USER  
DOCKED: REMARK  4 active torsions:
DOCKED: REMARK  status: ('A' for Active; 'I' for Inactive)
DOCKED: REMARK    1  A    between atoms: C1_1  and  C3_3 
DOCKED: REMARK    2  A    between atoms: C3_3  and  C5_5 
DOCKED: REMARK    3  A    between atoms: C4_4  and  C6_6 
DOCKED: REMARK    4  A    between atoms: C5_5  and  C6_6 
DOCKED: USER                              x       y       z     vdW  Elec       q    Type
DOCKED: USER                           _______ _______ _______ _____ _____    ______ ____
DOCKED: ROOT
DOCKED: ATOM      1  C3  UNL     1       0.288  -1.026   1.118 -0.87 -0.05    +0.113 C 
DOCKED: ENDROOT
DOCKED: BRANCH   1   2
DOCKED: ATOM      2  C1  UNL     1       0.361  -0.192  -0.165 -0.98 -0.08    +0.172 C 
DOCKED: ATOM      3  O7  UNL     1      -0.001   1.012  -0.025 -0.44 +0.35    -0.648 OA
DOCKED: ATOM      4  O8  UNL     1       0.753  -0.794  -1.202 -0.18 +0.26    -0.648 OA
DOCKED: ENDBRANCH   1   2
DOCKED: BRANCH   1   5
DOCKED: ATOM      5  C5  UNL     1      -1.088  -1.557   1.509 -0.89 -0.00    +0.010 C 
DOCKED: BRANCH   5   6
DOCKED: ATOM      6  C6  UNL     1      -1.286  -3.018   1.095 -0.75 -0.00    +0.000 C 
DOCKED: BRANCH   6   7
DOCKED: ATOM      7  C4  UNL     1      -1.210  -3.178  -0.423 -0.70 +0.00    -0.005 C 
DOCKED: ATOM      8  C2  UNL     1      -2.248  -2.318  -1.127 -0.83 -0.00    +0.005 C 
DOCKED: ENDBRANCH   6   7
DOCKED: ENDBRANCH   5   6
DOCKED: ENDBRANCH   1   5
DOCKED: TORSDOF 4
DOCKED: TER
DOCKED: ENDMDL
________________________________________________________________________________


	BEGINNING GENETIC ALGORITHM DOCKING 35 of 50
Run: 35 Seed: 1809936403 1349623506 [ Run 35 of 50 GA/GALS ]
Beginning LAMARCKIAN GENETIC ALGORITHM (LGA), with a maximum of 2500000 energy evaluations.

Final-Value: -5.250


	FINAL GENETIC ALGORITHM DOCKED STATE
	_______________________________________________


Detailed state:  trans -1.509 -1.075 -0.118 quatxyzw -0.418204 0.779343 -0.394861 -0.248625 center -2.897 -2.116 1.590 ntor 4 -73.2388 173.0158 169.9911 -151.4281
State:	 -1.509  -1.075  -0.118  -0.432  0.805 -0.408 -151.208    -73.24  173.02  169.99 -151.43

DOCKED: MODEL       35
DOCKED: USER    Run = 35
DOCKED: USER    DPF = g1_exoOA.dpf
DOCKED: USER  
DOCKED: USER    Estimated Free Energy of Binding    =   -3.93 kcal/mol  [=(1)+(2)+(3)-(4)]
DOCKED: USER    Estimated Inhibition Constant, Ki   =    1.32 mM (millimolar)  [Temperature = 298.15 K]
DOCKED: USER    
DOCKED: USER    (1) Final Intermolecular Energy     =   -5.12 kcal/mol
DOCKED: USER        vdW + Hbond + desolv Energy     =   -5.62 kcal/mol
DOCKED: USER        Electrostatic Energy            =   +0.50 kcal/mol
DOCKED: USER    (2) Final Total Internal Energy     =   -0.13 kcal/mol
DOCKED: USER    (3) Torsional Free Energy           =   +1.19 kcal/mol
DOCKED: USER    (4) Unbound System's Energy  [=(2)] =   -0.13 kcal/mol
DOCKED: USER    
DOCKED: USER    
DOCKED: USER    NEWDPF move g1.pdbqt
DOCKED: USER    NEWDPF about -2.896500 -2.115900 1.590300
DOCKED: USER    NEWDPF tran0 -1.508969 -1.075099 -0.118095
DOCKED: USER    NEWDPF quaternion0 -0.418204 0.779343 -0.394861 -0.248625
DOCKED: USER    NEWDPF axisangle0 -0.431761 0.804608 -0.407662 -151.207621
DOCKED: USER    NEWDPF quat0 -0.431761 0.804608 -0.407662 -151.207621
DOCKED: USER    NEWDPF dihe0 -73.24 173.02 169.99 -151.43 
DOCKED: USER  keepresnum = 1 
DOCKED: USER  
DOCKED: REMARK  4 active torsions:
DOCKED: REMARK  status: ('A' for Active; 'I' for Inactive)
DOCKED: REMARK    1  A    between atoms: C1_1  and  C3_3 
DOCKED: REMARK    2  A    between atoms: C3_3  and  C5_5 
DOCKED: REMARK    3  A    between atoms: C4_4  and  C6_6 
DOCKED: REMARK    4  A    between atoms: C5_5  and  C6_6 
DOCKED: USER                              x       y       z     vdW  Elec       q    Type
DOCKED: USER                           _______ _______ _______ _____ _____    ______ ____
DOCKED: ROOT
DOCKED: ATOM      1  C3  UNL     1      -0.191  -0.558  -0.838 -0.85 -0.05    +0.113 C 
DOCKED: ENDROOT
DOCKED: BRANCH   1   2
DOCKED: ATOM      2  C1  UNL     1      -0.190   0.245   0.467 -1.00 -0.08    +0.172 C 
DOCKED: ATOM      3  O7  UNL     1      -0.396  -0.449   1.504 -0.20 +0.23    -0.648 OA
DOCKED: ATOM      4  O8  UNL     1      -0.001   1.487   0.360 -0.41 +0.40    -0.648 OA
DOCKED: ENDBRANCH   1   2
DOCKED: BRANCH   1   5
DOCKED: ATOM      5  C5  UNL     1      -0.960  -1.875  -0.828 -0.88 -0.01    +0.010 C 
DOCKED: BRANCH   5   6
DOCKED: ATOM      6  C6  UNL     1      -0.093  -3.052  -0.373 -0.64 -0.00    +0.000 C 
DOCKED: BRANCH   6   7
DOCKED: ATOM      7  C4  UNL     1       1.384  -2.661  -0.313 -0.77 +0.00    -0.005 C 
DOCKED: ATOM      8  C2  UNL     1       1.874  -2.554   1.122 -0.86 -0.00    +0.005 C 
DOCKED: ENDBRANCH   6   7
DOCKED: ENDBRANCH   5   6
DOCKED: ENDBRANCH   1   5
DOCKED: TORSDOF 4
DOCKED: TER
DOCKED: ENDMDL
________________________________________________________________________________


	BEGINNING GENETIC ALGORITHM DOCKING 36 of 50
Run: 36 Seed: 1164002360 1699961611 [ Run 36 of 50 GA/GALS ]
Beginning LAMARCKIAN GENETIC ALGORITHM (LGA), with a maximum of 2500000 energy evaluations.

Final-Value: -5.325


	FINAL GENETIC ALGORITHM DOCKED STATE
	_______________________________________________


Detailed state:  trans -0.352 -0.430 1.650 quatxyzw 0.539587 -0.607949 0.267710 -0.517277 center -2.897 -2.116 1.590 ntor 4 140.0189 -105.5223 -72.5838 180.0000
State:	 -0.352  -0.430   1.650   0.630 -0.710  0.313 -117.700    140.02 -105.52  -72.58  180.00

DOCKED: MODEL       36
DOCKED: USER    Run = 36
DOCKED: USER    DPF = g1_exoOA.dpf
DOCKED: USER  
DOCKED: USER    Estimated Free Energy of Binding    =   -4.01 kcal/mol  [=(1)+(2)+(3)-(4)]
DOCKED: USER    Estimated Inhibition Constant, Ki   =    1.15 mM (millimolar)  [Temperature = 298.15 K]
DOCKED: USER    
DOCKED: USER    (1) Final Intermolecular Energy     =   -5.20 kcal/mol
DOCKED: USER        vdW + Hbond + desolv Energy     =   -5.69 kcal/mol
DOCKED: USER        Electrostatic Energy            =   +0.49 kcal/mol
DOCKED: USER    (2) Final Total Internal Energy     =   -0.12 kcal/mol
DOCKED: USER    (3) Torsional Free Energy           =   +1.19 kcal/mol
DOCKED: USER    (4) Unbound System's Energy  [=(2)] =   -0.12 kcal/mol
DOCKED: USER    
DOCKED: USER    
DOCKED: USER    NEWDPF move g1.pdbqt
DOCKED: USER    NEWDPF about -2.896500 -2.115900 1.590300
DOCKED: USER    NEWDPF tran0 -0.352182 -0.429609 1.649672
DOCKED: USER    NEWDPF quaternion0 0.539587 -0.607949 0.267710 -0.517277
DOCKED: USER    NEWDPF axisangle0 0.630492 -0.710372 0.312812 -117.700443
DOCKED: USER    NEWDPF quat0 0.630492 -0.710372 0.312812 -117.700443
DOCKED: USER    NEWDPF dihe0 140.02 -105.52 -72.58 180.00 
DOCKED: USER  keepresnum = 1 
DOCKED: USER  
DOCKED: REMARK  4 active torsions:
DOCKED: REMARK  status: ('A' for Active; 'I' for Inactive)
DOCKED: REMARK    1  A    between atoms: C1_1  and  C3_3 
DOCKED: REMARK    2  A    between atoms: C3_3  and  C5_5 
DOCKED: REMARK    3  A    between atoms: C4_4  and  C6_6 
DOCKED: REMARK    4  A    between atoms: C5_5  and  C6_6 
DOCKED: USER                              x       y       z     vdW  Elec       q    Type
DOCKED: USER                           _______ _______ _______ _____ _____    ______ ____
DOCKED: ROOT
DOCKED: ATOM      1  C3  UNL     1      -1.025  -0.979   0.320 -0.85 -0.05    +0.113 C 
DOCKED: ENDROOT
DOCKED: BRANCH   1   2
DOCKED: ATOM      2  C1  UNL     1      -0.002   0.027  -0.219 -1.00 -0.08    +0.172 C 
DOCKED: ATOM      3  O7  UNL     1       0.748  -0.431  -1.128 -0.18 +0.25    -0.648 OA
DOCKED: ATOM      4  O8  UNL     1      -0.015   1.174   0.306 -0.44 +0.37    -0.648 OA
DOCKED: ENDBRANCH   1   2
DOCKED: BRANCH   1   5
DOCKED: ATOM      5  C5  UNL     1      -0.742  -1.566   1.699 -0.90 -0.00    +0.010 C 
DOCKED: BRANCH   5   6
DOCKED: ATOM      6  C6  UNL     1      -0.530  -3.082   1.655 -0.77 -0.00    +0.000 C 
DOCKED: BRANCH   6   7
DOCKED: ATOM      7  C4  UNL     1       0.945  -3.439   1.836 -0.69 +0.00    -0.005 C 
DOCKED: ATOM      8  C2  UNL     1       1.850  -2.447   1.122 -0.87 -0.00    +0.005 C 
DOCKED: ENDBRANCH   6   7
DOCKED: ENDBRANCH   5   6
DOCKED: ENDBRANCH   1   5
DOCKED: TORSDOF 4
DOCKED: TER
DOCKED: ENDMDL
________________________________________________________________________________


	BEGINNING GENETIC ALGORITHM DOCKING 37 of 50
Run: 37 Seed: 1203931477 296142006 [ Run 37 of 50 GA/GALS ]
Beginning LAMARCKIAN GENETIC ALGORITHM (LGA), with a maximum of 2500000 energy evaluations.

Final-Value: -5.280


	FINAL GENETIC ALGORITHM DOCKED STATE
	_______________________________________________


Detailed state:  trans 0.518 -1.593 -0.185 quatxyzw 0.486563 0.101590 0.725412 -0.476144 center -2.897 -2.116 1.590 ntor 4 116.6597 170.0752 89.8567 18.6044
State:	  0.518  -1.593  -0.185   0.553  0.116  0.825 -123.132    116.66  170.08   89.86   18.60

DOCKED: MODEL       37
DOCKED: USER    Run = 37
DOCKED: USER    DPF = g1_exoOA.dpf
DOCKED: USER  
DOCKED: USER    Estimated Free Energy of Binding    =   -3.94 kcal/mol  [=(1)+(2)+(3)-(4)]
DOCKED: USER    Estimated Inhibition Constant, Ki   =    1.30 mM (millimolar)  [Temperature = 298.15 K]
DOCKED: USER    
DOCKED: USER    (1) Final Intermolecular Energy     =   -5.13 kcal/mol
DOCKED: USER        vdW + Hbond + desolv Energy     =   -5.77 kcal/mol
DOCKED: USER        Electrostatic Energy            =   +0.64 kcal/mol
DOCKED: USER    (2) Final Total Internal Energy     =   -0.15 kcal/mol
DOCKED: USER    (3) Torsional Free Energy           =   +1.19 kcal/mol
DOCKED: USER    (4) Unbound System's Energy  [=(2)] =   -0.15 kcal/mol
DOCKED: USER    
DOCKED: USER    
DOCKED: USER    NEWDPF move g1.pdbqt
DOCKED: USER    NEWDPF about -2.896500 -2.115900 1.590300
DOCKED: USER    NEWDPF tran0 0.517930 -1.593102 -0.185167
DOCKED: USER    NEWDPF quaternion0 0.486563 0.101590 0.725412 -0.476144
DOCKED: USER    NEWDPF axisangle0 0.553311 0.115527 0.824925 -123.132215
DOCKED: USER    NEWDPF quat0 0.553311 0.115527 0.824925 -123.132215
DOCKED: USER    NEWDPF dihe0 116.66 170.08 89.86 18.60 
DOCKED: USER  keepresnum = 1 
DOCKED: USER  
DOCKED: REMARK  4 active torsions:
DOCKED: REMARK  status: ('A' for Active; 'I' for Inactive)
DOCKED: REMARK    1  A    between atoms: C1_1  and  C3_3 
DOCKED: REMARK    2  A    between atoms: C3_3  and  C5_5 
DOCKED: REMARK    3  A    between atoms: C4_4  and  C6_6 
DOCKED: REMARK    4  A    between atoms: C5_5  and  C6_6 
DOCKED: USER                              x       y       z     vdW  Elec       q    Type
DOCKED: USER                           _______ _______ _______ _____ _____    ______ ____
DOCKED: ROOT
DOCKED: ATOM      1  C3  UNL     1       1.415  -2.904  -0.170 -0.62 -0.07    +0.113 C 
DOCKED: ENDROOT
DOCKED: BRANCH   1   2
DOCKED: ATOM      2  C1  UNL     1       1.093  -2.742  -1.659 -0.64 -0.11    +0.172 C 
DOCKED: ATOM      3  O7  UNL     1       1.217  -1.561  -2.093 -0.16 +0.28    -0.648 OA
DOCKED: ATOM      4  O8  UNL     1       0.732  -3.785  -2.271 -0.11 +0.55    -0.648 OA
DOCKED: ENDBRANCH   1   2
DOCKED: BRANCH   1   5
DOCKED: ATOM      5  C5  UNL     1       1.348  -1.641   0.683 -0.92 -0.00    +0.010 C 
DOCKED: BRANCH   5   6
DOCKED: ATOM      6  C6  UNL     1      -0.084  -1.298   1.105 -1.01 -0.00    +0.000 C 
DOCKED: BRANCH   6   7
DOCKED: ATOM      7  C4  UNL     1      -0.747  -0.358   0.099 -1.16 +0.00    -0.005 C 
DOCKED: ATOM      8  C2  UNL     1      -0.002   0.965  -0.002 -1.16 -0.00    +0.005 C 
DOCKED: ENDBRANCH   6   7
DOCKED: ENDBRANCH   5   6
DOCKED: ENDBRANCH   1   5
DOCKED: TORSDOF 4
DOCKED: TER
DOCKED: ENDMDL
________________________________________________________________________________


	BEGINNING GENETIC ALGORITHM DOCKING 38 of 50
Run: 38 Seed: 1442848774 160902968 [ Run 38 of 50 GA/GALS ]
Beginning LAMARCKIAN GENETIC ALGORITHM (LGA), with a maximum of 2500000 energy evaluations.

Final-Value: -5.322


	FINAL GENETIC ALGORITHM DOCKED STATE
	_______________________________________________


Detailed state:  trans -0.862 -1.438 -0.121 quatxyzw -0.507075 0.679465 -0.413992 -0.331381 center -2.897 -2.116 1.590 ntor 4 -126.0268 163.6240 40.6469 2.8379
State:	 -0.862  -1.438  -0.121  -0.537  0.720 -0.439 -141.295   -126.03  163.62   40.65    2.84

DOCKED: MODEL       38
DOCKED: USER    Run = 38
DOCKED: USER    DPF = g1_exoOA.dpf
DOCKED: USER  
DOCKED: USER    Estimated Free Energy of Binding    =   -4.01 kcal/mol  [=(1)+(2)+(3)-(4)]
DOCKED: USER    Estimated Inhibition Constant, Ki   =    1.15 mM (millimolar)  [Temperature = 298.15 K]
DOCKED: USER    
DOCKED: USER    (1) Final Intermolecular Energy     =   -5.20 kcal/mol
DOCKED: USER        vdW + Hbond + desolv Energy     =   -5.70 kcal/mol
DOCKED: USER        Electrostatic Energy            =   +0.50 kcal/mol
DOCKED: USER    (2) Final Total Internal Energy     =   -0.12 kcal/mol
DOCKED: USER    (3) Torsional Free Energy           =   +1.19 kcal/mol
DOCKED: USER    (4) Unbound System's Energy  [=(2)] =   -0.12 kcal/mol
DOCKED: USER    
DOCKED: USER    
DOCKED: USER    NEWDPF move g1.pdbqt
DOCKED: USER    NEWDPF about -2.896500 -2.115900 1.590300
DOCKED: USER    NEWDPF tran0 -0.862461 -1.437968 -0.120794
DOCKED: USER    NEWDPF quaternion0 -0.507075 0.679465 -0.413992 -0.331381
DOCKED: USER    NEWDPF axisangle0 -0.537442 0.720156 -0.438785 -141.294801
DOCKED: USER    NEWDPF quat0 -0.537442 0.720156 -0.438785 -141.294801
DOCKED: USER    NEWDPF dihe0 -126.03 163.62 40.65 2.84 
DOCKED: USER  keepresnum = 1 
DOCKED: USER  
DOCKED: REMARK  4 active torsions:
DOCKED: REMARK  status: ('A' for Active; 'I' for Inactive)
DOCKED: REMARK    1  A    between atoms: C1_1  and  C3_3 
DOCKED: REMARK    2  A    between atoms: C3_3  and  C5_5 
DOCKED: REMARK    3  A    between atoms: C4_4  and  C6_6 
DOCKED: REMARK    4  A    between atoms: C5_5  and  C6_6 
DOCKED: USER                              x       y       z     vdW  Elec       q    Type
DOCKED: USER                           _______ _______ _______ _____ _____    ______ ____
DOCKED: ROOT
DOCKED: ATOM      1  C3  UNL     1       0.352  -0.621  -0.738 -0.95 -0.05    +0.113 C 
DOCKED: ENDROOT
DOCKED: BRANCH   1   2
DOCKED: ATOM      2  C1  UNL     1      -0.039   0.233   0.473 -1.01 -0.08    +0.172 C 
DOCKED: ATOM      3  O7  UNL     1      -0.370  -0.433   1.495 -0.21 +0.23    -0.648 OA
DOCKED: ATOM      4  O8  UNL     1      -0.000   1.484   0.311 -0.41 +0.40    -0.648 OA
DOCKED: ENDBRANCH   1   2
DOCKED: BRANCH   1   5
DOCKED: ATOM      5  C5  UNL     1      -0.028  -2.097  -0.682 -0.83 -0.01    +0.010 C 
DOCKED: BRANCH   5   6
DOCKED: ATOM      6  C6  UNL     1      -1.545  -2.309  -0.692 -0.86 -0.00    +0.000 C 
DOCKED: BRANCH   6   7
DOCKED: ATOM      7  C4  UNL     1      -1.953  -3.439   0.253 -0.68 +0.00    -0.005 C 
DOCKED: ATOM      8  C2  UNL     1      -1.451  -3.190   1.667 -0.76 -0.00    +0.005 C 
DOCKED: ENDBRANCH   6   7
DOCKED: ENDBRANCH   5   6
DOCKED: ENDBRANCH   1   5
DOCKED: TORSDOF 4
DOCKED: TER
DOCKED: ENDMDL
________________________________________________________________________________


	BEGINNING GENETIC ALGORITHM DOCKING 39 of 50
Run: 39 Seed: 2013209907 1940095641 [ Run 39 of 50 GA/GALS ]
Beginning LAMARCKIAN GENETIC ALGORITHM (LGA), with a maximum of 2500000 energy evaluations.

Final-Value: -5.315


	FINAL GENETIC ALGORITHM DOCKED STATE
	_______________________________________________


Detailed state:  trans -0.655 -1.602 -0.166 quatxyzw 0.090335 -0.047051 -0.919245 -0.380281 center -2.897 -2.116 1.590 ntor 4 92.8642 -109.0817 -68.9431 -46.6366
State:	 -0.655  -1.602  -0.166   0.098 -0.051 -0.994 -135.298     92.86 -109.08  -68.94  -46.64

DOCKED: MODEL       39
DOCKED: USER    Run = 39
DOCKED: USER    DPF = g1_exoOA.dpf
DOCKED: USER  
DOCKED: USER    Estimated Free Energy of Binding    =   -4.00 kcal/mol  [=(1)+(2)+(3)-(4)]
DOCKED: USER    Estimated Inhibition Constant, Ki   =    1.18 mM (millimolar)  [Temperature = 298.15 K]
DOCKED: USER    
DOCKED: USER    (1) Final Intermolecular Energy     =   -5.19 kcal/mol
DOCKED: USER        vdW + Hbond + desolv Energy     =   -5.68 kcal/mol
DOCKED: USER        Electrostatic Energy            =   +0.49 kcal/mol
DOCKED: USER    (2) Final Total Internal Energy     =   -0.13 kcal/mol
DOCKED: USER    (3) Torsional Free Energy           =   +1.19 kcal/mol
DOCKED: USER    (4) Unbound System's Energy  [=(2)] =   -0.13 kcal/mol
DOCKED: USER    
DOCKED: USER    
DOCKED: USER    NEWDPF move g1.pdbqt
DOCKED: USER    NEWDPF about -2.896500 -2.115900 1.590300
DOCKED: USER    NEWDPF tran0 -0.655025 -1.602389 -0.166486
DOCKED: USER    NEWDPF quaternion0 0.090335 -0.047051 -0.919245 -0.380281
DOCKED: USER    NEWDPF axisangle0 0.097673 -0.050873 -0.993917 -135.297817
DOCKED: USER    NEWDPF quat0 0.097673 -0.050873 -0.993917 -135.297817
DOCKED: USER    NEWDPF dihe0 92.86 -109.08 -68.94 -46.64 
DOCKED: USER  keepresnum = 1 
DOCKED: USER  
DOCKED: REMARK  4 active torsions:
DOCKED: REMARK  status: ('A' for Active; 'I' for Inactive)
DOCKED: REMARK    1  A    between atoms: C1_1  and  C3_3 
DOCKED: REMARK    2  A    between atoms: C3_3  and  C5_5 
DOCKED: REMARK    3  A    between atoms: C4_4  and  C6_6 
DOCKED: REMARK    4  A    between atoms: C5_5  and  C6_6 
DOCKED: USER                              x       y       z     vdW  Elec       q    Type
DOCKED: USER                           _______ _______ _______ _____ _____    ______ ____
DOCKED: ROOT
DOCKED: ATOM      1  C3  UNL     1      -0.012  -0.928   1.120 -0.91 -0.05    +0.113 C 
DOCKED: ENDROOT
DOCKED: BRANCH   1   2
DOCKED: ATOM      2  C1  UNL     1       0.173   0.156   0.053 -1.01 -0.08    +0.172 C 
DOCKED: ATOM      3  O7  UNL     1      -0.299   1.285   0.371 -0.40 +0.37    -0.648 OA
DOCKED: ATOM      4  O8  UNL     1       0.752  -0.198  -1.011 -0.13 +0.25    -0.648 OA
DOCKED: ENDBRANCH   1   2
DOCKED: BRANCH   1   5
DOCKED: ATOM      5  C5  UNL     1      -1.136  -1.932   0.885 -0.88 -0.00    +0.010 C 
DOCKED: BRANCH   5   6
DOCKED: ATOM      6  C6  UNL     1      -1.631  -1.923  -0.564 -0.89 -0.00    +0.000 C 
DOCKED: BRANCH   6   7
DOCKED: ATOM      7  C4  UNL     1      -1.225  -3.202  -1.296 -0.72 +0.00    -0.005 C 
DOCKED: ATOM      8  C2  UNL     1       0.178  -3.091  -1.874 -0.74 -0.00    +0.005 C 
DOCKED: ENDBRANCH   6   7
DOCKED: ENDBRANCH   5   6
DOCKED: ENDBRANCH   1   5
DOCKED: TORSDOF 4
DOCKED: TER
DOCKED: ENDMDL
________________________________________________________________________________


	BEGINNING GENETIC ALGORITHM DOCKING 40 of 50
Run: 40 Seed: 511420705 712227463 [ Run 40 of 50 GA/GALS ]
Beginning LAMARCKIAN GENETIC ALGORITHM (LGA), with a maximum of 2500000 energy evaluations.

Final-Value: -5.286


	FINAL GENETIC ALGORITHM DOCKED STATE
	_______________________________________________


Detailed state:  trans 0.315 -1.646 0.362 quatxyzw 0.445251 -0.417261 -0.569437 -0.550805 center -2.897 -2.116 1.590 ntor 4 131.4824 -34.0754 103.0174 45.0369
State:	  0.315  -1.646   0.362   0.533 -0.500 -0.682 -113.155    131.48  -34.08  103.02   45.04

DOCKED: MODEL       40
DOCKED: USER    Run = 40
DOCKED: USER    DPF = g1_exoOA.dpf
DOCKED: USER  
DOCKED: USER    Estimated Free Energy of Binding    =   -3.95 kcal/mol  [=(1)+(2)+(3)-(4)]
DOCKED: USER    Estimated Inhibition Constant, Ki   =    1.27 mM (millimolar)  [Temperature = 298.15 K]
DOCKED: USER    
DOCKED: USER    (1) Final Intermolecular Energy     =   -5.15 kcal/mol
DOCKED: USER        vdW + Hbond + desolv Energy     =   -5.67 kcal/mol
DOCKED: USER        Electrostatic Energy            =   +0.53 kcal/mol
DOCKED: USER    (2) Final Total Internal Energy     =   -0.14 kcal/mol
DOCKED: USER    (3) Torsional Free Energy           =   +1.19 kcal/mol
DOCKED: USER    (4) Unbound System's Energy  [=(2)] =   -0.14 kcal/mol
DOCKED: USER    
DOCKED: USER    
DOCKED: USER    NEWDPF move g1.pdbqt
DOCKED: USER    NEWDPF about -2.896500 -2.115900 1.590300
DOCKED: USER    NEWDPF tran0 0.315469 -1.646172 0.362436
DOCKED: USER    NEWDPF quaternion0 0.445251 -0.417261 -0.569437 -0.550805
DOCKED: USER    NEWDPF axisangle0 0.533469 -0.499933 -0.682260 -113.155465
DOCKED: USER    NEWDPF quat0 0.533469 -0.499933 -0.682260 -113.155465
DOCKED: USER    NEWDPF dihe0 131.48 -34.08 103.02 45.04 
DOCKED: USER  keepresnum = 1 
DOCKED: USER  
DOCKED: REMARK  4 active torsions:
DOCKED: REMARK  status: ('A' for Active; 'I' for Inactive)
DOCKED: REMARK    1  A    between atoms: C1_1  and  C3_3 
DOCKED: REMARK    2  A    between atoms: C3_3  and  C5_5 
DOCKED: REMARK    3  A    between atoms: C4_4  and  C6_6 
DOCKED: REMARK    4  A    between atoms: C5_5  and  C6_6 
DOCKED: USER                              x       y       z     vdW  Elec       q    Type
DOCKED: USER                           _______ _______ _______ _____ _____    ______ ____
DOCKED: ROOT
DOCKED: ATOM      1  C3  UNL     1      -0.749  -0.581   0.868 -0.91 -0.05    +0.113 C 
DOCKED: ENDROOT
DOCKED: BRANCH   1   2
DOCKED: ATOM      2  C1  UNL     1       0.071   0.227  -0.144 -1.00 -0.08    +0.172 C 
DOCKED: ATOM      3  O7  UNL     1      -0.008   1.480   0.004 -0.40 +0.40    -0.648 OA
DOCKED: ATOM      4  O8  UNL     1       0.709  -0.438  -1.006 -0.20 +0.26    -0.648 OA
DOCKED: ENDBRANCH   1   2
DOCKED: BRANCH   1   5
DOCKED: ATOM      5  C5  UNL     1      -0.750  -2.096   0.690 -0.85 -0.01    +0.010 C 
DOCKED: BRANCH   5   6
DOCKED: ATOM      6  C6  UNL     1       0.069  -2.810   1.769 -0.77 -0.00    +0.000 C 
DOCKED: BRANCH   6   7
DOCKED: ATOM      7  C4  UNL     1       1.567  -2.720   1.476 -0.81 +0.00    -0.005 C 
DOCKED: ATOM      8  C2  UNL     1       1.871  -3.056   0.024 -0.72 -0.00    +0.005 C 
DOCKED: ENDBRANCH   6   7
DOCKED: ENDBRANCH   5   6
DOCKED: ENDBRANCH   1   5
DOCKED: TORSDOF 4
DOCKED: TER
DOCKED: ENDMDL
________________________________________________________________________________


	BEGINNING GENETIC ALGORITHM DOCKING 41 of 50
Run: 41 Seed: 627233938 175847601 [ Run 41 of 50 GA/GALS ]
Beginning LAMARCKIAN GENETIC ALGORITHM (LGA), with a maximum of 2500000 energy evaluations.

Final-Value: -5.388


	FINAL GENETIC ALGORITHM DOCKED STATE
	_______________________________________________


Detailed state:  trans -0.302 -1.646 0.195 quatxyzw 0.711115 0.370298 -0.573477 0.168280 center -2.897 -2.116 1.590 ntor 4 167.3523 -109.7503 73.3010 3.8538
State:	 -0.302  -1.646   0.195   0.721  0.376 -0.582 160.624    167.35 -109.75   73.30    3.85

DOCKED: MODEL       41
DOCKED: USER    Run = 41
DOCKED: USER    DPF = g1_exoOA.dpf
DOCKED: USER  
DOCKED: USER    Estimated Free Energy of Binding    =   -4.02 kcal/mol  [=(1)+(2)+(3)-(4)]
DOCKED: USER    Estimated Inhibition Constant, Ki   =    1.13 mM (millimolar)  [Temperature = 298.15 K]
DOCKED: USER    
DOCKED: USER    (1) Final Intermolecular Energy     =   -5.21 kcal/mol
DOCKED: USER        vdW + Hbond + desolv Energy     =   -5.72 kcal/mol
DOCKED: USER        Electrostatic Energy            =   +0.50 kcal/mol
DOCKED: USER    (2) Final Total Internal Energy     =   -0.17 kcal/mol
DOCKED: USER    (3) Torsional Free Energy           =   +1.19 kcal/mol
DOCKED: USER    (4) Unbound System's Energy  [=(2)] =   -0.17 kcal/mol
DOCKED: USER    
DOCKED: USER    
DOCKED: USER    NEWDPF move g1.pdbqt
DOCKED: USER    NEWDPF about -2.896500 -2.115900 1.590300
DOCKED: USER    NEWDPF tran0 -0.302228 -1.646341 0.194807
DOCKED: USER    NEWDPF quaternion0 0.711115 0.370298 -0.573477 0.168280
DOCKED: USER    NEWDPF axisangle0 0.721403 0.375655 -0.581774 160.624292
DOCKED: USER    NEWDPF quat0 0.721403 0.375655 -0.581774 160.624292
DOCKED: USER    NEWDPF dihe0 167.35 -109.75 73.30 3.85 
DOCKED: USER  keepresnum = 1 
DOCKED: USER  
DOCKED: REMARK  4 active torsions:
DOCKED: REMARK  status: ('A' for Active; 'I' for Inactive)
DOCKED: REMARK    1  A    between atoms: C1_1  and  C3_3 
DOCKED: REMARK    2  A    between atoms: C3_3  and  C5_5 
DOCKED: REMARK    3  A    between atoms: C4_4  and  C6_6 
DOCKED: REMARK    4  A    between atoms: C5_5  and  C6_6 
DOCKED: USER                              x       y       z     vdW  Elec       q    Type
DOCKED: USER                           _______ _______ _______ _____ _____    ______ ____
DOCKED: ROOT
DOCKED: ATOM      1  C3  UNL     1      -1.394  -2.756   0.511 -0.64 -0.07    +0.113 C 
DOCKED: ENDROOT
DOCKED: BRANCH   1   2
DOCKED: ATOM      2  C1  UNL     1      -0.714  -2.565   1.871 -0.66 -0.10    +0.172 C 
DOCKED: ATOM      3  O7  UNL     1      -1.507  -2.281   2.814 -0.18 +0.31    -0.648 OA
DOCKED: ATOM      4  O8  UNL     1       0.541  -2.695   1.893 -0.06 +0.37    -0.648 OA
DOCKED: ENDBRANCH   1   2
DOCKED: BRANCH   1   5
DOCKED: ATOM      5  C5  UNL     1      -1.305  -1.587  -0.465 -0.93 -0.00    +0.010 C 
DOCKED: BRANCH   5   6
DOCKED: ATOM      6  C6  UNL     1       0.127  -1.337  -0.946 -0.97 -0.00    +0.000 C 
DOCKED: BRANCH   6   7
DOCKED: ATOM      7  C4  UNL     1       0.702  -0.061  -0.333 -1.09 +0.00    -0.005 C 
DOCKED: ATOM      8  C2  UNL     1      -0.374   0.753   0.371 -1.18 -0.00    +0.005 C 
DOCKED: ENDBRANCH   6   7
DOCKED: ENDBRANCH   5   6
DOCKED: ENDBRANCH   1   5
DOCKED: TORSDOF 4
DOCKED: TER
DOCKED: ENDMDL
________________________________________________________________________________


	BEGINNING GENETIC ALGORITHM DOCKING 42 of 50
Run: 42 Seed: 1215678801 899174229 [ Run 42 of 50 GA/GALS ]
Beginning LAMARCKIAN GENETIC ALGORITHM (LGA), with a maximum of 2500000 energy evaluations.

Final-Value: -5.316


	FINAL GENETIC ALGORITHM DOCKED STATE
	_______________________________________________


Detailed state:  trans 0.879 -1.320 0.718 quatxyzw 0.464454 -0.352166 -0.424870 -0.692638 center -2.897 -2.116 1.590 ntor 4 -108.8589 2.1729 42.5070 -22.6906
State:	  0.879  -1.320   0.718   0.644 -0.488 -0.589 -92.321   -108.86    2.17   42.51  -22.69

DOCKED: MODEL       42
DOCKED: USER    Run = 42
DOCKED: USER    DPF = g1_exoOA.dpf
DOCKED: USER  
DOCKED: USER    Estimated Free Energy of Binding    =   -4.01 kcal/mol  [=(1)+(2)+(3)-(4)]
DOCKED: USER    Estimated Inhibition Constant, Ki   =    1.14 mM (millimolar)  [Temperature = 298.15 K]
DOCKED: USER    
DOCKED: USER    (1) Final Intermolecular Energy     =   -5.21 kcal/mol
DOCKED: USER        vdW + Hbond + desolv Energy     =   -5.73 kcal/mol
DOCKED: USER        Electrostatic Energy            =   +0.52 kcal/mol
DOCKED: USER    (2) Final Total Internal Energy     =   -0.11 kcal/mol
DOCKED: USER    (3) Torsional Free Energy           =   +1.19 kcal/mol
DOCKED: USER    (4) Unbound System's Energy  [=(2)] =   -0.11 kcal/mol
DOCKED: USER    
DOCKED: USER    
DOCKED: USER    NEWDPF move g1.pdbqt
DOCKED: USER    NEWDPF about -2.896500 -2.115900 1.590300
DOCKED: USER    NEWDPF tran0 0.878934 -1.320270 0.718109
DOCKED: USER    NEWDPF quaternion0 0.464454 -0.352166 -0.424870 -0.692638
DOCKED: USER    NEWDPF axisangle0 0.643925 -0.488247 -0.589046 -92.321463
DOCKED: USER    NEWDPF quat0 0.643925 -0.488247 -0.589046 -92.321463
DOCKED: USER    NEWDPF dihe0 -108.86 2.17 42.51 -22.69 
DOCKED: USER  keepresnum = 1 
DOCKED: USER  
DOCKED: REMARK  4 active torsions:
DOCKED: REMARK  status: ('A' for Active; 'I' for Inactive)
DOCKED: REMARK    1  A    between atoms: C1_1  and  C3_3 
DOCKED: REMARK    2  A    between atoms: C3_3  and  C5_5 
DOCKED: REMARK    3  A    between atoms: C4_4  and  C6_6 
DOCKED: REMARK    4  A    between atoms: C5_5  and  C6_6 
DOCKED: USER                              x       y       z     vdW  Elec       q    Type
DOCKED: USER                           _______ _______ _______ _____ _____    ______ ____
DOCKED: ROOT
DOCKED: ATOM      1  C3  UNL     1      -0.511  -0.679   1.141 -0.89 -0.04    +0.113 C 
DOCKED: ENDROOT
DOCKED: BRANCH   1   2
DOCKED: ATOM      2  C1  UNL     1      -0.079   0.212  -0.028 -1.01 -0.08    +0.172 C 
DOCKED: ATOM      3  O7  UNL     1       0.002   1.442   0.257 -0.42 +0.39    -0.648 OA
DOCKED: ATOM      4  O8  UNL     1       0.129  -0.369  -1.129 -0.20 +0.26    -0.648 OA
DOCKED: ENDBRANCH   1   2
DOCKED: BRANCH   1   5
DOCKED: ATOM      5  C5  UNL     1       0.075  -2.087   1.178 -0.86 -0.01    +0.010 C 
DOCKED: BRANCH   5   6
DOCKED: ATOM      6  C6  UNL     1       1.553  -2.113   0.777 -0.89 -0.00    +0.000 C 
DOCKED: BRANCH   6   7
DOCKED: ATOM      7  C4  UNL     1       1.862  -3.311  -0.120 -0.69 +0.00    -0.005 C 
DOCKED: ATOM      8  C2  UNL     1       1.295  -3.120  -1.519 -0.76 -0.00    +0.005 C 
DOCKED: ENDBRANCH   6   7
DOCKED: ENDBRANCH   5   6
DOCKED: ENDBRANCH   1   5
DOCKED: TORSDOF 4
DOCKED: TER
DOCKED: ENDMDL
________________________________________________________________________________


	BEGINNING GENETIC ALGORITHM DOCKING 43 of 50
Run: 43 Seed: 258398066 2108133580 [ Run 43 of 50 GA/GALS ]
Beginning LAMARCKIAN GENETIC ALGORITHM (LGA), with a maximum of 2500000 energy evaluations.

Final-Value: -5.298


	FINAL GENETIC ALGORITHM DOCKED STATE
	_______________________________________________


Detailed state:  trans 0.114 -1.739 0.137 quatxyzw 0.429720 -0.324203 -0.718605 -0.440272 center -2.897 -2.116 1.590 ntor 4 102.4230 -67.3805 -39.5143 -102.2899
State:	  0.114  -1.739   0.137   0.479 -0.361 -0.800 -127.757    102.42  -67.38  -39.51 -102.29

DOCKED: MODEL       43
DOCKED: USER    Run = 43
DOCKED: USER    DPF = g1_exoOA.dpf
DOCKED: USER  
DOCKED: USER    Estimated Free Energy of Binding    =   -3.99 kcal/mol  [=(1)+(2)+(3)-(4)]
DOCKED: USER    Estimated Inhibition Constant, Ki   =    1.19 mM (millimolar)  [Temperature = 298.15 K]
DOCKED: USER    
DOCKED: USER    (1) Final Intermolecular Energy     =   -5.18 kcal/mol
DOCKED: USER        vdW + Hbond + desolv Energy     =   -5.70 kcal/mol
DOCKED: USER        Electrostatic Energy            =   +0.51 kcal/mol
DOCKED: USER    (2) Final Total Internal Energy     =   -0.12 kcal/mol
DOCKED: USER    (3) Torsional Free Energy           =   +1.19 kcal/mol
DOCKED: USER    (4) Unbound System's Energy  [=(2)] =   -0.12 kcal/mol
DOCKED: USER    
DOCKED: USER    
DOCKED: USER    NEWDPF move g1.pdbqt
DOCKED: USER    NEWDPF about -2.896500 -2.115900 1.590300
DOCKED: USER    NEWDPF tran0 0.114336 -1.739140 0.136813
DOCKED: USER    NEWDPF quaternion0 0.429720 -0.324203 -0.718605 -0.440272
DOCKED: USER    NEWDPF axisangle0 0.478602 -0.361082 -0.800349 -127.757489
DOCKED: USER    NEWDPF quat0 0.478602 -0.361082 -0.800349 -127.757489
DOCKED: USER    NEWDPF dihe0 102.42 -67.38 -39.51 -102.29 
DOCKED: USER  keepresnum = 1 
DOCKED: USER  
DOCKED: REMARK  4 active torsions:
DOCKED: REMARK  status: ('A' for Active; 'I' for Inactive)
DOCKED: REMARK    1  A    between atoms: C1_1  and  C3_3 
DOCKED: REMARK    2  A    between atoms: C3_3  and  C5_5 
DOCKED: REMARK    3  A    between atoms: C4_4  and  C6_6 
DOCKED: REMARK    4  A    between atoms: C5_5  and  C6_6 
DOCKED: USER                              x       y       z     vdW  Elec       q    Type
DOCKED: USER                           _______ _______ _______ _____ _____    ______ ____
DOCKED: ROOT
DOCKED: ATOM      1  C3  UNL     1      -0.592  -0.712   1.121 -0.89 -0.04    +0.113 C 
DOCKED: ENDROOT
DOCKED: BRANCH   1   2
DOCKED: ATOM      2  C1  UNL     1       0.267   0.207   0.246 -1.01 -0.08    +0.172 C 
DOCKED: ATOM      3  O7  UNL     1      -0.005   1.437   0.360 -0.42 +0.39    -0.648 OA
DOCKED: ATOM      4  O8  UNL     1       1.124  -0.358  -0.487 -0.17 +0.25    -0.648 OA
DOCKED: ENDBRANCH   1   2
DOCKED: BRANCH   1   5
DOCKED: ATOM      5  C5  UNL     1      -0.980  -2.059   0.519 -0.85 -0.01    +0.010 C 
DOCKED: BRANCH   5   6
DOCKED: ATOM      6  C6  UNL     1      -1.325  -1.954  -0.969 -0.89 -0.00    +0.000 C 
DOCKED: BRANCH   6   7
DOCKED: ATOM      7  C4  UNL     1      -0.754  -3.134  -1.755 -0.69 +0.00    -0.005 C 
DOCKED: ATOM      8  C2  UNL     1       0.746  -2.989  -1.965 -0.78 -0.00    +0.005 C 
DOCKED: ENDBRANCH   6   7
DOCKED: ENDBRANCH   5   6
DOCKED: ENDBRANCH   1   5
DOCKED: TORSDOF 4
DOCKED: TER
DOCKED: ENDMDL
________________________________________________________________________________


	BEGINNING GENETIC ALGORITHM DOCKING 44 of 50
Run: 44 Seed: 1551281490 1319383414 [ Run 44 of 50 GA/GALS ]
Beginning LAMARCKIAN GENETIC ALGORITHM (LGA), with a maximum of 2500000 energy evaluations.

Final-Value: -5.281


	FINAL GENETIC ALGORITHM DOCKED STATE
	_______________________________________________


Detailed state:  trans -0.922 -1.385 0.257 quatxyzw 0.109228 0.011064 0.961394 0.252325 center -2.897 -2.116 1.590 ntor 4 163.7837 51.9463 95.5952 45.3970
State:	 -0.922  -1.385   0.257   0.113  0.011  0.994 150.770    163.78   51.95   95.60   45.40

DOCKED: MODEL       44
DOCKED: USER    Run = 44
DOCKED: USER    DPF = g1_exoOA.dpf
DOCKED: USER  
DOCKED: USER    Estimated Free Energy of Binding    =   -3.98 kcal/mol  [=(1)+(2)+(3)-(4)]
DOCKED: USER    Estimated Inhibition Constant, Ki   =    1.21 mM (millimolar)  [Temperature = 298.15 K]
DOCKED: USER    
DOCKED: USER    (1) Final Intermolecular Energy     =   -5.17 kcal/mol
DOCKED: USER        vdW + Hbond + desolv Energy     =   -5.67 kcal/mol
DOCKED: USER        Electrostatic Energy            =   +0.50 kcal/mol
DOCKED: USER    (2) Final Total Internal Energy     =   -0.11 kcal/mol
DOCKED: USER    (3) Torsional Free Energy           =   +1.19 kcal/mol
DOCKED: USER    (4) Unbound System's Energy  [=(2)] =   -0.11 kcal/mol
DOCKED: USER    
DOCKED: USER    
DOCKED: USER    NEWDPF move g1.pdbqt
DOCKED: USER    NEWDPF about -2.896500 -2.115900 1.590300
DOCKED: USER    NEWDPF tran0 -0.921620 -1.385451 0.257114
DOCKED: USER    NEWDPF quaternion0 0.109228 0.011064 0.961394 0.252325
DOCKED: USER    NEWDPF axisangle0 0.112880 0.011434 0.993543 150.769698
DOCKED: USER    NEWDPF quat0 0.112880 0.011434 0.993543 150.769698
DOCKED: USER    NEWDPF dihe0 163.78 51.95 95.60 45.40 
DOCKED: USER  keepresnum = 1 
DOCKED: USER  
DOCKED: REMARK  4 active torsions:
DOCKED: REMARK  status: ('A' for Active; 'I' for Inactive)
DOCKED: REMARK    1  A    between atoms: C1_1  and  C3_3 
DOCKED: REMARK    2  A    between atoms: C3_3  and  C5_5 
DOCKED: REMARK    3  A    between atoms: C4_4  and  C6_6 
DOCKED: REMARK    4  A    between atoms: C5_5  and  C6_6 
DOCKED: USER                              x       y       z     vdW  Elec       q    Type
DOCKED: USER                           _______ _______ _______ _____ _____    ______ ____
DOCKED: ROOT
DOCKED: ATOM      1  C3  UNL     1       0.320  -0.918   1.130 -0.87 -0.05    +0.113 C 
DOCKED: ENDROOT
DOCKED: BRANCH   1   2
DOCKED: ATOM      2  C1  UNL     1       0.352   0.067  -0.043 -1.00 -0.08    +0.172 C 
DOCKED: ATOM      3  O7  UNL     1       0.750  -0.435  -1.133 -0.17 +0.25    -0.648 OA
DOCKED: ATOM      4  O8  UNL     1      -0.001   1.252   0.211 -0.43 +0.37    -0.648 OA
DOCKED: ENDBRANCH   1   2
DOCKED: BRANCH   1   5
DOCKED: ATOM      5  C5  UNL     1      -1.027  -1.563   1.441 -0.90 -0.00    +0.010 C 
DOCKED: BRANCH   5   6
DOCKED: ATOM      6  C6  UNL     1      -1.065  -3.045   1.056 -0.74 -0.00    +0.000 C 
DOCKED: BRANCH   6   7
DOCKED: ATOM      7  C4  UNL     1      -1.446  -3.225  -0.414 -0.71 +0.00    -0.005 C 
DOCKED: ATOM      8  C2  UNL     1      -2.021  -1.944  -1.000 -0.83 -0.00    +0.005 C 
DOCKED: ENDBRANCH   6   7
DOCKED: ENDBRANCH   5   6
DOCKED: ENDBRANCH   1   5
DOCKED: TORSDOF 4
DOCKED: TER
DOCKED: ENDMDL
________________________________________________________________________________


	BEGINNING GENETIC ALGORITHM DOCKING 45 of 50
Run: 45 Seed: 836049425 1382072167 [ Run 45 of 50 GA/GALS ]
Beginning LAMARCKIAN GENETIC ALGORITHM (LGA), with a maximum of 2500000 energy evaluations.

Final-Value: -5.251


	FINAL GENETIC ALGORITHM DOCKED STATE
	_______________________________________________


Detailed state:  trans 1.411 -0.509 0.698 quatxyzw -0.571837 0.107185 0.175574 0.794159 center -2.897 -2.116 1.590 ntor 4 64.8332 65.2645 -94.2214 -153.5145
State:	  1.411  -0.509   0.698  -0.941  0.176  0.289 74.848     64.83   65.26  -94.22 -153.51

DOCKED: MODEL       45
DOCKED: USER    Run = 45
DOCKED: USER    DPF = g1_exoOA.dpf
DOCKED: USER  
DOCKED: USER    Estimated Free Energy of Binding    =   -3.91 kcal/mol  [=(1)+(2)+(3)-(4)]
DOCKED: USER    Estimated Inhibition Constant, Ki   =    1.37 mM (millimolar)  [Temperature = 298.15 K]
DOCKED: USER    
DOCKED: USER    (1) Final Intermolecular Energy     =   -5.10 kcal/mol
DOCKED: USER        vdW + Hbond + desolv Energy     =   -5.59 kcal/mol
DOCKED: USER        Electrostatic Energy            =   +0.49 kcal/mol
DOCKED: USER    (2) Final Total Internal Energy     =   -0.15 kcal/mol
DOCKED: USER    (3) Torsional Free Energy           =   +1.19 kcal/mol
DOCKED: USER    (4) Unbound System's Energy  [=(2)] =   -0.15 kcal/mol
DOCKED: USER    
DOCKED: USER    
DOCKED: USER    NEWDPF move g1.pdbqt
DOCKED: USER    NEWDPF about -2.896500 -2.115900 1.590300
DOCKED: USER    NEWDPF tran0 1.410945 -0.509347 0.698184
DOCKED: USER    NEWDPF quaternion0 -0.571837 0.107185 0.175574 0.794159
DOCKED: USER    NEWDPF axisangle0 -0.940969 0.176376 0.288911 74.848293
DOCKED: USER    NEWDPF quat0 -0.940969 0.176376 0.288911 74.848293
DOCKED: USER    NEWDPF dihe0 64.83 65.26 -94.22 -153.51 
DOCKED: USER  keepresnum = 1 
DOCKED: USER  
DOCKED: REMARK  4 active torsions:
DOCKED: REMARK  status: ('A' for Active; 'I' for Inactive)
DOCKED: REMARK    1  A    between atoms: C1_1  and  C3_3 
DOCKED: REMARK    2  A    between atoms: C3_3  and  C5_5 
DOCKED: REMARK    3  A    between atoms: C4_4  and  C6_6 
DOCKED: REMARK    4  A    between atoms: C5_5  and  C6_6 
DOCKED: USER                              x       y       z     vdW  Elec       q    Type
DOCKED: USER                           _______ _______ _______ _____ _____    ______ ____
DOCKED: ROOT
DOCKED: ATOM      1  C3  UNL     1       0.014  -1.017   1.259 -0.82 -0.05    +0.113 C 
DOCKED: ENDROOT
DOCKED: BRANCH   1   2
DOCKED: ATOM      2  C1  UNL     1      -0.409  -0.017   0.178 -1.00 -0.08    +0.172 C 
DOCKED: ATOM      3  O7  UNL     1       0.008   1.162   0.368 -0.44 +0.36    -0.648 OA
DOCKED: ATOM      4  O8  UNL     1      -1.125  -0.471  -0.755 -0.17 +0.25    -0.648 OA
DOCKED: ENDBRANCH   1   2
DOCKED: BRANCH   1   5
DOCKED: ATOM      5  C5  UNL     1       1.399  -1.640   1.107 -0.89 -0.00    +0.010 C 
DOCKED: BRANCH   5   6
DOCKED: ATOM      6  C6  UNL     1       1.367  -2.942   0.303 -0.75 -0.00    +0.000 C 
DOCKED: BRANCH   6   7
DOCKED: ATOM      7  C4  UNL     1       1.418  -2.665  -1.200 -0.78 +0.00    -0.005 C 
DOCKED: ATOM      8  C2  UNL     1       0.118  -3.063  -1.883 -0.73 -0.00    +0.005 C 
DOCKED: ENDBRANCH   6   7
DOCKED: ENDBRANCH   5   6
DOCKED: ENDBRANCH   1   5
DOCKED: TORSDOF 4
DOCKED: TER
DOCKED: ENDMDL
________________________________________________________________________________


	BEGINNING GENETIC ALGORITHM DOCKING 46 of 50
Run: 46 Seed: 1547616606 1075401402 [ Run 46 of 50 GA/GALS ]
Beginning LAMARCKIAN GENETIC ALGORITHM (LGA), with a maximum of 2500000 energy evaluations.

Final-Value: -5.284


	FINAL GENETIC ALGORITHM DOCKED STATE
	_______________________________________________


Detailed state:  trans 0.319 -1.668 0.341 quatxyzw -0.478155 0.436739 0.539020 0.538594 center -2.897 -2.116 1.590 ntor 4 -144.8738 -29.8401 72.9574 62.7206
State:	  0.319  -1.668   0.341  -0.567  0.518  0.640 114.824   -144.87  -29.84   72.96   62.72

DOCKED: MODEL       46
DOCKED: USER    Run = 46
DOCKED: USER    DPF = g1_exoOA.dpf
DOCKED: USER  
DOCKED: USER    Estimated Free Energy of Binding    =   -3.96 kcal/mol  [=(1)+(2)+(3)-(4)]
DOCKED: USER    Estimated Inhibition Constant, Ki   =    1.25 mM (millimolar)  [Temperature = 298.15 K]
DOCKED: USER    
DOCKED: USER    (1) Final Intermolecular Energy     =   -5.15 kcal/mol
DOCKED: USER        vdW + Hbond + desolv Energy     =   -5.67 kcal/mol
DOCKED: USER        Electrostatic Energy            =   +0.52 kcal/mol
DOCKED: USER    (2) Final Total Internal Energy     =   -0.13 kcal/mol
DOCKED: USER    (3) Torsional Free Energy           =   +1.19 kcal/mol
DOCKED: USER    (4) Unbound System's Energy  [=(2)] =   -0.13 kcal/mol
DOCKED: USER    
DOCKED: USER    
DOCKED: USER    NEWDPF move g1.pdbqt
DOCKED: USER    NEWDPF about -2.896500 -2.115900 1.590300
DOCKED: USER    NEWDPF tran0 0.318817 -1.668478 0.341209
DOCKED: USER    NEWDPF quaternion0 -0.478155 0.436739 0.539020 0.538594
DOCKED: USER    NEWDPF axisangle0 -0.567499 0.518344 0.639737 114.824051
DOCKED: USER    NEWDPF quat0 -0.567499 0.518344 0.639737 114.824051
DOCKED: USER    NEWDPF dihe0 -144.87 -29.84 72.96 62.72 
DOCKED: USER  keepresnum = 1 
DOCKED: USER  
DOCKED: REMARK  4 active torsions:
DOCKED: REMARK  status: ('A' for Active; 'I' for Inactive)
DOCKED: REMARK    1  A    between atoms: C1_1  and  C3_3 
DOCKED: REMARK    2  A    between atoms: C3_3  and  C5_5 
DOCKED: REMARK    3  A    between atoms: C4_4  and  C6_6 
DOCKED: REMARK    4  A    between atoms: C5_5  and  C6_6 
DOCKED: USER                              x       y       z     vdW  Elec       q    Type
DOCKED: USER                           _______ _______ _______ _____ _____    ______ ____
DOCKED: ROOT
DOCKED: ATOM      1  C3  UNL     1      -0.820  -0.636   0.740 -0.90 -0.05    +0.113 C 
DOCKED: ENDROOT
DOCKED: BRANCH   1   2
DOCKED: ATOM      2  C1  UNL     1       0.068   0.197  -0.190 -1.00 -0.08    +0.172 C 
DOCKED: ATOM      3  O7  UNL     1       0.001   1.444   0.005 -0.41 +0.40    -0.648 OA
DOCKED: ATOM      4  O8  UNL     1       0.744  -0.444  -1.041 -0.19 +0.25    -0.648 OA
DOCKED: ENDBRANCH   1   2
DOCKED: BRANCH   1   5
DOCKED: ATOM      5  C5  UNL     1      -0.760  -2.150   0.566 -0.83 -0.01    +0.010 C 
DOCKED: BRANCH   5   6
DOCKED: ATOM      6  C6  UNL     1      -0.432  -2.875   1.875 -0.80 -0.00    +0.000 C 
DOCKED: BRANCH   6   7
DOCKED: ATOM      7  C4  UNL     1       0.985  -3.446   1.852 -0.68 +0.00    -0.005 C 
DOCKED: ATOM      8  C2  UNL     1       1.948  -2.517   1.127 -0.85 -0.00    +0.005 C 
DOCKED: ENDBRANCH   6   7
DOCKED: ENDBRANCH   5   6
DOCKED: ENDBRANCH   1   5
DOCKED: TORSDOF 4
DOCKED: TER
DOCKED: ENDMDL
________________________________________________________________________________


	BEGINNING GENETIC ALGORITHM DOCKING 47 of 50
Run: 47 Seed: 664031799 2112896764 [ Run 47 of 50 GA/GALS ]
Beginning LAMARCKIAN GENETIC ALGORITHM (LGA), with a maximum of 2500000 energy evaluations.

Final-Value: -5.299


	FINAL GENETIC ALGORITHM DOCKED STATE
	_______________________________________________


Detailed state:  trans 0.127 -1.565 -0.633 quatxyzw -0.149565 0.412188 -0.590924 -0.677156 center -2.897 -2.116 1.590 ntor 4 -101.1041 13.2760 60.0126 0.7047
State:	  0.127  -1.565  -0.633  -0.203  0.560 -0.803 -94.756   -101.10   13.28   60.01    0.70

DOCKED: MODEL       47
DOCKED: USER    Run = 47
DOCKED: USER    DPF = g1_exoOA.dpf
DOCKED: USER  
DOCKED: USER    Estimated Free Energy of Binding    =   -3.97 kcal/mol  [=(1)+(2)+(3)-(4)]
DOCKED: USER    Estimated Inhibition Constant, Ki   =    1.23 mM (millimolar)  [Temperature = 298.15 K]
DOCKED: USER    
DOCKED: USER    (1) Final Intermolecular Energy     =   -5.16 kcal/mol
DOCKED: USER        vdW + Hbond + desolv Energy     =   -5.63 kcal/mol
DOCKED: USER        Electrostatic Energy            =   +0.47 kcal/mol
DOCKED: USER    (2) Final Total Internal Energy     =   -0.13 kcal/mol
DOCKED: USER    (3) Torsional Free Energy           =   +1.19 kcal/mol
DOCKED: USER    (4) Unbound System's Energy  [=(2)] =   -0.13 kcal/mol
DOCKED: USER    
DOCKED: USER    
DOCKED: USER    NEWDPF move g1.pdbqt
DOCKED: USER    NEWDPF about -2.896500 -2.115900 1.590300
DOCKED: USER    NEWDPF tran0 0.127420 -1.565250 -0.632520
DOCKED: USER    NEWDPF quaternion0 -0.149565 0.412188 -0.590924 -0.677156
DOCKED: USER    NEWDPF axisangle0 -0.203257 0.560160 -0.803061 -94.756433
DOCKED: USER    NEWDPF quat0 -0.203257 0.560160 -0.803061 -94.756433
DOCKED: USER    NEWDPF dihe0 -101.10 13.28 60.01 0.70 
DOCKED: USER  keepresnum = 1 
DOCKED: USER  
DOCKED: REMARK  4 active torsions:
DOCKED: REMARK  status: ('A' for Active; 'I' for Inactive)
DOCKED: REMARK    1  A    between atoms: C1_1  and  C3_3 
DOCKED: REMARK    2  A    between atoms: C3_3  and  C5_5 
DOCKED: REMARK    3  A    between atoms: C4_4  and  C6_6 
DOCKED: REMARK    4  A    between atoms: C5_5  and  C6_6 
DOCKED: USER                              x       y       z     vdW  Elec       q    Type
DOCKED: USER                           _______ _______ _______ _____ _____    ______ ____
DOCKED: ROOT
DOCKED: ATOM      1  C3  UNL     1       1.122  -0.839   0.371 -0.84 -0.05    +0.113 C 
DOCKED: ENDROOT
DOCKED: BRANCH   1   2
DOCKED: ATOM      2  C1  UNL     1      -0.175  -0.045   0.559 -1.00 -0.08    +0.172 C 
DOCKED: ATOM      3  O7  UNL     1      -0.123   1.145   0.134 -0.43 +0.36    -0.648 OA
DOCKED: ATOM      4  O8  UNL     1      -1.127  -0.652   1.122 -0.16 +0.23    -0.648 OA
DOCKED: ENDBRANCH   1   2
DOCKED: BRANCH   1   5
DOCKED: ATOM      5  C5  UNL     1       0.978  -2.265  -0.151 -0.81 -0.01    +0.010 C 
DOCKED: BRANCH   5   6
DOCKED: ATOM      6  C6  UNL     1       0.386  -2.312  -1.563 -0.85 -0.00    +0.000 C 
DOCKED: BRANCH   6   7
DOCKED: ATOM      7  C4  UNL     1      -0.906  -3.128  -1.594 -0.70 +0.00    -0.005 C 
DOCKED: ATOM      8  C2  UNL     1      -2.094  -2.310  -1.111 -0.84 -0.00    +0.005 C 
DOCKED: ENDBRANCH   6   7
DOCKED: ENDBRANCH   5   6
DOCKED: ENDBRANCH   1   5
DOCKED: TORSDOF 4
DOCKED: TER
DOCKED: ENDMDL
________________________________________________________________________________


	BEGINNING GENETIC ALGORITHM DOCKING 48 of 50
Run: 48 Seed: 1456663880 1365230318 [ Run 48 of 50 GA/GALS ]
Beginning LAMARCKIAN GENETIC ALGORITHM (LGA), with a maximum of 2500000 energy evaluations.

Final-Value: -5.415


	FINAL GENETIC ALGORITHM DOCKED STATE
	_______________________________________________


Detailed state:  trans 0.227 -1.664 0.104 quatxyzw -0.592402 -0.115382 -0.731346 0.317616 center -2.897 -2.116 1.590 ntor 4 170.1313 -105.5392 79.1744 -1.8210
State:	  0.227  -1.664   0.104  -0.625 -0.122 -0.771 142.962    170.13 -105.54   79.17   -1.82

DOCKED: MODEL       48
DOCKED: USER    Run = 48
DOCKED: USER    DPF = g1_exoOA.dpf
DOCKED: USER  
DOCKED: USER    Estimated Free Energy of Binding    =   -4.07 kcal/mol  [=(1)+(2)+(3)-(4)]
DOCKED: USER    Estimated Inhibition Constant, Ki   =    1.04 mM (millimolar)  [Temperature = 298.15 K]
DOCKED: USER    
DOCKED: USER    (1) Final Intermolecular Energy     =   -5.27 kcal/mol
DOCKED: USER        vdW + Hbond + desolv Energy     =   -5.77 kcal/mol
DOCKED: USER        Electrostatic Energy            =   +0.50 kcal/mol
DOCKED: USER    (2) Final Total Internal Energy     =   -0.15 kcal/mol
DOCKED: USER    (3) Torsional Free Energy           =   +1.19 kcal/mol
DOCKED: USER    (4) Unbound System's Energy  [=(2)] =   -0.15 kcal/mol
DOCKED: USER    
DOCKED: USER    
DOCKED: USER    NEWDPF move g1.pdbqt
DOCKED: USER    NEWDPF about -2.896500 -2.115900 1.590300
DOCKED: USER    NEWDPF tran0 0.227405 -1.663999 0.104466
DOCKED: USER    NEWDPF quaternion0 -0.592402 -0.115382 -0.731346 0.317616
DOCKED: USER    NEWDPF axisangle0 -0.624752 -0.121683 -0.771284 142.962334
DOCKED: USER    NEWDPF quat0 -0.624752 -0.121683 -0.771284 142.962334
DOCKED: USER    NEWDPF dihe0 170.13 -105.54 79.17 -1.82 
DOCKED: USER  keepresnum = 1 
DOCKED: USER  
DOCKED: REMARK  4 active torsions:
DOCKED: REMARK  status: ('A' for Active; 'I' for Inactive)
DOCKED: REMARK    1  A    between atoms: C1_1  and  C3_3 
DOCKED: REMARK    2  A    between atoms: C3_3  and  C5_5 
DOCKED: REMARK    3  A    between atoms: C4_4  and  C6_6 
DOCKED: REMARK    4  A    between atoms: C5_5  and  C6_6 
DOCKED: USER                              x       y       z     vdW  Elec       q    Type
DOCKED: USER                           _______ _______ _______ _____ _____    ______ ____
DOCKED: ROOT
DOCKED: ATOM      1  C3  UNL     1       1.350  -2.687  -0.360 -0.64 -0.07    +0.113 C 
DOCKED: ENDROOT
DOCKED: BRANCH   1   2
DOCKED: ATOM      2  C1  UNL     1       0.688  -2.300  -1.686 -0.66 -0.10    +0.172 C 
DOCKED: ATOM      3  O7  UNL     1       1.498  -1.935  -2.586 -0.19 +0.31    -0.648 OA
DOCKED: ATOM      4  O8  UNL     1      -0.571  -2.375  -1.726 -0.05 +0.36    -0.648 OA
DOCKED: ENDBRANCH   1   2
DOCKED: BRANCH   1   5
DOCKED: ATOM      5  C5  UNL     1       1.218  -1.687   0.785 -0.92 -0.00    +0.010 C 
DOCKED: BRANCH   5   6
DOCKED: ATOM      6  C6  UNL     1      -0.242  -1.442   1.178 -0.98 -0.00    +0.000 C 
DOCKED: BRANCH   6   7
DOCKED: ATOM      7  C4  UNL     1      -0.752  -0.117   0.613 -1.12 +0.00    -0.005 C 
DOCKED: ATOM      8  C2  UNL     1       0.374   0.690  -0.017 -1.18 -0.00    +0.005 C 
DOCKED: ENDBRANCH   6   7
DOCKED: ENDBRANCH   5   6
DOCKED: ENDBRANCH   1   5
DOCKED: TORSDOF 4
DOCKED: TER
DOCKED: ENDMDL
________________________________________________________________________________


	BEGINNING GENETIC ALGORITHM DOCKING 49 of 50
Run: 49 Seed: 2009429868 988979978 [ Run 49 of 50 GA/GALS ]
Beginning LAMARCKIAN GENETIC ALGORITHM (LGA), with a maximum of 2500000 energy evaluations.

Final-Value: -5.328


	FINAL GENETIC ALGORITHM DOCKED STATE
	_______________________________________________


Detailed state:  trans 0.864 -1.176 1.023 quatxyzw 0.523537 -0.335580 -0.277066 -0.732482 center -2.897 -2.116 1.590 ntor 4 -78.4171 -130.5759 67.1699 -54.7416
State:	  0.864  -1.176   1.023   0.769 -0.493 -0.407 -85.810    -78.42 -130.58   67.17  -54.74

DOCKED: MODEL       49
DOCKED: USER    Run = 49
DOCKED: USER    DPF = g1_exoOA.dpf
DOCKED: USER  
DOCKED: USER    Estimated Free Energy of Binding    =   -3.98 kcal/mol  [=(1)+(2)+(3)-(4)]
DOCKED: USER    Estimated Inhibition Constant, Ki   =    1.21 mM (millimolar)  [Temperature = 298.15 K]
DOCKED: USER    
DOCKED: USER    (1) Final Intermolecular Energy     =   -5.17 kcal/mol
DOCKED: USER        vdW + Hbond + desolv Energy     =   -5.64 kcal/mol
DOCKED: USER        Electrostatic Energy            =   +0.47 kcal/mol
DOCKED: USER    (2) Final Total Internal Energy     =   -0.15 kcal/mol
DOCKED: USER    (3) Torsional Free Energy           =   +1.19 kcal/mol
DOCKED: USER    (4) Unbound System's Energy  [=(2)] =   -0.15 kcal/mol
DOCKED: USER    
DOCKED: USER    
DOCKED: USER    NEWDPF move g1.pdbqt
DOCKED: USER    NEWDPF about -2.896500 -2.115900 1.590300
DOCKED: USER    NEWDPF tran0 0.863828 -1.175722 1.023205
DOCKED: USER    NEWDPF quaternion0 0.523537 -0.335580 -0.277066 -0.732482
DOCKED: USER    NEWDPF axisangle0 0.769018 -0.492929 -0.406979 -85.810323
DOCKED: USER    NEWDPF quat0 0.769018 -0.492929 -0.406979 -85.810323
DOCKED: USER    NEWDPF dihe0 -78.42 -130.58 67.17 -54.74 
DOCKED: USER  keepresnum = 1 
DOCKED: USER  
DOCKED: REMARK  4 active torsions:
DOCKED: REMARK  status: ('A' for Active; 'I' for Inactive)
DOCKED: REMARK    1  A    between atoms: C1_1  and  C3_3 
DOCKED: REMARK    2  A    between atoms: C3_3  and  C5_5 
DOCKED: REMARK    3  A    between atoms: C4_4  and  C6_6 
DOCKED: REMARK    4  A    between atoms: C5_5  and  C6_6 
DOCKED: USER                              x       y       z     vdW  Elec       q    Type
DOCKED: USER                           _______ _______ _______ _____ _____    ______ ____
DOCKED: ROOT
DOCKED: ATOM      1  C3  UNL     1      -0.698  -0.962   1.222 -0.84 -0.04    +0.113 C 
DOCKED: ENDROOT
DOCKED: BRANCH   1   2
DOCKED: ATOM      2  C1  UNL     1      -0.380  -0.012   0.063 -1.01 -0.08    +0.172 C 
DOCKED: ATOM      3  O7  UNL     1      -0.750  -0.433  -1.071 -0.10 +0.24    -0.648 OA
DOCKED: ATOM      4  O8  UNL     1       0.218   1.058   0.363 -0.42 +0.35    -0.648 OA
DOCKED: ENDBRANCH   1   2
DOCKED: BRANCH   1   5
DOCKED: ATOM      5  C5  UNL     1       0.259  -2.134   1.425 -0.85 -0.01    +0.010 C 
DOCKED: BRANCH   5   6
DOCKED: ATOM      6  C6  UNL     1       1.499  -2.034   0.533 -0.89 -0.00    +0.000 C 
DOCKED: BRANCH   6   7
DOCKED: ATOM      7  C4  UNL     1       1.532  -3.162  -0.498 -0.70 +0.00    -0.005 C 
DOCKED: ATOM      8  C2  UNL     1       1.127  -2.668  -1.878 -0.83 -0.00    +0.005 C 
DOCKED: ENDBRANCH   6   7
DOCKED: ENDBRANCH   5   6
DOCKED: ENDBRANCH   1   5
DOCKED: TORSDOF 4
DOCKED: TER
DOCKED: ENDMDL
________________________________________________________________________________


	BEGINNING GENETIC ALGORITHM DOCKING 50 of 50
Run: 50 Seed: 1987494741 107792044 [ Run 50 of 50 GA/GALS ]
Beginning LAMARCKIAN GENETIC ALGORITHM (LGA), with a maximum of 2500000 energy evaluations.

Final-Value: -5.353


	FINAL GENETIC ALGORITHM DOCKED STATE
	_______________________________________________


Detailed state:  trans -0.970 -1.319 -0.446 quatxyzw -0.397161 0.792983 -0.383443 -0.257706 center -2.897 -2.116 1.590 ntor 4 -76.1800 -138.5061 69.6030 -32.8267
State:	 -0.970  -1.319  -0.446  -0.411  0.821 -0.397 -150.132    -76.18 -138.51   69.60  -32.83

DOCKED: MODEL       50
DOCKED: USER    Run = 50
DOCKED: USER    DPF = g1_exoOA.dpf
DOCKED: USER  
DOCKED: USER    Estimated Free Energy of Binding    =   -4.01 kcal/mol  [=(1)+(2)+(3)-(4)]
DOCKED: USER    Estimated Inhibition Constant, Ki   =    1.15 mM (millimolar)  [Temperature = 298.15 K]
DOCKED: USER    
DOCKED: USER    (1) Final Intermolecular Energy     =   -5.21 kcal/mol
DOCKED: USER        vdW + Hbond + desolv Energy     =   -5.67 kcal/mol
DOCKED: USER        Electrostatic Energy            =   +0.46 kcal/mol
DOCKED: USER    (2) Final Total Internal Energy     =   -0.15 kcal/mol
DOCKED: USER    (3) Torsional Free Energy           =   +1.19 kcal/mol
DOCKED: USER    (4) Unbound System's Energy  [=(2)] =   -0.15 kcal/mol
DOCKED: USER    
DOCKED: USER    
DOCKED: USER    NEWDPF move g1.pdbqt
DOCKED: USER    NEWDPF about -2.896500 -2.115900 1.590300
DOCKED: USER    NEWDPF tran0 -0.970152 -1.319454 -0.446357
DOCKED: USER    NEWDPF quaternion0 -0.397161 0.792983 -0.383443 -0.257706
DOCKED: USER    NEWDPF axisangle0 -0.411045 0.820704 -0.396847 -150.131994
DOCKED: USER    NEWDPF quat0 -0.411045 0.820704 -0.396847 -150.131994
DOCKED: USER    NEWDPF dihe0 -76.18 -138.51 69.60 -32.83 
DOCKED: USER  keepresnum = 1 
DOCKED: USER  
DOCKED: REMARK  4 active torsions:
DOCKED: REMARK  status: ('A' for Active; 'I' for Inactive)
DOCKED: REMARK    1  A    between atoms: C1_1  and  C3_3 
DOCKED: REMARK    2  A    between atoms: C3_3  and  C5_5 
DOCKED: REMARK    3  A    between atoms: C4_4  and  C6_6 
DOCKED: REMARK    4  A    between atoms: C5_5  and  C6_6 
DOCKED: USER                              x       y       z     vdW  Elec       q    Type
DOCKED: USER                           _______ _______ _______ _____ _____    ______ ____
DOCKED: ROOT
DOCKED: ATOM      1  C3  UNL     1       0.374  -0.811  -1.123 -0.81 -0.05    +0.113 C 
DOCKED: ENDROOT
DOCKED: BRANCH   1   2
DOCKED: ATOM      2  C1  UNL     1       0.380  -0.071   0.218 -1.00 -0.08    +0.172 C 
DOCKED: ATOM      3  O7  UNL     1       1.063  -0.635   1.121 -0.16 +0.25    -0.648 OA
DOCKED: ATOM      4  O8  UNL     1      -0.297   0.992   0.274 -0.43 +0.34    -0.648 OA
DOCKED: ENDBRANCH   1   2
DOCKED: BRANCH   1   5
DOCKED: ATOM      5  C5  UNL     1      -0.436  -2.103  -1.185 -0.83 -0.01    +0.010 C 
DOCKED: BRANCH   5   6
DOCKED: ATOM      6  C6  UNL     1      -1.637  -2.083  -0.235 -0.85 -0.00    +0.000 C 
DOCKED: BRANCH   6   7
DOCKED: ATOM      7  C4  UNL     1      -1.452  -3.079   0.910 -0.73 +0.00    -0.005 C 
DOCKED: ATOM      8  C2  UNL     1      -1.119  -2.372   2.215 -0.86 -0.00    +0.005 C 
DOCKED: ENDBRANCH   6   7
DOCKED: ENDBRANCH   5   6
DOCKED: ENDBRANCH   1   5
DOCKED: TORSDOF 4
DOCKED: TER
DOCKED: ENDMDL
________________________________________________________________________________

DPF> analysis                             # perform a ranked cluster analysis


		CLUSTER ANALYSIS OF CONFORMATIONS
		_________________________________

Number of conformations = 50

RMSD cluster analysis will be performed using the ligand atoms only (8 / 8 total atoms).

Outputting structurally similar clusters, ranked in order of increasing energy.


________________________________________________________________________________

Number of distinct conformational clusters found = 4,  out of 50 runs,
Using an rmsd-tolerance of 2.0 A


	CLUSTERING HISTOGRAM
	____________________

________________________________________________________________________________
     |           |     |           |     |                                    
Clus | Lowest    | Run | Mean      | Num | Histogram                          
-ter | Binding   |     | Binding   | in  |                                    
Rank | Energy    |     | Energy    | Clus|    5    10   15   20   25   30   35
_____|___________|_____|___________|_____|____:____|____:____|____:____|____:___
   1 |     -4.07 |  48 |     -3.98 |  10 |##########
   2 |     -4.06 |  26 |     -3.97 |  35 |###################################
   3 |     -4.02 |  41 |     -3.94 |   4 |####
   4 |     -4.02 |  24 |     -4.02 |   1 |#
_____|___________|_____|___________|_____|______________________________________


Number of multi-member conformational clusters found = 3, out of 50 runs.

	RMSD TABLE
	__________

_____________________________________________________________________
     |      |      |           |         |                 |
Rank | Sub- | Run  | Binding   | Cluster | Reference       | Grep
     | Rank |      | Energy    | RMSD    | RMSD            | Pattern
_____|______|______|___________|_________|_________________|___________
   1      1     48       -4.07      0.00      3.39           RANKING
   1      2      5       -4.07      0.07      3.40           RANKING
   1      3     42       -4.01      1.85      3.64           RANKING
   1      4      9       -4.00      1.81      3.49           RANKING
   1      5     49       -3.98      1.72      3.41           RANKING
   1      6     40       -3.95      1.92      3.64           RANKING
   1      7     21       -3.95      0.21      3.41           RANKING
   1      8     37       -3.94      0.83      3.59           RANKING
   1      9     30       -3.93      1.90      3.57           RANKING
   1     10     45       -3.91      1.77      3.40           RANKING
   2      1     26       -4.06      0.00      3.83           RANKING
   2      2     11       -4.04      1.37      3.39           RANKING
   2      3     28       -4.03      1.23      3.36           RANKING
   2      4     27       -4.02      1.35      3.36           RANKING
   2      5     50       -4.01      1.26      3.39           RANKING
   2      6     38       -4.01      1.43      3.38           RANKING
   2      7     36       -4.01      1.65      3.57           RANKING
   2      8     33       -4.00      1.79      3.44           RANKING
   2      9     39       -4.00      0.32      3.71           RANKING
   2     10     29       -3.99      1.40      3.49           RANKING
   2     11     17       -3.99      0.61      3.76           RANKING
   2     12      2       -3.99      1.36      3.40           RANKING
   2     13     43       -3.99      0.41      3.82           RANKING
   2     14     22       -3.98      1.47      3.61           RANKING
   2     15     44       -3.98      0.75      3.62           RANKING
   2     16     47       -3.97      1.39      3.31           RANKING
   2     17     10       -3.97      1.94      3.36           RANKING
   2     18     13       -3.97      0.65      3.67           RANKING
   2     19     16       -3.96      1.82      3.43           RANKING
   2     20     46       -3.96      1.62      3.65           RANKING
   2     21     20       -3.96      1.95      3.38           RANKING
   2     22     12       -3.96      1.29      3.47           RANKING
   2     23      8       -3.96      1.82      3.45           RANKING
   2     24      6       -3.96      1.97      3.50           RANKING
   2     25     34       -3.95      0.84      3.57           RANKING
   2     26     31       -3.95      0.67      3.69           RANKING
   2     27     19       -3.95      0.66      3.70           RANKING
   2     28     23       -3.95      1.41      3.44           RANKING
   2     29     14       -3.95      1.78      3.41           RANKING
   2     30      4       -3.94      1.88      3.25           RANKING
   2     31     15       -3.94      1.34      3.35           RANKING
   2     32     32       -3.93      1.22      3.40           RANKING
   2     33     35       -3.93      1.73      3.43           RANKING
   2     34     25       -3.92      1.44      3.29           RANKING
   2     35      1       -3.92      1.37      3.34           RANKING
   3      1     41       -4.02      0.00      2.49           RANKING
   3      2      7       -3.93      0.42      2.38           RANKING
   3      3     18       -3.90      0.57      2.43           RANKING
   3      4      3       -3.90      1.39      3.42           RANKING
   4      1     24       -4.02      0.00      3.19           RANKING
_______________________________________________________________________


	INFORMATION ENTROPY ANALYSIS FOR THIS CLUSTERING
	________________________________________________


Information entropy for this clustering = 0.22  (rmstol = 2.00 Angstrom)

_______________________________________________________________________


	STATISTICAL MECHANICAL ANALYSIS
	_______________________________


Partition function, Q =    50.34            at Temperature, T = 298.15 K
Free energy,        A ~ -2321.77 kcal/mol   at Temperature, T = 298.15 K
Internal energy,    U =    -3.97 kcal/mol   at Temperature, T = 298.15 K
Entropy,            S =     7.77 kcal/mol/K at Temperature, T = 298.15 K

_______________________________________________________________________


	LOWEST ENERGY DOCKED CONFORMATION from EACH CLUSTER
	___________________________________________________


Keeping original residue number (specified in the input PDBQ file) for outputting.

MODEL       48
USER    Run = 48
USER    Cluster Rank = 1
USER    Number of conformations in this cluster = 10
USER  
USER    RMSD from reference structure       = 3.395 A
USER  
USER    Estimated Free Energy of Binding    =   -4.07 kcal/mol  [=(1)+(2)+(3)-(4)]
USER    Estimated Inhibition Constant, Ki   =    1.04 mM (millimolar)  [Temperature = 298.15 K]
USER    
USER    (1) Final Intermolecular Energy     =   -5.27 kcal/mol
USER        vdW + Hbond + desolv Energy     =   -5.77 kcal/mol
USER        Electrostatic Energy            =   +0.50 kcal/mol
USER    (2) Final Total Internal Energy     =   -0.15 kcal/mol
USER    (3) Torsional Free Energy           =   +1.19 kcal/mol
USER    (4) Unbound System's Energy  [=(2)] =   -0.15 kcal/mol
USER    
USER    
USER  
USER    DPF = g1_exoOA.dpf
USER    NEWDPF move	g1.pdbqt
USER    NEWDPF about	-2.896500 -2.115900 1.590300
USER    NEWDPF tran0	0.227405 -1.663999 0.104466
USER    NEWDPF axisangle0	-0.624752 -0.121683 -0.771284 142.962334
USER    NEWDPF quaternion0	-0.592402 -0.115382 -0.731346 0.317616
USER    NEWDPF dihe0	170.13 -105.54 79.17 -1.82 
USER  
USER                              x       y       z    vdW   Elec        q     RMS 
ATOM      1  C3  UNL     1       1.350  -2.687  -0.360 -0.64 -0.07    +0.113     3.395
ATOM      2  C1  UNL     1       0.688  -2.300  -1.686 -0.66 -0.10    +0.172     3.395
ATOM      3  O7  UNL     1       1.498  -1.935  -2.586 -0.19 +0.31    -0.648     3.395
ATOM      4  O8  UNL     1      -0.571  -2.375  -1.726 -0.05 +0.36    -0.648     3.395
ATOM      5  C5  UNL     1       1.218  -1.687   0.785 -0.92 -0.00    +0.010     3.395
ATOM      6  C6  UNL     1      -0.242  -1.442   1.178 -0.98 -0.00    +0.000     3.395
ATOM      7  C4  UNL     1      -0.752  -0.117   0.613 -1.12 +0.00    -0.005     3.395
ATOM      8  C2  UNL     1       0.374   0.690  -0.017 -1.18 -0.00    +0.005     3.395
TER
ENDMDL
MODEL       26
USER    Run = 26
USER    Cluster Rank = 2
USER    Number of conformations in this cluster = 35
USER  
USER    RMSD from reference structure       = 3.825 A
USER  
USER    Estimated Free Energy of Binding    =   -4.06 kcal/mol  [=(1)+(2)+(3)-(4)]
USER    Estimated Inhibition Constant, Ki   =    1.07 mM (millimolar)  [Temperature = 298.15 K]
USER    
USER    (1) Final Intermolecular Energy     =   -5.25 kcal/mol
USER        vdW + Hbond + desolv Energy     =   -5.76 kcal/mol
USER        Electrostatic Energy            =   +0.51 kcal/mol
USER    (2) Final Total Internal Energy     =   -0.12 kcal/mol
USER    (3) Torsional Free Energy           =   +1.19 kcal/mol
USER    (4) Unbound System's Energy  [=(2)] =   -0.12 kcal/mol
USER    
USER    
USER  
USER    DPF = g1_exoOA.dpf
USER    NEWDPF move	g1.pdbqt
USER    NEWDPF about	-2.896500 -2.115900 1.590300
USER    NEWDPF tran0	-0.178776 -1.695697 -0.014653
USER    NEWDPF axisangle0	0.311977 -0.306797 -0.899192 -128.877888
USER    NEWDPF quaternion0	0.281443 -0.276769 -0.811184 -0.431473
USER    NEWDPF dihe0	103.12 -82.79 -46.02 -88.56 
USER  
USER                              x       y       z    vdW   Elec        q     RMS 
ATOM      1  C3  UNL     1      -0.369  -0.606   1.125 -0.94 -0.05    +0.113     3.825
ATOM      2  C1  UNL     1       0.287   0.203   0.002 -1.01 -0.08    +0.172     3.825
ATOM      3  O7  UNL     1      -0.007   1.433   0.006 -0.41 +0.39    -0.648     3.825
ATOM      4  O8  UNL     1       1.023  -0.440  -0.796 -0.15 +0.25    -0.648     3.825
ATOM      5  C5  UNL     1      -1.125  -1.863   0.707 -0.89 -0.00    +0.010     3.825
ATOM      6  C6  UNL     1      -1.632  -1.786  -0.736 -0.90 -0.00    +0.000     3.825
ATOM      7  C4  UNL     1      -1.305  -3.064  -1.507 -0.74 +0.00    -0.005     3.825
ATOM      8  C2  UNL     1       0.168  -3.128  -1.880 -0.73 -0.00    +0.005     3.825
TER
ENDMDL
MODEL       41
USER    Run = 41
USER    Cluster Rank = 3
USER    Number of conformations in this cluster = 4
USER  
USER    RMSD from reference structure       = 2.490 A
USER  
USER    Estimated Free Energy of Binding    =   -4.02 kcal/mol  [=(1)+(2)+(3)-(4)]
USER    Estimated Inhibition Constant, Ki   =    1.13 mM (millimolar)  [Temperature = 298.15 K]
USER    
USER    (1) Final Intermolecular Energy     =   -5.21 kcal/mol
USER        vdW + Hbond + desolv Energy     =   -5.72 kcal/mol
USER        Electrostatic Energy            =   +0.50 kcal/mol
USER    (2) Final Total Internal Energy     =   -0.17 kcal/mol
USER    (3) Torsional Free Energy           =   +1.19 kcal/mol
USER    (4) Unbound System's Energy  [=(2)] =   -0.17 kcal/mol
USER    
USER    
USER  
USER    DPF = g1_exoOA.dpf
USER    NEWDPF move	g1.pdbqt
USER    NEWDPF about	-2.896500 -2.115900 1.590300
USER    NEWDPF tran0	-0.302228 -1.646341 0.194807
USER    NEWDPF axisangle0	0.721403 0.375655 -0.581774 160.624292
USER    NEWDPF quaternion0	0.711115 0.370298 -0.573477 0.168280
USER    NEWDPF dihe0	167.35 -109.75 73.30 3.85 
USER  
USER                              x       y       z    vdW   Elec        q     RMS 
ATOM      1  C3  UNL     1      -1.394  -2.756   0.511 -0.64 -0.07    +0.113     2.490
ATOM      2  C1  UNL     1      -0.714  -2.565   1.871 -0.66 -0.10    +0.172     2.490
ATOM      3  O7  UNL     1      -1.507  -2.281   2.814 -0.18 +0.31    -0.648     2.490
ATOM      4  O8  UNL     1       0.541  -2.695   1.893 -0.06 +0.37    -0.648     2.490
ATOM      5  C5  UNL     1      -1.305  -1.587  -0.465 -0.93 -0.00    +0.010     2.490
ATOM      6  C6  UNL     1       0.127  -1.337  -0.946 -0.97 -0.00    +0.000     2.490
ATOM      7  C4  UNL     1       0.702  -0.061  -0.333 -1.09 +0.00    -0.005     2.490
ATOM      8  C2  UNL     1      -0.374   0.753   0.371 -1.18 -0.00    +0.005     2.490
TER
ENDMDL
MODEL       24
USER    Run = 24
USER    Cluster Rank = 4
USER    Number of conformations in this cluster = 1
USER  
USER    RMSD from reference structure       = 3.191 A
USER  
USER    Estimated Free Energy of Binding    =   -4.02 kcal/mol  [=(1)+(2)+(3)-(4)]
USER    Estimated Inhibition Constant, Ki   =    1.14 mM (millimolar)  [Temperature = 298.15 K]
USER    
USER    (1) Final Intermolecular Energy     =   -5.21 kcal/mol
USER        vdW + Hbond + desolv Energy     =   -5.68 kcal/mol
USER        Electrostatic Energy            =   +0.47 kcal/mol
USER    (2) Final Total Internal Energy     =   -0.14 kcal/mol
USER    (3) Torsional Free Energy           =   +1.19 kcal/mol
USER    (4) Unbound System's Energy  [=(2)] =   -0.14 kcal/mol
USER    
USER    
USER  
USER    DPF = g1_exoOA.dpf
USER    NEWDPF move	g1.pdbqt
USER    NEWDPF about	-2.896500 -2.115900 1.590300
USER    NEWDPF tran0	0.244177 -1.866764 0.267286
USER    NEWDPF axisangle0	0.881554 -0.432294 0.189693 153.690848
USER    NEWDPF quaternion0	0.858422 -0.420951 0.184715 0.227579
USER    NEWDPF dihe0	105.12 84.12 -49.07 -79.27 
USER  
USER                              x       y       z    vdW   Elec        q     RMS 
ATOM      1  C3  UNL     1       0.088  -0.809  -0.907 -0.87 -0.05    +0.113     3.191
ATOM      2  C1  UNL     1      -0.376  -0.013   0.318 -1.01 -0.08    +0.172     3.191
ATOM      3  O7  UNL     1      -1.098  -0.669   1.122 -0.17 +0.23    -0.648     3.191
ATOM      4  O8  UNL     1      -0.004   1.191   0.377 -0.44 +0.37    -0.648     3.191
ATOM      5  C5  UNL     1       1.022  -1.985  -0.642 -0.87 -0.01    +0.010     3.191
ATOM      6  C6  UNL     1       1.650  -1.927   0.754 -0.89 -0.00    +0.000     3.191
ATOM      7  C4  UNL     1       1.483  -3.255   1.492 -0.76 +0.00    -0.005     3.191
ATOM      8  C2  UNL     1       0.046  -3.463   1.946 -0.69 -0.00    +0.005     3.191
TER
ENDMDL


AVSFLD: # AVS field file
AVSFLD: #
AVSFLD: # Created by AutoDock
AVSFLD: #
AVSFLD: ndim=2           # number of dimensions in the field
AVSFLD: nspace=1         # number of physical coordinates
AVSFLD: veclen=7         # vector size
AVSFLD: dim1=8           # atoms
AVSFLD: dim2=4           # conformations
AVSFLD: data=Real       # data type (byte,integer,Real,double)
AVSFLD: field=uniform    # field coordinate layout
AVSFLD: label= x y z vdW Elec q RMS
AVSFLD: variable 1 file = g1_exoOA.dlg.pdb filetype = ascii offset = 5 stride = 12
AVSFLD: variable 2 file = g1_exoOA.dlg.pdb filetype = ascii offset = 6 stride = 12
AVSFLD: variable 3 file = g1_exoOA.dlg.pdb filetype = ascii offset = 7 stride = 12
AVSFLD: variable 4 file = g1_exoOA.dlg.pdb filetype = ascii offset = 8 stride = 12
AVSFLD: variable 5 file = g1_exoOA.dlg.pdb filetype = ascii offset = 9 stride = 12
AVSFLD: variable 6 file = g1_exoOA.dlg.pdb filetype = ascii offset = 10 stride = 12
AVSFLD: variable 7 file = g1_exoOA.dlg.pdb filetype = ascii offset = 11 stride = 12
AVSFLD: # end of file

>>> Closing the docking parameter file (DPF)...
This docking finished at:			11:26 40" a.m., 01/28/2021


________________________________________________________________________________

autodock4: Successful Completion on "amd8"

Real= 7m 09.36s,  CPU= 7m 09.03s,  System= 0.16s
________________________________________________________________________________
