# Supplementary material for: Binding free energy predictions in host-guest systems using Autodock4. A retrospective analysis on SAMPL6, SAMPL7 and SAMPL8 challenges
Source: J Comput Aided Mol Des. 2021 May 24;35(6):721–9. doi: 10.1007/s10822-021-00388-4 (PMC8141411; doi:10.1007/s10822-021-00388-4)
Supplement: Supplementary file 1 — Supplementary material 1 (ZIP 20409 kb) [file 10822_2021_388_MOESM1_ESM.zip › workspace/SAMPL7/exoOA/g5.sdf]

  -OEChem-06211917303D

 29 29  0     0  0  0  0  0  0999 V2000
   -6.3848   -0.1105    1.4798 C   0  0  0  0  0  0  0  0  0  0  0  0
   -5.8675   -1.0860    0.6275 C   0  0  0  0  0  0  0  0  0  0  0  0
   -5.6354    1.0292    1.7717 C   0  0  0  0  0  0  0  0  0  0  0  0
   -4.6007   -0.9219    0.0673 C   0  0  0  0  0  0  0  0  0  0  0  0
   -4.3686    1.1933    1.2115 C   0  0  0  0  0  0  0  0  0  0  0  0
   -3.8512    0.2177    0.3593 C   0  0  0  0  0  0  0  0  0  0  0  0
    0.0063   -0.7127   -1.3694 C   0  3  0  0  0  0  0  0  0  0  0  0
    1.1022   -0.5032    0.8030 C   0  0  0  0  0  0  0  0  0  0  0  0
    0.1930    1.5021   -0.3632 C   0  0  0  0  0  0  0  0  0  0  0  0
   -2.4807    0.3958   -0.2462 C   0  0  0  0  0  0  0  0  0  0  0  0
   -1.3567   -0.1871    0.6036 C   0  0  0  0  0  0  0  0  0  0  0  0
   -0.0159    0.0248   -0.0795 N   0  4  0  0  0  0  0  0  0  0  0  0
   -7.3718   -0.2378    1.9149 H   0  0  0  0  0  0  0  0  0  0  0  0
   -6.4513   -1.9729    0.3992 H   0  0  0  0  0  0  0  0  0  0  0  0
   -6.0383    1.7894    2.4343 H   0  0  0  0  0  0  0  0  0  0  0  0
   -4.2055   -1.6873   -0.5955 H   0  0  0  0  0  0  0  0  0  0  0  0
   -3.7918    2.0844    1.4447 H   0  0  0  0  0  0  0  0  0  0  0  0
   -0.8377   -1.3556   -1.6554 H   0  0  0  0  0  0  0  0  0  0  0  0
    0.8672   -0.6224   -2.0463 H   0  0  0  0  0  0  0  0  0  0  0  0
    1.0524    0.0605    1.7350 H   0  0  0  0  0  0  0  0  0  0  0  0
    0.9037   -1.5652    0.9500 H   0  0  0  0  0  0  0  0  0  0  0  0
    2.0320   -0.3269    0.2617 H   0  0  0  0  0  0  0  0  0  0  0  0
    0.1707    2.0081    0.6024 H   0  0  0  0  0  0  0  0  0  0  0  0
    1.1631    1.5878   -0.8535 H   0  0  0  0  0  0  0  0  0  0  0  0
   -0.6274    1.8109   -1.0115 H   0  0  0  0  0  0  0  0  0  0  0  0
   -2.3052    1.4708   -0.3818 H   0  0  0  0  0  0  0  0  0  0  0  0
   -2.4553   -0.0372   -1.2545 H   0  0  0  0  0  0  0  0  0  0  0  0
   -1.4625   -1.2631    0.7715 H   0  0  0  0  0  0  0  0  0  0  0  0
   -1.2944    0.3250    1.5684 H   0  0  0  0  0  0  0  0  0  0  0  0
  1  2  2  0  0  0  0
  1  3  1  0  0  0  0
  2  4  1  0  0  0  0
  3  5  2  0  0  0  0
  4  6  2  0  0  0  0
  5  6  1  0  0  0  0
  6 10  1  0  0  0  0
  7 12  1  0  0  0  0
  8 12  1  0  0  0  0
  9 12  1  0  0  0  0
 10 11  1  0  0  0  0
 11 12  1  0  0  0  0
  1 13  1  0  0  0  0
  2 14  1  0  0  0  0
  3 15  1  0  0  0  0
  4 16  1  0  0  0  0
  5 17  1  0  0  0  0
  7 18  1  0  0  0  0
  7 19  1  0  0  0  0
  8 20  1  0  0  0  0
  8 21  1  0  0  0  0
  8 22  1  0  0  0  0
  9 23  1  0  0  0  0
  9 24  1  0  0  0  0
  9 25  1  0  0  0  0
 10 26  1  0  0  0  0
 10 27  1  0  0  0  0
 11 28  1  0  0  0  0
 11 29  1  0  0  0  0
M  CHG  1   7   1
M  RAD  1  12   2
M  END
$$$$
