# Supplementary material for: Binding free energy predictions in host-guest systems using Autodock4. A retrospective analysis on SAMPL6, SAMPL7 and SAMPL8 challenges
Source: J Comput Aided Mol Des. 2021 May 24;35(6):721–9. doi: 10.1007/s10822-021-00388-4 (PMC8141411; doi:10.1007/s10822-021-00388-4)
Supplement: Supplementary file 1 — Supplementary material 1 (ZIP 20409 kb) [file 10822_2021_388_MOESM1_ESM.zip › workspace/SAMPL7/exoOA/exoOA.d.map]

GRID_PARAMETER_FILE exoOA.gpf
GRID_DATA_FILE exoOA.maps.fld
MACROMOLECULE exoOA.pdbqt
SPACING 0.375
NELEMENTS 40 40 40
CENTER -0.001 -0.435 -0.003
0.091
0.099
0.108
0.124
0.136
0.145
0.153
0.161
0.170
0.186
0.193
0.203
0.210
0.211
0.211
0.218
0.225
0.227
0.234
0.230
0.232
0.226
0.224
0.226
0.223
0.218
0.215
0.208
0.208
0.198
0.193
0.186
0.175
0.167
0.155
0.145
0.129
0.116
0.108
0.100
0.090
0.102
0.116
0.125
0.140
0.152
0.162
0.171
0.189
0.202
0.211
0.220
0.232
0.235
0.240
0.245
0.249
0.252
0.261
0.263
0.263
0.260
0.259
0.261
0.254
0.255
0.258
0.250
0.241
0.234
0.228
0.217
0.210
0.201
0.188
0.174
0.163
0.150
0.135
0.126
0.117
0.104
0.118
0.129
0.144
0.158
0.169
0.184
0.199
0.210
0.224
0.234
0.251
0.258
0.265
0.266
0.280
0.285
0.284
0.290
0.292
0.292
0.297
0.292
0.290
0.292
0.289
0.288
0.283
0.273
0.265
0.254
0.242
0.234
0.224
0.214
0.199
0.184
0.167
0.151
0.141
0.131
0.120
0.131
0.147
0.159
0.174
0.190
0.207
0.219
0.236
0.247
0.266
0.276
0.285
0.291
0.305
0.312
0.321
0.328
0.323
0.326
0.326
0.332
0.322
0.328
0.326
0.321
0.318
0.313
0.306
0.295
0.285
0.272
0.258
0.248
0.241
0.229
0.207
0.189
0.176
0.156
0.144
0.132
0.143
0.160
0.176
0.194
0.212
0.226
0.239
0.257
0.269
0.289
0.305
0.315
0.324
0.338
0.344
0.350
0.358
0.357
0.357
0.363
0.365
0.367
0.368
0.361
0.360
0.347
0.342
0.335
0.327
0.312
0.306
0.291
0.276
0.263
0.250
0.236
0.212
0.192
0.175
0.162
0.144
0.159
0.173
0.194
0.214
0.229
0.244
0.263
0.277
0.299
0.317
0.331
0.342
0.360
0.369
0.381
0.390
0.391
0.395
0.391
0.393
0.399
0.402
0.401
0.394
0.392
0.383
0.377
0.363
0.355
0.353
0.336
0.324
0.303
0.290
0.275
0.260
0.237
0.208
0.194
0.175
0.160
0.170
0.190
0.212
0.229
0.246
0.262
0.281
0.303
0.327
0.341
0.355
0.369
0.388
0.398
0.409
0.418
0.420
0.424
0.430
0.428
0.431
0.440
0.439
0.432
0.426
0.421
0.414
0.406
0.397
0.384
0.361
0.348
0.330
0.311
0.296
0.279
0.255
0.228
0.212
0.188
0.172
0.181
0.202
0.225
0.243
0.261
0.284
0.305
0.326
0.347
0.362
0.379
0.396
0.412
0.427
0.436
0.444
0.450
0.450
0.466
0.460
0.468
0.476
0.474
0.465
0.458
0.453
0.442
0.438
0.427
0.415
0.396
0.375
0.360
0.331
0.315
0.297
0.276
0.248
0.226
0.204
0.187
0.195
0.218
0.237
0.258
0.280
0.303
0.321
0.343
0.367
0.383
0.399
0.416
0.434
0.449
0.459
0.468
0.483
0.488
0.497
0.491
0.495
0.503
0.502
0.498
0.491
0.484
0.472
0.467
0.458
0.441
0.425
0.409
0.386
0.365
0.342
0.317
0.295
0.261
0.238
0.219
0.196
0.203
0.228
0.249
0.273
0.297
0.320
0.339
0.360
0.387
0.408
0.424
0.447
0.461
0.477
0.488
0.502
0.509
0.523
0.520
0.523
0.516
0.527
0.526
0.526
0.515
0.516
0.506
0.497
0.485
0.480
0.462
0.437
0.411
0.382
0.362
0.338
0.310
0.279
0.257
0.228
0.205
0.210
0.237
0.257
0.286
0.306
0.335
0.365
0.385
0.405
0.423
0.443
0.463
0.486
0.499
0.515
0.525
0.533
0.544
0.545
0.548
0.541
0.543
0.555
0.554
0.547
0.537
0.538
0.522
0.514
0.500
0.482
0.464
0.435
0.407
0.380
0.354
0.323
0.293
0.268
0.242
0.211
0.221
0.243
0.272
0.297
0.322
0.350
0.375
0.395
0.420
0.434
0.455
0.480
0.500
0.518
0.530
0.541
0.549
0.564
0.566
0.564
0.562
0.573
0.579
0.572
0.567
0.559
0.555
0.545
0.531
0.517
0.498
0.479
0.458
0.428
0.397
0.368
0.336
0.305
0.279
0.252
0.222
0.224
0.250
0.280
0.306
0.334
0.360
0.386
0.407
0.431
0.442
0.468
0.489
0.514
0.529
0.542
0.552
0.570
0.581
0.587
0.591
0.590
0.592
0.597
0.598
0.589
0.577
0.573
0.559
0.546
0.529
0.510
0.491
0.469
0.441
0.410
0.381
0.343
0.315
0.288
0.260
0.225
0.224
0.256
0.286
0.313
0.337
0.364
0.389
0.411
0.435
0.455
0.473
0.503
0.529
0.544
0.562
0.574
0.587
0.604
0.605
0.612
0.610
0.610
0.610
0.609
0.599
0.587
0.587
0.572
0.559
0.539
0.517
0.497
0.475
0.448
0.415
0.388
0.349
0.319
0.294
0.266
0.226
0.232
0.260
0.286
0.315
0.337
0.363
0.389
0.411
0.440
0.460
0.492
0.510
0.536
0.553
0.567
0.579
0.597
0.610
0.614
0.619
0.621
0.626
0.620
0.617
0.614
0.602
0.596
0.581
0.568
0.552
0.527
0.500
0.478
0.449
0.421
0.387
0.354
0.319
0.295
0.270
0.233
0.233
0.255
0.285
0.312
0.334
0.360
0.390
0.416
0.446
0.467
0.499
0.518
0.541
0.553
0.565
0.584
0.599
0.612
0.616
0.621
0.632
0.637
0.636
0.628
0.618
0.609
0.609
0.590
0.568
0.552
0.531
0.508
0.485
0.443
0.417
0.381
0.356
0.323
0.292
0.267
0.235
0.229
0.250
0.280
0.303
0.324
0.358
0.389
0.416
0.442
0.471
0.496
0.511
0.537
0.554
0.570
0.581
0.596
0.615
0.618
0.624
0.635
0.633
0.636
0.632
0.617
0.605
0.597
0.591
0.573
0.552
0.527
0.505
0.480
0.447
0.414
0.381
0.347
0.318
0.287
0.263
0.230
0.223
0.243
0.273
0.295
0.325
0.355
0.385
0.408
0.438
0.463
0.493
0.508
0.538
0.553
0.573
0.585
0.607
0.618
0.626
0.631
0.635
0.633
0.635
0.623
0.608
0.604
0.589
0.580
0.566
0.546
0.525
0.504
0.474
0.439
0.412
0.379
0.344
0.311
0.286
0.255
0.224
0.213
0.237
0.259
0.293
0.319
0.345
0.375
0.402
0.432
0.458
0.488
0.507
0.531
0.553
0.573
0.586
0.605
0.618
0.618
0.628
0.632
0.629
0.623
0.618
0.608
0.595
0.584
0.566
0.557
0.535
0.518
0.492
0.464
0.430
0.398
0.369
0.336
0.305
0.277
0.244
0.214
0.203
0.224
0.255
0.282
0.307
0.337
0.363
0.394
0.427
0.455
0.476
0.494
0.516
0.546
0.562
0.575
0.599
0.604
0.612
0.617
0.617
0.618
0.616
0.611
0.596
0.578
0.571
0.559
0.543
0.523
0.506
0.482
0.451
0.411
0.387
0.354
0.322
0.294
0.268
0.234
0.204
0.192
0.217
0.241
0.274
0.295
0.327
0.356
0.391
0.418
0.436
0.463
0.481
0.507
0.533
0.549
0.566
0.583
0.591
0.598
0.604
0.607
0.608
0.597
0.593
0.589
0.576
0.556
0.548
0.529
0.507
0.485
0.466
0.437
0.400
0.377
0.344
0.312
0.281
0.258
0.222
0.193
0.179
0.209
0.236
0.257
0.285
0.313
0.343
0.371
0.398
0.428
0.456
0.480
0.501
0.526
0.546
0.555
0.568
0.574
0.582
0.591
0.590
0.587
0.585
0.575
0.568
0.558
0.544
0.526
0.511
0.486
0.459
0.435
0.413
0.383
0.356
0.333
0.305
0.266
0.244
0.212
0.178
0.165
0.199
0.222
0.241
0.273
0.305
0.326
0.364
0.391
0.413
0.433
0.467
0.487
0.504
0.532
0.547
0.550
0.559
0.568
0.572
0.574
0.574
0.572
0.560
0.545
0.535
0.525
0.510
0.490
0.475
0.445
0.413
0.392
0.364
0.333
0.310
0.277
0.251
0.217
0.191
0.160
0.156
0.186
0.208
0.227
0.261
0.293
0.318
0.341
0.376
0.399
0.425
0.453
0.473
0.493
0.514
0.521
0.533
0.545
0.547
0.553
0.555
0.559
0.556
0.542
0.530
0.520
0.500
0.486
0.473
0.449
0.421
0.397
0.369
0.342
0.316
0.294
0.264
0.242
0.205
0.172
0.151
0.145
0.168
0.191
0.221
0.252
0.281
0.306
0.329
0.362
0.383
0.409
0.428
0.456
0.476
0.486
0.506
0.517
0.524
0.523
0.527
0.535
0.538
0.531
0.523
0.515
0.501
0.480
0.470
0.449
0.427
0.400
0.377
0.349
0.323
0.302
0.273
0.244
0.220
0.192
0.162
0.136
0.131
0.153
0.181
0.211
0.240
0.271
0.292
0.317
0.341
0.372
0.391
0.409
0.428
0.452
0.465
0.483
0.498
0.501
0.506
0.507
0.512
0.502
0.507
0.502
0.494
0.485
0.466
0.442
0.426
0.406
0.376
0.349
0.326
0.300
0.280
0.247
0.220
0.201
0.177
0.151
0.129
0.123
0.142
0.172
0.199
0.232
0.257
0.281
0.303
0.327
0.350
0.377
0.389
0.412
0.429
0.447
0.452
0.468
0.475
0.480
0.491
0.491
0.481
0.481
0.484
0.473
0.457
0.436
0.424
0.407
0.386
0.361
0.327
0.310
0.288
0.265
0.237
0.211
0.188
0.165
0.139
0.119
0.112
0.134
0.160
0.186
0.221
0.241
0.260
0.283
0.309
0.338
0.358
0.380
0.400
0.415
0.424
0.437
0.447
0.454
0.460
0.466
0.466
0.460
0.458
0.450
0.441
0.431
0.417
0.405
0.390
0.365
0.340
0.312
0.295
0.275
0.252
0.226
0.200
0.175
0.153
0.130
0.107
0.103
0.126
0.146
0.165
0.199
0.226
0.245
0.270
0.289
0.311
0.328
0.349
0.381
0.396
0.412
0.422
0.423
0.435
0.434
0.439
0.427
0.436
0.432
0.425
0.418
0.405
0.399
0.382
0.365
0.349
0.321
0.300
0.277
0.258
0.232
0.206
0.186
0.165
0.146
0.114
0.098
0.091
0.119
0.139
0.158
0.191
0.211
0.237
0.256
0.278
0.296
0.313
0.331
0.358
0.375
0.386
0.396
0.405
0.401
0.406
0.413
0.408
0.412
0.412
0.407
0.402
0.383
0.373
0.352
0.340
0.324
0.302
0.282
0.259
0.231
0.215
0.192
0.168
0.150
0.128
0.095
0.082
0.078
0.110
0.131
0.149
0.181
0.203
0.217
0.234
0.264
0.286
0.302
0.317
0.339
0.353
0.360
0.372
0.383
0.383
0.385
0.387
0.390
0.387
0.389
0.390
0.374
0.360
0.348
0.329
0.315
0.300
0.280
0.250
0.233
0.210
0.189
0.163
0.147
0.126
0.115
0.085
0.072
0.070
0.092
0.118
0.132
0.157
0.186
0.207
0.224
0.245
0.269
0.287
0.299
0.308
0.328
0.343
0.346
0.358
0.368
0.373
0.362
0.364
0.367
0.357
0.347
0.347
0.341
0.330
0.307
0.293
0.273
0.254
0.231
0.207
0.189
0.166
0.145
0.130
0.119
0.102
0.080
0.056
0.068
0.081
0.107
0.130
0.149
0.172
0.188
0.213
0.233
0.248
0.263
0.282
0.294
0.309
0.318
0.329
0.334
0.336
0.343
0.346
0.340
0.338
0.340
0.329
0.316
0.310
0.294
0.278
0.267
0.250
0.236
0.212
0.195
0.166
0.154
0.136
0.118
0.100
0.088
0.068
0.053
0.071
0.080
0.094
0.119
0.140
0.159
0.183
0.198
0.213
0.232
0.251
0.260
0.276
0.290
0.302
0.309
0.313
0.319
0.314
0.325
0.320
0.320
0.310
0.307
0.296
0.282
0.267
0.255
0.243
0.224
0.209
0.191
0.166
0.151
0.136
0.123
0.104
0.088
0.076
0.061
0.047
0.057
0.071
0.083
0.104
0.116
0.146
0.165
0.188
0.203
0.217
0.235
0.252
0.263
0.272
0.288
0.289
0.293
0.298
0.293
0.303
0.303
0.297
0.287
0.281
0.272
0.260
0.249
0.238
0.224
0.206
0.184
0.173
0.158
0.139
0.129
0.111
0.096
0.086
0.072
0.054
0.040
0.049
0.066
0.082
0.097
0.115
0.132
0.144
0.171
0.197
0.215
0.223
0.238
0.253
0.257
0.268
0.277
0.276
0.281
0.282
0.279
0.282
0.271
0.270
0.267
0.258
0.247
0.233
0.216
0.201
0.186
0.171
0.157
0.146
0.132
0.114
0.101
0.085
0.078
0.063
0.044
0.028
0.046
0.066
0.078
0.092
0.107
0.121
0.141
0.162
0.175
0.191
0.207
0.217
0.231
0.238
0.240
0.252
0.259
0.264
0.265
0.258
0.263
0.258
0.252
0.245
0.237
0.213
0.206
0.197
0.185
0.171
0.155
0.145
0.135
0.122
0.109
0.090
0.077
0.067
0.053
0.041
0.023
0.044
0.057
0.077
0.087
0.101
0.116
0.134
0.154
0.170
0.177
0.191
0.205
0.213
0.224
0.229
0.237
0.238
0.245
0.244
0.241
0.245
0.241
0.233
0.224
0.212
0.198
0.192
0.183
0.167
0.154
0.143
0.134
0.125
0.108
0.096
0.087
0.076
0.060
0.044
0.030
0.022
0.045
0.051
0.072
0.085
0.095
0.109
0.120
0.137
0.151
0.170
0.180
0.193
0.200
0.206
0.210
0.213
0.218
0.224
0.227
0.228
0.225
0.220
0.216
0.210
0.194
0.189
0.179
0.167
0.155
0.146
0.136
0.127
0.118
0.102
0.089
0.078
0.065
0.044
0.033
0.026
0.024
0.045
0.051
0.065
0.079
0.093
0.102
0.116
0.130
0.142
0.151
0.163
0.180
0.187
0.192
0.196
0.198
0.202
0.208
0.210
0.215
0.211
0.207
0.199
0.185
0.178
0.170
0.163
0.151
0.144
0.138
0.128
0.120
0.109
0.087
0.082
0.064
0.052
0.035
0.033
0.026
0.024
0.040
0.050
0.059
0.071
0.084
0.095
0.108
0.121
0.134
0.144
0.152
0.163
0.173
0.178
0.185
0.187
0.187
0.187
0.197
0.198
0.194
0.177
0.174
0.169
0.161
0.155
0.148
0.142
0.135
0.127
0.120
0.108
0.101
0.082
0.065
0.049
0.038
0.034
0.028
0.026
0.024
0.099
0.108
0.121
0.135
0.146
0.156
0.165
0.177
0.189
0.201
0.208
0.220
0.222
0.228
0.227
0.234
0.237
0.245
0.246
0.244
0.244
0.242
0.245
0.238
0.240
0.235
0.232
0.228
0.221
0.212
0.206
0.199
0.192
0.179
0.167
0.157
0.141
0.131
0.122
0.109
0.099
0.112
0.126
0.141
0.151
0.164
0.175
0.193
0.203
0.217
0.226
0.238
0.249
0.254
0.255
0.263
0.267
0.274
0.275
0.276
0.278
0.278
0.280
0.275
0.276
0.277
0.273
0.269
0.260
0.249
0.243
0.232
0.224
0.216
0.206
0.196
0.180
0.167
0.147
0.138
0.128
0.117
0.129
0.141
0.157
0.171
0.183
0.203
0.215
0.230
0.241
0.255
0.268
0.277
0.284
0.287
0.296
0.301
0.306
0.305
0.307
0.314
0.313
0.312
0.318
0.313
0.308
0.305
0.300
0.294
0.284
0.270
0.267
0.254
0.245
0.234
0.223
0.203
0.186
0.169
0.158
0.146
0.130
0.143
0.160
0.173
0.188
0.210
0.224
0.237
0.253
0.265
0.284
0.295
0.304
0.316
0.331
0.335
0.340
0.346
0.345
0.343
0.350
0.350
0.357
0.355
0.345
0.344
0.336
0.332
0.325
0.318
0.307
0.294
0.281
0.270
0.259
0.246
0.233
0.209
0.191
0.174
0.161
0.148
0.156
0.175
0.195
0.214
0.230
0.244
0.263
0.276
0.289
0.314
0.326
0.336
0.345
0.361
0.372
0.378
0.380
0.383
0.385
0.385
0.389
0.397
0.391
0.390
0.381
0.372
0.363
0.356
0.356
0.347
0.331
0.316
0.300
0.288
0.274
0.259
0.233
0.209
0.194
0.176
0.162
0.174
0.189
0.211
0.232
0.248
0.268
0.284
0.303
0.327
0.342
0.355
0.366
0.384
0.395
0.407
0.413
0.418
0.418
0.420
0.423
0.426
0.430
0.428
0.423
0.419
0.414
0.408
0.405
0.387
0.377
0.359
0.347
0.326
0.312
0.297
0.280
0.257
0.231
0.215
0.195
0.175
0.187
0.207
0.235
0.253
0.271
0.287
0.315
0.331
0.355
0.366
0.382
0.394
0.414
0.424
0.437
0.446
0.449
0.452
0.459
0.463
0.468
0.468
0.467
0.460
0.460
0.451
0.444
0.437
0.427
0.412
0.399
0.381
0.363
0.339
0.325
0.307
0.287
0.258
0.233
0.209
0.192
0.207
0.227
0.250
0.269
0.290
0.316
0.334
0.356
0.377
0.396
0.410
0.423
0.440
0.455
0.466
0.474
0.477
0.494
0.498
0.502
0.503
0.504
0.503
0.506
0.495
0.489
0.483
0.470
0.462
0.450
0.430
0.409
0.393
0.374
0.345
0.327
0.305
0.275
0.252
0.233
0.203
0.218
0.243
0.263
0.285
0.309
0.337
0.356
0.385
0.404
0.421
0.440
0.459
0.472
0.488
0.500
0.512
0.516
0.526
0.527
0.531
0.532
0.533
0.536
0.535
0.526
0.523
0.513
0.509
0.498
0.485
0.466
0.443
0.424
0.399
0.371
0.351
0.323
0.292
0.270
0.245
0.220
0.227
0.256
0.277
0.306
0.327
0.356
0.378
0.411
0.431
0.449
0.469
0.484
0.493
0.515
0.532
0.541
0.552
0.556
0.556
0.559
0.554
0.563
0.567
0.568
0.563
0.557
0.555
0.539
0.528
0.515
0.498
0.478
0.449
0.428
0.397
0.371
0.346
0.305
0.284
0.257
0.229
0.241
0.268
0.294
0.321
0.343
0.375
0.401
0.426
0.447
0.465
0.486
0.510
0.521
0.539
0.553
0.563
0.579
0.583
0.587
0.581
0.597
0.596
0.592
0.595
0.595
0.586
0.578
0.564
0.551
0.537
0.520
0.499
0.480
0.449
0.419
0.389
0.359
0.325
0.301
0.270
0.239
0.250
0.283
0.306
0.334
0.359
0.386
0.412
0.438
0.459
0.478
0.504
0.525
0.549
0.555
0.570
0.580
0.597
0.606
0.615
0.614
0.625
0.621
0.625
0.622
0.619
0.609
0.598
0.584
0.571
0.554
0.537
0.515
0.495
0.468
0.436
0.406
0.371
0.338
0.310
0.285
0.244
0.258
0.288
0.316
0.340
0.365
0.393
0.420
0.446
0.468
0.492
0.514
0.544
0.565
0.576
0.595
0.606
0.624
0.634
0.639
0.640
0.646
0.650
0.641
0.638
0.644
0.625
0.617
0.603
0.590
0.570
0.550
0.527
0.507
0.478
0.445
0.419
0.380
0.345
0.319
0.289
0.251
0.264
0.295
0.319
0.345
0.369
0.397
0.424
0.451
0.481
0.501
0.533
0.556
0.582
0.594
0.605
0.621
0.638
0.646
0.654
0.658
0.668
0.660
0.662
0.655
0.664
0.645
0.633
0.618
0.604
0.588
0.564
0.535
0.512
0.489
0.455
0.422
0.389
0.348
0.323
0.296
0.257
0.268
0.295
0.321
0.346
0.370
0.398
0.433
0.465
0.491
0.513
0.541
0.569
0.592
0.604
0.615
0.632
0.645
0.656
0.662
0.670
0.677
0.678
0.683
0.679
0.674
0.661
0.652
0.624
0.610
0.593
0.574
0.550
0.522
0.492
0.459
0.422
0.390
0.355
0.323
0.296
0.259
0.266
0.292
0.318
0.343
0.371
0.403
0.435
0.463
0.491
0.521
0.546
0.570
0.589
0.605
0.623
0.638
0.651
0.663
0.670
0.683
0.686
0.683
0.682
0.684
0.682
0.664
0.655
0.639
0.622
0.601
0.575
0.552
0.526
0.499
0.458
0.424
0.388
0.351
0.318
0.291
0.260
0.261
0.285
0.313
0.341
0.370
0.400
0.437
0.461
0.492
0.519
0.545
0.567
0.586
0.611
0.630
0.647
0.661
0.670
0.686
0.687
0.687
0.688
0.683
0.683
0.682
0.666
0.658
0.639
0.620
0.602
0.575
0.553
0.521
0.494
0.455
0.419
0.388
0.348
0.321
0.286
0.255
0.254
0.279
0.309
0.338
0.364
0.400
0.429
0.457
0.493
0.516
0.547
0.571
0.595
0.614
0.630
0.648
0.666
0.680
0.695
0.689
0.688
0.685
0.684
0.679
0.676
0.663
0.652
0.637
0.617
0.595
0.572
0.545
0.520
0.484
0.447
0.412
0.376
0.345
0.314
0.285
0.248
0.241
0.274
0.306
0.330
0.358
0.390
0.423
0.451
0.488
0.516
0.538
0.559
0.591
0.613
0.621
0.647
0.660
0.674
0.685
0.691
0.685
0.678
0.680
0.671
0.664
0.660
0.645
0.629
0.611
0.590
0.566
0.542
0.510
0.475
0.437
0.406
0.370
0.335
0.308
0.275
0.241
0.233
0.263
0.288
0.322
0.354
0.378
0.419
0.448
0.477
0.505
0.532
0.552
0.588
0.605
0.617
0.639
0.650
0.668
0.675
0.677
0.680
0.672
0.673
0.664
0.659
0.645
0.633
0.619
0.597
0.574
0.551
0.526
0.501
0.462
0.428
0.401
0.361
0.323
0.297
0.268
0.225
0.223
0.251
0.279
0.309
0.336
0.369
0.406
0.439
0.464
0.492
0.518
0.543
0.573
0.592
0.613
0.627
0.641
0.655
0.662
0.664
0.667
0.659
0.660
0.654
0.641
0.634
0.613
0.603
0.585
0.563
0.530
0.507
0.480
0.436
0.411
0.380
0.353
0.310
0.281
0.252
0.218
0.211
0.242
0.268
0.290
0.326
0.363
0.387
0.425
0.454
0.477
0.511
0.535
0.555
0.582
0.600
0.615
0.631
0.642
0.649
0.655
0.653
0.650
0.639
0.633
0.627
0.613
0.600
0.584
0.565
0.547
0.521
0.490
0.458
0.427
0.398
0.369
0.342
0.304
0.271
0.239
0.210
0.194
0.228
0.254
0.280
0.318
0.352
0.377
0.413
0.438
0.459
0.491
0.521
0.537
0.568
0.584
0.601
0.614
0.619
0.628
0.641
0.639
0.634
0.627
0.612
0.604
0.593
0.584
0.562
0.547
0.523
0.503
0.463
0.437
0.411
0.380
0.351
0.326
0.292
0.255
0.228
0.194
0.180
0.209
0.233
0.267
0.307
0.333
0.357
0.389
0.424
0.451
0.469
0.503
0.527
0.545
0.569
0.585
0.586
0.601
0.610
0.622
0.624
0.615
0.607
0.601
0.590
0.579
0.563
0.544
0.530
0.504
0.474
0.439
0.421
0.385
0.359
0.327
0.302
0.272
0.245
0.206
0.178
0.166
0.189
0.227
0.261
0.291
0.314
0.344
0.372
0.403
0.433
0.453
0.481
0.509
0.527
0.546
0.562
0.567
0.580
0.590
0.595
0.599
0.593
0.586
0.580
0.571
0.560
0.543
0.519
0.506
0.482
0.457
0.423
0.392
0.362
0.337
0.309
0.281
0.246
0.224
0.189
0.164
0.151
0.181
0.221
0.248
0.279
0.304
0.330
0.357
0.384
0.414
0.442
0.462
0.491
0.510
0.521
0.538
0.550
0.555
0.565
0.569
0.579
0.579
0.561
0.556
0.549
0.540
0.526
0.495
0.473
0.460
0.437
0.408
0.374
0.348
0.320
0.297
0.266
0.235
0.208
0.176
0.148
0.146
0.174
0.205
0.233
0.262
0.291
0.317
0.348
0.375
0.401
0.426
0.450
0.472
0.489
0.503
0.509
0.528
0.531
0.545
0.545
0.550
0.549
0.541
0.533
0.529
0.515
0.499
0.479
0.462
0.435
0.415
0.375
0.351
0.329
0.301
0.271
0.238
0.216
0.189
0.162
0.137
0.139
0.163
0.190
0.228
0.254
0.276
0.300
0.328
0.361
0.382
0.401
0.429
0.452
0.468
0.481
0.493
0.506
0.511
0.515
0.530
0.526
0.522
0.513
0.508
0.501
0.494
0.477
0.462
0.436
0.414
0.390
0.362
0.332
0.309
0.284
0.251
0.222
0.203
0.181
0.163
0.129
0.124
0.146
0.183
0.210
0.241
0.266
0.288
0.309
0.335
0.356
0.379
0.409
0.427
0.443
0.458
0.471
0.479
0.493
0.498
0.496
0.499
0.494
0.479
0.478
0.479
0.474
0.455
0.435
0.411
0.393
0.366
0.343
0.315
0.291
0.259
0.234
0.208
0.187
0.170
0.149
0.114
0.111
0.144
0.165
0.189
0.219
0.239
0.269
0.293
0.323
0.343
0.353
0.381
0.402
0.419
0.431
0.442
0.451
0.460
0.467
0.466
0.472
0.475
0.462
0.456
0.455
0.444
0.422
0.410
0.390
0.369
0.350
0.323
0.300
0.269
0.241
0.219
0.190
0.175
0.155
0.134
0.104
0.108
0.132
0.156
0.181
0.208
0.235
0.255
0.287
0.307
0.327
0.346
0.364
0.380
0.400
0.412
0.421
0.430
0.439
0.439
0.448
0.446
0.446
0.445
0.438
0.430
0.410
0.397
0.383
0.359
0.342
0.323
0.304
0.276
0.245
0.226
0.201
0.174
0.149
0.136
0.118
0.094
0.096
0.119
0.148
0.173
0.195
0.218
0.238
0.259
0.287
0.310
0.332
0.347
0.371
0.371
0.384
0.395
0.403
0.420
0.427
0.426
0.429
0.418
0.412
0.404
0.399
0.386
0.373
0.358
0.339
0.321
0.299
0.282
0.250
0.222
0.198
0.182
0.153
0.139
0.122
0.099
0.081
0.081
0.109
0.132
0.156
0.177
0.199
0.226
0.245
0.267
0.289
0.306
0.322
0.344
0.357
0.358
0.370
0.376
0.389
0.402
0.406
0.403
0.383
0.381
0.377
0.363
0.347
0.343
0.332
0.309
0.292
0.272
0.254
0.224
0.201
0.177
0.162
0.136
0.125
0.109
0.082
0.065
0.080
0.097
0.124
0.147
0.172
0.194
0.212
0.229
0.255
0.272
0.292
0.307
0.320
0.336
0.350
0.353
0.361
0.363
0.376
0.375
0.376
0.366
0.358
0.349
0.343
0.324
0.312
0.299
0.280
0.264
0.241
0.220
0.202
0.181
0.164
0.151
0.125
0.110
0.094
0.081
0.063
0.074
0.095
0.111
0.135
0.163
0.188
0.201
0.218
0.235
0.255
0.275
0.289
0.305
0.320
0.329
0.331
0.339
0.340
0.348
0.355
0.347
0.346
0.333
0.316
0.307
0.298
0.288
0.276
0.262
0.240
0.225
0.201
0.184
0.168
0.152
0.132
0.111
0.099
0.090
0.073
0.058
0.071
0.082
0.102
0.115
0.139
0.163
0.191
0.208
0.228
0.243
0.257
0.279
0.290
0.304
0.315
0.317
0.324
0.323
0.331
0.335
0.328
0.318
0.304
0.301
0.294
0.283
0.270
0.253
0.232
0.216
0.203
0.183
0.167
0.151
0.136
0.126
0.103
0.091
0.078
0.063
0.053
0.067
0.077
0.101
0.113
0.128
0.151
0.174
0.193
0.212
0.230
0.248
0.260
0.274
0.286
0.297
0.298
0.305
0.304
0.303
0.310
0.308
0.299
0.292
0.278
0.271
0.260
0.245
0.224
0.213
0.199
0.177
0.167
0.156
0.144
0.126
0.112
0.093
0.083
0.067
0.057
0.048
0.054
0.076
0.091
0.111
0.124
0.143
0.161
0.183
0.196
0.213
0.230
0.241
0.254
0.262
0.271
0.275
0.282
0.280
0.288
0.290
0.286
0.277
0.272
0.261
0.248
0.239
0.221
0.209
0.196
0.181
0.167
0.155
0.144
0.134
0.116
0.101
0.089
0.079
0.065
0.052
0.039
0.052
0.071
0.090
0.105
0.117
0.133
0.151
0.168
0.185
0.201
0.216
0.226
0.234
0.241
0.254
0.253
0.265
0.261
0.264
0.266
0.263
0.258
0.251
0.242
0.234
0.221
0.208
0.195
0.182
0.168
0.158
0.146
0.137
0.127
0.107
0.096
0.085
0.068
0.055
0.044
0.033
0.052
0.060
0.077
0.098
0.113
0.125
0.136
0.154
0.165
0.188
0.202
0.211
0.219
0.225
0.221
0.227
0.234
0.239
0.246
0.247
0.243
0.242
0.236
0.225
0.209
0.204
0.190
0.179
0.167
0.158
0.149
0.138
0.129
0.117
0.098
0.091
0.072
0.059
0.043
0.036
0.033
0.052
0.059
0.071
0.089
0.105
0.120
0.131
0.145
0.158
0.167
0.180
0.192
0.203
0.205
0.208
0.210
0.216
0.224
0.226
0.228
0.228
0.223
0.216
0.198
0.190
0.183
0.173
0.162
0.154
0.146
0.137
0.129
0.116
0.104
0.089
0.071
0.063
0.045
0.038
0.035
0.029
0.107
0.121
0.131
0.145
0.157
0.167
0.176
0.193
0.205
0.213
0.224
0.235
0.240
0.239
0.242
0.245
0.251
0.255
0.256
0.259
0.258
0.261
0.255
0.257
0.258
0.255
0.248
0.240
0.233
0.228
0.218
0.211
0.208
0.196
0.183
0.172
0.156
0.145
0.137
0.123
0.111
0.125
0.136
0.151
0.163
0.176
0.187
0.206
0.216
0.230
0.239
0.251
0.263
0.270
0.274
0.276
0.284
0.288
0.291
0.290
0.294
0.294
0.293
0.300
0.296
0.290
0.287
0.283
0.274
0.264
0.261
0.250
0.243
0.234
0.225
0.210
0.194
0.180
0.164
0.153
0.143
0.132
0.140
0.156
0.169
0.183
0.200
0.217
0.229
0.245
0.256
0.270
0.284
0.292
0.299
0.309
0.322
0.319
0.329
0.327
0.326
0.331
0.335
0.334
0.334
0.334
0.327
0.320
0.316
0.310
0.304
0.294
0.283
0.270
0.261
0.250
0.239
0.218
0.204
0.186
0.171
0.159
0.146
0.155
0.172
0.186
0.211
0.230
0.244
0.257
0.274
0.282
0.302
0.317
0.326
0.334
0.349
0.354
0.365
0.362
0.365
0.369
0.365
0.374
0.378
0.372
0.372
0.365
0.353
0.352
0.347
0.344
0.330
0.321
0.307
0.292
0.283
0.270
0.256
0.232
0.212
0.191
0.177
0.161
0.174
0.193
0.215
0.235
0.251
0.266
0.285
0.299
0.321
0.338
0.346
0.358
0.371
0.383
0.396
0.403
0.405
0.407
0.405
0.411
0.416
0.416
0.414
0.410
0.406
0.401
0.394
0.384
0.377
0.368
0.351
0.346
0.326
0.314
0.300
0.284
0.262
0.232
0.217
0.197
0.178
0.193
0.213
0.237
0.255
0.272
0.288
0.308
0.330
0.354
0.368
0.381
0.391
0.408
0.417
0.430
0.437
0.441
0.442
0.450
0.447
0.453
0.455
0.455
0.448
0.449
0.445
0.435
0.428
0.413
0.407
0.396
0.376
0.362
0.340
0.325
0.308
0.283
0.256
0.239
0.217
0.196
0.211
0.229
0.254
0.273
0.296
0.320
0.342
0.358
0.383
0.395
0.410
0.422
0.442
0.451
0.462
0.469
0.473
0.483
0.488
0.493
0.500
0.495
0.500
0.497
0.492
0.479
0.473
0.465
0.456
0.445
0.428
0.410
0.393
0.369
0.348
0.330
0.309
0.279
0.256
0.233
0.214
0.225
0.250
0.275
0.297
0.321
0.345
0.364
0.390
0.410
0.430
0.445
0.466
0.474
0.492
0.491
0.499
0.517
0.526
0.525
0.531
0.533
0.533
0.534
0.532
0.528
0.518
0.516
0.508
0.498
0.484
0.470
0.449
0.426
0.404
0.381
0.353
0.330
0.297
0.277
0.252
0.227
0.240
0.268
0.292
0.317
0.339
0.368
0.388
0.418
0.441
0.459
0.474
0.496
0.509
0.524
0.536
0.545
0.559
0.560
0.562
0.566
0.563
0.564
0.566
0.574
0.570
0.569
0.558
0.543
0.533
0.522
0.507
0.483
0.457
0.431
0.407
0.381
0.356
0.319
0.293
0.265
0.239
0.256
0.282
0.309
0.336
0.358
0.389
0.412
0.442
0.462
0.480
0.496
0.520
0.542
0.558
0.567
0.571
0.587
0.593
0.594
0.594
0.608
0.603
0.603
0.607
0.608
0.599
0.587
0.574
0.561
0.549
0.533
0.513
0.492
0.459
0.430
0.403
0.373
0.338
0.311
0.278
0.251
0.266
0.300
0.324
0.352
0.376
0.405
0.432
0.458
0.479
0.498
0.523
0.544
0.567
0.580
0.594
0.603
0.611
0.617
0.619
0.636
0.644
0.637
0.637
0.641
0.634
0.624
0.613
0.599
0.587
0.573
0.556
0.535
0.513
0.485
0.453
0.422
0.391
0.351
0.326
0.296
0.263
0.277
0.308
0.338
0.362
0.389
0.417
0.445
0.471
0.493
0.517
0.539
0.565
0.585
0.603
0.616
0.631
0.640
0.655
0.653
0.658
0.671
0.668
0.660
0.668
0.664
0.650
0.638
0.628
0.607
0.594
0.574
0.552
0.530
0.501
0.467
0.441
0.399
0.365
0.339
0.308
0.273
0.286
0.318
0.344
0.372
0.397
0.425
0.453
0.481
0.511
0.536
0.564
0.586
0.611
0.626
0.641
0.656
0.666
0.673
0.682
0.694
0.699
0.691
0.686
0.691
0.682
0.676
0.659
0.649
0.631
0.618
0.588
0.568
0.544
0.519
0.482
0.450
0.418
0.372
0.345
0.317
0.281
0.293
0.321
0.347
0.375
0.401
0.434
0.463
0.499
0.523
0.548
0.577
0.605
0.627
0.642
0.657
0.677
0.679
0.689
0.697
0.710
0.708
0.715
0.718
0.720
0.709
0.698
0.676
0.661
0.646
0.631
0.611
0.585
0.557
0.526
0.491
0.456
0.421
0.384
0.349
0.320
0.292
0.293
0.321
0.350
0.380
0.408
0.442
0.471
0.508
0.533
0.559
0.589
0.613
0.633
0.649
0.669
0.686
0.698
0.700
0.716
0.728
0.727
0.730
0.730
0.731
0.728
0.707
0.696
0.680
0.657
0.640
0.617
0.593
0.566
0.534
0.498
0.460
0.423
0.386
0.351
0.320
0.291
0.291
0.319
0.351
0.380
0.410
0.440
0.478
0.508
0.537
0.564
0.591
0.615
0.638
0.658
0.677
0.690
0.707
0.722
0.730
0.735
0.734
0.731
0.736
0.738
0.732
0.715
0.705
0.684
0.669
0.646
0.623
0.598
0.566
0.538
0.497
0.463
0.426
0.384
0.355
0.319
0.288
0.286
0.320
0.349
0.379
0.405
0.444
0.474
0.500
0.537
0.565
0.596
0.621
0.649
0.670
0.692
0.705
0.725
0.737
0.745
0.742
0.741
0.737
0.740
0.743
0.734
0.720
0.705
0.687
0.671
0.648
0.625
0.595
0.568
0.538
0.492
0.455
0.425
0.383
0.350
0.318
0.281
0.285
0.312
0.345
0.371
0.402
0.436
0.466
0.505
0.543
0.572
0.600
0.625
0.653
0.676
0.691
0.714
0.722
0.736
0.744
0.745
0.752
0.743
0.734
0.740
0.739
0.722
0.705
0.687
0.670
0.647
0.618
0.594
0.563
0.532
0.493
0.451
0.417
0.375
0.346
0.310
0.274
0.277
0.307
0.335
0.365
0.395
0.430
0.473
0.504
0.539
0.565
0.592
0.618
0.651
0.666
0.690
0.708
0.723
0.735
0.740
0.740
0.738
0.738
0.740
0.733
0.726
0.712
0.702
0.682
0.661
0.636
0.608
0.583
0.556
0.517
0.476
0.449
0.411
0.364
0.334
0.305
0.266
0.268
0.295
0.324
0.357
0.392
0.426
0.462
0.498
0.528
0.554
0.582
0.612
0.637
0.656
0.679
0.697
0.714
0.727
0.735
0.732
0.730
0.733
0.729
0.728
0.715
0.705
0.684
0.665
0.652
0.625
0.598
0.569
0.540
0.501
0.463
0.434
0.400
0.358
0.321
0.293
0.259
0.256
0.280
0.315
0.347
0.382
0.417
0.449
0.484
0.511
0.540
0.576
0.599
0.624
0.652
0.669
0.688
0.702
0.719
0.727
0.719
0.722
0.717
0.720
0.710
0.698
0.686
0.673
0.658
0.644
0.623
0.601
0.558
0.530
0.490
0.452
0.419
0.386
0.348
0.311
0.278
0.241
0.238
0.270
0.299
0.340
0.376
0.403
0.433
0.473
0.500
0.529
0.557
0.585
0.612
0.638
0.657
0.672
0.691
0.704
0.710
0.715
0.717
0.708
0.700
0.693
0.685
0.674
0.668
0.656
0.628
0.607
0.583
0.548
0.509
0.474
0.440
0.400
0.372
0.335
0.307
0.264
0.228
0.229
0.256
0.288
0.321
0.354
0.387
0.413
0.453
0.479
0.511
0.545
0.573
0.596
0.623
0.641
0.656
0.672
0.684
0.693
0.699
0.696
0.695
0.684
0.685
0.677
0.660
0.650
0.633
0.606
0.585
0.560
0.526
0.490
0.460
0.422
0.387
0.355
0.319
0.292
0.253
0.223
0.209
0.245
0.277
0.310
0.341
0.371
0.404
0.438
0.473
0.496
0.522
0.558
0.579
0.598
0.622
0.636
0.656
0.657
0.670
0.680
0.677
0.675
0.681
0.666
0.649
0.650
0.631
0.604
0.585
0.562
0.530
0.501
0.472
0.437
0.407
0.376
0.341
0.305
0.272
0.243
0.205
0.186
0.224
0.264
0.303
0.329
0.358
0.390
0.418
0.458
0.486
0.514
0.548
0.566
0.578
0.605
0.619
0.634
0.644
0.646
0.656
0.658
0.659
0.661
0.646
0.627
0.622
0.609
0.588
0.559
0.531
0.514
0.482
0.449
0.416
0.383
0.357
0.316
0.282
0.256
0.222
0.188
0.180
0.218
0.244
0.283
0.319
0.345
0.376
0.409
0.434
0.467
0.495
0.519
0.548
0.566
0.584
0.601
0.602
0.624
0.628
0.631
0.641
0.641
0.635
0.618
0.604
0.594
0.578
0.569
0.538
0.518
0.489
0.461
0.420
0.396
0.369
0.339
0.296
0.264
0.235
0.208
0.173
0.179
0.207
0.228
0.270
0.295
0.324
0.353
0.389
0.415
0.442
0.474
0.500
0.520
0.546
0.559
0.572
0.590
0.604
0.596
0.608
0.613
0.621
0.608
0.601
0.581
0.575
0.556
0.539
0.520
0.487
0.469
0.439
0.404
0.376
0.350
0.321
0.280
0.247
0.221
0.200
0.161
0.169
0.192
0.218
0.254
0.284
0.313
0.337
0.373
0.403
0.427
0.461
0.487
0.498
0.519
0.536
0.549
0.562
0.575
0.583
0.586
0.590
0.584
0.587
0.579
0.558
0.548
0.534
0.512
0.493
0.464
0.439
0.412
0.379
0.352
0.327
0.286
0.262
0.228
0.200
0.180
0.155
0.160
0.185
0.204
0.245
0.272
0.301
0.325
0.357
0.381
0.406
0.429
0.462
0.485
0.497
0.510
0.521
0.539
0.547
0.564
0.568
0.553
0.555
0.554
0.544
0.535
0.523
0.510
0.489
0.467
0.439
0.413
0.388
0.361
0.328
0.300
0.268
0.239
0.207
0.188
0.170
0.138
0.148
0.168
0.193
0.226
0.253
0.280
0.308
0.340
0.364
0.386
0.406
0.428
0.451
0.471
0.484
0.497
0.503
0.517
0.529
0.531
0.532
0.533
0.532
0.522
0.508
0.493
0.480
0.458
0.440
0.417
0.393
0.365
0.344
0.308
0.275
0.253
0.225
0.194
0.173
0.152
0.130
0.133
0.161
0.186
0.214
0.240
0.263
0.285
0.324
0.347
0.369
0.385
0.413
0.430
0.451
0.467
0.473
0.489
0.495
0.492
0.505
0.509
0.516
0.506
0.493
0.484
0.463
0.443
0.427
0.416
0.394
0.374
0.349
0.315
0.288
0.261
0.236
0.209
0.180
0.158
0.137
0.116
0.120
0.153
0.173
0.201
0.226
0.253
0.275
0.297
0.323
0.348
0.372
0.399
0.415
0.425
0.434
0.443
0.457
0.471
0.473
0.475
0.485
0.484
0.474
0.457
0.447
0.441
0.423
0.408
0.385
0.363
0.338
0.314
0.291
0.262
0.236
0.208
0.184
0.160
0.146
0.129
0.100
0.107
0.136
0.157
0.180
0.206
0.235
0.260
0.285
0.310
0.330
0.345
0.374
0.384
0.398
0.413
0.421
0.438
0.442
0.454
0.456
0.453
0.447
0.441
0.424
0.418
0.407
0.393
0.377
0.360
0.333
0.312
0.294
0.265
0.244
0.211
0.196
0.174
0.148
0.130
0.109
0.093
0.105
0.127
0.149
0.175
0.198
0.218
0.238
0.266
0.290
0.313
0.327
0.348
0.367
0.380
0.391
0.398
0.411
0.423
0.420
0.427
0.424
0.417
0.418
0.402
0.394
0.373
0.360
0.344
0.330
0.309
0.286
0.262
0.239
0.215
0.192
0.173
0.157
0.130
0.116
0.100
0.078
0.098
0.116
0.139
0.157
0.188
0.211
0.230
0.249
0.268
0.295
0.308
0.324
0.346
0.359
0.368
0.379
0.383
0.394
0.399
0.405
0.393
0.391
0.378
0.373
0.355
0.343
0.335
0.318
0.303
0.279
0.258
0.240
0.223
0.202
0.172
0.154
0.141
0.120
0.103
0.088
0.071
0.085
0.102
0.124
0.145
0.166
0.188
0.215
0.238
0.256
0.273
0.293
0.312
0.329
0.344
0.353
0.363
0.367
0.379
0.382
0.376
0.371
0.365
0.355
0.343
0.329
0.322
0.314
0.299
0.275
0.257
0.238
0.220
0.198
0.181
0.159
0.147
0.127
0.104
0.094
0.073
0.062
0.084
0.101
0.114
0.136
0.162
0.179
0.200
0.221
0.247
0.263
0.278
0.295
0.311
0.325
0.337
0.346
0.352
0.361
0.357
0.353
0.349
0.339
0.330
0.321
0.305
0.293
0.285
0.263
0.245
0.232
0.212
0.189
0.177
0.164
0.144
0.133
0.111
0.096
0.087
0.071
0.060
0.079
0.094
0.112
0.125
0.144
0.174
0.190
0.210
0.230
0.249
0.262
0.275
0.289
0.302
0.308
0.321
0.322
0.331
0.335
0.333
0.327
0.317
0.313
0.300
0.284
0.269
0.258
0.238
0.224
0.210
0.194
0.176
0.165
0.153
0.133
0.123
0.107
0.092
0.076
0.069
0.055
0.071
0.089
0.105
0.122
0.136
0.158
0.174
0.193
0.216
0.234
0.247
0.258
0.267
0.278
0.288
0.300
0.305
0.309
0.308
0.302
0.299
0.292
0.287
0.279
0.264
0.254
0.239
0.225
0.206
0.195
0.180
0.167
0.156
0.145
0.126
0.111
0.098
0.086
0.073
0.059
0.054
0.063
0.080
0.098
0.114
0.127
0.144
0.161
0.181
0.202
0.219
0.231
0.241
0.249
0.256
0.268
0.273
0.279
0.275
0.279
0.281
0.277
0.274
0.267
0.260
0.247
0.234
0.221
0.205
0.193
0.179
0.170
0.157
0.147
0.137
0.117
0.105
0.088
0.074
0.066
0.051
0.039
0.062
0.074
0.089
0.106
0.122
0.134
0.146
0.163
0.176
0.191
0.210
0.223
0.231
0.233
0.237
0.249
0.250
0.254
0.261
0.259
0.259
0.256
0.250
0.242
0.220
0.206
0.200
0.192
0.177
0.168
0.159
0.149
0.135
0.126
0.105
0.094
0.074
0.068
0.053
0.041
0.038
0.115
0.129
0.139
0.154
0.169
0.179
0.188
0.205
0.216
0.224
0.235
0.241
0.251
0.255
0.258
0.254
0.262
0.268
0.267
0.267
0.270
0.270
0.272
0.273
0.268
0.265
0.258
0.250
0.248
0.243
0.234
0.227
0.220
0.208
0.195
0.184
0.169
0.159
0.147
0.137
0.127
0.134
0.146
0.162
0.178
0.194
0.209
0.224
0.231
0.245
0.258
0.264
0.275
0.282
0.286
0.294
0.296
0.298
0.300
0.303
0.304
0.308
0.311
0.311
0.311
0.305
0.298
0.295
0.294
0.285
0.274
0.267
0.256
0.250
0.240
0.226
0.209
0.195
0.178
0.167
0.156
0.144
0.150
0.171
0.187
0.202
0.220
0.237
0.250
0.265
0.276
0.291
0.298
0.306
0.317
0.326
0.335
0.344
0.341
0.341
0.346
0.347
0.355
0.355
0.352
0.347
0.340
0.332
0.333
0.328
0.326
0.313
0.302
0.292
0.283
0.272
0.260
0.237
0.225
0.206
0.186
0.173
0.160
0.171
0.189
0.206
0.228
0.247
0.262
0.275
0.293
0.309
0.328
0.339
0.346
0.353
0.364
0.369
0.379
0.382
0.384
0.384
0.393
0.394
0.394
0.389
0.387
0.384
0.384
0.372
0.367
0.361
0.355
0.344
0.331
0.316
0.305
0.291
0.277
0.252
0.234
0.209
0.195
0.176
0.191
0.207
0.232
0.254
0.270
0.286
0.305
0.323
0.341
0.360
0.372
0.380
0.392
0.400
0.414
0.419
0.423
0.427
0.431
0.434
0.431
0.431
0.432
0.425
0.435
0.427
0.418
0.406
0.399
0.393
0.377
0.366
0.346
0.333
0.319
0.303
0.280
0.256
0.238
0.217
0.200
0.207
0.229
0.260
0.279
0.297
0.314
0.341
0.357
0.380
0.395
0.405
0.414
0.431
0.440
0.449
0.455
0.463
0.471
0.467
0.477
0.479
0.475
0.477
0.475
0.473
0.464
0.463
0.453
0.447
0.431
0.418
0.401
0.383
0.361
0.345
0.328
0.308
0.281
0.257
0.235
0.216
0.231
0.251
0.279
0.299
0.321
0.348
0.366
0.387
0.408
0.426
0.437
0.453
0.468
0.476
0.486
0.488
0.497
0.511
0.515
0.522
0.519
0.520
0.521
0.523
0.514
0.513
0.505
0.496
0.488
0.477
0.461
0.443
0.424
0.403
0.377
0.354
0.330
0.301
0.276
0.256
0.232
0.247
0.274
0.295
0.325
0.346
0.374
0.394
0.421
0.441
0.460
0.474
0.496
0.507
0.521
0.527
0.541
0.551
0.552
0.557
0.557
0.559
0.559
0.561
0.559
0.562
0.561
0.549
0.540
0.531
0.519
0.501
0.479
0.452
0.434
0.410
0.385
0.357
0.325
0.299
0.271
0.246
0.260
0.291
0.314
0.345
0.367
0.395
0.420
0.449
0.469
0.486
0.502
0.524
0.536
0.557
0.571
0.578
0.585
0.589
0.598
0.598
0.600
0.596
0.605
0.608
0.605
0.596
0.586
0.574
0.564
0.551
0.536
0.517
0.493
0.465
0.437
0.407
0.381
0.347
0.319
0.291
0.260
0.278
0.308
0.337
0.361
0.393
0.422
0.444
0.471
0.491
0.509
0.525
0.553
0.571
0.589
0.599
0.616
0.614
0.619
0.628
0.641
0.641
0.638
0.640
0.640
0.637
0.628
0.617
0.610
0.593
0.580
0.564
0.543
0.523
0.492
0.460
0.434
0.403
0.363
0.338
0.308
0.275
0.292
0.324
0.354
0.379
0.408
0.438
0.466
0.493
0.510
0.529
0.559
0.579
0.598
0.613
0.624
0.641
0.652
0.654
0.668
0.676
0.678
0.679
0.677
0.676
0.673
0.659
0.648
0.637
0.621
0.605
0.588
0.566
0.545
0.516
0.483
0.453
0.418
0.381
0.354
0.323
0.288
0.304
0.337
0.364
0.390
0.422
0.451
0.480
0.511
0.529
0.553
0.584
0.606
0.626
0.646
0.662
0.676
0.688
0.686
0.701
0.713
0.711
0.712
0.707
0.701
0.698
0.687
0.671
0.663
0.647
0.630
0.610
0.587
0.565
0.539
0.504
0.473
0.438
0.392
0.364
0.335
0.298
0.314
0.344
0.371
0.400
0.435
0.467
0.496
0.525
0.552
0.573
0.609
0.626
0.651
0.668
0.685
0.704
0.713
0.717
0.727
0.731
0.734
0.742
0.738
0.735
0.726
0.711
0.699
0.688
0.671
0.656
0.636
0.606
0.583
0.552
0.516
0.483
0.449
0.401
0.373
0.341
0.312
0.317
0.347
0.383
0.411
0.438
0.473
0.503
0.541
0.569
0.591
0.625
0.645
0.667
0.684
0.703
0.719
0.730
0.742
0.747
0.754
0.759
0.769
0.761
0.761
0.756
0.742
0.725
0.711
0.689
0.668
0.648
0.624
0.596
0.565
0.527
0.491
0.451
0.413
0.377
0.347
0.314
0.318
0.354
0.385
0.413
0.445
0.480
0.515
0.549
0.574
0.606
0.636
0.652
0.675
0.694
0.715
0.729
0.745
0.758
0.769
0.772
0.772
0.782
0.774
0.774
0.770
0.762
0.736
0.725
0.706
0.681
0.660
0.634
0.602
0.574
0.531
0.496
0.457
0.414
0.381
0.347
0.316
0.322
0.354
0.383
0.415
0.447
0.487
0.519
0.550
0.584
0.612
0.639
0.664
0.683
0.704
0.733
0.752
0.769
0.779
0.779
0.785
0.783
0.790
0.782
0.781
0.778
0.769
0.746
0.737
0.715
0.692
0.667
0.640
0.609
0.578
0.535
0.496
0.460
0.420
0.381
0.348
0.313
0.317
0.347
0.382
0.411
0.447
0.483
0.515
0.563
0.594
0.624
0.656
0.681
0.705
0.723
0.745
0.769
0.784
0.788
0.789
0.798
0.792
0.800
0.791
0.788
0.789
0.771
0.756
0.738
0.719
0.696
0.669
0.638
0.611
0.579
0.535
0.495
0.456
0.416
0.380
0.342
0.307
0.310
0.344
0.374
0.407
0.443
0.484
0.529
0.562
0.598
0.624
0.653
0.683
0.712
0.726
0.750
0.769
0.785
0.793
0.794
0.799
0.797
0.796
0.801
0.791
0.785
0.769
0.757
0.734
0.717
0.695
0.666
0.640
0.608
0.576
0.528
0.493
0.456
0.412
0.372
0.341
0.299
0.306
0.334
0.368
0.396
0.446
0.487
0.521
0.558
0.591
0.617
0.646
0.681
0.706
0.725
0.748
0.760
0.782
0.790
0.791
0.795
0.797
0.799
0.793
0.792
0.787
0.765
0.759
0.739
0.717
0.692
0.664
0.630
0.602
0.563
0.518
0.487
0.446
0.405
0.366
0.331
0.294
0.293
0.321
0.355
0.396
0.438
0.476
0.510
0.548
0.580
0.606
0.639
0.667
0.692
0.716
0.740
0.757
0.772
0.782
0.786
0.792
0.794
0.792
0.785
0.783
0.783
0.765
0.746
0.728
0.710
0.688
0.657
0.623
0.594
0.558
0.509
0.478
0.437
0.401
0.353
0.323
0.282
0.279
0.314
0.352
0.387
0.429
0.463
0.500
0.534
0.562
0.601
0.635
0.659
0.689
0.711
0.729
0.750
0.761
0.775
0.783
0.781
0.775
0.780
0.777
0.775
0.762
0.756
0.743
0.722
0.699
0.676
0.651
0.613
0.579
0.540
0.499
0.463
0.427
0.390
0.351
0.306
0.274
0.273
0.308
0.335
0.376
0.414
0.443
0.489
0.523
0.555
0.586
0.620
0.646
0.673
0.695
0.717
0.735
0.745
0.760
0.772
0.770
0.770
0.768
0.773
0.768
0.752
0.741
0.727
0.706
0.682
0.655
0.629
0.601
0.556
0.523
0.487
0.448
0.413
0.377
0.332
0.290
0.258
0.263
0.293
0.323
0.360
0.402
0.431
0.464
0.501
0.536
0.566
0.600
0.628
0.651
0.679
0.697
0.721
0.727
0.748
0.752
0.752
0.758
0.756
0.769
0.758
0.741
0.721
0.705
0.687
0.658
0.635
0.607
0.575
0.535
0.502
0.462
0.432
0.398
0.358
0.316
0.283
0.244
0.238
0.268
0.313
0.350
0.385
0.416
0.452
0.495
0.527
0.553
0.587
0.620
0.640
0.664
0.682
0.705
0.714
0.730
0.731
0.736
0.743
0.743
0.739
0.739
0.722
0.701
0.686
0.663
0.636
0.608
0.578
0.552
0.518
0.481
0.443
0.413
0.379
0.345
0.304
0.268
0.228
0.226
0.262
0.292
0.332
0.365
0.402
0.437
0.470
0.508
0.540
0.572
0.601
0.627
0.645
0.670
0.680
0.699
0.696
0.709
0.730
0.726
0.721
0.719
0.707
0.692
0.678
0.662
0.643
0.620
0.588
0.563
0.529
0.497
0.461
0.427
0.400
0.367
0.333
0.289
0.250
0.213
0.215
0.247
0.284
0.317
0.351
0.386
0.425
0.460
0.488
0.527
0.557
0.584
0.609
0.631
0.639
0.656
0.676
0.680
0.694
0.704
0.703
0.702
0.693
0.679
0.668
0.657
0.644
0.623
0.594
0.563
0.539
0.511
0.468
0.437
0.407
0.375
0.346
0.302
0.274
0.236
0.204
0.198
0.236
0.268
0.307
0.335
0.365
0.410
0.445
0.472
0.502
0.540
0.564
0.581
0.606
0.617
0.634
0.646
0.659
0.673
0.673
0.676
0.677
0.668
0.664
0.653
0.626
0.610
0.592
0.571
0.548
0.512
0.482
0.442
0.416
0.387
0.360
0.320
0.284
0.255
0.219
0.197
0.191
0.217
0.256
0.291
0.322
0.349
0.389
0.419
0.452
0.478
0.515
0.538
0.559
0.583
0.598
0.607
0.625
0.646
0.644
0.653
0.651
0.644
0.650
0.641
0.622
0.605
0.587
0.573
0.544
0.517
0.485
0.456
0.427
0.391
0.363
0.333
0.297
0.265
0.233
0.207
0.181
0.185
0.211
0.242
0.271
0.301
0.336
0.371
0.399
0.425
0.451
0.486
0.521
0.537
0.554
0.571
0.592
0.601
0.608
0.622
0.625
0.620
0.620
0.608
0.611
0.605
0.581
0.565
0.544
0.516
0.492
0.465
0.433
0.404
0.371
0.338
0.307
0.279
0.241
0.216
0.187
0.157
0.175
0.197
0.228
0.260
0.285
0.319
0.354
0.385
0.411
0.431
0.467
0.490
0.505
0.522
0.539
0.558
0.571
0.578
0.584
0.590
0.597
0.593
0.586
0.581
0.574
0.558
0.540
0.520
0.491
0.466
0.435
0.411
0.379
0.351
0.317
0.287
0.260
0.226
0.202
0.168
0.148
0.160
0.183
0.211
0.238
0.267
0.296
0.325
0.363
0.392
0.417
0.448
0.465
0.484
0.506
0.521
0.531
0.553
0.548
0.551
0.565
0.572
0.569
0.566
0.553
0.545
0.525
0.510
0.488
0.468
0.439
0.413
0.391
0.353
0.324
0.294
0.271
0.242
0.205
0.183
0.161
0.140
0.148
0.173
0.197
0.227
0.253
0.285
0.314
0.347
0.375
0.399
0.429
0.450
0.468
0.483
0.495
0.509
0.523
0.523
0.527
0.536
0.538
0.542
0.538
0.527
0.510
0.497
0.482
0.459
0.436
0.410
0.387
0.358
0.336
0.302
0.276
0.244
0.214
0.188
0.167
0.145
0.125
0.137
0.159
0.182
0.212
0.238
0.265
0.297
0.325
0.353
0.375
0.404
0.428
0.441
0.456
0.468
0.481
0.493
0.495
0.512
0.511
0.508
0.507
0.494
0.484
0.470
0.469
0.452
0.432
0.408
0.385
0.355
0.331
0.307
0.277
0.245
0.219
0.200
0.174
0.151
0.130
0.108
0.121
0.142
0.169
0.197
0.223
0.245
0.280
0.307
0.337
0.359
0.383
0.402
0.418
0.432
0.441
0.462
0.463
0.473
0.478
0.473
0.473
0.475
0.465
0.458
0.435
0.429
0.402
0.390
0.371
0.361
0.336
0.301
0.281
0.254
0.225
0.204
0.186
0.157
0.135
0.120
0.097
0.119
0.135
0.158
0.185
0.216
0.237
0.267
0.293
0.318
0.339
0.358
0.375
0.393
0.407
0.417
0.433
0.436
0.450
0.451
0.449
0.445
0.448
0.435
0.425
0.402
0.386
0.372
0.363
0.344
0.327
0.295
0.274
0.255
0.230
0.209
0.186
0.171
0.138
0.123
0.109
0.086
0.108
0.127
0.144
0.171
0.186
0.219
0.244
0.269
0.293
0.313
0.339
0.360
0.378
0.391
0.396
0.407
0.418
0.428
0.428
0.421
0.417
0.412
0.403
0.392
0.379
0.363
0.349
0.334
0.318
0.297
0.274
0.254
0.226
0.210
0.191
0.173
0.152
0.123
0.108
0.093
0.076
0.098
0.121
0.137
0.153
0.182
0.200
0.224
0.260
0.279
0.297
0.318
0.333
0.354
0.369
0.378
0.384
0.399
0.406
0.408
0.401
0.390
0.384
0.375
0.361
0.348
0.331
0.323
0.308
0.290
0.265
0.248
0.227
0.209
0.194
0.176
0.150
0.130
0.110
0.100
0.082
0.074
0.096
0.110
0.133
0.149
0.172
0.194
0.216
0.238
0.260
0.281
0.296
0.314
0.330
0.339
0.351
0.358
0.374
0.381
0.376
0.372
0.370
0.364
0.348
0.338
0.327
0.305
0.294
0.280
0.258
0.241
0.223
0.203
0.190
0.177
0.156
0.140
0.122
0.108
0.096
0.080
0.064
0.086
0.103
0.122
0.141
0.160
0.183
0.203
0.224
0.245
0.265
0.279
0.295
0.309
0.318
0.324
0.339
0.350
0.352
0.351
0.345
0.342
0.331
0.324
0.311
0.301
0.284
0.273
0.260
0.242
0.223
0.211
0.191
0.177
0.164
0.152
0.131
0.117
0.103
0.084
0.073
0.062
0.078
0.096
0.114
0.132
0.150
0.169
0.186
0.205
0.233
0.247
0.261
0.272
0.281
0.296
0.297
0.307
0.322
0.323
0.326
0.316
0.310
0.305
0.300
0.292
0.282
0.266
0.251
0.230
0.219
0.206
0.191
0.180
0.166
0.155
0.137
0.120
0.110
0.094
0.077
0.066
0.054
0.069
0.087
0.107
0.123
0.136
0.150
0.176
0.192
0.205
0.226
0.242
0.252
0.261
0.267
0.275
0.288
0.290
0.299
0.289
0.291
0.290
0.285
0.278
0.270
0.263
0.239
0.224
0.215
0.205
0.189
0.179
0.168
0.156
0.143
0.129
0.112
0.096
0.081
0.071
0.057
0.048
0.125
0.139
0.154
0.169
0.182
0.193
0.210
0.220
0.232
0.236
0.247
0.253
0.262
0.263
0.270
0.267
0.269
0.276
0.277
0.281
0.277
0.281
0.286
0.285
0.275
0.274
0.275
0.268
0.258
0.254
0.244
0.241
0.234
0.221
0.213
0.198
0.185
0.170
0.160
0.150
0.138
0.150
0.162
0.182
0.197
0.209
0.229
0.240
0.247
0.260
0.273
0.281
0.292
0.293
0.299
0.302
0.310
0.312
0.314
0.315
0.315
0.319
0.320
0.321
0.320
0.314
0.312
0.309
0.305
0.301
0.291
0.286
0.275
0.267
0.258
0.247
0.226
0.211
0.190
0.179
0.167
0.155
0.171
0.189
0.203
0.223
0.241
0.255
0.268
0.283
0.294
0.304
0.317
0.328
0.335
0.339
0.345
0.354
0.356
0.360
0.355
0.368
0.365
0.365
0.362
0.361
0.358
0.352
0.349
0.345
0.342
0.333
0.327
0.315
0.302
0.291
0.280
0.265
0.244
0.227
0.208
0.190
0.172
0.189
0.209
0.228
0.250
0.270
0.285
0.299
0.316
0.332
0.352
0.354
0.362
0.373
0.379
0.385
0.391
0.393
0.399
0.398
0.408
0.409
0.405
0.406
0.405
0.405
0.397
0.386
0.388
0.382
0.375
0.361
0.351
0.333
0.322
0.309
0.294
0.269
0.250
0.229
0.213
0.197
0.211
0.236
0.256
0.283
0.300
0.316
0.335
0.354
0.369
0.386
0.393
0.402
0.410
0.423
0.432
0.432
0.439
0.443
0.449
0.449
0.450
0.445
0.453
0.452
0.450
0.446
0.442
0.433
0.423
0.414
0.399
0.384
0.372
0.352
0.337
0.321
0.298
0.273
0.254
0.233
0.215
0.233
0.256
0.287
0.306
0.325
0.349
0.370
0.386
0.409
0.422
0.430
0.442
0.455
0.462
0.469
0.473
0.476
0.485
0.500
0.495
0.493
0.499
0.499
0.495
0.493
0.490
0.483
0.477
0.472
0.463
0.446
0.428
0.414
0.387
0.369
0.348
0.327
0.300
0.275
0.252
0.232
0.261
0.286
0.307
0.328
0.355
0.378
0.401
0.422
0.443
0.460
0.473
0.479
0.498
0.510
0.516
0.517
0.529
0.531
0.542
0.538
0.539
0.542
0.542
0.545
0.545
0.539
0.532
0.522
0.514
0.500
0.487
0.465
0.446
0.425
0.403
0.379
0.357
0.327
0.294
0.273
0.248
0.275
0.304
0.329
0.356
0.382
0.407
0.427
0.460
0.478
0.495
0.508
0.524
0.531
0.544
0.560
0.570
0.575
0.576
0.587
0.589
0.581
0.584
0.594
0.594
0.592
0.586
0.574
0.567
0.555
0.543
0.530
0.508
0.482
0.462
0.434
0.408
0.384
0.348
0.324
0.296
0.263
0.294
0.322
0.355
0.380
0.403
0.434
0.457
0.486
0.506
0.523
0.537
0.554
0.566
0.585
0.593
0.609
0.614
0.619
0.627
0.629
0.624
0.634
0.630
0.631
0.628
0.623
0.617
0.605
0.589
0.577
0.562
0.543
0.524
0.490
0.463
0.435
0.405
0.369
0.341
0.312
0.283
0.311
0.345
0.371
0.401
0.426
0.456
0.479
0.509
0.529
0.547
0.567
0.586
0.601
0.614
0.623
0.640
0.646
0.656
0.663
0.672
0.673
0.680
0.677
0.672
0.662
0.655
0.649
0.637
0.622
0.607
0.592
0.571
0.551
0.523
0.487
0.460
0.428
0.391
0.360
0.329
0.294
0.322
0.355
0.389
0.416
0.444
0.474
0.501
0.537
0.558
0.581
0.602
0.620
0.634
0.648
0.663
0.676
0.682
0.699
0.703
0.707
0.708
0.716
0.712
0.703
0.700
0.689
0.682
0.669
0.651
0.638
0.619
0.598
0.576
0.551
0.513
0.486
0.446
0.412
0.378
0.345
0.308
0.339
0.370
0.398
0.432
0.468
0.498
0.527
0.556
0.586
0.600
0.631
0.648
0.667
0.680
0.700
0.714
0.721
0.733
0.740
0.744
0.752
0.750
0.743
0.742
0.731
0.727
0.718
0.700
0.684
0.669
0.647
0.622
0.595
0.570
0.534
0.501
0.469
0.424
0.391
0.360
0.324
0.342
0.375
0.417
0.448
0.480
0.507
0.541
0.571
0.594
0.624
0.652
0.674
0.691
0.707
0.727
0.736
0.750
0.764
0.767
0.767
0.784
0.783
0.780
0.775
0.769
0.760
0.743
0.729
0.704
0.688
0.669
0.643
0.615
0.588
0.554
0.514
0.477
0.438
0.398
0.367
0.336
0.347
0.383
0.420
0.450
0.486
0.514
0.553
0.588
0.613
0.644
0.674
0.693
0.710
0.726
0.748
0.755
0.772
0.787
0.793
0.799
0.805
0.803
0.800
0.797
0.793
0.787
0.765
0.750
0.723
0.707
0.687
0.657
0.629
0.602
0.563
0.526
0.488
0.440
0.406
0.370
0.338
0.353
0.389
0.422
0.456
0.485
0.522
0.562
0.594
0.628
0.652
0.691
0.707
0.729
0.755
0.768
0.778
0.801
0.807
0.813
0.812
0.824
0.818
0.816
0.812
0.807
0.799
0.786
0.762
0.746
0.724
0.699
0.673
0.640
0.607
0.567
0.527
0.491
0.450
0.409
0.370
0.338
0.347
0.389
0.424
0.455
0.489
0.531
0.567
0.608
0.640
0.665
0.692
0.713
0.744
0.775
0.796
0.817
0.820
0.828
0.828
0.830
0.843
0.842
0.829
0.821
0.820
0.812
0.795
0.782
0.757
0.739
0.712
0.681
0.654
0.621
0.580
0.535
0.490
0.448
0.411
0.372
0.335
0.346
0.382
0.419
0.454
0.497
0.536
0.573
0.611
0.644
0.669
0.698
0.728
0.756
0.778
0.802
0.824
0.835
0.840
0.846
0.846
0.843
0.849
0.843
0.832
0.829
0.824
0.802
0.788
0.764
0.740
0.712
0.684
0.652
0.619
0.577
0.536
0.494
0.448
0.406
0.373
0.329
0.344
0.375
0.411
0.451
0.490
0.529
0.568
0.607
0.640
0.667
0.695
0.731
0.756
0.782
0.803
0.826
0.838
0.843
0.849
0.851
0.857
0.857
0.850
0.846
0.841
0.828
0.808
0.795
0.765
0.745
0.714
0.684
0.654
0.614
0.571
0.530
0.496
0.444
0.402
0.365
0.325
0.335
0.364
0.410
0.445
0.485
0.525
0.568
0.599
0.633
0.660
0.698
0.726
0.756
0.781
0.800
0.823
0.836
0.841
0.841
0.854
0.852
0.856
0.853
0.851
0.840
0.823
0.803
0.783
0.763
0.741
0.714
0.678
0.649
0.612
0.561
0.520
0.481
0.446
0.392
0.359
0.315
0.316
0.360
0.406
0.442
0.478
0.514
0.554
0.589
0.623
0.654
0.689
0.717
0.752
0.774
0.799
0.820
0.829
0.833
0.840
0.846
0.846
0.845
0.848
0.843
0.834
0.821
0.810
0.782
0.763
0.738
0.711
0.674
0.636
0.604
0.549
0.516
0.477
0.438
0.391
0.346
0.310
0.307
0.357
0.390
0.427
0.468
0.500
0.540
0.575
0.613
0.646
0.681
0.710
0.741
0.763
0.789
0.802
0.822
0.834
0.841
0.836
0.847
0.840
0.838
0.840
0.832
0.808
0.796
0.778
0.749
0.720
0.697
0.666
0.621
0.581
0.543
0.505
0.467
0.428
0.382
0.340
0.297
0.305
0.342
0.372
0.420
0.453
0.489
0.529
0.564
0.598
0.635
0.666
0.702
0.725
0.752
0.778
0.786
0.811
0.822
0.829
0.827
0.824
0.834
0.836
0.829
0.810
0.794
0.775
0.758
0.734
0.703
0.675
0.644
0.603
0.564
0.528
0.488
0.451
0.416
0.370
0.329
0.286
0.289
0.322
0.364
0.405
0.442
0.474
0.512
0.559
0.596
0.632
0.668
0.697
0.718
0.749
0.763
0.773
0.796
0.811
0.809
0.812
0.822
0.824
0.821
0.810
0.800
0.779
0.757
0.739
0.715
0.683
0.651
0.618
0.583
0.544
0.506
0.466
0.429
0.395
0.354
0.314
0.267
0.266
0.307
0.349
0.391
0.427
0.465
0.508
0.551
0.586
0.620
0.652
0.681
0.700
0.727
0.747
0.769
0.785
0.793
0.792
0.803
0.806
0.799
0.803
0.796
0.782
0.764
0.744
0.719
0.701
0.664
0.633
0.603
0.570
0.530
0.487
0.453
0.416
0.373
0.334
0.303
0.259
0.251
0.290
0.339
0.379
0.419
0.457
0.497
0.529
0.565
0.603
0.635
0.660
0.681
0.700
0.725
0.753
0.765
0.771
0.781
0.785
0.787
0.784
0.779
0.772
0.757
0.745
0.727
0.705
0.677
0.644
0.612
0.575
0.546
0.501
0.471
0.434
0.402
0.362
0.323
0.291
0.249
0.244
0.274
0.322
0.355
0.403
0.434
0.477
0.508
0.538
0.583
0.605
0.633
0.664
0.686
0.702
0.733
0.741
0.758
0.759
0.768
0.766
0.763
0.756
0.752
0.735
0.726
0.696
0.681
0.655
0.622
0.591
0.557
0.516
0.478
0.444
0.407
0.378
0.336
0.301
0.269
0.238
0.230
0.265
0.304
0.347
0.378
0.410
0.454
0.486
0.515
0.560
0.592
0.617
0.639
0.665
0.685
0.707
0.714
0.728
0.739
0.736
0.746
0.738
0.736
0.724
0.717
0.695
0.669
0.650
0.628
0.603
0.568
0.533
0.498
0.457
0.424
0.392
0.349
0.311
0.283
0.253
0.227
0.218
0.244
0.290
0.323
0.361
0.392
0.431
0.465
0.503
0.539
0.574
0.600
0.621
0.642
0.666
0.674
0.694
0.711
0.709
0.709
0.717
0.721
0.707
0.699
0.682
0.671
0.641
0.622
0.606
0.573
0.543
0.508
0.480
0.437
0.403
0.374
0.332
0.298
0.260
0.235
0.211
0.206
0.232
0.274
0.310
0.339
0.381
0.420
0.450
0.479
0.516
0.542
0.576
0.598
0.614
0.638
0.646
0.669
0.685
0.683
0.692
0.694
0.684
0.683
0.669
0.658
0.643
0.623
0.599
0.573
0.542
0.516
0.477
0.454
0.418
0.378
0.341
0.315
0.281
0.248
0.220
0.187
0.199
0.222
0.259
0.290
0.318
0.359
0.397
0.431
0.459
0.494
0.520
0.541
0.565
0.581
0.600
0.621
0.639
0.646
0.655
0.663
0.660
0.659
0.651
0.646
0.634
0.615
0.594
0.568
0.540
0.518
0.489
0.459
0.424
0.394
0.351
0.320
0.295
0.258
0.231
0.201
0.170
0.176
0.208
0.241
0.271
0.311
0.343
0.371
0.412
0.436
0.466
0.496
0.514
0.530
0.553
0.578
0.598
0.608
0.622
0.623
0.633
0.628
0.635
0.629
0.619
0.602
0.587
0.560
0.541
0.514
0.486
0.462
0.433
0.401
0.368
0.329
0.303
0.271
0.236
0.207
0.183
0.157
0.164
0.191
0.218
0.255
0.288
0.323
0.351
0.382
0.413
0.447
0.472
0.494
0.514
0.530
0.557
0.571
0.579
0.589
0.599
0.595
0.601
0.598
0.605
0.593
0.572
0.550
0.529
0.510
0.488
0.460
0.437
0.406
0.377
0.339
0.311
0.277
0.245
0.218
0.194
0.171
0.139
0.154
0.180
0.211
0.247
0.277
0.302
0.337
0.368
0.389
0.414
0.450
0.471
0.490
0.501
0.522
0.540
0.547
0.558
0.577
0.573
0.561
0.561
0.555
0.555
0.544
0.526
0.504
0.478
0.456
0.429
0.405
0.374
0.348
0.315
0.277
0.249
0.227
0.207
0.177
0.149
0.130
0.137
0.171
0.195
0.227
0.256
0.280
0.310
0.343
0.373
0.396
0.423
0.447
0.465
0.480
0.501
0.513
0.522
0.533
0.538
0.536
0.532
0.529
0.522
0.516
0.505
0.491
0.463
0.442
0.428
0.406
0.381
0.347
0.316
0.287
0.259
0.233
0.214
0.185
0.161
0.143
0.120
0.132
0.156
0.177
0.216
0.248
0.272
0.300
0.324
0.356
0.374
0.399
0.419
0.436
0.451
0.474
0.481
0.496
0.504
0.505
0.498
0.504
0.504
0.494
0.475
0.464
0.443
0.429
0.412
0.399
0.378
0.353
0.322
0.292
0.269
0.243
0.213
0.196
0.168
0.147
0.125
0.107
0.125
0.142
0.164
0.201
0.231
0.262
0.286
0.305
0.328
0.353
0.381
0.399
0.419
0.431
0.449
0.464
0.474
0.479
0.475
0.473
0.472
0.460
0.455
0.448
0.436
0.412
0.395
0.379
0.361
0.347
0.319
0.287
0.265
0.240
0.218
0.194
0.178
0.152
0.124
0.112
0.086
0.118
0.135
0.152
0.185
0.206
0.235
0.265
0.294
0.315
0.335
0.356
0.376
0.399
0.411
0.425
0.443
0.452
0.453
0.453
0.448
0.449
0.430
0.421
0.410
0.398
0.383
0.364
0.353
0.331
0.306
0.283
0.263
0.236
0.220
0.204
0.177
0.162
0.140
0.114
0.103
0.085
0.107
0.131
0.148
0.166
0.199
0.219
0.244
0.272
0.296
0.315
0.332
0.359
0.372
0.387
0.399
0.416
0.425
0.424
0.421
0.423
0.414
0.407
0.399
0.380
0.369
0.350
0.332
0.318
0.303
0.280
0.261
0.241
0.218
0.204
0.189
0.166
0.143
0.127
0.109
0.091
0.082
0.104
0.119
0.143
0.160
0.186
0.211
0.229
0.257
0.275
0.297
0.312
0.329
0.349
0.358
0.372
0.382
0.394
0.396
0.391
0.389
0.386
0.376
0.368
0.350
0.340
0.326
0.309
0.296
0.278
0.258
0.238
0.220
0.203
0.189
0.175
0.148
0.132
0.117
0.101
0.088
0.075
0.091
0.111
0.130
0.150
0.170
0.196
0.215
0.240
0.262
0.278
0.292
0.304
0.314
0.330
0.342
0.359
0.363
0.360
0.359
0.359
0.348
0.340
0.333
0.325
0.319
0.306
0.290
0.274
0.251
0.239
0.224
0.208
0.191
0.174
0.159
0.140
0.125
0.107
0.092
0.080
0.069
0.084
0.105
0.121
0.135
0.159
0.178
0.198
0.220
0.243
0.262
0.275
0.286
0.295
0.306
0.317
0.325
0.332
0.332
0.334
0.331
0.321
0.316
0.309
0.303
0.293
0.281
0.256
0.245
0.231
0.219
0.202
0.188
0.175
0.161
0.150
0.127
0.118
0.093
0.084
0.077
0.060
0.147
0.159
0.170
0.183
0.196
0.206
0.224
0.234
0.245
0.252
0.263
0.264
0.268
0.271
0.277
0.276
0.277
0.280
0.284
0.285
0.289
0.290
0.292
0.291
0.285
0.284
0.282
0.275
0.270
0.265
0.260
0.255
0.248
0.240
0.226
0.213
0.195
0.180
0.170
0.159
0.146
0.166
0.178
0.196
0.208
0.226
0.241
0.252
0.262
0.276
0.288
0.295
0.301
0.305
0.313
0.315
0.323
0.324
0.321
0.328
0.332
0.333
0.327
0.328
0.327
0.329
0.319
0.322
0.321
0.313
0.310
0.301
0.291
0.284
0.275
0.264
0.243
0.228
0.211
0.199
0.178
0.165
0.185
0.203
0.222
0.247
0.265
0.279
0.289
0.305
0.315
0.328
0.340
0.343
0.344
0.353
0.355
0.363
0.365
0.366
0.367
0.375
0.376
0.374
0.369
0.372
0.375
0.365
0.361
0.362
0.358
0.348
0.340
0.328
0.316
0.306
0.294
0.279
0.258
0.241
0.221
0.207
0.192
0.212
0.233
0.253
0.276
0.293
0.308
0.321
0.336
0.356
0.366
0.380
0.385
0.395
0.391
0.401
0.408
0.411
0.413
0.420
0.416
0.417
0.415
0.423
0.418
0.417
0.416
0.407
0.400
0.395
0.389
0.375
0.366
0.348
0.337
0.324
0.308
0.284
0.265
0.243
0.228
0.211
0.236
0.259
0.279
0.302
0.320
0.336
0.359
0.374
0.391
0.407
0.417
0.425
0.434
0.439
0.449
0.448
0.455
0.456
0.466
0.459
0.462
0.467
0.467
0.463
0.465
0.465
0.457
0.449
0.446
0.434
0.423
0.405
0.393
0.372
0.354
0.338
0.315
0.289
0.270
0.248
0.229
0.260
0.280
0.307
0.327
0.346
0.370
0.391
0.409
0.432
0.445
0.458
0.471
0.478
0.480
0.487
0.495
0.498
0.504
0.510
0.512
0.511
0.518
0.514
0.518
0.514
0.514
0.504
0.496
0.489
0.481
0.464
0.451
0.433
0.414
0.390
0.377
0.355
0.321
0.292
0.268
0.248
0.279
0.305
0.330
0.353
0.378
0.406
0.425
0.444
0.464
0.485
0.497
0.511
0.524
0.532
0.533
0.550
0.557
0.560
0.554
0.560
0.555
0.559
0.563
0.565
0.562
0.562
0.558
0.548
0.537
0.527
0.511
0.487
0.466
0.454
0.428
0.408
0.381
0.351
0.327
0.295
0.264
0.297
0.326
0.356
0.384
0.407
0.432
0.457
0.479
0.501
0.517
0.530
0.545
0.558
0.572
0.579
0.592
0.596
0.603
0.610
0.607
0.602
0.613
0.614
0.610
0.611
0.604
0.600
0.587
0.575
0.565
0.552
0.538
0.513
0.488
0.464
0.435
0.410
0.377
0.348
0.319
0.291
0.318
0.350
0.380
0.406
0.434
0.465
0.489
0.515
0.535
0.551
0.565
0.589
0.595
0.611
0.622
0.627
0.633
0.640
0.651
0.649
0.657
0.659
0.657
0.648
0.649
0.642
0.637
0.626
0.611
0.600
0.586
0.571
0.552
0.523
0.490
0.467
0.437
0.396
0.371
0.340
0.305
0.337
0.371
0.402
0.433
0.459
0.489
0.512
0.546
0.567
0.584
0.605
0.627
0.642
0.650
0.658
0.659
0.664
0.687
0.701
0.695
0.706
0.704
0.701
0.692
0.693
0.681
0.671
0.661
0.648
0.633
0.623
0.603
0.583
0.556
0.523
0.492
0.459
0.425
0.391
0.359
0.322
0.353
0.392
0.421
0.452
0.485
0.515
0.537
0.569
0.590
0.616
0.637
0.660
0.677
0.685
0.703
0.706
0.716
0.730
0.742
0.745
0.748
0.737
0.734
0.731
0.729
0.727
0.712
0.700
0.685
0.668
0.650
0.631
0.607
0.583
0.548
0.517
0.480
0.441
0.408
0.377
0.336
0.371
0.406
0.440
0.472
0.500
0.529
0.562
0.595
0.622
0.642
0.672
0.692
0.710
0.726
0.736
0.745
0.749
0.768
0.776
0.779
0.778
0.780
0.776
0.771
0.768
0.755
0.744
0.726
0.711
0.697
0.683
0.657
0.632
0.606
0.570
0.531
0.500
0.453
0.419
0.388
0.355
0.382
0.418
0.449
0.482
0.513
0.549
0.580
0.614
0.638
0.667
0.699
0.712
0.729
0.749
0.768
0.773
0.787
0.791
0.810
0.822
0.813
0.811
0.807
0.804
0.803
0.792
0.776
0.757
0.736
0.721
0.703
0.679
0.653
0.621
0.588
0.551
0.509
0.468
0.427
0.395
0.361
0.385
0.419
0.455
0.490
0.524
0.558
0.593
0.629
0.658
0.685
0.720
0.735
0.755
0.779
0.787
0.807
0.820
0.827
0.828
0.845
0.844
0.835
0.831
0.826
0.824
0.817
0.804
0.784
0.766
0.741
0.726
0.701
0.669
0.636
0.601
0.559
0.516
0.483
0.435
0.398
0.364
0.386
0.422
0.463
0.495
0.526
0.568
0.605
0.642
0.677
0.697
0.727
0.747
0.772
0.794
0.813
0.841
0.851
0.862
0.855
0.867
0.863
0.854
0.856
0.842
0.845
0.842
0.828
0.807
0.784
0.766
0.741
0.715
0.688
0.656
0.619
0.567
0.523
0.481
0.443
0.402
0.364
0.380
0.425
0.462
0.494
0.534
0.578
0.612
0.650
0.678
0.703
0.734
0.767
0.794
0.816
0.837
0.859
0.869
0.881
0.877
0.880
0.883
0.876
0.880
0.867
0.860
0.853
0.842
0.825
0.801
0.778
0.751
0.724
0.692
0.659
0.623
0.579
0.532
0.488
0.441
0.404
0.360
0.381
0.418
0.453
0.495
0.535
0.571
0.611
0.654
0.683
0.713
0.745
0.776
0.800
0.825
0.850
0.868
0.879
0.891
0.891
0.890
0.904
0.893
0.892
0.887
0.878
0.868
0.852
0.830
0.805
0.785
0.757
0.724
0.695
0.663
0.619
0.572
0.537
0.488
0.444
0.400
0.363
0.378
0.415
0.454
0.492
0.529
0.574
0.614
0.654
0.684
0.712
0.748
0.776
0.801
0.826
0.853
0.872
0.883
0.891
0.896
0.904
0.906
0.910
0.905
0.893
0.885
0.873
0.849
0.834
0.812
0.783
0.758
0.720
0.691
0.655
0.613
0.570
0.530
0.489
0.436
0.397
0.351
0.363
0.408
0.448
0.490
0.528
0.570
0.607
0.643
0.678
0.710
0.744
0.768
0.798
0.824
0.848
0.871
0.883
0.891
0.897
0.905
0.915
0.909
0.901
0.897
0.887
0.872
0.858
0.838
0.816
0.789
0.758
0.725
0.691
0.653
0.600
0.561
0.520
0.479
0.430
0.386
0.341
0.353
0.396
0.434
0.478
0.521
0.554
0.596
0.632
0.671
0.700
0.740
0.773
0.798
0.822
0.846
0.870
0.882
0.895
0.889
0.906
0.907
0.903
0.895
0.894
0.888
0.875
0.854
0.835
0.812
0.785
0.756
0.723
0.675
0.642
0.599
0.553
0.513
0.472
0.426
0.378
0.335
0.352
0.384
0.419
0.468
0.503
0.536
0.578
0.623
0.663
0.697
0.729
0.759
0.792
0.817
0.842
0.867
0.880
0.885
0.892
0.909
0.900
0.903
0.891
0.891
0.882
0.859
0.851
0.826
0.803
0.769
0.743
0.709
0.672
0.619
0.581
0.539
0.499
0.462
0.416
0.372
0.326
0.337
0.369
0.410
0.452
0.487
0.535
0.573
0.614
0.651
0.689
0.728
0.757
0.786
0.811
0.832
0.858
0.871
0.868
0.882
0.890
0.896
0.892
0.891
0.885
0.873
0.853
0.830
0.816
0.794
0.761
0.728
0.692
0.656
0.606
0.564
0.523
0.483
0.446
0.402
0.362
0.315
0.317
0.358
0.395
0.437
0.484
0.530
0.564
0.608
0.646
0.686
0.719
0.746
0.771
0.800
0.825
0.848
0.857
0.868
0.876
0.883
0.879
0.879
0.875
0.872
0.853
0.848
0.820
0.794
0.772
0.749
0.709
0.677
0.641
0.595
0.549
0.508
0.465
0.429
0.385
0.345
0.303
0.297
0.337
0.390
0.436
0.470
0.513
0.556
0.594
0.631
0.671
0.704
0.734
0.760
0.784
0.815
0.825
0.837
0.856
0.877
0.874
0.868
0.862
0.858
0.850
0.836
0.822
0.805
0.781
0.755
0.727
0.689
0.655
0.619
0.577
0.529
0.489
0.454
0.415
0.368
0.327
0.288
0.289
0.334
0.380
0.421
0.456
0.499
0.538
0.571
0.614
0.658
0.687
0.718
0.748
0.764
0.792
0.812
0.825
0.849
0.852
0.857
0.847
0.846
0.835
0.825
0.820
0.807
0.789
0.757
0.729
0.704
0.669
0.631
0.598
0.552
0.507
0.467
0.433
0.390
0.350
0.315
0.281
0.281
0.311
0.365
0.401
0.442
0.480
0.525
0.559
0.595
0.638
0.670
0.692
0.724
0.749
0.778
0.793
0.814
0.823
0.835
0.840
0.832
0.817
0.816
0.807
0.794
0.777
0.764
0.735
0.708
0.677
0.645
0.604
0.569
0.529
0.490
0.451
0.413
0.368
0.331
0.296
0.266
0.252
0.298
0.340
0.386
0.419
0.465
0.506
0.542
0.573
0.608
0.644
0.675
0.704
0.728
0.750
0.771
0.796
0.798
0.807
0.809
0.806
0.804
0.793
0.781
0.767
0.754
0.732
0.707
0.686
0.660
0.620
0.582
0.545
0.501
0.465
0.426
0.385
0.348
0.308
0.275
0.247
0.240
0.286
0.326
0.359
0.400
0.437
0.477
0.510
0.550
0.589
0.622
0.652
0.677
0.701
0.726
0.751
0.768
0.777
0.790
0.777
0.788
0.788
0.764
0.756
0.738
0.723
0.706
0.677
0.658
0.628
0.596
0.558
0.520
0.479
0.444
0.406
0.365
0.331
0.291
0.263
0.234
0.229
0.266
0.307
0.347
0.383
0.420
0.458
0.490
0.521
0.562
0.589
0.631
0.656
0.681
0.692
0.719
0.735
0.753
0.751
0.763
0.759
0.746
0.737
0.726
0.712
0.701
0.682
0.650
0.620
0.591
0.564
0.531
0.493
0.463
0.422
0.385
0.347
0.311
0.271
0.246
0.216
0.221
0.255
0.291
0.330
0.361
0.401
0.442
0.474
0.505
0.543
0.570
0.601
0.622
0.647
0.667
0.689
0.704
0.703
0.727
0.740
0.728
0.717
0.706
0.701
0.693
0.673
0.654
0.622
0.591
0.563
0.536
0.504
0.467
0.433
0.388
0.354
0.322
0.283
0.253
0.221
0.198
0.202
0.237
0.276
0.305
0.344
0.383
0.418
0.458
0.484
0.521
0.544
0.573
0.593
0.616
0.644
0.657
0.667
0.684
0.688
0.692
0.706
0.694
0.686
0.676
0.664
0.644
0.615
0.590
0.572
0.540
0.508
0.481
0.443
0.407
0.369
0.336
0.298
0.273
0.233
0.210
0.182
0.186
0.218
0.252
0.285
0.320
0.354
0.384
0.422
0.455
0.496
0.523
0.543
0.563
0.585
0.606
0.620
0.633
0.653
0.657
0.657
0.673
0.666
0.659
0.649
0.625
0.609
0.587
0.562
0.536
0.509
0.480
0.452
0.417
0.387
0.350
0.313
0.275
0.247
0.215
0.194
0.168
0.170
0.211
0.240
0.271
0.303
0.340
0.369
0.402
0.432
0.459
0.493
0.516
0.538
0.559
0.576
0.588
0.606
0.621
0.632
0.634
0.628
0.632
0.620
0.609
0.600
0.578
0.554
0.530
0.501
0.475
0.451
0.426
0.386
0.355
0.315
0.279
0.255
0.229
0.200
0.171
0.149
0.160
0.196
0.229
0.258
0.285
0.317
0.341
0.376
0.408
0.438
0.466
0.488
0.507
0.532
0.547
0.560
0.574
0.583
0.597
0.596
0.594
0.582
0.576
0.573
0.563
0.541
0.519
0.489
0.470
0.448
0.423
0.389
0.358
0.326
0.296
0.258
0.237
0.211
0.184
0.160
0.143
0.148
0.180
0.213
0.242
0.272
0.303
0.330
0.356
0.390
0.418
0.437
0.463
0.481
0.501
0.522
0.533
0.548
0.555
0.562
0.566
0.566
0.550
0.540
0.530
0.512
0.499
0.479
0.457
0.439
0.418
0.394
0.358
0.331
0.309
0.269
0.242
0.222
0.201
0.169
0.152
0.124
0.140
0.163
0.203
0.226
0.263
0.288
0.318
0.340
0.360
0.387
0.417
0.441
0.459
0.477
0.498
0.513
0.521
0.526
0.531
0.535
0.529
0.517
0.503
0.483
0.484
0.469
0.442
0.426
0.407
0.396
0.365
0.333
0.310
0.282
0.256
0.229
0.207
0.181
0.145
0.131
0.109
0.130
0.153
0.175
0.211
0.234
0.262
0.299
0.323
0.346
0.372
0.396
0.414
0.439
0.456
0.475
0.488
0.494
0.502
0.508
0.505
0.500
0.484
0.474
0.459
0.446
0.425
0.412
0.391
0.370
0.352
0.327
0.302
0.278
0.251
0.223
0.198
0.182
0.160
0.139
0.122
0.095
0.127
0.145
0.168
0.196
0.224
0.252
0.279
0.302
0.328
0.348
0.374
0.393
0.411
0.427
0.443
0.464
0.469
0.473
0.473
0.470
0.465
0.458
0.441
0.430
0.418
0.396
0.375
0.356
0.342
0.321
0.298
0.275
0.248
0.232
0.213
0.189
0.171
0.153
0.123
0.107
0.093
0.119
0.140
0.162
0.181
0.205
0.236
0.261
0.287
0.307
0.325
0.346
0.369
0.382
0.400
0.415
0.431
0.435
0.439
0.437
0.436
0.426
0.419
0.407
0.397
0.378
0.365
0.349
0.335
0.320
0.298
0.271
0.254
0.232
0.217
0.199
0.172
0.157
0.136
0.118
0.099
0.085
0.106
0.130
0.156
0.174
0.196
0.215
0.244
0.272
0.291
0.309
0.324
0.337
0.356
0.365
0.387
0.401
0.405
0.409
0.410
0.399
0.392
0.381
0.373
0.360
0.350
0.338
0.323
0.306
0.286
0.264
0.251
0.231
0.215
0.201
0.184
0.161
0.140
0.125
0.108
0.091
0.082
0.101
0.115
0.136
0.161
0.183
0.204
0.222
0.241
0.270
0.291
0.305
0.317
0.327
0.342
0.350
0.367
0.370
0.376
0.375
0.368
0.360
0.349
0.340
0.336
0.326
0.315
0.301
0.275
0.259
0.247
0.232
0.216
0.203
0.186
0.167
0.147
0.132
0.114
0.095
0.087
0.075
0.156
0.168
0.184
0.199
0.212
0.222
0.240
0.249
0.258
0.264
0.270
0.275
0.282
0.280
0.281
0.283
0.281
0.283
0.290
0.295
0.295
0.294
0.295
0.294
0.293
0.289
0.290
0.288
0.281
0.281
0.273
0.268
0.262
0.255
0.240
0.228
0.214
0.198
0.184
0.169
0.155
0.180
0.193
0.211
0.228
0.247
0.263
0.274
0.283
0.294
0.306
0.312
0.317
0.316
0.327
0.324
0.326
0.333
0.329
0.332
0.339
0.340
0.339
0.331
0.335
0.334
0.329
0.330
0.333
0.325
0.320
0.311
0.301
0.295
0.286
0.276
0.255
0.240
0.223
0.211
0.198
0.184
0.205
0.224
0.239
0.260
0.279
0.293
0.305
0.320
0.329
0.340
0.351
0.361
0.365
0.364
0.363
0.368
0.379
0.375
0.378
0.378
0.379
0.377
0.377
0.382
0.381
0.382
0.372
0.371
0.367
0.358
0.351
0.340
0.328
0.318
0.307
0.292
0.271
0.254
0.234
0.219
0.204
0.226
0.247
0.268
0.291
0.308
0.323
0.336
0.352
0.372
0.379
0.394
0.401
0.409
0.412
0.416
0.417
0.423
0.427
0.426
0.422
0.421
0.431
0.428
0.424
0.434
0.431
0.424
0.409
0.406
0.400
0.387
0.379
0.361
0.355
0.343
0.326
0.307
0.284
0.262
0.245
0.224
0.251
0.275
0.296
0.319
0.336
0.353
0.376
0.392
0.409
0.424
0.431
0.438
0.450
0.457
0.466
0.465
0.467
0.477
0.472
0.473
0.473
0.479
0.474
0.474
0.476
0.479
0.472
0.465
0.460
0.449
0.439
0.430
0.415
0.394
0.379
0.361
0.335
0.309
0.290
0.267
0.247
0.276
0.297
0.324
0.345
0.366
0.388
0.414
0.433
0.447
0.463
0.474
0.486
0.492
0.502
0.510
0.510
0.511
0.526
0.525
0.526
0.526
0.525
0.530
0.533
0.529
0.528
0.525
0.508
0.503
0.495
0.484
0.471
0.455
0.436
0.416
0.393
0.373
0.345
0.317
0.288
0.267
0.296
0.323
0.348
0.380
0.402
0.426
0.449
0.470
0.496
0.509
0.518
0.527
0.538
0.550
0.553
0.569
0.569
0.580
0.579
0.572
0.571
0.575
0.579
0.582
0.578
0.577
0.571
0.562
0.552
0.548
0.533
0.518
0.493
0.473
0.451
0.428
0.404
0.370
0.346
0.319
0.289
0.315
0.352
0.381
0.410
0.433
0.463
0.483
0.508
0.529
0.543
0.553
0.567
0.579
0.595
0.605
0.609
0.614
0.618
0.625
0.625
0.635
0.627
0.625
0.624
0.624
0.618
0.615
0.603
0.596
0.587
0.575
0.558
0.537
0.509
0.485
0.459
0.430
0.398
0.367
0.338
0.308
0.342
0.379
0.406
0.437
0.462
0.489
0.515
0.543
0.566
0.581
0.594
0.613
0.626
0.636
0.650
0.646
0.656
0.661
0.672
0.680
0.680
0.676
0.672
0.672
0.663
0.657
0.653
0.645
0.635
0.625
0.613
0.595
0.577
0.551
0.515
0.491
0.460
0.424
0.391
0.359
0.324
0.362
0.397
0.432
0.460
0.490
0.521
0.545
0.578
0.598
0.615
0.635
0.655
0.674
0.680
0.693
0.694
0.711
0.710
0.719
0.726
0.723
0.720
0.718
0.718
0.708
0.699
0.695
0.684
0.671
0.659
0.645
0.628
0.611
0.588
0.551
0.513
0.482
0.447
0.419
0.390
0.337
0.386
0.419
0.453
0.482
0.512
0.547
0.575
0.602
0.631
0.647
0.671
0.689
0.704
0.728
0.740
0.742
0.752
0.759
0.763
0.771
0.770
0.764
0.756
0.756
0.753
0.746
0.736
0.728
0.711
0.699
0.677
0.663
0.636
0.612
0.581
0.539
0.512
0.468
0.434
0.403
0.367
0.401
0.435
0.467
0.504
0.533
0.568
0.602
0.635
0.657
0.674
0.700
0.723
0.740
0.757
0.770
0.779
0.795
0.795
0.804
0.811
0.813
0.804
0.804
0.803
0.793
0.788
0.770
0.765
0.742
0.725
0.709
0.691
0.662
0.637
0.604
0.564
0.529
0.486
0.447
0.414
0.381
0.409
0.444
0.483
0.515
0.549
0.586
0.621
0.651
0.677
0.698
0.733
0.749
0.771
0.797
0.799
0.816
0.826
0.834
0.843
0.845
0.847
0.846
0.836
0.832
0.825
0.820
0.808
0.798
0.778
0.756
0.738
0.712
0.688
0.657
0.619
0.582
0.543
0.498
0.455
0.422
0.387
0.414
0.454
0.490
0.527
0.558
0.595
0.644
0.674
0.712
0.730
0.754
0.772
0.795
0.812
0.829
0.848
0.859
0.865
0.880
0.876
0.878
0.871
0.863
0.856
0.853
0.851
0.839
0.827
0.806
0.782
0.759
0.735
0.707
0.674
0.642
0.595
0.555
0.513
0.468
0.425
0.390
0.418
0.458
0.497
0.530
0.566
0.609
0.645
0.691
0.718
0.742
0.771
0.785
0.804
0.833
0.856
0.876
0.885
0.891
0.905
0.909
0.898
0.896
0.894
0.887
0.876
0.874
0.861
0.844
0.826
0.805
0.779
0.750
0.723
0.686
0.651
0.609
0.564
0.516
0.472
0.434
0.390
0.415
0.459
0.498
0.532
0.577
0.618
0.653
0.696
0.724
0.747
0.785
0.805
0.832
0.852
0.883
0.896
0.901
0.912
0.920
0.932
0.929
0.925
0.919
0.915
0.902
0.887
0.873
0.857
0.836
0.818
0.792
0.761
0.728
0.695
0.658
0.613
0.569
0.519
0.479
0.438
0.394
0.415
0.454
0.491
0.534
0.572
0.618
0.654
0.698
0.732
0.758
0.794
0.816
0.839
0.865
0.893
0.903
0.913
0.924
0.935
0.950
0.949
0.948
0.932
0.919
0.917
0.904
0.890
0.867
0.846
0.827
0.804
0.767
0.737
0.696
0.651
0.607
0.574
0.524
0.474
0.437
0.397
0.407
0.442
0.492
0.532
0.570
0.613
0.659
0.695
0.726
0.757
0.791
0.813
0.846
0.873
0.894
0.909
0.919
0.931
0.947
0.962
0.958
0.956
0.944
0.934
0.922
0.917
0.897
0.878
0.860
0.835
0.811
0.777
0.742
0.702
0.654
0.602
0.564
0.526
0.466
0.429
0.385
0.397
0.440
0.478
0.522
0.562
0.605
0.648
0.688
0.724
0.761
0.787
0.819
0.847
0.875
0.899
0.910
0.921
0.933
0.953
0.961
0.957
0.957
0.946
0.938
0.937
0.929
0.900
0.885
0.858
0.832
0.808
0.775
0.735
0.697
0.653
0.606
0.555
0.516
0.469
0.414
0.373
0.390
0.432
0.467
0.514
0.554
0.594
0.637
0.677
0.717
0.751
0.786
0.820
0.842
0.872
0.895
0.915
0.931
0.941
0.960
0.954
0.955
0.959
0.948
0.949
0.941
0.926
0.909
0.880
0.860
0.832
0.799
0.766
0.728
0.686
0.642
0.595
0.552
0.509
0.457
0.414
0.364
0.380
0.415
0.456
0.504
0.545
0.584
0.630
0.672
0.709
0.744
0.777
0.802
0.834
0.866
0.890
0.914
0.927
0.943
0.953
0.955
0.965
0.958
0.948
0.941
0.935
0.921
0.901
0.875
0.854
0.821
0.787
0.753
0.715
0.659
0.628
0.584
0.538
0.495
0.443
0.405
0.355
0.361
0.395
0.444
0.491
0.535
0.586
0.626
0.667
0.702
0.742
0.778
0.809
0.839
0.871
0.887
0.913
0.924
0.936
0.944
0.955
0.953
0.953
0.942
0.938
0.925
0.902
0.891
0.862
0.840
0.812
0.768
0.737
0.699
0.651
0.603
0.560
0.518
0.475
0.428
0.386
0.346
0.340
0.384
0.440
0.482
0.523
0.571
0.611
0.651
0.695
0.736
0.775
0.806
0.836
0.865
0.886
0.902
0.923
0.936
0.940
0.947
0.949
0.935
0.931
0.922
0.908
0.894
0.869
0.843
0.823
0.795
0.764
0.721
0.688
0.644
0.595
0.548
0.510
0.466
0.415
0.371
0.333
0.328
0.377
0.431
0.470
0.507
0.553
0.602
0.642
0.684
0.726
0.761
0.788
0.819
0.848
0.877
0.900
0.908
0.930
0.935
0.935
0.925
0.919
0.918
0.907
0.892
0.879
0.863
0.827
0.801
0.775
0.739
0.699
0.664
0.628
0.576
0.533
0.492
0.448
0.394
0.359
0.316
0.325
0.364
0.411
0.454
0.497
0.544
0.584
0.620
0.669
0.711
0.741
0.773
0.804
0.832
0.861
0.879
0.896
0.927
0.922
0.920
0.913
0.903
0.898
0.890
0.879
0.856
0.839
0.813
0.785
0.750
0.714
0.680
0.638
0.597
0.554
0.515
0.470
0.429
0.377
0.341
0.302
0.313
0.351
0.395
0.437
0.480
0.526
0.567
0.607
0.650
0.687
0.725
0.756
0.782
0.815
0.829
0.862
0.887
0.899
0.908
0.896
0.887
0.888
0.875
0.865
0.854
0.836
0.814
0.792
0.755
0.730
0.696
0.657
0.616
0.576
0.537
0.495
0.454
0.400
0.356
0.319
0.287
0.293
0.336
0.381
0.422
0.458
0.503
0.548
0.590
0.632
0.665
0.704
0.732
0.756
0.783
0.805
0.845
0.866
0.883
0.873
0.882
0.875
0.864
0.854
0.836
0.827
0.809
0.791
0.767
0.735
0.707
0.664
0.629
0.590
0.548
0.509
0.468
0.434
0.378
0.337
0.302
0.269
0.272
0.316
0.366
0.401
0.441
0.486
0.522
0.562
0.612
0.643
0.671
0.707
0.735
0.760
0.798
0.817
0.842
0.850
0.857
0.860
0.860
0.838
0.826
0.816
0.797
0.782
0.768
0.740
0.710
0.678
0.641
0.606
0.565
0.530
0.488
0.447
0.399
0.358
0.315
0.285
0.256
0.259
0.298
0.338
0.380
0.415
0.463
0.500
0.539
0.581
0.613
0.645
0.675
0.713
0.729
0.767
0.790
0.799
0.824
0.829
0.834
0.825
0.803
0.799
0.786
0.778
0.758
0.738
0.711
0.678
0.651
0.616
0.582
0.542
0.505
0.466
0.421
0.381
0.341
0.300
0.271
0.239
0.248
0.286
0.322
0.359
0.396
0.435
0.479
0.522
0.563
0.591
0.620
0.648
0.677
0.713
0.730
0.754
0.769
0.777
0.804
0.805
0.797
0.782
0.771
0.759
0.748
0.732
0.712
0.681
0.648
0.614
0.586
0.556
0.518
0.476
0.440
0.393
0.359
0.321
0.280
0.241
0.216
0.224
0.270
0.309
0.341
0.383
0.416
0.454
0.500
0.537
0.573
0.601
0.623
0.645
0.672
0.698
0.725
0.736
0.750
0.764
0.769
0.771
0.760
0.742
0.726
0.714
0.699
0.676
0.650
0.622
0.588
0.557
0.528
0.487
0.442
0.410
0.366
0.334
0.297
0.255
0.230
0.204
0.212
0.247
0.283
0.320
0.360
0.402
0.439
0.475
0.510
0.545
0.570
0.595
0.617
0.647
0.668
0.691
0.716
0.719
0.719
0.731
0.734
0.731
0.723
0.699
0.681
0.657
0.634
0.612
0.591
0.556
0.525
0.494
0.460
0.427
0.386
0.346
0.306
0.276
0.242
0.217
0.185
0.195
0.235
0.262
0.296
0.334
0.374
0.406
0.441
0.482
0.515
0.542
0.567
0.597
0.622
0.636
0.652
0.671
0.682
0.690
0.702
0.690
0.692
0.682
0.658
0.649
0.628
0.604
0.579
0.548
0.520
0.493
0.464
0.428
0.394
0.355
0.320
0.287
0.257
0.221
0.191
0.169
0.185
0.215
0.250
0.282
0.311
0.350
0.379
0.418
0.451
0.487
0.514
0.538
0.558
0.585
0.598
0.621
0.641
0.651
0.655
0.650
0.650
0.647
0.640
0.624
0.610
0.593
0.568
0.539
0.511
0.488
0.459
0.430
0.392
0.360
0.327
0.293
0.262
0.233
0.203
0.181
0.162
0.171
0.198
0.234
0.269
0.297
0.331
0.359
0.388
0.424
0.454
0.487
0.510
0.526
0.556
0.570
0.592
0.605
0.610
0.618
0.615
0.610
0.612
0.605
0.576
0.570
0.554
0.534
0.502
0.482
0.461
0.433
0.401
0.363
0.340
0.304
0.274
0.250
0.222
0.194
0.173
0.147
0.162
0.188
0.222
0.248
0.287
0.319
0.347
0.374
0.400
0.425
0.453
0.479
0.497
0.530
0.546
0.561
0.573
0.582
0.583
0.585
0.580
0.571
0.562
0.541
0.522
0.511
0.495
0.477
0.456
0.435
0.405
0.373
0.343
0.319
0.289
0.260
0.234
0.205
0.175
0.146
0.130
0.150
0.175
0.205
0.232
0.256
0.291
0.326
0.352
0.377
0.404
0.430
0.454
0.475
0.502
0.521
0.533
0.540
0.554
0.556
0.553
0.547
0.543
0.524
0.508
0.496
0.481
0.454
0.437
0.408
0.389
0.364
0.335
0.313
0.285
0.259
0.227
0.207
0.186
0.156
0.141
0.118
0.143
0.167
0.191
0.221
0.247
0.276
0.305
0.333
0.357
0.382
0.411
0.429
0.448
0.469
0.489
0.504
0.510
0.517
0.522
0.520
0.514
0.502
0.491
0.472
0.463
0.447
0.423
0.407
0.387
0.369
0.344
0.314
0.290
0.267
0.248
0.216
0.193
0.170
0.149
0.131
0.104
0.139
0.158
0.182
0.207
0.229
0.260
0.291
0.314
0.336
0.356
0.378
0.400
0.414
0.438
0.459
0.469
0.474
0.479
0.484
0.485
0.476
0.468
0.451
0.436
0.420
0.407
0.393
0.378
0.360
0.341
0.316
0.293
0.267
0.249
0.228
0.200
0.181
0.158
0.136
0.115
0.100
0.125
0.151
0.170
0.194
0.219
0.242
0.267
0.296
0.317
0.335
0.352
0.370
0.386
0.402
0.428
0.441
0.445
0.449
0.448
0.443
0.433
0.431
0.414
0.401
0.390
0.378
0.364
0.350
0.325
0.310
0.291
0.269
0.245
0.224
0.208
0.181
0.161
0.148
0.121
0.106
0.092
0.110
0.140
0.162
0.181
0.199
0.227
0.246
0.271
0.298
0.316
0.331
0.343
0.358
0.377
0.392
0.404
0.412
0.416
0.411
0.403
0.398
0.389
0.382
0.369
0.359
0.352
0.339
0.316
0.299
0.282
0.260
0.240
0.226
0.210
0.194
0.170
0.151
0.131
0.106
0.097
0.088
0.169
0.181
0.193
0.213
0.226
0.236
0.253
0.262
0.268
0.278
0.285
0.284
0.286
0.287
0.291
0.290
0.285
0.288
0.293
0.294
0.294
0.294
0.295
0.299
0.299
0.297
0.297
0.296
0.291
0.287
0.280
0.276
0.271
0.264
0.246
0.238
0.220
0.209
0.198
0.186
0.167
0.194
0.208
0.226
0.239
0.258
0.274
0.285
0.294
0.306
0.317
0.322
0.323
0.334
0.335
0.331
0.334
0.337
0.337
0.338
0.341
0.340
0.338
0.340
0.340
0.343
0.342
0.339
0.338
0.336
0.327
0.319
0.310
0.304
0.300
0.289
0.271
0.256
0.238
0.226
0.212
0.194
0.216
0.236
0.252
0.273
0.291
0.305
0.317
0.331
0.344
0.356
0.362
0.369
0.372
0.378
0.379
0.376
0.380
0.384
0.385
0.380
0.381
0.386
0.383
0.384
0.391
0.390
0.378
0.377
0.374
0.366
0.360
0.354
0.343
0.334
0.323
0.309
0.284
0.271
0.251
0.235
0.219
0.239
0.260
0.282
0.305
0.322
0.336
0.349
0.369
0.384
0.395
0.406
0.409
0.417
0.419
0.425
0.433
0.429
0.437
0.438
0.422
0.429
0.433
0.434
0.437
0.438
0.436
0.430
0.429
0.422
0.418
0.406
0.399
0.382
0.372
0.360
0.340
0.321
0.298
0.275
0.259
0.240
0.265
0.289
0.310
0.334
0.351
0.367
0.392
0.406
0.426
0.436
0.448
0.454
0.462
0.467
0.472
0.479
0.483
0.483
0.479
0.477
0.482
0.481
0.484
0.484
0.485
0.485
0.486
0.475
0.474
0.464
0.456
0.447
0.437
0.413
0.400
0.382
0.354
0.328
0.304
0.281
0.261
0.292
0.313
0.340
0.361
0.395
0.413
0.434
0.453
0.467
0.482
0.497
0.508
0.506
0.515
0.521
0.532
0.541
0.538
0.538
0.537
0.528
0.533
0.541
0.540
0.535
0.535
0.537
0.534
0.522
0.520
0.506
0.490
0.474
0.456
0.437
0.413
0.394
0.366
0.335
0.307
0.281
0.313
0.340
0.376
0.403
0.429
0.449
0.475
0.496
0.513
0.530
0.535
0.547
0.550
0.564
0.578
0.583
0.588
0.589
0.590
0.592
0.587
0.584
0.591
0.589
0.585
0.585
0.581
0.577
0.573
0.566
0.556
0.538
0.514
0.499
0.473
0.448
0.431
0.396
0.371
0.339
0.311
0.341
0.373
0.405
0.434
0.462
0.487
0.507
0.534
0.554
0.565
0.576
0.588
0.596
0.611
0.624
0.628
0.630
0.635
0.632
0.648
0.650
0.640
0.638
0.636
0.632
0.628
0.629
0.627
0.616
0.608
0.598
0.583
0.566
0.534
0.515
0.487
0.464
0.427
0.394
0.360
0.330
0.366
0.400
0.438
0.465
0.490
0.522
0.550
0.574
0.596
0.610
0.625
0.638
0.652
0.660
0.666
0.671
0.677
0.679
0.687
0.696
0.700
0.692
0.688
0.685
0.676
0.670
0.671
0.671
0.656
0.646
0.635
0.618
0.601
0.580
0.547
0.519
0.490
0.453
0.426
0.393
0.346
0.388
0.429
0.463
0.492
0.523
0.559
0.582
0.611
0.630
0.650
0.671
0.685
0.698
0.708
0.714
0.721
0.732
0.741
0.737
0.740
0.740
0.731
0.727
0.730
0.725
0.719
0.717
0.715
0.696
0.686
0.668
0.652
0.632
0.614
0.581
0.550
0.513
0.474
0.445
0.414
0.367
0.407
0.450
0.486
0.516
0.551
0.582
0.610
0.641
0.665
0.683
0.705
0.719
0.742
0.755
0.757
0.769
0.781
0.789
0.788
0.786
0.790
0.789
0.778
0.771
0.766
0.763
0.755
0.750
0.737
0.722
0.708
0.685
0.667
0.644
0.609
0.572
0.540
0.496
0.461
0.429
0.387
0.424
0.468
0.501
0.539
0.569
0.605
0.635
0.667
0.689
0.716
0.735
0.755
0.772
0.789
0.792
0.808
0.815
0.821
0.837
0.834
0.833
0.834
0.821
0.817
0.812
0.812
0.795
0.792
0.774
0.759
0.739
0.718
0.695
0.670
0.638
0.598
0.558
0.514
0.474
0.440
0.402
0.441
0.478
0.518
0.551
0.587
0.620
0.655
0.694
0.721
0.750
0.769
0.788
0.810
0.829
0.833
0.846
0.858
0.869
0.873
0.876
0.867
0.870
0.856
0.852
0.846
0.846
0.840
0.827
0.808
0.787
0.771
0.754
0.722
0.696
0.658
0.617
0.577
0.535
0.486
0.447
0.408
0.443
0.484
0.530
0.564
0.600
0.639
0.676
0.712
0.746
0.768
0.793
0.808
0.836
0.852
0.872
0.877
0.886
0.897
0.905
0.910
0.903
0.898
0.890
0.886
0.876
0.875
0.869
0.863
0.843
0.824
0.798
0.776
0.748
0.714
0.676
0.631
0.590
0.542
0.503
0.447
0.411
0.444
0.497
0.533
0.573
0.606
0.655
0.685
0.731
0.757
0.779
0.806
0.828
0.859
0.880
0.895
0.901
0.912
0.922
0.933
0.938
0.939
0.934
0.930
0.917
0.905
0.901
0.893
0.883
0.865
0.840
0.820
0.791
0.764
0.732
0.693
0.643
0.596
0.550
0.509
0.461
0.411
0.447
0.498
0.537
0.581
0.620
0.658
0.693
0.736
0.762
0.793
0.828
0.852
0.877
0.898
0.916
0.927
0.936
0.941
0.958
0.965
0.971
0.962
0.953
0.939
0.935
0.925
0.908
0.896
0.877
0.855
0.830
0.799
0.771
0.740
0.701
0.655
0.610
0.554
0.504
0.466
0.420
0.446
0.487
0.541
0.578
0.618
0.660
0.701
0.745
0.775
0.801
0.840
0.859
0.885
0.911
0.928
0.940
0.949
0.956
0.971
0.989
0.991
0.979
0.982
0.961
0.948
0.941
0.926
0.905
0.881
0.862
0.843
0.806
0.777
0.738
0.694
0.650
0.612
0.560
0.504
0.461
0.419
0.438
0.483
0.527
0.570
0.617
0.657
0.704
0.746
0.776
0.812
0.841
0.867
0.893
0.917
0.942
0.948
0.949
0.971
0.990
0.997
1.001
0.990
0.987
0.974
0.973
0.956
0.941
0.926
0.901
0.876
0.844
0.814
0.779
0.743
0.695
0.649
0.606
0.558
0.505
0.457
0.407
0.429
0.471
0.514
0.563
0.613
0.658
0.698
0.735
0.775
0.805
0.826
0.863
0.894
0.917
0.944
0.954
0.962
0.989
0.991
0.999
1.000
1.004
1.002
0.983
0.982
0.972
0.947
0.924
0.905
0.879
0.847
0.814
0.771
0.735
0.690
0.642
0.599
0.558
0.499
0.455
0.403
0.414
0.458
0.503
0.559
0.597
0.639
0.679
0.722
0.759
0.798
0.829
0.866
0.903
0.923
0.950
0.961
0.979
0.990
1.001
1.012
1.003
1.003
1.007
0.987
0.982
0.972
0.946
0.925
0.897
0.873
0.841
0.810
0.768
0.724
0.679
0.631
0.588
0.547
0.496
0.451
0.395
0.404
0.441
0.495
0.545
0.586
0.632
0.681
0.721
0.767
0.809
0.842
0.872
0.903
0.930
0.950
0.962
0.980
0.996
1.008
1.010
1.020
1.005
0.998
0.984
0.974
0.962
0.944
0.918
0.893
0.864
0.829
0.794
0.760
0.703
0.666
0.617
0.573
0.533
0.487
0.438
0.390
0.388
0.431
0.488
0.533
0.583
0.626
0.670
0.717
0.764
0.810
0.842
0.874
0.902
0.928
0.954
0.970
0.989
0.998
1.005
1.011
1.017
1.006
0.987
0.985
0.970
0.945
0.934
0.911
0.884
0.857
0.819
0.784
0.745
0.704
0.650
0.605
0.561
0.512
0.467
0.418
0.375
0.371
0.427
0.480
0.520
0.567
0.619
0.666
0.710
0.758
0.800
0.827
0.857
0.889
0.923
0.946
0.969
0.994
0.994
1.001
1.009
1.000
0.999
0.980
0.967
0.963
0.946
0.920
0.905
0.869
0.839
0.809
0.761
0.726
0.685
0.638
0.590
0.550
0.501
0.450
0.403
0.354
0.360
0.404
0.464
0.508
0.547
0.597
0.645
0.683
0.736
0.775
0.810
0.841
0.873
0.912
0.943
0.963
0.993
1.001
0.997
0.998
0.999
0.981
0.975
0.964
0.941
0.938
0.917
0.893
0.856
0.819
0.787
0.746
0.703
0.666
0.616
0.567
0.527
0.478
0.431
0.387
0.339
0.351
0.401
0.445
0.491
0.533
0.585
0.627
0.665
0.721
0.760
0.792
0.826
0.863
0.890
0.925
0.954
0.971
0.988
0.989
0.983
0.977
0.975
0.966
0.948
0.929
0.913
0.893
0.871
0.842
0.804
0.767
0.729
0.682
0.641
0.596
0.551
0.508
0.462
0.407
0.369
0.325
0.338
0.386
0.430
0.471
0.514
0.569
0.609
0.649
0.698
0.737
0.773
0.814
0.843
0.874
0.913
0.936
0.956
0.968
0.972
0.963
0.967
0.961
0.953
0.928
0.906
0.892
0.874
0.845
0.815
0.787
0.747
0.699
0.658
0.616
0.575
0.531
0.488
0.441
0.390
0.350
0.308
0.319
0.371
0.412
0.455
0.502
0.546
0.589
0.629
0.681
0.715
0.760
0.790
0.824
0.855
0.879
0.912
0.936
0.944
0.938
0.943
0.954
0.942
0.927
0.912
0.888
0.876
0.851
0.828
0.796
0.758
0.720
0.675
0.638
0.590
0.549
0.507
0.466
0.419
0.374
0.328
0.291
0.306
0.354
0.394
0.434
0.485
0.529
0.568
0.605
0.658
0.695
0.733
0.769
0.795
0.833
0.864
0.885
0.911
0.911
0.914
0.921
0.922
0.926
0.903
0.885
0.856
0.841
0.826
0.804
0.767
0.730
0.691
0.654
0.609
0.567
0.523
0.476
0.434
0.394
0.347
0.307
0.276
0.286
0.328
0.375
0.416
0.464
0.511
0.550
0.587
0.630
0.664
0.702
0.729
0.773
0.803
0.834
0.858
0.863
0.883
0.891
0.891
0.894
0.894
0.879
0.859
0.837
0.816
0.792
0.772
0.740
0.701
0.667
0.630
0.588
0.546
0.497
0.454
0.416
0.381
0.332
0.293
0.259
0.273
0.309
0.351
0.391
0.436
0.484
0.526
0.563
0.607
0.641
0.681
0.710
0.740
0.782
0.800
0.810
0.821
0.845
0.861
0.864
0.861
0.857
0.851
0.832
0.811
0.790
0.765
0.737
0.703
0.673
0.641
0.605
0.568
0.519
0.479
0.429
0.397
0.356
0.316
0.270
0.239
0.255
0.297
0.334
0.369
0.417
0.457
0.500
0.544
0.588
0.621
0.656
0.683
0.713
0.733
0.764
0.776
0.796
0.809
0.829
0.827
0.831
0.826
0.817
0.802
0.779
0.766
0.737
0.710
0.681
0.648
0.603
0.566
0.529
0.484
0.449
0.403
0.365
0.323
0.285
0.250
0.218
0.233
0.275
0.315
0.355
0.398
0.438
0.477
0.512
0.554
0.594
0.625
0.651
0.675
0.698
0.725
0.749
0.770
0.775
0.782
0.790
0.800
0.798
0.787
0.774
0.746
0.723
0.707
0.677
0.653
0.614
0.583
0.544
0.508
0.466
0.425
0.382
0.333
0.305
0.273
0.235
0.206
0.216
0.254
0.292
0.324
0.366
0.408
0.446
0.486
0.519
0.555
0.592
0.614
0.645
0.674
0.696
0.715
0.726
0.737
0.747
0.753
0.754
0.753
0.745
0.732
0.707
0.689
0.667
0.646
0.614
0.581
0.550
0.517
0.483
0.432
0.389
0.351
0.320
0.289
0.254
0.218
0.186
0.205
0.238
0.271
0.306
0.350
0.382
0.423
0.464
0.499
0.530
0.562
0.583
0.617
0.638
0.667
0.684
0.690
0.701
0.710
0.715
0.706
0.708
0.706
0.697
0.665
0.648
0.619
0.598
0.562
0.534
0.504
0.473
0.440
0.403
0.367
0.324
0.289
0.260
0.231
0.199
0.178
0.191
0.220
0.258
0.295
0.330
0.357
0.397
0.427
0.470
0.498
0.529
0.557
0.587
0.606
0.628
0.651
0.657
0.673
0.675
0.677
0.672
0.664
0.652
0.647
0.619
0.604
0.579
0.559
0.525
0.502
0.477
0.445
0.409
0.373
0.343
0.307
0.279
0.248
0.217
0.187
0.163
0.177
0.209
0.242
0.269
0.310
0.345
0.375
0.408
0.440
0.463
0.497
0.520
0.556
0.575
0.598
0.621
0.630
0.637
0.643
0.639
0.637
0.631
0.616
0.602
0.572
0.563
0.545
0.520
0.491
0.473
0.442
0.414
0.380
0.356
0.324
0.292
0.257
0.235
0.198
0.175
0.149
0.172
0.195
0.228
0.256
0.283
0.315
0.352
0.380
0.407
0.445
0.468
0.493
0.524
0.551
0.571
0.582
0.603
0.607
0.606
0.600
0.603
0.594
0.581
0.564
0.539
0.524
0.502
0.477
0.453
0.433
0.412
0.383
0.353
0.327
0.301
0.270
0.241
0.210
0.181
0.160
0.139
0.163
0.185
0.208
0.241
0.269
0.303
0.330
0.360
0.385
0.412
0.442
0.469
0.494
0.517
0.535
0.548
0.565
0.565
0.566
0.560
0.558
0.554
0.544
0.533
0.510
0.487
0.471
0.444
0.422
0.403
0.378
0.356
0.325
0.299
0.278
0.249
0.226
0.197
0.165
0.149
0.126
0.155
0.176
0.200
0.227
0.257
0.282
0.315
0.340
0.363
0.384
0.416
0.433
0.456
0.477
0.495
0.504
0.512
0.525
0.526
0.523
0.522
0.514
0.499
0.490
0.461
0.454
0.436
0.418
0.397
0.375
0.355
0.328
0.307
0.283
0.263
0.232
0.204
0.183
0.159
0.134
0.115
0.144
0.168
0.189
0.211
0.237
0.264
0.299
0.322
0.344
0.363
0.381
0.402
0.419
0.447
0.466
0.474
0.481
0.483
0.491
0.490
0.489
0.469
0.460
0.443
0.428
0.411
0.402
0.385
0.371
0.345
0.329
0.308
0.285
0.262
0.244
0.208
0.189
0.167
0.140
0.122
0.103
0.127
0.156
0.180
0.200
0.225
0.246
0.268
0.301
0.322
0.340
0.356
0.374
0.384
0.409
0.428
0.439
0.445
0.447
0.445
0.450
0.439
0.437
0.424
0.413
0.394
0.383
0.370
0.352
0.326
0.312
0.293
0.278
0.256
0.235
0.213
0.190
0.172
0.158
0.129
0.108
0.098
0.182
0.194
0.206
0.222
0.233
0.244
0.262
0.269
0.275
0.284
0.292
0.295
0.293
0.293
0.295
0.294
0.291
0.290
0.294
0.299
0.296
0.291
0.297
0.298
0.305
0.297
0.303
0.299
0.295
0.292
0.285
0.286
0.282
0.276
0.259
0.251
0.234
0.222
0.211
0.199
0.184
0.204
0.219
0.236
0.249
0.268
0.284
0.294
0.303
0.314
0.324
0.328
0.330
0.338
0.342
0.341
0.338
0.340
0.343
0.339
0.340
0.339
0.344
0.342
0.341
0.347
0.348
0.341
0.341
0.340
0.336
0.329
0.322
0.317
0.314
0.299
0.281
0.267
0.249
0.237
0.223
0.208
0.228
0.247
0.263
0.284
0.303
0.316
0.327
0.336
0.349
0.364
0.369
0.377
0.378
0.380
0.381
0.381
0.391
0.390
0.391
0.379
0.384
0.388
0.381
0.390
0.391
0.392
0.380
0.380
0.383
0.385
0.379
0.371
0.356
0.348
0.336
0.320
0.300
0.281
0.262
0.247
0.230
0.251
0.273
0.294
0.318
0.334
0.352
0.365
0.384
0.398
0.404
0.409
0.418
0.424
0.422
0.423
0.439
0.441
0.444
0.436
0.427
0.431
0.435
0.443
0.437
0.439
0.444
0.442
0.437
0.436
0.433
0.419
0.415
0.397
0.388
0.375
0.361
0.334
0.315
0.292
0.271
0.252
0.278
0.303
0.322
0.356
0.373
0.393
0.414
0.431
0.446
0.455
0.466
0.470
0.475
0.471
0.474
0.484
0.492
0.491
0.486
0.490
0.479
0.486
0.492
0.488
0.487
0.490
0.498
0.489
0.485
0.482
0.470
0.459
0.450
0.426
0.413
0.401
0.379
0.352
0.331
0.303
0.278
0.306
0.336
0.364
0.389
0.415
0.434
0.454
0.472
0.484
0.502
0.512
0.521
0.524
0.525
0.533
0.535
0.547
0.551
0.542
0.542
0.539
0.540
0.543
0.541
0.543
0.542
0.551
0.545
0.534
0.530
0.523
0.506
0.488
0.475
0.456
0.437
0.414
0.387
0.360
0.334
0.308
0.336
0.369
0.397
0.425
0.447
0.466
0.492
0.512
0.528
0.543
0.552
0.562
0.565
0.570
0.588
0.591
0.599
0.599
0.599
0.605
0.604
0.590
0.592
0.594
0.588
0.597
0.595
0.593
0.584
0.579
0.571
0.554
0.535
0.521
0.501
0.471
0.451
0.414
0.389
0.361
0.332
0.362
0.395
0.428
0.455
0.487
0.513
0.541
0.565
0.584
0.596
0.605
0.616
0.627
0.632
0.642
0.633
0.646
0.646
0.655
0.656
0.655
0.651
0.644
0.638
0.635
0.641
0.643
0.640
0.626
0.620
0.611
0.602
0.587
0.556
0.533
0.507
0.484
0.449
0.419
0.384
0.351
0.390
0.423
0.458
0.499
0.525
0.552
0.576
0.599
0.619
0.633
0.651
0.658
0.673
0.687
0.690
0.692
0.695
0.700
0.707
0.703
0.703
0.702
0.692
0.692
0.695
0.684
0.684
0.681
0.668
0.659
0.649
0.638
0.622
0.599
0.570
0.539
0.510
0.473
0.446
0.408
0.370
0.412
0.460
0.494
0.524
0.551
0.583
0.606
0.630
0.652
0.674
0.690
0.703
0.715
0.730
0.737
0.748
0.754
0.762
0.762
0.755
0.750
0.752
0.739
0.739
0.744
0.736
0.730
0.727
0.717
0.701
0.692
0.678
0.654
0.633
0.602
0.571
0.533
0.495
0.466
0.434
0.394
0.441
0.481
0.514
0.545
0.576
0.607
0.639
0.661
0.689
0.704
0.725
0.744
0.761
0.774
0.782
0.799
0.800
0.810
0.808
0.809
0.802
0.805
0.794
0.789
0.789
0.789
0.779
0.770
0.755
0.742
0.734
0.712
0.691
0.669
0.639
0.597
0.564
0.513
0.483
0.450
0.407
0.459
0.496
0.530
0.565
0.599
0.632
0.661
0.693
0.718
0.743
0.766
0.786
0.805
0.819
0.828
0.843
0.843
0.854
0.854
0.853
0.854
0.847
0.834
0.829
0.838
0.832
0.820
0.807
0.794
0.780
0.767
0.743
0.720
0.692
0.660
0.625
0.589
0.536
0.495
0.461
0.425
0.469
0.507
0.545
0.583
0.614
0.652
0.687
0.721
0.752
0.776
0.796
0.813
0.835
0.849
0.866
0.879
0.885
0.893
0.894
0.889
0.895
0.888
0.876
0.865
0.874
0.872
0.868
0.857
0.839
0.819
0.804
0.785
0.754
0.724
0.684
0.645
0.601
0.554
0.517
0.469
0.432
0.475
0.512
0.557
0.596
0.629
0.672
0.706
0.745
0.776
0.797
0.819
0.841
0.859
0.877
0.901
0.911
0.916
0.925
0.926
0.924
0.931
0.932
0.917
0.903
0.906
0.904
0.895
0.887
0.867
0.850
0.825
0.803
0.778
0.748
0.714
0.660
0.615
0.571
0.526
0.486
0.440
0.477
0.526
0.565
0.601
0.644
0.688
0.722
0.763
0.790
0.812
0.834
0.856
0.886
0.915
0.928
0.935
0.939
0.950
0.956
0.958
0.968
0.972
0.957
0.945
0.938
0.927
0.917
0.908
0.891
0.872
0.849
0.817
0.791
0.760
0.725
0.679
0.630
0.575
0.533
0.492
0.444
0.484
0.525
0.569
0.613
0.653
0.691
0.731
0.770
0.797
0.829
0.864
0.886
0.914
0.941
0.953
0.955
0.964
0.975
0.990
0.994
0.991
0.999
0.982
0.970
0.959
0.958
0.934
0.924
0.906
0.885
0.865
0.834
0.799
0.766
0.730
0.679
0.641
0.589
0.537
0.493
0.450
0.481
0.524
0.572
0.614
0.651
0.695
0.741
0.785
0.814
0.841
0.872
0.900
0.932
0.958
0.965
0.971
0.986
0.996
1.005
1.012
1.017
1.018
1.004
0.997
0.978
0.976
0.967
0.951
0.920
0.906
0.880
0.847
0.815
0.776
0.728
0.679
0.640
0.595
0.541
0.492
0.436
0.475
0.521
0.565
0.608
0.658
0.699
0.743
0.781
0.816
0.848
0.876
0.913
0.945
0.968
0.983
0.990
1.004
1.019
1.019
1.025
1.035
1.034
1.025
1.018
0.998
0.995
0.976
0.959
0.938
0.915
0.887
0.857
0.820
0.778
0.729
0.684
0.644
0.594
0.543
0.484
0.433
0.463
0.509
0.557
0.608
0.652
0.693
0.734
0.769
0.818
0.852
0.882
0.913
0.944
0.966
0.984
1.000
1.024
1.032
1.038
1.039
1.047
1.040
1.032
1.030
1.010
1.005
0.989
0.967
0.945
0.919
0.887
0.855
0.820
0.775
0.725
0.677
0.632
0.590
0.534
0.487
0.428
0.448
0.502
0.546
0.598
0.638
0.681
0.726
0.778
0.824
0.859
0.886
0.919
0.949
0.968
0.995
1.013
1.024
1.040
1.051
1.056
1.057
1.049
1.038
1.028
1.024
1.012
0.990
0.970
0.938
0.915
0.882
0.849
0.810
0.761
0.720
0.674
0.617
0.575
0.527
0.480
0.429
0.437
0.476
0.537
0.589
0.634
0.678
0.733
0.777
0.824
0.861
0.890
0.922
0.952
0.981
1.008
1.022
1.041
1.046
1.065
1.070
1.059
1.056
1.044
1.030
1.027
1.005
0.988
0.970
0.940
0.911
0.875
0.833
0.802
0.749
0.703
0.652
0.607
0.561
0.513
0.463
0.420
0.423
0.475
0.524
0.568
0.620
0.680
0.724
0.768
0.812
0.851
0.883
0.912
0.956
0.985
1.007
1.039
1.045
1.056
1.071
1.075
1.068
1.066
1.048
1.030
1.023
0.999
0.984
0.962
0.930
0.904
0.869
0.824
0.785
0.743
0.691
0.641
0.600
0.548
0.502
0.447
0.406
0.405
0.458
0.512
0.561
0.611
0.668
0.709
0.754
0.799
0.842
0.874
0.908
0.944
0.974
1.001
1.030
1.047
1.064
1.068
1.070
1.071
1.061
1.044
1.029
1.017
0.989
0.971
0.952
0.922
0.887
0.861
0.815
0.771
0.729
0.672
0.626
0.585
0.538
0.487
0.435
0.388
0.389
0.444
0.502
0.547
0.593
0.650
0.696
0.736
0.786
0.825
0.866
0.892
0.930
0.964
0.992
1.019
1.043
1.053
1.065
1.066
1.060
1.045
1.035
1.027
1.001
0.980
0.959
0.935
0.908
0.871
0.836
0.799
0.755
0.712
0.656
0.609
0.562
0.519
0.469
0.418
0.367
0.378
0.429
0.474
0.524
0.578
0.634
0.678
0.718
0.767
0.807
0.844
0.879
0.913
0.944
0.984
1.008
1.030
1.040
1.055
1.058
1.058
1.042
1.031
1.018
0.987
0.957
0.939
0.917
0.893
0.850
0.817
0.778
0.733
0.686
0.632
0.587
0.538
0.492
0.443
0.392
0.350
0.367
0.414
0.458
0.506
0.552
0.607
0.651
0.705
0.749
0.785
0.822
0.856
0.894
0.929
0.962
0.998
1.010
1.024
1.037
1.039
1.036
1.026
1.020
0.998
0.971
0.946
0.922
0.893
0.870
0.836
0.798
0.753
0.712
0.661
0.610
0.563
0.522
0.470
0.420
0.378
0.337
0.344
0.398
0.440
0.490
0.536
0.586
0.632
0.680
0.728
0.764
0.801
0.841
0.875
0.911
0.941
0.966
0.987
1.002
1.011
1.020
1.011
1.007
0.986
0.980
0.960
0.923
0.898
0.875
0.846
0.811
0.774
0.726
0.687
0.639
0.588
0.542
0.498
0.449
0.402
0.361
0.320
0.328
0.377
0.428
0.469
0.518
0.569
0.610
0.658
0.701
0.744
0.777
0.816
0.853
0.891
0.915
0.940
0.968
0.984
0.984
0.987
0.990
0.982
0.973
0.946
0.928
0.909
0.877
0.852
0.824
0.783
0.742
0.699
0.659
0.614
0.557
0.512
0.464
0.426
0.379
0.340
0.301
0.316
0.362
0.409
0.448
0.497
0.551
0.592
0.640
0.683
0.719
0.752
0.786
0.829
0.865
0.885
0.913
0.938
0.956
0.960
0.954
0.953
0.955
0.944
0.923
0.904
0.881
0.861
0.833
0.799
0.761
0.722
0.680
0.635
0.590
0.531
0.490
0.445
0.408
0.361
0.323
0.278
0.297
0.335
0.385
0.432
0.476
0.524
0.571
0.614
0.657
0.693
0.726
0.759
0.797
0.840
0.860
0.877
0.900
0.916
0.921
0.927
0.918
0.916
0.916
0.907
0.885
0.856
0.830
0.789
0.768
0.737
0.695
0.657
0.622
0.566
0.515
0.467
0.426
0.382
0.340
0.300
0.261
0.275
0.322
0.363
0.406
0.454
0.493
0.536
0.595
0.637
0.673
0.705
0.737
0.773
0.800
0.822
0.842
0.857
0.874
0.889
0.886
0.891
0.891
0.882
0.877
0.857
0.827
0.796
0.764
0.733
0.703
0.658
0.629
0.587
0.547
0.493
0.451
0.404
0.361
0.321
0.274
0.236
0.260
0.296
0.343
0.385
0.437
0.476
0.518
0.563
0.607
0.650
0.682
0.710
0.741
0.764
0.785
0.807
0.827
0.836
0.843
0.850
0.860
0.859
0.849
0.829
0.814
0.792
0.765
0.739
0.702
0.670
0.621
0.588
0.555
0.512
0.464
0.410
0.373
0.334
0.299
0.259
0.224
0.239
0.282
0.318
0.361
0.406
0.442
0.485
0.525
0.566
0.608
0.638
0.670
0.699
0.736
0.753
0.771
0.779
0.789
0.803
0.812
0.813
0.807
0.804
0.791
0.774
0.747
0.719
0.700
0.663
0.624
0.595
0.563
0.524
0.473
0.430
0.391
0.353
0.313
0.280
0.241
0.210
0.221
0.256
0.296
0.333
0.380
0.415
0.449
0.496
0.538
0.570
0.600
0.631
0.659
0.693
0.719
0.730
0.746
0.759
0.760
0.768
0.764
0.769
0.756
0.748
0.735
0.703
0.674
0.646
0.617
0.579
0.561
0.530
0.493
0.445
0.415
0.369
0.325
0.292
0.263
0.221
0.194
0.211
0.244
0.278
0.321
0.363
0.397
0.426
0.463
0.507
0.542
0.570
0.604
0.630
0.654
0.685
0.700
0.708
0.715
0.730
0.735
0.731
0.716
0.715
0.705
0.688
0.656
0.637
0.610
0.582
0.550
0.523
0.492
0.443
0.409
0.377
0.338
0.308
0.276
0.242
0.211
0.179
0.192
0.226
0.260
0.294
0.337
0.374
0.410
0.442
0.480
0.505
0.540
0.568
0.601
0.621
0.650
0.664
0.676
0.681
0.691
0.694
0.689
0.685
0.676
0.657
0.645
0.610
0.587
0.564
0.538
0.511
0.478
0.453
0.417
0.387
0.357
0.315
0.286
0.258
0.226
0.194
0.172
0.187
0.211
0.246
0.276
0.309
0.339
0.382
0.412
0.440
0.476
0.509
0.531
0.571
0.595
0.615
0.633
0.644
0.649
0.655
0.655
0.654
0.650
0.635
0.621
0.597
0.567
0.553
0.531
0.499
0.469
0.447
0.417
0.389
0.357
0.329
0.301
0.273
0.246
0.212
0.178
0.157
0.176
0.200
0.229
0.262
0.289
0.326
0.355
0.390
0.417
0.454
0.477
0.505
0.539
0.562
0.575
0.601
0.611
0.615
0.618
0.612
0.606
0.604
0.596
0.579
0.556
0.528
0.507
0.479
0.460
0.436
0.415
0.387
0.359
0.335
0.304
0.278
0.252
0.225
0.195
0.170
0.145
0.170
0.192
0.216
0.245
0.277
0.311
0.338
0.364
0.389
0.415
0.448
0.466
0.501
0.527
0.540
0.555
0.564
0.570
0.575
0.568
0.563
0.557
0.550
0.534
0.515
0.489
0.474
0.453
0.434
0.411
0.385
0.362
0.335
0.309
0.288
0.267
0.237
0.205
0.177
0.154
0.131
0.160
0.182
0.206
0.234
0.258
0.283
0.321
0.345
0.368
0.389
0.411
0.435
0.459
0.491
0.501
0.515
0.521
0.528
0.534
0.528
0.523
0.513
0.495
0.484
0.472
0.455
0.439
0.424
0.406
0.379
0.358
0.336
0.315
0.290
0.271
0.246
0.215
0.190
0.165
0.143
0.119
0.146
0.172
0.194
0.215
0.242
0.264
0.292
0.324
0.346
0.365
0.379
0.398
0.420
0.442
0.460
0.470
0.474
0.480
0.488
0.488
0.483
0.473
0.457
0.447
0.432
0.412
0.399
0.384
0.365
0.349
0.333
0.313
0.290
0.267
0.244
0.218
0.194
0.173
0.151
0.126
0.110
0.190
0.203
0.215
0.230
0.241
0.252
0.264
0.276
0.281
0.289
0.296
0.297
0.297
0.293
0.298
0.296
0.292
0.285
0.289
0.294
0.294
0.290
0.292
0.301
0.306
0.300
0.302
0.300
0.300
0.303
0.298
0.296
0.293
0.281
0.271
0.259
0.247
0.235
0.220
0.208
0.192
0.213
0.228
0.246
0.259
0.277
0.292
0.306
0.314
0.320
0.329
0.332
0.333
0.337
0.344
0.342
0.341
0.341
0.346
0.338
0.335
0.341
0.339
0.339
0.342
0.345
0.346
0.340
0.350
0.350
0.344
0.339
0.332
0.328
0.320
0.308
0.295
0.280
0.263
0.250
0.232
0.215
0.238
0.254
0.277
0.296
0.317
0.329
0.340
0.349
0.360
0.374
0.378
0.380
0.380
0.383
0.383
0.379
0.393
0.399
0.389
0.377
0.385
0.382
0.383
0.386
0.389
0.390
0.392
0.394
0.395
0.394
0.385
0.378
0.369
0.362
0.350
0.327
0.315
0.296
0.282
0.266
0.248
0.262
0.288
0.310
0.333
0.354
0.368
0.380
0.398
0.413
0.420
0.424
0.430
0.435
0.429
0.425
0.436
0.447
0.445
0.443
0.432
0.427
0.440
0.438
0.438
0.441
0.449
0.451
0.444
0.443
0.441
0.432
0.423
0.408
0.405
0.392
0.377
0.351
0.334
0.309
0.291
0.272
0.290
0.324
0.343
0.369
0.387
0.410
0.426
0.443
0.456
0.464
0.473
0.476
0.483
0.484
0.491
0.491
0.493
0.488
0.498
0.491
0.484
0.489
0.488
0.485
0.490
0.498
0.500
0.492
0.490
0.488
0.477
0.468
0.464
0.446
0.428
0.414
0.389
0.366
0.345
0.321
0.296
0.328
0.351
0.381
0.404
0.434
0.452
0.471
0.489
0.504
0.513
0.525
0.532
0.529
0.530
0.542
0.542
0.553
0.552
0.555
0.552
0.551
0.539
0.541
0.546
0.550
0.551
0.553
0.553
0.544
0.537
0.531
0.522
0.509
0.490
0.470
0.452
0.425
0.400
0.375
0.348
0.325
0.351
0.384
0.417
0.445
0.469
0.497
0.519
0.538
0.552
0.570
0.577
0.581
0.582
0.584
0.602
0.599
0.598
0.601
0.608
0.606
0.611
0.598
0.590
0.596
0.595
0.598
0.600
0.600
0.590
0.587
0.585
0.569
0.548
0.531
0.513
0.491
0.467
0.430
0.403
0.372
0.347
0.378
0.418
0.452
0.486
0.514
0.536
0.559
0.582
0.596
0.610
0.618
0.626
0.632
0.651
0.657
0.655
0.658
0.653
0.661
0.657
0.657
0.652
0.642
0.648
0.645
0.644
0.646
0.645
0.633
0.633
0.626
0.614
0.601
0.570
0.547
0.523
0.501
0.466
0.436
0.401
0.369
0.412
0.450
0.491
0.519
0.545
0.568
0.595
0.617
0.636
0.648
0.660
0.674
0.687
0.701
0.701
0.709
0.720
0.723
0.724
0.710
0.705
0.704
0.704
0.701
0.700
0.690
0.687
0.686
0.675
0.672
0.665
0.651
0.637
0.615
0.584
0.556
0.528
0.492
0.464
0.430
0.388
0.448
0.481
0.515
0.546
0.573
0.604
0.628
0.651
0.676
0.691
0.709
0.716
0.726
0.741
0.743
0.762
0.773
0.782
0.774
0.769
0.763
0.756
0.750
0.747
0.750
0.743
0.744
0.738
0.733
0.720
0.709
0.694
0.678
0.654
0.621
0.589
0.552
0.514
0.485
0.453
0.412
0.466
0.501
0.536
0.568
0.599
0.629
0.659
0.684
0.710
0.731
0.746
0.762
0.778
0.790
0.799
0.809
0.814
0.823
0.815
0.821
0.822
0.814
0.807
0.803
0.805
0.794
0.785
0.782
0.773
0.762
0.752
0.732
0.708
0.687
0.652
0.621
0.587
0.537
0.502
0.468
0.425
0.481
0.517
0.554
0.589
0.623
0.659
0.686
0.717
0.741
0.768
0.789
0.803
0.820
0.834
0.844
0.855
0.868
0.878
0.875
0.865
0.863
0.861
0.853
0.845
0.847
0.847
0.841
0.829
0.823
0.807
0.795
0.775
0.747
0.719
0.682
0.646
0.604
0.561
0.519
0.485
0.436
0.492
0.528
0.569
0.611
0.644
0.679
0.714
0.747
0.781
0.800
0.818
0.833
0.856
0.871
0.883
0.895
0.908
0.914
0.909
0.903
0.912
0.904
0.900
0.896
0.889
0.885
0.879
0.874
0.857
0.840
0.822
0.803
0.779
0.753
0.718
0.671
0.631
0.576
0.538
0.493
0.451
0.498
0.540
0.586
0.624
0.662
0.705
0.734
0.773
0.801
0.821
0.841
0.861
0.885
0.907
0.918
0.927
0.935
0.950
0.943
0.940
0.949
0.953
0.944
0.932
0.924
0.915
0.908
0.906
0.892
0.868
0.848
0.823
0.800
0.771
0.738
0.692
0.647
0.598
0.552
0.507
0.459
0.508
0.550
0.593
0.634
0.678
0.715
0.750
0.790
0.816
0.836
0.866
0.892
0.908
0.938
0.947
0.957
0.965
0.975
0.976
0.986
0.987
0.987
0.981
0.972
0.954
0.948
0.932
0.924
0.913
0.891
0.870
0.843
0.814
0.781
0.749
0.704
0.663
0.608
0.564
0.513
0.464
0.508
0.552
0.598
0.641
0.681
0.724
0.764
0.802
0.829
0.864
0.896
0.917
0.947
0.971
0.981
0.991
1.002
1.006
1.013
1.019
1.010
1.013
1.011
1.002
0.989
0.978
0.967
0.950
0.938
0.919
0.896
0.862
0.831
0.791
0.755
0.705
0.667
0.622
0.565
0.523
0.466
0.507
0.552
0.599
0.646
0.685
0.729
0.771
0.815
0.848
0.885
0.911
0.935
0.966
0.991
1.002
1.007
1.028
1.038
1.043
1.036
1.038
1.041
1.033
1.021
1.020
1.007
0.992
0.981
0.959
0.938
0.913
0.882
0.843
0.807
0.759
0.714
0.666
0.621
0.565
0.519
0.470
0.503
0.548
0.594
0.641
0.688
0.729
0.778
0.819
0.858
0.889
0.914
0.943
0.975
1.001
1.012
1.021
1.048
1.054
1.067
1.071
1.054
1.059
1.053
1.042
1.037
1.025
1.012
0.996
0.972
0.949
0.918
0.890
0.853
0.809
0.759
0.711
0.667
0.624
0.572
0.515
0.462
0.493
0.542
0.591
0.639
0.684
0.731
0.776
0.815
0.857
0.887
0.916
0.948
0.973
1.005
1.019
1.041
1.054
1.070
1.075
1.082
1.083
1.086
1.071
1.062
1.052
1.042
1.028
1.002
0.977
0.960
0.925
0.886
0.854
0.808
0.759
0.709
0.660
0.617
0.568
0.519
0.462
0.482
0.530
0.576
0.633
0.679
0.736
0.776
0.821
0.871
0.907
0.931
0.969
0.994
1.020
1.046
1.065
1.071
1.088
1.098
1.099
1.108
1.104
1.088
1.069
1.055
1.043
1.028
1.012
0.976
0.958
0.930
0.889
0.849
0.805
0.754
0.704
0.653
0.606
0.556
0.508
0.451
0.474
0.518
0.578
0.621
0.679
0.727
0.775
0.818
0.865
0.902
0.926
0.961
0.996
1.034
1.059
1.080
1.090
1.103
1.109
1.117
1.118
1.107
1.098
1.074
1.056
1.042
1.022
1.001
0.980
0.950
0.925
0.883
0.844
0.794
0.746
0.695
0.644
0.595
0.538
0.486
0.442
0.452
0.504
0.564
0.619
0.671
0.723
0.767
0.805
0.850
0.897
0.930
0.962
1.002
1.039
1.065
1.084
1.100
1.115
1.115
1.128
1.118
1.105
1.100
1.081
1.061
1.041
1.017
1.000
0.977
0.939
0.906
0.877
0.834
0.791
0.733
0.682
0.629
0.580
0.531
0.475
0.426
0.432
0.494
0.554
0.606
0.650
0.707
0.750
0.796
0.846
0.890
0.922
0.955
0.991
1.030
1.058
1.082
1.095
1.125
1.131
1.134
1.124
1.111
1.089
1.077
1.069
1.039
1.009
0.988
0.962
0.927
0.897
0.851
0.814
0.771
0.717
0.663
0.614
0.565
0.513
0.461
0.410
0.420
0.482
0.535
0.586
0.635
0.683
0.737
0.782
0.830
0.870
0.907
0.942
0.979
1.014
1.051
1.078
1.102
1.117
1.127
1.123
1.121
1.115
1.091
1.070
1.059
1.034
1.000
0.977
0.949
0.919
0.880
0.840
0.795
0.755
0.702
0.651
0.601
0.553
0.495
0.447
0.397
0.408
0.462
0.514
0.563
0.622
0.669
0.715
0.769
0.811
0.852
0.889
0.933
0.968
1.000
1.041
1.069
1.087
1.104
1.113
1.111
1.116
1.104
1.088
1.071
1.041
1.017
0.989
0.961
0.931
0.896
0.857
0.817
0.776
0.728
0.678
0.635
0.582
0.526
0.475
0.429
0.381
0.381
0.442
0.494
0.548
0.597
0.651
0.698
0.753
0.790
0.831
0.864
0.906
0.955
0.982
1.028
1.057
1.071
1.087
1.098
1.102
1.097
1.087
1.074
1.051
1.030
0.999
0.968
0.945
0.914
0.879
0.839
0.793
0.751
0.697
0.651
0.609
0.555
0.495
0.449
0.400
0.361
0.366
0.422
0.471
0.523
0.576
0.625
0.673
0.728
0.771
0.810
0.848
0.888
0.928
0.961
1.002
1.033
1.047
1.060
1.079
1.083
1.079
1.062
1.052
1.036
1.014
0.990
0.950
0.926
0.894
0.860
0.816
0.768
0.728
0.681
0.632
0.586
0.529
0.476
0.431
0.384
0.346
0.356
0.405
0.451
0.502
0.555
0.603
0.651
0.702
0.743
0.786
0.820
0.860
0.909
0.941
0.968
1.003
1.021
1.044
1.053
1.056
1.050
1.047
1.035
1.020
0.997
0.969
0.935
0.905
0.872
0.834
0.790
0.750
0.703
0.655
0.607
0.558
0.501
0.461
0.409
0.361
0.321
0.343
0.390
0.435
0.485
0.533
0.585
0.632
0.683
0.724
0.761
0.795
0.837
0.875
0.912
0.939
0.975
1.001
1.009
1.021
1.024
1.024
1.023
1.012
0.994
0.970
0.950
0.918
0.884
0.846
0.806
0.766
0.727
0.681
0.641
0.575
0.533
0.475
0.434
0.385
0.340
0.306
0.329
0.375
0.415
0.464
0.511
0.562
0.613
0.659
0.703
0.739
0.772
0.809
0.847
0.884
0.915
0.939
0.963
0.979
0.986
0.996
0.990
0.992
0.982
0.966
0.952
0.923
0.883
0.849
0.818
0.781
0.743
0.698
0.659
0.612
0.564
0.513
0.458
0.413
0.364
0.322
0.289
0.304
0.350
0.393
0.438
0.487
0.533
0.579
0.632
0.676
0.713
0.751
0.789
0.827
0.861
0.879
0.912
0.925
0.931
0.948
0.947
0.963
0.959
0.953
0.939
0.922
0.893
0.848
0.818
0.782
0.751
0.706
0.670
0.630
0.588
0.542
0.490
0.435
0.391
0.351
0.304
0.270
0.278
0.331
0.376
0.420
0.462
0.511
0.559
0.604
0.646
0.686
0.723
0.765
0.800
0.824
0.845
0.871
0.878
0.894
0.906
0.917
0.919
0.921
0.914
0.896
0.881
0.853
0.816
0.786
0.746
0.713
0.667
0.634
0.597
0.560
0.501
0.449
0.405
0.363
0.326
0.285
0.245
0.262
0.305
0.351
0.392
0.439
0.478
0.533
0.576
0.615
0.651
0.682
0.723
0.760
0.780
0.804
0.823
0.841
0.852
0.861
0.874
0.875
0.867
0.864
0.849
0.831
0.815
0.784
0.753
0.710
0.678
0.640
0.606
0.564
0.517
0.469
0.429
0.380
0.347
0.311
0.263
0.234
0.241
0.278
0.324
0.368
0.412
0.449
0.490
0.547
0.583
0.621
0.648
0.680
0.717
0.738
0.769
0.785
0.810
0.823
0.829
0.825
0.820
0.824
0.821
0.805
0.787
0.762
0.723
0.697
0.667
0.637
0.604
0.567
0.529
0.487
0.447
0.395
0.361
0.328
0.286
0.249
0.217
0.226
0.265
0.301
0.347
0.387
0.423
0.464
0.499
0.541
0.582
0.612
0.646
0.679
0.710
0.731
0.743
0.764
0.780
0.786
0.782
0.779
0.771
0.766
0.756
0.738
0.718
0.679
0.655
0.626
0.584
0.557
0.528
0.492
0.454
0.416
0.374
0.341
0.298
0.271
0.227
0.201
0.206
0.246
0.278
0.326
0.368
0.403
0.437
0.474
0.515
0.537
0.574
0.614
0.642
0.674
0.694
0.711
0.725
0.731
0.743
0.744
0.742
0.732
0.721
0.710
0.689
0.673
0.640
0.610
0.581
0.552
0.519
0.492
0.456
0.417
0.381
0.342
0.311
0.285
0.250
0.218
0.189
0.200
0.226
0.263
0.295
0.338
0.366
0.411
0.443
0.485
0.514
0.545
0.579
0.610
0.639
0.656
0.674
0.688
0.693
0.699
0.706
0.704
0.696
0.681
0.667
0.647
0.627
0.595
0.571
0.539
0.513
0.489
0.456
0.426
0.386
0.356
0.326
0.297
0.270
0.240
0.205
0.174
0.190
0.215
0.245
0.278
0.309
0.352
0.382
0.415
0.447
0.486
0.510
0.546
0.571
0.600
0.619
0.637
0.652
0.657
0.658
0.656
0.660
0.654
0.644
0.627
0.611
0.581
0.547
0.525
0.502
0.477
0.455
0.422
0.394
0.362
0.334
0.306
0.279
0.249
0.221
0.188
0.162
0.182
0.206
0.231
0.262
0.295
0.332
0.364
0.392
0.417
0.449
0.479
0.505
0.536
0.559
0.576
0.593
0.605
0.611
0.610
0.610
0.604
0.605
0.595
0.585
0.558
0.535
0.511
0.494
0.469
0.441
0.415
0.390
0.365
0.338
0.313
0.290
0.258
0.233
0.210
0.179
0.147
0.174
0.197
0.221
0.250
0.275
0.311
0.341
0.371
0.394
0.416
0.440
0.467
0.498
0.525
0.537
0.552
0.565
0.569
0.571
0.571
0.562
0.550
0.544
0.528
0.510
0.496
0.474
0.454
0.435
0.407
0.386
0.367
0.343
0.314
0.294
0.267
0.243
0.220
0.186
0.158
0.133
0.161
0.184
0.207
0.232
0.260
0.283
0.313
0.344
0.367
0.386
0.412
0.429
0.461
0.484
0.497
0.505
0.519
0.526
0.522
0.523
0.519
0.512
0.494
0.476
0.464
0.447
0.434
0.422
0.395
0.375
0.359
0.338
0.316
0.294
0.273
0.250
0.220
0.195
0.170
0.140
0.124
0.197
0.210
0.222
0.242
0.252
0.263
0.274
0.285
0.289
0.296
0.302
0.298
0.297
0.293
0.298
0.296
0.287
0.288
0.286
0.286
0.293
0.289
0.288
0.299
0.302
0.301
0.304
0.307
0.303
0.305
0.301
0.301
0.298
0.287
0.278
0.267
0.255
0.243
0.232
0.218
0.200
0.222
0.240
0.254
0.271
0.287
0.299
0.313
0.320
0.325
0.337
0.339
0.339
0.341
0.342
0.341
0.337
0.340
0.345
0.339
0.330
0.334
0.335
0.337
0.340
0.340
0.347
0.346
0.350
0.347
0.346
0.342
0.337
0.334
0.326
0.319
0.303
0.294
0.277
0.264
0.250
0.232
0.251
0.268
0.287
0.310
0.326
0.342
0.353
0.361
0.370
0.383
0.386
0.386
0.389
0.386
0.386
0.379
0.387
0.393
0.390
0.379
0.380
0.385
0.380
0.380
0.388
0.399
0.394
0.394
0.396
0.390
0.390
0.379
0.379
0.371
0.363
0.345
0.330
0.306
0.292
0.277
0.257
0.277
0.304
0.326
0.342
0.364
0.378
0.393
0.406
0.428
0.434
0.437
0.433
0.440
0.437
0.432
0.431
0.441
0.439
0.440
0.440
0.429
0.432
0.435
0.435
0.444
0.446
0.450
0.446
0.444
0.444
0.436
0.433
0.420
0.413
0.402
0.386
0.362
0.346
0.325
0.303
0.283
0.307
0.336
0.356
0.385
0.409
0.428
0.444
0.458
0.471
0.478
0.479
0.483
0.489
0.487
0.485
0.493
0.496
0.485
0.491
0.496
0.486
0.485
0.486
0.488
0.490
0.495
0.498
0.492
0.491
0.491
0.486
0.478
0.472
0.455
0.438
0.425
0.402
0.379
0.356
0.334
0.312
0.340
0.368
0.398
0.424
0.450
0.469
0.488
0.509
0.523
0.530
0.540
0.543
0.541
0.539
0.541
0.553
0.553
0.558
0.556
0.557
0.547
0.539
0.541
0.548
0.545
0.548
0.552
0.555
0.548
0.547
0.542
0.530
0.518
0.504
0.481
0.466
0.436
0.415
0.388
0.362
0.338
0.374
0.399
0.434
0.469
0.491
0.514
0.539
0.557
0.570
0.578
0.588
0.593
0.592
0.593
0.613
0.607
0.610
0.604
0.606
0.614
0.608
0.601
0.594
0.594
0.590
0.598
0.599
0.600
0.597
0.595
0.591
0.578
0.558
0.542
0.526
0.505
0.476
0.449
0.418
0.389
0.363
0.400
0.441
0.474
0.509
0.534
0.555
0.577
0.598
0.611
0.624
0.629
0.636
0.643
0.653
0.658
0.663
0.662
0.670
0.666
0.662
0.657
0.654
0.652
0.648
0.644
0.641
0.645
0.646
0.640
0.638
0.633
0.627
0.615
0.586
0.564
0.537
0.511
0.481
0.451
0.412
0.384
0.429
0.478
0.511
0.540
0.566
0.588
0.614
0.635
0.649
0.662
0.673
0.689
0.691
0.707
0.705
0.711
0.727
0.732
0.728
0.723
0.706
0.705
0.702
0.698
0.704
0.696
0.699
0.700
0.691
0.686
0.680
0.669
0.656
0.635
0.606
0.575
0.539
0.508
0.480
0.446
0.403
0.466
0.502
0.537
0.567
0.594
0.620
0.646
0.672
0.687
0.707
0.722
0.727
0.735
0.751
0.752
0.770
0.782
0.781
0.780
0.773
0.773
0.769
0.753
0.752
0.751
0.745
0.748
0.749
0.747
0.739
0.726
0.713
0.699
0.676
0.641
0.613
0.576
0.539
0.505
0.473
0.432
0.485
0.523
0.559
0.590
0.621
0.655
0.678
0.708
0.733
0.750
0.763
0.778
0.793
0.807
0.813
0.820
0.832
0.823
0.830
0.835
0.822
0.826
0.819
0.810
0.807
0.798
0.800
0.795
0.788
0.775
0.767
0.750
0.730
0.710
0.676
0.655
0.607
0.563
0.528
0.490
0.447
0.500
0.539
0.577
0.612
0.653
0.685
0.709
0.740
0.770
0.789
0.808
0.816
0.830
0.846
0.856
0.859
0.880
0.881
0.882
0.884
0.871
0.873
0.868
0.862
0.855
0.853
0.854
0.844
0.836
0.822
0.812
0.795
0.771
0.745
0.708
0.681
0.635
0.592
0.542
0.507
0.462
0.511
0.551
0.603
0.638
0.671
0.708
0.739
0.771
0.803
0.820
0.836
0.845
0.865
0.887
0.895
0.907
0.919
0.918
0.920
0.921
0.916
0.928
0.925
0.908
0.900
0.888
0.889
0.886
0.871
0.855
0.840
0.822
0.800
0.778
0.741
0.703
0.664
0.613
0.566
0.520
0.474
0.518
0.570
0.613
0.650
0.688
0.731
0.760
0.797
0.824
0.842
0.864
0.878
0.905
0.928
0.932
0.943
0.952
0.959
0.962
0.972
0.964
0.960
0.965
0.950
0.936
0.924
0.919
0.915
0.907
0.885
0.871
0.844
0.822
0.796
0.763
0.724
0.677
0.627
0.585
0.539
0.482
0.532
0.575
0.623
0.661
0.705
0.742
0.780
0.820
0.848
0.869
0.892
0.920
0.947
0.967
0.972
0.980
0.989
0.997
0.998
1.002
1.000
0.996
1.004
0.993
0.982
0.964
0.961
0.948
0.935
0.914
0.899
0.865
0.837
0.810
0.774
0.730
0.693
0.638
0.590
0.547
0.496
0.531
0.579
0.622
0.671
0.713
0.752
0.796
0.830
0.868
0.894
0.925
0.951
0.972
0.992
1.000
1.013
1.027
1.045
1.045
1.038
1.030
1.024
1.036
1.024
1.014
1.001
0.992
0.977
0.958
0.941
0.919
0.894
0.862
0.824
0.783
0.732
0.694
0.649
0.591
0.548
0.499
0.533
0.576
0.625
0.672
0.715
0.757
0.808
0.848
0.880
0.913
0.931
0.963
0.986
1.014
1.024
1.040
1.062
1.060
1.074
1.071
1.077
1.056
1.071
1.051
1.044
1.030
1.023
1.010
0.986
0.958
0.934
0.908
0.874
0.842
0.791
0.742
0.698
0.656
0.596
0.544
0.495
0.529
0.576
0.619
0.666
0.719
0.770
0.810
0.847
0.885
0.916
0.942
0.977
1.002
1.027
1.042
1.069
1.078
1.093
1.100
1.100
1.102
1.095
1.078
1.078
1.070
1.051
1.035
1.024
0.998
0.980
0.948
0.916
0.882
0.838
0.798
0.749
0.696
0.653
0.599
0.550
0.486
0.522
0.566
0.617
0.670
0.724
0.769
0.810
0.853
0.902
0.934
0.961
1.002
1.028
1.045
1.065
1.080
1.097
1.108
1.116
1.129
1.126
1.126
1.117
1.101
1.084
1.074
1.049
1.032
1.009
0.985
0.955
0.921
0.883
0.831
0.790
0.744
0.693
0.649
0.595
0.545
0.491
0.504
0.560
0.612
0.669
0.725
0.771
0.814
0.857
0.903
0.944
0.975
1.008
1.036
1.065
1.092
1.109
1.122
1.138
1.143
1.142
1.150
1.139
1.123
1.112
1.093
1.077
1.055
1.041
1.015
0.985
0.955
0.915
0.882
0.837
0.782
0.730
0.688
0.639
0.584
0.530
0.480
0.497
0.547
0.619
0.665
0.712
0.761
0.812
0.851
0.902
0.944
0.972
1.003
1.036
1.071
1.103
1.118
1.145
1.161
1.167
1.166
1.162
1.156
1.141
1.124
1.106
1.083
1.060
1.037
1.021
0.981
0.952
0.917
0.874
0.832
0.779
0.723
0.679
0.629
0.570
0.512
0.464
0.481
0.541
0.602
0.648
0.700
0.755
0.800
0.852
0.898
0.940
0.975
1.001
1.044
1.073
1.110
1.138
1.155
1.172
1.178
1.177
1.177
1.158
1.141
1.131
1.110
1.087
1.062
1.033
1.009
0.986
0.945
0.909
0.865
0.822
0.768
0.715
0.667
0.614
0.559
0.505
0.446
0.462
0.529
0.588
0.640
0.690
0.744
0.787
0.833
0.886
0.922
0.964
0.996
1.036
1.079
1.112
1.139
1.161
1.171
1.181
1.181
1.180
1.164
1.145
1.133
1.113
1.093
1.049
1.021
0.994
0.972
0.936
0.898
0.853
0.809
0.755
0.703
0.650
0.599
0.537
0.485
0.437
0.444
0.519
0.566
0.617
0.674
0.721
0.774
0.827
0.875
0.912
0.955
0.992
1.030
1.070
1.109
1.130
1.155
1.170
1.175
1.180
1.180
1.179
1.153
1.135
1.113
1.089
1.050
1.023
0.989
0.955
0.915
0.883
0.833
0.784
0.738
0.685
0.634
0.584
0.522
0.471
0.422
0.438
0.496
0.546
0.597
0.658
0.709
0.756
0.810
0.855
0.899
0.934
0.989
1.017
1.056
1.093
1.123
1.147
1.163
1.170
1.167
1.175
1.163
1.147
1.126
1.092
1.069
1.045
1.012
0.973
0.942
0.903
0.859
0.816
0.765
0.719
0.671
0.615
0.557
0.501
0.454
0.406
0.414
0.479
0.525
0.577
0.633
0.684
0.733
0.786
0.836
0.874
0.914
0.970
1.001
1.037
1.082
1.105
1.134
1.151
1.164
1.159
1.160
1.154
1.137
1.106
1.088
1.057
1.028
0.998
0.966
0.925
0.884
0.841
0.790
0.741
0.698
0.647
0.592
0.537
0.481
0.431
0.390
0.395
0.454
0.506
0.560
0.611
0.667
0.712
0.764
0.806
0.852
0.892
0.947
0.984
1.021
1.062
1.091
1.112
1.131
1.143
1.144
1.135
1.137
1.115
1.100
1.071
1.042
1.011
0.981
0.944
0.908
0.864
0.815
0.772
0.722
0.670
0.622
0.566
0.518
0.458
0.409
0.369
0.381
0.432
0.481
0.538
0.593
0.645
0.690
0.743
0.785
0.828
0.877
0.919
0.961
1.002
1.037
1.062
1.088
1.108
1.118
1.118
1.126
1.105
1.087
1.080
1.052
1.027
0.999
0.964
0.924
0.887
0.833
0.789
0.746
0.702
0.651
0.593
0.542
0.495
0.432
0.389
0.346
0.368
0.417
0.464
0.513
0.567
0.621
0.671
0.724
0.766
0.804
0.855
0.897
0.930
0.967
0.998
1.030
1.061
1.078
1.090
1.100
1.088
1.083
1.065
1.053
1.040
1.010
0.981
0.945
0.892
0.860
0.812
0.761
0.718
0.674
0.613
0.569
0.518
0.468
0.409
0.361
0.320
0.353
0.397
0.444
0.496
0.545
0.594
0.647
0.699
0.741
0.780
0.827
0.872
0.911
0.939
0.969
0.996
1.020
1.048
1.058
1.058
1.054
1.047
1.043
1.030
1.004
0.977
0.963
0.919
0.869
0.834
0.787
0.736
0.696
0.648
0.598
0.544
0.499
0.450
0.391
0.344
0.304
0.327
0.376
0.427
0.474
0.526
0.575
0.616
0.663
0.717
0.755
0.794
0.841
0.877
0.906
0.939
0.956
0.984
1.006
1.017
1.012
1.020
1.015
1.015
1.005
0.982
0.954
0.920
0.888
0.845
0.809
0.754
0.707
0.668
0.624
0.575
0.523
0.472
0.421
0.376
0.327
0.291
0.310
0.352
0.395
0.449
0.498
0.545
0.592
0.638
0.682
0.723
0.769
0.816
0.851
0.876
0.902
0.922
0.941
0.947
0.971
0.977
0.984
0.982
0.977
0.963
0.942
0.919
0.888
0.852
0.814
0.766
0.714
0.676
0.638
0.603
0.542
0.492
0.445
0.397
0.357
0.311
0.269
0.284
0.335
0.377
0.425
0.470
0.515
0.569
0.614
0.657
0.688
0.725
0.779
0.806
0.831
0.866
0.872
0.891
0.910
0.919
0.936
0.940
0.942
0.919
0.909
0.901
0.884
0.856
0.814
0.773
0.731
0.687
0.639
0.600
0.555
0.504
0.458
0.412
0.371
0.338
0.289
0.255
0.256
0.306
0.346
0.397
0.445
0.489
0.528
0.583
0.625
0.660
0.696
0.737
0.765
0.787
0.810
0.844
0.865
0.881
0.884
0.886
0.896
0.885
0.878
0.868
0.848
0.826
0.802
0.753
0.730
0.684
0.646
0.613
0.571
0.520
0.482
0.432
0.391
0.353
0.321
0.272
0.236
0.244
0.284
0.324
0.374
0.416
0.463
0.500
0.545
0.581
0.615
0.652
0.689
0.717
0.751
0.774
0.800
0.826
0.832
0.843
0.846
0.833
0.847
0.836
0.820
0.802
0.777
0.745
0.711
0.679
0.647
0.606
0.568
0.535
0.486
0.450
0.406
0.363
0.330
0.296
0.250
0.219
0.220
0.266
0.304
0.342
0.390
0.433
0.469
0.508
0.546
0.578
0.618
0.659
0.688
0.717
0.742
0.762
0.781
0.797
0.806
0.802
0.802
0.795
0.789
0.783
0.762
0.738
0.711
0.667
0.636
0.602
0.559
0.526
0.488
0.452
0.414
0.377
0.340
0.307
0.275
0.240
0.211
0.213
0.241
0.283
0.321
0.363
0.393
0.440
0.473
0.513
0.547
0.581
0.619
0.650
0.682
0.700
0.722
0.740
0.747
0.757
0.759
0.755
0.753
0.739
0.721
0.712
0.689
0.663
0.625
0.589
0.557
0.528
0.501
0.468
0.423
0.395
0.355
0.321
0.292
0.259
0.226
0.199
0.202
0.229
0.261
0.299
0.336
0.373
0.408
0.447
0.481
0.517
0.544
0.584
0.614
0.639
0.653
0.673
0.686
0.700
0.704
0.708
0.704
0.701
0.691
0.677
0.653
0.635
0.599
0.575
0.553
0.522
0.499
0.469
0.435
0.397
0.363
0.330
0.301
0.274
0.239
0.212
0.178
0.194
0.220
0.250
0.278
0.317
0.355
0.385
0.418
0.445
0.474
0.507
0.540
0.570
0.592
0.613
0.629
0.639
0.644
0.651
0.652
0.656
0.653
0.645
0.629
0.610
0.585
0.560
0.534
0.504
0.484
0.452
0.426
0.399
0.363
0.336
0.312
0.279
0.256
0.227
0.202
0.166
0.185
0.209
0.234
0.264
0.291
0.332
0.364
0.391
0.420
0.447
0.470
0.500
0.532
0.547
0.571
0.590
0.597
0.601
0.604
0.606
0.597
0.598
0.593
0.583
0.566
0.544
0.520
0.496
0.472
0.447
0.420
0.396
0.367
0.337
0.316
0.288
0.263
0.238
0.211
0.184
0.146
0.171
0.198
0.221
0.246
0.275
0.299
0.328
0.367
0.390
0.411
0.440
0.460
0.489
0.511
0.529
0.540
0.550
0.554
0.556
0.556
0.551
0.540
0.534
0.524
0.508
0.497
0.475
0.453
0.429
0.409
0.388
0.366
0.343
0.315
0.294
0.270
0.246
0.219
0.182
0.158
0.137
0.208
0.222
0.234
0.245
0.258
0.267
0.280
0.289
0.293
0.294
0.303
0.302
0.299
0.295
0.291
0.292
0.293
0.285
0.282
0.285
0.280
0.282
0.285
0.292
0.300
0.304
0.305
0.305
0.303
0.305
0.303
0.303
0.299
0.292
0.288
0.273
0.266
0.255
0.244
0.229
0.212
0.234
0.249
0.262
0.283
0.298
0.312
0.325
0.331
0.335
0.343
0.344
0.343
0.344
0.335
0.340
0.337
0.334
0.337
0.334
0.333
0.327
0.332
0.330
0.332
0.341
0.346
0.343
0.347
0.350
0.351
0.348
0.344
0.344
0.340
0.322
0.310
0.298
0.285
0.273
0.258
0.241
0.260
0.281
0.301
0.321
0.336
0.356
0.366
0.373
0.377
0.393
0.394
0.393
0.383
0.387
0.386
0.379
0.380
0.384
0.385
0.382
0.380
0.375
0.376
0.375
0.389
0.394
0.390
0.391
0.395
0.390
0.395
0.387
0.384
0.378
0.370
0.349
0.338
0.320
0.302
0.286
0.266
0.291
0.312
0.342
0.359
0.380
0.393
0.404
0.420
0.436
0.441
0.442
0.441
0.445
0.438
0.437
0.426
0.441
0.433
0.434
0.434
0.435
0.429
0.433
0.431
0.437
0.441
0.447
0.443
0.443
0.448
0.443
0.437
0.425
0.418
0.410
0.394
0.374
0.351
0.335
0.317
0.293
0.324
0.353
0.373
0.400
0.420
0.439
0.457
0.471
0.482
0.487
0.489
0.492
0.499
0.492
0.489
0.491
0.490
0.496
0.493
0.487
0.484
0.478
0.482
0.480
0.482
0.488
0.493
0.493
0.494
0.497
0.495
0.489
0.480
0.467
0.453
0.441
0.412
0.389
0.367
0.345
0.323
0.355
0.387
0.413
0.443
0.468
0.485
0.499
0.518
0.531
0.537
0.541
0.544
0.545
0.540
0.544
0.556
0.560
0.553
0.555
0.553
0.548
0.536
0.541
0.538
0.537
0.541
0.549
0.556
0.555
0.553
0.547
0.539
0.529
0.514
0.495
0.480
0.452
0.427
0.398
0.376
0.350
0.391
0.422
0.453
0.483
0.513
0.532
0.547
0.568
0.580
0.586
0.593
0.597
0.594
0.598
0.611
0.614
0.605
0.612
0.609
0.610
0.609
0.598
0.598
0.585
0.588
0.590
0.594
0.606
0.600
0.601
0.599
0.587
0.569
0.553
0.536
0.520
0.497
0.470
0.439
0.406
0.380
0.421
0.455
0.492
0.525
0.548
0.569
0.590
0.610
0.621
0.628
0.635
0.640
0.645
0.651
0.657
0.664
0.666
0.669
0.666
0.660
0.655
0.656
0.645
0.644
0.635
0.634
0.643
0.651
0.648
0.648
0.645
0.637
0.627
0.590
0.579
0.558
0.529
0.504
0.478
0.434
0.402
0.451
0.495
0.525
0.556
0.582
0.603
0.628
0.647
0.659
0.671
0.684
0.694
0.694
0.703
0.713
0.717
0.728
0.726
0.725
0.722
0.716
0.707
0.694
0.700
0.699
0.693
0.707
0.707
0.704
0.698
0.694
0.680
0.669
0.648
0.621
0.597
0.566
0.531
0.503
0.465
0.422
0.485
0.520
0.554
0.584
0.611
0.637
0.663
0.688
0.701
0.723
0.732
0.739
0.744
0.756
0.767
0.773
0.779
0.775
0.774
0.780
0.782
0.768
0.751
0.752
0.747
0.748
0.753
0.752
0.753
0.743
0.733
0.722
0.714
0.694
0.667
0.634
0.592
0.560
0.530
0.489
0.452
0.504
0.541
0.577
0.610
0.641
0.675
0.701
0.724
0.743
0.762
0.773
0.789
0.795
0.811
0.822
0.828
0.831
0.831
0.834
0.832
0.835
0.831
0.820
0.811
0.805
0.801
0.810
0.808
0.804
0.793
0.783
0.772
0.754
0.725
0.696
0.667
0.630
0.585
0.549
0.515
0.471
0.520
0.558
0.597
0.641
0.672
0.699
0.727
0.760
0.780
0.806
0.819
0.824
0.844
0.858
0.864
0.873
0.880
0.879
0.879
0.888
0.890
0.886
0.873
0.870
0.858
0.858
0.858
0.850
0.844
0.828
0.821
0.810
0.792
0.766
0.729
0.702
0.657
0.611
0.572
0.528
0.483
0.534
0.577
0.623
0.658
0.691
0.723
0.761
0.788
0.815
0.838
0.853
0.863
0.881
0.903
0.912
0.919
0.923
0.920
0.925
0.927
0.935
0.933
0.926
0.913
0.900
0.895
0.898
0.897
0.889
0.863
0.850
0.838
0.818
0.794
0.759
0.721
0.683
0.636
0.593
0.546
0.495
0.545
0.590
0.633
0.675
0.709
0.747
0.788
0.824
0.850
0.867
0.883
0.899
0.927
0.947
0.953
0.957
0.963
0.968
0.978
0.977
0.972
0.971
0.967
0.964
0.952
0.941
0.934
0.933
0.927
0.907
0.891
0.866
0.846
0.813
0.781
0.739
0.697
0.652
0.607
0.566
0.508
0.553
0.597
0.642
0.682
0.730
0.768
0.806
0.841
0.872
0.890
0.916
0.935
0.972
0.984
0.988
0.996
1.008
1.026
1.026
1.011
1.027
1.022
1.014
1.006
0.999
0.983
0.970
0.959
0.952
0.938
0.925
0.900
0.865
0.832
0.793
0.750
0.714
0.658
0.614
0.570
0.519
0.553
0.602
0.648
0.694
0.740
0.779
0.823
0.856
0.889
0.922
0.943
0.972
0.993
1.013
1.016
1.032
1.048
1.060
1.065
1.070
1.067
1.063
1.048
1.044
1.036
1.028
1.008
1.007
0.978
0.962
0.946
0.920
0.890
0.857
0.812
0.765
0.715
0.674
0.619
0.570
0.518
0.559
0.603
0.650
0.701
0.745
0.786
0.832
0.871
0.906
0.938
0.961
0.991
1.012
1.035
1.040
1.069
1.086
1.096
1.100
1.107
1.102
1.107
1.091
1.068
1.062
1.058
1.043
1.031
1.008
0.982
0.964
0.938
0.903
0.868
0.818
0.777
0.733
0.682
0.625
0.568
0.514
0.549
0.598
0.648
0.700
0.750
0.797
0.841
0.878
0.924
0.954
0.983
1.011
1.034
1.052
1.076
1.093
1.112
1.123
1.137
1.142
1.140
1.132
1.129
1.112
1.093
1.079
1.064
1.050
1.028
1.008
0.971
0.945
0.916
0.873
0.825
0.777
0.731
0.687
0.621
0.570
0.514
0.540
0.591
0.652
0.703
0.757
0.806
0.844
0.891
0.930
0.973
0.996
1.030
1.051
1.083
1.110
1.124
1.142
1.153
1.156
1.164
1.162
1.159
1.160
1.135
1.118
1.087
1.076
1.061
1.038
1.011
0.984
0.951
0.914
0.871
0.826
0.772
0.726
0.676
0.621
0.562
0.511
0.528
0.584
0.655
0.706
0.752
0.799
0.852
0.892
0.938
0.979
1.003
1.034
1.065
1.112
1.129
1.149
1.171
1.182
1.183
1.188
1.178
1.178
1.163
1.159
1.140
1.110
1.091
1.067
1.043
1.011
0.981
0.953
0.911
0.866
0.815
0.764
0.712
0.666
0.615
0.555
0.504
0.526
0.584
0.644
0.694
0.744
0.796
0.846
0.898
0.937
0.976
1.006
1.031
1.084
1.111
1.140
1.164
1.185
1.202
1.207
1.200
1.198
1.196
1.181
1.171
1.152
1.121
1.107
1.070
1.050
1.020
0.984
0.949
0.902
0.863
0.814
0.758
0.713
0.658
0.605
0.542
0.484
0.510
0.569
0.630
0.678
0.730
0.787
0.841
0.883
0.930
0.968
1.005
1.044
1.091
1.116
1.148
1.182
1.198
1.215
1.217
1.219
1.216
1.209
1.192
1.175
1.170
1.136
1.109
1.075
1.049
1.020
0.979
0.939
0.899
0.850
0.795
0.746
0.701
0.645
0.586
0.531
0.478
0.499
0.559
0.616
0.665
0.722
0.776
0.827
0.878
0.924
0.959
1.000
1.049
1.078
1.121
1.155
1.182
1.207
1.217
1.227
1.230
1.225
1.209
1.202
1.187
1.167
1.148
1.110
1.077
1.055
1.016
0.969
0.930
0.885
0.838
0.787
0.731
0.687
0.638
0.572
0.519
0.460
0.478
0.539
0.592
0.649
0.709
0.759
0.809
0.864
0.905
0.945
0.988
1.044
1.074
1.118
1.149
1.183
1.207
1.214
1.227
1.233
1.231
1.217
1.195
1.190
1.156
1.133
1.108
1.072
1.041
1.009
0.961
0.921
0.872
0.822
0.771
0.722
0.665
0.613
0.551
0.496
0.443
0.464
0.523
0.576
0.624
0.685
0.740
0.791
0.848
0.890
0.936
0.982
1.035
1.062
1.107
1.139
1.170
1.195
1.213
1.219
1.231
1.221
1.214
1.205
1.183
1.156
1.125
1.097
1.065
1.032
0.998
0.949
0.901
0.854
0.802
0.750
0.698
0.641
0.584
0.533
0.475
0.427
0.444
0.502
0.554
0.608
0.670
0.719
0.774
0.828
0.873
0.918
0.967
1.012
1.053
1.087
1.118
1.160
1.183
1.199
1.214
1.206
1.218
1.211
1.203
1.172
1.147
1.122
1.083
1.052
1.015
0.983
0.926
0.878
0.835
0.783
0.735
0.681
0.619
0.563
0.517
0.456
0.409
0.428
0.481
0.535
0.591
0.644
0.698
0.753
0.803
0.850
0.896
0.946
0.988
1.030
1.068
1.108
1.140
1.159
1.180
1.192
1.200
1.194
1.200
1.184
1.160
1.135
1.110
1.073
1.037
0.998
0.961
0.905
0.861
0.804
0.762
0.714
0.656
0.602
0.546
0.490
0.438
0.392
0.408
0.459
0.509
0.569
0.618
0.675
0.731
0.781
0.824
0.869
0.922
0.968
1.010
1.051
1.093
1.118
1.137
1.157
1.175
1.174
1.176
1.164
1.160
1.146
1.124
1.097
1.061
1.019
0.982
0.933
0.884
0.832
0.779
0.734
0.681
0.631
0.582
0.532
0.469
0.417
0.368
0.389
0.439
0.488
0.548
0.595
0.651
0.707
0.761
0.805
0.850
0.899
0.943
0.990
1.025
1.056
1.091
1.111
1.129
1.144
1.153
1.148
1.136
1.126
1.114
1.101
1.078
1.035
1.002
0.952
0.914
0.862
0.804
0.753
0.705
0.654
0.600
0.548
0.499
0.440
0.384
0.337
0.376
0.423
0.467
0.526
0.573
0.628
0.682
0.736
0.784
0.828
0.877
0.920
0.961
0.992
1.019
1.053
1.088
1.103
1.111
1.118
1.121
1.111
1.103
1.086
1.068
1.039
1.006
0.974
0.928
0.888
0.842
0.780
0.734
0.681
0.633
0.574
0.527
0.472
0.426
0.362
0.323
0.351
0.400
0.450
0.504
0.554
0.604
0.653
0.702
0.750
0.798
0.851
0.890
0.925
0.965
0.995
1.018
1.056
1.066
1.074
1.074
1.082
1.082
1.071
1.058
1.033
0.999
0.965
0.941
0.903
0.860
0.810
0.752
0.711
0.661
0.606
0.549
0.500
0.451
0.407
0.353
0.309
0.331
0.375
0.421
0.477
0.528
0.577
0.630
0.669
0.715
0.757
0.816
0.862
0.899
0.925
0.961
0.989
1.004
1.019
1.027
1.037
1.036
1.029
1.031
1.017
0.991
0.963
0.938
0.905
0.861
0.815
0.774
0.729
0.683
0.636
0.581
0.522
0.473
0.431
0.388
0.335
0.288
0.309
0.353
0.401
0.452
0.495
0.547
0.597
0.644
0.688
0.730
0.771
0.812
0.852
0.882
0.928
0.940
0.956
0.971
0.989
0.993
0.990
0.982
0.975
0.964
0.942
0.931
0.905
0.867
0.820
0.783
0.729
0.684
0.641
0.596
0.539
0.488
0.441
0.404
0.359
0.313
0.274
0.278
0.328
0.370
0.427
0.473
0.515
0.556
0.608
0.655
0.691
0.744
0.776
0.808
0.837
0.874
0.892
0.914
0.925
0.945
0.947
0.948
0.941
0.926
0.907
0.886
0.873
0.852
0.816
0.776
0.741
0.697
0.652
0.601
0.553
0.513
0.464
0.422
0.381
0.338
0.291
0.257
0.262
0.302
0.348
0.403
0.451
0.492
0.531
0.577
0.610
0.655
0.704
0.739
0.755
0.789
0.823
0.857
0.871
0.885
0.895
0.902
0.903
0.897
0.882
0.868
0.848
0.822
0.798
0.770
0.723
0.694
0.655
0.607
0.568
0.526
0.484
0.437
0.393
0.354
0.317
0.277
0.244
0.245
0.285
0.327
0.367
0.417
0.460
0.498
0.534
0.573
0.608
0.647
0.694
0.725
0.755
0.792
0.813
0.835
0.844
0.855
0.856
0.857
0.845
0.839
0.827
0.806
0.786
0.762
0.728
0.683
0.647
0.602
0.573
0.529
0.496
0.451
0.411
0.372
0.331
0.298
0.258
0.231
0.225
0.263
0.303
0.339
0.388
0.420
0.469
0.503
0.545
0.578
0.615
0.655
0.692
0.724
0.752
0.769
0.785
0.803
0.807
0.810
0.803
0.792
0.788
0.774
0.762
0.746
0.720
0.675
0.637
0.612
0.569
0.541
0.502
0.462
0.426
0.388
0.347
0.316
0.278
0.247
0.217
0.214
0.241
0.280
0.315
0.358
0.400
0.434
0.468
0.511
0.550
0.584
0.622
0.648
0.681
0.700
0.721
0.731
0.747
0.755
0.756
0.755
0.747
0.736
0.719
0.707
0.688
0.660
0.627
0.598
0.563
0.534
0.499
0.468
0.434
0.401
0.364
0.322
0.293
0.261
0.228
0.200
0.205
0.232
0.263
0.297
0.335
0.373
0.408
0.442
0.470
0.502
0.538
0.573
0.604
0.626
0.645
0.666
0.677
0.689
0.700
0.703
0.702
0.697
0.688
0.672
0.653
0.627
0.601
0.578
0.549
0.522
0.489
0.462
0.438
0.402
0.371
0.329
0.299
0.274
0.244
0.217
0.192
0.195
0.220
0.247
0.282
0.310
0.346
0.381
0.414
0.440
0.470
0.491
0.522
0.555
0.576
0.600
0.616
0.628
0.637
0.640
0.639
0.640
0.637
0.630
0.619
0.602
0.578
0.558
0.528
0.506
0.483
0.447
0.426
0.403
0.366
0.341
0.308
0.282
0.255
0.231
0.202
0.174
0.182
0.208
0.233
0.258
0.288
0.322
0.348
0.384
0.412
0.435
0.459
0.484
0.514
0.539
0.556
0.570
0.577
0.585
0.588
0.591
0.591
0.588
0.580
0.564
0.551
0.534
0.515
0.487
0.465
0.438
0.416
0.397
0.369
0.342
0.314
0.289
0.264
0.239
0.205
0.174
0.154
0.215
0.228
0.240
0.253
0.266
0.278
0.290
0.299
0.302
0.302
0.309
0.307
0.297
0.291
0.287
0.286
0.285
0.281
0.273
0.279
0.273
0.274
0.284
0.289
0.296
0.298
0.300
0.301
0.300
0.304
0.303
0.306
0.302
0.296
0.288
0.279
0.270
0.262
0.249
0.232
0.219
0.241
0.262
0.276
0.292
0.307
0.323
0.335
0.340
0.343
0.344
0.351
0.349
0.344
0.338
0.335
0.330
0.335
0.328
0.324
0.324
0.330
0.321
0.327
0.329
0.333
0.339
0.341
0.347
0.347
0.345
0.348
0.350
0.347
0.344
0.331
0.316
0.302
0.292
0.280
0.263
0.244
0.275
0.291
0.311
0.334
0.347
0.364
0.372
0.379
0.382
0.396
0.395
0.393
0.388
0.385
0.386
0.376
0.381
0.374
0.374
0.370
0.373
0.371
0.371
0.375
0.380
0.386
0.384
0.386
0.391
0.397
0.400
0.393
0.390
0.386
0.376
0.360
0.350
0.328
0.314
0.294
0.274
0.307
0.326
0.352
0.368
0.388
0.401
0.415
0.426
0.434
0.448
0.447
0.441
0.435
0.437
0.433
0.433
0.430
0.430
0.430
0.424
0.427
0.429
0.421
0.426
0.425
0.434
0.440
0.442
0.447
0.449
0.447
0.443
0.431
0.427
0.420
0.402
0.386
0.364
0.348
0.326
0.304
0.335
0.364
0.384
0.410
0.433
0.454
0.468
0.476
0.490
0.493
0.493
0.492
0.495
0.492
0.490
0.494
0.487
0.491
0.485
0.487
0.475
0.482
0.474
0.470
0.471
0.479
0.493
0.502
0.501
0.505
0.496
0.492
0.484
0.473
0.460
0.445
0.427
0.410
0.385
0.365
0.336
0.362
0.400
0.427
0.452
0.479
0.495
0.508
0.530
0.541
0.545
0.548
0.549
0.548
0.542
0.540
0.550
0.552
0.553
0.549
0.548
0.539
0.535
0.532
0.530
0.525
0.537
0.549
0.551
0.552
0.551
0.548
0.538
0.533
0.521
0.511
0.494
0.466
0.442
0.418
0.395
0.371
0.404
0.434
0.465
0.499
0.524
0.543
0.557
0.572
0.585
0.591
0.592
0.593
0.593
0.591
0.598
0.611
0.609
0.610
0.599
0.609
0.600
0.593
0.589
0.580
0.575
0.584
0.594
0.600
0.597
0.602
0.599
0.590
0.578
0.564
0.549
0.534
0.508
0.482
0.447
0.422
0.396
0.434
0.469
0.509
0.538
0.561
0.581
0.597
0.619
0.629
0.633
0.639
0.641
0.644
0.648
0.655
0.656
0.663
0.662
0.658
0.660
0.658
0.644
0.640
0.637
0.626
0.636
0.644
0.655
0.651
0.654
0.653
0.651
0.643
0.606
0.593
0.572
0.540
0.516
0.487
0.447
0.419
0.465
0.509
0.539
0.570
0.595
0.616
0.637
0.659
0.670
0.679
0.690
0.697
0.699
0.701
0.707
0.709
0.722
0.719
0.713
0.717
0.719
0.706
0.696
0.695
0.695
0.696
0.700
0.704
0.704
0.700
0.703
0.696
0.682
0.667
0.640
0.613
0.577
0.553
0.521
0.479
0.439
0.496
0.534
0.567
0.601
0.627
0.652
0.675
0.703
0.719
0.730
0.742
0.746
0.748
0.751
0.773
0.781
0.777
0.766
0.767
0.772
0.775
0.776
0.762
0.755
0.756
0.751
0.750
0.758
0.757
0.750
0.741
0.733
0.727
0.707
0.683
0.651
0.609
0.582
0.548
0.508
0.466
0.519
0.558
0.592
0.626
0.660
0.689
0.714
0.739
0.757
0.778
0.783
0.801
0.804
0.817
0.825
0.835
0.827
0.829
0.830
0.834
0.833
0.832
0.814
0.821
0.815
0.810
0.809
0.812
0.809
0.805
0.801
0.786
0.769
0.751
0.720
0.684
0.641
0.605
0.573
0.538
0.490
0.538
0.576
0.616
0.658
0.688
0.715
0.745
0.777
0.800
0.823
0.830
0.841
0.850
0.865
0.869
0.881
0.882
0.879
0.880
0.882
0.889
0.885
0.883
0.868
0.879
0.859
0.862
0.859
0.855
0.845
0.841
0.827
0.807
0.784
0.747
0.717
0.682
0.636
0.593
0.552
0.506
0.550
0.594
0.635
0.675
0.711
0.740
0.780
0.810
0.840
0.857
0.865
0.882
0.897
0.920
0.928
0.924
0.928
0.928
0.934
0.938
0.942
0.940
0.938
0.924
0.932
0.923
0.907
0.912
0.906
0.882
0.875
0.862
0.842
0.813
0.778
0.736
0.704
0.658
0.619
0.572
0.515
0.562
0.607
0.649
0.692
0.734
0.773
0.804
0.844
0.868
0.887
0.901
0.924
0.937
0.955
0.964
0.971
0.980
0.987
0.990
0.988
0.998
0.990
0.987
0.976
0.980
0.968
0.950
0.943
0.946
0.923
0.914
0.891
0.869
0.836
0.801
0.760
0.714
0.670
0.629
0.588
0.533
0.570
0.619
0.664
0.709
0.754
0.787
0.828
0.862
0.888
0.909
0.929
0.954
0.978
0.989
1.000
1.010
1.027
1.032
1.040
1.043
1.049
1.051
1.036
1.016
1.026
1.012
1.000
0.990
0.982
0.964
0.948
0.921
0.891
0.860
0.820
0.777
0.732
0.685
0.637
0.592
0.536
0.574
0.624
0.671
0.718
0.764
0.803
0.843
0.879
0.906
0.942
0.957
0.984
1.007
1.024
1.032
1.055
1.075
1.085
1.092
1.099
1.095
1.094
1.087
1.060
1.062
1.053
1.038
1.021
1.006
0.992
0.974
0.949
0.918
0.883
0.835
0.793
0.746
0.697
0.643
0.592
0.540
0.575
0.626
0.674
0.726
0.770
0.807
0.857
0.891
0.925
0.960
0.985
1.013
1.032
1.051
1.071
1.096
1.113
1.124
1.126
1.126
1.140
1.145
1.135
1.106
1.085
1.084
1.066
1.056
1.034
1.015
0.992
0.969
0.935
0.897
0.842
0.802
0.758
0.715
0.653
0.595
0.539
0.569
0.623
0.672
0.724
0.776
0.832
0.868
0.909
0.949
0.982
1.002
1.033
1.053
1.086
1.111
1.128
1.145
1.145
1.148
1.159
1.165
1.170
1.167
1.150
1.139
1.106
1.087
1.079
1.051
1.032
1.004
0.973
0.943
0.895
0.852
0.806
0.757
0.712
0.657
0.593
0.540
0.566
0.621
0.671
0.729
0.784
0.834
0.872
0.919
0.960
0.995
1.021
1.054
1.078
1.117
1.145
1.166
1.169
1.177
1.180
1.186
1.189
1.192
1.187
1.173
1.161
1.141
1.112
1.092
1.066
1.039
1.015
0.981
0.945
0.899
0.852
0.798
0.756
0.706
0.650
0.593
0.523
0.556
0.615
0.679
0.731
0.783
0.832
0.881
0.922
0.964
1.001
1.040
1.069
1.105
1.135
1.168
1.182
1.203
1.206
1.207
1.216
1.216
1.210
1.208
1.195
1.180
1.168
1.137
1.104
1.069
1.049
1.022
0.992
0.943
0.895
0.848
0.795
0.743
0.692
0.639
0.578
0.515
0.548
0.604
0.667
0.722
0.773
0.832
0.880
0.922
0.966
1.006
1.045
1.068
1.111
1.141
1.180
1.198
1.213
1.227
1.240
1.241
1.237
1.232
1.216
1.207
1.192
1.183
1.153
1.119
1.086
1.050
1.018
0.984
0.938
0.892
0.836
0.785
0.740
0.688
0.622
0.570
0.507
0.531
0.587
0.653
0.704
0.766
0.824
0.871
0.920
0.961
1.005
1.045
1.083
1.118
1.153
1.191
1.213
1.229
1.248
1.257
1.248
1.247
1.250
1.227
1.228
1.208
1.179
1.160
1.122
1.087
1.062
1.006
0.973
0.934
0.886
0.824
0.770
0.724
0.672
0.614
0.553
0.501
0.522
0.577
0.635
0.689
0.757
0.808
0.858
0.907
0.952
0.996
1.042
1.083
1.120
1.152
1.189
1.222
1.241
1.252
1.267
1.265
1.259
1.251
1.233
1.220
1.204
1.181
1.148
1.122
1.086
1.051
1.008
0.966
0.920
0.866
0.819
0.759
0.711
0.662
0.599
0.540
0.488
0.502
0.565
0.620
0.674
0.740
0.790
0.840
0.896
0.947
0.988
1.036
1.075
1.114
1.152
1.194
1.224
1.246
1.254
1.267
1.269
1.273
1.254
1.240
1.234
1.218
1.179
1.159
1.128
1.079
1.047
1.014
0.953
0.907
0.857
0.805
0.751
0.693
0.636
0.582
0.525
0.474
0.480
0.545
0.595
0.653
0.716
0.772
0.820
0.874
0.929
0.968
1.025
1.067
1.108
1.152
1.190
1.215
1.238
1.252
1.262
1.275
1.274
1.258
1.244
1.228
1.203
1.175
1.147
1.112
1.084
1.040
1.004
0.945
0.889
0.839
0.790
0.732
0.669
0.616
0.563
0.504
0.453
0.468
0.524
0.577
0.640
0.702
0.753
0.805
0.864
0.911
0.958
1.004
1.049
1.097
1.141
1.175
1.199
1.231
1.242
1.260
1.262
1.256
1.251
1.243
1.223
1.197
1.166
1.139
1.103
1.070
1.034
0.979
0.930
0.873
0.820
0.770
0.711
0.652
0.588
0.534
0.480
0.430
0.447
0.498
0.560
0.620
0.679
0.735
0.787
0.843
0.891
0.936
0.990
1.036
1.075
1.113
1.155
1.183
1.207
1.237
1.247
1.242
1.239
1.248
1.232
1.208
1.184
1.158
1.129
1.082
1.051
1.012
0.964
0.914
0.846
0.798
0.748
0.683
0.627
0.576
0.514
0.465
0.410
0.427
0.482
0.540
0.594
0.648
0.711
0.764
0.820
0.865
0.915
0.963
1.009
1.050
1.088
1.145
1.166
1.191
1.211
1.217
1.218
1.225
1.215
1.211
1.190
1.172
1.148
1.114
1.072
1.025
0.982
0.943
0.892
0.825
0.783
0.721
0.663
0.608
0.561
0.502
0.443
0.396
0.411
0.463
0.515
0.572
0.622
0.683
0.740
0.797
0.841
0.895
0.945
0.990
1.035
1.065
1.105
1.146
1.166
1.176
1.190
1.206
1.201
1.195
1.177
1.173
1.154
1.128
1.095
1.046
1.000
0.956
0.911
0.865
0.797
0.745
0.687
0.627
0.577
0.527
0.470
0.418
0.362
0.393
0.442
0.497
0.550
0.603
0.655
0.711
0.775
0.820
0.874
0.921
0.965
1.012
1.045
1.074
1.108
1.136
1.146
1.155
1.169
1.174
1.167
1.155
1.143
1.127
1.104
1.063
1.019
0.978
0.932
0.879
0.834
0.773
0.720
0.664
0.607
0.546
0.498
0.440
0.394
0.344
0.372
0.415
0.475
0.527
0.578
0.634
0.690
0.744
0.788
0.845
0.896
0.942
0.983
1.012
1.046
1.069
1.096
1.109
1.119
1.124
1.127
1.137
1.129
1.109
1.086
1.056
1.024
0.986
0.953
0.905
0.849
0.806
0.748
0.696
0.634
0.576
0.521
0.471
0.430
0.381
0.331
0.347
0.397
0.450
0.504
0.550
0.602
0.657
0.709
0.757
0.805
0.849
0.903
0.943
0.980
1.009
1.032
1.052
1.069
1.080
1.075
1.078
1.080
1.078
1.064
1.046
1.019
0.982
0.948
0.915
0.864
0.819
0.773
0.720
0.672
0.603
0.550
0.499
0.454
0.414
0.366
0.305
0.328
0.374
0.425
0.474
0.523
0.567
0.623
0.671
0.725
0.774
0.820
0.850
0.900
0.945
0.968
0.990
1.015
1.026
1.038
1.042
1.041
1.030
1.012
1.009
0.990
0.969
0.939
0.902
0.864
0.814
0.770
0.727
0.680
0.629
0.571
0.524
0.474
0.427
0.389
0.329
0.291
0.297
0.348
0.396
0.448
0.500
0.539
0.581
0.630
0.682
0.730
0.779
0.813
0.858
0.894
0.925
0.948
0.971
0.985
0.993
1.000
0.998
0.986
0.975
0.955
0.936
0.908
0.882
0.853
0.824
0.775
0.733
0.687
0.639
0.592
0.542
0.492
0.447
0.404
0.363
0.309
0.273
0.282
0.321
0.374
0.430
0.473
0.515
0.555
0.603
0.640
0.690
0.734
0.766
0.804
0.848
0.873
0.902
0.926
0.941
0.948
0.950
0.950
0.948
0.929
0.915
0.891
0.865
0.844
0.816
0.779
0.728
0.687
0.637
0.605
0.559
0.512
0.464
0.421
0.380
0.339
0.294
0.264
0.260
0.301
0.339
0.393
0.436
0.481
0.524
0.565
0.608
0.642
0.683
0.726
0.767
0.805
0.830
0.852
0.877
0.890
0.899
0.903
0.901
0.894
0.884
0.864
0.847
0.827
0.803
0.775
0.728
0.687
0.649
0.610
0.569
0.531
0.483
0.441
0.400
0.364
0.321
0.279
0.250
0.245
0.280
0.320
0.361
0.407
0.445
0.489
0.525
0.570
0.602
0.652
0.686
0.728
0.758
0.791
0.808
0.831
0.844
0.850
0.855
0.852
0.842
0.828
0.817
0.801
0.785
0.758
0.729
0.683
0.646
0.614
0.574
0.534
0.498
0.456
0.412
0.377
0.340
0.300
0.263
0.231
0.224
0.258
0.297
0.334
0.381
0.425
0.459
0.492
0.534
0.568
0.607
0.650
0.689
0.717
0.740
0.761
0.776
0.784
0.789
0.792
0.785
0.783
0.776
0.764
0.748
0.733
0.708
0.673
0.638
0.611
0.577
0.536
0.504
0.464
0.429
0.391
0.352
0.315
0.277
0.247
0.214
0.215
0.247
0.280
0.311
0.358
0.397
0.430
0.467
0.502
0.529
0.561
0.605
0.639
0.670
0.687
0.704
0.723
0.730
0.734
0.739
0.736
0.730
0.721
0.704
0.698
0.681
0.649
0.617
0.591
0.567
0.533
0.493
0.467
0.430
0.397
0.360
0.325
0.291
0.260
0.231
0.204
0.204
0.230
0.262
0.295
0.324
0.361
0.401
0.430
0.459
0.487
0.513
0.545
0.588
0.612
0.636
0.643
0.659
0.675
0.678
0.680
0.677
0.678
0.669
0.658
0.644
0.612
0.595
0.573
0.549
0.513
0.484
0.458
0.430
0.396
0.364
0.327
0.303
0.271
0.241
0.215
0.190
0.191
0.218
0.243
0.277
0.305
0.336
0.366
0.403
0.429
0.452
0.476
0.501
0.536
0.563
0.584
0.595
0.605
0.622
0.624
0.628
0.629
0.622
0.610
0.606
0.582
0.568
0.549
0.524
0.489
0.466
0.443
0.424
0.394
0.364
0.336
0.306
0.280
0.254
0.223
0.191
0.168
0.218
0.236
0.252
0.263
0.272
0.287
0.292
0.302
0.308
0.307
0.304
0.309
0.299
0.293
0.283
0.279
0.279
0.275
0.267
0.265
0.268
0.270
0.273
0.286
0.290
0.292
0.293
0.292
0.296
0.297
0.309
0.310
0.307
0.302
0.296
0.287
0.279
0.266
0.250
0.238
0.221
0.254
0.269
0.287
0.299
0.314
0.327
0.335
0.344
0.346
0.345
0.351
0.347
0.345
0.337
0.335
0.323
0.326
0.323
0.317
0.314
0.327
0.323
0.324
0.320
0.325
0.332
0.336
0.345
0.349
0.351
0.351
0.352
0.353
0.342
0.335
0.325
0.312
0.302
0.289
0.265
0.250
0.286
0.304
0.319
0.337
0.353
0.365
0.377
0.382
0.385
0.396
0.395
0.391
0.384
0.378
0.375
0.374
0.378
0.364
0.357
0.367
0.368
0.368
0.365
0.366
0.373
0.379
0.382
0.390
0.395
0.395
0.395
0.391
0.392
0.389
0.376
0.366
0.350
0.343
0.329
0.306
0.284
0.316
0.335
0.356
0.376
0.389
0.415
0.424
0.435
0.438
0.449
0.447
0.443
0.436
0.433
0.429
0.428
0.424
0.420
0.421
0.420
0.415
0.426
0.414
0.413
0.417
0.430
0.433
0.444
0.445
0.448
0.448
0.440
0.438
0.435
0.427
0.408
0.395
0.376
0.360
0.342
0.320
0.344
0.365
0.397
0.421
0.441
0.457
0.474
0.481
0.489
0.495
0.497
0.497
0.489
0.490
0.486
0.489
0.476
0.480
0.477
0.481
0.478
0.469
0.469
0.460
0.466
0.474
0.495
0.497
0.498
0.500
0.493
0.494
0.487
0.483
0.472
0.452
0.433
0.414
0.397
0.374
0.347
0.378
0.414
0.437
0.461
0.488
0.503
0.523
0.536
0.554
0.556
0.555
0.552
0.553
0.543
0.541
0.535
0.545
0.546
0.545
0.542
0.530
0.530
0.527
0.521
0.524
0.534
0.544
0.546
0.545
0.548
0.548
0.545
0.537
0.532
0.523
0.499
0.477
0.456
0.432
0.406
0.379
0.415
0.445
0.471
0.507
0.534
0.556
0.569
0.579
0.598
0.603
0.602
0.597
0.597
0.596
0.598
0.601
0.610
0.603
0.595
0.594
0.597
0.583
0.585
0.574
0.569
0.584
0.592
0.603
0.606
0.611
0.611
0.608
0.590
0.580
0.562
0.544
0.522
0.492
0.462
0.438
0.411
0.445
0.481
0.520
0.546
0.575
0.594
0.611
0.630
0.644
0.648
0.647
0.646
0.647
0.651
0.647
0.654
0.656
0.655
0.654
0.652
0.643
0.641
0.631
0.645
0.645
0.639
0.650
0.656
0.654
0.664
0.667
0.662
0.646
0.623
0.612
0.588
0.559
0.536
0.498
0.463
0.434
0.477
0.521
0.551
0.587
0.612
0.632
0.651
0.671
0.684
0.692
0.696
0.709
0.703
0.701
0.701
0.722
0.716
0.712
0.709
0.713
0.705
0.706
0.713
0.705
0.707
0.699
0.701
0.706
0.712
0.715
0.716
0.711
0.698
0.671
0.651
0.621
0.595
0.571
0.533
0.500
0.460
0.508
0.549
0.581
0.617
0.643
0.667
0.697
0.720
0.730
0.740
0.749
0.751
0.749
0.755
0.770
0.782
0.772
0.772
0.760
0.767
0.768
0.772
0.767
0.771
0.764
0.755
0.761
0.757
0.767
0.766
0.761
0.755
0.744
0.714
0.694
0.664
0.623
0.598
0.566
0.525
0.487
0.530
0.571
0.605
0.647
0.681
0.706
0.729
0.753
0.777
0.788
0.795
0.806
0.812
0.819
0.826
0.835
0.825
0.835
0.829
0.840
0.839
0.839
0.837
0.833
0.842
0.823
0.821
0.828
0.824
0.819
0.816
0.800
0.783
0.768
0.733
0.702
0.657
0.624
0.587
0.544
0.508
0.551
0.593
0.633
0.673
0.705
0.735
0.765
0.796
0.813
0.830
0.844
0.848
0.859
0.863
0.881
0.890
0.885
0.893
0.895
0.907
0.891
0.902
0.904
0.892
0.887
0.879
0.871
0.872
0.871
0.856
0.854
0.842
0.828
0.806
0.765
0.730
0.694
0.657
0.608
0.559
0.521
0.567
0.607
0.653
0.693
0.734
0.766
0.798
0.830
0.863
0.874
0.885
0.899
0.912
0.920
0.933
0.936
0.942
0.946
0.948
0.960
0.954
0.962
0.953
0.948
0.942
0.931
0.916
0.929
0.926
0.907
0.893
0.878
0.856
0.837
0.801
0.759
0.713
0.673
0.635
0.587
0.535
0.580
0.622
0.667
0.719
0.754
0.792
0.823
0.870
0.889
0.902
0.914
0.934
0.948
0.960
0.970
0.984
0.998
0.999
1.019
1.013
1.017
1.007
1.010
0.994
0.992
0.978
0.970
0.968
0.964
0.957
0.937
0.908
0.886
0.863
0.816
0.785
0.739
0.685
0.645
0.600
0.550
0.584
0.636
0.684
0.729
0.774
0.811
0.847
0.889
0.910
0.924
0.947
0.969
0.988
1.004
1.020
1.039
1.048
1.054
1.068
1.070
1.074
1.065
1.067
1.045
1.030
1.025
1.008
1.013
0.999
0.989
0.975
0.948
0.920
0.880
0.838
0.802
0.754
0.701
0.653
0.605
0.553
0.593
0.644
0.687
0.736
0.785
0.828
0.863
0.894
0.925
0.954
0.980
1.006
1.027
1.041
1.066
1.085
1.095
1.105
1.111
1.116
1.113
1.110
1.121
1.100
1.080
1.057
1.051
1.044
1.028
1.017
1.000
0.979
0.945
0.904
0.858
0.820
0.768
0.723
0.663
0.605
0.556
0.594
0.642
0.695
0.741
0.796
0.833
0.878
0.920
0.958
0.986
1.014
1.037
1.054
1.082
1.111
1.127
1.131
1.135
1.149
1.153
1.155
1.157
1.150
1.140
1.128
1.113
1.083
1.078
1.058
1.040
1.018
0.994
0.957
0.918
0.866
0.828
0.776
0.733
0.679
0.614
0.552
0.585
0.644
0.694
0.746
0.803
0.847
0.891
0.939
0.975
1.006
1.033
1.062
1.084
1.115
1.140
1.150
1.162
1.167
1.184
1.183
1.192
1.193
1.186
1.179
1.169
1.144
1.117
1.100
1.078
1.057
1.034
1.000
0.965
0.918
0.873
0.828
0.780
0.731
0.676
0.619
0.555
0.587
0.637
0.690
0.757
0.806
0.854
0.903
0.943
0.986
1.020
1.051
1.071
1.105
1.144
1.168
1.183
1.198
1.202
1.207
1.217
1.224
1.218
1.209
1.195
1.190
1.173
1.145
1.128
1.089
1.063
1.040
1.013
0.964
0.927
0.874
0.825
0.776
0.729
0.669
0.616
0.554
0.571
0.638
0.697
0.756
0.804
0.858
0.903
0.940
0.989
1.026
1.064
1.091
1.133
1.169
1.195
1.204
1.233
1.237
1.236
1.243
1.246
1.243
1.227
1.217
1.201
1.191
1.167
1.129
1.112
1.083
1.046
1.015
0.971
0.928
0.873
0.822
0.774
0.720
0.659
0.605
0.547
0.568
0.625
0.687
0.745
0.799
0.855
0.903
0.945
0.997
1.032
1.065
1.108
1.147
1.175
1.212
1.228
1.248
1.254
1.262
1.267
1.271
1.262
1.245
1.237
1.219
1.209
1.189
1.159
1.132
1.088
1.054
1.013
0.971
0.926
0.869
0.813
0.767
0.713
0.655
0.594
0.536
0.551
0.612
0.680
0.734
0.789
0.848
0.895
0.950
0.992
1.030
1.070
1.112
1.154
1.188
1.220
1.241
1.255
1.278
1.283
1.284
1.277
1.279
1.274
1.256
1.228
1.218
1.186
1.171
1.129
1.102
1.062
1.010
0.964
0.917
0.858
0.804
0.758
0.700
0.642
0.575
0.518
0.540
0.593
0.656
0.719
0.780
0.834
0.882
0.946
0.986
1.023
1.073
1.112
1.153
1.201
1.221
1.249
1.270
1.294
1.304
1.305
1.291
1.293
1.287
1.272
1.251
1.238
1.199
1.175
1.131
1.096
1.061
1.010
0.960
0.903
0.851
0.785
0.738
0.672
0.619
0.560
0.507
0.519
0.585
0.647
0.703
0.762
0.817
0.861
0.927
0.971
1.015
1.067
1.110
1.161
1.196
1.221
1.256
1.283
1.293
1.310
1.305
1.310
1.296
1.284
1.274
1.260
1.233
1.213
1.180
1.129
1.092
1.046
1.001
0.938
0.892
0.834
0.777
0.716
0.657
0.602
0.544
0.495
0.502
0.568
0.628
0.684
0.744
0.797
0.858
0.914
0.959
0.997
1.056
1.094
1.150
1.191
1.222
1.253
1.282
1.294
1.300
1.310
1.307
1.294
1.285
1.270
1.255
1.234
1.201
1.180
1.127
1.084
1.036
0.985
0.928
0.877
0.822
0.764
0.700
0.639
0.579
0.527
0.478
0.485
0.538
0.602
0.663
0.726
0.777
0.835
0.892
0.940
0.986
1.042
1.092
1.126
1.187
1.218
1.241
1.261
1.285
1.296
1.300
1.304
1.289
1.280
1.267
1.239
1.208
1.187
1.152
1.113
1.074
1.016
0.975
0.915
0.859
0.808
0.739
0.686
0.627
0.556
0.505
0.451
0.469
0.526
0.581
0.647
0.700
0.760
0.818
0.876
0.925
0.974
1.021
1.077
1.118
1.168
1.209
1.220
1.250
1.275
1.284
1.295
1.287
1.282
1.271
1.251
1.222
1.204
1.171
1.143
1.093
1.049
0.998
0.953
0.899
0.834
0.780
0.710
0.653
0.601
0.545
0.483
0.437
0.448
0.504
0.561
0.625
0.681
0.736
0.799
0.857
0.907
0.958
1.007
1.054
1.096
1.135
1.173
1.208
1.227
1.248
1.274
1.269
1.268
1.260
1.253
1.235
1.214
1.188
1.157
1.120
1.060
1.028
0.984
0.932
0.875
0.811
0.756
0.698
0.633
0.579
0.519
0.468
0.413
0.427
0.485
0.538
0.602
0.653
0.708
0.771
0.832
0.883
0.929
0.987
1.028
1.074
1.113
1.148
1.184
1.211
1.230
1.234
1.250
1.244
1.236
1.228
1.215
1.198
1.173
1.141
1.088
1.047
1.004
0.956
0.899
0.836
0.784
0.729
0.667
0.609
0.549
0.495
0.437
0.392
0.407
0.464
0.517
0.571
0.629
0.684
0.741
0.794
0.856
0.907
0.963
1.007
1.053
1.085
1.124
1.149
1.184
1.192
1.206
1.206
1.218
1.210
1.198
1.186
1.170
1.145
1.106
1.066
1.027
0.973
0.925
0.867
0.810
0.756
0.703
0.632
0.578
0.520
0.467
0.419
0.375
0.387
0.441
0.496
0.552
0.605
0.662
0.719
0.771
0.824
0.877
0.938
0.984
1.026
1.064
1.096
1.115
1.139
1.152
1.155
1.165
1.176
1.175
1.166
1.152
1.125
1.107
1.072
1.033
0.999
0.949
0.883
0.839
0.791
0.727
0.671
0.602
0.545
0.497
0.449
0.399
0.356
0.364
0.418
0.470
0.522
0.578
0.629
0.691
0.744
0.792
0.844
0.901
0.948
0.990
1.023
1.045
1.073
1.091
1.108
1.117
1.121
1.118
1.125
1.114
1.116
1.095
1.067
1.034
1.000
0.949
0.908
0.851
0.808
0.762
0.691
0.636
0.578
0.523
0.481
0.434
0.374
0.329
0.339
0.390
0.442
0.493
0.543
0.593
0.654
0.703
0.757
0.810
0.853
0.898
0.937
0.976
1.004
1.036
1.057
1.075
1.083
1.083
1.078
1.074
1.067
1.049
1.025
1.005
0.981
0.938
0.900
0.860
0.810
0.766
0.711
0.660
0.608
0.553
0.494
0.450
0.409
0.355
0.310
0.314
0.366
0.414
0.470
0.515
0.560
0.611
0.662
0.713
0.761
0.811
0.859
0.898
0.928
0.962
0.995
1.019
1.024
1.033
1.036
1.039
1.033
1.020
1.002
0.983
0.958
0.924
0.890
0.859
0.816
0.767
0.724
0.670
0.620
0.574
0.517
0.468
0.430
0.386
0.335
0.288
0.294
0.344
0.390
0.444
0.491
0.534
0.576
0.628
0.670
0.723
0.763
0.815
0.855
0.888
0.927
0.946
0.966
0.983
0.990
0.993
0.995
0.993
0.976
0.957
0.939
0.907
0.882
0.854
0.816
0.771
0.721
0.678
0.631
0.588
0.547
0.489
0.445
0.406
0.367
0.315
0.278
0.272
0.318
0.364
0.413
0.454
0.504
0.544
0.586
0.630
0.678
0.716
0.764
0.811
0.845
0.877
0.903
0.919
0.936
0.947
0.946
0.943
0.939
0.924
0.911
0.883
0.863
0.839
0.812
0.773
0.721
0.690
0.645
0.599
0.564
0.517
0.461
0.426
0.389
0.348
0.302
0.263
0.258
0.294
0.342
0.381
0.423
0.462
0.499
0.548
0.593
0.635
0.675
0.721
0.762
0.792
0.819
0.848
0.870
0.882
0.892
0.896
0.890
0.876
0.866
0.851
0.835
0.816
0.793
0.764
0.724
0.682
0.648
0.608
0.566
0.529
0.485
0.435
0.402
0.361
0.324
0.282
0.248
0.238
0.273
0.311
0.354
0.400
0.441
0.477
0.510
0.549
0.591
0.636
0.676
0.717
0.750
0.770
0.790
0.807
0.820
0.825
0.826
0.829
0.824
0.808
0.796
0.781
0.763
0.741
0.710
0.677
0.645
0.608
0.567
0.534
0.497
0.460
0.412
0.372
0.341
0.301
0.261
0.230
0.227
0.256
0.291
0.331
0.374
0.418
0.451
0.483
0.519
0.546
0.588
0.633
0.671
0.695
0.721
0.742
0.753
0.761
0.766
0.773
0.770
0.763
0.755
0.743
0.729
0.712
0.688
0.659
0.632
0.598
0.568
0.526
0.496
0.465
0.422
0.380
0.352
0.323
0.278
0.240
0.216
0.212
0.243
0.272
0.306
0.339
0.374
0.419
0.452
0.484
0.513
0.540
0.581
0.619
0.645
0.656
0.684
0.695
0.703
0.711
0.708
0.707
0.704
0.696
0.689
0.680
0.660
0.635
0.607
0.583
0.546
0.516
0.481
0.457
0.425
0.387
0.349
0.324
0.290
0.255
0.228
0.197
0.198
0.225
0.256
0.287
0.315
0.351
0.379
0.415
0.442
0.469
0.493
0.520
0.564
0.592
0.611
0.624
0.642
0.648
0.650
0.655
0.652
0.647
0.645
0.635
0.614
0.597
0.577
0.554
0.520
0.492
0.469
0.444
0.422
0.387
0.358
0.327
0.300
0.272
0.236
0.206
0.182
0.224
0.245
0.262
0.272
0.281
0.291
0.296
0.305
0.305
0.308
0.304
0.302
0.300
0.292
0.285
0.275
0.268
0.263
0.262
0.251
0.264
0.265
0.264
0.275
0.278
0.284
0.287
0.290
0.301
0.306
0.310
0.305
0.303
0.300
0.294
0.289
0.283
0.269
0.259
0.243
0.221
0.264
0.280
0.294
0.305
0.319
0.327
0.336
0.346
0.347
0.345
0.345
0.348
0.341
0.336
0.328
0.320
0.322
0.316
0.307
0.312
0.308
0.319
0.307
0.309
0.316
0.327
0.334
0.342
0.345
0.352
0.352
0.354
0.355
0.346
0.340
0.333
0.324
0.311
0.293
0.279
0.264
0.293
0.311
0.326
0.339
0.359
0.368
0.381
0.393
0.394
0.397
0.406
0.400
0.388
0.377
0.370
0.369
0.372
0.370
0.358
0.356
0.360
0.355
0.359
0.352
0.368
0.370
0.380
0.386
0.388
0.395
0.393
0.393
0.394
0.397
0.382
0.376
0.359
0.349
0.333
0.313
0.291
0.323
0.342
0.359
0.386
0.400
0.423
0.435
0.444
0.451
0.458
0.455
0.449
0.441
0.436
0.422
0.427
0.421
0.414
0.420
0.410
0.406
0.409
0.406
0.407
0.410
0.429
0.435
0.436
0.447
0.448
0.446
0.443
0.443
0.446
0.433
0.422
0.406
0.391
0.372
0.347
0.323
0.352
0.377
0.411
0.433
0.452
0.467
0.485
0.494
0.496
0.505
0.501
0.499
0.490
0.484
0.484
0.483
0.472
0.474
0.482
0.478
0.467
0.461
0.457
0.459
0.459
0.474
0.487
0.493
0.498
0.499
0.504
0.499
0.492
0.486
0.472
0.464
0.447
0.428
0.409
0.386
0.359
0.391
0.419
0.450
0.469
0.493
0.522
0.534
0.545
0.553
0.558
0.555
0.548
0.540
0.541
0.537
0.533
0.534
0.544
0.539
0.539
0.528
0.526
0.520
0.526
0.524
0.530
0.542
0.548
0.549
0.562
0.561
0.551
0.547
0.535
0.528
0.506
0.483
0.463
0.443
0.419
0.392
0.424
0.454
0.487
0.520
0.546
0.567
0.580
0.591
0.603
0.605
0.604
0.597
0.593
0.589
0.593
0.590
0.601
0.597
0.592
0.590
0.592
0.591
0.591
0.573
0.584
0.588
0.599
0.601
0.615
0.622
0.624
0.611
0.602
0.593
0.576
0.551
0.530
0.499
0.474
0.447
0.418
0.455
0.494
0.534
0.562
0.590
0.609
0.623
0.632
0.648
0.650
0.648
0.640
0.643
0.648
0.644
0.653
0.646
0.651
0.645
0.642
0.648
0.649
0.657
0.651
0.649
0.637
0.645
0.662
0.660
0.667
0.669
0.665
0.655
0.637
0.618
0.592
0.573
0.551
0.515
0.476
0.443
0.483
0.533
0.567
0.595
0.625
0.645
0.661
0.673
0.692
0.700
0.697
0.699
0.698
0.698
0.700
0.715
0.708
0.707
0.696
0.711
0.721
0.729
0.716
0.714
0.711
0.701
0.701
0.717
0.720
0.715
0.714
0.711
0.702
0.683
0.662
0.634
0.605
0.582
0.546
0.513
0.475
0.516
0.563
0.596
0.625
0.657
0.683
0.706
0.723
0.739
0.747
0.750
0.753
0.753
0.761
0.765
0.779
0.775
0.765
0.781
0.784
0.786
0.791
0.781
0.789
0.771
0.767
0.779
0.781
0.786
0.775
0.767
0.759
0.749
0.730
0.710
0.675
0.634
0.609
0.575
0.540
0.503
0.545
0.586
0.620
0.655
0.693
0.720
0.743
0.765
0.783
0.789
0.797
0.810
0.811
0.817
0.822
0.829
0.833
0.843
0.855
0.852
0.863
0.859
0.854
0.850
0.842
0.828
0.828
0.836
0.830
0.827
0.823
0.805
0.793
0.772
0.751
0.717
0.680
0.636
0.601
0.559
0.521
0.562
0.608
0.645
0.682
0.724
0.755
0.775
0.804
0.824
0.848
0.851
0.857
0.868
0.867
0.884
0.889
0.897
0.907
0.909
0.913
0.925
0.925
0.918
0.907
0.896
0.894
0.883
0.883
0.881
0.872
0.865
0.853
0.834
0.806
0.779
0.753
0.704
0.669
0.631
0.574
0.534
0.582
0.623
0.669
0.711
0.754
0.782
0.817
0.844
0.872
0.881
0.889
0.897
0.910
0.913
0.931
0.945
0.955
0.969
0.972
0.976
0.986
0.987
0.980
0.964
0.956
0.950
0.945
0.936
0.935
0.916
0.907
0.893
0.879
0.842
0.812
0.776
0.733
0.690
0.650
0.599
0.556
0.595
0.642
0.691
0.730
0.771
0.817
0.843
0.877
0.898
0.909
0.919
0.941
0.956
0.966
0.987
1.000
1.014
1.030
1.030
1.034
1.041
1.037
1.034
1.018
1.007
1.000
0.992
0.972
0.966
0.961
0.939
0.926
0.908
0.875
0.835
0.802
0.757
0.710
0.661
0.612
0.564
0.604
0.657
0.701
0.745
0.791
0.833
0.865
0.896
0.920
0.933
0.957
0.982
1.003
1.004
1.042
1.054
1.076
1.082
1.083
1.087
1.092
1.090
1.086
1.078
1.061
1.051
1.032
1.022
1.002
0.995
0.979
0.962
0.936
0.907
0.862
0.827
0.777
0.722
0.671
0.619
0.567
0.609
0.659
0.709
0.755
0.803
0.847
0.881
0.911
0.944
0.977
0.992
1.020
1.044
1.051
1.088
1.110
1.117
1.128
1.121
1.129
1.128
1.125
1.131
1.118
1.108
1.097
1.085
1.060
1.037
1.022
1.010
0.991
0.962
0.920
0.883
0.842
0.789
0.740
0.684
0.623
0.568
0.602
0.664
0.713
0.760
0.819
0.856
0.897
0.942
0.979
1.002
1.033
1.054
1.069
1.092
1.135
1.148
1.156
1.163
1.162
1.174
1.172
1.172
1.171
1.160
1.156
1.131
1.137
1.101
1.069
1.047
1.028
1.007
0.981
0.938
0.892
0.844
0.805
0.750
0.694
0.637
0.572
0.596
0.660
0.721
0.771
0.817
0.867
0.915
0.955
0.998
1.029
1.052
1.080
1.111
1.143
1.170
1.185
1.190
1.190
1.208
1.207
1.201
1.202
1.209
1.194
1.188
1.167
1.164
1.134
1.106
1.078
1.046
1.018
0.986
0.944
0.896
0.851
0.805
0.753
0.687
0.635
0.574
0.601
0.654
0.710
0.778
0.827
0.881
0.926
0.964
1.010
1.044
1.068
1.100
1.141
1.167
1.195
1.220
1.227
1.235
1.236
1.230
1.239
1.239
1.238
1.223
1.217
1.196
1.182
1.158
1.127
1.099
1.068
1.026
0.990
0.954
0.891
0.848
0.799
0.748
0.685
0.630
0.570
0.590
0.650
0.715
0.773
0.830
0.878
0.926
0.966
1.015
1.047
1.080
1.123
1.171
1.192
1.221
1.239
1.252
1.262
1.251
1.269
1.265
1.263
1.249
1.245
1.235
1.215
1.205
1.170
1.152
1.119
1.076
1.042
0.994
0.950
0.891
0.849
0.796
0.740
0.678
0.624
0.559
0.584
0.637
0.711
0.765
0.818
0.872
0.925
0.977
1.016
1.050
1.090
1.141
1.176
1.198
1.235
1.254
1.273
1.280
1.284
1.287
1.306
1.299
1.270
1.264
1.257
1.239
1.214
1.189
1.160
1.122
1.091
1.041
0.994
0.944
0.888
0.840
0.785
0.728
0.670
0.615
0.554
0.565
0.629
0.698
0.753
0.803
0.863
0.920
0.975
1.013
1.048
1.095
1.140
1.188
1.218
1.247
1.272
1.278
1.305
1.315
1.314
1.318
1.313
1.302
1.290
1.265
1.250
1.221
1.203
1.174
1.129
1.095
1.050
1.002
0.943
0.882
0.832
0.776
0.714
0.658
0.597
0.544
0.551
0.618
0.683
0.739
0.801
0.855
0.910
0.964
1.008
1.046
1.100
1.145
1.194
1.221
1.243
1.282
1.301
1.319
1.324
1.329
1.328
1.322
1.314
1.299
1.276
1.269
1.235
1.209
1.183
1.140
1.094
1.047
0.992
0.939
0.890
0.823
0.761
0.697
0.642
0.585
0.530
0.531
0.601
0.665
0.725
0.780
0.843
0.896
0.950
0.994
1.035
1.096
1.149
1.194
1.219
1.252
1.282
1.309
1.320
1.338
1.344
1.337
1.326
1.320
1.305
1.291
1.270
1.239
1.205
1.179
1.136
1.100
1.042
0.981
0.927
0.877
0.818
0.746
0.686
0.625
0.560
0.510
0.519
0.587
0.649
0.706
0.763
0.825
0.881
0.937
0.984
1.029
1.084
1.132
1.176
1.222
1.253
1.279
1.306
1.326
1.337
1.342
1.335
1.336
1.325
1.308
1.296
1.263
1.236
1.209
1.174
1.120
1.082
1.031
0.973
0.916
0.856
0.789
0.721
0.666
0.597
0.545
0.489
0.496
0.564
0.621
0.687
0.744
0.811
0.866
0.915
0.964
1.021
1.072
1.125
1.173
1.218
1.249
1.268
1.299
1.318
1.332
1.337
1.340
1.329
1.314
1.298
1.278
1.259
1.233
1.203
1.166
1.112
1.056
1.013
0.945
0.896
0.837
0.769
0.702
0.648
0.583
0.525
0.468
0.488
0.547
0.603
0.663
0.720
0.790
0.846
0.900
0.950
1.005
1.054
1.111
1.154
1.197
1.235
1.266
1.281
1.306
1.316
1.328
1.321
1.318
1.303
1.287
1.264
1.243
1.214
1.189
1.148
1.088
1.039
0.982
0.926
0.877
0.816
0.748
0.690
0.623
0.569
0.506
0.448
0.471
0.525
0.583
0.645
0.698
0.763
0.827
0.881
0.933
0.993
1.042
1.092
1.144
1.178
1.215
1.239
1.268
1.282
1.305
1.302
1.305
1.294
1.289
1.273
1.251
1.227
1.196
1.158
1.110
1.062
1.022
0.955
0.903
0.845
0.784
0.720
0.666
0.604
0.541
0.485
0.433
0.449
0.501
0.565
0.621
0.678
0.738
0.798
0.860
0.912
0.973
1.027
1.073
1.108
1.156
1.185
1.222
1.244
1.271
1.268
1.281
1.278
1.269
1.267
1.254
1.233
1.210
1.174
1.133
1.088
1.039
0.992
0.936
0.876
0.823
0.762
0.698
0.637
0.571
0.509
0.457
0.408
0.423
0.477
0.537
0.593
0.645
0.709
0.768
0.822
0.872
0.944
0.995
1.044
1.087
1.129
1.164
1.195
1.222
1.226
1.246
1.241
1.246
1.250
1.238
1.227
1.203
1.181
1.150
1.103
1.062
1.009
0.955
0.902
0.848
0.799
0.722
0.666
0.610
0.544
0.493
0.440
0.390
0.407
0.456
0.508
0.571
0.625
0.683
0.746
0.798
0.849
0.915
0.966
1.009
1.065
1.100
1.137
1.166
1.183
1.186
1.193
1.202
1.205
1.204
1.199
1.189
1.166
1.146
1.118
1.075
1.032
0.984
0.926
0.872
0.814
0.762
0.686
0.628
0.573
0.521
0.471
0.419
0.370
0.381
0.434
0.490
0.543
0.597
0.654
0.715
0.770
0.820
0.888
0.933
0.975
1.021
1.060
1.090
1.106
1.131
1.153
1.163
1.168
1.167
1.157
1.143
1.132
1.136
1.108
1.071
1.031
0.987
0.953
0.886
0.829
0.782
0.723
0.664
0.608
0.553
0.500
0.448
0.393
0.348
0.355
0.400
0.461
0.513
0.569
0.624
0.679
0.729
0.792
0.851
0.896
0.934
0.970
1.010
1.040
1.067
1.091
1.114
1.129
1.128
1.123
1.118
1.112
1.090
1.068
1.048
1.010
0.978
0.942
0.901
0.846
0.796
0.742
0.697
0.631
0.573
0.520
0.470
0.427
0.372
0.329
0.330
0.375
0.428
0.486
0.531
0.581
0.634
0.678
0.735
0.792
0.845
0.886
0.918
0.961
0.998
1.030
1.049
1.058
1.071
1.071
1.081
1.076
1.065
1.052
1.033
1.001
0.968
0.929
0.890
0.854
0.800
0.748
0.704
0.650
0.599
0.541
0.494
0.445
0.403
0.355
0.310
0.310
0.361
0.404
0.459
0.507
0.551
0.597
0.654
0.698
0.750
0.796
0.845
0.882
0.924
0.957
0.982
1.006
1.015
1.023
1.031
1.029
1.028
1.019
1.003
0.972
0.952
0.923
0.894
0.851
0.809
0.754
0.714
0.666
0.614
0.564
0.517
0.468
0.425
0.384
0.339
0.295
0.290
0.338
0.382
0.428
0.470
0.515
0.564
0.610
0.657
0.710
0.762
0.806
0.841
0.879
0.910
0.935
0.954
0.971
0.979
0.982
0.980
0.978
0.957
0.944
0.925
0.906
0.873
0.846
0.806
0.764
0.720
0.677
0.629
0.589
0.545
0.491
0.450
0.405
0.365
0.322
0.284
0.263
0.305
0.350
0.392
0.437
0.481
0.519
0.570
0.610
0.661
0.710
0.755
0.793
0.828
0.855
0.878
0.905
0.919
0.929
0.928
0.922
0.915
0.905
0.888
0.870
0.847
0.824
0.795
0.754
0.715
0.681
0.642
0.599
0.557
0.520
0.464
0.428
0.383
0.340
0.303
0.260
0.252
0.284
0.331
0.370
0.411
0.454
0.491
0.527
0.568
0.615
0.661
0.703
0.741
0.772
0.799
0.822
0.836
0.854
0.862
0.866
0.861
0.856
0.847
0.829
0.814
0.792
0.771
0.743
0.709
0.676
0.642
0.596
0.556
0.524
0.485
0.436
0.394
0.356
0.320
0.282
0.245
0.235
0.269
0.310
0.348
0.386
0.426
0.464
0.499
0.533
0.569
0.608
0.654
0.689
0.726
0.748
0.764
0.782
0.790
0.797
0.801
0.804
0.795
0.781
0.770
0.757
0.740
0.720
0.694
0.658
0.630
0.588
0.554
0.522
0.491
0.446
0.406
0.369
0.333
0.300
0.256
0.226
0.223
0.251
0.280
0.318
0.355
0.395
0.434
0.468
0.496
0.526
0.565
0.609
0.644
0.672
0.696
0.708
0.714
0.728
0.733
0.733
0.738
0.731
0.728
0.718
0.705
0.690
0.664
0.641
0.609
0.569
0.543
0.511
0.485
0.448
0.409
0.374
0.343
0.308
0.267
0.243
0.207
0.204
0.236
0.263
0.291
0.328
0.361
0.388
0.425
0.456
0.488
0.512
0.553
0.584
0.610
0.640
0.654
0.664
0.670
0.679
0.674
0.672
0.668
0.667
0.657
0.645
0.631
0.616
0.584
0.558
0.525
0.501
0.471
0.442
0.408
0.382
0.342
0.317
0.285
0.252
0.216
0.192
0.231
0.250
0.267
0.277
0.285
0.291
0.299
0.300
0.314
0.315
0.311
0.304
0.300
0.291
0.283
0.274
0.269
0.262
0.254
0.250
0.252
0.267
0.257
0.260
0.270
0.281
0.278
0.290
0.295
0.305
0.312
0.312
0.311
0.298
0.298
0.293
0.286
0.272
0.263
0.247
0.234
0.267
0.285
0.299
0.310
0.319
0.335
0.343
0.352
0.356
0.354
0.349
0.346
0.341
0.333
0.321
0.318
0.320
0.310
0.311
0.304
0.304
0.298
0.303
0.302
0.316
0.323
0.333
0.338
0.343
0.342
0.349
0.354
0.353
0.350
0.346
0.341
0.334
0.319
0.297
0.280
0.261
0.299
0.317
0.332
0.349
0.363
0.384
0.390
0.400
0.401
0.398
0.401
0.398
0.389
0.379
0.371
0.366
0.359
0.358
0.361
0.357
0.351
0.344
0.364
0.357
0.368
0.374
0.379
0.382
0.386
0.391
0.392
0.406
0.404
0.392
0.389
0.378
0.371
0.360
0.340
0.323
0.301
0.329
0.348
0.373
0.392
0.411
0.430
0.444
0.448
0.453
0.451
0.454
0.449
0.436
0.426
0.420
0.419
0.420
0.408
0.407
0.398
0.410
0.412
0.414
0.414
0.410
0.432
0.438
0.443
0.447
0.448
0.445
0.451
0.454
0.449
0.432
0.424
0.411
0.397
0.378
0.356
0.334
0.363
0.390
0.414
0.439
0.458
0.475
0.490
0.497
0.499
0.504
0.504
0.496
0.485
0.478
0.471
0.473
0.467
0.467
0.468
0.474
0.469
0.471
0.466
0.466
0.465
0.476
0.486
0.498
0.513
0.512
0.505
0.502
0.500
0.494
0.480
0.465
0.448
0.435
0.418
0.395
0.365
0.403
0.427
0.457
0.481
0.505
0.528
0.538
0.549
0.551
0.558
0.553
0.545
0.535
0.527
0.531
0.524
0.528
0.529
0.531
0.533
0.542
0.538
0.533
0.528
0.523
0.529
0.544
0.560
0.566
0.569
0.566
0.562
0.559
0.556
0.528
0.510
0.488
0.469
0.451
0.426
0.401
0.432
0.466
0.495
0.527
0.557
0.575
0.587
0.595
0.597
0.605
0.603
0.594
0.581
0.583
0.581
0.584
0.589
0.586
0.597
0.597
0.605
0.601
0.602
0.597
0.592
0.585
0.601
0.615
0.618
0.625
0.619
0.610
0.606
0.597
0.585
0.563
0.544
0.502
0.481
0.457
0.429
0.468
0.496
0.536
0.573
0.595
0.615
0.628
0.636
0.648
0.650
0.646
0.637
0.628
0.638
0.633
0.639
0.640
0.656
0.662
0.661
0.668
0.668
0.666
0.676
0.661
0.641
0.656
0.659
0.667
0.672
0.672
0.671
0.647
0.641
0.624
0.605
0.584
0.551
0.523
0.488
0.453
0.496
0.537
0.579
0.607
0.631
0.652
0.666
0.682
0.695
0.704
0.700
0.695
0.695
0.697
0.698
0.706
0.724
0.727
0.724
0.735
0.732
0.730
0.730
0.732
0.724
0.719
0.722
0.727
0.728
0.729
0.727
0.726
0.706
0.683
0.660
0.640
0.621
0.594
0.556
0.526
0.484
0.525
0.567
0.608
0.637
0.669
0.690
0.716
0.731
0.746
0.748
0.749
0.750
0.751
0.757
0.763
0.779
0.787
0.790
0.797
0.800
0.791
0.794
0.796
0.800
0.783
0.788
0.790
0.786
0.787
0.784
0.780
0.776
0.764
0.742
0.711
0.679
0.651
0.626
0.581
0.550
0.513
0.550
0.594
0.637
0.668
0.706
0.735
0.753
0.774
0.795
0.798
0.801
0.798
0.805
0.817
0.833
0.842
0.844
0.859
0.859
0.871
0.870
0.868
0.863
0.857
0.854
0.848
0.835
0.843
0.836
0.835
0.831
0.823
0.805
0.778
0.758
0.722
0.694
0.658
0.602
0.569
0.531
0.571
0.617
0.662
0.699
0.737
0.771
0.796
0.819
0.837
0.851
0.855
0.850
0.867
0.868
0.897
0.909
0.915
0.919
0.925
0.932
0.931
0.935
0.936
0.921
0.913
0.907
0.900
0.894
0.890
0.882
0.873
0.867
0.850
0.819
0.785
0.755
0.723
0.688
0.641
0.589
0.545
0.583
0.636
0.683
0.727
0.768
0.804
0.830
0.852
0.881
0.889
0.890
0.899
0.919
0.924
0.942
0.964
0.972
0.981
0.997
0.997
0.996
0.996
0.987
0.983
0.983
0.963
0.952
0.943
0.940
0.926
0.912
0.905
0.889
0.860
0.829
0.782
0.745
0.710
0.657
0.610
0.568
0.600
0.655
0.704
0.749
0.794
0.824
0.857
0.881
0.908
0.918
0.925
0.949
0.967
0.976
0.991
1.019
1.028
1.047
1.048
1.055
1.055
1.055
1.045
1.035
1.036
1.017
1.004
0.991
0.979
0.973
0.952
0.940
0.920
0.889
0.860
0.815
0.768
0.723
0.677
0.623
0.575
0.612
0.667
0.716
0.764
0.809
0.848
0.879
0.905
0.930
0.950
0.965
0.987
1.015
1.022
1.046
1.071
1.087
1.093
1.099
1.102
1.101
1.105
1.094
1.090
1.092
1.070
1.055
1.036
1.006
1.004
0.988
0.965
0.945
0.912
0.882
0.843
0.799
0.743
0.684
0.633
0.579
0.618
0.674
0.725
0.775
0.821
0.862
0.896
0.929
0.961
0.988
1.005
1.024
1.048
1.076
1.096
1.125
1.124
1.135
1.137
1.145
1.149
1.150
1.144
1.137
1.133
1.127
1.109
1.085
1.061
1.034
1.016
0.999
0.965
0.933
0.901
0.863
0.817
0.759
0.699
0.638
0.587
0.618
0.672
0.733
0.781
0.834
0.877
0.918
0.954
0.989
1.019
1.040
1.063
1.092
1.125
1.135
1.158
1.168
1.184
1.189
1.189
1.193
1.184
1.184
1.175
1.176
1.163
1.147
1.128
1.100
1.069
1.036
1.015
0.988
0.946
0.910
0.871
0.827
0.770
0.708
0.653
0.585
0.616
0.682
0.732
0.784
0.835
0.888
0.936
0.971
1.009
1.041
1.065
1.093
1.141
1.164
1.175
1.201
1.203
1.210
1.225
1.226
1.225
1.222
1.223
1.214
1.202
1.190
1.176
1.159
1.128
1.101
1.070
1.025
0.998
0.958
0.911
0.874
0.828
0.770
0.714
0.640
0.592
0.603
0.675
0.728
0.785
0.847
0.893
0.948
0.986
1.019
1.056
1.085
1.120
1.167
1.194
1.208
1.235
1.243
1.246
1.251
1.258
1.256
1.253
1.248
1.240
1.222
1.214
1.201
1.173
1.155
1.121
1.083
1.046
1.003
0.968
0.915
0.872
0.820
0.765
0.706
0.645
0.584
0.601
0.663
0.725
0.791
0.842
0.897
0.953
0.989
1.029
1.064
1.103
1.142
1.191
1.220
1.236
1.262
1.270
1.270
1.280
1.289
1.281
1.286
1.280
1.264
1.253
1.244
1.227
1.197
1.174
1.140
1.105
1.066
1.017
0.975
0.916
0.870
0.817
0.754
0.695
0.636
0.577
0.593
0.651
0.724
0.785
0.833
0.894
0.944
0.988
1.036
1.073
1.123
1.162
1.206
1.233
1.258
1.279
1.296
1.306
1.301
1.308
1.321
1.314
1.293
1.293
1.276
1.259
1.252
1.223
1.191
1.153
1.116
1.078
1.024
0.968
0.914
0.855
0.805
0.744
0.687
0.628
0.572
0.582
0.644
0.713
0.765
0.823
0.892
0.937
0.991
1.032
1.074
1.122
1.177
1.211
1.243
1.275
1.286
1.317
1.324
1.328
1.327
1.341
1.337
1.322
1.316
1.298
1.283
1.259
1.234
1.210
1.177
1.136
1.083
1.022
0.975
0.914
0.852
0.800
0.732
0.673
0.613
0.557
0.565
0.637
0.694
0.751
0.815
0.880
0.927
0.983
1.024
1.079
1.132
1.177
1.210
1.245
1.279
1.305
1.321
1.343
1.353
1.352
1.361
1.352
1.340
1.322
1.320
1.295
1.271
1.236
1.216
1.182
1.133
1.082
1.024
0.966
0.913
0.852
0.788
0.719
0.658
0.603
0.546
0.550
0.610
0.683
0.738
0.808
0.864
0.912
0.971
1.018
1.071
1.117
1.167
1.218
1.247
1.272
1.303
1.320
1.353
1.368
1.374
1.368
1.352
1.356
1.338
1.325
1.300
1.268
1.236
1.211
1.176
1.125
1.071
1.020
0.964
0.900
0.836
0.776
0.709
0.639
0.588
0.529
0.535
0.598
0.666
0.724
0.790
0.848
0.904
0.954
1.001
1.063
1.117
1.163
1.204
1.242
1.277
1.299
1.326
1.347
1.373
1.376
1.361
1.365
1.347
1.337
1.312
1.289
1.260
1.242
1.207
1.165
1.109
1.065
1.003
0.950
0.893
0.823
0.751
0.691
0.627
0.565
0.503
0.522
0.578
0.641
0.703
0.766
0.829
0.885
0.938
0.988
1.042
1.097
1.159
1.193
1.240
1.268
1.304
1.331
1.347
1.357
1.373
1.364
1.353
1.343
1.321
1.311
1.290
1.263
1.230
1.193
1.144
1.095
1.052
0.988
0.930
0.870
0.801
0.737
0.660
0.601
0.540
0.480
0.505
0.557
0.615
0.677
0.742
0.804
0.865
0.923
0.978
1.030
1.093
1.140
1.182
1.221
1.259
1.288
1.320
1.335
1.342
1.348
1.355
1.349
1.338
1.317
1.298
1.279
1.248
1.225
1.177
1.132
1.075
1.025
0.964
0.896
0.842
0.772
0.708
0.648
0.573
0.523
0.470
0.483
0.539
0.597
0.657
0.724
0.782
0.842
0.905
0.961
1.014
1.075
1.127
1.172
1.207
1.249
1.274
1.292
1.318
1.333
1.330
1.335
1.330
1.318
1.310
1.288
1.260
1.239
1.191
1.162
1.115
1.059
0.992
0.934
0.877
0.823
0.753
0.685
0.622
0.560
0.502
0.447
0.462
0.520
0.579
0.638
0.700
0.761
0.818
0.876
0.941
1.001
1.050
1.109
1.157
1.187
1.220
1.251
1.268
1.300
1.297
1.306
1.301
1.303
1.301
1.288
1.266
1.239
1.205
1.168
1.122
1.078
1.024
0.961
0.900
0.846
0.789
0.718
0.656
0.598
0.532
0.478
0.425
0.433
0.494
0.555
0.617
0.675
0.739
0.796
0.854
0.909
0.975
1.022
1.078
1.127
1.166
1.199
1.226
1.255
1.253
1.260
1.266
1.267
1.271
1.262
1.252
1.236
1.209
1.179
1.144
1.097
1.040
0.992
0.944
0.881
0.820
0.752
0.687
0.626
0.569
0.512
0.459
0.403
0.415
0.469
0.526
0.582
0.643
0.700
0.764
0.821
0.879
0.942
0.985
1.042
1.088
1.135
1.168
1.197
1.214
1.218
1.220
1.230
1.231
1.221
1.223
1.209
1.202
1.178
1.153
1.112
1.068
1.012
0.958
0.897
0.843
0.783
0.715
0.660
0.599
0.547
0.485
0.434
0.384
0.394
0.447
0.507
0.562
0.617
0.667
0.733
0.789
0.850
0.911
0.953
1.003
1.051
1.097
1.120
1.144
1.168
1.184
1.195
1.201
1.200
1.191
1.177
1.166
1.146
1.119
1.098
1.063
1.011
0.975
0.922
0.864
0.811
0.747
0.694
0.629
0.570
0.518
0.462
0.408
0.361
0.362
0.414
0.465
0.535
0.588
0.641
0.700
0.753
0.815
0.880
0.918
0.957
1.002
1.040
1.076
1.102
1.123
1.144
1.155
1.156
1.156
1.151
1.141
1.127
1.106
1.084
1.047
1.006
0.973
0.931
0.879
0.814
0.760
0.709
0.654
0.591
0.542
0.496
0.439
0.387
0.346
0.341
0.387
0.440
0.494
0.553
0.600
0.654
0.709
0.765
0.825
0.870
0.904
0.950
0.991
1.030
1.057
1.079
1.098
1.110
1.114
1.115
1.110
1.100
1.089
1.068
1.034
1.000
0.969
0.933
0.891
0.824
0.771
0.726
0.681
0.623
0.569
0.518
0.475
0.418
0.366
0.327
0.320
0.368
0.414
0.467
0.516
0.573
0.617
0.665
0.715
0.781
0.825
0.863
0.909
0.950
0.988
1.018
1.033
1.046
1.051
1.066
1.067
1.064
1.054
1.036
1.019
0.987
0.962
0.928
0.887
0.833
0.789
0.738
0.693
0.648
0.586
0.538
0.491
0.444
0.395
0.353
0.316
0.307
0.349
0.393
0.440
0.482
0.528
0.582
0.625
0.677
0.736
0.791
0.826
0.866
0.905
0.937
0.963
0.983
0.997
1.005
1.009
1.011
1.004
0.995
0.983
0.957
0.935
0.911
0.879
0.840
0.794
0.756
0.706
0.659
0.615
0.562
0.511
0.471
0.426
0.380
0.339
0.299
0.275
0.314
0.356
0.411
0.453
0.497
0.540
0.584
0.636
0.683
0.748
0.781
0.820
0.854
0.880
0.904
0.924
0.943
0.946
0.949
0.948
0.943
0.932
0.917
0.900
0.884
0.853
0.824
0.787
0.755
0.709
0.666
0.622
0.578
0.542
0.487
0.449
0.406
0.363
0.320
0.275
0.259
0.301
0.340
0.376
0.421
0.465
0.503
0.543
0.580
0.624
0.688
0.735
0.773
0.801
0.823
0.847
0.865
0.880
0.893
0.896
0.893
0.880
0.872
0.858
0.844
0.817
0.797
0.772
0.738
0.704
0.665
0.618
0.581
0.544
0.506
0.456
0.414
0.374
0.337
0.298
0.259
0.247
0.278
0.318
0.357
0.395
0.434
0.476
0.513
0.548
0.589
0.629
0.676
0.715
0.741
0.769
0.789
0.805
0.817
0.827
0.830
0.826
0.821
0.812
0.797
0.780
0.763
0.744
0.718
0.694
0.652
0.609
0.579
0.539
0.509
0.468
0.423
0.392
0.346
0.312
0.275
0.235
0.226
0.256
0.297
0.336
0.368
0.404
0.441
0.477
0.509
0.544
0.581
0.621
0.669
0.693
0.711
0.726
0.737
0.749
0.750
0.756
0.761
0.759
0.749
0.739
0.727
0.712
0.686
0.666
0.634
0.602
0.566
0.534
0.504
0.472
0.435
0.393
0.361
0.322
0.287
0.252
0.219
0.212
0.239
0.269
0.301
0.334
0.373
0.406
0.435
0.470
0.502
0.540
0.573
0.601
0.643
0.654
0.667
0.678
0.685
0.695
0.696
0.692
0.695
0.689
0.684
0.673
0.651
0.636
0.608
0.581
0.551
0.523
0.493
0.467
0.432
0.397
0.364
0.330
0.294
0.262
0.230
0.203
0.236
0.248
0.270
0.284
0.292
0.298
0.305
0.311
0.309
0.312
0.310
0.302
0.297
0.292
0.283
0.271
0.262
0.261
0.246
0.251
0.250
0.252
0.258
0.268
0.274
0.271
0.281
0.288
0.301
0.309
0.309
0.310
0.315
0.309
0.300
0.295
0.289
0.282
0.269
0.255
0.238
0.264
0.287
0.307
0.319
0.332
0.338
0.347
0.352
0.353
0.358
0.352
0.343
0.337
0.330
0.317
0.304
0.310
0.300
0.299
0.291
0.301
0.310
0.311
0.300
0.310
0.329
0.331
0.336
0.345
0.346
0.363
0.361
0.357
0.355
0.351
0.339
0.332
0.319
0.304
0.287
0.270
0.302
0.325
0.341
0.358
0.372
0.388
0.394
0.400
0.402
0.398
0.391
0.390
0.384
0.376
0.362
0.362
0.350
0.351
0.358
0.352
0.360
0.361
0.358
0.357
0.358
0.370
0.380
0.386
0.398
0.402
0.411
0.409
0.400
0.398
0.393
0.381
0.370
0.358
0.345
0.326
0.300
0.336
0.362
0.379
0.400
0.420
0.434
0.445
0.450
0.450
0.450
0.448
0.443
0.431
0.419
0.408
0.408
0.403
0.415
0.408
0.412
0.414
0.421
0.416
0.410
0.408
0.423
0.428
0.441
0.447
0.456
0.457
0.463
0.459
0.447
0.441
0.430
0.415
0.401
0.381
0.361
0.337
0.373
0.396
0.424
0.445
0.464
0.479
0.489
0.497
0.504
0.500
0.501
0.492
0.479
0.464
0.458
0.456
0.465
0.468
0.472
0.481
0.472
0.475
0.472
0.473
0.459
0.474
0.477
0.491
0.498
0.507
0.512
0.510
0.504
0.492
0.485
0.472
0.457
0.439
0.420
0.397
0.373
0.407
0.433
0.463
0.490
0.507
0.530
0.543
0.553
0.554
0.555
0.552
0.543
0.533
0.527
0.523
0.528
0.530
0.539
0.544
0.555
0.546
0.538
0.535
0.540
0.538
0.539
0.548
0.561
0.566
0.568
0.569
0.570
0.569
0.555
0.542
0.517
0.493
0.478
0.454
0.428
0.404
0.438
0.477
0.503
0.529
0.558
0.581
0.595
0.601
0.602
0.608
0.601
0.593
0.579
0.570
0.576
0.597
0.602
0.606
0.609
0.613
0.606
0.604
0.611
0.604
0.602
0.596
0.610
0.613
0.622
0.622
0.626
0.615
0.616
0.605
0.587
0.572
0.554
0.520
0.487
0.461
0.431
0.472
0.510
0.542
0.583
0.605
0.624
0.636
0.643
0.645
0.653
0.655
0.644
0.629
0.647
0.647
0.663
0.658
0.662
0.672
0.675
0.672
0.663
0.665
0.663
0.660
0.651
0.655
0.666
0.671
0.676
0.677
0.674
0.657
0.646
0.626
0.610
0.594
0.566
0.534
0.497
0.460
0.502
0.544
0.586
0.617
0.640
0.661
0.683
0.691
0.696
0.716
0.710
0.704
0.702
0.707
0.709
0.726
0.732
0.740
0.743
0.742
0.738
0.725
0.728
0.729
0.743
0.732
0.718
0.729
0.736
0.737
0.738
0.739
0.718
0.700
0.662
0.646
0.628
0.597
0.571
0.527
0.492
0.536
0.578
0.619
0.648
0.681
0.703
0.719
0.739
0.744
0.756
0.760
0.754
0.757
0.767
0.783
0.791
0.788
0.799
0.808
0.808
0.800
0.803
0.798
0.800
0.795
0.793
0.784
0.782
0.790
0.791
0.787
0.788
0.769
0.752
0.717
0.686
0.662
0.629
0.597
0.555
0.517
0.554
0.605
0.648
0.684
0.710
0.739
0.763
0.783
0.805
0.812
0.812
0.808
0.816
0.842
0.853
0.851
0.867
0.870
0.880
0.884
0.881
0.881
0.867
0.867
0.868
0.857
0.850
0.851
0.846
0.848
0.840
0.827
0.813
0.792
0.765
0.729
0.702
0.670
0.624
0.586
0.539
0.579
0.633
0.674
0.711
0.748
0.782
0.806
0.820
0.844
0.856
0.859
0.860
0.888
0.887
0.905
0.923
0.931
0.937
0.935
0.948
0.949
0.954
0.940
0.943
0.929
0.924
0.900
0.895
0.896
0.893
0.887
0.876
0.864
0.825
0.802
0.762
0.731
0.697
0.651
0.610
0.553
0.597
0.651
0.699
0.743
0.782
0.811
0.833
0.857
0.880
0.894
0.903
0.906
0.932
0.941
0.962
0.980
0.993
1.004
1.012
1.015
1.014
1.010
0.999
0.999
0.994
0.976
0.962
0.950
0.943
0.934
0.921
0.914
0.898
0.869
0.836
0.804
0.754
0.719
0.671
0.632
0.577
0.610
0.673
0.721
0.766
0.801
0.832
0.864
0.887
0.912
0.932
0.943
0.961
0.985
0.992
1.016
1.040
1.049
1.055
1.062
1.059
1.060
1.064
1.052
1.052
1.049
1.029
1.016
1.006
0.988
0.980
0.959
0.949
0.930
0.899
0.869
0.837
0.780
0.735
0.691
0.640
0.593
0.624
0.685
0.735
0.778
0.814
0.856
0.886
0.919
0.939
0.962
0.988
1.008
1.026
1.054
1.071
1.086
1.102
1.106
1.111
1.112
1.116
1.115
1.109
1.103
1.098
1.087
1.076
1.055
1.032
1.014
0.995
0.974
0.947
0.920
0.888
0.858
0.818
0.753
0.705
0.650
0.597
0.624
0.693
0.740
0.788
0.831
0.875
0.917
0.945
0.967
1.001
1.028
1.042
1.058
1.103
1.121
1.129
1.144
1.155
1.155
1.155
1.156
1.160
1.146
1.150
1.147
1.129
1.116
1.103
1.076
1.058
1.030
1.012
0.973
0.941
0.907
0.875
0.836
0.774
0.717
0.655
0.597
0.618
0.685
0.753
0.800
0.844
0.889
0.932
0.959
0.992
1.029
1.056
1.083
1.121
1.147
1.165
1.172
1.182
1.195
1.202
1.205
1.196
1.198
1.185
1.190
1.186
1.171
1.162
1.142
1.118
1.087
1.068
1.030
0.987
0.954
0.917
0.883
0.843
0.786
0.726
0.664
0.606
0.625
0.688
0.748
0.796
0.854
0.901
0.951
0.990
1.018
1.059
1.083
1.120
1.151
1.188
1.197
1.214
1.224
1.234
1.236
1.241
1.242
1.237
1.231
1.226
1.215
1.205
1.195
1.170
1.152
1.125
1.084
1.048
1.007
0.968
0.922
0.886
0.844
0.782
0.728
0.665
0.609
0.618
0.677
0.742
0.806
0.860
0.913
0.968
1.002
1.037
1.070
1.105
1.156
1.182
1.204
1.223
1.237
1.252
1.263
1.276
1.273
1.274
1.275
1.268
1.262
1.249
1.231
1.217
1.190
1.166
1.145
1.097
1.066
1.020
0.971
0.927
0.885
0.841
0.781
0.718
0.662
0.605
0.618
0.674
0.732
0.808
0.864
0.919
0.967
1.005
1.050
1.076
1.129
1.181
1.199
1.226
1.244
1.258
1.281
1.297
1.305
1.310
1.314
1.306
1.298
1.286
1.272
1.267
1.249
1.226
1.191
1.165
1.126
1.083
1.035
0.984
0.933
0.883
0.838
0.773
0.713
0.650
0.590
0.605
0.670
0.732
0.792
0.850
0.917
0.962
1.005
1.053
1.095
1.139
1.191
1.221
1.240
1.273
1.289
1.313
1.328
1.335
1.334
1.334
1.335
1.317
1.307
1.302
1.288
1.265
1.239
1.212
1.185
1.152
1.089
1.048
0.989
0.932
0.885
0.824
0.761
0.700
0.644
0.586
0.591
0.659
0.724
0.785
0.840
0.901
0.950
1.004
1.051
1.100
1.149
1.199
1.235
1.258
1.291
1.309
1.326
1.341
1.341
1.352
1.358
1.351
1.346
1.329
1.314
1.312
1.283
1.258
1.234
1.199
1.157
1.108
1.059
0.996
0.940
0.885
0.815
0.749
0.684
0.632
0.571
0.580
0.640
0.706
0.768
0.837
0.894
0.945
0.996
1.046
1.100
1.153
1.190
1.249
1.272
1.298
1.329
1.335
1.358
1.364
1.366
1.383
1.369
1.358
1.352
1.332
1.307
1.296
1.267
1.241
1.210
1.158
1.106
1.055
1.008
0.932
0.862
0.803
0.741
0.672
0.614
0.551
0.566
0.624
0.690
0.759
0.821
0.882
0.930
0.984
1.048
1.093
1.147
1.185
1.242
1.274
1.296
1.325
1.344
1.363
1.382
1.387
1.389
1.378
1.372
1.358
1.351
1.319
1.295
1.274
1.243
1.204
1.149
1.103
1.036
0.992
0.933
0.855
0.792
0.731
0.658
0.599
0.537
0.548
0.612
0.674
0.741
0.800
0.862
0.916
0.973
1.026
1.080
1.140
1.185
1.226
1.265
1.296
1.324
1.351
1.365
1.390
1.398
1.387
1.382
1.374
1.357
1.342
1.325
1.301
1.270
1.236
1.189
1.142
1.090
1.030
0.978
0.913
0.848
0.775
0.718
0.641
0.580
0.521
0.535
0.592
0.653
0.725
0.784
0.839
0.902
0.959
1.020
1.071
1.129
1.173
1.210
1.254
1.291
1.320
1.343
1.370
1.379
1.397
1.389
1.378
1.367
1.356
1.334
1.319
1.284
1.257
1.215
1.174
1.133
1.081
1.013
0.956
0.897
0.826
0.757
0.696
0.619
0.561
0.504
0.511
0.568
0.627
0.702
0.760
0.818
0.875
0.942
1.000
1.057
1.120
1.164
1.202
1.244
1.284
1.314
1.338
1.359
1.371
1.373
1.381
1.375
1.358
1.343
1.333
1.304
1.279
1.241
1.202
1.154
1.116
1.053
0.986
0.936
0.877
0.806
0.737
0.655
0.600
0.536
0.480
0.491
0.551
0.609
0.678
0.738
0.796
0.853
0.920
0.981
1.040
1.106
1.151
1.199
1.235
1.270
1.299
1.322
1.337
1.344
1.353
1.354
1.351
1.349
1.333
1.312
1.285
1.257
1.226
1.187
1.141
1.090
1.027
0.962
0.902
0.843
0.771
0.702
0.634
0.578
0.519
0.460
0.472
0.528
0.591
0.659
0.714
0.776
0.833
0.896
0.958
1.021
1.084
1.133
1.181
1.220
1.247
1.278
1.298
1.314
1.324
1.325
1.322
1.327
1.327
1.313
1.295
1.262
1.232
1.202
1.163
1.115
1.055
0.993
0.935
0.869
0.805
0.745
0.681
0.614
0.551
0.491
0.437
0.446
0.507
0.565
0.632
0.693
0.746
0.810
0.874
0.938
0.993
1.042
1.110
1.157
1.195
1.222
1.252
1.275
1.280
1.287
1.289
1.298
1.289
1.284
1.278
1.262
1.239
1.211
1.173
1.118
1.076
1.021
0.959
0.898
0.832
0.769
0.714
0.647
0.593
0.530
0.472
0.423
0.418
0.483
0.537
0.599
0.656
0.716
0.775
0.844
0.908
0.960
1.005
1.068
1.117
1.155
1.191
1.222
1.222
1.240
1.251
1.257
1.258
1.257
1.243
1.228
1.217
1.197
1.167
1.132
1.081
1.039
0.983
0.919
0.870
0.804
0.744
0.682
0.616
0.568
0.510
0.446
0.395
0.400
0.459
0.514
0.578
0.634
0.685
0.742
0.809
0.875
0.928
0.975
1.032
1.082
1.126
1.142
1.163
1.189
1.214
1.221
1.227
1.227
1.219
1.205
1.190
1.171
1.146
1.118
1.082
1.044
1.000
0.944
0.886
0.824
0.768
0.704
0.656
0.586
0.538
0.486
0.420
0.377
0.371
0.423
0.480
0.546
0.600
0.654
0.706
0.776
0.827
0.889
0.936
0.979
1.024
1.063
1.103
1.128
1.146
1.166
1.177
1.186
1.183
1.183
1.169
1.155
1.135
1.114
1.079
1.040
1.002
0.955
0.904
0.838
0.786
0.726
0.670
0.613
0.556
0.509
0.455
0.399
0.357
0.345
0.395
0.443
0.512
0.569
0.616
0.671
0.727
0.784
0.841
0.883
0.926
0.977
1.021
1.056
1.086
1.109
1.124
1.135
1.140
1.140
1.136
1.131
1.117
1.093
1.068
1.034
1.003
0.963
0.913
0.861
0.802
0.750
0.698
0.647
0.584
0.537
0.490
0.440
0.378
0.338
0.328
0.376
0.419
0.468
0.526
0.580
0.630
0.686
0.733
0.792
0.842
0.884
0.927
0.975
1.012
1.041
1.064
1.077
1.087
1.092
1.092
1.092
1.083
1.064
1.048
1.022
0.994
0.954
0.916
0.870
0.821
0.764
0.714
0.669
0.616
0.557
0.507
0.463
0.412
0.365
0.326
0.311
0.357
0.401
0.443
0.496
0.543
0.583
0.649
0.698
0.758
0.806
0.846
0.883
0.929
0.956
0.982
1.007
1.019
1.030
1.039
1.038
1.034
1.025
1.016
0.986
0.963
0.939
0.903
0.869
0.821
0.778
0.725
0.680
0.637
0.584
0.528
0.484
0.444
0.396
0.350
0.313
0.286
0.326
0.372
0.419
0.459
0.510
0.556
0.602
0.648
0.709
0.762
0.800
0.838
0.870
0.905
0.921
0.945
0.958
0.966
0.970
0.972
0.967
0.963
0.944
0.922
0.903
0.881
0.851
0.817
0.777
0.738
0.692
0.643
0.605
0.554
0.504
0.462
0.424
0.374
0.330
0.288
0.273
0.307
0.347
0.383
0.429
0.480
0.520
0.559
0.606
0.655
0.712
0.748
0.786
0.815
0.842
0.867
0.882
0.904
0.912
0.915
0.915
0.908
0.892
0.879
0.867
0.849
0.824
0.796
0.761
0.730
0.688
0.637
0.603
0.565
0.517
0.467
0.433
0.387
0.344
0.307
0.272
0.251
0.291
0.325
0.363
0.402
0.440
0.487
0.520
0.559
0.601
0.642
0.703
0.735
0.762
0.783
0.804
0.824
0.833
0.850
0.854
0.847
0.839
0.833
0.821
0.807
0.786
0.763
0.737
0.713
0.675
0.636
0.596
0.564
0.525
0.479
0.442
0.409
0.366
0.326
0.284
0.247
0.229
0.271
0.306
0.342
0.374
0.410
0.443
0.485
0.520
0.563
0.593
0.637
0.678
0.707
0.727
0.742
0.758
0.773
0.778
0.780
0.785
0.779
0.773
0.764
0.744
0.729
0.704
0.685
0.656
0.619
0.583
0.554
0.521
0.486
0.445
0.410
0.377
0.337
0.296
0.269
0.227
0.216
0.242
0.277
0.307
0.349
0.383
0.414
0.440
0.473
0.515
0.546
0.584
0.622
0.652
0.669
0.684
0.688
0.699
0.706
0.712
0.709
0.712
0.707
0.699
0.689
0.667
0.646
0.629
0.602
0.568
0.543
0.509
0.479
0.446
0.416
0.379
0.345
0.308
0.274
0.238
0.214
0.236
0.257
0.272
0.286
0.300
0.305
0.308
0.312
0.310
0.305
0.305
0.300
0.292
0.284
0.278
0.261
0.253
0.257
0.253
0.249
0.262
0.267
0.259
0.252
0.254
0.261
0.271
0.279
0.294
0.303
0.312
0.311
0.312
0.311
0.306
0.298
0.294
0.281
0.272
0.260
0.247
0.273
0.287
0.308
0.327
0.335
0.342
0.353
0.354
0.356
0.353
0.350
0.343
0.335
0.327
0.311
0.297
0.302
0.305
0.304
0.308
0.302
0.306
0.311
0.312
0.306
0.323
0.319
0.330
0.346
0.361
0.366
0.365
0.357
0.356
0.346
0.342
0.332
0.322
0.303
0.291
0.276
0.302
0.327
0.346
0.366
0.377
0.384
0.396
0.397
0.402
0.397
0.389
0.385
0.381
0.370
0.359
0.356
0.364
0.354
0.361
0.361
0.362
0.365
0.366
0.357
0.353
0.367
0.377
0.379
0.393
0.401
0.413
0.419
0.412
0.405
0.395
0.385
0.376
0.357
0.344
0.325
0.304
0.344
0.368
0.390
0.405
0.416
0.437
0.443
0.449
0.450
0.449
0.441
0.441
0.432
0.419
0.407
0.418
0.418
0.418
0.417
0.423
0.421
0.419
0.416
0.422
0.407
0.418
0.429
0.437
0.441
0.446
0.456
0.464
0.459
0.457
0.441
0.432
0.420
0.402
0.384
0.363
0.338
0.377
0.403
0.429
0.446
0.472
0.482
0.493
0.506
0.508
0.509
0.505
0.498
0.482
0.472
0.459
0.470
0.478
0.479
0.484
0.484
0.479
0.463
0.472
0.477
0.473
0.482
0.491
0.498
0.504
0.509
0.507
0.514
0.510
0.507
0.493
0.476
0.466
0.440
0.424
0.401
0.369
0.412
0.440
0.468
0.497
0.517
0.533
0.548
0.554
0.562
0.558
0.554
0.548
0.540
0.525
0.521
0.541
0.543
0.546
0.544
0.536
0.538
0.540
0.541
0.543
0.553
0.544
0.548
0.560
0.562
0.570
0.568
0.571
0.570
0.561
0.547
0.523
0.507
0.486
0.458
0.432
0.408
0.446
0.482
0.513
0.538
0.558
0.585
0.595
0.606
0.607
0.602
0.602
0.593
0.590
0.578
0.579
0.597
0.605
0.606
0.605
0.610
0.609
0.604
0.605
0.609
0.615
0.595
0.600
0.616
0.620
0.624
0.621
0.619
0.617
0.604
0.596
0.578
0.553
0.529
0.506
0.466
0.436
0.484
0.517
0.546
0.584
0.609
0.624
0.638
0.652
0.653
0.654
0.656
0.655
0.642
0.646
0.648
0.677
0.664
0.669
0.665
0.673
0.670
0.666
0.665
0.669
0.678
0.661
0.659
0.668
0.676
0.684
0.686
0.674
0.663
0.653
0.636
0.620
0.591
0.571
0.542
0.507
0.470
0.515
0.552
0.583
0.622
0.644
0.666
0.689
0.701
0.703
0.706
0.710
0.706
0.702
0.709
0.728
0.732
0.725
0.735
0.740
0.738
0.741
0.736
0.741
0.734
0.743
0.736
0.717
0.722
0.731
0.741
0.748
0.742
0.731
0.703
0.685
0.656
0.628
0.603
0.577
0.542
0.498
0.544
0.578
0.620
0.661
0.685
0.705
0.730
0.745
0.749
0.755
0.772
0.766
0.759
0.771
0.795
0.800
0.800
0.805
0.812
0.809
0.809
0.807
0.815
0.808
0.794
0.800
0.787
0.777
0.783
0.789
0.796
0.797
0.778
0.760
0.730
0.705
0.671
0.631
0.604
0.570
0.531
0.564
0.609
0.653
0.688
0.719
0.745
0.774
0.794
0.799
0.815
0.821
0.824
0.819
0.843
0.854
0.865
0.870
0.882
0.883
0.882
0.887
0.883
0.883
0.885
0.872
0.877
0.853
0.843
0.842
0.848
0.854
0.841
0.816
0.803
0.773
0.744
0.707
0.673
0.631
0.590
0.554
0.594
0.632
0.679
0.724
0.758
0.788
0.814
0.827
0.838
0.856
0.876
0.874
0.879
0.901
0.913
0.936
0.943
0.951
0.956
0.952
0.957
0.954
0.953
0.954
0.932
0.930
0.916
0.893
0.890
0.891
0.893
0.892
0.867
0.842
0.807
0.777
0.743
0.700
0.663
0.616
0.573
0.607
0.652
0.709
0.754
0.785
0.814
0.841
0.860
0.878
0.903
0.919
0.916
0.931
0.952
0.976
0.986
1.002
1.015
1.013
1.014
1.015
1.015
1.013
1.013
1.000
0.996
0.971
0.956
0.938
0.935
0.931
0.926
0.904
0.876
0.847
0.807
0.769
0.725
0.679
0.639
0.597
0.618
0.671
0.730
0.770
0.806
0.835
0.872
0.894
0.922
0.942
0.956
0.971
0.978
1.011
1.034
1.040
1.048
1.069
1.064
1.064
1.070
1.075
1.076
1.063
1.055
1.061
1.035
1.006
0.996
0.985
0.973
0.959
0.930
0.904
0.875
0.844
0.794
0.747
0.697
0.649
0.606
0.637
0.688
0.740
0.784
0.820
0.854
0.899
0.928
0.951
0.977
1.001
1.008
1.028
1.065
1.089
1.095
1.109
1.120
1.116
1.117
1.123
1.127
1.128
1.118
1.105
1.102
1.084
1.070
1.048
1.030
1.014
0.979
0.952
0.927
0.899
0.866
0.819
0.774
0.709
0.656
0.610
0.639
0.694
0.745
0.793
0.841
0.887
0.923
0.954
0.985
1.011
1.036
1.057
1.086
1.109
1.137
1.142
1.153
1.159
1.163
1.158
1.173
1.173
1.177
1.158
1.157
1.137
1.124
1.115
1.098
1.068
1.050
1.024
0.978
0.948
0.918
0.883
0.841
0.784
0.724
0.671
0.610
0.638
0.702
0.754
0.805
0.853
0.901
0.932
0.973
1.012
1.040
1.068
1.102
1.128
1.161
1.174
1.189
1.194
1.202
1.211
1.207
1.211
1.208
1.204
1.199
1.198
1.181
1.165
1.145
1.124
1.104
1.075
1.044
1.004
0.956
0.925
0.891
0.848
0.797
0.734
0.683
0.613
0.638
0.694
0.756
0.808
0.868
0.907
0.956
0.996
1.034
1.068
1.100
1.143
1.167
1.198
1.205
1.227
1.233
1.238
1.250
1.251
1.254
1.259
1.235
1.237
1.228
1.210
1.199
1.177
1.155
1.137
1.098
1.059
1.033
0.975
0.931
0.895
0.849
0.796
0.736
0.679
0.624
0.630
0.687
0.751
0.806
0.869
0.925
0.971
1.014
1.046
1.085
1.128
1.169
1.196
1.223
1.235
1.254
1.270
1.280
1.294
1.295
1.294
1.284
1.278
1.279
1.259
1.244
1.230
1.213
1.182
1.157
1.117
1.078
1.040
0.985
0.940
0.894
0.842
0.790
0.732
0.672
0.616
0.629
0.686
0.745
0.817
0.877
0.923
0.974
1.015
1.058
1.096
1.145
1.192
1.216
1.241
1.263
1.279
1.290
1.311
1.320
1.331
1.327
1.311
1.308
1.316
1.296
1.279
1.263
1.240
1.212
1.192
1.152
1.104
1.054
0.999
0.942
0.898
0.840
0.790
0.727
0.662
0.606
0.609
0.675
0.737
0.813
0.867
0.922
0.970
1.016
1.059
1.105
1.158
1.207
1.233
1.265
1.299
1.302
1.325
1.340
1.338
1.341
1.356
1.355
1.340
1.328
1.324
1.311
1.286
1.258
1.235
1.205
1.170
1.123
1.074
1.008
0.958
0.896
0.835
0.779
0.712
0.653
0.590
0.601
0.660
0.733
0.798
0.858
0.915
0.964
1.024
1.073
1.114
1.175
1.207
1.249
1.273
1.291
1.320
1.338
1.355
1.371
1.372
1.378
1.372
1.373
1.353
1.345
1.331
1.305
1.275
1.245
1.217
1.175
1.129
1.072
1.027
0.957
0.890
0.834
0.772
0.700
0.639
0.576
0.586
0.649
0.723
0.782
0.846
0.905
0.956
1.016
1.073
1.117
1.179
1.211
1.261
1.284
1.312
1.339
1.358
1.373
1.387
1.390
1.396
1.388
1.379
1.371
1.346
1.330
1.313
1.290
1.258
1.222
1.173
1.129
1.065
1.022
0.952
0.888
0.825
0.758
0.691
0.624
0.561
0.573
0.633
0.699
0.771
0.831
0.892
0.940
1.004
1.060
1.106
1.171
1.214
1.256
1.290
1.318
1.347
1.368
1.376
1.386
1.396
1.402
1.396
1.376
1.376
1.359
1.342
1.318
1.297
1.263
1.218
1.172
1.125
1.062
1.013
0.951
0.876
0.808
0.743
0.681
0.609
0.547
0.554
0.614
0.687
0.747
0.814
0.871
0.932
0.996
1.052
1.106
1.156
1.204
1.252
1.286
1.321
1.344
1.360
1.379
1.395
1.408
1.395
1.406
1.390
1.375
1.366
1.346
1.324
1.290
1.256
1.215
1.168
1.114
1.052
0.989
0.932
0.862
0.792
0.726
0.661
0.591
0.535
0.538
0.603
0.670
0.731
0.790
0.852
0.909
0.979
1.039
1.096
1.153
1.193
1.228
1.277
1.309
1.339
1.358
1.377
1.399
1.397
1.407
1.392
1.392
1.373
1.363
1.349
1.322
1.287
1.246
1.201
1.156
1.092
1.030
0.975
0.917
0.845
0.775
0.701
0.637
0.574
0.514
0.520
0.580
0.648
0.711
0.770
0.830
0.886
0.960
1.026
1.078
1.135
1.182
1.221
1.268
1.303
1.325
1.358
1.376
1.386
1.395
1.387
1.391
1.375
1.374
1.354
1.330
1.297
1.268
1.229
1.185
1.136
1.075
1.013
0.956
0.895
0.821
0.751
0.681
0.616
0.557
0.497
0.493
0.558
0.625
0.686
0.744
0.806
0.871
0.933
0.995
1.061
1.120
1.168
1.219
1.255
1.287
1.317
1.344
1.353
1.366
1.367
1.370
1.364
1.367
1.355
1.329
1.316
1.278
1.247
1.206
1.160
1.109
1.053
0.991
0.933
0.855
0.798
0.725
0.659
0.590
0.532
0.473
0.476
0.534
0.602
0.668
0.724
0.778
0.851
0.916
0.974
1.034
1.091
1.152
1.203
1.236
1.268
1.302
1.321
1.329
1.329
1.334
1.340
1.345
1.329
1.329
1.308
1.281
1.258
1.227
1.187
1.130
1.090
1.015
0.955
0.888
0.817
0.765
0.696
0.630
0.563
0.502
0.448
0.454
0.515
0.578
0.641
0.700
0.756
0.829
0.893
0.956
1.008
1.065
1.126
1.175
1.207
1.238
1.265
1.287
1.295
1.300
1.306
1.307
1.311
1.306
1.288
1.277
1.255
1.227
1.191
1.141
1.101
1.053
0.981
0.927
0.849
0.785
0.730
0.661
0.602
0.543
0.487
0.430
0.429
0.484
0.554
0.620
0.674
0.726
0.798
0.868
0.926
0.976
1.033
1.094
1.131
1.174
1.206
1.228
1.242
1.260
1.280
1.287
1.284
1.276
1.266
1.251
1.228
1.211
1.186
1.147
1.106
1.054
1.001
0.941
0.882
0.817
0.757
0.710
0.639
0.580
0.520
0.461
0.411
0.400
0.462
0.521
0.590
0.642
0.694
0.756
0.821
0.882
0.941
0.994
1.055
1.101
1.140
1.156
1.182
1.209
1.226
1.237
1.244
1.249
1.241
1.232
1.213
1.198
1.177
1.143
1.103
1.058
1.014
0.966
0.892
0.840
0.782
0.722
0.669
0.599
0.547
0.488
0.441
0.386
0.381
0.435
0.486
0.550
0.608
0.659
0.726
0.779
0.838
0.897
0.950
0.999
1.027
1.079
1.119
1.147
1.169
1.185
1.197
1.207
1.204
1.204
1.191
1.177
1.158
1.129
1.102
1.063
1.029
0.980
0.923
0.857
0.810
0.743
0.688
0.633
0.569
0.522
0.469
0.421
0.369
0.347
0.406
0.454
0.520
0.576
0.633
0.686
0.745
0.791
0.853
0.896
0.942
0.994
1.045
1.081
1.105
1.127
1.143
1.158
1.160
1.165
1.156
1.152
1.138
1.116
1.092
1.058
1.025
0.982
0.931
0.879
0.829
0.775
0.719
0.660
0.608
0.550
0.503
0.445
0.395
0.346
0.334
0.378
0.429
0.481
0.534
0.587
0.646
0.704
0.748
0.812
0.862
0.900
0.946
0.987
1.033
1.060
1.083
1.094
1.104
1.114
1.111
1.107
1.098
1.089
1.072
1.047
1.011
0.981
0.939
0.891
0.844
0.787
0.730
0.676
0.627
0.573
0.522
0.477
0.424
0.378
0.334
0.312
0.355
0.399
0.449
0.498
0.546
0.599
0.653
0.706
0.772
0.820
0.857
0.900
0.942
0.971
1.001
1.024
1.041
1.047
1.048
1.053
1.049
1.041
1.032
1.013
0.990
0.962
0.927
0.892
0.844
0.804
0.746
0.692
0.653
0.603
0.543
0.497
0.456
0.407
0.363
0.317
0.294
0.335
0.378
0.417
0.473
0.520
0.563
0.618
0.660
0.718
0.776
0.810
0.846
0.885
0.913
0.938
0.960
0.974
0.985
0.994
0.995
0.991
0.987
0.973
0.949
0.926
0.903
0.873
0.840
0.798
0.754
0.697
0.659
0.622
0.574
0.514
0.474
0.435
0.388
0.343
0.295
0.277
0.311
0.351
0.392
0.433
0.479
0.529
0.569
0.621
0.667
0.721
0.761
0.796
0.824
0.856
0.878
0.898
0.916
0.925
0.929
0.932
0.924
0.910
0.900
0.883
0.866
0.845
0.817
0.782
0.740
0.701
0.658
0.620
0.583
0.516
0.480
0.442
0.402
0.358
0.315
0.278
0.262
0.295
0.329
0.367
0.406
0.444
0.484
0.528
0.572
0.620
0.661
0.711
0.746
0.771
0.792
0.818
0.834
0.849
0.862
0.866
0.867
0.857
0.851
0.837
0.824
0.808
0.785
0.759
0.729
0.692
0.651
0.614
0.578
0.544
0.487
0.453
0.418
0.380
0.335
0.295
0.253
0.233
0.278
0.309
0.345
0.377
0.413
0.450
0.488
0.523
0.571
0.601
0.656
0.696
0.719
0.738
0.754
0.775
0.786
0.792
0.801
0.796
0.794
0.786
0.777
0.766
0.747
0.718
0.692
0.671
0.633
0.601
0.567
0.535
0.494
0.453
0.422
0.384
0.350
0.308
0.267
0.240
0.217
0.248
0.279
0.318
0.352
0.385
0.416
0.447
0.480
0.516
0.554
0.592
0.629
0.661
0.679
0.694
0.705
0.713
0.723
0.725
0.731
0.731
0.726
0.710
0.696
0.675
0.659
0.643
0.619
0.584
0.555
0.525
0.494
0.457
0.422
0.393
0.356
0.316
0.281
0.248
0.219
0.244
0.256
0.275
0.289
0.300
0.308
0.310
0.310
0.306
0.305
0.299
0.296
0.285
0.280
0.269
0.258
0.258
0.258
0.266
0.264
0.267
0.270
0.262
0.251
0.253
0.266
0.268
0.281
0.297
0.307
0.313
0.313
0.318
0.313
0.310
0.304
0.291
0.285
0.274
0.262
0.249
0.272
0.295
0.316
0.327
0.336
0.348
0.351
0.355
0.352
0.350
0.350
0.344
0.332
0.325
0.321
0.310
0.312
0.314
0.308
0.316
0.315
0.310
0.308
0.300
0.309
0.307
0.319
0.327
0.341
0.348
0.354
0.358
0.360
0.361
0.350
0.344
0.338
0.326
0.305
0.293
0.278
0.302
0.330
0.354
0.367
0.383
0.390
0.394
0.405
0.402
0.402
0.398
0.387
0.376
0.367
0.369
0.353
0.367
0.370
0.367
0.370
0.373
0.364
0.364
0.370
0.358
0.369
0.371
0.376
0.386
0.401
0.412
0.408
0.409
0.404
0.402
0.391
0.375
0.365
0.347
0.328
0.307
0.348
0.372
0.396
0.410
0.424
0.432
0.449
0.454
0.456
0.452
0.450
0.444
0.434
0.433
0.417
0.421
0.421
0.424
0.426
0.420
0.415
0.424
0.419
0.419
0.415
0.413
0.433
0.432
0.443
0.452
0.455
0.455
0.457
0.455
0.448
0.443
0.418
0.403
0.387
0.362
0.341
0.381
0.412
0.431
0.454
0.471
0.487
0.496
0.507
0.511
0.506
0.501
0.499
0.488
0.486
0.463
0.473
0.484
0.473
0.474
0.476
0.471
0.475
0.479
0.486
0.484
0.485
0.497
0.491
0.506
0.512
0.514
0.518
0.511
0.505
0.497
0.486
0.462
0.449
0.423
0.402
0.373
0.420
0.449
0.472
0.501
0.516
0.532
0.547
0.557
0.558
0.559
0.551
0.547
0.545
0.533
0.527
0.547
0.539
0.546
0.539
0.535
0.529
0.531
0.540
0.546
0.556
0.540
0.554
0.558
0.564
0.573
0.571
0.575
0.567
0.559
0.546
0.534
0.515
0.489
0.465
0.435
0.407
0.456
0.487
0.515
0.538
0.559
0.586
0.600
0.606
0.606
0.607
0.612
0.608
0.597
0.591
0.600
0.610
0.611
0.610
0.602
0.603
0.600
0.602
0.608
0.610
0.621
0.604
0.612
0.612
0.618
0.631
0.625
0.627
0.614
0.610
0.603
0.582
0.560
0.529
0.506
0.482
0.443
0.489
0.518
0.548
0.579
0.606
0.630
0.645
0.653
0.659
0.655
0.660
0.658
0.651
0.641
0.661
0.671
0.666
0.664
0.667
0.672
0.666
0.670
0.670
0.678
0.678
0.668
0.657
0.673
0.676
0.687
0.688
0.682
0.669
0.655
0.643
0.624
0.600
0.571
0.538
0.512
0.482
0.515
0.550
0.585
0.620
0.654
0.676
0.693
0.702
0.705
0.711
0.716
0.714
0.703
0.714
0.737
0.730
0.733
0.737
0.740
0.737
0.735
0.739
0.738
0.740
0.740
0.736
0.710
0.723
0.729
0.739
0.748
0.742
0.729
0.703
0.695
0.672
0.634
0.606
0.575
0.543
0.507
0.542
0.582
0.621
0.659
0.696
0.715
0.729
0.744
0.755
0.760
0.766
0.778
0.768
0.785
0.794
0.800
0.806
0.816
0.809
0.804
0.810
0.807
0.815
0.813
0.811
0.810
0.801
0.781
0.781
0.788
0.796
0.791
0.783
0.762
0.740
0.720
0.677
0.647
0.606
0.571
0.533
0.568
0.617
0.650
0.695
0.725
0.755
0.776
0.795
0.805
0.817
0.832
0.827
0.822
0.837
0.853
0.867
0.877
0.879
0.882
0.885
0.892
0.888
0.884
0.883
0.885
0.872
0.862
0.841
0.844
0.847
0.845
0.843
0.832
0.806
0.778
0.756
0.720
0.686
0.637
0.600
0.555
0.593
0.636
0.680
0.723
0.769
0.793
0.814
0.832
0.849
0.862
0.876
0.887
0.898
0.907
0.925
0.938
0.954
0.957
0.957
0.952
0.958
0.955
0.959
0.956
0.946
0.936
0.919
0.907
0.894
0.892
0.894
0.889
0.869
0.850
0.816
0.784
0.748
0.711
0.668
0.626
0.574
0.609
0.660
0.706
0.755
0.793
0.821
0.845
0.870
0.885
0.917
0.928
0.930
0.947
0.966
0.987
1.000
1.009
1.010
1.015
1.010
1.020
1.017
1.017
1.017
1.013
1.004
0.977
0.958
0.947
0.938
0.932
0.923
0.906
0.889
0.858
0.814
0.778
0.730
0.685
0.645
0.599
0.618
0.684
0.729
0.772
0.813
0.841
0.872
0.908
0.928
0.956
0.966
0.979
0.990
1.021
1.047
1.050
1.058
1.068
1.071
1.065
1.073
1.069
1.072
1.067
1.063
1.061
1.050
1.028
1.002
0.990
0.974
0.960
0.938
0.919
0.888
0.842
0.801
0.762
0.705
0.657
0.608
0.642
0.691
0.739
0.783
0.825
0.874
0.908
0.938
0.968
0.988
1.009
1.021
1.052
1.081
1.093
1.105
1.121
1.120
1.123
1.118
1.122
1.118
1.124
1.119
1.114
1.105
1.096
1.086
1.055
1.036
1.015
0.994
0.968
0.935
0.908
0.871
0.823
0.781
0.727
0.667
0.615
0.645
0.691
0.743
0.801
0.851
0.893
0.932
0.974
0.994
1.019
1.044
1.068
1.108
1.124
1.143
1.143
1.150
1.169
1.173
1.166
1.170
1.177
1.174
1.166
1.156
1.147
1.132
1.123
1.106
1.082
1.057
1.026
0.994
0.955
0.928
0.892
0.839
0.787
0.740
0.682
0.619
0.647
0.700
0.753
0.813
0.858
0.906
0.942
0.991
1.020
1.048
1.076
1.117
1.137
1.168
1.179
1.187
1.182
1.204
1.215
1.213
1.217
1.219
1.216
1.205
1.204
1.190
1.180
1.160
1.138
1.111
1.087
1.048
1.015
0.972
0.938
0.901
0.850
0.799
0.746
0.690
0.624
0.647
0.696
0.757
0.815
0.872
0.916
0.954
1.006
1.047
1.076
1.115
1.163
1.176
1.200
1.213
1.235
1.231
1.256
1.263
1.256
1.261
1.260
1.259
1.245
1.239
1.230
1.208
1.193
1.168
1.138
1.103
1.072
1.038
0.990
0.951
0.904
0.852
0.802
0.744
0.691
0.627
0.635
0.697
0.757
0.812
0.874
0.924
0.977
1.023
1.060
1.098
1.137
1.177
1.208
1.221
1.245
1.268
1.280
1.289
1.300
1.299
1.304
1.293
1.295
1.276
1.268
1.259
1.242
1.226
1.200
1.173
1.141
1.092
1.046
0.998
0.952
0.904
0.847
0.798
0.743
0.683
0.623
0.625
0.695
0.756
0.811
0.879
0.928
0.978
1.024
1.067
1.116
1.157
1.200
1.230
1.251
1.270
1.296
1.312
1.318
1.330
1.339
1.338
1.337
1.330
1.321
1.306
1.280
1.263
1.247
1.230
1.200
1.174
1.114
1.070
1.014
0.959
0.900
0.850
0.794
0.733
0.673
0.605
0.623
0.675
0.747
0.819
0.874
0.924
0.981
1.019
1.078
1.129
1.173
1.199
1.251
1.271
1.291
1.313
1.332
1.336
1.357
1.372
1.370
1.366
1.350
1.345
1.332
1.314
1.287
1.266
1.248
1.219
1.188
1.137
1.083
1.033
0.970
0.907
0.845
0.783
0.728
0.665
0.596
0.611
0.670
0.739
0.809
0.861
0.917
0.973
1.017
1.084
1.129
1.187
1.220
1.264
1.292
1.314
1.330
1.350
1.372
1.384
1.395
1.388
1.380
1.380
1.369
1.350
1.334
1.319
1.285
1.262
1.235
1.189
1.143
1.086
1.037
0.968
0.910
0.847
0.779
0.718
0.646
0.587
0.595
0.659
0.725
0.792
0.853
0.908
0.965
1.033
1.076
1.133
1.192
1.224
1.263
1.297
1.323
1.344
1.363
1.384
1.389
1.405
1.407
1.401
1.389
1.384
1.369
1.348
1.336
1.310
1.272
1.225
1.189
1.148
1.087
1.030
0.965
0.900
0.838
0.773
0.703
0.635
0.574
0.579
0.642
0.710
0.773
0.840
0.897
0.957
1.028
1.076
1.131
1.189
1.228
1.269
1.294
1.335
1.356
1.371
1.388
1.408
1.411
1.414
1.408
1.398
1.393
1.378
1.360
1.335
1.309
1.275
1.227
1.188
1.141
1.080
1.018
0.963
0.887
0.832
0.750
0.686
0.622
0.562
0.559
0.623
0.693
0.755
0.819
0.879
0.944
1.017
1.071
1.124
1.186
1.222
1.260
1.299
1.331
1.358
1.376
1.385
1.399
1.412
1.416
1.414
1.408
1.388
1.377
1.370
1.334
1.305
1.271
1.231
1.183
1.131
1.066
1.007
0.950
0.881
0.803
0.732
0.671
0.614
0.543
0.541
0.612
0.676
0.737
0.800
0.853
0.927
0.992
1.050
1.103
1.168
1.219
1.258
1.296
1.325
1.347
1.368
1.390
1.404
1.401
1.404
1.406
1.401
1.390
1.379
1.356
1.339
1.295
1.261
1.219
1.173
1.110
1.052
0.991
0.924
0.859
0.783
0.712
0.651
0.595
0.521
0.523
0.597
0.658
0.719
0.774
0.830
0.903
0.975
1.032
1.094
1.153
1.198
1.244
1.285
1.313
1.343
1.366
1.382
1.397
1.398
1.391
1.389
1.386
1.386
1.372
1.347
1.319
1.292
1.251
1.208
1.147
1.087
1.026
0.964
0.898
0.829
0.758
0.696
0.634
0.561
0.505
0.498
0.558
0.626
0.691
0.749
0.805
0.881
0.946
1.007
1.062
1.134
1.184
1.232
1.270
1.301
1.335
1.356
1.366
1.369
1.372
1.374
1.372
1.366
1.358
1.351
1.323
1.296
1.270
1.230
1.174
1.127
1.076
0.998
0.939
0.875
0.815
0.744
0.669
0.608
0.541
0.485
0.477
0.541
0.601
0.669
0.730
0.783
0.861
0.925
0.990
1.047
1.100
1.159
1.209
1.247
1.283
1.321
1.337
1.344
1.348
1.346
1.348
1.353
1.348
1.335
1.319
1.300
1.268
1.238
1.195
1.141
1.094
1.040
0.973
0.909
0.845
0.773
0.698
0.637
0.580
0.522
0.459
0.459
0.518
0.582
0.647
0.702
0.760
0.833
0.902
0.963
1.025
1.078
1.138
1.184
1.216
1.256
1.285
1.296
1.306
1.314
1.330
1.332
1.332
1.319
1.296
1.286
1.257
1.235
1.201
1.157
1.117
1.072
1.008
0.938
0.867
0.807
0.746
0.677
0.612
0.545
0.495
0.437
0.433
0.499
0.563
0.625
0.680
0.732
0.801
0.867
0.936
0.996
1.055
1.107
1.148
1.187
1.218
1.226
1.256
1.274
1.291
1.294
1.295
1.291
1.278
1.269
1.250
1.225
1.195
1.159
1.114
1.077
1.036
0.963
0.902
0.833
0.777
0.714
0.650
0.584
0.524
0.475
0.422
0.405
0.458
0.520
0.594
0.651
0.703
0.773
0.832
0.895
0.951
1.006
1.057
1.101
1.134
1.164
1.191
1.218
1.240
1.256
1.267
1.265
1.257
1.248
1.230
1.215
1.195
1.166
1.129
1.083
1.031
0.981
0.907
0.857
0.790
0.735
0.683
0.625
0.567
0.508
0.457
0.402
0.384
0.439
0.491
0.554
0.613
0.663
0.732
0.789
0.845
0.906
0.955
1.009
1.046
1.092
1.129
1.159
1.182
1.203
1.210
1.221
1.227
1.223
1.215
1.197
1.174
1.150
1.121
1.084
1.045
0.994
0.934
0.882
0.822
0.760
0.697
0.652
0.588
0.533
0.477
0.431
0.375
0.355
0.410
0.464
0.515
0.573
0.625
0.696
0.748
0.802
0.860
0.902
0.955
1.006
1.056
1.094
1.121
1.143
1.155
1.171
1.173
1.178
1.170
1.167
1.150
1.132
1.109
1.079
1.037
0.995
0.951
0.896
0.853
0.797
0.732
0.674
0.619
0.564
0.507
0.454
0.409
0.351
0.337
0.382
0.437
0.490
0.546
0.592
0.651
0.701
0.758
0.823
0.865
0.914
0.961
1.006
1.040
1.068
1.090
1.105
1.117
1.127
1.120
1.117
1.113
1.100
1.083
1.061
1.027
0.993
0.957
0.903
0.859
0.806
0.751
0.693
0.639
0.584
0.530
0.486
0.434
0.389
0.335
0.315
0.354
0.402
0.457
0.500
0.556
0.607
0.659
0.708
0.774
0.818
0.863
0.916
0.949
0.987
1.016
1.036
1.047
1.058
1.060
1.065
1.062
1.055
1.043
1.030
1.003
0.977
0.949
0.913
0.862
0.820
0.771
0.703
0.660
0.614
0.558
0.508
0.466
0.414
0.374
0.322
0.301
0.338
0.380
0.428
0.477
0.519
0.574
0.626
0.673
0.727
0.773
0.815
0.855
0.891
0.921
0.948
0.977
0.989
1.000
1.006
1.007
1.004
1.000
0.985
0.963
0.942
0.919
0.893
0.857
0.820
0.775
0.721
0.670
0.629
0.583
0.528
0.485
0.439
0.392
0.345
0.301
0.279
0.314
0.353
0.394
0.439
0.487
0.533
0.584
0.628
0.675
0.717
0.766
0.800
0.834
0.858
0.880
0.903
0.922
0.934
0.943
0.944
0.941
0.935
0.918
0.906
0.887
0.861
0.825
0.794
0.757
0.713
0.663
0.626
0.591
0.536
0.489
0.450
0.410
0.369
0.325
0.283
0.262
0.297
0.330
0.368
0.411
0.447
0.490
0.531
0.586
0.626
0.669
0.715
0.747
0.774
0.804
0.823
0.840
0.855
0.870
0.874
0.877
0.875
0.863
0.852
0.835
0.819
0.792
0.770
0.740
0.703
0.667
0.626
0.588
0.553
0.496
0.462
0.426
0.387
0.342
0.305
0.258
0.246
0.277
0.310
0.342
0.377
0.419
0.455
0.485
0.537
0.580
0.616
0.658
0.694
0.722
0.741
0.766
0.779
0.791
0.802
0.812
0.809
0.805
0.794
0.788
0.777
0.754
0.736
0.705
0.683
0.649
0.610
0.578
0.545
0.511
0.461
0.429
0.392
0.353
0.318
0.277
0.245
0.217
0.250
0.287
0.319
0.352
0.386
0.419
0.451
0.480
0.524
0.552
0.605
0.639
0.664
0.686
0.700
0.716
0.729
0.733
0.730
0.737
0.738
0.733
0.726
0.704
0.690
0.668
0.652
0.628
0.593
0.566
0.534
0.507
0.460
0.430
0.401
0.363
0.327
0.291
0.256
0.223
0.241
0.263
0.274
0.287
0.298
0.307
0.309
0.314
0.311
0.307
0.303
0.295
0.283
0.276
0.277
0.269
0.260
0.258
0.266
0.273
0.276
0.267
0.258
0.256
0.260
0.254
0.271
0.286
0.303
0.302
0.311
0.319
0.320
0.323
0.315
0.305
0.296
0.290
0.276
0.259
0.246
0.280
0.294
0.311
0.333
0.346
0.352
0.354
0.360
0.357
0.357
0.354
0.343
0.340
0.335
0.323
0.304
0.312
0.310
0.314
0.327
0.329
0.330
0.313
0.306
0.305
0.316
0.323
0.333
0.343
0.351
0.350
0.356
0.362
0.361
0.361
0.358
0.340
0.327
0.313
0.294
0.279
0.309
0.334
0.357
0.374
0.384
0.390
0.402
0.401
0.406
0.404
0.399
0.392
0.386
0.376
0.367
0.359
0.358
0.371
0.373
0.367
0.371
0.374
0.373
0.372
0.364
0.366
0.375
0.380
0.389
0.400
0.398
0.399
0.404
0.405
0.403
0.399
0.387
0.363
0.350
0.333
0.308
0.348
0.377
0.399
0.413
0.424
0.438
0.446
0.455
0.452
0.454
0.451
0.438
0.445
0.429
0.423
0.417
0.420
0.426
0.425
0.415
0.421
0.416
0.427
0.421
0.419
0.418
0.427
0.435
0.445
0.454
0.453
0.458
0.450
0.447
0.446
0.438
0.429
0.413
0.387
0.368
0.346
0.385
0.410
0.434
0.454
0.469
0.488
0.498
0.503
0.507
0.509
0.504
0.499
0.493
0.480
0.469
0.475
0.486
0.478
0.477
0.473
0.464
0.467
0.480
0.497
0.488
0.476
0.489
0.502
0.510
0.510
0.521
0.518
0.517
0.505
0.495
0.483
0.474
0.456
0.427
0.400
0.378
0.416
0.454
0.475
0.498
0.520
0.537
0.544
0.556
0.555
0.559
0.558
0.553
0.546
0.542
0.534
0.551
0.549
0.548
0.526
0.524
0.520
0.529
0.539
0.550
0.557
0.544
0.550
0.559
0.563
0.571
0.578
0.574
0.566
0.555
0.544
0.533
0.520
0.500
0.469
0.437
0.410
0.451
0.490
0.514
0.538
0.558
0.577
0.599
0.609
0.613
0.620
0.611
0.607
0.608
0.599
0.599
0.611
0.609
0.608
0.599
0.598
0.602
0.603
0.608
0.621
0.631
0.611
0.601
0.611
0.624
0.629
0.634
0.633
0.630
0.614
0.597
0.580
0.557
0.540
0.511
0.477
0.446
0.488
0.521
0.550
0.576
0.603
0.630
0.649
0.660
0.671
0.669
0.672
0.667
0.671
0.653
0.653
0.669
0.676
0.668
0.670
0.678
0.681
0.669
0.675
0.680
0.678
0.668
0.660
0.666
0.681
0.687
0.683
0.686
0.676
0.666
0.645
0.626
0.601
0.578
0.542
0.514
0.478
0.514
0.548
0.584
0.619
0.651
0.684
0.697
0.705
0.721
0.718
0.725
0.730
0.732
0.718
0.750
0.739
0.738
0.745
0.740
0.733
0.734
0.734
0.749
0.745
0.755
0.735
0.720
0.722
0.733
0.742
0.740
0.737
0.720
0.715
0.702
0.677
0.649
0.613
0.580
0.541
0.502
0.536
0.586
0.618
0.662
0.698
0.720
0.734
0.752
0.774
0.773
0.793
0.786
0.795
0.791
0.804
0.803
0.815
0.814
0.807
0.808
0.809
0.810
0.812
0.820
0.825
0.813
0.803
0.781
0.792
0.799
0.801
0.787
0.774
0.762
0.747
0.711
0.692
0.659
0.612
0.570
0.536
0.562
0.614
0.656
0.694
0.733
0.760
0.780
0.809
0.823
0.831
0.839
0.844
0.840
0.846
0.876
0.877
0.885
0.886
0.888
0.890
0.885
0.892
0.889
0.888
0.897
0.875
0.868
0.854
0.849
0.852
0.849
0.836
0.830
0.810
0.789
0.755
0.729
0.687
0.646
0.603
0.555
0.589
0.641
0.685
0.726
0.768
0.798
0.816
0.850
0.859
0.873
0.887
0.898
0.908
0.916
0.939
0.942
0.962
0.957
0.956
0.958
0.965
0.957
0.960
0.962
0.955
0.937
0.928
0.911
0.897
0.897
0.895
0.884
0.868
0.852
0.829
0.800
0.755
0.717
0.676
0.627
0.583
0.607
0.659
0.708
0.764
0.796
0.822
0.855
0.879
0.907
0.917
0.937
0.940
0.954
0.971
1.001
1.005
1.019
1.009
1.018
1.023
1.024
1.020
1.016
1.017
1.018
1.008
0.983
0.975
0.956
0.939
0.932
0.921
0.911
0.888
0.856
0.825
0.789
0.741
0.701
0.646
0.599
0.629
0.680
0.731
0.781
0.815
0.849
0.881
0.921
0.946
0.967
0.972
0.989
1.013
1.025
1.053
1.055
1.072
1.069
1.070
1.080
1.075
1.073
1.072
1.072
1.066
1.059
1.056
1.032
1.007
0.992
0.977
0.960
0.939
0.925
0.897
0.853
0.805
0.765
0.714
0.661
0.614
0.644
0.689
0.739
0.793
0.838
0.874
0.907
0.954
0.985
0.996
1.006
1.033
1.061
1.086
1.104
1.109
1.123
1.121
1.119
1.125
1.125
1.122
1.125
1.122
1.119
1.106
1.101
1.086
1.066
1.042
1.016
0.995
0.972
0.947
0.921
0.874
0.827
0.781
0.728
0.680
0.619
0.647
0.693
0.745
0.806
0.857
0.895
0.940
0.974
1.012
1.028
1.046
1.085
1.120
1.131
1.149
1.157
1.170
1.171
1.173
1.177
1.177
1.176
1.173
1.163
1.163
1.152
1.141
1.123
1.109
1.081
1.055
1.029
1.001
0.973
0.936
0.891
0.835
0.792
0.741
0.687
0.624
0.650
0.702
0.747
0.809
0.868
0.912
0.959
0.994
1.029
1.053
1.087
1.128
1.154
1.168
1.186
1.193
1.214
1.212
1.224
1.226
1.226
1.227
1.220
1.212
1.214
1.204
1.178
1.166
1.135
1.118
1.091
1.061
1.017
0.988
0.947
0.899
0.852
0.796
0.752
0.691
0.626
0.646
0.699
0.754
0.814
0.876
0.924
0.971
1.004
1.050
1.083
1.129
1.171
1.192
1.212
1.224
1.240
1.247
1.260
1.270
1.260
1.264
1.264
1.261
1.254
1.246
1.236
1.216
1.199
1.167
1.151
1.119
1.075
1.031
0.998
0.962
0.910
0.853
0.800
0.749
0.696
0.629
0.638
0.692
0.758
0.811
0.876
0.930
0.982
1.029
1.061
1.119
1.158
1.185
1.217
1.240
1.254
1.275
1.283
1.297
1.295
1.307
1.313
1.313
1.300
1.305
1.290
1.275
1.254
1.232
1.207
1.181
1.154
1.102
1.054
1.007
0.965
0.908
0.856
0.798
0.744
0.689
0.629
0.636
0.694
0.755
0.814
0.869
0.936
0.996
1.033
1.090
1.126
1.175
1.207
1.246
1.268
1.285
1.297
1.312
1.327
1.332
1.340
1.352
1.344
1.336
1.332
1.313
1.300
1.265
1.258
1.237
1.207
1.180
1.133
1.087
1.034
0.974
0.904
0.854
0.799
0.735
0.675
0.618
0.622
0.687
0.747
0.814
0.872
0.924
0.987
1.034
1.094
1.135
1.179
1.221
1.253
1.281
1.301
1.320
1.336
1.348
1.371
1.371
1.370
1.376
1.366
1.353
1.341
1.317
1.297
1.280
1.258
1.224
1.190
1.152
1.089
1.037
0.978
0.917
0.856
0.788
0.731
0.670
0.609
0.614
0.675
0.739
0.812
0.864
0.918
0.975
1.040
1.095
1.135
1.198
1.233
1.264
1.297
1.318
1.336
1.365
1.385
1.388
1.392
1.392
1.392
1.388
1.375
1.358
1.337
1.326
1.296
1.272
1.232
1.199
1.150
1.100
1.039
0.984
0.918
0.857
0.787
0.722
0.660
0.592
0.598
0.660
0.733
0.791
0.852
0.908
0.971
1.032
1.093
1.141
1.195
1.227
1.275
1.302
1.334
1.355
1.375
1.391
1.397
1.413
1.411
1.404
1.403
1.397
1.374
1.353
1.344
1.317
1.271
1.243
1.205
1.156
1.093
1.035
0.973
0.911
0.843
0.772
0.716
0.647
0.582
0.585
0.652
0.714
0.773
0.839
0.900
0.963
1.031
1.091
1.142
1.195
1.240
1.276
1.310
1.340
1.369
1.385
1.397
1.410
1.414
1.421
1.417
1.407
1.404
1.386
1.377
1.352
1.321
1.288
1.241
1.201
1.147
1.087
1.029
0.966
0.899
0.826
0.762
0.697
0.637
0.566
0.561
0.634
0.696
0.763
0.821
0.884
0.959
1.016
1.079
1.140
1.194
1.234
1.269
1.312
1.343
1.357
1.381
1.396
1.418
1.419
1.415
1.416
1.407
1.401
1.401
1.382
1.343
1.312
1.280
1.239
1.190
1.137
1.079
1.015
0.950
0.877
0.815
0.746
0.679
0.615
0.552
0.539
0.605
0.678
0.743
0.803
0.866
0.938
1.001
1.061
1.122
1.188
1.228
1.268
1.301
1.335
1.359
1.376
1.396
1.410
1.411
1.414
1.410
1.401
1.401
1.390
1.375
1.344
1.304
1.271
1.231
1.170
1.124
1.059
0.999
0.932
0.863
0.792
0.725
0.656
0.593
0.534
0.517
0.593
0.656
0.720
0.780
0.840
0.911
0.978
1.036
1.092
1.167
1.214
1.258
1.298
1.333
1.353
1.372
1.384
1.390
1.390
1.393
1.392
1.392
1.384
1.373
1.341
1.330
1.294
1.256
1.206
1.157
1.102
1.036
0.971
0.903
0.845
0.763
0.696
0.635
0.580
0.514
0.495
0.567
0.629
0.699
0.755
0.815
0.895
0.952
1.018
1.069
1.133
1.186
1.235
1.274
1.307
1.344
1.367
1.367
1.375
1.377
1.375
1.368
1.369
1.371
1.356
1.335
1.310
1.280
1.241
1.184
1.133
1.079
1.012
0.939
0.879
0.818
0.745
0.682
0.617
0.559
0.498
0.479
0.543
0.604
0.667
0.722
0.787
0.867
0.931
0.998
1.049
1.114
1.164
1.213
1.252
1.289
1.317
1.333
1.351
1.357
1.356
1.358
1.359
1.347
1.341
1.319
1.304
1.277
1.245
1.209
1.156
1.107
1.056
0.980
0.912
0.852
0.797
0.720
0.657
0.585
0.524
0.464
0.461
0.525
0.582
0.647
0.704
0.766
0.833
0.896
0.968
1.029
1.091
1.140
1.186
1.227
1.255
1.284
1.297
1.314
1.335
1.340
1.338
1.330
1.330
1.308
1.289
1.265
1.242
1.208
1.173
1.128
1.076
1.013
0.944
0.887
0.827
0.762
0.692
0.623
0.560
0.499
0.444
0.436
0.501
0.557
0.627
0.681
0.742
0.811
0.867
0.934
1.003
1.058
1.114
1.152
1.187
1.215
1.237
1.264
1.277
1.299
1.312
1.314
1.310
1.294
1.280
1.265
1.237
1.203
1.171
1.130
1.085
1.033
0.973
0.905
0.841
0.783
0.716
0.656
0.593
0.530
0.480
0.431
0.403
0.463
0.522
0.584
0.648
0.708
0.779
0.836
0.897
0.962
1.010
1.059
1.097
1.135
1.171
1.201
1.229
1.248
1.264
1.276
1.278
1.271
1.263
1.249
1.226
1.206
1.178
1.141
1.092
1.043
1.001
0.938
0.871
0.812
0.751
0.696
0.637
0.575
0.514
0.465
0.411
0.382
0.437
0.497
0.550
0.610
0.673
0.733
0.783
0.849
0.909
0.959
1.001
1.052
1.099
1.135
1.165
1.188
1.214
1.226
1.233
1.235
1.233
1.224
1.203
1.185
1.161
1.133
1.098
1.056
1.005
0.953
0.892
0.831
0.769
0.714
0.660
0.600
0.543
0.483
0.436
0.386
0.359
0.412
0.466
0.521
0.575
0.633
0.689
0.750
0.810
0.865
0.909
0.963
1.012
1.058
1.095
1.126
1.148
1.165
1.177
1.180
1.182
1.183
1.176
1.163
1.142
1.119
1.092
1.043
1.006
0.960
0.902
0.857
0.795
0.732
0.677
0.622
0.564
0.513
0.459
0.413
0.361
0.338
0.387
0.438
0.496
0.541
0.599
0.646
0.699
0.751
0.827
0.869
0.917
0.968
1.012
1.049
1.073
1.095
1.111
1.118
1.125
1.127
1.121
1.117
1.110
1.093
1.071
1.033
1.004
0.968
0.926
0.866
0.821
0.755
0.697
0.648
0.589
0.540
0.487
0.439
0.395
0.347
0.316
0.359
0.408
0.450
0.505
0.563
0.617
0.668
0.714
0.776
0.825
0.873
0.913
0.949
0.989
1.019
1.037
1.053
1.064
1.066
1.068
1.070
1.063
1.051
1.035
1.013
0.987
0.959
0.927
0.873
0.829
0.775
0.724
0.663
0.619
0.565
0.518
0.468
0.421
0.374
0.326
0.302
0.339
0.380
0.428
0.472
0.528
0.576
0.623
0.674
0.729
0.773
0.814
0.859
0.891
0.925
0.957
0.982
0.993
1.004
1.011
1.009
1.007
1.004
0.993
0.974
0.951
0.929
0.906
0.872
0.828
0.784
0.738
0.677
0.631
0.590
0.538
0.490
0.442
0.397
0.354
0.308
0.279
0.317
0.353
0.397
0.443
0.491
0.536
0.585
0.632
0.676
0.718
0.764
0.800
0.838
0.865
0.887
0.905
0.931
0.942
0.948
0.950
0.948
0.942
0.927
0.914
0.897
0.876
0.843
0.804
0.769
0.725
0.678
0.633
0.592
0.548
0.499
0.455
0.410
0.370
0.333
0.287
0.262
0.294
0.329
0.362
0.405
0.449
0.492
0.537
0.586
0.633
0.673
0.708
0.746
0.774
0.804
0.823
0.847
0.859
0.876
0.882
0.884
0.886
0.877
0.864
0.851
0.830
0.802
0.775
0.748
0.715
0.675
0.630
0.595
0.554
0.513
0.465
0.427
0.384
0.346
0.300
0.269
0.246
0.276
0.307
0.340
0.379
0.417
0.452
0.486
0.535
0.580
0.614
0.659
0.687
0.720
0.740
0.766
0.779
0.796
0.804
0.815
0.812
0.811
0.804
0.797
0.782
0.764
0.738
0.716
0.694
0.656
0.621
0.584
0.553
0.508
0.467
0.432
0.393
0.358
0.322
0.284
0.247
0.221
0.253
0.286
0.314
0.345
0.383
0.420
0.447
0.481
0.526
0.562
0.604
0.635
0.658
0.684
0.699
0.719
0.729
0.731
0.741
0.743
0.744
0.736
0.726
0.710
0.697
0.680
0.659
0.632
0.601
0.571
0.537
0.508
0.470
0.435
0.396
0.368
0.331
0.295
0.263
0.233
0.247
0.262
0.276
0.290
0.300
0.304
0.310
0.317
0.320
0.316
0.307
0.303
0.295
0.283
0.270
0.257
0.253
0.254
0.258
0.274
0.283
0.263
0.269
0.258
0.257
0.270
0.275
0.286
0.289
0.305
0.317
0.318
0.324
0.317
0.317
0.310
0.297
0.290
0.276
0.261
0.242
0.280
0.301
0.313
0.332
0.339
0.357
0.360
0.359
0.360
0.355
0.350
0.348
0.343
0.331
0.327
0.317
0.310
0.306
0.321
0.330
0.336
0.329
0.312
0.314
0.312
0.314
0.329
0.341
0.342
0.349
0.356
0.363
0.362
0.365
0.359
0.356
0.349
0.332
0.313
0.295
0.275
0.310
0.337
0.351
0.371
0.385
0.398
0.401
0.401
0.403
0.400
0.399
0.394
0.391
0.376
0.371
0.358
0.365
0.366
0.377
0.371
0.372
0.371
0.376
0.371
0.361
0.361
0.373
0.387
0.393
0.398
0.401
0.410
0.408
0.407
0.404
0.396
0.389
0.376
0.355
0.336
0.312
0.349
0.372
0.392
0.414
0.430
0.438
0.443
0.449
0.458
0.456
0.450
0.453
0.439
0.429
0.423
0.415
0.414
0.436
0.423
0.420
0.426
0.417
0.427
0.425
0.425
0.425
0.425
0.436
0.445
0.447
0.457
0.458
0.461
0.458
0.450
0.440
0.427
0.415
0.396
0.370
0.346
0.381
0.409
0.433
0.458
0.475
0.483
0.494
0.505
0.509
0.510
0.513
0.508
0.493
0.489
0.480
0.476
0.491
0.487
0.483
0.465
0.465
0.475
0.477
0.492
0.486
0.477
0.484
0.492
0.500
0.510
0.514
0.512
0.508
0.510
0.502
0.486
0.476
0.458
0.434
0.407
0.379
0.418
0.447
0.476
0.503
0.517
0.532
0.544
0.552
0.568
0.571
0.577
0.567
0.564
0.555
0.546
0.545
0.554
0.553
0.537
0.526
0.521
0.526
0.535
0.552
0.558
0.550
0.554
0.553
0.566
0.576
0.572
0.568
0.566
0.552
0.547
0.534
0.518
0.503
0.475
0.445
0.413
0.451
0.483
0.519
0.539
0.564
0.575
0.593
0.625
0.631
0.627
0.629
0.620
0.622
0.609
0.599
0.613
0.616
0.608
0.608
0.604
0.591
0.601
0.612
0.611
0.616
0.610
0.603
0.615
0.619
0.626
0.630
0.632
0.633
0.621
0.597
0.576
0.559
0.538
0.513
0.481
0.448
0.483
0.517
0.551
0.581
0.604
0.634
0.659
0.673
0.676
0.678
0.682
0.682
0.671
0.666
0.668
0.680
0.679
0.675
0.673
0.679
0.689
0.680
0.672
0.677
0.679
0.681
0.668
0.668
0.677
0.683
0.683
0.682
0.681
0.671
0.652
0.628
0.603
0.576
0.549
0.514
0.480
0.509
0.545
0.593
0.622
0.653
0.684
0.701
0.718
0.720
0.733
0.733
0.739
0.733
0.723
0.747
0.748
0.750
0.752
0.739
0.732
0.743
0.737
0.741
0.747
0.753
0.745
0.740
0.725
0.734
0.735
0.734
0.729
0.723
0.720
0.703
0.678
0.652
0.620
0.582
0.541
0.505
0.531
0.586
0.631
0.667
0.690
0.724
0.746
0.765
0.768
0.791
0.787
0.800
0.790
0.798
0.803
0.809
0.822
0.817
0.805
0.823
0.826
0.810
0.812
0.818
0.823
0.815
0.808
0.787
0.796
0.805
0.796
0.792
0.771
0.767
0.746
0.722
0.689
0.660
0.620
0.566
0.526
0.558
0.620
0.660
0.694
0.728
0.764
0.793
0.814
0.828
0.839
0.835
0.847
0.851
0.852
0.876
0.884
0.887
0.892
0.891
0.899
0.897
0.901
0.890
0.887
0.891
0.886
0.872
0.858
0.856
0.852
0.840
0.840
0.826
0.815
0.788
0.762
0.726
0.694
0.655
0.606
0.553
0.585
0.644
0.694
0.727
0.772
0.802
0.833
0.849
0.867
0.881
0.892
0.901
0.902
0.925
0.937
0.947
0.964
0.958
0.959
0.967
0.968
0.972
0.961
0.961
0.963
0.948
0.933
0.917
0.907
0.905
0.895
0.883
0.870
0.846
0.832
0.799
0.760
0.722
0.682
0.637
0.572
0.611
0.668
0.706
0.756
0.799
0.836
0.861
0.891
0.905
0.924
0.939
0.944
0.962
0.978
1.001
1.013
1.021
1.016
1.019
1.026
1.028
1.031
1.021
1.018
1.023
1.014
0.994
0.969
0.962
0.948
0.930
0.926
0.906
0.892
0.859
0.832
0.786
0.750
0.700
0.656
0.599
0.625
0.680
0.729
0.773
0.822
0.859
0.890
0.923
0.949
0.972
0.978
0.995
1.023
1.039
1.064
1.062
1.070
1.075
1.071
1.081
1.080
1.082
1.072
1.073
1.068
1.069
1.059
1.033
1.022
0.994
0.980
0.965
0.945
0.926
0.888
0.856
0.812
0.760
0.722
0.668
0.612
0.639
0.693
0.740
0.782
0.844
0.882
0.924
0.959
0.979
0.995
1.009
1.044
1.073
1.088
1.105
1.116
1.122
1.127
1.120
1.130
1.125
1.129
1.125
1.125
1.124
1.115
1.104
1.089
1.063
1.042
1.009
0.993
0.978
0.953
0.921
0.874
0.832
0.779
0.731
0.683
0.625
0.646
0.697
0.749
0.803
0.857
0.907
0.949
0.987
1.010
1.024
1.057
1.092
1.118
1.128
1.150
1.164
1.169
1.177
1.172
1.178
1.188
1.187
1.173
1.172
1.168
1.161
1.142
1.127
1.107
1.083
1.053
1.020
1.003
0.983
0.940
0.892
0.837
0.791
0.744
0.691
0.635
0.653
0.702
0.764
0.808
0.862
0.917
0.964
1.002
1.027
1.050
1.103
1.129
1.154
1.164
1.188
1.199
1.216
1.213
1.224
1.229
1.232
1.236
1.216
1.212
1.213
1.200
1.185
1.165
1.150
1.129
1.087
1.048
1.024
0.997
0.961
0.909
0.851
0.798
0.750
0.686
0.638
0.645
0.703
0.759
0.812
0.869
0.935
0.974
1.020
1.054
1.093
1.132
1.158
1.189
1.212
1.228
1.240
1.254
1.260
1.267
1.269
1.265
1.270
1.267
1.266
1.255
1.239
1.224
1.207
1.179
1.159
1.125
1.079
1.039
1.004
0.962
0.909
0.862
0.802
0.748
0.695
0.637
0.642
0.701
0.758
0.820
0.869
0.933
0.976
1.030
1.079
1.121
1.163
1.188
1.224
1.247
1.257
1.269
1.292
1.306
1.307
1.314
1.314
1.313
1.305
1.307
1.294
1.271
1.253
1.241
1.218
1.181
1.158
1.113
1.069
1.021
0.964
0.918
0.855
0.798
0.742
0.688
0.632
0.636
0.694
0.757
0.812
0.880
0.936
0.993
1.041
1.093
1.134
1.182
1.214
1.249
1.271
1.282
1.304
1.320
1.333
1.334
1.358
1.362
1.348
1.342
1.337
1.318
1.306
1.279
1.265
1.243
1.206
1.179
1.128
1.087
1.035
0.981
0.929
0.851
0.794
0.737
0.678
0.617
0.626
0.687
0.750
0.802
0.877
0.932
0.987
1.047
1.099
1.145
1.196
1.227
1.254
1.290
1.315
1.331
1.351
1.361
1.374
1.372
1.373
1.372
1.371
1.358
1.344
1.322
1.309
1.287
1.260
1.225
1.194
1.147
1.099
1.043
0.990
0.929
0.857
0.789
0.732
0.669
0.612
0.622
0.680
0.733
0.804
0.865
0.929
0.987
1.045
1.096
1.150
1.199
1.236
1.263
1.301
1.328
1.355
1.365
1.384
1.395
1.386
1.386
1.392
1.400
1.388
1.360
1.345
1.322
1.303
1.267
1.238
1.202
1.154
1.096
1.041
0.981
0.918
0.852
0.789
0.730
0.667
0.597
0.602
0.665
0.729
0.787
0.850
0.916
0.974
1.044
1.107
1.155
1.203
1.242
1.282
1.309
1.343
1.356
1.382
1.391
1.407
1.410
1.396
1.415
1.409
1.397
1.381
1.356
1.345
1.308
1.284
1.247
1.211
1.161
1.101
1.038
0.972
0.911
0.844
0.787
0.720
0.656
0.580
0.585
0.648
0.718
0.777
0.832
0.899
0.964
1.027
1.103
1.155
1.202
1.245
1.286
1.317
1.342
1.363
1.382
1.401
1.416
1.429
1.424
1.418
1.404
1.403
1.388
1.378
1.351
1.321
1.288
1.248
1.207
1.151
1.092
1.035
0.963
0.896
0.831
0.773
0.705
0.645
0.575
0.565
0.634
0.696
0.755
0.824
0.891
0.954
1.011
1.082
1.144
1.196
1.240
1.280
1.318
1.354
1.371
1.385
1.400
1.413
1.425
1.426
1.419
1.415
1.402
1.389
1.379
1.349
1.319
1.289
1.247
1.186
1.137
1.084
1.021
0.942
0.883
0.812
0.753
0.689
0.614
0.559
0.548
0.609
0.675
0.742
0.803
0.864
0.942
0.996
1.061
1.127
1.186
1.236
1.273
1.310
1.343
1.364
1.382
1.400
1.409
1.407
1.416
1.413
1.406
1.394
1.393
1.372
1.343
1.305
1.271
1.226
1.176
1.129
1.066
0.998
0.927
0.861
0.802
0.724
0.660
0.601
0.541
0.523
0.582
0.654
0.722
0.785
0.843
0.920
0.974
1.045
1.114
1.167
1.219
1.258
1.302
1.329
1.362
1.383
1.385
1.390
1.397
1.393
1.395
1.389
1.390
1.374
1.363
1.332
1.287
1.256
1.209
1.157
1.106
1.046
0.975
0.911
0.846
0.775
0.705
0.643
0.584
0.525
0.500
0.562
0.625
0.690
0.760
0.821
0.895
0.958
1.019
1.073
1.144
1.194
1.234
1.272
1.314
1.334
1.354
1.365
1.368
1.368
1.379
1.372
1.373
1.369
1.363
1.328
1.312
1.282
1.234
1.188
1.141
1.090
1.014
0.953
0.881
0.822
0.754
0.687
0.625
0.558
0.496
0.486
0.538
0.600
0.663
0.726
0.793
0.859
0.922
0.989
1.048
1.112
1.170
1.214
1.249
1.285
1.310
1.331
1.341
1.356
1.360
1.358
1.356
1.348
1.334
1.324
1.305
1.283
1.256
1.220
1.165
1.114
1.050
0.981
0.919
0.858
0.795
0.727
0.648
0.594
0.532
0.471
0.461
0.520
0.577
0.640
0.705
0.769
0.831
0.894
0.961
1.030
1.089
1.139
1.189
1.231
1.256
1.277
1.296
1.325
1.331
1.336
1.339
1.336
1.335
1.313
1.295
1.274
1.241
1.215
1.182
1.123
1.080
1.021
0.950
0.885
0.829
0.771
0.698
0.625
0.566
0.510
0.451
0.431
0.493
0.552
0.612
0.682
0.744
0.809
0.865
0.935
0.997
1.054
1.101
1.142
1.179
1.204
1.239
1.265
1.280
1.306
1.316
1.319
1.316
1.303
1.285
1.274
1.242
1.213
1.171
1.143
1.089
1.040
0.983
0.916
0.856
0.797
0.739
0.668
0.597
0.541
0.483
0.433
0.403
0.466
0.520
0.580
0.646
0.710
0.775
0.825
0.890
0.950
1.001
1.050
1.095
1.139
1.175
1.204
1.230
1.249
1.266
1.282
1.289
1.282
1.271
1.254
1.227
1.208
1.183
1.143
1.094
1.045
1.008
0.947
0.880
0.826
0.762
0.704
0.639
0.575
0.516
0.463
0.415
0.382
0.431
0.492
0.545
0.604
0.669
0.731
0.787
0.851
0.911
0.953
1.007
1.052
1.097
1.130
1.165
1.192
1.215
1.227
1.235
1.241
1.235
1.228
1.212
1.194
1.167
1.139
1.107
1.056
1.015
0.967
0.903
0.837
0.774
0.720
0.659
0.608
0.546
0.489
0.438
0.387
0.358
0.409
0.465
0.520
0.571
0.632
0.688
0.737
0.799
0.863
0.911
0.964
1.009
1.057
1.092
1.121
1.144
1.161
1.177
1.180
1.180
1.181
1.175
1.163
1.147
1.124
1.093
1.053
1.016
0.974
0.913
0.861
0.796
0.740
0.686
0.627
0.579
0.515
0.465
0.419
0.366
0.339
0.386
0.433
0.486
0.535
0.591
0.644
0.697
0.756
0.812
0.866
0.921
0.970
1.008
1.049
1.072
1.090
1.106
1.115
1.126
1.129
1.123
1.120
1.117
1.097
1.076
1.040
1.009
0.973
0.929
0.871
0.825
0.762
0.703
0.652
0.597
0.546
0.489
0.441
0.392
0.350
0.313
0.357
0.402
0.456
0.511
0.561
0.612
0.670
0.716
0.771
0.818
0.866
0.919
0.957
0.986
1.018
1.035
1.051
1.064
1.071
1.070
1.072
1.062
1.051
1.035
1.023
0.991
0.964
0.925
0.884
0.833
0.782
0.724
0.675
0.622
0.568
0.521
0.465
0.423
0.377
0.327
0.300
0.336
0.383
0.426
0.474
0.520
0.569
0.627
0.675
0.725
0.764
0.816
0.856
0.887
0.925
0.950
0.976
0.992
1.000
1.007
1.010
1.008
1.006
0.996
0.982
0.955
0.933
0.906
0.874
0.832
0.788
0.738
0.688
0.632
0.587
0.542
0.488
0.440
0.396
0.355
0.314
0.274
0.315
0.349
0.398
0.439
0.491
0.533
0.585
0.636
0.672
0.714
0.755
0.802
0.836
0.861
0.890
0.909
0.930
0.941
0.948
0.950
0.949
0.943
0.934
0.916
0.900
0.880
0.849
0.806
0.775
0.731
0.685
0.634
0.595
0.549
0.506
0.456
0.414
0.371
0.331
0.288
0.259
0.291
0.326
0.363
0.409
0.453
0.496
0.538
0.586
0.627
0.668
0.703
0.737
0.772
0.802
0.821
0.842
0.858
0.879
0.885
0.887
0.886
0.877
0.865
0.854
0.839
0.809
0.784
0.755
0.718
0.681
0.639
0.597
0.553
0.514
0.473
0.429
0.387
0.348
0.306
0.270
0.243
0.273
0.303
0.333
0.370
0.420
0.451
0.493
0.531
0.576
0.603
0.650
0.682
0.710
0.739
0.761
0.775
0.793
0.803
0.812
0.819
0.814
0.806
0.799
0.785
0.760
0.740
0.718
0.693
0.661
0.623
0.583
0.555
0.510
0.477
0.430
0.395
0.360
0.321
0.286
0.256
0.219
0.254
0.282
0.310
0.338
0.378
0.414
0.445
0.488
0.517
0.557
0.595
0.624
0.648
0.674
0.697
0.715
0.725
0.736
0.739
0.741
0.738
0.737
0.726
0.714
0.703
0.681
0.659
0.636
0.605
0.575
0.541
0.506
0.472
0.437
0.398
0.362
0.333
0.301
0.269
0.233
0.253
0.266
0.279
0.287
0.297
0.309
0.311
0.318
0.319
0.317
0.312
0.311
0.296
0.279
0.277
0.264
0.257
0.261
0.269
0.271
0.269
0.272
0.273
0.272
0.273
0.274
0.283
0.288
0.297
0.298
0.306
0.313
0.314
0.317
0.317
0.312
0.306
0.290
0.280
0.260
0.243
0.282
0.296
0.311
0.329
0.341
0.350
0.360
0.364
0.361
0.358
0.354
0.347
0.343
0.326
0.317
0.312
0.309
0.306
0.315
0.320
0.333
0.324
0.312
0.320
0.308
0.323
0.333
0.333
0.343
0.353
0.357
0.363
0.364
0.363
0.358
0.355
0.346
0.333
0.313
0.295
0.276
0.316
0.332
0.353
0.369
0.386
0.399
0.404
0.406
0.402
0.399
0.402
0.398
0.389
0.381
0.377
0.376
0.363
0.365
0.370
0.371
0.373
0.376
0.380
0.373
0.374
0.365
0.373
0.378
0.392
0.400
0.409
0.409
0.415
0.408
0.404
0.400
0.390
0.377
0.359
0.334
0.309
0.346
0.371
0.393
0.411
0.430
0.440
0.450
0.452
0.457
0.467
0.466
0.457
0.451
0.442
0.435
0.413
0.420
0.431
0.430
0.417
0.423
0.429
0.431
0.434
0.432
0.417
0.430
0.444
0.443
0.453
0.457
0.459
0.460
0.462
0.460
0.443
0.430
0.416
0.400
0.378
0.343
0.383
0.403
0.434
0.450
0.479
0.490
0.495
0.510
0.516
0.522
0.516
0.512
0.512
0.505
0.492
0.486
0.491
0.497
0.482
0.473
0.470
0.481
0.483
0.480
0.488
0.489
0.482
0.494
0.500
0.502
0.514
0.517
0.514
0.511
0.508
0.489
0.475
0.457
0.435
0.415
0.384
0.414
0.445
0.477
0.507
0.522
0.539
0.549
0.557
0.572
0.579
0.577
0.574
0.566
0.560
0.549
0.554
0.566
0.556
0.541
0.530
0.533
0.529
0.537
0.560
0.558
0.554
0.541
0.549
0.561
0.560
0.568
0.566
0.565
0.562
0.550
0.542
0.522
0.500
0.480
0.454
0.414
0.451
0.489
0.515
0.543
0.562
0.586
0.602
0.616
0.624
0.635
0.633
0.632
0.622
0.615
0.599
0.624
0.628
0.622
0.612
0.604
0.610
0.602
0.602
0.616
0.614
0.620
0.601
0.601
0.614
0.617
0.621
0.627
0.617
0.614
0.605
0.581
0.563
0.540
0.514
0.489
0.454
0.483
0.520
0.551
0.581
0.614
0.629
0.655
0.667
0.678
0.685
0.686
0.690
0.680
0.671
0.654
0.674
0.687
0.682
0.674
0.676
0.682
0.682
0.678
0.676
0.676
0.686
0.672
0.663
0.672
0.673
0.673
0.679
0.670
0.662
0.654
0.634
0.605
0.573
0.550
0.519
0.481
0.516
0.551
0.585
0.626
0.653
0.680
0.704
0.716
0.733
0.745
0.745
0.741
0.731
0.722
0.735
0.743
0.756
0.750
0.751
0.742
0.735
0.748
0.747
0.748
0.742
0.748
0.748
0.728
0.741
0.739
0.725
0.725
0.724
0.711
0.701
0.683
0.652
0.619
0.583
0.546
0.508
0.543
0.576
0.620
0.666
0.696
0.723
0.754
0.763
0.782
0.785
0.803
0.795
0.790
0.783
0.818
0.816
0.825
0.817
0.818
0.818
0.820
0.814
0.818
0.822
0.819
0.808
0.815
0.797
0.805
0.795
0.799
0.784
0.779
0.760
0.736
0.721
0.690
0.661
0.620
0.582
0.530
0.562
0.610
0.653
0.706
0.734
0.764
0.793
0.812
0.833
0.836
0.851
0.851
0.846
0.868
0.876
0.887
0.898
0.894
0.899
0.891
0.898
0.892
0.899
0.889
0.892
0.881
0.880
0.851
0.845
0.853
0.845
0.837
0.828
0.808
0.786
0.765
0.732
0.688
0.652
0.610
0.557
0.591
0.635
0.687
0.726
0.760
0.809
0.833
0.855
0.873
0.884
0.897
0.896
0.904
0.923
0.940
0.950
0.961
0.968
0.966
0.960
0.974
0.957
0.962
0.963
0.965
0.950
0.938
0.920
0.908
0.906
0.890
0.880
0.863
0.852
0.821
0.798
0.770
0.723
0.677
0.630
0.583
0.610
0.659
0.709
0.752
0.799
0.839
0.864
0.892
0.913
0.921
0.934
0.942
0.957
0.983
0.999
1.022
1.024
1.021
1.022
1.023
1.033
1.020
1.024
1.024
1.025
1.008
1.002
0.979
0.961
0.947
0.939
0.922
0.912
0.881
0.858
0.820
0.792
0.751
0.707
0.653
0.604
0.624
0.675
0.732
0.773
0.818
0.863
0.898
0.929
0.941
0.965
0.983
1.000
1.011
1.041
1.061
1.065
1.067
1.071
1.074
1.075
1.084
1.076
1.075
1.078
1.077
1.062
1.062
1.036
1.017
0.991
0.977
0.970
0.953
0.918
0.883
0.844
0.810
0.767
0.722
0.673
0.617
0.629
0.691
0.741
0.789
0.833
0.886
0.929
0.951
0.975
1.002
1.018
1.046
1.070
1.096
1.102
1.111
1.121
1.124
1.125
1.125
1.130
1.125
1.128
1.131
1.129
1.112
1.106
1.086
1.067
1.038
1.007
0.998
0.981
0.952
0.909
0.870
0.831
0.780
0.728
0.681
0.631
0.643
0.699
0.759
0.806
0.852
0.900
0.953
0.983
1.005
1.030
1.061
1.089
1.114
1.137
1.142
1.154
1.165
1.169
1.175
1.177
1.189
1.179
1.178
1.180
1.171
1.162
1.146
1.128
1.116
1.081
1.045
1.021
1.003
0.978
0.938
0.885
0.844
0.795
0.737
0.688
0.633
0.650
0.703
0.759
0.811
0.865
0.914
0.963
1.002
1.027
1.069
1.098
1.127
1.148
1.168
1.193
1.206
1.219
1.214
1.226
1.229
1.235
1.223
1.228
1.220
1.205
1.197
1.177
1.168
1.156
1.125
1.093
1.046
1.024
0.990
0.958
0.899
0.853
0.802
0.746
0.683
0.635
0.646
0.709
0.757
0.815
0.874
0.922
0.979
1.010
1.055
1.096
1.140
1.162
1.182
1.209
1.234
1.249
1.256
1.261
1.268
1.267
1.275
1.270
1.268
1.270
1.253
1.245
1.222
1.213
1.196
1.156
1.131
1.085
1.048
1.003
0.962
0.909
0.856
0.806
0.748
0.687
0.630
0.643
0.699
0.761
0.812
0.878
0.932
0.980
1.022
1.072
1.119
1.161
1.189
1.221
1.244
1.258
1.276
1.298
1.308
1.307
1.316
1.320
1.315
1.304
1.301
1.290
1.275
1.258
1.246
1.217
1.183
1.157
1.118
1.068
1.023
0.965
0.909
0.853
0.800
0.742
0.684
0.625
0.641
0.694
0.760
0.809
0.869
0.934
0.982
1.049
1.093
1.142
1.180
1.211
1.242
1.263
1.278
1.306
1.321
1.345
1.350
1.355
1.357
1.343
1.336
1.326
1.320
1.303
1.284
1.273
1.242
1.206
1.180
1.130
1.077
1.028
0.982
0.926
0.872
0.794
0.728
0.674
0.618
0.631
0.689
0.748
0.807
0.858
0.938
0.993
1.049
1.102
1.151
1.193
1.223
1.257
1.281
1.309
1.329
1.347
1.366
1.377
1.373
1.371
1.375
1.372
1.351
1.342
1.329
1.316
1.292
1.257
1.229
1.187
1.140
1.093
1.040
0.983
0.926
0.870
0.793
0.732
0.671
0.604
0.613
0.682
0.735
0.791
0.861
0.922
0.992
1.043
1.108
1.160
1.205
1.235
1.263
1.305
1.324
1.345
1.362
1.386
1.398
1.391
1.390
1.393
1.393
1.387
1.361
1.349
1.332
1.300
1.267
1.235
1.199
1.146
1.095
1.038
0.978
0.919
0.858
0.792
0.726
0.668
0.597
0.595
0.662
0.721
0.790
0.846
0.916
0.971
1.041
1.102
1.157
1.205
1.249
1.284
1.317
1.348
1.360
1.384
1.395
1.409
1.410
1.401
1.409
1.403
1.393
1.379
1.353
1.325
1.308
1.275
1.240
1.198
1.150
1.095
1.035
0.965
0.909
0.841
0.782
0.714
0.659
0.594
0.578
0.645
0.708
0.775
0.832
0.895
0.965
1.036
1.096
1.150
1.207
1.249
1.291
1.322
1.353
1.375
1.386
1.408
1.400
1.410
1.426
1.422
1.412
1.403
1.378
1.364
1.337
1.305
1.284
1.235
1.199
1.152
1.095
1.024
0.951
0.898
0.829
0.768
0.706
0.641
0.581
0.558
0.623
0.690
0.754
0.815
0.884
0.953
1.023
1.085
1.141
1.192
1.253
1.288
1.318
1.348
1.371
1.385
1.398
1.406
1.418
1.421
1.418
1.409
1.397
1.384
1.370
1.343
1.312
1.272
1.235
1.192
1.138
1.074
1.006
0.944
0.880
0.818
0.749
0.690
0.629
0.555
0.542
0.601
0.664
0.728
0.806
0.868
0.928
0.999
1.066
1.127
1.175
1.229
1.273
1.315
1.344
1.371
1.391
1.390
1.403
1.414
1.405
1.402
1.406
1.397
1.382
1.370
1.345
1.303
1.265
1.224
1.168
1.123
1.058
0.992
0.928
0.859
0.796
0.730
0.671
0.605
0.541
0.528
0.582
0.647
0.709
0.781
0.849
0.911
0.974
1.047
1.107
1.170
1.214
1.249
1.285
1.328
1.361
1.364
1.378
1.390
1.391
1.391
1.394
1.385
1.388
1.385
1.357
1.322
1.294
1.246
1.211
1.164
1.108
1.038
0.975
0.908
0.838
0.779
0.706
0.648
0.575
0.521
0.501
0.556
0.627
0.687
0.755
0.822
0.884
0.949
1.016
1.089
1.145
1.195
1.235
1.277
1.308
1.323
1.353
1.361
1.369
1.375
1.385
1.367
1.364
1.363
1.353
1.340
1.314
1.272
1.235
1.190
1.137
1.073
1.013
0.950
0.886
0.815
0.752
0.677
0.620
0.557
0.499
0.474
0.536
0.593
0.651
0.722
0.793
0.854
0.923
0.986
1.057
1.118
1.168
1.210
1.251
1.271
1.301
1.320
1.334
1.346
1.353
1.348
1.358
1.351
1.342
1.328
1.308
1.283
1.252
1.208
1.167
1.112
1.045
0.984
0.917
0.851
0.785
0.725
0.655
0.595
0.534
0.477
0.453
0.508
0.572
0.624
0.702
0.767
0.828
0.884
0.951
1.019
1.073
1.133
1.178
1.208
1.239
1.264
1.289
1.318
1.328
1.333
1.337
1.334
1.330
1.316
1.294
1.274
1.250
1.229
1.196
1.132
1.073
1.014
0.955
0.886
0.825
0.763
0.702
0.629
0.575
0.510
0.455
0.433
0.486
0.540
0.595
0.669
0.739
0.794
0.853
0.924
0.988
1.039
1.083
1.134
1.170
1.204
1.236
1.263
1.280
1.303
1.313
1.316
1.314
1.305
1.284
1.269
1.242
1.211
1.179
1.147
1.090
1.044
0.984
0.922
0.859
0.799
0.737
0.673
0.605
0.545
0.490
0.432
0.404
0.455
0.516
0.565
0.630
0.698
0.760
0.814
0.888
0.948
0.992
1.036
1.086
1.130
1.170
1.203
1.225
1.248
1.266
1.283
1.286
1.284
1.265
1.253
1.230
1.207
1.178
1.141
1.096
1.053
1.001
0.946
0.884
0.821
0.766
0.700
0.638
0.575
0.520
0.462
0.410
0.379
0.432
0.482
0.540
0.601
0.663
0.719
0.776
0.836
0.905
0.953
1.003
1.043
1.092
1.128
1.159
1.183
1.201
1.218
1.226
1.236
1.232
1.221
1.206
1.189
1.166
1.134
1.097
1.056
1.011
0.957
0.910
0.834
0.783
0.728
0.667
0.611
0.545
0.492
0.437
0.387
0.359
0.410
0.455
0.511
0.566
0.616
0.680
0.731
0.786
0.856
0.904
0.959
1.002
1.046
1.085
1.115
1.142
1.156
1.168
1.172
1.176
1.174
1.172
1.161
1.149
1.123
1.096
1.059
1.017
0.974
0.921
0.865
0.789
0.740
0.689
0.627
0.579
0.523
0.468
0.418
0.361
0.332
0.377
0.425
0.473
0.534
0.582
0.640
0.697
0.750
0.801
0.859
0.909
0.961
0.997
1.034
1.065
1.087
1.100
1.109
1.121
1.129
1.124
1.113
1.107
1.095
1.075
1.047
1.012
0.976
0.926
0.878
0.812
0.758
0.709
0.654
0.596
0.546
0.488
0.439
0.391
0.345
0.313
0.356
0.402
0.451
0.502
0.555
0.602
0.659
0.711
0.764
0.807
0.862
0.907
0.946
0.977
1.006
1.024
1.041
1.054
1.062
1.061
1.064
1.058
1.048
1.033
1.017
0.989
0.962
0.922
0.882
0.828
0.781
0.721
0.671
0.618
0.567
0.520
0.469
0.418
0.372
0.328
0.292
0.336
0.378
0.420
0.472
0.519
0.566
0.618
0.667
0.716
0.756
0.808
0.855
0.881
0.917
0.943
0.969
0.986
0.994
1.002
1.005
1.004
0.999
0.993
0.979
0.953
0.931
0.899
0.871
0.827
0.779
0.735
0.678
0.634
0.576
0.537
0.488
0.439
0.396
0.352
0.309
0.272
0.308
0.353
0.388
0.441
0.489
0.526
0.570
0.626
0.661
0.707
0.745
0.793
0.825
0.861
0.885
0.901
0.923
0.934
0.942
0.946
0.945
0.940
0.931
0.912
0.898
0.876
0.844
0.807
0.770
0.733
0.683
0.633
0.586
0.542
0.505
0.459
0.410
0.373
0.326
0.287
0.253
0.286
0.317
0.361
0.406
0.450
0.489
0.530
0.571
0.615
0.659
0.694
0.733
0.765
0.793
0.817
0.839
0.856
0.872
0.879
0.882
0.882
0.878
0.864
0.851
0.830
0.808
0.779
0.756
0.719
0.685
0.638
0.588
0.553
0.513
0.473
0.422
0.382
0.339
0.306
0.270
0.233
0.268
0.297
0.331
0.365
0.408
0.451
0.486
0.523
0.560
0.597
0.635
0.670
0.705
0.728
0.754
0.769
0.785
0.798
0.810
0.817
0.813
0.806
0.796
0.784
0.768
0.744
0.714
0.689
0.660
0.624
0.585
0.542
0.510
0.475
0.432
0.391
0.356
0.320
0.289
0.255
0.212
0.249
0.276
0.304
0.335
0.368
0.408
0.449
0.484
0.513
0.545
0.582
0.615
0.638
0.659
0.681
0.702
0.713
0.727
0.728
0.737
0.733
0.733
0.724
0.710
0.694
0.677
0.658
0.639
0.608
0.576
0.540
0.504
0.472
0.433
0.394
0.362
0.329
0.301
0.268
0.232
0.253
0.266
0.278
0.286
0.299
0.302
0.314
0.319
0.316
0.318
0.314
0.306
0.295
0.284
0.272
0.266
0.260
0.258
0.274
0.274
0.271
0.258
0.265
0.273
0.265
0.275
0.284
0.295
0.302
0.307
0.316
0.316
0.321
0.319
0.318
0.315
0.309
0.298
0.275
0.263
0.242
0.282
0.297
0.309
0.330
0.342
0.347
0.351
0.356
0.369
0.372
0.369
0.363
0.343
0.335
0.327
0.328
0.311
0.320
0.318
0.314
0.320
0.318
0.321
0.319
0.325
0.312
0.325
0.333
0.346
0.352
0.362
0.362
0.367
0.365
0.360
0.356
0.345
0.335
0.320
0.294
0.275
0.316
0.333
0.351
0.369
0.382
0.393
0.404
0.415
0.416
0.422
0.415
0.402
0.394
0.388
0.384
0.366
0.362
0.373
0.381
0.381
0.374
0.379
0.374
0.378
0.373
0.368
0.376
0.384
0.392
0.403
0.407
0.411
0.409
0.411
0.409
0.396
0.386
0.375
0.358
0.338
0.308
0.346
0.371
0.391
0.412
0.429
0.446
0.457
0.462
0.464
0.467
0.458
0.455
0.450
0.441
0.439
0.428
0.425
0.427
0.427
0.431
0.436
0.434
0.428
0.435
0.435
0.430
0.424
0.434
0.445
0.456
0.461
0.465
0.463
0.460
0.458
0.452
0.430
0.413
0.395
0.377
0.346
0.378
0.413
0.433
0.454
0.473
0.494
0.506
0.512
0.518
0.525
0.521
0.518
0.509
0.502
0.495
0.487
0.496
0.493
0.478
0.483
0.488
0.486
0.495
0.489
0.487
0.488
0.478
0.494
0.504
0.510
0.513
0.519
0.523
0.513
0.506
0.498
0.477
0.458
0.439
0.410
0.383
0.418
0.446
0.471
0.499
0.520
0.539
0.549
0.567
0.579
0.578
0.575
0.576
0.571
0.564
0.556
0.551
0.562
0.555
0.552
0.543
0.543
0.551
0.558
0.552
0.550
0.552
0.538
0.542
0.556
0.566
0.563
0.570
0.574
0.567
0.556
0.539
0.526
0.506
0.479
0.450
0.425
0.450
0.489
0.513
0.541
0.565
0.591
0.608
0.614
0.622
0.631
0.632
0.634
0.620
0.624
0.617
0.614
0.624
0.619
0.611
0.611
0.614
0.621
0.614
0.618
0.624
0.624
0.606
0.600
0.611
0.622
0.623
0.619
0.617
0.616
0.608
0.593
0.564
0.542
0.518
0.489
0.460
0.490
0.519
0.552
0.583
0.606
0.637
0.647
0.663
0.683
0.685
0.695
0.692
0.683
0.673
0.661
0.672
0.683
0.680
0.685
0.682
0.675
0.678
0.679
0.672
0.678
0.686
0.679
0.651
0.665
0.672
0.675
0.670
0.672
0.661
0.652
0.636
0.611
0.582
0.550
0.518
0.488
0.515
0.550
0.587
0.619
0.644
0.677
0.700
0.713
0.737
0.745
0.751
0.742
0.732
0.725
0.723
0.750
0.751
0.754
0.751
0.751
0.753
0.755
0.752
0.748
0.741
0.741
0.741
0.720
0.721
0.723
0.728
0.722
0.713
0.710
0.699
0.681
0.653
0.622
0.585
0.550
0.514
0.541
0.583
0.613
0.654
0.686
0.726
0.745
0.777
0.787
0.794
0.799
0.794
0.785
0.785
0.808
0.825
0.820
0.829
0.822
0.823
0.820
0.822
0.825
0.823
0.811
0.811
0.811
0.798
0.785
0.788
0.782
0.779
0.767
0.751
0.735
0.719
0.698
0.660
0.625
0.580
0.539
0.564
0.612
0.645
0.695
0.732
0.762
0.783
0.815
0.836
0.850
0.857
0.851
0.845
0.863
0.869
0.887
0.896
0.893
0.899
0.900
0.902
0.895
0.893
0.898
0.885
0.873
0.874
0.854
0.839
0.835
0.843
0.826
0.813
0.801
0.784
0.762
0.731
0.694
0.649
0.610
0.562
0.588
0.639
0.677
0.723
0.760
0.795
0.830
0.860
0.876
0.897
0.899
0.894
0.904
0.913
0.934
0.946
0.964
0.962
0.970
0.963
0.968
0.961
0.963
0.964
0.960
0.952
0.939
0.915
0.908
0.897
0.885
0.870
0.856
0.837
0.817
0.795
0.769
0.727
0.677
0.632
0.583
0.609
0.656
0.698
0.743
0.795
0.824
0.869
0.895
0.911
0.929
0.938
0.940
0.957
0.977
0.993
1.020
1.023
1.027
1.027
1.029
1.024
1.025
1.024
1.019
1.024
1.008
0.994
0.981
0.957
0.940
0.944
0.924
0.894
0.873
0.847
0.821
0.791
0.752
0.706
0.653
0.603
0.620
0.667
0.720
0.772
0.814
0.849
0.901
0.926
0.946
0.968
0.981
1.001
1.008
1.040
1.060
1.069
1.073
1.081
1.083
1.080
1.080
1.077
1.079
1.082
1.071
1.057
1.061
1.040
1.012
0.996
0.982
0.966
0.942
0.910
0.872
0.848
0.806
0.767
0.720
0.672
0.616
0.625
0.682
0.738
0.794
0.832
0.879
0.915
0.950
0.974
1.003
1.024
1.043
1.065
1.092
1.105
1.114
1.123
1.133
1.135
1.129
1.132
1.129
1.131
1.137
1.122
1.115
1.102
1.084
1.061
1.028
1.015
0.998
0.975
0.941
0.907
0.869
0.824
0.778
0.727
0.680
0.634
0.631
0.702
0.752
0.802
0.853
0.901
0.937
0.970
1.011
1.036
1.062
1.095
1.113
1.137
1.141
1.156
1.169
1.171
1.184
1.183
1.185
1.177
1.181
1.182
1.160
1.155
1.145
1.133
1.115
1.081
1.040
1.024
0.995
0.965
0.927
0.885
0.845
0.786
0.732
0.683
0.636
0.641
0.711
0.759
0.811
0.860
0.914
0.953
0.993
1.018
1.065
1.095
1.126
1.142
1.171
1.194
1.208
1.214
1.215
1.224
1.234
1.228
1.224
1.226
1.222
1.200
1.198
1.182
1.175
1.155
1.124
1.088
1.051
1.020
0.984
0.942
0.909
0.848
0.798
0.732
0.686
0.634
0.645
0.704
0.757
0.814
0.865
0.925
0.969
1.007
1.046
1.088
1.134
1.162
1.184
1.209
1.227
1.238
1.252
1.262
1.265
1.269
1.270
1.274
1.264
1.259
1.250
1.241
1.228
1.214
1.189
1.166
1.123
1.075
1.036
1.006
0.954
0.910
0.853
0.798
0.737
0.686
0.628
0.638
0.698
0.761
0.811
0.868
0.925
0.977
1.020
1.071
1.109
1.160
1.182
1.212
1.231
1.256
1.274
1.293
1.306
1.308
1.310
1.311
1.303
1.301
1.298
1.286
1.268
1.259
1.240
1.219
1.180
1.146
1.102
1.055
1.021
0.969
0.909
0.855
0.794
0.740
0.678
0.624
0.632
0.697
0.753
0.811
0.868
0.917
0.985
1.034
1.085
1.139
1.182
1.208
1.235
1.256
1.264
1.301
1.316
1.338
1.348
1.345
1.345
1.346
1.337
1.319
1.314
1.298
1.278
1.259
1.236
1.197
1.170
1.119
1.080
1.027
0.984
0.914
0.857
0.800
0.732
0.671
0.616
0.622
0.683
0.746
0.804
0.863
0.916
0.975
1.046
1.089
1.151
1.189
1.227
1.255
1.279
1.302
1.315
1.344
1.357
1.372
1.376
1.378
1.376
1.362
1.350
1.332
1.316
1.302
1.280
1.249
1.223
1.175
1.132
1.091
1.021
0.973
0.917
0.863
0.799
0.731
0.664
0.600
0.603
0.672
0.729
0.788
0.856
0.920
0.982
1.039
1.098
1.159
1.196
1.231
1.271
1.298
1.322
1.337
1.361
1.370
1.385
1.398
1.397
1.397
1.382
1.380
1.358
1.337
1.316
1.292
1.259
1.223
1.188
1.130
1.084
1.024
0.969
0.910
0.855
0.793
0.727
0.661
0.597
0.594
0.660
0.717
0.769
0.843
0.910
0.974
1.038
1.092
1.150
1.203
1.240
1.279
1.314
1.341
1.353
1.366
1.393
1.400
1.394
1.410
1.403
1.398
1.389
1.369
1.345
1.327
1.301
1.268
1.223
1.189
1.138
1.085
1.026
0.964
0.901
0.839
0.782
0.718
0.649
0.588
0.571
0.635
0.700
0.766
0.828
0.896
0.967
1.029
1.082
1.140
1.196
1.249
1.287
1.321
1.353
1.367
1.383
1.401
1.408
1.406
1.413
1.408
1.404
1.391
1.378
1.357
1.326
1.306
1.273
1.225
1.189
1.133
1.084
1.018
0.954
0.888
0.833
0.766
0.706
0.643
0.573
0.554
0.611
0.681
0.748
0.812
0.876
0.944
1.015
1.082
1.136
1.189
1.246
1.280
1.314
1.345
1.378
1.394
1.392
1.400
1.406
1.410
1.416
1.405
1.391
1.375
1.355
1.327
1.297
1.262
1.225
1.183
1.131
1.072
1.004
0.938
0.874
0.811
0.751
0.688
0.625
0.552
0.533
0.591
0.648
0.717
0.784
0.869
0.930
0.996
1.062
1.122
1.177
1.234
1.272
1.306
1.334
1.369
1.374
1.386
1.398
1.402
1.407
1.398
1.399
1.390
1.371
1.356
1.330
1.292
1.259
1.222
1.173
1.113
1.051
0.990
0.925
0.853
0.792
0.732
0.667
0.600
0.526
0.515
0.576
0.629
0.695
0.771
0.843
0.904
0.971
1.035
1.105
1.163
1.208
1.254
1.286
1.320
1.334
1.365
1.371
1.382
1.385
1.384
1.387
1.378
1.376
1.366
1.350
1.323
1.292
1.248
1.204
1.152
1.081
1.028
0.965
0.908
0.832
0.771
0.706
0.641
0.577
0.510
0.487
0.556
0.611
0.679
0.748
0.817
0.874
0.939
1.012
1.081
1.135
1.182
1.225
1.266
1.302
1.323
1.343
1.358
1.358
1.362
1.367
1.365
1.365
1.358
1.356
1.332
1.296
1.266
1.224
1.179
1.122
1.060
1.008
0.944
0.874
0.804
0.744
0.680
0.614
0.550
0.486
0.462
0.521
0.585
0.652
0.720
0.791
0.845
0.911
0.972
1.050
1.107
1.159
1.198
1.240
1.263
1.292
1.298
1.325
1.339
1.350
1.349
1.351
1.348
1.344
1.324
1.308
1.283
1.243
1.204
1.154
1.096
1.042
0.982
0.915
0.853
0.779
0.716
0.660
0.595
0.532
0.471
0.440
0.497
0.552
0.613
0.680
0.756
0.823
0.889
0.953
1.011
1.067
1.112
1.156
1.197
1.224
1.259
1.280
1.298
1.323
1.324
1.328
1.326
1.326
1.309
1.287
1.270
1.253
1.224
1.182
1.128
1.075
1.019
0.950
0.884
0.827
0.759
0.696
0.637
0.573
0.515
0.451
0.424
0.472
0.524
0.583
0.644
0.719
0.783
0.838
0.908
0.972
1.023
1.072
1.123
1.151
1.189
1.225
1.257
1.270
1.289
1.303
1.307
1.305
1.293
1.272
1.258
1.231
1.198
1.178
1.138
1.096
1.041
0.985
0.924
0.860
0.804
0.737
0.675
0.607
0.550
0.486
0.424
0.403
0.454
0.501
0.562
0.620
0.689
0.742
0.803
0.871
0.934
0.981
1.021
1.072
1.123
1.163
1.188
1.208
1.238
1.252
1.265
1.273
1.267
1.253
1.241
1.219
1.196
1.166
1.131
1.095
1.048
0.993
0.939
0.876
0.818
0.763
0.701
0.636
0.575
0.520
0.462
0.398
0.377
0.422
0.471
0.530
0.589
0.650
0.701
0.761
0.822
0.885
0.942
0.991
1.031
1.080
1.116
1.145
1.175
1.194
1.208
1.221
1.220
1.224
1.218
1.206
1.186
1.160
1.128
1.089
1.050
1.002
0.951
0.901
0.834
0.783
0.726
0.660
0.595
0.546
0.493
0.433
0.379
0.350
0.400
0.444
0.499
0.558
0.607
0.664
0.725
0.779
0.837
0.887
0.943
0.986
1.028
1.068
1.102
1.126
1.144
1.158
1.166
1.166
1.169
1.167
1.153
1.137
1.116
1.090
1.055
1.012
0.966
0.913
0.850
0.793
0.738
0.685
0.633
0.571
0.519
0.467
0.410
0.362
0.331
0.375
0.417
0.470
0.522
0.573
0.628
0.685
0.739
0.798
0.844
0.899
0.941
0.981
1.017
1.053
1.075
1.097
1.102
1.107
1.115
1.110
1.105
1.099
1.083
1.068
1.041
1.005
0.961
0.921
0.873
0.812
0.747
0.703
0.647
0.591
0.537
0.483
0.430
0.387
0.337
0.305
0.354
0.399
0.444
0.494
0.542
0.596
0.653
0.698
0.752
0.801
0.850
0.895
0.934
0.963
0.994
1.012
1.029
1.043
1.051
1.055
1.055
1.054
1.044
1.029
1.014
0.984
0.955
0.916
0.872
0.827
0.773
0.713
0.668
0.618
0.567
0.511
0.460
0.410
0.365
0.321
0.290
0.329
0.370
0.412
0.461
0.513
0.556
0.607
0.660
0.706
0.754
0.791
0.842
0.875
0.904
0.928
0.957
0.974
0.982
0.991
0.995
0.995
0.990
0.985
0.971
0.948
0.924
0.893
0.858
0.824
0.775
0.724
0.674
0.626
0.576
0.529
0.484
0.436
0.392
0.345
0.302
0.262
0.303
0.343
0.380
0.430
0.479
0.516
0.568
0.603
0.655
0.695
0.736
0.776
0.816
0.850
0.872
0.887
0.911
0.923
0.931
0.935
0.935
0.931
0.923
0.904
0.884
0.861
0.839
0.806
0.761
0.726
0.676
0.633
0.584
0.538
0.498
0.448
0.406
0.361
0.324
0.285
0.243
0.277
0.318
0.354
0.399
0.441
0.479
0.524
0.561
0.599
0.643
0.682
0.719
0.746
0.779
0.810
0.828
0.841
0.857
0.869
0.872
0.873
0.869
0.856
0.838
0.820
0.803
0.778
0.742
0.714
0.682
0.634
0.583
0.546
0.507
0.465
0.419
0.377
0.337
0.304
0.271
0.227
0.257
0.289
0.322
0.362
0.396
0.441
0.483
0.517
0.549
0.581
0.619
0.654
0.682
0.709
0.733
0.760
0.779
0.789
0.796
0.804
0.800
0.796
0.786
0.774
0.760
0.741
0.715
0.688
0.655
0.619
0.576
0.538
0.504
0.464
0.429
0.386
0.349
0.318
0.287
0.252
0.203
0.238
0.268
0.299
0.330
0.363
0.397
0.437
0.473
0.503
0.532
0.566
0.603
0.623
0.647
0.669
0.686
0.701
0.716
0.718
0.723
0.720
0.723
0.715
0.708
0.689
0.671
0.652
0.632
0.607
0.570
0.523
0.500
0.461
0.428
0.387
0.359
0.327
0.298
0.269
0.233
0.250
0.266
0.281
0.290
0.297
0.305
0.317
0.316
0.325
0.320
0.318
0.315
0.309
0.301
0.288
0.287
0.278
0.272
0.279
0.265
0.264
0.260
0.267
0.271
0.277
0.283
0.296
0.305
0.310
0.316
0.324
0.326
0.323
0.324
0.319
0.315
0.304
0.295
0.280
0.257
0.244
0.281
0.296
0.317
0.328
0.340
0.350
0.363
0.366
0.368
0.371
0.373
0.360
0.354
0.344
0.342
0.333
0.318
0.318
0.319
0.319
0.313
0.321
0.320
0.314
0.326
0.320
0.334
0.345
0.351
0.357
0.366
0.373
0.370
0.371
0.364
0.351
0.344
0.330
0.317
0.300
0.272
0.314
0.336
0.355
0.367
0.381
0.396
0.403
0.410
0.424
0.428
0.419
0.413
0.400
0.392
0.383
0.373
0.368
0.381
0.379
0.376
0.374
0.372
0.371
0.373
0.364
0.369
0.374
0.391
0.402
0.409
0.412
0.419
0.423
0.412
0.410
0.400
0.385
0.373
0.355
0.332
0.310
0.348
0.374
0.391
0.411
0.431
0.439
0.454
0.459
0.474
0.470
0.463
0.461
0.459
0.448
0.442
0.433
0.432
0.435
0.428
0.428
0.430
0.434
0.427
0.431
0.432
0.423
0.422
0.439
0.447
0.457
0.458
0.465
0.465
0.463
0.455
0.448
0.433
0.412
0.396
0.371
0.348
0.387
0.409
0.428
0.454
0.473
0.482
0.494
0.513
0.525
0.521
0.526
0.520
0.520
0.515
0.500
0.487
0.484
0.491
0.489
0.490
0.501
0.507
0.498
0.492
0.488
0.489
0.485
0.490
0.503
0.517
0.514
0.517
0.525
0.520
0.505
0.492
0.476
0.457
0.435
0.410
0.381
0.416
0.440
0.470
0.494
0.519
0.534
0.560
0.572
0.577
0.582
0.579
0.582
0.574
0.568
0.562
0.552
0.568
0.559
0.555
0.558
0.567
0.563
0.564
0.562
0.557
0.539
0.539
0.540
0.553
0.565
0.575
0.574
0.573
0.572
0.559
0.543
0.525
0.500
0.477
0.446
0.415
0.444
0.482
0.515
0.538
0.564
0.586
0.606
0.615
0.629
0.626
0.636
0.639
0.634
0.624
0.612
0.611
0.623
0.618
0.622
0.622
0.629
0.629
0.624
0.619
0.625
0.623
0.598
0.594
0.604
0.610
0.619
0.618
0.621
0.615
0.606
0.594
0.574
0.544
0.517
0.484
0.452
0.478
0.520
0.553
0.580
0.605
0.628
0.645
0.659
0.674
0.689
0.699
0.697
0.690
0.679
0.670
0.677
0.692
0.679
0.684
0.678
0.688
0.688
0.684
0.685
0.685
0.698
0.674
0.658
0.661
0.672
0.676
0.676
0.671
0.664
0.648
0.633
0.615
0.589
0.550
0.522
0.481
0.515
0.551
0.587
0.612
0.640
0.663
0.694
0.723
0.738
0.758
0.755
0.747
0.743
0.728
0.728
0.759
0.752
0.752
0.748
0.755
0.761
0.757
0.759
0.751
0.742
0.748
0.732
0.727
0.717
0.723
0.722
0.724
0.718
0.712
0.694
0.678
0.650
0.625
0.590
0.555
0.514
0.541
0.580
0.613
0.644
0.684
0.713
0.747
0.772
0.785
0.804
0.802
0.795
0.797
0.787
0.802
0.814
0.813
0.821
0.827
0.828
0.834
0.828
0.829
0.820
0.816
0.812
0.811
0.792
0.780
0.785
0.786
0.776
0.760
0.755
0.742
0.715
0.690
0.663
0.625
0.578
0.543
0.564
0.605
0.644
0.682
0.727
0.760
0.781
0.811
0.831
0.856
0.860
0.854
0.852
0.858
0.876
0.890
0.886
0.904
0.907
0.904
0.896
0.896
0.897
0.898
0.896
0.876
0.873
0.855
0.839
0.839
0.834
0.827
0.810
0.803
0.789
0.754
0.726
0.690
0.653
0.612
0.562
0.584
0.635
0.673
0.711
0.761
0.786
0.822
0.854
0.887
0.899
0.900
0.898
0.903
0.919
0.931
0.946
0.960
0.972
0.968
0.971
0.966
0.974
0.970
0.974
0.957
0.947
0.934
0.905
0.896
0.887
0.888
0.866
0.847
0.834
0.819
0.792
0.764
0.725
0.681
0.630
0.590
0.608
0.650
0.692
0.739
0.787
0.825
0.856
0.888
0.916
0.932
0.939
0.944
0.959
0.975
0.993
1.009
1.018
1.028
1.024
1.027
1.027
1.025
1.027
1.029
1.014
1.001
0.993
0.966
0.948
0.935
0.932
0.919
0.889
0.866
0.845
0.816
0.786
0.752
0.708
0.648
0.604
0.617
0.662
0.708
0.766
0.809
0.858
0.889
0.917
0.946
0.970
0.983
0.995
1.010
1.033
1.055
1.070
1.068
1.085
1.083
1.086
1.082
1.079
1.080
1.081
1.065
1.051
1.046
1.019
0.998
0.986
0.974
0.953
0.928
0.902
0.878
0.835
0.805
0.768
0.726
0.675
0.608
0.624
0.672
0.731
0.786
0.834
0.880
0.908
0.939
0.966
0.996
1.028
1.040
1.059
1.082
1.103
1.115
1.123
1.132
1.142
1.137
1.134
1.128
1.132
1.137
1.117
1.111
1.101
1.076
1.043
1.022
1.009
0.982
0.964
0.931
0.902
0.862
0.821
0.776
0.734
0.680
0.630
0.628
0.687
0.745
0.799
0.853
0.898
0.928
0.963
0.994
1.036
1.068
1.091
1.113
1.130
1.136
1.158
1.165
1.174
1.187
1.187
1.181
1.177
1.176
1.178
1.156
1.154
1.144
1.120
1.095
1.054
1.038
1.008
0.986
0.955
0.920
0.881
0.831
0.788
0.736
0.679
0.632
0.642
0.696
0.752
0.809
0.860
0.902
0.939
0.976
1.033
1.056
1.087
1.121
1.143
1.170
1.181
1.196
1.207
1.212
1.221
1.232
1.223
1.222
1.222
1.216
1.197
1.192
1.179
1.162
1.142
1.104
1.077
1.044
1.013
0.975
0.937
0.889
0.843
0.795
0.736
0.682
0.634
0.642
0.697
0.754
0.808
0.858
0.910
0.951
1.002
1.047
1.093
1.111
1.147
1.174
1.202
1.212
1.227
1.239
1.249
1.261
1.267
1.266
1.267
1.270
1.254
1.240
1.238
1.223
1.196
1.175
1.150
1.106
1.068
1.034
0.997
0.941
0.901
0.854
0.802
0.743
0.677
0.624
0.630
0.690
0.751
0.808
0.860
0.915
0.962
1.014
1.062
1.105
1.160
1.179
1.201
1.226
1.245
1.257
1.280
1.293
1.293
1.305
1.311
1.308
1.302
1.286
1.286
1.273
1.243
1.225
1.208
1.174
1.126
1.089
1.050
1.006
0.962
0.913
0.859
0.792
0.736
0.677
0.615
0.616
0.689
0.747
0.801
0.857
0.915
0.970
1.021
1.075
1.124
1.176
1.197
1.227
1.244
1.268
1.296
1.309
1.327
1.327
1.341
1.338
1.346
1.330
1.320
1.312
1.298
1.276
1.248
1.229
1.189
1.147
1.105
1.058
1.009
0.965
0.913
0.861
0.795
0.733
0.666
0.603
0.604
0.675
0.738
0.800
0.853
0.913
0.970
1.033
1.078
1.135
1.186
1.220
1.250
1.270
1.297
1.319
1.338
1.355
1.356
1.366
1.371
1.371
1.353
1.342
1.327
1.305
1.288
1.270
1.252
1.200
1.173
1.117
1.070
1.014
0.969
0.914
0.860
0.802
0.729
0.659
0.599
0.596
0.655
0.731
0.783
0.842
0.904
0.966
1.038
1.082
1.143
1.184
1.230
1.260
1.292
1.320
1.338
1.352
1.364
1.379
1.384
1.393
1.389
1.380
1.359
1.348
1.325
1.312
1.293
1.251
1.215
1.176
1.123
1.076
1.011
0.961
0.908
0.850
0.796
0.721
0.652
0.592
0.581
0.638
0.708
0.768
0.836
0.900
0.965
1.025
1.086
1.142
1.186
1.219
1.271
1.307
1.334
1.346
1.362
1.375
1.387
1.397
1.398
1.393
1.391
1.381
1.353
1.334
1.322
1.293
1.256
1.216
1.185
1.120
1.065
1.014
0.953
0.894
0.842
0.776
0.712
0.637
0.579
0.564
0.625
0.680
0.743
0.828
0.890
0.957
1.011
1.076
1.132
1.185
1.224
1.266
1.305
1.332
1.353
1.367
1.382
1.385
1.397
1.402
1.400
1.402
1.386
1.369
1.343
1.318
1.285
1.256
1.222
1.183
1.119
1.062
1.017
0.944
0.880
0.823
0.760
0.694
0.629
0.561
0.546
0.608
0.662
0.727
0.796
0.881
0.942
0.997
1.056
1.126
1.186
1.232
1.270
1.302
1.330
1.359
1.372
1.379
1.397
1.408
1.406
1.402
1.393
1.377
1.367
1.350
1.314
1.285
1.250
1.213
1.176
1.112
1.055
1.002
0.927
0.862
0.803
0.739
0.678
0.609
0.549
0.514
0.582
0.649
0.710
0.773
0.845
0.909
0.985
1.048
1.107
1.167
1.218
1.258
1.291
1.324
1.347
1.369
1.372
1.380
1.395
1.390
1.393
1.384
1.379
1.358
1.340
1.318
1.277
1.248
1.210
1.156
1.093
1.038
0.979
0.907
0.841
0.783
0.718
0.658
0.599
0.528
0.499
0.558
0.621
0.690
0.756
0.834
0.891
0.956
1.020
1.094
1.147
1.205
1.247
1.276
1.305
1.333
1.354
1.375
1.372
1.370
1.374
1.379
1.379
1.370
1.354
1.332
1.306
1.272
1.228
1.189
1.139
1.076
1.017
0.963
0.890
0.818
0.760
0.705
0.640
0.577
0.507
0.481
0.539
0.597
0.664
0.724
0.813
0.865
0.932
0.998
1.067
1.118
1.164
1.214
1.250
1.280
1.302
1.330
1.343
1.354
1.354
1.360
1.359
1.358
1.356
1.351
1.320
1.293
1.260
1.214
1.162
1.111
1.050
0.993
0.934
0.872
0.792
0.738
0.679
0.608
0.551
0.482
0.452
0.512
0.566
0.633
0.701
0.773
0.830
0.895
0.963
1.037
1.088
1.131
1.171
1.221
1.248
1.277
1.296
1.315
1.333
1.340
1.340
1.338
1.335
1.334
1.317
1.300
1.274
1.236
1.189
1.141
1.089
1.036
0.972
0.908
0.851
0.773
0.710
0.655
0.591
0.530
0.466
0.424
0.478
0.539
0.608
0.668
0.736
0.797
0.860
0.926
0.999
1.056
1.096
1.142
1.173
1.204
1.239
1.263
1.283
1.301
1.313
1.322
1.320
1.309
1.296
1.267
1.260
1.237
1.205
1.170
1.120
1.061
1.011
0.948
0.881
0.817
0.748
0.691
0.635
0.570
0.509
0.446
0.412
0.463
0.511
0.578
0.633
0.691
0.754
0.822
0.886
0.946
1.011
1.053
1.093
1.139
1.168
1.208
1.237
1.253
1.265
1.279
1.287
1.282
1.271
1.259
1.245
1.216
1.186
1.177
1.135
1.087
1.035
0.977
0.912
0.852
0.790
0.726
0.669
0.615
0.548
0.483
0.418
0.393
0.445
0.491
0.551
0.611
0.670
0.725
0.786
0.843
0.905
0.964
1.010
1.060
1.106
1.146
1.171
1.196
1.222
1.232
1.242
1.250
1.249
1.243
1.227
1.210
1.178
1.152
1.119
1.077
1.033
0.979
0.934
0.875
0.818
0.757
0.690
0.634
0.570
0.509
0.456
0.397
0.366
0.413
0.458
0.516
0.573
0.634
0.686
0.743
0.804
0.860
0.917
0.970
1.018
1.050
1.098
1.128
1.154
1.174
1.196
1.206
1.206
1.205
1.204
1.189
1.169
1.147
1.118
1.082
1.041
0.983
0.941
0.885
0.830
0.771
0.714
0.660
0.599
0.538
0.482
0.426
0.378
0.342
0.388
0.431
0.483
0.532
0.601
0.647
0.705
0.769
0.822
0.866
0.922
0.965
1.006
1.050
1.083
1.108
1.131
1.145
1.150
1.155
1.155
1.154
1.140
1.128
1.104
1.078
1.041
0.998
0.952
0.897
0.842
0.786
0.741
0.676
0.625
0.563
0.516
0.457
0.399
0.357
0.322
0.367
0.408
0.454
0.507
0.557
0.615
0.671
0.722
0.783
0.826
0.878
0.924
0.964
0.994
1.035
1.058
1.076
1.082
1.091
1.096
1.096
1.091
1.085
1.075
1.055
1.032
0.991
0.955
0.910
0.860
0.799
0.736
0.693
0.639
0.585
0.530
0.480
0.431
0.377
0.332
0.298
0.343
0.388
0.432
0.484
0.530
0.579
0.635
0.683
0.734
0.785
0.823
0.877
0.916
0.945
0.974
0.994
1.012
1.030
1.039
1.040
1.040
1.040
1.031
1.017
0.997
0.972
0.937
0.899
0.862
0.807
0.755
0.705
0.660
0.604
0.551
0.504
0.449
0.403
0.355
0.316
0.278
0.321
0.361
0.406
0.454
0.501
0.547
0.597
0.634
0.690
0.735
0.775
0.822
0.857
0.885
0.911
0.935
0.957
0.966
0.975
0.980
0.980
0.976
0.967
0.958
0.935
0.906
0.878
0.846
0.809
0.759
0.714
0.666
0.620
0.573
0.525
0.473
0.429
0.378
0.340
0.299
0.255
0.298
0.332
0.376
0.419
0.459
0.506
0.551
0.585
0.628
0.675
0.713
0.757
0.797
0.832
0.855
0.870
0.890
0.907
0.916
0.920
0.921
0.917
0.909
0.885
0.869
0.850
0.828
0.788
0.760
0.713
0.665
0.626
0.581
0.526
0.482
0.446
0.400
0.356
0.317
0.280
0.236
0.264
0.306
0.348
0.386
0.423
0.465
0.515
0.547
0.581
0.622
0.658
0.698
0.719
0.762
0.793
0.811
0.826
0.841
0.853
0.858
0.854
0.852
0.838
0.826
0.807
0.790
0.762
0.733
0.701
0.669
0.620
0.574
0.531
0.488
0.451
0.409
0.367
0.334
0.299
0.266
0.216
0.246
0.284
0.316
0.352
0.389
0.426
0.468
0.504
0.531
0.567
0.602
0.640
0.667
0.688
0.715
0.741
0.758
0.768
0.778
0.784
0.783
0.780
0.773
0.761
0.750
0.727
0.706
0.679
0.650
0.615
0.569
0.529
0.489
0.458
0.420
0.381
0.344
0.313
0.282
0.252
0.197
0.224
0.255
0.289
0.325
0.351
0.385
0.428
0.458
0.487
0.516
0.548
0.583
0.610
0.634
0.650
0.672
0.689
0.696
0.711
0.713
0.714
0.707
0.708
0.701
0.684
0.668
0.644
0.623
0.596
0.562
0.516
0.483
0.451
0.423
0.388
0.350
0.322
0.293
0.261
0.225
0.245
0.262
0.274
0.289
0.299
0.303
0.316
0.318
0.321
0.322
0.320
0.313
0.310
0.301
0.288
0.289
0.280
0.266
0.278
0.274
0.273
0.264
0.271
0.282
0.292
0.288
0.298
0.311
0.316
0.321
0.328
0.332
0.331
0.324
0.318
0.306
0.299
0.290
0.279
0.261
0.241
0.277
0.296
0.320
0.331
0.346
0.354
0.360
0.364
0.371
0.367
0.362
0.358
0.355
0.351
0.348
0.340
0.334
0.326
0.315
0.318
0.316
0.323
0.327
0.327
0.333
0.336
0.341
0.351
0.362
0.367
0.370
0.376
0.378
0.371
0.364
0.350
0.338
0.328
0.311
0.297
0.278
0.318
0.338
0.354
0.373
0.383
0.392
0.404
0.414
0.424
0.418
0.411
0.408
0.407
0.401
0.394
0.384
0.373
0.382
0.379
0.374
0.377
0.373
0.372
0.374
0.381
0.381
0.388
0.400
0.410
0.420
0.423
0.422
0.425
0.420
0.408
0.401
0.387
0.367
0.349
0.328
0.308
0.350
0.370
0.396
0.413
0.425
0.443
0.451
0.465
0.469
0.465
0.479
0.473
0.465
0.454
0.446
0.438
0.425
0.427
0.433
0.436
0.426
0.426
0.429
0.430
0.429
0.434
0.438
0.444
0.456
0.466
0.470
0.470
0.472
0.466
0.459
0.447
0.436
0.405
0.389
0.368
0.339
0.384
0.410
0.432
0.449
0.466
0.482
0.499
0.515
0.515
0.532
0.531
0.529
0.524
0.508
0.495
0.492
0.491
0.487
0.493
0.491
0.501
0.499
0.494
0.490
0.485
0.494
0.491
0.494
0.507
0.518
0.527
0.519
0.522
0.520
0.511
0.496
0.475
0.459
0.428
0.403
0.380
0.413
0.442
0.466
0.488
0.507
0.545
0.556
0.570
0.575
0.585
0.584
0.582
0.577
0.575
0.565
0.548
0.554
0.562
0.564
0.560
0.563
0.569
0.563
0.559
0.547
0.539
0.540
0.544
0.554
0.565
0.574
0.574
0.572
0.570
0.562
0.545
0.522
0.500
0.474
0.439
0.414
0.445
0.472
0.505
0.534
0.565
0.585
0.601
0.616
0.622
0.633
0.641
0.640
0.629
0.629
0.622
0.611
0.617
0.628
0.628
0.626
0.633
0.637
0.631
0.624
0.616
0.609
0.603
0.588
0.601
0.610
0.619
0.622
0.615
0.612
0.605
0.590
0.573
0.540
0.510
0.478
0.446
0.475
0.512
0.549
0.577
0.605
0.621
0.640
0.660
0.672
0.691
0.695
0.696
0.699
0.690
0.677
0.675
0.691
0.683
0.680
0.683
0.690
0.696
0.696
0.688
0.689
0.688
0.677
0.669
0.659
0.668
0.678
0.678
0.661
0.657
0.648
0.632
0.614
0.587
0.552
0.514
0.480
0.507
0.545
0.583
0.612
0.639
0.656
0.680
0.719
0.731
0.750
0.750
0.756
0.750
0.743
0.732
0.752
0.752
0.750
0.750
0.754
0.760
0.764
0.762
0.752
0.755
0.742
0.728
0.721
0.722
0.723
0.728
0.732
0.715
0.704
0.694
0.674
0.648
0.623
0.587
0.547
0.504
0.532
0.577
0.608
0.644
0.677
0.704
0.743
0.772
0.790
0.798
0.801
0.807
0.809
0.804
0.798
0.816
0.820
0.820
0.817
0.832
0.836
0.843
0.836
0.822
0.816
0.807
0.798
0.800
0.776
0.773
0.777
0.776
0.761
0.751
0.733
0.712
0.688
0.657
0.622
0.576
0.530
0.550
0.597
0.639
0.686
0.717
0.743
0.789
0.809
0.827
0.845
0.858
0.862
0.864
0.861
0.864
0.879
0.889
0.904
0.900
0.906
0.898
0.906
0.903
0.895
0.895
0.874
0.864
0.861
0.847
0.833
0.828
0.826
0.810
0.798
0.780
0.750
0.719
0.687
0.654
0.605
0.549
0.573
0.627
0.667
0.713
0.744
0.783
0.817
0.848
0.879
0.890
0.903
0.906
0.909
0.914
0.928
0.947
0.957
0.957
0.959
0.975
0.971
0.978
0.966
0.963
0.954
0.937
0.919
0.904
0.897
0.880
0.882
0.869
0.847
0.829
0.814
0.792
0.757
0.717
0.673
0.627
0.573
0.593
0.645
0.687
0.733
0.769
0.820
0.860
0.882
0.908
0.924
0.938
0.943
0.958
0.975
0.980
1.008
1.011
1.010
1.018
1.034
1.031
1.031
1.029
1.021
1.014
0.998
0.983
0.966
0.948
0.929
0.920
0.909
0.885
0.865
0.839
0.815
0.784
0.748
0.702
0.646
0.593
0.606
0.652
0.705
0.751
0.805
0.849
0.888
0.910
0.944
0.958
0.973
0.999
1.009
1.032
1.041
1.067
1.070
1.071
1.074
1.087
1.079
1.074
1.078
1.071
1.066
1.052
1.031
1.017
0.995
0.977
0.954
0.945
0.923
0.892
0.868
0.832
0.801
0.763
0.723
0.661
0.607
0.610
0.664
0.717
0.784
0.831
0.870
0.899
0.931
0.961
0.986
1.018
1.032
1.052
1.084
1.095
1.111
1.119
1.127
1.133
1.134
1.131
1.128
1.130
1.125
1.119
1.106
1.095
1.066
1.039
1.016
1.005
0.982
0.950
0.928
0.893
0.858
0.817
0.775
0.729
0.680
0.616
0.610
0.675
0.734
0.800
0.850
0.887
0.918
0.956
0.986
1.027
1.056
1.080
1.099
1.124
1.135
1.147
1.161
1.164
1.165
1.180
1.175
1.175
1.174
1.168
1.163
1.154
1.137
1.122
1.082
1.048
1.037
1.018
0.968
0.944
0.914
0.877
0.828
0.788
0.732
0.680
0.617
0.626
0.687
0.746
0.801
0.856
0.896
0.929
0.968
1.016
1.048
1.082
1.114
1.133
1.157
1.175
1.183
1.202
1.202
1.197
1.220
1.224
1.225
1.218
1.211
1.202
1.186
1.171
1.163
1.124
1.078
1.067
1.036
0.999
0.963
0.920
0.887
0.839
0.788
0.740
0.679
0.619
0.629
0.683
0.747
0.800
0.858
0.899
0.934
0.976
1.040
1.076
1.102
1.153
1.161
1.188
1.207
1.215
1.234
1.246
1.250
1.251
1.262
1.267
1.260
1.248
1.242
1.222
1.211
1.204
1.163
1.132
1.095
1.055
1.022
0.989
0.946
0.897
0.849
0.790
0.736
0.669
0.617
0.622
0.677
0.741
0.800
0.859
0.906
0.948
0.998
1.051
1.093
1.133
1.169
1.196
1.224
1.245
1.255
1.270
1.285
1.283
1.297
1.299
1.299
1.296
1.288
1.268
1.259
1.243
1.224
1.196
1.163
1.117
1.072
1.039
0.999
0.957
0.909
0.850
0.797
0.728
0.665
0.603
0.611
0.671
0.732
0.795
0.849
0.908
0.953
1.006
1.056
1.102
1.158
1.185
1.213
1.244
1.269
1.288
1.301
1.320
1.321
1.325
1.330
1.329
1.321
1.317
1.296
1.287
1.267
1.239
1.212
1.181
1.136
1.089
1.049
0.999
0.959
0.906
0.853
0.795
0.721
0.656
0.596
0.604
0.659
0.719
0.789
0.842
0.903
0.956
1.011
1.068
1.118
1.164
1.199
1.228
1.259
1.293
1.319
1.327
1.330
1.345
1.349
1.358
1.348
1.346
1.335
1.317
1.298
1.284
1.253
1.231
1.198
1.148
1.099
1.053
1.007
0.960
0.909
0.852
0.784
0.717
0.653
0.584
0.584
0.651
0.708
0.776
0.835
0.891
0.952
1.019
1.062
1.127
1.169
1.210
1.246
1.270
1.306
1.333
1.347
1.352
1.365
1.372
1.371
1.368
1.367
1.350
1.329
1.316
1.292
1.269
1.243
1.200
1.165
1.102
1.063
1.012
0.951
0.904
0.841
0.780
0.713
0.641
0.581
0.565
0.633
0.690
0.759
0.816
0.882
0.953
1.015
1.061
1.125
1.165
1.220
1.252
1.288
1.311
1.328
1.345
1.357
1.371
1.378
1.388
1.388
1.375
1.364
1.349
1.325
1.304
1.276
1.244
1.204
1.163
1.106
1.056
1.001
0.938
0.885
0.825
0.767
0.695
0.633
0.568
0.550
0.609
0.678
0.733
0.797
0.868
0.947
1.002
1.060
1.118
1.171
1.210
1.262
1.293
1.312
1.331
1.343
1.365
1.364
1.381
1.389
1.389
1.380
1.371
1.351
1.330
1.305
1.277
1.243
1.204
1.155
1.097
1.048
0.991
0.925
0.869
0.812
0.749
0.681
0.612
0.556
0.533
0.586
0.651
0.718
0.792
0.852
0.926
0.981
1.039
1.103
1.157
1.207
1.248
1.282
1.306
1.328
1.352
1.358
1.375
1.377
1.383
1.393
1.381
1.365
1.350
1.328
1.293
1.272
1.232
1.193
1.146
1.091
1.038
0.982
0.915
0.855
0.789
0.725
0.669
0.602
0.540
0.508
0.567
0.629
0.693
0.759
0.841
0.908
0.960
1.017
1.089
1.149
1.197
1.241
1.268
1.303
1.332
1.346
1.356
1.364
1.380
1.383
1.376
1.377
1.366
1.353
1.323
1.292
1.257
1.219
1.180
1.139
1.078
1.020
0.963
0.890
0.832
0.774
0.714
0.653
0.585
0.523
0.482
0.543
0.609
0.673
0.738
0.806
0.880
0.944
1.003
1.069
1.126
1.180
1.218
1.249
1.279
1.311
1.336
1.347
1.360
1.366
1.369
1.376
1.363
1.362
1.336
1.315
1.293
1.245
1.210
1.170
1.120
1.061
1.002
0.940
0.874
0.809
0.750
0.694
0.631
0.559
0.496
0.463
0.520
0.584
0.639
0.717
0.786
0.851
0.914
0.980
1.057
1.099
1.146
1.190
1.227
1.265
1.291
1.305
1.328
1.341
1.343
1.339
1.348
1.341
1.337
1.328
1.306
1.275
1.243
1.193
1.154
1.099
1.036
0.980
0.917
0.850
0.780
0.726
0.670
0.606
0.537
0.478
0.431
0.491
0.546
0.610
0.669
0.746
0.806
0.875
0.945
1.010
1.066
1.110
1.162
1.206
1.234
1.251
1.283
1.307
1.322
1.322
1.320
1.312
1.317
1.306
1.303
1.279
1.259
1.218
1.171
1.128
1.073
1.021
0.956
0.901
0.834
0.761
0.707
0.645
0.581
0.518
0.459
0.414
0.471
0.525
0.590
0.645
0.713
0.773
0.837
0.908
0.965
1.031
1.076
1.118
1.161
1.194
1.216
1.251
1.262
1.276
1.296
1.293
1.292
1.283
1.271
1.260
1.250
1.217
1.186
1.153
1.102
1.050
0.997
0.932
0.870
0.806
0.738
0.681
0.626
0.563
0.496
0.442
0.394
0.447
0.498
0.560
0.619
0.681
0.741
0.800
0.863
0.928
0.998
1.032
1.071
1.117
1.151
1.186
1.211
1.231
1.239
1.254
1.262
1.262
1.255
1.244
1.216
1.192
1.188
1.154
1.121
1.061
1.014
0.960
0.901
0.838
0.775
0.711
0.659
0.605
0.531
0.470
0.410
0.363
0.423
0.468
0.529
0.581
0.648
0.696
0.760
0.822
0.873
0.939
0.985
1.030
1.077
1.118
1.149
1.169
1.189
1.211
1.221
1.229
1.225
1.219
1.204
1.185
1.159
1.134
1.096
1.072
1.015
0.970
0.918
0.860
0.804
0.746
0.679
0.628
0.564
0.499
0.443
0.391
0.346
0.402
0.446
0.499
0.551
0.612
0.658
0.724
0.783
0.841
0.888
0.949
0.996
1.028
1.071
1.105
1.130
1.155
1.170
1.180
1.181
1.185
1.176
1.170
1.150
1.127
1.098
1.064
1.016
0.967
0.919
0.876
0.824
0.763
0.710
0.646
0.592
0.534
0.476
0.425
0.369
0.323
0.373
0.419
0.470
0.520
0.583
0.638
0.691
0.752
0.800
0.844
0.901
0.942
0.981
1.025
1.060
1.086
1.105
1.120
1.129
1.135
1.135
1.134
1.121
1.105
1.089
1.062
1.021
0.973
0.922
0.871
0.827
0.774
0.719
0.664
0.606
0.554
0.497
0.447
0.390
0.341
0.308
0.355
0.396
0.445
0.487
0.543
0.598
0.650
0.707
0.757
0.807
0.849
0.901
0.941
0.975
1.010
1.035
1.050
1.064
1.070
1.075
1.079
1.075
1.066
1.056
1.037
1.006
0.972
0.935
0.889
0.838
0.794
0.731
0.674
0.622
0.570
0.527
0.474
0.418
0.369
0.329
0.293
0.337
0.374
0.423
0.464
0.514
0.569
0.614
0.652
0.719
0.763
0.802
0.852
0.894
0.922
0.943
0.980
0.994
1.008
1.018
1.019
1.020
1.016
1.012
0.998
0.977
0.949
0.913
0.884
0.837
0.792
0.742
0.688
0.644
0.588
0.542
0.490
0.439
0.390
0.347
0.309
0.265
0.306
0.349
0.393
0.440
0.481
0.539
0.580
0.616
0.663
0.715
0.753
0.793
0.835
0.862
0.889
0.911
0.935
0.948
0.953
0.963
0.964
0.961
0.953
0.934
0.916
0.890
0.860
0.821
0.791
0.748
0.697
0.650
0.609
0.560
0.507
0.464
0.416
0.369
0.328
0.292
0.246
0.284
0.324
0.361
0.404
0.438
0.494
0.534
0.570
0.606
0.647
0.690
0.728
0.769
0.803
0.834
0.849
0.866
0.885
0.895
0.900
0.901
0.895
0.886
0.869
0.846
0.829
0.803
0.775
0.747
0.696
0.651
0.611
0.568
0.516
0.473
0.432
0.388
0.344
0.310
0.276
0.223
0.262
0.295
0.337
0.373
0.409
0.452
0.496
0.530
0.561
0.604
0.639
0.675
0.707
0.736
0.763
0.780
0.799
0.813
0.823
0.833
0.832
0.830
0.819
0.804
0.792
0.772
0.749
0.722
0.685
0.646
0.603
0.563
0.520
0.479
0.439
0.401
0.360
0.327
0.292
0.260
0.204
0.236
0.266
0.306
0.342
0.375
0.407
0.452
0.485
0.512
0.547
0.584
0.617
0.648
0.667
0.702
0.722
0.735
0.748
0.758
0.764
0.766
0.763
0.753
0.746
0.736
0.714
0.697
0.664
0.638
0.598
0.561
0.518
0.476
0.442
0.412
0.373
0.339
0.306
0.275
0.242
0.185
0.215
0.238
0.272
0.312
0.342
0.371
0.405
0.447
0.471
0.500
0.529
0.557
0.590
0.610
0.629
0.647
0.669
0.683
0.690
0.693
0.693
0.693
0.693
0.683
0.671
0.655
0.636
0.614
0.576
0.536
0.496
0.467
0.443
0.412
0.376
0.345
0.315
0.283
0.251
0.217
0.238
0.264
0.276
0.284
0.296
0.304
0.311
0.323
0.327
0.330
0.326
0.322
0.319
0.308
0.302
0.294
0.292
0.285
0.280
0.285
0.275
0.276
0.280
0.282
0.292
0.296
0.307
0.315
0.323
0.322
0.323
0.327
0.328
0.321
0.314
0.309
0.298
0.288
0.277
0.263
0.240
0.278
0.294
0.308
0.330
0.341
0.350
0.359
0.360
0.371
0.369
0.364
0.363
0.360
0.357
0.348
0.343
0.334
0.317
0.333
0.329
0.332
0.328
0.329
0.344
0.343
0.341
0.347
0.355
0.365
0.372
0.374
0.374
0.375
0.369
0.355
0.349
0.337
0.322
0.309
0.294
0.277
0.311
0.328
0.355
0.371
0.382
0.396
0.403
0.418
0.416
0.410
0.415
0.413
0.411
0.402
0.393
0.387
0.376
0.372
0.373
0.377
0.371
0.384
0.385
0.385
0.390
0.386
0.401
0.407
0.417
0.426
0.432
0.427
0.424
0.422
0.409
0.395
0.381
0.356
0.342
0.325
0.307
0.344
0.368
0.395
0.411
0.423
0.439
0.449
0.461
0.468
0.469
0.471
0.464
0.458
0.456
0.448
0.439
0.428
0.426
0.428
0.428
0.439
0.436
0.446
0.437
0.439
0.452
0.445
0.454
0.464
0.473
0.479
0.475
0.473
0.471
0.460
0.445
0.429
0.410
0.381
0.356
0.336
0.382
0.407
0.429
0.447
0.465
0.481
0.501
0.510
0.518
0.529
0.526
0.530
0.517
0.511
0.506
0.500
0.494
0.490
0.490
0.488
0.487
0.493
0.503
0.504
0.500
0.502
0.507
0.509
0.515
0.526
0.532
0.535
0.523
0.520
0.513
0.490
0.468
0.451
0.428
0.399
0.372
0.413
0.440
0.462
0.481
0.500
0.532
0.558
0.568
0.577
0.581
0.587
0.587
0.584
0.573
0.562
0.551
0.550
0.544
0.563
0.565
0.560
0.555
0.556
0.564
0.559
0.553
0.554
0.554
0.561
0.574
0.579
0.582
0.574
0.568
0.559
0.543
0.525
0.491
0.466
0.438
0.405
0.440
0.469
0.493
0.535
0.561
0.583
0.603
0.615
0.620
0.632
0.642
0.638
0.638
0.635
0.614
0.602
0.614
0.629
0.628
0.627
0.632
0.628
0.618
0.612
0.611
0.606
0.611
0.606
0.610
0.618
0.625
0.626
0.617
0.613
0.604
0.590
0.570
0.542
0.503
0.473
0.437
0.465
0.504
0.540
0.568
0.601
0.620
0.641
0.654
0.674
0.686
0.694
0.691
0.686
0.687
0.672
0.674
0.683
0.700
0.690
0.695
0.694
0.686
0.688
0.681
0.669
0.666
0.667
0.670
0.664
0.667
0.671
0.670
0.668
0.653
0.643
0.628
0.607
0.583
0.548
0.506
0.472
0.500
0.539
0.568
0.611
0.634
0.654
0.690
0.707
0.728
0.744
0.746
0.747
0.744
0.745
0.745
0.748
0.746
0.758
0.755
0.755
0.754
0.753
0.755
0.760
0.747
0.735
0.722
0.721
0.723
0.726
0.725
0.723
0.720
0.697
0.684
0.668
0.640
0.615
0.586
0.542
0.501
0.525
0.562
0.593
0.639
0.672
0.696
0.738
0.756
0.782
0.793
0.802
0.806
0.802
0.813
0.805
0.813
0.819
0.823
0.819
0.822
0.837
0.837
0.832
0.821
0.811
0.807
0.787
0.780
0.773
0.770
0.777
0.774
0.766
0.742
0.729
0.704
0.675
0.648
0.613
0.571
0.527
0.543
0.581
0.631
0.675
0.711
0.739
0.771
0.795
0.825
0.840
0.844
0.847
0.853
0.860
0.865
0.870
0.880
0.878
0.892
0.893
0.897
0.896
0.894
0.888
0.881
0.872
0.862
0.847
0.830
0.826
0.827
0.823
0.814
0.791
0.768
0.744
0.711
0.677
0.640
0.595
0.550
0.557
0.610
0.659
0.705
0.736
0.772
0.806
0.840
0.872
0.885
0.890
0.903
0.910
0.911
0.922
0.925
0.950
0.952
0.957
0.961
0.966
0.954
0.952
0.950
0.938
0.930
0.915
0.901
0.890
0.868
0.872
0.870
0.854
0.830
0.809
0.783
0.749
0.702
0.667
0.617
0.569
0.581
0.627
0.683
0.723
0.757
0.800
0.847
0.882
0.906
0.919
0.932
0.941
0.956
0.963
0.978
0.990
1.003
1.008
1.018
1.019
1.028
1.026
1.022
1.012
1.007
0.991
0.961
0.955
0.944
0.910
0.909
0.902
0.892
0.862
0.838
0.809
0.778
0.729
0.691
0.638
0.578
0.588
0.645
0.694
0.740
0.792
0.841
0.878
0.906
0.937
0.952
0.975
0.985
0.995
1.017
1.034
1.046
1.062
1.056
1.071
1.069
1.078
1.076
1.073
1.075
1.066
1.043
1.015
0.999
0.997
0.963
0.946
0.932
0.917
0.889
0.863
0.832
0.794
0.758
0.703
0.656
0.598
0.596
0.650
0.709
0.763
0.822
0.862
0.896
0.925
0.957
0.985
1.007
1.016
1.044
1.065
1.083
1.099
1.116
1.115
1.124
1.126
1.128
1.124
1.116
1.119
1.113
1.103
1.076
1.054
1.036
1.013
0.985
0.968
0.946
0.915
0.887
0.849
0.809
0.767
0.718
0.664
0.604
0.599
0.664
0.719
0.778
0.840
0.878
0.914
0.945
0.977
1.013
1.037
1.063
1.089
1.115
1.128
1.143
1.161
1.157
1.165
1.169
1.172
1.166
1.166
1.164
1.151
1.146
1.127
1.101
1.070
1.050
1.024
1.000
0.967
0.938
0.903
0.867
0.825
0.780
0.719
0.666
0.609
0.604
0.667
0.731
0.793
0.846
0.885
0.920
0.963
1.000
1.032
1.073
1.097
1.125
1.159
1.168
1.182
1.193
1.191
1.204
1.204
1.216
1.214
1.214
1.200
1.185
1.182
1.157
1.142
1.125
1.076
1.051
1.025
0.989
0.957
0.919
0.874
0.831
0.781
0.725
0.665
0.602
0.605
0.667
0.729
0.793
0.847
0.888
0.928
0.974
1.014
1.056
1.085
1.131
1.154
1.181
1.199
1.214
1.224
1.233
1.243
1.242
1.250
1.257
1.248
1.238
1.225
1.221
1.194
1.179
1.148
1.114
1.078
1.052
1.012
0.981
0.935
0.891
0.833
0.770
0.719
0.662
0.600
0.604
0.665
0.721
0.784
0.843
0.891
0.933
0.990
1.031
1.074
1.116
1.158
1.180
1.204
1.231
1.250
1.255
1.274
1.285
1.288
1.281
1.280
1.278
1.262
1.263
1.243
1.226
1.207
1.180
1.139
1.095
1.065
1.029
0.990
0.950
0.897
0.842
0.779
0.714
0.653
0.594
0.597
0.655
0.716
0.776
0.841
0.890
0.941
0.992
1.045
1.088
1.131
1.170
1.195
1.225
1.253
1.276
1.290
1.306
1.308
1.312
1.311
1.306
1.309
1.301
1.288
1.263
1.253
1.224
1.199
1.166
1.115
1.064
1.034
0.991
0.945
0.897
0.834
0.782
0.710
0.648
0.586
0.589
0.647
0.707
0.763
0.830
0.890
0.939
0.995
1.047
1.097
1.148
1.183
1.208
1.240
1.268
1.297
1.302
1.317
1.328
1.337
1.335
1.335
1.321
1.319
1.315
1.287
1.266
1.237
1.213
1.177
1.127
1.077
1.041
0.989
0.943
0.889
0.828
0.770
0.707
0.647
0.574
0.574
0.635
0.693
0.752
0.818
0.875
0.934
0.996
1.048
1.096
1.150
1.192
1.225
1.256
1.292
1.312
1.313
1.329
1.339
1.353
1.356
1.345
1.341
1.337
1.319
1.302
1.285
1.258
1.230
1.187
1.136
1.086
1.035
0.986
0.935
0.883
0.825
0.764
0.703
0.629
0.563
0.557
0.617
0.677
0.741
0.796
0.856
0.928
0.993
1.045
1.100
1.148
1.204
1.234
1.266
1.290
1.302
1.331
1.342
1.353
1.362
1.366
1.360
1.357
1.345
1.325
1.317
1.287
1.264
1.241
1.175
1.140
1.081
1.031
0.979
0.922
0.873
0.817
0.747
0.689
0.618
0.558
0.538
0.600
0.660
0.728
0.779
0.849
0.916
0.981
1.033
1.090
1.143
1.194
1.236
1.266
1.286
1.309
1.333
1.344
1.356
1.359
1.374
1.375
1.373
1.347
1.333
1.304
1.283
1.259
1.223
1.177
1.128
1.074
1.028
0.966
0.911
0.857
0.795
0.735
0.668
0.606
0.546
0.521
0.573
0.636
0.704
0.760
0.835
0.904
0.963
1.019
1.085
1.134
1.179
1.227
1.260
1.281
1.307
1.319
1.343
1.352
1.360
1.368
1.388
1.370
1.355
1.335
1.308
1.280
1.250
1.207
1.167
1.122
1.064
1.009
0.951
0.898
0.838
0.781
0.721
0.648
0.589
0.528
0.496
0.552
0.606
0.677
0.751
0.811
0.885
0.941
1.000
1.059
1.123
1.164
1.203
1.241
1.274
1.293
1.316
1.334
1.344
1.358
1.371
1.367
1.364
1.353
1.329
1.305
1.269
1.236
1.197
1.158
1.115
1.054
0.998
0.943
0.877
0.821
0.758
0.700
0.631
0.572
0.511
0.470
0.528
0.582
0.648
0.716
0.792
0.856
0.918
0.976
1.041
1.102
1.146
1.186
1.218
1.253
1.286
1.311
1.320
1.339
1.358
1.350
1.349
1.347
1.333
1.323
1.294
1.266
1.224
1.189
1.149
1.102
1.040
0.981
0.917
0.850
0.794
0.735
0.675
0.607
0.549
0.490
0.443
0.501
0.553
0.628
0.691
0.745
0.818
0.889
0.955
1.015
1.073
1.121
1.166
1.206
1.229
1.263
1.283
1.310
1.328
1.325
1.328
1.321
1.318
1.306
1.296
1.282
1.247
1.216
1.176
1.135
1.082
1.023
0.959
0.896
0.832
0.771
0.713
0.658
0.589
0.532
0.468
0.420
0.470
0.535
0.588
0.661
0.728
0.781
0.852
0.920
0.984
1.047
1.087
1.140
1.177
1.207
1.234
1.264
1.281
1.287
1.298
1.294
1.282
1.290
1.286
1.275
1.256
1.231
1.198
1.155
1.115
1.054
0.996
0.938
0.876
0.812
0.747
0.693
0.638
0.569
0.509
0.448
0.399
0.455
0.512
0.567
0.631
0.697
0.749
0.816
0.883
0.934
1.009
1.049
1.085
1.138
1.181
1.203
1.228
1.239
1.254
1.260
1.267
1.263
1.257
1.249
1.236
1.221
1.195
1.168
1.121
1.075
1.028
0.973
0.915
0.852
0.785
0.723
0.670
0.612
0.546
0.489
0.423
0.370
0.427
0.486
0.542
0.597
0.666
0.717
0.777
0.843
0.885
0.947
1.003
1.045
1.092
1.123
1.154
1.179
1.203
1.215
1.231
1.240
1.244
1.228
1.217
1.194
1.167
1.163
1.133
1.090
1.036
0.987
0.938
0.883
0.817
0.751
0.692
0.636
0.580
0.515
0.460
0.408
0.348
0.402
0.453
0.509
0.555
0.624
0.680
0.735
0.796
0.843
0.914
0.960
0.999
1.039
1.080
1.116
1.141
1.158
1.179
1.190
1.199
1.194
1.189
1.176
1.165
1.135
1.105
1.084
1.055
0.999
0.952
0.902
0.841
0.781
0.718
0.665
0.615
0.555
0.485
0.433
0.376
0.331
0.379
0.431
0.481
0.526
0.589
0.643
0.697
0.760
0.806
0.863
0.923
0.966
1.001
1.042
1.073
1.102
1.122
1.139
1.153
1.155
1.159
1.150
1.140
1.123
1.102
1.072
1.034
0.987
0.947
0.899
0.860
0.802
0.747
0.683
0.632
0.583
0.526
0.459
0.414
0.359
0.309
0.354
0.402
0.455
0.503
0.565
0.612
0.666
0.717
0.770
0.817
0.866
0.916
0.958
0.996
1.032
1.056
1.078
1.097
1.103
1.109
1.109
1.105
1.096
1.081
1.059
1.030
0.993
0.946
0.892
0.851
0.813
0.757
0.703
0.641
0.595
0.536
0.486
0.427
0.380
0.331
0.294
0.338
0.384
0.430
0.470
0.523
0.577
0.625
0.673
0.733
0.781
0.822
0.867
0.909
0.948
0.976
1.009
1.026
1.041
1.047
1.057
1.054
1.054
1.046
1.032
1.009
0.980
0.943
0.902
0.853
0.812
0.773
0.714
0.662
0.599
0.560
0.512
0.462
0.407
0.358
0.319
0.278
0.320
0.364
0.406
0.446
0.487
0.554
0.594
0.631
0.684
0.737
0.776
0.816
0.861
0.895
0.920
0.946
0.967
0.981
0.991
0.993
0.995
0.991
0.983
0.972
0.953
0.921
0.895
0.853
0.813
0.775
0.730
0.667
0.626
0.570
0.525
0.477
0.427
0.379
0.336
0.299
0.255
0.298
0.335
0.382
0.420
0.455
0.522
0.560
0.595
0.632
0.688
0.727
0.756
0.803
0.830
0.858
0.883
0.902
0.922
0.932
0.938
0.940
0.933
0.924
0.910
0.884
0.865
0.840
0.802
0.763
0.727
0.677
0.634
0.583
0.539
0.494
0.451
0.400
0.359
0.318
0.279
0.235
0.272
0.307
0.347
0.386
0.421
0.465
0.514
0.550
0.581
0.629
0.667
0.701
0.741
0.774
0.796
0.817
0.835
0.848
0.864
0.870
0.870
0.868
0.862
0.842
0.828
0.809
0.776
0.753
0.711
0.674
0.632
0.596
0.544
0.504
0.461
0.413
0.374
0.335
0.300
0.267
0.209
0.247
0.278
0.323
0.360
0.392
0.430
0.478
0.510
0.539
0.579
0.617
0.644
0.682
0.709
0.739
0.757
0.772
0.788
0.797
0.808
0.810
0.809
0.794
0.786
0.773
0.749
0.727
0.705
0.660
0.624
0.589
0.548
0.502
0.459
0.428
0.387
0.354
0.317
0.285
0.252
0.195
0.218
0.258
0.288
0.326
0.360
0.395
0.426
0.467
0.493
0.526
0.557
0.590
0.619
0.645
0.673
0.698
0.712
0.723
0.731
0.741
0.741
0.739
0.736
0.727
0.709
0.696
0.676
0.648
0.615
0.569
0.542
0.495
0.458
0.431
0.398
0.364
0.329
0.299
0.267
0.226
0.169
0.197
0.231
0.262
0.292
0.331
0.360
0.389
0.425
0.453
0.481
0.504
0.538
0.569
0.587
0.604
0.625
0.649
0.663
0.667
0.670
0.670
0.668
0.663
0.658
0.650
0.638
0.611
0.587
0.553
0.518
0.485
0.456
0.426
0.397
0.367
0.335
0.302
0.270
0.241
0.211
0.239
0.253
0.270
0.287
0.295
0.304
0.312
0.323
0.332
0.331
0.329
0.328
0.318
0.312
0.309
0.306
0.306
0.299
0.295
0.299
0.287
0.292
0.296
0.303
0.302
0.304
0.311
0.318
0.326
0.331
0.327
0.330
0.330
0.324
0.318
0.307
0.299
0.285
0.273
0.256
0.236
0.270
0.286
0.307
0.324
0.336
0.348
0.357
0.369
0.370
0.369
0.371
0.370
0.368
0.361
0.358
0.350
0.345
0.337
0.341
0.341
0.348
0.338
0.333
0.346
0.356
0.348
0.356
0.360
0.368
0.374
0.374
0.368
0.369
0.366
0.357
0.348
0.334
0.318
0.305
0.290
0.273
0.306
0.329
0.348
0.362
0.375
0.391
0.407
0.412
0.414
0.412
0.419
0.417
0.416
0.408
0.404
0.400
0.386
0.384
0.390
0.390
0.384
0.397
0.386
0.393
0.397
0.398
0.407
0.411
0.420
0.427
0.427
0.421
0.417
0.414
0.404
0.385
0.374
0.357
0.338
0.321
0.302
0.339
0.362
0.383
0.401
0.420
0.437
0.453
0.458
0.460
0.470
0.467
0.471
0.468
0.462
0.457
0.444
0.436
0.432
0.442
0.439
0.447
0.452
0.451
0.457
0.454
0.461
0.456
0.458
0.471
0.478
0.483
0.485
0.476
0.466
0.451
0.440
0.421
0.402
0.370
0.352
0.331
0.376
0.402
0.422
0.442
0.463
0.479
0.501
0.507
0.518
0.520
0.524
0.526
0.519
0.517
0.512
0.506
0.495
0.490
0.490
0.495
0.504
0.510
0.518
0.515
0.507
0.512
0.519
0.522
0.522
0.531
0.536
0.538
0.528
0.519
0.502
0.491
0.464
0.443
0.423
0.393
0.362
0.405
0.432
0.455
0.480
0.507
0.525
0.545
0.552
0.568
0.575
0.592
0.588
0.577
0.573
0.564
0.552
0.551
0.551
0.553
0.558
0.566
0.564
0.567
0.573
0.569
0.567
0.567
0.568
0.573
0.578
0.581
0.583
0.576
0.567
0.557
0.540
0.517
0.490
0.456
0.428
0.399
0.433
0.460
0.487
0.521
0.549
0.575
0.592
0.610
0.623
0.642
0.642
0.642
0.630
0.626
0.618
0.605
0.610
0.609
0.620
0.612
0.614
0.626
0.624
0.618
0.631
0.620
0.623
0.622
0.623
0.624
0.630
0.631
0.626
0.611
0.601
0.584
0.561
0.536
0.499
0.467
0.431
0.457
0.493
0.529
0.566
0.588
0.612
0.642
0.657
0.679
0.685
0.691
0.690
0.686
0.679
0.673
0.669
0.678
0.682
0.685
0.688
0.681
0.678
0.673
0.683
0.686
0.682
0.677
0.678
0.678
0.674
0.671
0.673
0.669
0.651
0.640
0.624
0.599
0.573
0.544
0.498
0.461
0.492
0.531
0.565
0.596
0.620
0.653
0.686
0.706
0.723
0.735
0.737
0.738
0.747
0.747
0.736
0.729
0.740
0.744
0.752
0.764
0.756
0.735
0.727
0.738
0.740
0.746
0.731
0.728
0.728
0.732
0.724
0.721
0.716
0.695
0.682
0.659
0.637
0.605
0.576
0.539
0.492
0.517
0.554
0.594
0.623
0.656
0.701
0.735
0.750
0.774
0.780
0.794
0.803
0.807
0.807
0.793
0.798
0.812
0.815
0.821
0.823
0.825
0.825
0.828
0.816
0.801
0.810
0.796
0.791
0.786
0.780
0.776
0.771
0.757
0.743
0.720
0.701
0.671
0.637
0.602
0.568
0.515
0.534
0.572
0.619
0.658
0.699
0.736
0.771
0.796
0.817
0.834
0.844
0.850
0.857
0.854
0.855
0.866
0.873
0.879
0.893
0.891
0.896
0.881
0.876
0.881
0.867
0.865
0.848
0.845
0.838
0.836
0.830
0.819
0.803
0.779
0.759
0.734
0.702
0.662
0.629
0.592
0.542
0.547
0.600
0.645
0.688
0.729
0.769
0.802
0.834
0.861
0.875
0.886
0.895
0.909
0.916
0.920
0.916
0.934
0.944
0.958
0.954
0.952
0.945
0.951
0.939
0.934
0.925
0.912
0.893
0.885
0.877
0.869
0.866
0.848
0.821
0.790
0.768
0.735
0.690
0.651
0.609
0.561
0.570
0.617
0.664
0.709
0.756
0.795
0.829
0.876
0.894
0.913
0.928
0.947
0.954
0.954
0.969
0.973
0.991
0.998
1.009
1.015
1.015
1.009
1.003
0.992
0.981
0.977
0.965
0.945
0.932
0.914
0.902
0.896
0.885
0.856
0.831
0.797
0.759
0.718
0.678
0.626
0.572
0.577
0.629
0.683
0.724
0.780
0.823
0.856
0.907
0.930
0.944
0.966
0.979
0.992
1.007
1.015
1.031
1.035
1.052
1.068
1.077
1.078
1.068
1.073
1.066
1.045
1.031
1.010
0.989
0.980
0.960
0.933
0.922
0.909
0.886
0.851
0.823
0.782
0.731
0.690
0.647
0.583
0.578
0.638
0.693
0.745
0.803
0.846
0.886
0.922
0.951
0.980
0.996
1.008
1.031
1.048
1.068
1.086
1.099
1.107
1.118
1.119
1.118
1.112
1.113
1.105
1.095
1.080
1.066
1.038
1.023
1.000
0.978
0.960
0.932
0.899
0.870
0.836
0.795
0.748
0.703
0.653
0.601
0.585
0.645
0.707
0.761
0.815
0.861
0.903
0.937
0.980
1.004
1.022
1.038
1.068
1.092
1.122
1.138
1.145
1.154
1.163
1.157
1.160
1.156
1.156
1.150
1.141
1.133
1.117
1.087
1.055
1.040
1.012
0.991
0.964
0.921
0.889
0.853
0.805
0.757
0.705
0.657
0.599
0.586
0.652
0.717
0.772
0.820
0.868
0.911
0.952
0.991
1.020
1.045
1.078
1.108
1.139
1.154
1.170
1.170
1.186
1.196
1.195
1.200
1.207
1.194
1.186
1.178
1.173
1.153
1.131
1.085
1.066
1.040
1.011
0.977
0.943
0.904
0.857
0.812
0.761
0.716
0.652
0.595
0.593
0.651
0.713
0.771
0.824
0.870
0.919
0.963
1.000
1.041
1.076
1.106
1.134
1.167
1.187
1.192
1.205
1.218
1.226
1.227
1.230
1.243
1.234
1.224
1.217
1.209
1.181
1.164
1.125
1.088
1.061
1.031
0.999
0.958
0.915
0.863
0.814
0.761
0.707
0.655
0.584
0.585
0.651
0.707
0.764
0.821
0.867
0.921
0.973
1.017
1.057
1.103
1.129
1.164
1.187
1.208
1.218
1.236
1.243
1.267
1.264
1.263
1.257
1.257
1.251
1.250
1.232
1.216
1.197
1.159
1.114
1.080
1.049
1.014
0.974
0.927
0.876
0.828
0.758
0.702
0.637
0.579
0.582
0.637
0.695
0.759
0.815
0.866
0.921
0.976
1.025
1.070
1.110
1.149
1.178
1.202
1.242
1.246
1.275
1.285
1.289
1.296
1.294
1.279
1.278
1.281
1.277
1.260
1.234
1.211
1.180
1.130
1.097
1.051
1.017
0.971
0.929
0.882
0.817
0.769
0.701
0.636
0.568
0.569
0.629
0.683
0.744
0.809
0.857
0.915
0.977
1.023
1.080
1.114
1.160
1.201
1.223
1.254
1.271
1.285
1.305
1.304
1.322
1.320
1.310
1.302
1.303
1.295
1.270
1.255
1.226
1.194
1.152
1.110
1.049
1.014
0.976
0.922
0.871
0.811
0.754
0.698
0.627
0.568
0.558
0.614
0.671
0.736
0.800
0.855
0.915
0.966
1.022
1.077
1.122
1.168
1.202
1.229
1.259
1.286
1.300
1.313
1.316
1.336
1.339
1.330
1.328
1.317
1.299
1.278
1.253
1.229
1.198
1.160
1.119
1.061
1.017
0.971
0.920
0.868
0.801
0.746
0.683
0.620
0.553
0.547
0.600
0.657
0.724
0.783
0.841
0.907
0.956
1.018
1.067
1.119
1.174
1.200
1.231
1.262
1.281
1.301
1.310
1.330
1.333
1.347
1.348
1.347
1.330
1.301
1.288
1.261
1.232
1.201
1.152
1.107
1.054
1.001
0.960
0.906
0.853
0.794
0.729
0.675
0.611
0.541
0.527
0.585
0.635
0.698
0.761
0.823
0.892
0.950
1.012
1.065
1.118
1.165
1.204
1.233
1.258
1.281
1.306
1.323
1.341
1.333
1.351
1.355
1.353
1.339
1.314
1.287
1.259
1.228
1.199
1.146
1.100
1.051
0.993
0.944
0.888
0.838
0.781
0.711
0.658
0.592
0.533
0.502
0.558
0.616
0.683
0.742
0.804
0.876
0.938
0.997
1.055
1.099
1.153
1.198
1.222
1.248
1.270
1.298
1.323
1.324
1.344
1.346
1.361
1.357
1.328
1.317
1.289
1.257
1.227
1.180
1.145
1.092
1.039
0.979
0.930
0.877
0.824
0.762
0.697
0.635
0.573
0.517
0.478
0.529
0.582
0.648
0.714
0.783
0.852
0.908
0.969
1.036
1.087
1.125
1.180
1.215
1.244
1.263
1.290
1.298
1.319
1.325
1.346
1.347
1.330
1.324
1.303
1.279
1.246
1.208
1.173
1.135
1.080
1.025
0.971
0.911
0.861
0.801
0.743
0.676
0.614
0.550
0.494
0.454
0.510
0.562
0.623
0.697
0.760
0.825
0.878
0.943
1.009
1.059
1.113
1.157
1.193
1.225
1.250
1.268
1.289
1.303
1.326
1.325
1.318
1.320
1.305
1.289
1.266
1.240
1.200
1.164
1.120
1.076
1.011
0.956
0.899
0.836
0.776
0.718
0.655
0.593
0.536
0.480
0.432
0.482
0.541
0.598
0.667
0.738
0.800
0.851
0.911
0.975
1.036
1.092
1.133
1.169
1.201
1.233
1.260
1.280
1.299
1.295
1.296
1.300
1.289
1.291
1.268
1.245
1.222
1.183
1.148
1.107
1.047
0.996
0.937
0.873
0.814
0.758
0.700
0.637
0.575
0.518
0.457
0.405
0.457
0.511
0.571
0.631
0.692
0.757
0.821
0.886
0.943
0.996
1.059
1.105
1.141
1.175
1.202
1.230
1.252
1.271
1.268
1.271
1.261
1.264
1.249
1.245
1.227
1.197
1.167
1.128
1.087
1.025
0.971
0.908
0.852
0.793
0.733
0.675
0.618
0.556
0.494
0.430
0.384
0.428
0.483
0.546
0.602
0.659
0.726
0.789
0.853
0.911
0.966
1.015
1.061
1.108
1.150
1.178
1.196
1.223
1.225
1.233
1.222
1.228
1.223
1.217
1.217
1.200
1.169
1.134
1.092
1.046
0.992
0.944
0.885
0.828
0.770
0.706
0.652
0.587
0.523
0.469
0.407
0.355
0.400
0.463
0.519
0.569
0.636
0.693
0.753
0.808
0.861
0.928
0.977
1.020
1.063
1.096
1.128
1.142
1.163
1.182
1.191
1.203
1.201
1.196
1.186
1.159
1.147
1.139
1.101
1.056
1.008
0.958
0.913
0.853
0.789
0.732
0.670
0.615
0.564
0.501
0.446
0.392
0.332
0.375
0.446
0.487
0.535
0.598
0.657
0.715
0.766
0.826
0.882
0.928
0.972
1.004
1.046
1.083
1.109
1.125
1.140
1.157
1.162
1.163
1.158
1.144
1.129
1.102
1.075
1.055
1.022
0.974
0.927
0.885
0.824
0.753
0.698
0.645
0.594
0.542
0.472
0.416
0.364
0.313
0.357
0.412
0.463
0.506
0.559
0.620
0.672
0.726
0.776
0.838
0.887
0.927
0.969
1.003
1.042
1.069
1.089
1.105
1.117
1.123
1.123
1.119
1.107
1.087
1.059
1.038
0.998
0.959
0.914
0.876
0.838
0.779
0.718
0.664
0.614
0.562
0.506
0.451
0.389
0.343
0.293
0.332
0.386
0.432
0.480
0.531
0.585
0.636
0.681
0.738
0.792
0.839
0.883
0.923
0.959
0.997
1.023
1.047
1.061
1.071
1.077
1.078
1.070
1.065
1.047
1.026
0.991
0.953
0.916
0.865
0.832
0.795
0.732
0.683
0.627
0.574
0.524
0.467
0.413
0.367
0.319
0.278
0.316
0.364
0.410
0.451
0.498
0.558
0.603
0.646
0.693
0.744
0.788
0.831
0.874
0.913
0.948
0.970
0.994
1.009
1.020
1.026
1.023
1.020
1.014
0.995
0.981
0.943
0.910
0.866
0.830
0.791
0.751
0.690
0.635
0.585
0.539
0.496
0.439
0.394
0.350
0.308
0.263
0.299
0.345
0.389
0.427
0.465
0.521
0.568
0.611
0.654
0.702
0.743
0.783
0.818
0.854
0.887
0.910
0.933
0.950
0.960
0.962
0.960
0.960
0.950
0.938
0.922
0.892
0.856
0.826
0.792
0.754
0.709
0.651
0.595
0.548
0.508
0.455
0.413
0.366
0.324
0.288
0.235
0.277
0.324
0.366
0.402
0.436
0.488
0.535
0.572
0.612
0.659
0.692
0.725
0.767
0.797
0.820
0.840
0.870
0.883
0.896
0.901
0.903
0.901
0.895
0.882
0.857
0.834
0.803
0.774
0.742
0.707
0.653
0.611
0.558
0.522
0.481
0.428
0.383
0.342
0.303
0.269
0.217
0.255
0.296
0.327
0.369
0.400
0.443
0.488
0.525
0.555
0.598
0.642
0.670
0.706
0.742
0.768
0.785
0.801
0.818
0.832
0.840
0.847
0.845
0.838
0.821
0.808
0.780
0.750
0.721
0.692
0.650
0.605
0.566
0.516
0.483
0.438
0.400
0.361
0.323
0.289
0.257
0.191
0.231
0.260
0.304
0.343
0.372
0.409
0.449
0.489
0.516
0.553
0.586
0.619
0.650
0.676
0.705
0.729
0.743
0.756
0.767
0.776
0.785
0.783
0.770
0.763
0.745
0.725
0.706
0.675
0.643
0.598
0.560
0.525
0.486
0.449
0.410
0.378
0.342
0.306
0.275
0.234
0.169
0.206
0.237
0.274
0.310
0.340
0.377
0.407
0.442
0.473
0.499
0.530
0.564
0.595
0.621
0.643
0.665
0.687
0.698
0.706
0.714
0.706
0.706
0.705
0.697
0.684
0.669
0.647
0.619
0.579
0.550
0.523
0.484
0.445
0.414
0.385
0.352
0.318
0.288
0.249
0.216
0.153
0.179
0.211
0.248
0.273
0.309
0.346
0.370
0.402
0.428
0.456
0.483
0.505
0.542
0.564
0.581
0.606
0.622
0.632
0.636
0.639
0.649
0.643
0.637
0.628
0.622
0.613
0.589
0.564
0.535
0.505
0.467
0.438
0.410
0.385
0.359
0.324
0.289
0.258
0.229
0.204
0.236
0.254
0.269
0.280
0.291
0.302
0.312
0.319
0.330
0.332
0.325
0.326
0.324
0.323
0.318
0.320
0.314
0.306
0.305
0.299
0.308
0.303
0.305
0.310
0.318
0.313
0.322
0.321
0.327
0.336
0.338
0.331
0.331
0.327
0.318
0.305
0.292
0.277
0.265
0.247
0.230
0.266
0.283
0.299
0.320
0.333
0.346
0.356
0.370
0.372
0.374
0.376
0.377
0.371
0.365
0.363
0.361
0.358
0.350
0.347
0.355
0.354
0.348
0.353
0.354
0.362
0.357
0.366
0.367
0.374
0.379
0.382
0.370
0.369
0.366
0.360
0.345
0.334
0.318
0.300
0.281
0.264
0.293
0.322
0.339
0.354
0.372
0.384
0.405
0.411
0.414
0.420
0.423
0.426
0.425
0.415
0.415
0.408
0.401
0.400
0.396
0.397
0.399
0.399
0.406
0.404
0.411
0.408
0.417
0.417
0.421
0.426
0.427
0.427
0.417
0.409
0.398
0.388
0.370
0.356
0.332
0.315
0.296
0.333
0.356
0.378
0.394
0.416
0.432
0.446
0.452
0.460
0.472
0.475
0.474
0.471
0.469
0.462
0.453
0.445
0.444
0.446
0.457
0.455
0.460
0.463
0.466
0.459
0.468
0.467
0.467
0.467
0.475
0.478
0.479
0.468
0.463
0.452
0.437
0.419
0.391
0.373
0.346
0.325
0.366
0.391
0.412
0.434
0.457
0.478
0.493
0.503
0.511
0.520
0.524
0.528
0.525
0.525
0.522
0.507
0.498
0.505
0.504
0.504
0.517
0.522
0.522
0.524
0.522
0.518
0.518
0.525
0.531
0.527
0.531
0.531
0.527
0.505
0.496
0.483
0.461
0.436
0.416
0.386
0.353
0.395
0.421
0.443
0.467
0.496
0.524
0.539
0.552
0.563
0.574
0.573
0.578
0.573
0.575
0.568
0.554
0.549
0.554
0.555
0.568
0.580
0.576
0.575
0.587
0.589
0.581
0.574
0.574
0.580
0.578
0.586
0.579
0.575
0.556
0.545
0.531
0.509
0.478
0.450
0.425
0.395
0.421
0.452
0.481
0.517
0.539
0.571
0.589
0.604
0.621
0.632
0.636
0.630
0.634
0.631
0.625
0.602
0.597
0.609
0.612
0.628
0.629
0.631
0.637
0.636
0.643
0.638
0.627
0.633
0.628
0.630
0.629
0.629
0.624
0.605
0.590
0.570
0.551
0.526
0.492
0.459
0.423
0.449
0.486
0.518
0.552
0.583
0.610
0.631
0.651
0.672
0.683
0.691
0.690
0.685
0.685
0.677
0.674
0.687
0.680
0.662
0.682
0.686
0.686
0.694
0.692
0.696
0.690
0.688
0.687
0.685
0.682
0.673
0.672
0.667
0.649
0.631
0.614
0.591
0.560
0.532
0.490
0.452
0.478
0.515
0.558
0.588
0.612
0.651
0.676
0.699
0.722
0.732
0.737
0.735
0.737
0.732
0.728
0.726
0.732
0.733
0.748
0.750
0.738
0.738
0.739
0.746
0.753
0.761
0.751
0.734
0.731
0.736
0.726
0.720
0.714
0.699
0.668
0.648
0.625
0.593
0.563
0.528
0.487
0.502
0.541
0.582
0.614
0.648
0.684
0.717
0.750
0.768
0.778
0.789
0.794
0.795
0.798
0.795
0.789
0.804
0.802
0.816
0.812
0.812
0.816
0.808
0.799
0.809
0.819
0.811
0.796
0.792
0.784
0.781
0.770
0.754
0.734
0.714
0.689
0.658
0.624
0.589
0.555
0.514
0.523
0.559
0.606
0.644
0.681
0.724
0.756
0.787
0.814
0.827
0.837
0.838
0.856
0.848
0.845
0.853
0.866
0.870
0.879
0.874
0.868
0.880
0.873
0.863
0.869
0.866
0.858
0.849
0.835
0.834
0.826
0.809
0.796
0.777
0.751
0.717
0.691
0.654
0.615
0.575
0.533
0.535
0.586
0.636
0.673
0.710
0.753
0.790
0.829
0.846
0.862
0.879
0.886
0.908
0.906
0.896
0.914
0.921
0.923
0.928
0.941
0.938
0.933
0.921
0.927
0.921
0.920
0.918
0.900
0.889
0.878
0.872
0.858
0.838
0.810
0.782
0.750
0.721
0.678
0.641
0.595
0.555
0.557
0.602
0.650
0.691
0.737
0.784
0.822
0.854
0.878
0.904
0.921
0.943
0.953
0.951
0.955
0.967
0.972
0.980
0.996
0.991
0.994
0.995
0.997
0.979
0.982
0.963
0.956
0.943
0.936
0.915
0.904
0.892
0.878
0.851
0.813
0.774
0.744
0.707
0.655
0.611
0.566
0.564
0.614
0.660
0.711
0.764
0.802
0.841
0.886
0.917
0.942
0.966
0.978
0.990
0.998
0.995
1.011
1.023
1.033
1.049
1.047
1.051
1.058
1.051
1.038
1.033
1.020
1.008
0.984
0.968
0.952
0.938
0.916
0.902
0.877
0.844
0.803
0.758
0.720
0.680
0.628
0.577
0.571
0.619
0.676
0.725
0.783
0.823
0.869
0.911
0.941
0.973
0.993
1.005
1.026
1.033
1.037
1.063
1.081
1.095
1.107
1.100
1.104
1.108
1.104
1.094
1.086
1.067
1.044
1.023
1.010
0.997
0.969
0.940
0.920
0.893
0.855
0.819
0.780
0.736
0.682
0.637
0.587
0.569
0.631
0.686
0.743
0.790
0.838
0.880
0.924
0.969
0.996
1.012
1.032
1.047
1.069
1.085
1.114
1.125
1.132
1.146
1.143
1.143
1.144
1.146
1.139
1.129
1.126
1.093
1.062
1.051
1.031
1.006
0.978
0.954
0.909
0.873
0.835
0.790
0.739
0.692
0.639
0.591
0.575
0.635
0.694
0.748
0.802
0.844
0.892
0.938
0.986
1.010
1.037
1.061
1.081
1.105
1.140
1.140
1.165
1.170
1.188
1.187
1.181
1.183
1.188
1.170
1.164
1.163
1.144
1.099
1.078
1.055
1.022
0.996
0.965
0.930
0.887
0.839
0.797
0.751
0.690
0.640
0.579
0.577
0.638
0.691
0.753
0.802
0.847
0.897
0.948
0.986
1.027
1.053
1.089
1.114
1.143
1.163
1.176
1.202
1.204
1.215
1.212
1.218
1.220
1.218
1.212
1.200
1.182
1.176
1.147
1.103
1.077
1.044
1.020
0.978
0.935
0.897
0.847
0.799
0.747
0.688
0.637
0.575
0.569
0.631
0.684
0.747
0.798
0.848
0.894
0.947
0.985
1.034
1.074
1.106
1.129
1.160
1.183
1.203
1.227
1.228
1.244
1.251
1.253
1.249
1.239
1.240
1.230
1.207
1.189
1.168
1.141
1.096
1.059
1.032
0.999
0.950
0.908
0.858
0.800
0.743
0.683
0.627
0.571
0.562
0.622
0.680
0.738
0.793
0.846
0.893
0.948
1.000
1.042
1.089
1.121
1.151
1.177
1.208
1.228
1.251
1.252
1.258
1.279
1.278
1.268
1.263
1.258
1.252
1.236
1.210
1.175
1.149
1.106
1.068
1.032
0.997
0.954
0.902
0.857
0.801
0.745
0.690
0.617
0.558
0.555
0.609
0.672
0.726
0.786
0.837
0.888
0.953
0.994
1.041
1.088
1.124
1.158
1.184
1.221
1.244
1.260
1.280
1.287
1.301
1.304
1.289
1.283
1.277
1.260
1.251
1.222
1.193
1.161
1.113
1.071
1.029
0.993
0.950
0.898
0.849
0.789
0.738
0.678
0.607
0.550
0.544
0.595
0.655
0.707
0.772
0.832
0.892
0.942
0.994
1.046
1.090
1.125
1.173
1.196
1.227
1.256
1.263
1.289
1.300
1.313
1.315
1.316
1.313
1.292
1.270
1.251
1.229
1.199
1.169
1.121
1.078
1.029
0.994
0.954
0.896
0.837
0.781
0.723
0.671
0.601
0.539
0.524
0.580
0.643
0.697
0.756
0.821
0.878
0.927
0.983
1.034
1.092
1.127
1.168
1.200
1.233
1.255
1.272
1.291
1.308
1.305
1.319
1.328
1.316
1.305
1.284
1.259
1.232
1.209
1.181
1.130
1.080
1.024
0.982
0.938
0.886
0.833
0.769
0.713
0.656
0.588
0.518
0.505
0.557
0.612
0.679
0.732
0.804
0.866
0.912
0.970
1.023
1.086
1.128
1.167
1.199
1.222
1.250
1.277
1.287
1.292
1.309
1.325
1.320
1.324
1.304
1.295
1.264
1.236
1.206
1.164
1.122
1.070
1.014
0.969
0.925
0.868
0.818
0.752
0.691
0.638
0.573
0.510
0.486
0.538
0.590
0.652
0.709
0.771
0.835
0.894
0.950
1.011
1.065
1.123
1.159
1.194
1.222
1.246
1.261
1.283
1.293
1.312
1.315
1.321
1.318
1.312
1.288
1.252
1.233
1.200
1.155
1.113
1.059
1.004
0.955
0.907
0.854
0.799
0.734
0.677
0.615
0.554
0.492
0.462
0.513
0.572
0.630
0.687
0.748
0.815
0.873
0.930
0.988
1.048
1.093
1.150
1.185
1.213
1.228
1.251
1.270
1.289
1.299
1.308
1.318
1.309
1.293
1.277
1.252
1.224
1.192
1.146
1.100
1.043
0.999
0.940
0.890
0.836
0.778
0.709
0.652
0.590
0.534
0.475
0.438
0.487
0.548
0.608
0.669
0.726
0.793
0.849
0.905
0.970
1.020
1.072
1.121
1.158
1.192
1.214
1.236
1.257
1.273
1.290
1.297
1.296
1.287
1.269
1.253
1.235
1.210
1.167
1.134
1.093
1.032
0.985
0.924
0.873
0.818
0.759
0.693
0.636
0.575
0.517
0.463
0.417
0.463
0.519
0.582
0.638
0.698
0.763
0.822
0.873
0.938
0.990
1.040
1.082
1.126
1.161
1.192
1.217
1.238
1.256
1.265
1.274
1.265
1.263
1.255
1.234
1.217
1.182
1.147
1.118
1.072
1.015
0.966
0.905
0.853
0.791
0.735
0.675
0.614
0.557
0.501
0.448
0.390
0.435
0.485
0.543
0.601
0.665
0.735
0.794
0.849
0.906
0.958
1.010
1.058
1.102
1.133
1.170
1.192
1.213
1.231
1.236
1.231
1.232
1.229
1.227
1.208
1.191
1.160
1.128
1.086
1.040
0.996
0.945
0.875
0.824
0.770
0.715
0.650
0.594
0.534
0.476
0.416
0.365
0.417
0.468
0.518
0.580
0.634
0.690
0.766
0.817
0.878
0.928
0.974
1.034
1.075
1.107
1.140
1.154
1.179
1.197
1.202
1.196
1.191
1.188
1.186
1.178
1.164
1.136
1.107
1.058
1.008
0.963
0.910
0.843
0.793
0.740
0.680
0.622
0.565
0.506
0.449
0.401
0.341
0.382
0.438
0.491
0.547
0.598
0.653
0.722
0.784
0.832
0.895
0.943
0.991
1.030
1.069
1.103
1.125
1.132
1.143
1.152
1.162
1.161
1.153
1.142
1.134
1.112
1.097
1.067
1.019
0.971
0.931
0.888
0.818
0.766
0.714
0.649
0.595
0.541
0.484
0.433
0.382
0.314
0.355
0.409
0.462
0.509
0.570
0.631
0.692
0.741
0.796
0.850
0.897
0.938
0.974
1.007
1.038
1.069
1.089
1.105
1.116
1.121
1.131
1.126
1.109
1.088
1.062
1.038
1.014
0.977
0.938
0.900
0.856
0.787
0.729
0.679
0.620
0.572
0.519
0.455
0.400
0.345
0.300
0.335
0.381
0.437
0.477
0.539
0.593
0.649
0.693
0.737
0.805
0.847
0.884
0.922
0.960
1.004
1.031
1.052
1.067
1.076
1.080
1.082
1.079
1.066
1.046
1.021
0.996
0.962
0.930
0.886
0.849
0.807
0.742
0.691
0.642
0.589
0.530
0.480
0.423
0.374
0.330
0.278
0.311
0.361
0.413
0.456
0.501
0.555
0.609
0.655
0.698
0.746
0.803
0.845
0.881
0.917
0.954
0.981
1.010
1.021
1.034
1.041
1.038
1.030
1.016
1.001
0.982
0.949
0.920
0.879
0.838
0.801
0.769
0.701
0.652
0.598
0.555
0.502
0.454
0.397
0.357
0.310
0.263
0.297
0.343
0.382
0.430
0.473
0.523
0.576
0.618
0.662
0.707
0.748
0.797
0.828
0.870
0.904
0.928
0.951
0.975
0.981
0.984
0.980
0.978
0.966
0.958
0.933
0.905
0.876
0.839
0.799
0.765
0.718
0.660
0.609
0.565
0.524
0.470
0.424
0.378
0.335
0.294
0.246
0.280
0.320
0.366
0.406
0.443
0.495
0.540
0.579
0.624
0.667
0.708
0.747
0.779
0.816
0.845
0.868
0.890
0.910
0.923
0.924
0.931
0.929
0.922
0.907
0.877
0.853
0.821
0.795
0.766
0.729
0.681
0.618
0.574
0.524
0.481
0.442
0.396
0.358
0.305
0.267
0.220
0.255
0.296
0.339
0.382
0.416
0.466
0.500
0.541
0.582
0.620
0.660
0.691
0.727
0.761
0.787
0.812
0.830
0.840
0.859
0.868
0.871
0.869
0.863
0.845
0.826
0.799
0.769
0.745
0.717
0.678
0.626
0.573
0.530
0.496
0.455
0.408
0.367
0.328
0.290
0.253
0.202
0.230
0.273
0.314
0.345
0.379
0.424
0.459
0.493
0.529
0.575
0.609
0.640
0.666
0.706
0.727
0.750
0.768
0.783
0.796
0.807
0.816
0.815
0.804
0.790
0.774
0.745
0.723
0.701
0.664
0.620
0.576
0.535
0.498
0.462
0.422
0.384
0.346
0.313
0.277
0.238
0.176
0.210
0.250
0.275
0.321
0.352
0.388
0.427
0.461
0.492
0.519
0.556
0.594
0.614
0.648
0.672
0.689
0.710
0.726
0.737
0.743
0.741
0.741
0.734
0.727
0.709
0.684
0.664
0.644
0.614
0.566
0.541
0.503
0.469
0.433
0.395
0.363
0.328
0.293
0.255
0.220
0.160
0.187
0.220
0.255
0.289
0.318
0.355
0.384
0.418
0.446
0.475
0.505
0.530
0.564
0.594
0.616
0.636
0.652
0.662
0.675
0.678
0.676
0.672
0.670
0.664
0.654
0.630
0.616
0.595
0.556
0.528
0.501
0.466
0.428
0.398
0.370
0.337
0.296
0.266
0.235
0.207
0.144
0.165
0.190
0.227
0.260
0.288
0.318
0.349
0.381
0.403
0.432
0.459
0.481
0.509
0.538
0.560
0.580
0.597
0.603
0.607
0.611
0.615
0.616
0.611
0.606
0.596
0.574
0.564
0.533
0.510
0.488
0.448
0.422
0.390
0.367
0.339
0.305
0.275
0.244
0.219
0.195
0.231
0.249
0.265
0.276
0.288
0.300
0.310
0.323
0.327
0.326
0.329
0.328
0.331
0.331
0.327
0.331
0.322
0.317
0.315
0.313
0.314
0.320
0.322
0.322
0.323
0.327
0.326
0.326
0.331
0.334
0.335
0.328
0.326
0.322
0.311
0.301
0.285
0.270
0.254
0.240
0.226
0.261
0.280
0.295
0.308
0.329
0.339
0.359
0.365
0.371
0.372
0.372
0.374
0.378
0.374
0.373
0.373
0.367
0.358
0.362
0.362
0.364
0.360
0.367
0.367
0.370
0.368
0.375
0.372
0.373
0.383
0.384
0.379
0.368
0.364
0.357
0.343
0.326
0.309
0.288
0.273
0.252
0.288
0.312
0.330
0.344
0.364
0.385
0.403
0.410
0.416
0.422
0.422
0.427
0.425
0.425
0.426
0.421
0.415
0.415
0.412
0.402
0.413
0.415
0.414
0.420
0.419
0.413
0.424
0.429
0.426
0.430
0.431
0.428
0.416
0.402
0.395
0.384
0.365
0.350
0.330
0.304
0.284
0.321
0.342
0.363
0.388
0.405
0.430
0.441
0.451
0.467
0.472
0.477
0.478
0.475
0.471
0.473
0.467
0.461
0.458
0.463
0.465
0.468
0.468
0.475
0.467
0.479
0.469
0.470
0.475
0.481
0.477
0.478
0.477
0.468
0.458
0.446
0.426
0.411
0.384
0.366
0.338
0.317
0.353
0.381
0.404
0.427
0.446
0.469
0.486
0.495
0.516
0.521
0.533
0.532
0.532
0.539
0.525
0.519
0.515
0.519
0.518
0.518
0.527
0.532
0.530
0.531
0.534
0.526
0.526
0.529
0.533
0.529
0.528
0.527
0.522
0.501
0.491
0.477
0.454
0.433
0.404
0.376
0.345
0.386
0.412
0.439
0.464
0.489
0.519
0.533
0.544
0.558
0.571
0.583
0.583
0.580
0.585
0.575
0.566
0.563
0.566
0.570
0.582
0.586
0.581
0.588
0.588
0.596
0.598
0.584
0.577
0.582
0.582
0.579
0.577
0.569
0.556
0.540
0.525
0.502
0.474
0.445
0.416
0.382
0.411
0.439
0.472
0.504
0.528
0.555
0.574
0.586
0.616
0.624
0.630
0.631
0.632
0.628
0.624
0.613
0.609
0.624
0.624
0.635
0.639
0.645
0.648
0.646
0.649
0.647
0.633
0.633
0.629
0.629
0.622
0.620
0.613
0.597
0.580
0.563
0.543
0.519
0.487
0.447
0.413
0.434
0.472
0.508
0.535
0.568
0.592
0.618
0.647
0.665
0.673
0.680
0.681
0.689
0.686
0.680
0.679
0.674
0.669
0.675
0.689
0.696
0.704
0.702
0.708
0.706
0.695
0.689
0.685
0.680
0.679
0.669
0.662
0.653
0.642
0.617
0.600
0.578
0.553
0.522
0.487
0.448
0.463
0.499
0.542
0.571
0.606
0.641
0.671
0.688
0.710
0.719
0.726
0.726
0.737
0.732
0.730
0.731
0.734
0.728
0.747
0.754
0.757
0.749
0.746
0.752
0.757
0.757
0.749
0.733
0.727
0.730
0.721
0.713
0.701
0.684
0.656
0.635
0.612
0.583
0.550
0.518
0.476
0.485
0.532
0.570
0.600
0.641
0.677
0.703
0.732
0.757
0.764
0.781
0.786
0.793
0.795
0.788
0.784
0.788
0.792
0.803
0.817
0.814
0.816
0.811
0.808
0.815
0.810
0.812
0.790
0.789
0.777
0.771
0.754
0.744
0.722
0.701
0.676
0.640
0.611
0.578
0.541
0.501
0.509
0.554
0.593
0.630
0.674
0.716
0.741
0.772
0.799
0.815
0.824
0.827
0.840
0.843
0.845
0.846
0.860
0.847
0.865
0.869
0.871
0.868
0.858
0.860
0.870
0.868
0.858
0.850
0.832
0.831
0.823
0.804
0.780
0.765
0.729
0.703
0.676
0.639
0.603
0.563
0.525
0.521
0.572
0.622
0.658
0.700
0.736
0.774
0.808
0.835
0.853
0.865
0.874
0.888
0.897
0.891
0.911
0.918
0.916
0.927
0.924
0.927
0.924
0.912
0.915
0.914
0.916
0.908
0.903
0.883
0.868
0.860
0.847
0.826
0.800
0.771
0.730
0.697
0.664
0.625
0.583
0.539
0.538
0.596
0.636
0.675
0.722
0.762
0.804
0.841
0.863
0.881
0.902
0.922
0.939
0.940
0.940
0.962
0.968
0.965
0.972
0.979
0.984
0.970
0.968
0.970
0.966
0.962
0.953
0.949
0.926
0.912
0.898
0.884
0.856
0.832
0.801
0.757
0.722
0.684
0.640
0.599
0.553
0.548
0.604
0.647
0.690
0.743
0.782
0.826
0.864
0.893
0.916
0.951
0.965
0.984
0.989
0.989
1.008
1.011
1.013
1.029
1.033
1.040
1.034
1.023
1.020
1.016
1.000
0.994
0.985
0.971
0.947
0.923
0.907
0.887
0.860
0.826
0.781
0.744
0.703
0.658
0.606
0.564
0.555
0.607
0.656
0.714
0.757
0.802
0.842
0.884
0.921
0.954
0.979
0.995
1.013
1.018
1.028
1.051
1.051
1.056
1.075
1.085
1.090
1.084
1.076
1.072
1.058
1.048
1.027
1.017
0.997
0.979
0.953
0.930
0.904
0.876
0.831
0.800
0.761
0.714
0.667
0.621
0.570
0.558
0.613
0.670
0.726
0.768
0.810
0.856
0.906
0.942
0.969
1.000
1.014
1.036
1.056
1.064
1.076
1.098
1.108
1.127
1.133
1.131
1.134
1.121
1.122
1.105
1.088
1.073
1.046
1.029
1.015
0.987
0.958
0.933
0.886
0.848
0.807
0.766
0.719
0.673
0.624
0.573
0.557
0.614
0.673
0.731
0.774
0.822
0.869
0.916
0.961
0.986
1.019
1.039
1.059
1.077
1.089
1.123
1.135
1.143
1.161
1.172
1.171
1.166
1.154
1.149
1.143
1.137
1.119
1.080
1.053
1.036
0.998
0.971
0.943
0.902
0.866
0.822
0.774
0.722
0.674
0.624
0.570
0.554
0.620
0.673
0.728
0.777
0.820
0.877
0.928
0.965
1.002
1.034
1.055
1.075
1.099
1.130
1.150
1.173
1.181
1.193
1.202
1.199
1.199
1.194
1.189
1.174
1.164
1.146
1.116
1.076
1.053
1.018
0.988
0.957
0.919
0.868
0.829
0.780
0.729
0.672
0.619
0.562
0.551
0.613
0.669
0.726
0.774
0.821
0.875
0.924
0.962
1.008
1.036
1.068
1.097
1.132
1.156
1.181
1.195
1.206
1.226
1.233
1.235
1.230
1.218
1.218
1.203
1.186
1.172
1.139
1.100
1.066
1.039
1.002
0.961
0.917
0.881
0.832
0.782
0.725
0.668
0.610
0.559
0.546
0.602
0.659
0.716
0.765
0.813
0.877
0.924
0.972
1.004
1.048
1.083
1.113
1.140
1.180
1.195
1.211
1.231
1.246
1.254
1.253
1.242
1.243
1.237
1.225
1.207
1.187
1.157
1.124
1.073
1.051
1.014
0.974
0.922
0.883
0.837
0.773
0.724
0.668
0.604
0.542
0.525
0.586
0.646
0.707
0.762
0.807
0.864
0.921
0.965
1.008
1.054
1.093
1.129
1.165
1.188
1.220
1.231
1.251
1.258
1.263
1.268
1.261
1.259
1.254
1.236
1.226
1.199
1.163
1.132
1.088
1.048
1.010
0.972
0.921
0.876
0.829
0.771
0.714
0.660
0.587
0.531
0.510
0.571
0.625
0.690
0.743
0.795
0.854
0.909
0.957
1.005
1.055
1.088
1.122
1.165
1.191
1.226
1.244
1.259
1.268
1.287
1.272
1.281
1.280
1.269
1.247
1.229
1.204
1.177
1.131
1.089
1.046
1.003
0.966
0.925
0.863
0.816
0.760
0.704
0.637
0.578
0.518
0.503
0.551
0.608
0.670
0.727
0.786
0.843
0.899
0.947
1.006
1.041
1.085
1.130
1.173
1.196
1.222
1.249
1.260
1.275
1.280
1.290
1.289
1.294
1.268
1.254
1.231
1.200
1.176
1.141
1.090
1.051
0.995
0.958
0.913
0.850
0.803
0.744
0.685
0.625
0.565
0.506
0.487
0.536
0.595
0.650
0.704
0.765
0.830
0.875
0.925
0.989
1.041
1.079
1.133
1.167
1.188
1.217
1.244
1.254
1.259
1.278
1.294
1.298
1.284
1.277
1.259
1.229
1.203
1.180
1.131
1.081
1.038
0.987
0.944
0.898
0.839
0.782
0.728
0.672
0.618
0.558
0.489
0.467
0.519
0.575
0.631
0.687
0.745
0.811
0.857
0.908
0.965
1.019
1.068
1.113
1.156
1.182
1.206
1.224
1.243
1.258
1.276
1.288
1.287
1.276
1.272
1.258
1.225
1.200
1.171
1.118
1.079
1.028
0.972
0.926
0.877
0.825
0.763
0.707
0.651
0.595
0.527
0.471
0.444
0.494
0.550
0.608
0.660
0.720
0.784
0.830
0.890
0.948
1.005
1.048
1.085
1.136
1.167
1.189
1.208
1.231
1.250
1.259
1.269
1.275
1.273
1.263
1.241
1.218
1.194
1.153
1.104
1.064
1.008
0.952
0.907
0.862
0.809
0.746
0.686
0.634
0.574
0.516
0.459
0.422
0.472
0.526
0.578
0.634
0.690
0.747
0.809
0.867
0.925
0.984
1.023
1.071
1.113
1.146
1.171
1.191
1.219
1.236
1.243
1.241
1.255
1.259
1.238
1.219
1.196
1.161
1.135
1.083
1.045
1.001
0.947
0.892
0.846
0.792
0.729
0.668
0.612
0.552
0.498
0.438
0.397
0.445
0.497
0.551
0.612
0.660
0.726
0.782
0.848
0.899
0.954
0.998
1.039
1.086
1.125
1.154
1.175
1.199
1.211
1.226
1.231
1.232
1.223
1.215
1.203
1.177
1.142
1.108
1.066
1.030
0.984
0.928
0.877
0.826
0.768
0.706
0.647
0.595
0.528
0.473
0.421
0.373
0.416
0.463
0.520
0.579
0.637
0.697
0.762
0.815
0.860
0.915
0.966
1.016
1.054
1.094
1.126
1.157
1.170
1.182
1.199
1.202
1.191
1.188
1.184
1.176
1.152
1.121
1.083
1.046
1.001
0.953
0.898
0.846
0.788
0.731
0.677
0.619
0.564
0.506
0.454
0.398
0.353
0.395
0.445
0.487
0.544
0.600
0.663
0.728
0.780
0.832
0.881
0.942
0.982
1.020
1.063
1.086
1.121
1.135
1.157
1.166
1.163
1.160
1.145
1.141
1.133
1.120
1.092
1.055
1.016
0.976
0.929
0.866
0.815
0.766
0.710
0.652
0.595
0.546
0.486
0.432
0.380
0.323
0.371
0.419
0.461
0.514
0.571
0.620
0.691
0.743
0.792
0.857
0.911
0.953
0.990
1.025
1.054
1.081
1.106
1.108
1.111
1.113
1.114
1.112
1.095
1.089
1.064
1.056
1.023
0.985
0.939
0.896
0.843
0.790
0.741
0.687
0.624
0.572
0.516
0.465
0.411
0.362
0.303
0.338
0.390
0.430
0.481
0.545
0.597
0.658
0.712
0.754
0.799
0.856
0.897
0.934
0.964
1.000
1.022
1.047
1.061
1.072
1.074
1.081
1.082
1.065
1.038
1.019
1.008
0.975
0.932
0.901
0.864
0.813
0.759
0.703
0.654
0.596
0.545
0.491
0.437
0.386
0.330
0.280
0.318
0.364
0.406
0.455
0.503
0.555
0.614
0.661
0.717
0.754
0.806
0.846
0.879
0.912
0.947
0.983
1.005
1.021
1.026
1.034
1.031
1.022
1.014
1.000
0.983
0.954
0.923
0.885
0.854
0.821
0.759
0.714
0.657
0.609
0.558
0.505
0.461
0.405
0.361
0.310
0.263
0.295
0.337
0.378
0.424
0.471
0.526
0.569
0.624
0.666
0.703
0.759
0.798
0.834
0.866
0.897
0.930
0.954
0.972
0.983
0.987
0.986
0.975
0.972
0.958
0.937
0.915
0.882
0.846
0.806
0.778
0.724
0.671
0.624
0.574
0.524
0.482
0.435
0.381
0.340
0.291
0.245
0.279
0.319
0.357
0.399
0.448
0.496
0.537
0.586
0.628
0.666
0.711
0.755
0.789
0.824
0.855
0.879
0.897
0.922
0.934
0.941
0.938
0.936
0.925
0.914
0.891
0.863
0.840
0.811
0.768
0.730
0.678
0.627
0.585
0.538
0.498
0.450
0.405
0.360
0.323
0.272
0.227
0.259
0.299
0.334
0.376
0.419
0.470
0.504
0.546
0.587
0.628
0.666
0.704
0.736
0.770
0.801
0.830
0.846
0.860
0.877
0.891
0.892
0.889
0.883
0.862
0.834
0.813
0.786
0.765
0.727
0.680
0.642
0.590
0.551
0.498
0.461
0.427
0.382
0.333
0.290
0.250
0.201
0.237
0.272
0.309
0.346
0.385
0.437
0.470
0.505
0.547
0.585
0.618
0.654
0.690
0.715
0.746
0.769
0.790
0.804
0.815
0.825
0.834
0.831
0.820
0.797
0.784
0.763
0.743
0.716
0.677
0.632
0.590
0.541
0.504
0.467
0.432
0.392
0.350
0.312
0.267
0.236
0.180
0.221
0.250
0.280
0.319
0.353
0.400
0.434
0.463
0.495
0.536
0.573
0.609
0.632
0.669
0.690
0.708
0.723
0.746
0.763
0.769
0.776
0.773
0.755
0.744
0.724
0.704
0.687
0.666
0.626
0.588
0.545
0.511
0.474
0.443
0.410
0.370
0.330
0.293
0.255
0.220
0.166
0.190
0.228
0.251
0.288
0.328
0.362
0.403
0.430
0.459
0.485
0.531
0.552
0.582
0.608
0.640
0.658
0.672
0.686
0.699
0.703
0.706
0.696
0.693
0.690
0.665
0.654
0.638
0.615
0.578
0.544
0.512
0.472
0.446
0.417
0.377
0.346
0.308
0.270
0.236
0.210
0.150
0.176
0.195
0.228
0.266
0.295
0.326
0.354
0.392
0.416
0.444
0.470
0.503
0.534
0.556
0.582
0.606
0.622
0.629
0.638
0.637
0.643
0.645
0.642
0.623
0.612
0.606
0.588
0.559
0.530
0.503
0.470
0.441
0.415
0.380
0.353
0.312
0.284
0.250
0.224
0.197
0.135
0.150
0.175
0.201
0.232
0.262
0.295
0.321
0.349
0.376
0.402
0.427
0.452
0.479
0.502
0.532
0.542
0.561
0.568
0.575
0.581
0.585
0.580
0.585
0.573
0.561
0.548
0.532
0.503
0.480
0.451
0.425
0.397
0.368
0.345
0.320
0.291
0.258
0.234
0.208
0.181
0.229
0.246
0.259
0.271
0.283
0.300
0.307
0.318
0.324
0.327
0.332
0.335
0.336
0.338
0.334
0.335
0.328
0.325
0.320
0.324
0.323
0.325
0.334
0.333
0.329
0.330
0.334
0.332
0.331
0.332
0.332
0.326
0.319
0.314
0.306
0.293
0.277
0.265
0.249
0.235
0.216
0.255
0.273
0.289
0.302
0.320
0.338
0.356
0.363
0.366
0.373
0.379
0.381
0.384
0.381
0.381
0.382
0.374
0.366
0.369
0.372
0.368
0.370
0.380
0.383
0.370
0.369
0.378
0.382
0.378
0.380
0.379
0.373
0.360
0.355
0.346
0.336
0.318
0.300
0.282
0.262
0.246
0.283
0.301
0.323
0.344
0.358
0.382
0.395
0.403
0.411
0.423
0.421
0.432
0.431
0.432
0.436
0.432
0.427
0.424
0.420
0.418
0.413
0.430
0.424
0.427
0.432
0.423
0.424
0.429
0.428
0.430
0.430
0.427
0.414
0.403
0.390
0.378
0.358
0.337
0.320
0.295
0.276
0.313
0.334
0.355
0.379
0.398
0.421
0.433
0.444
0.464
0.468
0.475
0.478
0.478
0.482
0.483
0.479
0.474
0.474
0.470
0.469
0.479
0.482
0.477
0.480
0.484
0.474
0.476
0.477
0.479
0.474
0.475
0.471
0.465
0.449
0.438
0.419
0.404
0.380
0.356
0.327
0.303
0.341
0.364
0.389
0.413
0.435
0.463
0.477
0.494
0.511
0.521
0.531
0.535
0.530
0.538
0.535
0.531
0.527
0.530
0.525
0.520
0.539
0.537
0.537
0.540
0.540
0.542
0.531
0.533
0.537
0.535
0.528
0.525
0.518
0.500
0.484
0.470
0.448
0.420
0.393
0.367
0.333
0.368
0.393
0.421
0.449
0.477
0.508
0.523
0.542
0.556
0.574
0.585
0.583
0.583
0.585
0.582
0.580
0.580
0.576
0.582
0.586
0.594
0.593
0.595
0.597
0.599
0.601
0.598
0.583
0.586
0.583
0.578
0.574
0.565
0.550
0.532
0.516
0.488
0.467
0.434
0.401
0.373
0.396
0.423
0.465
0.494
0.518
0.543
0.564
0.584
0.610
0.620
0.628
0.631
0.634
0.635
0.628
0.623
0.625
0.634
0.634
0.639
0.643
0.652
0.658
0.657
0.651
0.647
0.649
0.639
0.633
0.630
0.625
0.617
0.608
0.594
0.572
0.554
0.533
0.508
0.476
0.436
0.405
0.418
0.464
0.497
0.523
0.554
0.588
0.611
0.635
0.653
0.664
0.673
0.680
0.691
0.690
0.678
0.677
0.680
0.686
0.684
0.697
0.704
0.714
0.714
0.717
0.711
0.701
0.697
0.690
0.683
0.680
0.665
0.656
0.648
0.635
0.615
0.589
0.567
0.541
0.510
0.475
0.436
0.446
0.486
0.522
0.555
0.586
0.623
0.654
0.687
0.699
0.711
0.721
0.727
0.741
0.740
0.736
0.731
0.734
0.736
0.736
0.758
0.768
0.761
0.759
0.762
0.766
0.756
0.747
0.740
0.730
0.730
0.719
0.708
0.690
0.670
0.649
0.624
0.598
0.570
0.538
0.505
0.463
0.467
0.514
0.548
0.582
0.629
0.662
0.690
0.718
0.738
0.753
0.764
0.777
0.788
0.788
0.789
0.784
0.789
0.803
0.817
0.816
0.821
0.818
0.823
0.817
0.821
0.815
0.809
0.799
0.787
0.772
0.760
0.748
0.732
0.713
0.690
0.659
0.629
0.596
0.562
0.528
0.492
0.486
0.531
0.570
0.611
0.654
0.696
0.726
0.757
0.782
0.803
0.812
0.818
0.834
0.838
0.845
0.845
0.845
0.853
0.861
0.871
0.879
0.873
0.867
0.870
0.873
0.860
0.855
0.841
0.824
0.816
0.807
0.793
0.767
0.751
0.718
0.690
0.662
0.624
0.584
0.547
0.509
0.501
0.552
0.598
0.640
0.685
0.723
0.758
0.792
0.815
0.833
0.843
0.855
0.880
0.887
0.886
0.887
0.897
0.903
0.918
0.922
0.920
0.915
0.913
0.911
0.916
0.910
0.896
0.889
0.866
0.853
0.842
0.831
0.803
0.780
0.750
0.716
0.682
0.649
0.609
0.567
0.524
0.521
0.571
0.615
0.658
0.702
0.749
0.788
0.815
0.845
0.863
0.883
0.901
0.920
0.928
0.932
0.950
0.945
0.953
0.965
0.964
0.962
0.967
0.958
0.955
0.949
0.947
0.943
0.940
0.913
0.889
0.873
0.861
0.841
0.815
0.782
0.737
0.702
0.668
0.624
0.583
0.538
0.531
0.582
0.626
0.669
0.727
0.758
0.804
0.837
0.867
0.897
0.923
0.935
0.952
0.961
0.971
0.988
0.994
0.997
1.008
1.012
1.014
1.019
1.018
1.014
1.001
0.990
0.983
0.979
0.957
0.928
0.905
0.887
0.865
0.838
0.802
0.764
0.722
0.678
0.637
0.590
0.548
0.537
0.585
0.634
0.688
0.736
0.781
0.824
0.861
0.892
0.928
0.952
0.971
0.993
1.004
1.020
1.032
1.038
1.036
1.049
1.064
1.065
1.061
1.059
1.054
1.042
1.029
1.014
1.009
0.986
0.962
0.938
0.917
0.880
0.856
0.823
0.778
0.739
0.696
0.646
0.599
0.550
0.536
0.591
0.643
0.695
0.749
0.792
0.826
0.875
0.912
0.945
0.980
0.996
1.016
1.038
1.048
1.066
1.069
1.080
1.097
1.107
1.110
1.107
1.106
1.100
1.087
1.066
1.040
1.036
1.015
0.989
0.958
0.939
0.908
0.869
0.830
0.788
0.746
0.698
0.654
0.603
0.556
0.531
0.591
0.641
0.703
0.746
0.794
0.845
0.887
0.929
0.961
1.000
1.019
1.033
1.057
1.069
1.088
1.100
1.130
1.152
1.155
1.144
1.145
1.137
1.133
1.125
1.110
1.088
1.066
1.041
1.015
0.984
0.954
0.921
0.883
0.842
0.797
0.750
0.702
0.651
0.606
0.553
0.527
0.588
0.652
0.704
0.748
0.797
0.846
0.896
0.935
0.976
1.010
1.030
1.055
1.084
1.092
1.123
1.146
1.158
1.173
1.169
1.176
1.172
1.172
1.163
1.163
1.138
1.115
1.088
1.055
1.031
0.998
0.974
0.938
0.894
0.847
0.804
0.759
0.709
0.647
0.598
0.540
0.528
0.584
0.644
0.696
0.746
0.793
0.843
0.895
0.942
0.987
1.014
1.043
1.064
1.086
1.121
1.147
1.173
1.186
1.198
1.193
1.204
1.200
1.193
1.189
1.180
1.164
1.142
1.110
1.072
1.040
1.008
0.978
0.940
0.900
0.854
0.809
0.758
0.704
0.650
0.591
0.534
0.515
0.573
0.630
0.690
0.741
0.785
0.842
0.890
0.938
0.979
1.010
1.043
1.066
1.105
1.139
1.168
1.191
1.204
1.220
1.223
1.218
1.219
1.220
1.208
1.195
1.183
1.156
1.115
1.090
1.045
1.025
0.979
0.943
0.894
0.855
0.802
0.746
0.698
0.648
0.582
0.525
0.506
0.560
0.616
0.673
0.728
0.775
0.828
0.885
0.936
0.970
1.007
1.050
1.086
1.118
1.162
1.189
1.204
1.216
1.223
1.238
1.232
1.234
1.236
1.225
1.207
1.190
1.171
1.132
1.093
1.049
1.025
0.984
0.940
0.894
0.849
0.804
0.743
0.683
0.632
0.569
0.511
0.491
0.543
0.605
0.666
0.714
0.768
0.820
0.876
0.920
0.960
1.005
1.051
1.081
1.123
1.159
1.182
1.211
1.218
1.228
1.243
1.243
1.244
1.240
1.231
1.219
1.205
1.168
1.127
1.098
1.060
1.015
0.973
0.925
0.885
0.836
0.786
0.729
0.671
0.616
0.554
0.499
0.479
0.534
0.586
0.644
0.697
0.758
0.807
0.859
0.903
0.953
1.008
1.040
1.082
1.123
1.149
1.175
1.202
1.219
1.226
1.245
1.249
1.251
1.248
1.238
1.223
1.201
1.174
1.127
1.092
1.054
1.006
0.967
0.926
0.874
0.819
0.770
0.717
0.649
0.602
0.546
0.486
0.458
0.512
0.570
0.624
0.686
0.742
0.792
0.836
0.889
0.945
0.998
1.034
1.076
1.117
1.141
1.166
1.201
1.216
1.227
1.238
1.258
1.263
1.243
1.235
1.221
1.190
1.169
1.142
1.093
1.048
1.007
0.952
0.913
0.857
0.803
0.760
0.701
0.643
0.577
0.528
0.460
0.440
0.490
0.552
0.604
0.656
0.718
0.773
0.821
0.871
0.932
0.980
1.030
1.061
1.101
1.135
1.156
1.183
1.207
1.222
1.228
1.246
1.246
1.247
1.232
1.215
1.186
1.161
1.132
1.079
1.036
0.988
0.938
0.896
0.847
0.784
0.736
0.682
0.627
0.564
0.511
0.452
0.419
0.470
0.519
0.578
0.629
0.682
0.745
0.794
0.844
0.909
0.960
1.004
1.047
1.088
1.118
1.140
1.165
1.190
1.209
1.224
1.226
1.233
1.233
1.230
1.197
1.168
1.141
1.107
1.066
1.022
0.975
0.925
0.876
0.827
0.771
0.719
0.664
0.606
0.548
0.491
0.436
0.404
0.447
0.499
0.558
0.608
0.660
0.720
0.771
0.818
0.893
0.935
0.976
1.020
1.061
1.101
1.126
1.150
1.171
1.194
1.203
1.202
1.209
1.224
1.205
1.180
1.160
1.129
1.078
1.035
0.999
0.953
0.904
0.858
0.809
0.753
0.700
0.641
0.579
0.526
0.470
0.420
0.374
0.428
0.475
0.532
0.585
0.634
0.694
0.743
0.796
0.849
0.904
0.947
0.993
1.044
1.081
1.111
1.129
1.147
1.163
1.176
1.190
1.189
1.183
1.166
1.159
1.128
1.092
1.058
1.017
0.980
0.933
0.883
0.836
0.787
0.735
0.673
0.614
0.561
0.500
0.449
0.400
0.352
0.392
0.449
0.497
0.548
0.592
0.657
0.712
0.767
0.821
0.878
0.928
0.974
1.012
1.052
1.086
1.109
1.122
1.135
1.153
1.162
1.153
1.141
1.134
1.125
1.108
1.068
1.031
1.000
0.957
0.910
0.862
0.811
0.757
0.702
0.646
0.593
0.537
0.485
0.432
0.380
0.329
0.369
0.417
0.458
0.516
0.562
0.627
0.684
0.739
0.790
0.838
0.897
0.944
0.977
1.014
1.045
1.066
1.093
1.108
1.125
1.117
1.109
1.107
1.096
1.079
1.064
1.047
1.007
0.978
0.931
0.885
0.837
0.775
0.731
0.681
0.625
0.565
0.518
0.467
0.407
0.361
0.314
0.352
0.399
0.439
0.486
0.526
0.597
0.652
0.711
0.761
0.803
0.855
0.899
0.940
0.967
1.000
1.030
1.057
1.070
1.068
1.070
1.065
1.056
1.048
1.041
1.026
1.008
0.976
0.934
0.902
0.849
0.801
0.748
0.701
0.657
0.591
0.539
0.489
0.439
0.390
0.338
0.281
0.319
0.370
0.412
0.456
0.502
0.560
0.614
0.663
0.717
0.757
0.815
0.847
0.891
0.924
0.951
0.979
0.995
1.009
1.016
1.021
1.023
1.020
1.012
0.996
0.982
0.962
0.932
0.887
0.856
0.810
0.764
0.712
0.669
0.617
0.557
0.513
0.465
0.412
0.363
0.318
0.260
0.300
0.345
0.380
0.420
0.468
0.524
0.571
0.621
0.676
0.714
0.772
0.807
0.838
0.861
0.891
0.920
0.947
0.959
0.975
0.982
0.984
0.975
0.966
0.958
0.938
0.910
0.885
0.848
0.818
0.775
0.728
0.673
0.628
0.570
0.529
0.486
0.439
0.389
0.343
0.290
0.239
0.273
0.317
0.353
0.391
0.430
0.497
0.538
0.584
0.632
0.673
0.715
0.757
0.787
0.815
0.853
0.881
0.904
0.918
0.931
0.934
0.939
0.933
0.923
0.909
0.888
0.872
0.840
0.802
0.775
0.729
0.683
0.634
0.592
0.540
0.500
0.459
0.414
0.362
0.318
0.279
0.227
0.258
0.300
0.334
0.366
0.410
0.460
0.503
0.545
0.589
0.628
0.664
0.719
0.749
0.771
0.800
0.833
0.858
0.876
0.881
0.892
0.892
0.891
0.881
0.865
0.845
0.822
0.800
0.767
0.726
0.682
0.638
0.595
0.551
0.509
0.475
0.431
0.384
0.341
0.297
0.249
0.209
0.239
0.275
0.312
0.346
0.382
0.434
0.475
0.511
0.553
0.594
0.623
0.663
0.699
0.724
0.756
0.781
0.799
0.818
0.824
0.840
0.841
0.841
0.832
0.815
0.799
0.778
0.747
0.714
0.676
0.638
0.596
0.560
0.517
0.470
0.430
0.397
0.356
0.315
0.270
0.236
0.184
0.216
0.249
0.286
0.317
0.353
0.399
0.442
0.472
0.512
0.549
0.585
0.615
0.648
0.673
0.702
0.726
0.738
0.757
0.770
0.776
0.781
0.779
0.765
0.754
0.742
0.721
0.703
0.668
0.640
0.605
0.558
0.516
0.477
0.444
0.411
0.371
0.331
0.290
0.252
0.221
0.169
0.193
0.228
0.263
0.288
0.317
0.372
0.404
0.436
0.462
0.502
0.541
0.566
0.596
0.628
0.652
0.670
0.689
0.702
0.720
0.722
0.719
0.714
0.707
0.704
0.689
0.674
0.657
0.625
0.595
0.554
0.520
0.484
0.452
0.421
0.389
0.351
0.308
0.273
0.235
0.208
0.153
0.176
0.206
0.231
0.262
0.287
0.337
0.375
0.400
0.428
0.453
0.487
0.520
0.544
0.570
0.604
0.621
0.636
0.648
0.655
0.659
0.665
0.656
0.650
0.641
0.634
0.624
0.602
0.580
0.544
0.511
0.481
0.451
0.425
0.396
0.357
0.318
0.285
0.250
0.224
0.198
0.138
0.162
0.186
0.209
0.237
0.260
0.297
0.328
0.361
0.382
0.413
0.437
0.468
0.497
0.520
0.548
0.570
0.580
0.591
0.601
0.601
0.605
0.602
0.595
0.592
0.583
0.565
0.552
0.529
0.496
0.470
0.444
0.414
0.387
0.351
0.326
0.295
0.265
0.236
0.211
0.181
0.123
0.137
0.167
0.188
0.209
0.237
0.268
0.296
0.324
0.345
0.366
0.387
0.412
0.436
0.459
0.491
0.510
0.530
0.537
0.544
0.551
0.555
0.545
0.543
0.540
0.524
0.516
0.501
0.468
0.443
0.427
0.400
0.374
0.350
0.328
0.300
0.272
0.244
0.221
0.192
0.171
0.214
0.235
0.248
0.263
0.277
0.291
0.303
0.315
0.323
0.326
0.332
0.337
0.343
0.342
0.332
0.338
0.337
0.334
0.329
0.333
0.331
0.328
0.336
0.341
0.337
0.337
0.336
0.336
0.334
0.330
0.329
0.329
0.317
0.310
0.302
0.289
0.267
0.255
0.238
0.225
0.210
0.249
0.266
0.281
0.296
0.313
0.324
0.347
0.357
0.363
0.372
0.379
0.386
0.387
0.386
0.387
0.382
0.380
0.377
0.382
0.378
0.372
0.369
0.387
0.393
0.375
0.375
0.378
0.379
0.380
0.377
0.379
0.375
0.361
0.350
0.342
0.326
0.309
0.294
0.275
0.251
0.235
0.274
0.293
0.310
0.336
0.350
0.376
0.388
0.401
0.404
0.418
0.421
0.434
0.434
0.435
0.442
0.440
0.431
0.423
0.428
0.426
0.422
0.433
0.436
0.438
0.440
0.420
0.426
0.429
0.431
0.423
0.421
0.417
0.408
0.392
0.378
0.365
0.351
0.329
0.312
0.286
0.264
0.303
0.324
0.348
0.370
0.394
0.414
0.427
0.439
0.460
0.463
0.474
0.481
0.482
0.491
0.490
0.488
0.480
0.478
0.478
0.482
0.477
0.490
0.489
0.483
0.490
0.484
0.478
0.479
0.477
0.473
0.471
0.466
0.459
0.445
0.429
0.405
0.385
0.367
0.342
0.322
0.293
0.331
0.354
0.379
0.405
0.428
0.455
0.470
0.488
0.507
0.519
0.531
0.531
0.532
0.544
0.543
0.540
0.538
0.538
0.529
0.529
0.540
0.546
0.545
0.547
0.546
0.536
0.533
0.531
0.530
0.530
0.527
0.516
0.509
0.486
0.467
0.452
0.434
0.408
0.376
0.350
0.323
0.355
0.382
0.410
0.438
0.472
0.495
0.515
0.536
0.547
0.567
0.581
0.585
0.583
0.591
0.590
0.587
0.591
0.587
0.585
0.592
0.603
0.599
0.602
0.596
0.594
0.603
0.601
0.584
0.584
0.584
0.579
0.569
0.557
0.545
0.518
0.501
0.477
0.448
0.418
0.386
0.356
0.380
0.411
0.445
0.477
0.508
0.529
0.552
0.573
0.601
0.613
0.623
0.628
0.625
0.637
0.636
0.633
0.637
0.641
0.641
0.645
0.649
0.655
0.651
0.656
0.657
0.654
0.652
0.640
0.631
0.628
0.621
0.610
0.601
0.587
0.564
0.542
0.520
0.495
0.456
0.421
0.387
0.401
0.442
0.476
0.505
0.538
0.565
0.589
0.620
0.639
0.658
0.667
0.673
0.681
0.683
0.682
0.683
0.692
0.690
0.695
0.693
0.701
0.713
0.720
0.726
0.713
0.706
0.698
0.694
0.683
0.677
0.665
0.654
0.639
0.624
0.603
0.576
0.553
0.527
0.498
0.459
0.416
0.428
0.468
0.500
0.528
0.569
0.607
0.635
0.671
0.688
0.708
0.714
0.722
0.738
0.736
0.735
0.741
0.742
0.745
0.749
0.762
0.756
0.763
0.769
0.771
0.763
0.760
0.743
0.739
0.725
0.721
0.707
0.698
0.678
0.659
0.636
0.610
0.583
0.555
0.524
0.488
0.445
0.449
0.491
0.528
0.559
0.610
0.648
0.678
0.707
0.726
0.747
0.760
0.764
0.780
0.787
0.787
0.789
0.795
0.802
0.816
0.815
0.816
0.826
0.820
0.817
0.826
0.814
0.804
0.797
0.782
0.763
0.753
0.739
0.721
0.698
0.669
0.638
0.611
0.580
0.548
0.512
0.474
0.466
0.511
0.546
0.595
0.639
0.677
0.712
0.739
0.768
0.793
0.807
0.815
0.829
0.837
0.841
0.844
0.842
0.850
0.865
0.862
0.865
0.876
0.874
0.875
0.874
0.853
0.849
0.841
0.825
0.810
0.802
0.783
0.755
0.732
0.702
0.673
0.645
0.603
0.567
0.530
0.490
0.481
0.527
0.572
0.618
0.664
0.707
0.748
0.777
0.800
0.823
0.837
0.851
0.866
0.880
0.882
0.885
0.892
0.909
0.918
0.913
0.910
0.919
0.914
0.913
0.914
0.898
0.890
0.883
0.862
0.841
0.832
0.816
0.794
0.765
0.733
0.694
0.664
0.631
0.593
0.544
0.503
0.492
0.549
0.588
0.640
0.684
0.733
0.772
0.801
0.825
0.847
0.867
0.883
0.905
0.911
0.913
0.922
0.934
0.951
0.959
0.958
0.958
0.954
0.955
0.951
0.943
0.940
0.931
0.923
0.902
0.880
0.866
0.840
0.821
0.790
0.756
0.719
0.683
0.645
0.607
0.564
0.512
0.509
0.559
0.602
0.654
0.705
0.744
0.788
0.817
0.843
0.877
0.901
0.924
0.939
0.946
0.958
0.959
0.978
0.995
0.996
1.000
0.996
1.000
1.007
0.994
0.988
0.982
0.970
0.967
0.938
0.908
0.888
0.868
0.848
0.819
0.779
0.740
0.698
0.658
0.617
0.573
0.528
0.515
0.564
0.606
0.668
0.712
0.749
0.802
0.840
0.876
0.902
0.929
0.949
0.965
0.982
0.992
1.003
1.016
1.024
1.033
1.034
1.034
1.039
1.041
1.043
1.026
1.017
1.004
0.998
0.971
0.936
0.918
0.892
0.866
0.831
0.798
0.757
0.713
0.671
0.621
0.578
0.529
0.513
0.563
0.614
0.670
0.720
0.763
0.811
0.857
0.891
0.919
0.947
0.965
0.991
1.011
1.026
1.040
1.054
1.060
1.071
1.074
1.081
1.083
1.078
1.071
1.064
1.046
1.026
1.017
0.992
0.969
0.941
0.917
0.884
0.852
0.808
0.761
0.720
0.672
0.627
0.580
0.531
0.508
0.567
0.616
0.669
0.720
0.768
0.815
0.861
0.905
0.929
0.957
0.986
1.010
1.035
1.049
1.062
1.075
1.086
1.111
1.117
1.123
1.121
1.110
1.097
1.093
1.074
1.047
1.041
1.012
0.990
0.960
0.933
0.894
0.852
0.819
0.770
0.727
0.675
0.623
0.579
0.531
0.510
0.564
0.618
0.677
0.721
0.766
0.815
0.872
0.904
0.938
0.974
0.999
1.031
1.054
1.064
1.075
1.097
1.116
1.133
1.143
1.149
1.154
1.149
1.141
1.118
1.101
1.083
1.056
1.033
1.003
0.973
0.945
0.910
0.865
0.817
0.777
0.732
0.679
0.619
0.571
0.520
0.509
0.555
0.614
0.669
0.714
0.764
0.815
0.865
0.905
0.947
0.978
1.009
1.038
1.058
1.081
1.098
1.131
1.138
1.151
1.171
1.171
1.177
1.175
1.170
1.145
1.129
1.112
1.074
1.045
1.009
0.981
0.956
0.910
0.867
0.822
0.778
0.727
0.678
0.624
0.561
0.512
0.497
0.548
0.607
0.659
0.708
0.756
0.811
0.854
0.896
0.944
0.976
1.016
1.040
1.065
1.091
1.111
1.146
1.164
1.175
1.191
1.188
1.184
1.186
1.186
1.164
1.144
1.117
1.091
1.043
1.011
0.982
0.953
0.913
0.869
0.820
0.769
0.721
0.674
0.620
0.557
0.498
0.482
0.534
0.593
0.644
0.699
0.745
0.800
0.849
0.898
0.937
0.977
1.014
1.044
1.069
1.096
1.134
1.163
1.173
1.189
1.199
1.198
1.197
1.198
1.192
1.178
1.156
1.125
1.091
1.057
1.014
0.979
0.946
0.908
0.857
0.814
0.762
0.705
0.657
0.609
0.551
0.485
0.467
0.520
0.573
0.641
0.688
0.731
0.787
0.837
0.887
0.930
0.970
1.012
1.049
1.077
1.117
1.142
1.166
1.179
1.187
1.200
1.214
1.208
1.204
1.188
1.182
1.159
1.131
1.096
1.057
1.018
0.981
0.935
0.900
0.855
0.805
0.751
0.692
0.639
0.592
0.536
0.478
0.442
0.503
0.555
0.619
0.666
0.722
0.773
0.826
0.871
0.916
0.962
1.002
1.040
1.070
1.106
1.128
1.156
1.184
1.194
1.200
1.216
1.213
1.201
1.190
1.186
1.160
1.129
1.097
1.052
1.021
0.965
0.922
0.880
0.839
0.789
0.741
0.679
0.628
0.576
0.513
0.460
0.429
0.482
0.535
0.588
0.653
0.708
0.757
0.811
0.856
0.902
0.956
0.991
1.026
1.060
1.092
1.120
1.151
1.176
1.188
1.199
1.213
1.210
1.204
1.190
1.176
1.151
1.123
1.088
1.042
1.014
0.961
0.914
0.871
0.830
0.772
0.722
0.661
0.605
0.555
0.503
0.443
0.410
0.457
0.520
0.570
0.627
0.684
0.733
0.783
0.828
0.881
0.932
0.981
1.014
1.043
1.080
1.114
1.138
1.167
1.182
1.188
1.198
1.199
1.195
1.186
1.159
1.137
1.108
1.075
1.042
0.996
0.954
0.901
0.855
0.810
0.757
0.706
0.649
0.592
0.540
0.484
0.423
0.399
0.445
0.503
0.553
0.602
0.660
0.714
0.759
0.809
0.859
0.915
0.956
0.994
1.032
1.071
1.097
1.120
1.144
1.167
1.178
1.176
1.181
1.182
1.170
1.148
1.121
1.097
1.051
1.015
0.980
0.930
0.883
0.837
0.790
0.735
0.688
0.627
0.574
0.519
0.464
0.416
0.377
0.429
0.475
0.532
0.576
0.629
0.690
0.733
0.779
0.830
0.886
0.927
0.978
1.007
1.057
1.081
1.104
1.121
1.140
1.155
1.162
1.160
1.165
1.152
1.127
1.105
1.077
1.031
0.996
0.952
0.909
0.851
0.815
0.767
0.717
0.661
0.605
0.553
0.497
0.444
0.396
0.350
0.398
0.447
0.500
0.548
0.596
0.645
0.697
0.750
0.811
0.857
0.899
0.941
0.992
1.030
1.060
1.084
1.102
1.107
1.128
1.137
1.136
1.126
1.118
1.105
1.084
1.035
1.009
0.970
0.928
0.887
0.832
0.791
0.744
0.693
0.633
0.578
0.531
0.472
0.428
0.377
0.319
0.364
0.422
0.468
0.522
0.565
0.621
0.673
0.718
0.781
0.831
0.873
0.916
0.954
1.000
1.034
1.051
1.070
1.086
1.093
1.110
1.106
1.094
1.085
1.076
1.046
1.006
0.983
0.947
0.907
0.869
0.817
0.772
0.724
0.666
0.612
0.559
0.509
0.455
0.403
0.361
0.303
0.349
0.395
0.438
0.486
0.539
0.594
0.647
0.691
0.743
0.796
0.841
0.893
0.925
0.948
0.983
1.009
1.037
1.054
1.060
1.068
1.058
1.061
1.048
1.039
1.017
0.982
0.952
0.920
0.882
0.841
0.793
0.744
0.693
0.641
0.591
0.538
0.488
0.440
0.381
0.341
0.288
0.332
0.377
0.414
0.456
0.503
0.560
0.614
0.667
0.714
0.760
0.797
0.858
0.886
0.915
0.947
0.968
0.992
1.009
1.015
1.013
1.016
1.009
1.009
0.988
0.974
0.953
0.925
0.885
0.843
0.803
0.753
0.710
0.656
0.613
0.561
0.510
0.466
0.415
0.365
0.322
0.256
0.301
0.352
0.388
0.426
0.471
0.518
0.578
0.625
0.671
0.714
0.761
0.808
0.843
0.876
0.899
0.922
0.942
0.953
0.967
0.970
0.972
0.967
0.959
0.949
0.929
0.914
0.877
0.842
0.801
0.770
0.721
0.675
0.626
0.580
0.530
0.483
0.436
0.391
0.343
0.292
0.243
0.277
0.323
0.361
0.395
0.437
0.487
0.541
0.582
0.625
0.672
0.712
0.765
0.791
0.818
0.834
0.864
0.890
0.910
0.918
0.931
0.933
0.925
0.920
0.909
0.887
0.867
0.835
0.796
0.765
0.729
0.677
0.641
0.585
0.542
0.502
0.461
0.415
0.363
0.318
0.269
0.224
0.251
0.295
0.330
0.366
0.406
0.454
0.496
0.545
0.586
0.627
0.670
0.709
0.739
0.766
0.789
0.816
0.845
0.868
0.879
0.880
0.879
0.884
0.872
0.858
0.841
0.821
0.794
0.750
0.722
0.684
0.638
0.595
0.559
0.513
0.474
0.435
0.395
0.341
0.292
0.255
0.211
0.237
0.277
0.308
0.342
0.382
0.417
0.462
0.504
0.542
0.583
0.621
0.666
0.699
0.725
0.746
0.772
0.799
0.818
0.829
0.828
0.838
0.835
0.820
0.810
0.796
0.771
0.749
0.702
0.675
0.638
0.602
0.561
0.522
0.486
0.449
0.407
0.366
0.307
0.272
0.234
0.191
0.219
0.248
0.284
0.313
0.356
0.388
0.433
0.467
0.507
0.546
0.578
0.612
0.659
0.688
0.712
0.735
0.745
0.761
0.776
0.779
0.785
0.781
0.776
0.768
0.748
0.733
0.707
0.664
0.635
0.607
0.554
0.524
0.483
0.449
0.410
0.375
0.332
0.289
0.250
0.219
0.175
0.197
0.228
0.265
0.293
0.324
0.365
0.402
0.429
0.473
0.512
0.542
0.574
0.606
0.632
0.659
0.686
0.698
0.709
0.721
0.726
0.727
0.729
0.730
0.716
0.702
0.686
0.660
0.628
0.601
0.567
0.526
0.489
0.451
0.420
0.387
0.346
0.303
0.267
0.234
0.203
0.156
0.180
0.209
0.235
0.266
0.300
0.328
0.362
0.395
0.424
0.466
0.500
0.528
0.557
0.581
0.606
0.632
0.652
0.664
0.659
0.667
0.675
0.670
0.668
0.661
0.650
0.632
0.616
0.586
0.561
0.522
0.484
0.459
0.427
0.398
0.363
0.324
0.283
0.251
0.221
0.191
0.141
0.163
0.190
0.209
0.236
0.263
0.300
0.326
0.358
0.388
0.412
0.453
0.484
0.504
0.532
0.561
0.582
0.592
0.604
0.607
0.610
0.617
0.619
0.618
0.610
0.598
0.579
0.569
0.537
0.511
0.479
0.452
0.425
0.395
0.365
0.331
0.291
0.265
0.235
0.206
0.182
0.123
0.150
0.171
0.193
0.217
0.238
0.270
0.292
0.325
0.349
0.375
0.393
0.423
0.455
0.474
0.493
0.531
0.545
0.557
0.555
0.559
0.564
0.562
0.562
0.552
0.542
0.533
0.509
0.483
0.456
0.439
0.413
0.389
0.366
0.332
0.307
0.274
0.249
0.221
0.194
0.170
0.113
0.126
0.148
0.172
0.194
0.217
0.239
0.265
0.287
0.319
0.339
0.359
0.375
0.405
0.432
0.450
0.466
0.480
0.495
0.510
0.511
0.513
0.509
0.506
0.499
0.494
0.487
0.465
0.438
0.421
0.406
0.379
0.357
0.330
0.309
0.278
0.256
0.230
0.204
0.180
0.160
0.209
0.224
0.237
0.251
0.266
0.281
0.302
0.312
0.319
0.319
0.327
0.333
0.336
0.337
0.337
0.344
0.343
0.337
0.334
0.340
0.340
0.337
0.336
0.341
0.331
0.342
0.340
0.341
0.335
0.330
0.328
0.323
0.309
0.302
0.293
0.279
0.267
0.249
0.235
0.217
0.203
0.233
0.249
0.264
0.288
0.301
0.325
0.336
0.348
0.355
0.369
0.377
0.382
0.379
0.376
0.384
0.388
0.387
0.385
0.384
0.383
0.382
0.375
0.387
0.392
0.390
0.380
0.381
0.380
0.378
0.372
0.369
0.364
0.349
0.337
0.327
0.315
0.298
0.282
0.263
0.243
0.227
0.260
0.283
0.300
0.322
0.345
0.364
0.376
0.389
0.399
0.414
0.423
0.431
0.433
0.438
0.438
0.437
0.434
0.432
0.438
0.427
0.428
0.431
0.436
0.446
0.435
0.432
0.422
0.424
0.424
0.418
0.418
0.413
0.403
0.389
0.370
0.357
0.338
0.318
0.295
0.273
0.251
0.289
0.313
0.337
0.359
0.384
0.405
0.421
0.428
0.451
0.459
0.471
0.480
0.483
0.489
0.494
0.485
0.481
0.487
0.486
0.480
0.480
0.489
0.490
0.488
0.493
0.482
0.473
0.477
0.479
0.471
0.467
0.457
0.448
0.433
0.416
0.391
0.375
0.357
0.332
0.307
0.275
0.317
0.342
0.367
0.394
0.421
0.443
0.461
0.479
0.490
0.508
0.522
0.529
0.533
0.547
0.547
0.546
0.537
0.539
0.539
0.534
0.548
0.541
0.550
0.547
0.548
0.537
0.536
0.528
0.526
0.519
0.514
0.501
0.487
0.471
0.453
0.437
0.418
0.392
0.364
0.338
0.316
0.342
0.371
0.399
0.426
0.460
0.484
0.508
0.527
0.544
0.562
0.573
0.580
0.583
0.591
0.592
0.593
0.590
0.588
0.587
0.596
0.603
0.604
0.599
0.600
0.597
0.593
0.591
0.577
0.575
0.575
0.566
0.558
0.543
0.528
0.504
0.478
0.458
0.429
0.401
0.369
0.340
0.366
0.397
0.432
0.463
0.496
0.517
0.543
0.564
0.594
0.607
0.619
0.622
0.626
0.639
0.640
0.639
0.642
0.635
0.639
0.653
0.654
0.655
0.659
0.643
0.656
0.644
0.649
0.639
0.628
0.621
0.612
0.603
0.587
0.573
0.549
0.525
0.499
0.470
0.439
0.402
0.367
0.386
0.432
0.462
0.491
0.525
0.553
0.582
0.614
0.631
0.648
0.659
0.662
0.673
0.681
0.682
0.684
0.695
0.693
0.694
0.701
0.702
0.707
0.721
0.714
0.705
0.702
0.698
0.697
0.677
0.665
0.654
0.641
0.625
0.609
0.586
0.558
0.535
0.508
0.479
0.434
0.392
0.413
0.453
0.484
0.513
0.551
0.587
0.621
0.651
0.674
0.692
0.704
0.714
0.728
0.733
0.734
0.742
0.745
0.742
0.746
0.747
0.760
0.762
0.767
0.770
0.764
0.755
0.741
0.737
0.722
0.711
0.695
0.685
0.667
0.642
0.618
0.591
0.563
0.535
0.505
0.471
0.437
0.433
0.471
0.504
0.538
0.589
0.625
0.656
0.686
0.706
0.725
0.749
0.759
0.773
0.778
0.785
0.789
0.796
0.800
0.799
0.810
0.818
0.812
0.812
0.820
0.811
0.804
0.792
0.787
0.770
0.750
0.742
0.722
0.702
0.676
0.650
0.622
0.591
0.559
0.527
0.491
0.457
0.450
0.486
0.524
0.569
0.614
0.648
0.689
0.717
0.747
0.774
0.789
0.800
0.820
0.822
0.838
0.839
0.842
0.847
0.854
0.854
0.860
0.862
0.872
0.876
0.866
0.850
0.842
0.831
0.813
0.796
0.786
0.764
0.734
0.713
0.679
0.653
0.616
0.581
0.546
0.509
0.472
0.463
0.501
0.545
0.586
0.639
0.676
0.723
0.757
0.782
0.807
0.823
0.839
0.860
0.872
0.876
0.882
0.890
0.895
0.906
0.901
0.910
0.902
0.911
0.913
0.902
0.894
0.883
0.866
0.851
0.828
0.817
0.798
0.774
0.746
0.711
0.675
0.639
0.606
0.560
0.522
0.485
0.474
0.517
0.566
0.607
0.656
0.705
0.746
0.778
0.806
0.830
0.851
0.869
0.897
0.902
0.907
0.918
0.931
0.934
0.951
0.952
0.947
0.943
0.945
0.945
0.936
0.927
0.918
0.906
0.885
0.861
0.840
0.821
0.800
0.767
0.733
0.699
0.659
0.621
0.582
0.539
0.493
0.489
0.535
0.581
0.624
0.675
0.718
0.760
0.791
0.823
0.852
0.876
0.896
0.921
0.931
0.932
0.949
0.959
0.978
0.986
0.988
0.989
0.986
0.980
0.982
0.967
0.959
0.957
0.948
0.918
0.894
0.864
0.843
0.821
0.787
0.750
0.715
0.673
0.633
0.591
0.549
0.505
0.494
0.543
0.585
0.642
0.682
0.719
0.769
0.808
0.843
0.873
0.909
0.931
0.949
0.968
0.979
0.985
1.004
1.009
1.017
1.015
1.012
1.017
1.016
1.013
1.001
0.999
0.988
0.978
0.955
0.916
0.896
0.864
0.837
0.802
0.767
0.726
0.683
0.641
0.598
0.551
0.508
0.492
0.542
0.593
0.644
0.689
0.727
0.778
0.823
0.862
0.896
0.922
0.945
0.973
0.994
0.999
1.014
1.033
1.039
1.044
1.041
1.047
1.055
1.057
1.047
1.037
1.015
1.008
0.997
0.968
0.943
0.913
0.891
0.858
0.816
0.776
0.729
0.689
0.646
0.599
0.554
0.512
0.487
0.541
0.593
0.646
0.688
0.727
0.783
0.830
0.871
0.903
0.934
0.968
0.989
1.007
1.023
1.039
1.055
1.062
1.076
1.071
1.088
1.083
1.074
1.070
1.060
1.039
1.026
1.010
0.980
0.948
0.926
0.899
0.867
0.823
0.790
0.737
0.691
0.646
0.599
0.556
0.506
0.489
0.542
0.591
0.636
0.687
0.736
0.786
0.831
0.876
0.915
0.954
0.978
1.001
1.021
1.034
1.053
1.068
1.073
1.093
1.107
1.114
1.106
1.104
1.103
1.087
1.070
1.052
1.032
1.001
0.973
0.938
0.910
0.880
0.831
0.792
0.745
0.697
0.647
0.590
0.548
0.498
0.475
0.532
0.582
0.636
0.684
0.734
0.781
0.835
0.879
0.914
0.951
0.980
1.009
1.027
1.049
1.070
1.078
1.100
1.112
1.126
1.134
1.131
1.136
1.118
1.106
1.087
1.066
1.040
1.014
0.984
0.949
0.915
0.874
0.834
0.793
0.749
0.697
0.643
0.587
0.532
0.489
0.471
0.516
0.574
0.624
0.677
0.720
0.775
0.831
0.869
0.915
0.948
0.978
1.005
1.032
1.051
1.070
1.096
1.118
1.131
1.146
1.146
1.150
1.147
1.138
1.125
1.097
1.080
1.048
1.012
0.981
0.950
0.920
0.866
0.826
0.781
0.738
0.691
0.644
0.588
0.522
0.477
0.452
0.507
0.560
0.614
0.664
0.713
0.771
0.817
0.863
0.906
0.938
0.976
1.005
1.025
1.050
1.082
1.103
1.126
1.139
1.156
1.162
1.164
1.160
1.145
1.135
1.109
1.086
1.049
1.015
0.975
0.942
0.914
0.871
0.817
0.773
0.731
0.674
0.627
0.581
0.516
0.457
0.433
0.487
0.535
0.602
0.648
0.698
0.757
0.807
0.854
0.895
0.931
0.969
0.995
1.019
1.064
1.087
1.107
1.122
1.149
1.157
1.169
1.163
1.159
1.148
1.132
1.113
1.089
1.050
1.006
0.969
0.941
0.897
0.862
0.805
0.761
0.717
0.659
0.612
0.559
0.505
0.442
0.421
0.468
0.522
0.584
0.634
0.689
0.736
0.790
0.833
0.878
0.912
0.955
0.985
1.021
1.055
1.086
1.110
1.138
1.148
1.161
1.168
1.162
1.153
1.146
1.130
1.107
1.080
1.052
1.008
0.969
0.931
0.887
0.846
0.801
0.749
0.698
0.648
0.592
0.541
0.489
0.426
0.405
0.455
0.506
0.565
0.618
0.670
0.720
0.770
0.814
0.860
0.900
0.939
0.976
1.008
1.051
1.071
1.095
1.122
1.147
1.153
1.160
1.153
1.151
1.139
1.125
1.100
1.073
1.035
0.994
0.961
0.912
0.876
0.832
0.787
0.733
0.686
0.629
0.575
0.525
0.471
0.414
0.390
0.430
0.489
0.536
0.598
0.651
0.699
0.746
0.786
0.837
0.881
0.919
0.963
0.995
1.026
1.058
1.086
1.105
1.134
1.142
1.146
1.142
1.141
1.138
1.110
1.086
1.060
1.022
0.984
0.952
0.900
0.855
0.816
0.766
0.714
0.665
0.606
0.556
0.506
0.461
0.395
0.372
0.412
0.471
0.525
0.573
0.629
0.673
0.720
0.769
0.807
0.856
0.908
0.947
0.978
1.003
1.035
1.072
1.088
1.112
1.119
1.118
1.125
1.123
1.114
1.097
1.071
1.044
1.010
0.967
0.927
0.878
0.832
0.795
0.745
0.693
0.648
0.597
0.538
0.493
0.436
0.374
0.345
0.387
0.441
0.496
0.539
0.590
0.650
0.695
0.735
0.785
0.830
0.876
0.918
0.958
0.991
1.024
1.047
1.063
1.075
1.102
1.101
1.106
1.100
1.090
1.081
1.038
1.021
0.988
0.945
0.906
0.854
0.809
0.770
0.723
0.671
0.625
0.570
0.520
0.468
0.416
0.367
0.323
0.361
0.416
0.470
0.511
0.562
0.614
0.666
0.707
0.758
0.804
0.853
0.889
0.938
0.970
1.000
1.023
1.032
1.047
1.062
1.079
1.084
1.071
1.070
1.049
1.016
0.983
0.956
0.918
0.884
0.837
0.789
0.750
0.704
0.651
0.602
0.548
0.495
0.443
0.401
0.352
0.300
0.339
0.396
0.444
0.488
0.533
0.588
0.633
0.679
0.728
0.782
0.825
0.863
0.908
0.943
0.965
0.990
1.010
1.019
1.034
1.045
1.049
1.044
1.040
1.027
0.987
0.954
0.929
0.888
0.854
0.812
0.767
0.724
0.678
0.622
0.574
0.526
0.477
0.426
0.381
0.337
0.286
0.319
0.370
0.416
0.458
0.509
0.563
0.609
0.652
0.693
0.746
0.800
0.835
0.874
0.898
0.928
0.960
0.975
0.991
1.005
1.005
1.000
1.011
0.998
0.989
0.950
0.924
0.893
0.856
0.826
0.790
0.737
0.695
0.644
0.597
0.554
0.507
0.459
0.409
0.363
0.315
0.265
0.303
0.349
0.388
0.433
0.473
0.526
0.581
0.624
0.664
0.712
0.753
0.792
0.836
0.864
0.887
0.909
0.938
0.953
0.962
0.967
0.964
0.958
0.958
0.933
0.918
0.888
0.862
0.832
0.800
0.754
0.703
0.662
0.618
0.572
0.526
0.480
0.435
0.381
0.334
0.294
0.242
0.273
0.321
0.363
0.399
0.442
0.491
0.541
0.578
0.621
0.672
0.709
0.748
0.799
0.827
0.851
0.868
0.880
0.896
0.911
0.919
0.915
0.912
0.901
0.882
0.872
0.851
0.817
0.788
0.750
0.718
0.672
0.636
0.593
0.549
0.500
0.451
0.411
0.363
0.319
0.272
0.222
0.254
0.297
0.333
0.369
0.409
0.457
0.497
0.539
0.589
0.630
0.668
0.705
0.743
0.770
0.793
0.809
0.831
0.845
0.865
0.871
0.874
0.868
0.855
0.844
0.828
0.800
0.771
0.747
0.719
0.687
0.638
0.603
0.557
0.507
0.469
0.430
0.382
0.333
0.290
0.247
0.207
0.232
0.270
0.307
0.337
0.379
0.425
0.465
0.499
0.539
0.582
0.618
0.659
0.695
0.713
0.740
0.761
0.786
0.809
0.824
0.827
0.826
0.817
0.812
0.802
0.788
0.754
0.721
0.695
0.681
0.647
0.599
0.562
0.527
0.483
0.446
0.404
0.363
0.312
0.269
0.232
0.188
0.215
0.253
0.286
0.314
0.346
0.385
0.428
0.462
0.498
0.532
0.572
0.608
0.647
0.676
0.698
0.720
0.744
0.760
0.771
0.779
0.779
0.776
0.775
0.766
0.741
0.721
0.687
0.665
0.635
0.595
0.553
0.522
0.488
0.450
0.415
0.379
0.327
0.291
0.252
0.216
0.173
0.199
0.230
0.261
0.291
0.323
0.354
0.394
0.426
0.464
0.493
0.531
0.560
0.600
0.636
0.658
0.674
0.698
0.708
0.725
0.729
0.733
0.739
0.732
0.720
0.704
0.681
0.653
0.628
0.596
0.560
0.524
0.494
0.454
0.422
0.384
0.347
0.303
0.268
0.231
0.197
0.158
0.182
0.207
0.234
0.268
0.302
0.331
0.365
0.390
0.427
0.461
0.489
0.520
0.541
0.578
0.607
0.623
0.651
0.656
0.667
0.677
0.681
0.689
0.680
0.671
0.657
0.634
0.612
0.585
0.564
0.530
0.496
0.461
0.424
0.390
0.357
0.318
0.282
0.245
0.215
0.186
0.144
0.166
0.189
0.214
0.239
0.272
0.299
0.331
0.358
0.383
0.420
0.444
0.469
0.498
0.520
0.550
0.567
0.595
0.608
0.618
0.626
0.632
0.629
0.617
0.617
0.602
0.587
0.564
0.544
0.520
0.489
0.454
0.421
0.395
0.367
0.335
0.296
0.261
0.234
0.202
0.178
0.130
0.150
0.175
0.194
0.217
0.238
0.268
0.298
0.325
0.346
0.372
0.400
0.425
0.452
0.473
0.495
0.520
0.543
0.559
0.569
0.570
0.577
0.577
0.574
0.564
0.549
0.540
0.510
0.496
0.467
0.442
0.418
0.392
0.368
0.342
0.306
0.272
0.247
0.215
0.192
0.170
0.108
0.138
0.157
0.178
0.199
0.219
0.241
0.268
0.295
0.318
0.338
0.360
0.384
0.410
0.430
0.450
0.463
0.494
0.500
0.510
0.517
0.520
0.523
0.515
0.514
0.505
0.496
0.473
0.453
0.430
0.408
0.386
0.366
0.344
0.306
0.283
0.256
0.229
0.203
0.181
0.158
0.096
0.111
0.136
0.154
0.177
0.199
0.219
0.242
0.261
0.290
0.308
0.328
0.342
0.360
0.391
0.407
0.416
0.429
0.456
0.461
0.469
0.472
0.473
0.472
0.466
0.462
0.453
0.427
0.410
0.398
0.377
0.357
0.335
0.306
0.285
0.261
0.235
0.210
0.190
0.168
0.147
0.201
0.216
0.229
0.243
0.258
0.273
0.291
0.302
0.310
0.311
0.320
0.329
0.336
0.338
0.339
0.347
0.343
0.336
0.340
0.343
0.340
0.342
0.339
0.342
0.335
0.337
0.338
0.342
0.337
0.326
0.325
0.319
0.308
0.296
0.287
0.276
0.260
0.241
0.227
0.209
0.195
0.224
0.240
0.255
0.275
0.292
0.313
0.327
0.337
0.345
0.356
0.365
0.372
0.375
0.377
0.382
0.391
0.391
0.384
0.387
0.386
0.383
0.382
0.390
0.385
0.386
0.383
0.383
0.381
0.375
0.374
0.366
0.360
0.343
0.330
0.320
0.308
0.294
0.273
0.254
0.234
0.218
0.247
0.265
0.281
0.304
0.327
0.354
0.369
0.381
0.394
0.406
0.413
0.424
0.423
0.430
0.439
0.438
0.439
0.437
0.442
0.433
0.429
0.430
0.439
0.443
0.439
0.436
0.424
0.422
0.421
0.415
0.406
0.399
0.388
0.373
0.353
0.340
0.325
0.304
0.285
0.263
0.241
0.269
0.289
0.316
0.341
0.373
0.390
0.407
0.419
0.443
0.452
0.466
0.476
0.478
0.476
0.487
0.488
0.485
0.488
0.489
0.487
0.481
0.488
0.489
0.485
0.485
0.486
0.475
0.469
0.469
0.463
0.457
0.445
0.436
0.419
0.397
0.376
0.355
0.338
0.312
0.293
0.264
0.300
0.328
0.354
0.381
0.409
0.427
0.446
0.465
0.482
0.496
0.518
0.525
0.530
0.545
0.539
0.540
0.537
0.545
0.541
0.538
0.540
0.543
0.544
0.552
0.544
0.536
0.529
0.520
0.518
0.518
0.508
0.497
0.478
0.460
0.445
0.424
0.406
0.375
0.349
0.318
0.296
0.328
0.357
0.385
0.409
0.444
0.464
0.495
0.512
0.530
0.549
0.564
0.572
0.578
0.590
0.592
0.587
0.590
0.593
0.591
0.588
0.604
0.596
0.596
0.596
0.591
0.591
0.583
0.565
0.563
0.559
0.547
0.538
0.522
0.505
0.484
0.458
0.437
0.415
0.387
0.350
0.322
0.349
0.380
0.416
0.448
0.481
0.503
0.529
0.554
0.579
0.596
0.608
0.616
0.622
0.637
0.638
0.634
0.634
0.641
0.645
0.651
0.656
0.654
0.647
0.647
0.638
0.633
0.633
0.632
0.617
0.608
0.601
0.591
0.573
0.558
0.533
0.496
0.474
0.445
0.417
0.385
0.352
0.370
0.412
0.445
0.474
0.509
0.537
0.568
0.601
0.620
0.633
0.646
0.656
0.669
0.678
0.681
0.685
0.689
0.691
0.691
0.706
0.703
0.701
0.707
0.700
0.695
0.688
0.689
0.677
0.669
0.655
0.638
0.628
0.613
0.592
0.569
0.540
0.516
0.489
0.449
0.414
0.376
0.400
0.436
0.467
0.502
0.534
0.571
0.606
0.633
0.653
0.676
0.686
0.699
0.715
0.725
0.732
0.738
0.738
0.737
0.731
0.751
0.748
0.753
0.762
0.758
0.750
0.736
0.736
0.728
0.713
0.700
0.686
0.670
0.647
0.624
0.599
0.575
0.543
0.515
0.485
0.443
0.403
0.415
0.454
0.486
0.520
0.567
0.600
0.641
0.670
0.692
0.712
0.734
0.742
0.755
0.769
0.778
0.784
0.784
0.788
0.797
0.809
0.804
0.809
0.808
0.810
0.796
0.793
0.782
0.773
0.756
0.734
0.723
0.702
0.685
0.657
0.630
0.601
0.570
0.538
0.507
0.471
0.433
0.432
0.467
0.501
0.545
0.595
0.630
0.669
0.696
0.723
0.747
0.768
0.777
0.799
0.807
0.820
0.832
0.837
0.829
0.843
0.847
0.852
0.854
0.858
0.859
0.848
0.843
0.825
0.819
0.801
0.786
0.765
0.742
0.716
0.690
0.654
0.627
0.590
0.559
0.524
0.488
0.452
0.441
0.481
0.526
0.571
0.615
0.652
0.695
0.730
0.760
0.790
0.808
0.826
0.845
0.863
0.869
0.873
0.874
0.870
0.880
0.898
0.894
0.899
0.896
0.899
0.891
0.881
0.867
0.850
0.837
0.814
0.796
0.776
0.751
0.719
0.681
0.649
0.615
0.579
0.540
0.500
0.464
0.451
0.497
0.537
0.586
0.630
0.679
0.724
0.757
0.787
0.812
0.831
0.855
0.876
0.891
0.899
0.906
0.917
0.917
0.932
0.940
0.931
0.931
0.929
0.927
0.919
0.915
0.904
0.882
0.864
0.844
0.821
0.799
0.777
0.743
0.708
0.672
0.628
0.594
0.558
0.508
0.471
0.457
0.505
0.547
0.601
0.652
0.695
0.738
0.772
0.803
0.829
0.859
0.880
0.899
0.915
0.923
0.940
0.943
0.948
0.979
0.977
0.972
0.963
0.960
0.954
0.950
0.942
0.935
0.920
0.891
0.865
0.838
0.816
0.793
0.766
0.720
0.689
0.647
0.605
0.564
0.524
0.475
0.466
0.509
0.557
0.614
0.658
0.700
0.746
0.781
0.818
0.848
0.877
0.900
0.916
0.933
0.950
0.965
0.973
0.983
1.004
1.005
1.001
0.995
0.996
0.977
0.972
0.968
0.963
0.951
0.916
0.889
0.868
0.835
0.807
0.775
0.732
0.695
0.656
0.615
0.573
0.525
0.483
0.463
0.515
0.560
0.615
0.660
0.703
0.754
0.795
0.828
0.865
0.895
0.920
0.941
0.964
0.979
0.995
1.004
1.007
1.021
1.023
1.026
1.020
1.024
1.015
1.003
0.988
0.982
0.971
0.945
0.913
0.881
0.856
0.822
0.784
0.744
0.701
0.661
0.615
0.575
0.529
0.482
0.463
0.514
0.561
0.617
0.663
0.702
0.749
0.800
0.841
0.873
0.905
0.937
0.955
0.983
1.000
1.009
1.017
1.026
1.042
1.050
1.046
1.043
1.048
1.039
1.028
1.006
0.995
0.984
0.959
0.926
0.892
0.868
0.833
0.793
0.752
0.703
0.662
0.619
0.568
0.527
0.482
0.459
0.514
0.562
0.611
0.652
0.697
0.750
0.795
0.844
0.877
0.915
0.944
0.961
0.990
1.008
1.023
1.036
1.046
1.056
1.062
1.071
1.073
1.065
1.056
1.044
1.024
1.008
0.986
0.963
0.935
0.902
0.873
0.834
0.793
0.752
0.707
0.659
0.619
0.563
0.520
0.469
0.449
0.500
0.553
0.605
0.652
0.701
0.747
0.801
0.845
0.880
0.924
0.949
0.974
0.997
1.016
1.028
1.044
1.058
1.070
1.085
1.089
1.087
1.090
1.075
1.058
1.047
1.027
0.998
0.971
0.943
0.908
0.880
0.844
0.797
0.756
0.702
0.652
0.610
0.558
0.509
0.465
0.445
0.493
0.540
0.597
0.640
0.690
0.741
0.796
0.842
0.879
0.917
0.944
0.972
1.000
1.021
1.036
1.050
1.059
1.090
1.099
1.106
1.101
1.096
1.090
1.074
1.058
1.032
1.008
0.976
0.932
0.904
0.878
0.836
0.790
0.748
0.703
0.657
0.604
0.551
0.495
0.449
0.432
0.475
0.530
0.579
0.626
0.674
0.732
0.784
0.826
0.865
0.898
0.928
0.970
0.992
1.009
1.033
1.053
1.077
1.089
1.094
1.111
1.114
1.102
1.095
1.076
1.063
1.029
1.006
0.972
0.936
0.903
0.867
0.824
0.779
0.735
0.688
0.640
0.588
0.540
0.477
0.426
0.415
0.459
0.514
0.562
0.614
0.658
0.712
0.766
0.812
0.848
0.885
0.923
0.958
0.979
1.002
1.032
1.058
1.068
1.084
1.107
1.112
1.118
1.110
1.102
1.075
1.060
1.034
1.001
0.961
0.929
0.894
0.857
0.813
0.762
0.723
0.680
0.624
0.578
0.522
0.464
0.415
0.395
0.444
0.493
0.548
0.595
0.648
0.699
0.752
0.792
0.837
0.874
0.918
0.944
0.976
0.996
1.031
1.047
1.062
1.089
1.105
1.112
1.107
1.105
1.093
1.077
1.052
1.027
0.992
0.949
0.918
0.878
0.836
0.800
0.752
0.706
0.656
0.604
0.560
0.504
0.457
0.405
0.381
0.425
0.473
0.532
0.580
0.637
0.684
0.725
0.775
0.824
0.855
0.894
0.931
0.957
0.982
1.014
1.039
1.070
1.079
1.089
1.095
1.099
1.094
1.080
1.062
1.042
1.016
0.982
0.941
0.909
0.864
0.827
0.783
0.743
0.689
0.644
0.593
0.537
0.494
0.436
0.384
0.360
0.406
0.454
0.502
0.561
0.610
0.659
0.704
0.744
0.794
0.834
0.879
0.910
0.939
0.965
0.997
1.028
1.045
1.065
1.083
1.077
1.086
1.082
1.063
1.045
1.033
1.003
0.964
0.933
0.886
0.841
0.803
0.769
0.728
0.674
0.626
0.574
0.524
0.472
0.418
0.356
0.343
0.381
0.431
0.471
0.534
0.589
0.635
0.680
0.728
0.768
0.812
0.856
0.884
0.916
0.952
0.981
1.013
1.035
1.048
1.056
1.062
1.067
1.060
1.045
1.028
1.011
0.979
0.949
0.919
0.869
0.824
0.788
0.750
0.707
0.652
0.605
0.552
0.504
0.453
0.404
0.343
0.326
0.363
0.406
0.460
0.508
0.558
0.610
0.655
0.699
0.736
0.785
0.827
0.867
0.896
0.938
0.966
0.988
1.007
1.017
1.029
1.044
1.044
1.038
1.026
1.001
0.986
0.953
0.925
0.899
0.841
0.804
0.763
0.726
0.685
0.634
0.587
0.535
0.483
0.437
0.384
0.334
0.301
0.335
0.382
0.432
0.480
0.528
0.574
0.629
0.668
0.716
0.760
0.799
0.838
0.875
0.915
0.942
0.956
0.976
0.989
0.998
1.004
1.014
1.011
0.990
0.978
0.953
0.925
0.899
0.865
0.822
0.778
0.740
0.703
0.661
0.611
0.568
0.513
0.466
0.421
0.373
0.331
0.282
0.321
0.364
0.408
0.459
0.501
0.546
0.598
0.642
0.685
0.733
0.767
0.810
0.844
0.892
0.907
0.929
0.946
0.961
0.965
0.971
0.976
0.971
0.967
0.943
0.925
0.903
0.862
0.830
0.801
0.755
0.719
0.682
0.637
0.591
0.541
0.491
0.449
0.396
0.353
0.317
0.266
0.297
0.342
0.381
0.433
0.478
0.525
0.572
0.615
0.655
0.698
0.737
0.778
0.811
0.846
0.877
0.903
0.920
0.934
0.933
0.939
0.934
0.941
0.925
0.906
0.886
0.867
0.836
0.807
0.768
0.728
0.690
0.653
0.605
0.560
0.519
0.470
0.425
0.374
0.330
0.291
0.242
0.278
0.317
0.358
0.399
0.446
0.493
0.546
0.583
0.618
0.651
0.691
0.740
0.772
0.816
0.839
0.860
0.880
0.896
0.904
0.905
0.908
0.892
0.878
0.866
0.850
0.824
0.802
0.777
0.742
0.703
0.662
0.622
0.580
0.536
0.492
0.444
0.402
0.352
0.312
0.266
0.224
0.253
0.295
0.326
0.363
0.412
0.449
0.499
0.542
0.585
0.619
0.653
0.696
0.745
0.779
0.802
0.818
0.823
0.835
0.860
0.863
0.861
0.836
0.831
0.816
0.800
0.786
0.762
0.735
0.701
0.665
0.625
0.594
0.553
0.511
0.464
0.416
0.374
0.334
0.292
0.243
0.201
0.238
0.276
0.305
0.338
0.380
0.421
0.463
0.509
0.545
0.575
0.614
0.655
0.685
0.723
0.742
0.762
0.781
0.791
0.801
0.818
0.809
0.808
0.797
0.786
0.771
0.741
0.713
0.696
0.669
0.636
0.601
0.562
0.527
0.474
0.438
0.389
0.349
0.307
0.266
0.218
0.182
0.209
0.253
0.280
0.311
0.347
0.387
0.429
0.465
0.499
0.532
0.566
0.601
0.639
0.663
0.698
0.714
0.732
0.752
0.766
0.760
0.767
0.767
0.752
0.745
0.724
0.702
0.679
0.650
0.626
0.589
0.556
0.523
0.490
0.447
0.413
0.366
0.327
0.285
0.248
0.210
0.172
0.194
0.225
0.256
0.282
0.315
0.348
0.388
0.417
0.455
0.482
0.522
0.556
0.592
0.624
0.649
0.672
0.694
0.703
0.713
0.720
0.722
0.726
0.716
0.704
0.687
0.671
0.642
0.622
0.587
0.556
0.519
0.489
0.453
0.417
0.383
0.346
0.299
0.265
0.226
0.189
0.158
0.182
0.207
0.237
0.264
0.292
0.327
0.361
0.392
0.424
0.451
0.479
0.514
0.553
0.582
0.607
0.621
0.638
0.656
0.671
0.681
0.679
0.677
0.674
0.666
0.652
0.628
0.608
0.586
0.554
0.525
0.491
0.462
0.421
0.388
0.344
0.317
0.280
0.245
0.206
0.182
0.144
0.162
0.190
0.215
0.239
0.269
0.301
0.334
0.362
0.390
0.421
0.444
0.469
0.497
0.525
0.547
0.571
0.586
0.607
0.622
0.629
0.633
0.632
0.622
0.611
0.598
0.588
0.569
0.548
0.518
0.487
0.459
0.425
0.394
0.362
0.324
0.291
0.258
0.223
0.195
0.172
0.127
0.151
0.173
0.196
0.216
0.237
0.268
0.302
0.328
0.350
0.377
0.400
0.423
0.450
0.472
0.497
0.523
0.541
0.562
0.572
0.577
0.577
0.575
0.568
0.564
0.555
0.544
0.519
0.499
0.475
0.451
0.417
0.390
0.365
0.335
0.308
0.271
0.238
0.209
0.187
0.165
0.114
0.136
0.160
0.177
0.199
0.217
0.244
0.271
0.295
0.319
0.340
0.367
0.387
0.412
0.436
0.451
0.475
0.492
0.515
0.523
0.531
0.531
0.524
0.528
0.523
0.517
0.507
0.484
0.462
0.436
0.410
0.391
0.366
0.340
0.315
0.287
0.253
0.226
0.199
0.177
0.157
0.094
0.118
0.143
0.163
0.183
0.199
0.222
0.245
0.267
0.289
0.308
0.329
0.348
0.369
0.392
0.413
0.432
0.441
0.464
0.473
0.477
0.478
0.481
0.480
0.477
0.474
0.462
0.441
0.421
0.402
0.382
0.361
0.338
0.317
0.285
0.255
0.234
0.208
0.188
0.167
0.144
0.085
0.097
0.111
0.141
0.158
0.177
0.202
0.221
0.239
0.258
0.280
0.295
0.309
0.326
0.344
0.358
0.371
0.390
0.399
0.421
0.432
0.435
0.439
0.439
0.438
0.430
0.411
0.399
0.384
0.371
0.349
0.330
0.309
0.285
0.262
0.238
0.218
0.195
0.174
0.153
0.135
0.189
0.203
0.216
0.230
0.250
0.261
0.281
0.291
0.299
0.306
0.316
0.326
0.334
0.337
0.334
0.341
0.338
0.339
0.339
0.343
0.344
0.344
0.336
0.342
0.338
0.332
0.330
0.332
0.326
0.323
0.318
0.311
0.302
0.289
0.279
0.267
0.251
0.232
0.218
0.200
0.182
0.210
0.226
0.245
0.265
0.282
0.303
0.318
0.325
0.334
0.346
0.356
0.368
0.372
0.375
0.377
0.391
0.386
0.386
0.385
0.385
0.383
0.384
0.387
0.380
0.385
0.374
0.378
0.379
0.372
0.368
0.358
0.349
0.336
0.326
0.311
0.298
0.284
0.265
0.244
0.228
0.208
0.236
0.254
0.274
0.293
0.316
0.335
0.351
0.363
0.381
0.391
0.402
0.411
0.416
0.423
0.434
0.438
0.439
0.433
0.432
0.436
0.427
0.433
0.436
0.437
0.429
0.430
0.427
0.420
0.417
0.408
0.402
0.392
0.379
0.364
0.343
0.329
0.314
0.297
0.274
0.252
0.230
0.258
0.277
0.300
0.328
0.354
0.373
0.391
0.404
0.429
0.439
0.455
0.462
0.470
0.474
0.483
0.485
0.486
0.485
0.489
0.484
0.485
0.482
0.483
0.487
0.478
0.481
0.470
0.466
0.462
0.451
0.446
0.432
0.417
0.400
0.382
0.360
0.344
0.326
0.300
0.280
0.257
0.279
0.308
0.332
0.358
0.387
0.405
0.429
0.452
0.466
0.482
0.501
0.510
0.516
0.525
0.533
0.535
0.538
0.541
0.541
0.535
0.535
0.536
0.538
0.541
0.535
0.531
0.523
0.516
0.506
0.500
0.494
0.478
0.462
0.448
0.428
0.402
0.379
0.353
0.332
0.305
0.283
0.306
0.333
0.361
0.385
0.424
0.445
0.470
0.496
0.516
0.536
0.554
0.560
0.567
0.576
0.581
0.585
0.590
0.594
0.590
0.586
0.590
0.595
0.593
0.588
0.582
0.585
0.567
0.560
0.550
0.543
0.533
0.522
0.504
0.486
0.461
0.438
0.417
0.395
0.361
0.331
0.304
0.329
0.359
0.393
0.424
0.459
0.482
0.510
0.535
0.565
0.583
0.596
0.607
0.608
0.625
0.625
0.628
0.633
0.637
0.639
0.645
0.652
0.646
0.633
0.638
0.632
0.628
0.625
0.612
0.596
0.581
0.571
0.564
0.549
0.528
0.503
0.476
0.454
0.422
0.396
0.364
0.328
0.347
0.390
0.427
0.460
0.491
0.519
0.546
0.581
0.601
0.620
0.635
0.646
0.660
0.667
0.667
0.672
0.677
0.690
0.689
0.691
0.702
0.698
0.684
0.681
0.679
0.671
0.668
0.661
0.648
0.638
0.619
0.607
0.591
0.569
0.544
0.516
0.484
0.458
0.426
0.390
0.357
0.374
0.417
0.448
0.483
0.519
0.552
0.588
0.616
0.633
0.654
0.669
0.688
0.701
0.717
0.718
0.725
0.731
0.729
0.728
0.739
0.747
0.743
0.739
0.743
0.736
0.723
0.715
0.701
0.692
0.678
0.669
0.647
0.627
0.603
0.577
0.549
0.517
0.485
0.456
0.415
0.377
0.393
0.434
0.466
0.500
0.547
0.576
0.613
0.648
0.666
0.688
0.711
0.725
0.739
0.751
0.757
0.765
0.767
0.781
0.784
0.794
0.797
0.789
0.790
0.792
0.784
0.768
0.759
0.752
0.741
0.719
0.705
0.681
0.663
0.638
0.603
0.578
0.546
0.511
0.480
0.441
0.401
0.408
0.447
0.480
0.520
0.569
0.608
0.648
0.676
0.704
0.725
0.744
0.763
0.782
0.795
0.802
0.815
0.819
0.820
0.828
0.840
0.837
0.841
0.840
0.824
0.819
0.811
0.804
0.796
0.778
0.761
0.744
0.716
0.688
0.666
0.629
0.602
0.565
0.535
0.496
0.462
0.418
0.417
0.457
0.496
0.548
0.592
0.626
0.667
0.704
0.734
0.758
0.777
0.793
0.814
0.832
0.844
0.846
0.854
0.856
0.864
0.872
0.878
0.881
0.882
0.878
0.863
0.855
0.837
0.833
0.807
0.791
0.774
0.751
0.726
0.694
0.655
0.619
0.585
0.553
0.515
0.472
0.437
0.422
0.475
0.514
0.558
0.606
0.642
0.692
0.729
0.764
0.790
0.807
0.832
0.855
0.875
0.880
0.882
0.885
0.891
0.900
0.908
0.917
0.916
0.911
0.903
0.892
0.887
0.878
0.862
0.839
0.813
0.793
0.772
0.749
0.714
0.678
0.640
0.601
0.563
0.528
0.484
0.444
0.432
0.479
0.523
0.569
0.610
0.669
0.712
0.747
0.778
0.806
0.832
0.856
0.879
0.897
0.902
0.909
0.925
0.924
0.937
0.953
0.956
0.946
0.943
0.930
0.920
0.913
0.909
0.888
0.862
0.835
0.809
0.784
0.763
0.735
0.689
0.657
0.612
0.574
0.538
0.494
0.447
0.440
0.486
0.525
0.575
0.631
0.673
0.719
0.757
0.788
0.823
0.849
0.870
0.895
0.913
0.919
0.940
0.946
0.957
0.973
0.981
0.982
0.976
0.964
0.951
0.944
0.932
0.921
0.915
0.883
0.858
0.830
0.797
0.771
0.745
0.702
0.665
0.624
0.584
0.539
0.499
0.454
0.437
0.479
0.527
0.588
0.633
0.671
0.722
0.763
0.801
0.834
0.861
0.888
0.910
0.933
0.949
0.959
0.966
0.978
0.991
1.003
1.003
1.002
0.987
0.973
0.964
0.957
0.946
0.926
0.907
0.877
0.847
0.815
0.789
0.750
0.708
0.670
0.626
0.583
0.545
0.496
0.451
0.433
0.477
0.530
0.585
0.634
0.673
0.724
0.767
0.806
0.840
0.870
0.901
0.921
0.942
0.964
0.979
0.986
1.005
1.012
1.014
1.021
1.013
1.004
0.990
0.982
0.968
0.956
0.935
0.911
0.885
0.850
0.825
0.790
0.759
0.717
0.671
0.630
0.582
0.537
0.492
0.445
0.424
0.481
0.532
0.579
0.628
0.667
0.715
0.760
0.809
0.839
0.869
0.903
0.924
0.950
0.969
0.985
0.998
1.014
1.022
1.032
1.036
1.022
1.018
1.013
1.000
0.988
0.975
0.947
0.932
0.896
0.868
0.824
0.790
0.745
0.711
0.666
0.623
0.580
0.526
0.483
0.436
0.426
0.476
0.522
0.569
0.610
0.662
0.711
0.756
0.800
0.836
0.872
0.908
0.927
0.954
0.979
0.996
1.004
1.010
1.027
1.035
1.046
1.048
1.033
1.027
1.013
0.996
0.977
0.949
0.925
0.904
0.869
0.832
0.795
0.747
0.707
0.661
0.618
0.574
0.523
0.476
0.425
0.418
0.463
0.514
0.561
0.602
0.655
0.701
0.750
0.791
0.829
0.871
0.903
0.931
0.959
0.981
0.995
1.013
1.019
1.029
1.041
1.048
1.053
1.047
1.031
1.019
1.005
0.983
0.957
0.932
0.895
0.863
0.835
0.793
0.749
0.703
0.656
0.608
0.557
0.506
0.461
0.414
0.409
0.450
0.500
0.546
0.596
0.639
0.686
0.733
0.779
0.822
0.862
0.895
0.926
0.953
0.975
0.992
1.015
1.020
1.038
1.046
1.052
1.058
1.061
1.046
1.031
1.006
0.984
0.961
0.922
0.885
0.856
0.825
0.782
0.737
0.693
0.645
0.595
0.550
0.505
0.448
0.401
0.392
0.434
0.483
0.533
0.580
0.622
0.670
0.722
0.764
0.807
0.848
0.878
0.919
0.943
0.964
0.981
1.009
1.023
1.037
1.050
1.058
1.059
1.053
1.038
1.027
1.009
0.978
0.945
0.914
0.881
0.846
0.810
0.770
0.725
0.682
0.641
0.581
0.536
0.494
0.434
0.380
0.372
0.417
0.465
0.515
0.557
0.603
0.652
0.704
0.750
0.786
0.828
0.862
0.899
0.920
0.950
0.971
0.994
1.018
1.026
1.044
1.050
1.048
1.048
1.030
1.019
0.997
0.968
0.939
0.903
0.865
0.837
0.796
0.757
0.706
0.665
0.623
0.567
0.519
0.472
0.423
0.369
0.346
0.388
0.437
0.489
0.532
0.583
0.632
0.684
0.728
0.773
0.812
0.847
0.884
0.913
0.937
0.950
0.986
1.008
1.021
1.033
1.039
1.037
1.033
1.017
1.005
0.985
0.956
0.913
0.886
0.851
0.814
0.777
0.730
0.683
0.648
0.605
0.550
0.494
0.450
0.404
0.359
0.330
0.375
0.416
0.466
0.518
0.565
0.613
0.656
0.705
0.750
0.791
0.825
0.865
0.887
0.914
0.943
0.970
0.992
1.006
1.007
1.025
1.027
1.018
0.999
0.984
0.970
0.932
0.907
0.870
0.828
0.800
0.762
0.722
0.678
0.628
0.580
0.527
0.478
0.433
0.390
0.335
0.314
0.357
0.401
0.444
0.493
0.543
0.593
0.640
0.685
0.719
0.762
0.805
0.841
0.868
0.895
0.924
0.948
0.973
0.982
0.992
1.000
1.003
1.000
0.980
0.964
0.944
0.917
0.888
0.848
0.817
0.776
0.739
0.700
0.655
0.602
0.562
0.516
0.466
0.416
0.370
0.320
0.300
0.334
0.376
0.421
0.467
0.508
0.562
0.611
0.651
0.692
0.736
0.778
0.817
0.845
0.872
0.903
0.925
0.941
0.959
0.973
0.978
0.972
0.967
0.957
0.946
0.920
0.886
0.862
0.831
0.792
0.756
0.722
0.680
0.636
0.589
0.543
0.498
0.445
0.402
0.352
0.307
0.279
0.315
0.352
0.405
0.441
0.491
0.534
0.591
0.629
0.671
0.714
0.750
0.788
0.818
0.848
0.874
0.894
0.916
0.929
0.942
0.942
0.938
0.941
0.936
0.921
0.889
0.859
0.838
0.805
0.766
0.730
0.697
0.661
0.618
0.570
0.529
0.480
0.428
0.385
0.336
0.298
0.260
0.297
0.339
0.381
0.421
0.464
0.511
0.560
0.603
0.645
0.686
0.723
0.756
0.789
0.818
0.847
0.868
0.886
0.899
0.903
0.909
0.908
0.902
0.899
0.887
0.858
0.837
0.809
0.780
0.737
0.703
0.670
0.638
0.595
0.554
0.502
0.454
0.411
0.370
0.322
0.276
0.244
0.279
0.318
0.354
0.395
0.442
0.486
0.534
0.572
0.615
0.649
0.685
0.719
0.752
0.780
0.819
0.835
0.855
0.862
0.869
0.872
0.875
0.873
0.852
0.846
0.829
0.801
0.779
0.756
0.719
0.681
0.648
0.612
0.566
0.520
0.473
0.431
0.385
0.349
0.303
0.257
0.215
0.252
0.294
0.324
0.359
0.406
0.447
0.500
0.541
0.574
0.606
0.648
0.683
0.720
0.751
0.777
0.799
0.810
0.826
0.834
0.836
0.833
0.825
0.821
0.800
0.779
0.761
0.742
0.726
0.689
0.656
0.620
0.582
0.542
0.501
0.455
0.410
0.367
0.328
0.277
0.242
0.202
0.229
0.273
0.301
0.334
0.374
0.412
0.456
0.509
0.544
0.574
0.611
0.645
0.683
0.715
0.732
0.751
0.766
0.778
0.781
0.790
0.792
0.783
0.778
0.764
0.747
0.723
0.701
0.680
0.654
0.615
0.583
0.549
0.510
0.474
0.422
0.379
0.340
0.305
0.261
0.222
0.183
0.210
0.250
0.281
0.308
0.347
0.388
0.423
0.469
0.503
0.536
0.567
0.596
0.628
0.656
0.686
0.709
0.712
0.731
0.736
0.738
0.746
0.750
0.743
0.730
0.708
0.688
0.662
0.638
0.609
0.577
0.555
0.519
0.485
0.431
0.394
0.360
0.312
0.276
0.239
0.202
0.166
0.191
0.224
0.257
0.286
0.312
0.355
0.392
0.427
0.459
0.491
0.523
0.552
0.580
0.606
0.635
0.654
0.665
0.676
0.682
0.698
0.702
0.705
0.695
0.683
0.664
0.645
0.631
0.599
0.575
0.547
0.518
0.480
0.440
0.404
0.370
0.336
0.300
0.258
0.220
0.191
0.157
0.176
0.206
0.231
0.254
0.281
0.320
0.362
0.393
0.421
0.446
0.481
0.509
0.531
0.565
0.589
0.611
0.622
0.633
0.647
0.659
0.663
0.662
0.650
0.643
0.629
0.616
0.597
0.569
0.546
0.508
0.473
0.449
0.415
0.381
0.350
0.319
0.273
0.235
0.203
0.172
0.139
0.162
0.189
0.216
0.238
0.260
0.293
0.320
0.361
0.391
0.415
0.440
0.470
0.494
0.523
0.545
0.559
0.580
0.593
0.610
0.620
0.624
0.622
0.611
0.606
0.596
0.578
0.560
0.536
0.507
0.480
0.451
0.420
0.388
0.356
0.314
0.290
0.250
0.222
0.190
0.166
0.123
0.147
0.169
0.196
0.218
0.238
0.265
0.299
0.325
0.355
0.379
0.403
0.423
0.442
0.472
0.494
0.522
0.539
0.555
0.572
0.575
0.575
0.576
0.574
0.570
0.559
0.538
0.521
0.498
0.475
0.446
0.423
0.387
0.358
0.327
0.300
0.265
0.234
0.206
0.179
0.156
0.115
0.133
0.157
0.179
0.197
0.217
0.242
0.270
0.290
0.314
0.342
0.370
0.389
0.411
0.431
0.451
0.481
0.496
0.507
0.527
0.526
0.525
0.528
0.529
0.523
0.518
0.496
0.480
0.464
0.439
0.416
0.387
0.358
0.335
0.310
0.285
0.248
0.219
0.193
0.172
0.151
0.095
0.119
0.145
0.161
0.182
0.198
0.224
0.246
0.268
0.290
0.310
0.331
0.355
0.375
0.394
0.412
0.428
0.448
0.458
0.463
0.483
0.487
0.489
0.487
0.484
0.482
0.458
0.448
0.425
0.406
0.382
0.355
0.336
0.315
0.292
0.261
0.229
0.208
0.183
0.163
0.144
0.082
0.098
0.114
0.144
0.166
0.181
0.203
0.225
0.245
0.266
0.284
0.300
0.318
0.339
0.356
0.373
0.381
0.395
0.409
0.426
0.437
0.444
0.445
0.445
0.445
0.436
0.417
0.411
0.390
0.373
0.351
0.331
0.313
0.290
0.260
0.236
0.216
0.192
0.172
0.152
0.132
0.076
0.085
0.098
0.119
0.140
0.161
0.180
0.199
0.215
0.238
0.256
0.268
0.282
0.296
0.310
0.329
0.343
0.352
0.365
0.380
0.399
0.400
0.403
0.404
0.404
0.392
0.383
0.368
0.349
0.335
0.318
0.300
0.283
0.259
0.240
0.218
0.199
0.177
0.160
0.140
0.120
0.172
0.193
0.206
0.224
0.240
0.251
0.273
0.283
0.291
0.299
0.309
0.320
0.325
0.329
0.329
0.331
0.337
0.334
0.335
0.341
0.345
0.340
0.334
0.333
0.336
0.327
0.328
0.326
0.314
0.313
0.303
0.296
0.287
0.278
0.267
0.257
0.237
0.218
0.200
0.183
0.169
0.200
0.215
0.230
0.250
0.267
0.289
0.304
0.315
0.325
0.337
0.349
0.361
0.367
0.371
0.373
0.378
0.384
0.381
0.382
0.382
0.384
0.383
0.380
0.379
0.376
0.373
0.365
0.362
0.362
0.357
0.350
0.338
0.324
0.314
0.300
0.287
0.273
0.254
0.232
0.217
0.193
0.221
0.238
0.258
0.276
0.300
0.319
0.336
0.348
0.363
0.377
0.390
0.400
0.406
0.414
0.426
0.434
0.430
0.427
0.432
0.428
0.426
0.427
0.436
0.423
0.428
0.420
0.415
0.410
0.410
0.400
0.393
0.377
0.366
0.348
0.331
0.317
0.301
0.285
0.261
0.240
0.218
0.241
0.260
0.287
0.310
0.337
0.360
0.376
0.388
0.409
0.424
0.441
0.449
0.462
0.465
0.478
0.477
0.477
0.481
0.478
0.483
0.472
0.478
0.477
0.471
0.468
0.464
0.461
0.459
0.451
0.438
0.430
0.419
0.405
0.387
0.371
0.347
0.330
0.312
0.288
0.267
0.244
0.265
0.290
0.315
0.343
0.372
0.393
0.415
0.439
0.453
0.466
0.486
0.496
0.504
0.513
0.527
0.530
0.531
0.534
0.534
0.530
0.528
0.527
0.530
0.520
0.520
0.512
0.513
0.502
0.493
0.486
0.473
0.459
0.444
0.425
0.409
0.383
0.360
0.338
0.317
0.290
0.269
0.289
0.318
0.345
0.369
0.404
0.427
0.451
0.473
0.497
0.518
0.538
0.545
0.553
0.564
0.574
0.579
0.585
0.583
0.583
0.579
0.574
0.577
0.580
0.582
0.574
0.568
0.556
0.552
0.539
0.527
0.513
0.501
0.488
0.466
0.440
0.416
0.396
0.374
0.341
0.316
0.289
0.309
0.339
0.368
0.407
0.431
0.460
0.486
0.512
0.543
0.562
0.577
0.588
0.593
0.609
0.617
0.621
0.627
0.627
0.629
0.635
0.637
0.626
0.629
0.623
0.614
0.613
0.604
0.597
0.580
0.567
0.553
0.540
0.526
0.504
0.478
0.457
0.427
0.403
0.374
0.343
0.308
0.330
0.362
0.393
0.432
0.463
0.494
0.519
0.554
0.579
0.599
0.615
0.628
0.635
0.650
0.656
0.660
0.667
0.676
0.677
0.682
0.682
0.685
0.672
0.665
0.652
0.650
0.653
0.642
0.628
0.612
0.591
0.578
0.564
0.540
0.511
0.486
0.456
0.431
0.400
0.362
0.336
0.349
0.390
0.419
0.453
0.486
0.525
0.559
0.588
0.610
0.632
0.648
0.664
0.679
0.692
0.699
0.711
0.712
0.722
0.720
0.725
0.729
0.735
0.724
0.714
0.710
0.702
0.698
0.683
0.672
0.661
0.635
0.616
0.596
0.576
0.542
0.518
0.486
0.455
0.426
0.395
0.356
0.377
0.409
0.440
0.474
0.516
0.545
0.583
0.618
0.642
0.665
0.685
0.704
0.720
0.729
0.741
0.751
0.758
0.761
0.771
0.777
0.778
0.780
0.769
0.760
0.757
0.750
0.744
0.727
0.707
0.691
0.672
0.648
0.631
0.601
0.569
0.544
0.513
0.478
0.448
0.413
0.380
0.388
0.422
0.454
0.493
0.538
0.572
0.616
0.645
0.670
0.694
0.716
0.732
0.753
0.767
0.776
0.795
0.803
0.809
0.811
0.819
0.824
0.822
0.801
0.803
0.800
0.780
0.774
0.761
0.744
0.726
0.702
0.676
0.658
0.635
0.597
0.567
0.530
0.501
0.463
0.431
0.396
0.396
0.431
0.468
0.516
0.555
0.601
0.638
0.671
0.698
0.730
0.747
0.764
0.786
0.806
0.820
0.827
0.832
0.839
0.841
0.855
0.855
0.852
0.858
0.846
0.838
0.826
0.808
0.800
0.777
0.758
0.737
0.717
0.687
0.656
0.618
0.586
0.548
0.513
0.481
0.445
0.406
0.401
0.441
0.482
0.529
0.572
0.612
0.663
0.695
0.725
0.748
0.771
0.797
0.817
0.842
0.849
0.860
0.865
0.868
0.871
0.886
0.887
0.893
0.890
0.875
0.873
0.856
0.838
0.818
0.802
0.783
0.764
0.740
0.716
0.683
0.643
0.605
0.562
0.526
0.489
0.452
0.416
0.403
0.447
0.490
0.539
0.579
0.628
0.671
0.710
0.738
0.766
0.798
0.818
0.843
0.865
0.873
0.886
0.890
0.902
0.909
0.909
0.924
0.927
0.913
0.902
0.895
0.886
0.870
0.842
0.825
0.802
0.779
0.754
0.729
0.701
0.657
0.626
0.577
0.535
0.497
0.459
0.417
0.414
0.458
0.495
0.541
0.591
0.635
0.681
0.719
0.750
0.782
0.813
0.839
0.865
0.880
0.892
0.910
0.921
0.928
0.940
0.945
0.947
0.946
0.930
0.921
0.909
0.904
0.891
0.867
0.842
0.820
0.790
0.762
0.736
0.707
0.664
0.628
0.588
0.537
0.500
0.458
0.420
0.414
0.455
0.493
0.552
0.595
0.641
0.687
0.722
0.758
0.791
0.824
0.851
0.874
0.890
0.912
0.931
0.938
0.946
0.955
0.964
0.974
0.966
0.954
0.939
0.927
0.921
0.907
0.887
0.860
0.828
0.805
0.769
0.742
0.707
0.667
0.630
0.583
0.543
0.499
0.457
0.420
0.410
0.448
0.500
0.548
0.596
0.638
0.686
0.727
0.762
0.801
0.831
0.862
0.883
0.904
0.923
0.943
0.955
0.957
0.973
0.979
0.985
0.981
0.965
0.952
0.936
0.925
0.919
0.898
0.874
0.843
0.807
0.777
0.749
0.717
0.671
0.622
0.583
0.543
0.498
0.455
0.410
0.397
0.448
0.492
0.549
0.593
0.632
0.675
0.720
0.764
0.798
0.832
0.866
0.888
0.911
0.934
0.955
0.968
0.969
0.988
0.989
0.983
0.988
0.979
0.960
0.949
0.933
0.924
0.901
0.876
0.844
0.807
0.780
0.746
0.705
0.667
0.623
0.576
0.530
0.483
0.446
0.406
0.394
0.446
0.494
0.540
0.579
0.622
0.666
0.710
0.758
0.799
0.829
0.862
0.886
0.909
0.933
0.959
0.967
0.974
0.990
0.994
0.994
0.994
0.990
0.975
0.955
0.944
0.924
0.908
0.871
0.846
0.812
0.779
0.744
0.702
0.659
0.619
0.577
0.528
0.476
0.435
0.397
0.386
0.433
0.481
0.522
0.566
0.614
0.658
0.707
0.756
0.789
0.824
0.858
0.882
0.906
0.933
0.951
0.962
0.970
0.987
0.993
1.006
0.995
0.995
0.980
0.966
0.950
0.923
0.905
0.883
0.849
0.816
0.778
0.733
0.695
0.655
0.614
0.565
0.522
0.471
0.424
0.384
0.373
0.419
0.467
0.512
0.556
0.599
0.648
0.698
0.738
0.772
0.811
0.844
0.875
0.905
0.928
0.939
0.953
0.972
0.976
0.995
1.004
0.998
0.995
0.981
0.973
0.957
0.931
0.903
0.872
0.848
0.814
0.783
0.737
0.687
0.647
0.601
0.554
0.511
0.467
0.414
0.374
0.356
0.400
0.447
0.495
0.544
0.580
0.627
0.677
0.718
0.756
0.796
0.829
0.866
0.901
0.915
0.935
0.957
0.965
0.972
0.988
0.988
0.989
0.989
0.989
0.974
0.943
0.922
0.894
0.859
0.826
0.799
0.763
0.724
0.681
0.639
0.586
0.539
0.496
0.457
0.404
0.351
0.336
0.382
0.426
0.477
0.521
0.566
0.608
0.659
0.695
0.738
0.782
0.818
0.849
0.878
0.904
0.928
0.939
0.958
0.969
0.970
0.984
0.987
0.979
0.977
0.972
0.941
0.915
0.886
0.847
0.813
0.782
0.745
0.706
0.654
0.616
0.571
0.519
0.481
0.442
0.383
0.345
0.321
0.364
0.406
0.460
0.499
0.544
0.586
0.632
0.672
0.715
0.765
0.791
0.831
0.862
0.882
0.902
0.924
0.938
0.965
0.965
0.971
0.974
0.970
0.964
0.946
0.931
0.901
0.864
0.828
0.798
0.763
0.726
0.684
0.640
0.598
0.557
0.505
0.460
0.420
0.372
0.330
0.305
0.347
0.389
0.432
0.483
0.527
0.570
0.610
0.654
0.702
0.744
0.774
0.813
0.845
0.865
0.881
0.899
0.925
0.942
0.950
0.955
0.941
0.954
0.942
0.931
0.909
0.880
0.847
0.815
0.781
0.743
0.707
0.668
0.622
0.578
0.537
0.486
0.444
0.406
0.361
0.311
0.287
0.323
0.365
0.413
0.460
0.501
0.543
0.584
0.638
0.673
0.715
0.756
0.794
0.820
0.843
0.865
0.888
0.910
0.919
0.929
0.931
0.929
0.922
0.921
0.909
0.880
0.854
0.828
0.790
0.760
0.728
0.688
0.653
0.599
0.554
0.515
0.472
0.426
0.385
0.343
0.296
0.265
0.304
0.349
0.392
0.427
0.477
0.518
0.558
0.606
0.649
0.688
0.732
0.770
0.797
0.819
0.836
0.856
0.880
0.898
0.904
0.902
0.896
0.897
0.891
0.888
0.855
0.834
0.806
0.770
0.740
0.705
0.673
0.628
0.583
0.542
0.504
0.461
0.407
0.364
0.320
0.284
0.251
0.292
0.327
0.373
0.407
0.452
0.495
0.538
0.582
0.624
0.667
0.702
0.735
0.770
0.791
0.807
0.832
0.856
0.863
0.872
0.872
0.863
0.872
0.859
0.842
0.833
0.808
0.784
0.743
0.707
0.675
0.641
0.612
0.568
0.523
0.485
0.439
0.394
0.350
0.303
0.267
0.233
0.268
0.310
0.345
0.391
0.428
0.468
0.513
0.558
0.593
0.637
0.674
0.694
0.729
0.759
0.787
0.809
0.825
0.829
0.839
0.836
0.839
0.833
0.818
0.810
0.785
0.781
0.753
0.723
0.689
0.657
0.626
0.591
0.547
0.502
0.456
0.416
0.372
0.327
0.287
0.248
0.207
0.241
0.283
0.327
0.366
0.406
0.444
0.488
0.521
0.560
0.594
0.640
0.668
0.700
0.721
0.757
0.773
0.788
0.797
0.804
0.807
0.804
0.801
0.786
0.768
0.754
0.741
0.725
0.698
0.667
0.635
0.604
0.570
0.523
0.475
0.436
0.400
0.354
0.313
0.271
0.230
0.192
0.226
0.266
0.298
0.331
0.372
0.410
0.452
0.494
0.530
0.564
0.600
0.633
0.665
0.686
0.715
0.729
0.749
0.767
0.766
0.765
0.768
0.756
0.743
0.741
0.721
0.704
0.689
0.660
0.635
0.603
0.577
0.537
0.491
0.453
0.414
0.373
0.330
0.290
0.256
0.224
0.179
0.209
0.246
0.272
0.307
0.338
0.378
0.409
0.466
0.500
0.529
0.556
0.596
0.624
0.643
0.676
0.691
0.702
0.713
0.720
0.725
0.716
0.718
0.707
0.695
0.685
0.670
0.652
0.622
0.597
0.566
0.533
0.498
0.457
0.418
0.381
0.344
0.304
0.266
0.237
0.193
0.161
0.187
0.224
0.249
0.278
0.310
0.353
0.382
0.432
0.465
0.489
0.510
0.549
0.573
0.598
0.630
0.653
0.661
0.670
0.680
0.676
0.679
0.676
0.680
0.665
0.646
0.633
0.611
0.584
0.560
0.526
0.502
0.472
0.433
0.389
0.358
0.323
0.284
0.251
0.216
0.182
0.146
0.173
0.208
0.231
0.254
0.277
0.313
0.344
0.380
0.423
0.453
0.478
0.508
0.534
0.559
0.581
0.603
0.618
0.624
0.628
0.637
0.640
0.642
0.635
0.620
0.610
0.594
0.571
0.547
0.524
0.500
0.469
0.437
0.399
0.366
0.336
0.310
0.268
0.234
0.202
0.171
0.138
0.155
0.182
0.209
0.231
0.260
0.291
0.320
0.352
0.383
0.406
0.440
0.466
0.491
0.507
0.533
0.558
0.569
0.584
0.596
0.598
0.610
0.607
0.601
0.591
0.577
0.562
0.541
0.523
0.497
0.469
0.436
0.409
0.378
0.350
0.317
0.284
0.242
0.216
0.182
0.157
0.122
0.137
0.167
0.196
0.216
0.236
0.261
0.292
0.323
0.347
0.373
0.401
0.425
0.453
0.472
0.489
0.518
0.532
0.546
0.557
0.562
0.570
0.570
0.568
0.559
0.550
0.529
0.509
0.492
0.464
0.434
0.407
0.376
0.351
0.322
0.283
0.252
0.224
0.202
0.172
0.147
0.110
0.129
0.152
0.174
0.194
0.212
0.239
0.269
0.289
0.318
0.340
0.363
0.382
0.404
0.425
0.453
0.471
0.493
0.506
0.511
0.517
0.527
0.533
0.534
0.529
0.515
0.489
0.475
0.460
0.440
0.413
0.387
0.353
0.325
0.297
0.272
0.239
0.212
0.186
0.161
0.142
0.091
0.116
0.138
0.157
0.178
0.197
0.218
0.242
0.265
0.287
0.310
0.336
0.355
0.371
0.391
0.409
0.426
0.450
0.464
0.463
0.474
0.487
0.489
0.489
0.485
0.466
0.454
0.441
0.425
0.406
0.381
0.349
0.330
0.304
0.281
0.254
0.226
0.200
0.174
0.154
0.136
0.081
0.100
0.115
0.141
0.164
0.179
0.201
0.223
0.244
0.261
0.282
0.304
0.327
0.342
0.356
0.373
0.387
0.399
0.413
0.419
0.438
0.447
0.449
0.451
0.448
0.427
0.422
0.408
0.384
0.367
0.348
0.324
0.306
0.286
0.265
0.232
0.210
0.190
0.167
0.144
0.127
0.073
0.082
0.102
0.122
0.138
0.155
0.182
0.204
0.220
0.239
0.258
0.275
0.289
0.313
0.319
0.331
0.347
0.359
0.371
0.385
0.395
0.403
0.404
0.404
0.394
0.382
0.376
0.360
0.351
0.331
0.316
0.301
0.285
0.267
0.238
0.216
0.195
0.173
0.155
0.136
0.118
0.064
0.076
0.084
0.105
0.120
0.135
0.155
0.170
0.190
0.207
0.220
0.240
0.253
0.265
0.283
0.297
0.315
0.327
0.335
0.339
0.354
0.363
0.370
0.362
0.357
0.350
0.341
0.327
0.320
0.302
0.290
0.277
0.258
0.236
0.216
0.199
0.178
0.162
0.145
0.127
0.099
0.163
0.175
0.187
0.209
0.229
0.240
0.262
0.273
0.282
0.285
0.296
0.306
0.316
0.321
0.320
0.327
0.330
0.332
0.333
0.335
0.339
0.335
0.330
0.331
0.332
0.326
0.318
0.313
0.308
0.303
0.292
0.283
0.274
0.260
0.249
0.237
0.221
0.202
0.189
0.172
0.159
0.185
0.204
0.218
0.238
0.256
0.277
0.292
0.304
0.314
0.327
0.340
0.352
0.359
0.358
0.361
0.368
0.375
0.373
0.379
0.378
0.382
0.381
0.367
0.373
0.369
0.363
0.356
0.356
0.347
0.341
0.333
0.319
0.309
0.298
0.282
0.269
0.250
0.231
0.211
0.196
0.177
0.209
0.225
0.245
0.263
0.287
0.309
0.323
0.336
0.351
0.366
0.375
0.390
0.397
0.402
0.412
0.416
0.421
0.423
0.420
0.421
0.423
0.422
0.422
0.419
0.412
0.413
0.406
0.395
0.389
0.382
0.378
0.361
0.354
0.333
0.315
0.301
0.285
0.271
0.243
0.223
0.198
0.228
0.246
0.268
0.292
0.318
0.337
0.354
0.368
0.389
0.409
0.426
0.432
0.443
0.452
0.461
0.467
0.466
0.472
0.473
0.471
0.469
0.468
0.472
0.463
0.459
0.452
0.449
0.442
0.432
0.422
0.417
0.406
0.389
0.371
0.353
0.329
0.315
0.296
0.273
0.253
0.226
0.247
0.271
0.291
0.317
0.351
0.373
0.390
0.415
0.434
0.452
0.466
0.483
0.492
0.498
0.516
0.518
0.515
0.519
0.520
0.520
0.513
0.518
0.516
0.506
0.497
0.494
0.496
0.484
0.473
0.472
0.458
0.444
0.426
0.402
0.385
0.366
0.341
0.321
0.301
0.274
0.253
0.265
0.293
0.324
0.352
0.378
0.405
0.429
0.451
0.468
0.498
0.514
0.530
0.540
0.552
0.562
0.568
0.573
0.571
0.564
0.564
0.561
0.562
0.564
0.562
0.561
0.553
0.538
0.531
0.526
0.512
0.497
0.484
0.468
0.441
0.419
0.398
0.377
0.347
0.323
0.299
0.273
0.288
0.321
0.350
0.388
0.412
0.437
0.467
0.491
0.516
0.538
0.556
0.569
0.579
0.591
0.604
0.609
0.614
0.616
0.620
0.618
0.606
0.614
0.612
0.609
0.600
0.596
0.583
0.576
0.561
0.547
0.531
0.517
0.500
0.477
0.451
0.428
0.402
0.379
0.351
0.318
0.290
0.313
0.343
0.374
0.414
0.440
0.471
0.497
0.531
0.557
0.574
0.590
0.605
0.616
0.631
0.642
0.647
0.655
0.658
0.662
0.669
0.668
0.656
0.658
0.647
0.637
0.632
0.618
0.614
0.598
0.591
0.566
0.551
0.533
0.514
0.484
0.461
0.430
0.401
0.375
0.345
0.317
0.326
0.363
0.396
0.432
0.464
0.499
0.533
0.566
0.589
0.611
0.625
0.639
0.653
0.665
0.681
0.691
0.699
0.699
0.707
0.711
0.713
0.706
0.703
0.697
0.679
0.669
0.669
0.658
0.645
0.631
0.605
0.585
0.567
0.545
0.515
0.489
0.455
0.429
0.397
0.365
0.331
0.349
0.384
0.414
0.447
0.493
0.524
0.560
0.591
0.615
0.638
0.661
0.679
0.696
0.711
0.724
0.734
0.740
0.745
0.741
0.753
0.755
0.752
0.749
0.741
0.723
0.713
0.715
0.694
0.676
0.663
0.647
0.618
0.590
0.568
0.536
0.513
0.482
0.453
0.420
0.388
0.348
0.363
0.396
0.427
0.466
0.510
0.546
0.583
0.616
0.642
0.670
0.693
0.706
0.724
0.743
0.757
0.772
0.781
0.788
0.793
0.792
0.794
0.791
0.784
0.774
0.761
0.752
0.751
0.728
0.715
0.701
0.675
0.644
0.624
0.596
0.563
0.532
0.498
0.470
0.437
0.406
0.369
0.371
0.404
0.441
0.483
0.526
0.562
0.603
0.633
0.664
0.692
0.718
0.732
0.755
0.776
0.786
0.807
0.813
0.818
0.823
0.818
0.831
0.832
0.820
0.806
0.800
0.782
0.776
0.760
0.736
0.722
0.704
0.672
0.645
0.617
0.577
0.550
0.513
0.485
0.450
0.416
0.380
0.376
0.409
0.449
0.495
0.537
0.573
0.623
0.654
0.693
0.721
0.744
0.762
0.787
0.809
0.825
0.830
0.836
0.841
0.847
0.852
0.859
0.860
0.846
0.847
0.840
0.827
0.806
0.789
0.764
0.743
0.727
0.700
0.671
0.637
0.593
0.560
0.526
0.495
0.457
0.418
0.383
0.377
0.419
0.457
0.500
0.547
0.591
0.640
0.672
0.704
0.733
0.761
0.781
0.807
0.826
0.843
0.856
0.862
0.863
0.874
0.880
0.885
0.891
0.877
0.876
0.865
0.854
0.833
0.809
0.783
0.757
0.736
0.710
0.685
0.652
0.611
0.576
0.529
0.498
0.464
0.424
0.385
0.383
0.421
0.465
0.509
0.553
0.597
0.642
0.684
0.715
0.747
0.778
0.800
0.819
0.843
0.860
0.874
0.889
0.895
0.900
0.904
0.908
0.905
0.902
0.892
0.881
0.869
0.851
0.826
0.803
0.775
0.745
0.714
0.687
0.662
0.619
0.584
0.539
0.502
0.465
0.428
0.385
0.379
0.426
0.462
0.511
0.557
0.601
0.647
0.685
0.721
0.750
0.783
0.806
0.830
0.855
0.873
0.892
0.902
0.907
0.920
0.924
0.925
0.919
0.918
0.909
0.896
0.885
0.866
0.845
0.814
0.790
0.754
0.725
0.694
0.660
0.616
0.579
0.542
0.504
0.462
0.421
0.387
0.380
0.420
0.456
0.515
0.557
0.593
0.637
0.692
0.727
0.762
0.792
0.816
0.845
0.867
0.889
0.901
0.908
0.916
0.927
0.938
0.940
0.927
0.930
0.912
0.903
0.891
0.872
0.844
0.822
0.793
0.764
0.726
0.697
0.666
0.621
0.580
0.538
0.503
0.465
0.420
0.381
0.370
0.410
0.460
0.507
0.553
0.591
0.645
0.685
0.722
0.758
0.792
0.822
0.844
0.871
0.886
0.909
0.918
0.927
0.935
0.944
0.945
0.940
0.936
0.919
0.906
0.893
0.873
0.853
0.824
0.799
0.766
0.731
0.697
0.657
0.620
0.577
0.539
0.495
0.454
0.419
0.377
0.355
0.408
0.454
0.501
0.539
0.585
0.631
0.671
0.713
0.754
0.783
0.815
0.847
0.871
0.891
0.918
0.927
0.926
0.934
0.944
0.944
0.938
0.930
0.922
0.917
0.900
0.875
0.855
0.825
0.795
0.761
0.733
0.694
0.653
0.616
0.573
0.533
0.489
0.443
0.408
0.364
0.355
0.400
0.442
0.484
0.526
0.572
0.614
0.654
0.705
0.742
0.776
0.814
0.838
0.858
0.886
0.907
0.920
0.928
0.926
0.941
0.945
0.942
0.935
0.929
0.912
0.899
0.868
0.851
0.819
0.789
0.758
0.725
0.689
0.651
0.611
0.565
0.525
0.484
0.438
0.393
0.356
0.346
0.382
0.427
0.473
0.515
0.557
0.604
0.651
0.695
0.732
0.762
0.803
0.834
0.853
0.877
0.891
0.911
0.916
0.928
0.938
0.940
0.938
0.933
0.923
0.913
0.891
0.864
0.850
0.812
0.782
0.750
0.713
0.673
0.636
0.592
0.554
0.514
0.469
0.426
0.379
0.346
0.332
0.371
0.415
0.461
0.503
0.540
0.590
0.639
0.679
0.712
0.750
0.787
0.814
0.839
0.862
0.883
0.895
0.913
0.920
0.922
0.935
0.933
0.930
0.922
0.906
0.886
0.868
0.840
0.805
0.774
0.747
0.707
0.670
0.628
0.586
0.542
0.497
0.459
0.422
0.374
0.321
0.314
0.354
0.392
0.441
0.483
0.525
0.568
0.618
0.653
0.690
0.727
0.765
0.789
0.824
0.846
0.867
0.883
0.903
0.902
0.909
0.912
0.919
0.918
0.918
0.889
0.877
0.855
0.822
0.792
0.760
0.733
0.697
0.656
0.609
0.572
0.530
0.483
0.443
0.407
0.357
0.309
0.299
0.335
0.371
0.427
0.467
0.508
0.550
0.593
0.630
0.672
0.709
0.739
0.769
0.797
0.828
0.846
0.866
0.882
0.894
0.892
0.897
0.908
0.907
0.903
0.875
0.856
0.838
0.807
0.776
0.745
0.712
0.681
0.637
0.595
0.555
0.516
0.469
0.431
0.385
0.338
0.307
0.282
0.317
0.349
0.397
0.449
0.485
0.527
0.566
0.601
0.647
0.683
0.712
0.739
0.782
0.804
0.824
0.840
0.855
0.867
0.878
0.880
0.882
0.889
0.879
0.866
0.843
0.802
0.789
0.754
0.721
0.693
0.657
0.620
0.577
0.535
0.499
0.446
0.410
0.373
0.331
0.284
0.263
0.292
0.327
0.375
0.422
0.457
0.502
0.541
0.578
0.624
0.655
0.693
0.730
0.764
0.786
0.800
0.819
0.832
0.842
0.860
0.866
0.865
0.853
0.858
0.840
0.817
0.794
0.761
0.727
0.702
0.669
0.635
0.601
0.557
0.515
0.475
0.429
0.394
0.356
0.312
0.270
0.246
0.274
0.307
0.355
0.396
0.440
0.480
0.518
0.559
0.598
0.628
0.672
0.712
0.742
0.760
0.774
0.792
0.809
0.817
0.831
0.838
0.837
0.832
0.828
0.814
0.788
0.771
0.737
0.711
0.675
0.639
0.609
0.574
0.532
0.497
0.457
0.412
0.373
0.336
0.291
0.252
0.227
0.258
0.294
0.340
0.376
0.412
0.458
0.496
0.537
0.573
0.605
0.646
0.678
0.707
0.730
0.752
0.767
0.783
0.796
0.795
0.804
0.808
0.799
0.798
0.769
0.760
0.735
0.714
0.685
0.642
0.620
0.588
0.555
0.513
0.475
0.433
0.390
0.349
0.310
0.272
0.240
0.202
0.235
0.281
0.314
0.356
0.387
0.430
0.474
0.512
0.539
0.579
0.612
0.643
0.675
0.704
0.724
0.740
0.757
0.766
0.768
0.770
0.779
0.770
0.748
0.738
0.717
0.703
0.688
0.654
0.628
0.598
0.568
0.536
0.495
0.459
0.416
0.366
0.330
0.295
0.261
0.227
0.194
0.217
0.250
0.284
0.320
0.360
0.397
0.434
0.472
0.508
0.544
0.584
0.615
0.639
0.667
0.694
0.705
0.718
0.733
0.742
0.741
0.736
0.736
0.715
0.705
0.692
0.668
0.648
0.628
0.605
0.575
0.545
0.510
0.474
0.433
0.396
0.355
0.315
0.281
0.246
0.204
0.175
0.198
0.235
0.265
0.295
0.338
0.374
0.413
0.450
0.485
0.517
0.548
0.585
0.609
0.631
0.650
0.658
0.684
0.703
0.709
0.713
0.697
0.690
0.682
0.676
0.654
0.639
0.622
0.599
0.571
0.545
0.512
0.478
0.447
0.416
0.371
0.336
0.299
0.258
0.219
0.187
0.153
0.178
0.222
0.252
0.276
0.305
0.343
0.371
0.420
0.457
0.484
0.505
0.545
0.570
0.594
0.609
0.629
0.639
0.654
0.662
0.665
0.663
0.653
0.644
0.634
0.624
0.610
0.593
0.570
0.539
0.506
0.483
0.450
0.416
0.381
0.343
0.308
0.276
0.240
0.210
0.169
0.144
0.164
0.200
0.222
0.244
0.271
0.311
0.335
0.377
0.412
0.437
0.466
0.490
0.521
0.545
0.570
0.590
0.600
0.616
0.612
0.620
0.627
0.614
0.611
0.599
0.591
0.574
0.559
0.540
0.510
0.482
0.455
0.423
0.395
0.354
0.321
0.288
0.257
0.227
0.198
0.162
0.129
0.150
0.180
0.209
0.230
0.252
0.285
0.308
0.348
0.380
0.409
0.432
0.456
0.484
0.503
0.521
0.543
0.557
0.565
0.570
0.587
0.590
0.582
0.575
0.573
0.557
0.537
0.519
0.501
0.480
0.457
0.428
0.398
0.359
0.327
0.300
0.269
0.242
0.209
0.176
0.148
0.113
0.137
0.159
0.188
0.212
0.236
0.260
0.291
0.317
0.349
0.372
0.397
0.420
0.444
0.466
0.479
0.492
0.515
0.527
0.540
0.546
0.550
0.548
0.550
0.545
0.530
0.509
0.495
0.478
0.446
0.424
0.393
0.364
0.339
0.314
0.287
0.257
0.220
0.193
0.162
0.138
0.103
0.123
0.142
0.168
0.190
0.213
0.236
0.261
0.289
0.313
0.340
0.362
0.377
0.400
0.422
0.442
0.465
0.476
0.491
0.504
0.511
0.510
0.515
0.520
0.515
0.493
0.482
0.469
0.445
0.419
0.395
0.374
0.339
0.316
0.291
0.259
0.230
0.204
0.180
0.152
0.133
0.089
0.111
0.133
0.152
0.174
0.191
0.212
0.235
0.258
0.285
0.306
0.331
0.349
0.366
0.390
0.404
0.430
0.444
0.457
0.463
0.466
0.470
0.479
0.486
0.479
0.464
0.445
0.434
0.416
0.391
0.374
0.338
0.318
0.292
0.270
0.247
0.216
0.193
0.165
0.146
0.128
0.079
0.095
0.115
0.133
0.155
0.177
0.196
0.215
0.240
0.256
0.282
0.307
0.324
0.340
0.354
0.371
0.385
0.398
0.408
0.423
0.429
0.433
0.438
0.439
0.424
0.416
0.408
0.398
0.381
0.359
0.339
0.314
0.296
0.276
0.255
0.226
0.199
0.180
0.157
0.137
0.121
0.063
0.082
0.103
0.119
0.139
0.156
0.181
0.198
0.217
0.236
0.256
0.273
0.298
0.313
0.324
0.336
0.343
0.358
0.371
0.386
0.392
0.400
0.404
0.399
0.394
0.386
0.377
0.360
0.346
0.327
0.310
0.295
0.277
0.259
0.236
0.207
0.186
0.164
0.147
0.131
0.107
0.059
0.068
0.089
0.107
0.118
0.133
0.156
0.173
0.190
0.208
0.220
0.240
0.253
0.276
0.289
0.300
0.315
0.328
0.336
0.347
0.356
0.362
0.360
0.360
0.355
0.352
0.341
0.330
0.312
0.302
0.286
0.272
0.257
0.235
0.208
0.192
0.175
0.155
0.139
0.119
0.091
0.054
0.063
0.070
0.094
0.107
0.121
0.136
0.149
0.171
0.184
0.200
0.218
0.230
0.242
0.256
0.273
0.282
0.294
0.306
0.310
0.315
0.318
0.329
0.325
0.325
0.323
0.309
0.299
0.288
0.275
0.264
0.247
0.236
0.215
0.194
0.179
0.160
0.145
0.124
0.102
0.078
0.153
0.165
0.177
0.194
0.210
0.221
0.247
0.257
0.267
0.275
0.285
0.291
0.299
0.309
0.313
0.313
0.320
0.326
0.325
0.330
0.322
0.322
0.322
0.318
0.323
0.319
0.308
0.300
0.295
0.288
0.278
0.274
0.260
0.246
0.235
0.223
0.202
0.188
0.175
0.156
0.140
0.170
0.184
0.202
0.221
0.242
0.266
0.279
0.291
0.302
0.311
0.324
0.331
0.343
0.348
0.349
0.357
0.360
0.367
0.368
0.372
0.372
0.367
0.362
0.361
0.363
0.360
0.351
0.342
0.332
0.331
0.318
0.304
0.290
0.278
0.262
0.248
0.234
0.216
0.196
0.181
0.161
0.192
0.212
0.232
0.249
0.272
0.294
0.309
0.322
0.334
0.353
0.362
0.377
0.383
0.385
0.394
0.402
0.412
0.407
0.413
0.412
0.416
0.411
0.406
0.410
0.405
0.399
0.388
0.383
0.376
0.365
0.355
0.344
0.323
0.307
0.289
0.278
0.263
0.238
0.220
0.200
0.179
0.215
0.232
0.254
0.273
0.302
0.322
0.338
0.352
0.374
0.386
0.408
0.418
0.430
0.437
0.447
0.452
0.456
0.462
0.456
0.454
0.457
0.460
0.452
0.451
0.442
0.438
0.437
0.425
0.413
0.405
0.394
0.382
0.365
0.348
0.329
0.309
0.292
0.274
0.252
0.224
0.200
0.233
0.256
0.275
0.300
0.328
0.349
0.369
0.397
0.417
0.435
0.450
0.467
0.476
0.480
0.486
0.495
0.499
0.508
0.506
0.504
0.504
0.502
0.498
0.492
0.483
0.479
0.474
0.465
0.456
0.440
0.429
0.415
0.403
0.380
0.367
0.345
0.316
0.297
0.277
0.251
0.222
0.250
0.275
0.300
0.333
0.359
0.386
0.410
0.433
0.449
0.471
0.492
0.504
0.519
0.531
0.538
0.545
0.555
0.548
0.549
0.547
0.551
0.545
0.545
0.538
0.544
0.523
0.522
0.512
0.499
0.486
0.470
0.456
0.442
0.421
0.399
0.371
0.351
0.326
0.302
0.271
0.248
0.268
0.299
0.327
0.355
0.388
0.412
0.438
0.466
0.491
0.518
0.536
0.550
0.561
0.574
0.587
0.591
0.599
0.601
0.597
0.584
0.592
0.593
0.591
0.584
0.586
0.576
0.565
0.553
0.533
0.519
0.506
0.495
0.478
0.455
0.425
0.404
0.378
0.356
0.324
0.297
0.264
0.290
0.320
0.349
0.384
0.414
0.445
0.468
0.500
0.530
0.552
0.569
0.584
0.596
0.612
0.624
0.628
0.636
0.638
0.646
0.639
0.638
0.637
0.626
0.623
0.621
0.615
0.599
0.590
0.568
0.557
0.535
0.523
0.505
0.485
0.456
0.431
0.404
0.376
0.351
0.322
0.283
0.303
0.339
0.370
0.403
0.434
0.467
0.498
0.535
0.558
0.581
0.600
0.615
0.630
0.645
0.657
0.667
0.678
0.680
0.689
0.687
0.681
0.681
0.671
0.661
0.653
0.646
0.629
0.619
0.605
0.587
0.565
0.544
0.530
0.509
0.478
0.455
0.424
0.398
0.368
0.339
0.307
0.319
0.356
0.385
0.419
0.458
0.495
0.530
0.561
0.585
0.609
0.628
0.647
0.664
0.678
0.691
0.706
0.709
0.716
0.721
0.723
0.721
0.725
0.717
0.708
0.699
0.692
0.674
0.655
0.639
0.631
0.606
0.582
0.562
0.540
0.508
0.483
0.443
0.414
0.384
0.356
0.322
0.336
0.369
0.399
0.432
0.484
0.511
0.548
0.580
0.610
0.635
0.662
0.680
0.694
0.711
0.729
0.740
0.750
0.753
0.762
0.764
0.762
0.754
0.754
0.747
0.731
0.722
0.710
0.694
0.682
0.658
0.636
0.604
0.583
0.559
0.522
0.497
0.465
0.437
0.398
0.367
0.332
0.345
0.377
0.408
0.453
0.495
0.534
0.567
0.600
0.631
0.660
0.682
0.705
0.720
0.741
0.760
0.777
0.785
0.787
0.793
0.794
0.796
0.795
0.785
0.771
0.756
0.747
0.740
0.715
0.707
0.686
0.666
0.633
0.603
0.578
0.539
0.513
0.477
0.448
0.416
0.378
0.342
0.349
0.382
0.424
0.464
0.509
0.544
0.581
0.616
0.644
0.678
0.701
0.721
0.745
0.764
0.788
0.802
0.807
0.811
0.818
0.816
0.822
0.817
0.810
0.806
0.794
0.776
0.767
0.745
0.723
0.706
0.681
0.651
0.619
0.593
0.557
0.522
0.484
0.451
0.420
0.387
0.350
0.350
0.387
0.427
0.472
0.510
0.549
0.596
0.636
0.668
0.695
0.721
0.750
0.767
0.791
0.807
0.822
0.823
0.827
0.835
0.837
0.843
0.836
0.838
0.832
0.828
0.805
0.790
0.767
0.745
0.722
0.701
0.670
0.645
0.605
0.568
0.531
0.493
0.463
0.423
0.392
0.357
0.348
0.392
0.427
0.464
0.511
0.562
0.605
0.641
0.673
0.705
0.732
0.758
0.781
0.805
0.822
0.835
0.842
0.847
0.864
0.860
0.861
0.861
0.856
0.850
0.846
0.830
0.808
0.784
0.762
0.734
0.704
0.677
0.651
0.622
0.580
0.541
0.498
0.463
0.431
0.389
0.356
0.352
0.389
0.427
0.474
0.522
0.561
0.605
0.643
0.682
0.711
0.743
0.771
0.790
0.815
0.837
0.850
0.859
0.866
0.873
0.874
0.870
0.868
0.866
0.864
0.859
0.847
0.820
0.795
0.772
0.747
0.715
0.683
0.652
0.623
0.580
0.545
0.509
0.468
0.428
0.390
0.348
0.345
0.386
0.425
0.477
0.517
0.557
0.599
0.641
0.679
0.713
0.746
0.770
0.799
0.821
0.833
0.858
0.871
0.875
0.890
0.885
0.886
0.882
0.876
0.870
0.865
0.852
0.828
0.805
0.775
0.749
0.720
0.686
0.658
0.624
0.576
0.544
0.504
0.467
0.430
0.383
0.348
0.339
0.382
0.424
0.469
0.514
0.549
0.595
0.640
0.677
0.715
0.743
0.774
0.800
0.823
0.840
0.861
0.868
0.883
0.885
0.891
0.888
0.890
0.877
0.871
0.865
0.852
0.828
0.804
0.777
0.746
0.717
0.682
0.649
0.614
0.582
0.537
0.500
0.459
0.422
0.379
0.341
0.333
0.374
0.414
0.467
0.503
0.543
0.588
0.630
0.662
0.709
0.738
0.766
0.793
0.814
0.835
0.857
0.877
0.883
0.883
0.891
0.890
0.888
0.873
0.872
0.861
0.852
0.826
0.803
0.776
0.749
0.715
0.675
0.645
0.606
0.569
0.528
0.495
0.452
0.409
0.377
0.335
0.320
0.366
0.409
0.454
0.490
0.534
0.574
0.608
0.665
0.697
0.731
0.763
0.788
0.808
0.827
0.843
0.867
0.872
0.877
0.881
0.884
0.882
0.873
0.866
0.863
0.845
0.823
0.796
0.770
0.741
0.706
0.677
0.639
0.603
0.562
0.516
0.483
0.448
0.401
0.362
0.331
0.315
0.356
0.395
0.439
0.475
0.514
0.554
0.600
0.646
0.682
0.713
0.752
0.778
0.800
0.822
0.841
0.857
0.866
0.867
0.876
0.884
0.881
0.870
0.860
0.855
0.833
0.818
0.790
0.764
0.732
0.701
0.668
0.629
0.593
0.551
0.514
0.471
0.430
0.393
0.353
0.321
0.307
0.340
0.377
0.427
0.466
0.501
0.545
0.591
0.632
0.666
0.698
0.735
0.764
0.788
0.807
0.827
0.835
0.857
0.862
0.867
0.866
0.868
0.869
0.855
0.839
0.821
0.805
0.777
0.748
0.722
0.690
0.652
0.615
0.579
0.537
0.503
0.463
0.426
0.380
0.338
0.297
0.285
0.327
0.361
0.407
0.446
0.481
0.522
0.572
0.610
0.645
0.679
0.717
0.742
0.768
0.794
0.810
0.823
0.835
0.849
0.848
0.852
0.856
0.859
0.844
0.819
0.805
0.794
0.762
0.737
0.706
0.679
0.645
0.601
0.565
0.523
0.485
0.445
0.411
0.377
0.327
0.285
0.275
0.309
0.343
0.383
0.425
0.463
0.507
0.543
0.589
0.622
0.660
0.692
0.718
0.740
0.777
0.796
0.811
0.817
0.823
0.833
0.838
0.840
0.834
0.821
0.814
0.792
0.776
0.742
0.720
0.690
0.659
0.629
0.583
0.547
0.513
0.473
0.429
0.395
0.356
0.308
0.275
0.256
0.293
0.323
0.364
0.405
0.442
0.488
0.524
0.556
0.600
0.634
0.666
0.692
0.726
0.753
0.769
0.785
0.791
0.807
0.809
0.815
0.821
0.813
0.807
0.796
0.778
0.749
0.722
0.696
0.666
0.643
0.605
0.566
0.530
0.494
0.460
0.412
0.377
0.341
0.293
0.253
0.240
0.268
0.300
0.338
0.379
0.419
0.462
0.498
0.534
0.572
0.606
0.642
0.672
0.701
0.722
0.744
0.753
0.766
0.776
0.791
0.788
0.796
0.791
0.781
0.774
0.748
0.724
0.705
0.672
0.645
0.618
0.583
0.543
0.509
0.471
0.437
0.396
0.363
0.317
0.271
0.241
0.226
0.253
0.279
0.320
0.353
0.398
0.440
0.475
0.514
0.553
0.582
0.617
0.649
0.672
0.694
0.713
0.725
0.743
0.746
0.766
0.772
0.762
0.774
0.755
0.736
0.727
0.707
0.673
0.648
0.626
0.591
0.560
0.514
0.479
0.447
0.410
0.369
0.334
0.299
0.260
0.222
0.205
0.233
0.262
0.297
0.338
0.376
0.418
0.452
0.490
0.520
0.552
0.591
0.617
0.649
0.674
0.691
0.700
0.708
0.722
0.732
0.738
0.736
0.740
0.726
0.704
0.691
0.667
0.649
0.620
0.587
0.561
0.531
0.497
0.458
0.426
0.390
0.350
0.315
0.286
0.250
0.210
0.185
0.207
0.238
0.276
0.319
0.347
0.385
0.414
0.460
0.493
0.531
0.558
0.587
0.618
0.643
0.660
0.676
0.682
0.689
0.701
0.705
0.712
0.697
0.683
0.674
0.657
0.634
0.620
0.591
0.567
0.542
0.514
0.481
0.442
0.411
0.371
0.333
0.303
0.268
0.234
0.201
0.171
0.194
0.220
0.256
0.293
0.324
0.359
0.394
0.426
0.464
0.497
0.527
0.556
0.582
0.605
0.630
0.645
0.654
0.672
0.674
0.677
0.668
0.656
0.652
0.643
0.627
0.606
0.585
0.561
0.539
0.514
0.494
0.461
0.423
0.386
0.352
0.318
0.281
0.246
0.214
0.181
0.150
0.180
0.204
0.237
0.264
0.296
0.336
0.372
0.402
0.435
0.469
0.490
0.521
0.548
0.571
0.589
0.605
0.621
0.643
0.646
0.639
0.630
0.626
0.612
0.608
0.595
0.578
0.562
0.532
0.514
0.494
0.463
0.427
0.391
0.353
0.324
0.282
0.255
0.221
0.197
0.167
0.138
0.157
0.179
0.217
0.242
0.271
0.298
0.330
0.364
0.404
0.434
0.454
0.480
0.516
0.536
0.558
0.573
0.579
0.598
0.601
0.595
0.593
0.590
0.584
0.569
0.559
0.541
0.531
0.508
0.492
0.464
0.435
0.404
0.377
0.341
0.309
0.266
0.240
0.212
0.180
0.154
0.129
0.146
0.164
0.192
0.218
0.245
0.278
0.305
0.333
0.376
0.400
0.425
0.446
0.472
0.495
0.516
0.536
0.544
0.559
0.559
0.558
0.557
0.557
0.547
0.541
0.524
0.511
0.506
0.480
0.460
0.438
0.405
0.375
0.345
0.311
0.289
0.259
0.230
0.199
0.169
0.143
0.109
0.136
0.158
0.182
0.207
0.227
0.250
0.283
0.305
0.346
0.372
0.394
0.416
0.433
0.459
0.471
0.490
0.503
0.515
0.523
0.519
0.522
0.518
0.514
0.504
0.492
0.486
0.472
0.451
0.428
0.406
0.384
0.356
0.323
0.299
0.274
0.244
0.212
0.182
0.152
0.130
0.095
0.108
0.136
0.164
0.186
0.212
0.234
0.261
0.287
0.313
0.337
0.361
0.383
0.401
0.412
0.432
0.442
0.463
0.478
0.485
0.492
0.493
0.490
0.487
0.474
0.465
0.459
0.446
0.426
0.404
0.380
0.354
0.324
0.301
0.281
0.257
0.225
0.196
0.171
0.142
0.121
0.085
0.103
0.116
0.144
0.162
0.182
0.203
0.224
0.252
0.270
0.299
0.318
0.339
0.364
0.378
0.401
0.415
0.433
0.440
0.452
0.458
0.464
0.461
0.459
0.441
0.443
0.434
0.422
0.403
0.379
0.357
0.333
0.309
0.287
0.261
0.234
0.204
0.184
0.150
0.133
0.112
0.068
0.092
0.108
0.127
0.147
0.166
0.190
0.205
0.232
0.253
0.274
0.297
0.316
0.332
0.347
0.366
0.381
0.392
0.406
0.414
0.427
0.430
0.427
0.417
0.415
0.413
0.401
0.389
0.372
0.354
0.337
0.307
0.289
0.265
0.244
0.219
0.196
0.170
0.144
0.125
0.106
0.064
0.080
0.098
0.114
0.135
0.150
0.167
0.190
0.215
0.231
0.250
0.269
0.293
0.308
0.316
0.326
0.338
0.356
0.369
0.381
0.392
0.396
0.389
0.383
0.379
0.378
0.371
0.358
0.339
0.326
0.301
0.286
0.269
0.250
0.231
0.204
0.178
0.156
0.136
0.116
0.101
0.056
0.067
0.085
0.103
0.118
0.130
0.150
0.167
0.190
0.209
0.222
0.238
0.258
0.274
0.287
0.297
0.307
0.321
0.333
0.343
0.350
0.358
0.354
0.354
0.351
0.347
0.337
0.325
0.312
0.296
0.280
0.266
0.250
0.233
0.207
0.185
0.168
0.148
0.124
0.110
0.092
0.052
0.058
0.074
0.091
0.105
0.119
0.134
0.147
0.165
0.181
0.198
0.214
0.229
0.240
0.262
0.271
0.281
0.294
0.301
0.313
0.316
0.315
0.321
0.318
0.319
0.316
0.307
0.301
0.285
0.271
0.260
0.247
0.233
0.209
0.188
0.173
0.154
0.131
0.117
0.094
0.078
0.038
0.053
0.059
0.071
0.087
0.104
0.118
0.131
0.148
0.161
0.176
0.187
0.208
0.219
0.229
0.242
0.255
0.259
0.263
0.275
0.280
0.283
0.285
0.282
0.291
0.281
0.274
0.269
0.258
0.250
0.240
0.224
0.208
0.189
0.175
0.161
0.136
0.114
0.100
0.084
0.070
0.141
0.153
0.164
0.181
0.196
0.209
0.228
0.239
0.249
0.258
0.270
0.276
0.289
0.295
0.300
0.304
0.311
0.318
0.317
0.310
0.315
0.311
0.311
0.308
0.309
0.300
0.299
0.291
0.286
0.279
0.266
0.253
0.243
0.229
0.218
0.206
0.186
0.172
0.160
0.144
0.132
0.159
0.173
0.185
0.204
0.225
0.248
0.261
0.274
0.282
0.296
0.309
0.319
0.327
0.333
0.334
0.343
0.346
0.357
0.357
0.362
0.354
0.350
0.354
0.350
0.348
0.346
0.340
0.331
0.321
0.309
0.300
0.286
0.275
0.263
0.247
0.234
0.216
0.198
0.178
0.165
0.148
0.176
0.195
0.213
0.230
0.253
0.278
0.293
0.306
0.318
0.333
0.342
0.357
0.366
0.372
0.377
0.382
0.391
0.396
0.400
0.402
0.402
0.397
0.392
0.388
0.390
0.386
0.375
0.369
0.353
0.345
0.339
0.328
0.303
0.290
0.272
0.258
0.243
0.223
0.201
0.187
0.168
0.197
0.217
0.238
0.256
0.286
0.305
0.321
0.335
0.357
0.370
0.385
0.395
0.404
0.418
0.428
0.434
0.438
0.437
0.440
0.439
0.443
0.436
0.439
0.435
0.430
0.426
0.418
0.407
0.397
0.383
0.373
0.360
0.341
0.321
0.302
0.282
0.266
0.249
0.227
0.204
0.188
0.218
0.240
0.259
0.283
0.310
0.331
0.348
0.368
0.392
0.406
0.425
0.442
0.451
0.459
0.466
0.475
0.480
0.483
0.483
0.483
0.487
0.489
0.475
0.473
0.466
0.461
0.455
0.445
0.435
0.417
0.407
0.394
0.379
0.355
0.338
0.310
0.292
0.274
0.251
0.226
0.204
0.234
0.258
0.282
0.308
0.335
0.358
0.385
0.411
0.428
0.450
0.471
0.484
0.494
0.505
0.513
0.517
0.523
0.531
0.529
0.528
0.528
0.530
0.524
0.521
0.504
0.495
0.492
0.485
0.476
0.460
0.444
0.429
0.411
0.381
0.363
0.340
0.321
0.294
0.274
0.248
0.224
0.248
0.274
0.303
0.335
0.366
0.390
0.415
0.439
0.468
0.490
0.512
0.527
0.538
0.550
0.558
0.570
0.578
0.569
0.565
0.568
0.571
0.565
0.565
0.564
0.559
0.549
0.541
0.526
0.512
0.499
0.477
0.462
0.444
0.419
0.391
0.371
0.342
0.320
0.294
0.268
0.243
0.268
0.300
0.324
0.362
0.387
0.421
0.444
0.472
0.505
0.525
0.544
0.559
0.572
0.588
0.595
0.605
0.614
0.613
0.613
0.612
0.609
0.611
0.603
0.598
0.592
0.585
0.577
0.565
0.545
0.528
0.505
0.488
0.470
0.449
0.420
0.396
0.366
0.343
0.319
0.287
0.257
0.284
0.314
0.344
0.378
0.410
0.442
0.473
0.505
0.532
0.553
0.573
0.589
0.605
0.620
0.630
0.637
0.646
0.653
0.654
0.656
0.655
0.651
0.637
0.628
0.630
0.623
0.606
0.593
0.580
0.557
0.529
0.512
0.493
0.471
0.441
0.418
0.388
0.363
0.334
0.305
0.275
0.294
0.330
0.362
0.393
0.426
0.466
0.497
0.531
0.555
0.579
0.599
0.617
0.631
0.651
0.663
0.674
0.684
0.687
0.692
0.690
0.689
0.686
0.680
0.668
0.666
0.657
0.636
0.624
0.608
0.588
0.563
0.540
0.512
0.490
0.463
0.439
0.405
0.378
0.352
0.321
0.289
0.315
0.344
0.373
0.407
0.453
0.484
0.520
0.551
0.577
0.601
0.628
0.650
0.665
0.680
0.695
0.708
0.714
0.721
0.724
0.725
0.724
0.721
0.713
0.701
0.699
0.690
0.671
0.659
0.637
0.613
0.592
0.564
0.543
0.516
0.483
0.456
0.422
0.389
0.363
0.335
0.302
0.321
0.353
0.383
0.423
0.463
0.500
0.533
0.570
0.596
0.624
0.651
0.669
0.685
0.710
0.723
0.738
0.749
0.757
0.760
0.764
0.759
0.741
0.739
0.733
0.724
0.715
0.695
0.680
0.662
0.640
0.612
0.583
0.561
0.541
0.503
0.469
0.438
0.407
0.370
0.342
0.313
0.327
0.358
0.393
0.429
0.468
0.510
0.546
0.584
0.612
0.639
0.668
0.688
0.708
0.731
0.745
0.766
0.774
0.776
0.780
0.784
0.778
0.773
0.774
0.759
0.743
0.733
0.717
0.692
0.676
0.658
0.633
0.603
0.575
0.546
0.519
0.485
0.440
0.413
0.384
0.353
0.317
0.328
0.359
0.397
0.440
0.477
0.515
0.560
0.591
0.626
0.652
0.678
0.702
0.724
0.743
0.758
0.781
0.789
0.793
0.791
0.799
0.795
0.788
0.794
0.782
0.767
0.756
0.733
0.712
0.699
0.676
0.651
0.619
0.595
0.556
0.524
0.484
0.452
0.424
0.386
0.355
0.324
0.326
0.362
0.400
0.436
0.477
0.517
0.570
0.602
0.633
0.660
0.691
0.717
0.740
0.760
0.775
0.794
0.798
0.805
0.807
0.822
0.810
0.808
0.805
0.800
0.798
0.778
0.758
0.740
0.718
0.686
0.661
0.633
0.607
0.575
0.530
0.498
0.452
0.423
0.390
0.354
0.323
0.325
0.364
0.396
0.433
0.482
0.524
0.566
0.605
0.637
0.669
0.701
0.723
0.747
0.769
0.783
0.803
0.812
0.819
0.826
0.824
0.822
0.819
0.817
0.811
0.805
0.792
0.778
0.749
0.726
0.693
0.667
0.634
0.608
0.575
0.542
0.500
0.458
0.420
0.390
0.354
0.319
0.323
0.357
0.394
0.439
0.485
0.519
0.559
0.602
0.637
0.670
0.702
0.729
0.748
0.777
0.792
0.807
0.819
0.825
0.826
0.828
0.829
0.827
0.824
0.819
0.817
0.799
0.780
0.755
0.732
0.706
0.670
0.641
0.613
0.571
0.533
0.499
0.465
0.426
0.384
0.348
0.319
0.310
0.353
0.385
0.439
0.477
0.511
0.551
0.598
0.633
0.666
0.701
0.732
0.747
0.769
0.788
0.802
0.821
0.829
0.825
0.835
0.835
0.828
0.824
0.823
0.811
0.794
0.777
0.755
0.728
0.702
0.669
0.636
0.608
0.574
0.535
0.496
0.457
0.422
0.383
0.339
0.308
0.306
0.341
0.386
0.428
0.462
0.508
0.548
0.591
0.622
0.664
0.696
0.721
0.747
0.766
0.787
0.798
0.825
0.824
0.829
0.827
0.829
0.824
0.824
0.816
0.807
0.789
0.771
0.749
0.726
0.691
0.666
0.631
0.599
0.565
0.530
0.491
0.455
0.415
0.378
0.334
0.298
0.294
0.337
0.373
0.423
0.457
0.495
0.533
0.569
0.608
0.650
0.681
0.706
0.735
0.757
0.775
0.793
0.812
0.825
0.826
0.827
0.821
0.819
0.816
0.816
0.800
0.778
0.766
0.744
0.717
0.690
0.656
0.625
0.592
0.554
0.519
0.479
0.447
0.407
0.368
0.326
0.290
0.276
0.321
0.367
0.409
0.442
0.479
0.518
0.551
0.598
0.633
0.663
0.688
0.720
0.745
0.762
0.780
0.800
0.809
0.815
0.817
0.814
0.812
0.813
0.805
0.789
0.767
0.751
0.738
0.707
0.684
0.650
0.618
0.585
0.542
0.507
0.465
0.434
0.398
0.355
0.317
0.285
0.270
0.309
0.348
0.389
0.421
0.458
0.496
0.535
0.574
0.609
0.641
0.666
0.704
0.728
0.742
0.765
0.781
0.790
0.805
0.804
0.806
0.805
0.797
0.793
0.778
0.761
0.738
0.723
0.696
0.672
0.640
0.604
0.571
0.536
0.497
0.457
0.423
0.385
0.344
0.303
0.268
0.259
0.298
0.328
0.371
0.412
0.444
0.481
0.524
0.559
0.591
0.619
0.661
0.687
0.707
0.727
0.751
0.768
0.778
0.787
0.786
0.793
0.786
0.787
0.779
0.763
0.750
0.720
0.693
0.677
0.653
0.623
0.591
0.557
0.516
0.479
0.444
0.406
0.375
0.335
0.288
0.252
0.245
0.285
0.316
0.354
0.393
0.425
0.462
0.494
0.537
0.566
0.598
0.632
0.665
0.686
0.709
0.733
0.747
0.757
0.768
0.768
0.773
0.770
0.766
0.760
0.745
0.732
0.703
0.677
0.658
0.636
0.606
0.578
0.534
0.500
0.469
0.425
0.395
0.355
0.319
0.275
0.237
0.236
0.262
0.293
0.326
0.368
0.403
0.435
0.469
0.511
0.544
0.584
0.611
0.639
0.660
0.687
0.714
0.724
0.734
0.742
0.748
0.753
0.754
0.741
0.737
0.726
0.713
0.685
0.663
0.636
0.607
0.581
0.554
0.513
0.484
0.450
0.403
0.366
0.334
0.301
0.258
0.225
0.220
0.246
0.276
0.310
0.341
0.383
0.415
0.452
0.485
0.521
0.557
0.587
0.611
0.637
0.658
0.684
0.700
0.709
0.718
0.727
0.730
0.721
0.719
0.715
0.700
0.678
0.664
0.642
0.612
0.589
0.563
0.527
0.490
0.459
0.424
0.383
0.351
0.320
0.281
0.238
0.211
0.203
0.227
0.255
0.289
0.324
0.358
0.393
0.430
0.462
0.494
0.525
0.554
0.586
0.611
0.635
0.656
0.667
0.686
0.693
0.697
0.705
0.699
0.692
0.689
0.671
0.658
0.639
0.614
0.592
0.570
0.536
0.509
0.465
0.436
0.406
0.372
0.338
0.305
0.263
0.222
0.200
0.179
0.209
0.236
0.268
0.302
0.332
0.369
0.403
0.439
0.462
0.496
0.521
0.559
0.585
0.609
0.627
0.644
0.656
0.661
0.663
0.671
0.678
0.664
0.653
0.643
0.627
0.604
0.583
0.561
0.536
0.512
0.484
0.448
0.420
0.390
0.357
0.320
0.284
0.253
0.206
0.185
0.168
0.188
0.217
0.243
0.280
0.305
0.342
0.375
0.416
0.447
0.472
0.506
0.534
0.550
0.578
0.603
0.616
0.624
0.632
0.637
0.645
0.635
0.636
0.619
0.610
0.590
0.576
0.559
0.530
0.507
0.487
0.461
0.426
0.402
0.374
0.333
0.293
0.267
0.237
0.201
0.170
0.149
0.172
0.195
0.224
0.259
0.291
0.319
0.358
0.387
0.422
0.447
0.479
0.502
0.527
0.548
0.579
0.584
0.597
0.606
0.611
0.613
0.605
0.593
0.592
0.580
0.565
0.547
0.521
0.500
0.486
0.463
0.441
0.407
0.375
0.340
0.313
0.278
0.246
0.214
0.181
0.151
0.127
0.159
0.177
0.208
0.229
0.260
0.295
0.333
0.357
0.391
0.422
0.446
0.474
0.494
0.519
0.536
0.555
0.566
0.577
0.575
0.577
0.571
0.568
0.555
0.543
0.529
0.520
0.501
0.479
0.459
0.436
0.407
0.374
0.349
0.318
0.292
0.256
0.232
0.201
0.173
0.139
0.116
0.135
0.157
0.192
0.211
0.231
0.259
0.294
0.327
0.358
0.387
0.413
0.438
0.465
0.490
0.502
0.516
0.531
0.532
0.538
0.538
0.540
0.529
0.518
0.507
0.496
0.488
0.470
0.449
0.434
0.408
0.381
0.353
0.332
0.303
0.274
0.242
0.218
0.188
0.159
0.135
0.108
0.122
0.147
0.172
0.194
0.212
0.241
0.273
0.299
0.334
0.361
0.386
0.402
0.422
0.447
0.471
0.485
0.493
0.499
0.497
0.506
0.503
0.495
0.491
0.483
0.475
0.461
0.446
0.422
0.403
0.387
0.361
0.334
0.302
0.274
0.250
0.223
0.197
0.172
0.142
0.117
0.085
0.114
0.131
0.161
0.178
0.195
0.213
0.252
0.271
0.302
0.335
0.355
0.374
0.393
0.405
0.425
0.439
0.455
0.459
0.463
0.469
0.466
0.463
0.459
0.453
0.443
0.432
0.415
0.395
0.377
0.357
0.332
0.315
0.289
0.262
0.240
0.213
0.184
0.161
0.133
0.113
0.076
0.095
0.107
0.134
0.157
0.179
0.203
0.224
0.249
0.275
0.301
0.315
0.338
0.357
0.369
0.392
0.401
0.407
0.425
0.437
0.435
0.443
0.438
0.431
0.427
0.418
0.410
0.394
0.375
0.363
0.340
0.313
0.289
0.268
0.246
0.224
0.191
0.168
0.144
0.120
0.103
0.062
0.089
0.100
0.116
0.136
0.152
0.174
0.191
0.215
0.239
0.262
0.284
0.302
0.327
0.342
0.352
0.371
0.382
0.391
0.403
0.409
0.412
0.414
0.405
0.400
0.394
0.385
0.372
0.355
0.336
0.319
0.293
0.275
0.255
0.227
0.203
0.180
0.157
0.124
0.109
0.095
0.058
0.070
0.087
0.108
0.126
0.144
0.161
0.174
0.194
0.218
0.237
0.256
0.278
0.293
0.305
0.322
0.337
0.352
0.361
0.376
0.374
0.377
0.379
0.373
0.370
0.365
0.353
0.347
0.328
0.310
0.291
0.273
0.256
0.234
0.216
0.187
0.169
0.146
0.119
0.105
0.091
0.050
0.061
0.077
0.094
0.113
0.127
0.145
0.162
0.176
0.198
0.214
0.233
0.256
0.270
0.279
0.291
0.302
0.315
0.331
0.338
0.339
0.344
0.344
0.343
0.341
0.336
0.325
0.321
0.303
0.291
0.266
0.252
0.236
0.219
0.198
0.177
0.155
0.132
0.118
0.100
0.079
0.047
0.052
0.067
0.083
0.101
0.115
0.127
0.143
0.156
0.173
0.189
0.201
0.226
0.244
0.257
0.268
0.278
0.283
0.294
0.299
0.304
0.308
0.314
0.308
0.311
0.303
0.302
0.287
0.278
0.260
0.249
0.236
0.221
0.206
0.178
0.161
0.143
0.125
0.111
0.091
0.065
0.039
0.048
0.054
0.068
0.088
0.101
0.115
0.129
0.143
0.158
0.173
0.184
0.199
0.210
0.231
0.241
0.250
0.259
0.265
0.268
0.273
0.283
0.278
0.279
0.282
0.275
0.275
0.261
0.250
0.241
0.231
0.219
0.201
0.180
0.161
0.147
0.130
0.114
0.097
0.076
0.054
0.030
0.042
0.049
0.054
0.074
0.088
0.100
0.113
0.128
0.144
0.153
0.167
0.177
0.191
0.200
0.209
0.219
0.229
0.235
0.240
0.244
0.254
0.250
0.250
0.245
0.244
0.240
0.236
0.226
0.218
0.205
0.194
0.177
0.161
0.146
0.130
0.114
0.103
0.086
0.064
0.044
0.127
0.142
0.153
0.165
0.184
0.197
0.216
0.227
0.236
0.245
0.253
0.260
0.274
0.284
0.289
0.293
0.300
0.301
0.299
0.300
0.302
0.298
0.296
0.298
0.295
0.290
0.281
0.279
0.274
0.267
0.254
0.241
0.232
0.217
0.206
0.190
0.175
0.161
0.150
0.135
0.123
0.146
0.159
0.171
0.189
0.206
0.228
0.241
0.253
0.264
0.273
0.287
0.299
0.309
0.316
0.322
0.326
0.334
0.338
0.341
0.346
0.339
0.340
0.332
0.335
0.336
0.326
0.327
0.318
0.303
0.296
0.287
0.272
0.257
0.246
0.229
0.217
0.199
0.182
0.167
0.150
0.138
0.162
0.176
0.193
0.209
0.231
0.256
0.271
0.284
0.296
0.311
0.325
0.341
0.346
0.349
0.355
0.364
0.373
0.380
0.384
0.388
0.380
0.376
0.377
0.373
0.370
0.372
0.360
0.354
0.338
0.330
0.319
0.303
0.283
0.270
0.253
0.239
0.224
0.205
0.184
0.170
0.152
0.177
0.199
0.218
0.236
0.264
0.283
0.299
0.311
0.328
0.345
0.356
0.373
0.383
0.390
0.403
0.405
0.414
0.418
0.422
0.424
0.420
0.419
0.418
0.412
0.413
0.410
0.402
0.388
0.375
0.362
0.351
0.338
0.321
0.299
0.285
0.266
0.250
0.233
0.212
0.186
0.171
0.198
0.215
0.241
0.265
0.291
0.311
0.328
0.344
0.367
0.383
0.402
0.410
0.427
0.436
0.447
0.449
0.458
0.461
0.462
0.466
0.465
0.456
0.456
0.454
0.449
0.444
0.434
0.422
0.412
0.393
0.383
0.370
0.354
0.331
0.314
0.287
0.270
0.252
0.234
0.211
0.190
0.217
0.240
0.259
0.285
0.313
0.335
0.355
0.380
0.401
0.421
0.437
0.455
0.466
0.469
0.485
0.492
0.497
0.507
0.504
0.505
0.509
0.503
0.499
0.491
0.481
0.476
0.468
0.457
0.442
0.426
0.413
0.399
0.384
0.359
0.342
0.319
0.292
0.271
0.252
0.227
0.208
0.231
0.256
0.281
0.306
0.335
0.367
0.391
0.415
0.435
0.460
0.478
0.495
0.511
0.521
0.529
0.534
0.537
0.541
0.542
0.539
0.542
0.536
0.536
0.538
0.529
0.519
0.506
0.494
0.483
0.474
0.452
0.433
0.415
0.390
0.364
0.344
0.320
0.295
0.272
0.245
0.222
0.243
0.272
0.299
0.331
0.363
0.388
0.414
0.445
0.474
0.497
0.517
0.530
0.543
0.553
0.568
0.579
0.584
0.580
0.580
0.574
0.581
0.576
0.576
0.574
0.568
0.553
0.544
0.531
0.514
0.501
0.478
0.462
0.443
0.423
0.392
0.367
0.342
0.315
0.289
0.265
0.238
0.260
0.293
0.321
0.349
0.385
0.416
0.441
0.472
0.503
0.523
0.544
0.560
0.572
0.589
0.598
0.609
0.619
0.618
0.617
0.618
0.619
0.609
0.604
0.602
0.596
0.580
0.579
0.565
0.543
0.529
0.500
0.483
0.464
0.443
0.413
0.389
0.362
0.335
0.311
0.279
0.255
0.274
0.308
0.334
0.367
0.400
0.434
0.464
0.497
0.525
0.546
0.568
0.584
0.599
0.615
0.628
0.640
0.654
0.653
0.649
0.657
0.656
0.649
0.638
0.632
0.621
0.608
0.602
0.588
0.573
0.549
0.528
0.502
0.482
0.460
0.429
0.406
0.376
0.352
0.323
0.298
0.264
0.285
0.321
0.348
0.379
0.418
0.452
0.483
0.518
0.542
0.565
0.587
0.607
0.624
0.641
0.651
0.667
0.678
0.681
0.677
0.689
0.692
0.683
0.672
0.666
0.655
0.645
0.635
0.611
0.596
0.580
0.553
0.526
0.497
0.474
0.447
0.419
0.390
0.362
0.337
0.307
0.276
0.299
0.328
0.356
0.387
0.432
0.465
0.497
0.533
0.559
0.586
0.616
0.635
0.646
0.663
0.678
0.695
0.705
0.714
0.709
0.714
0.709
0.709
0.696
0.686
0.682
0.680
0.656
0.641
0.625
0.599
0.575
0.542
0.521
0.488
0.460
0.432
0.398
0.372
0.344
0.317
0.289
0.302
0.331
0.362
0.401
0.439
0.475
0.510
0.546
0.577
0.604
0.628
0.648
0.666
0.688
0.702
0.719
0.735
0.737
0.735
0.740
0.732
0.729
0.716
0.707
0.701
0.694
0.674
0.654
0.639
0.617
0.592
0.562
0.535
0.507
0.473
0.439
0.409
0.381
0.350
0.321
0.293
0.305
0.334
0.370
0.400
0.442
0.480
0.514
0.556
0.583
0.615
0.640
0.660
0.684
0.703
0.719
0.741
0.747
0.750
0.748
0.751
0.746
0.750
0.741
0.723
0.718
0.704
0.690
0.665
0.648
0.625
0.599
0.573
0.541
0.515
0.481
0.447
0.416
0.385
0.358
0.322
0.293
0.303
0.337
0.369
0.407
0.446
0.481
0.519
0.561
0.592
0.618
0.644
0.667
0.689
0.713
0.726
0.749
0.755
0.759
0.757
0.759
0.763
0.768
0.758
0.756
0.738
0.719
0.708
0.678
0.656
0.632
0.607
0.575
0.551
0.512
0.486
0.455
0.415
0.388
0.357
0.327
0.296
0.298
0.334
0.369
0.404
0.443
0.478
0.520
0.563
0.595
0.625
0.652
0.676
0.699
0.715
0.737
0.756
0.767
0.768
0.763
0.768
0.772
0.769
0.763
0.759
0.748
0.731
0.715
0.693
0.670
0.641
0.611
0.583
0.558
0.522
0.483
0.452
0.416
0.384
0.357
0.323
0.294
0.292
0.332
0.363
0.397
0.445
0.481
0.515
0.560
0.593
0.625
0.651
0.680
0.696
0.713
0.740
0.749
0.766
0.774
0.774
0.769
0.773
0.774
0.773
0.771
0.758
0.737
0.723
0.696
0.681
0.647
0.621
0.592
0.566
0.526
0.486
0.454
0.414
0.382
0.350
0.321
0.288
0.287
0.323
0.358
0.400
0.436
0.472
0.506
0.550
0.589
0.614
0.643
0.673
0.698
0.719
0.736
0.742
0.764
0.766
0.771
0.775
0.778
0.776
0.771
0.769
0.753
0.734
0.716
0.701
0.677
0.647
0.615
0.591
0.564
0.532
0.486
0.445
0.413
0.373
0.343
0.312
0.284
0.275
0.315
0.346
0.394
0.425
0.465
0.492
0.537
0.574
0.610
0.645
0.675
0.696
0.718
0.729
0.746
0.747
0.763
0.769
0.775
0.769
0.770
0.767
0.763
0.747
0.727
0.714
0.694
0.665
0.639
0.611
0.582
0.551
0.523
0.481
0.448
0.407
0.370
0.332
0.299
0.274
0.268
0.302
0.340
0.378
0.414
0.453
0.491
0.528
0.565
0.607
0.636
0.658
0.682
0.702
0.722
0.739
0.754
0.758
0.763
0.758
0.760
0.761
0.762
0.749
0.734
0.722
0.705
0.684
0.663
0.633
0.600
0.570
0.540
0.511
0.474
0.437
0.403
0.366
0.326
0.291
0.262
0.255
0.287
0.324
0.370
0.401
0.436
0.474
0.510
0.546
0.587
0.616
0.640
0.668
0.692
0.708
0.726
0.737
0.749
0.759
0.745
0.750
0.751
0.753
0.741
0.724
0.715
0.690
0.674
0.643
0.624
0.592
0.558
0.530
0.494
0.457
0.424
0.390
0.353
0.317
0.291
0.253
0.238
0.277
0.317
0.351
0.389
0.423
0.455
0.492
0.529
0.565
0.594
0.620
0.646
0.675
0.692
0.702
0.721
0.738
0.740
0.743
0.743
0.737
0.735
0.726
0.705
0.702
0.679
0.656
0.631
0.608
0.575
0.545
0.518
0.481
0.449
0.413
0.378
0.343
0.308
0.277
0.236
0.230
0.266
0.298
0.338
0.372
0.406
0.436
0.473
0.507
0.543
0.565
0.593
0.631
0.651
0.667
0.683
0.707
0.720
0.723
0.727
0.729
0.726
0.716
0.708
0.698
0.688
0.665
0.639
0.620
0.593
0.562
0.530
0.498
0.462
0.432
0.399
0.364
0.331
0.291
0.256
0.226
0.213
0.245
0.282
0.317
0.357
0.384
0.419
0.447
0.491
0.519
0.549
0.581
0.612
0.624
0.644
0.660
0.681
0.693
0.706
0.706
0.710
0.714
0.698
0.682
0.680
0.662
0.647
0.626
0.604
0.573
0.548
0.512
0.482
0.449
0.412
0.377
0.345
0.313
0.276
0.243
0.212
0.202
0.229
0.266
0.298
0.338
0.366
0.400
0.428
0.466
0.497
0.527
0.555
0.582
0.602
0.619
0.638
0.658
0.668
0.679
0.684
0.688
0.684
0.679
0.667
0.660
0.643
0.621
0.608
0.583
0.554
0.530
0.499
0.460
0.433
0.398
0.360
0.324
0.295
0.260
0.233
0.199
0.189
0.220
0.247
0.275
0.311
0.351
0.380
0.411
0.437
0.467
0.500
0.532
0.563
0.579
0.601
0.622
0.638
0.646
0.653
0.663
0.659
0.657
0.656
0.649
0.630
0.610
0.595
0.587
0.558
0.540
0.516
0.478
0.444
0.415
0.383
0.341
0.308
0.282
0.248
0.213
0.188
0.173
0.206
0.228
0.255
0.288
0.323
0.354
0.386
0.415
0.444
0.473
0.505
0.535
0.559
0.576
0.596
0.613
0.623
0.630
0.624
0.636
0.635
0.627
0.619
0.610
0.590
0.576
0.556
0.539
0.518
0.486
0.457
0.423
0.397
0.366
0.327
0.300
0.264
0.228
0.198
0.178
0.150
0.186
0.210
0.240
0.271
0.295
0.325
0.361
0.385
0.418
0.454
0.477
0.506
0.533
0.551
0.571
0.589
0.601
0.603
0.597
0.597
0.600
0.606
0.588
0.579
0.564
0.550
0.528
0.505
0.481
0.459
0.424
0.400
0.374
0.347
0.312
0.278
0.246
0.212
0.187
0.168
0.138
0.162
0.193
0.221
0.250
0.277
0.304
0.333
0.367
0.399
0.422
0.448
0.476
0.500
0.525
0.546
0.559
0.571
0.579
0.576
0.568
0.569
0.572
0.563
0.547
0.541
0.519
0.497
0.471
0.458
0.436
0.404
0.384
0.358
0.328
0.290
0.266
0.238
0.199
0.173
0.144
0.127
0.149
0.172
0.194
0.227
0.256
0.277
0.309
0.335
0.372
0.398
0.424
0.451
0.472
0.486
0.507
0.533
0.545
0.554
0.549
0.540
0.536
0.534
0.529
0.527
0.513
0.495
0.469
0.452
0.433
0.415
0.384
0.360
0.327
0.298
0.270
0.246
0.219
0.183
0.156
0.135
0.106
0.135
0.151
0.184
0.202
0.229
0.253
0.289
0.316
0.346
0.371
0.398
0.420
0.443
0.460
0.482
0.495
0.514
0.515
0.515
0.503
0.505
0.512
0.502
0.495
0.480
0.468
0.450
0.434
0.415
0.394
0.359
0.339
0.316
0.286
0.256
0.229
0.203
0.171
0.149
0.120
0.099
0.116
0.137
0.164
0.185
0.207
0.229
0.259
0.285
0.313
0.345
0.367
0.386
0.408
0.434
0.445
0.455
0.466
0.471
0.473
0.477
0.479
0.471
0.465
0.461
0.448
0.439
0.417
0.408
0.390
0.361
0.341
0.319
0.292
0.269
0.235
0.213
0.188
0.163
0.134
0.112
0.089
0.100
0.123
0.145
0.169
0.190
0.206
0.231
0.257
0.281
0.320
0.340
0.362
0.379
0.396
0.418
0.423
0.427
0.437
0.445
0.446
0.440
0.441
0.440
0.435
0.427
0.416
0.393
0.382
0.365
0.346
0.322
0.297
0.272
0.247
0.221
0.201
0.172
0.146
0.118
0.097
0.067
0.089
0.105
0.132
0.150
0.169
0.188
0.216
0.236
0.257
0.292
0.315
0.332
0.348
0.361
0.371
0.386
0.398
0.409
0.409
0.406
0.410
0.411
0.410
0.406
0.399
0.385
0.371
0.357
0.341
0.319
0.300
0.272
0.256
0.236
0.212
0.192
0.161
0.136
0.109
0.093
0.053
0.076
0.085
0.115
0.132
0.150
0.163
0.181
0.206
0.221
0.245
0.278
0.299
0.317
0.332
0.343
0.355
0.366
0.367
0.378
0.383
0.387
0.385
0.388
0.384
0.378
0.365
0.350
0.337
0.320
0.295
0.278
0.256
0.237
0.217
0.194
0.163
0.140
0.114
0.097
0.084
0.050
0.065
0.078
0.102
0.119
0.132
0.145
0.164
0.181
0.209
0.224
0.241
0.264
0.278
0.301
0.314
0.325
0.336
0.341
0.346
0.355
0.363
0.361
0.358
0.362
0.356
0.344
0.330
0.310
0.297
0.277
0.258
0.241
0.219
0.193
0.175
0.151
0.129
0.111
0.093
0.081
0.047
0.053
0.073
0.085
0.103
0.117
0.132
0.150
0.163
0.185
0.203
0.218
0.240
0.256
0.265
0.277
0.292
0.301
0.318
0.325
0.323
0.335
0.331
0.333
0.326
0.321
0.314
0.302
0.287
0.275
0.254
0.240
0.220
0.204
0.183
0.159
0.140
0.119
0.106
0.090
0.070
0.040
0.049
0.063
0.079
0.088
0.106
0.118
0.135
0.146
0.164
0.180
0.192
0.215
0.233
0.246
0.257
0.267
0.275
0.282
0.293
0.296
0.301
0.303
0.305
0.304
0.295
0.293
0.278
0.269
0.246
0.234
0.221
0.207
0.188
0.165
0.147
0.131
0.114
0.097
0.078
0.063
0.033
0.041
0.055
0.065
0.081
0.093
0.102
0.124
0.135
0.151
0.166
0.177
0.188
0.211
0.226
0.237
0.246
0.250
0.253
0.262
0.263
0.266
0.274
0.274
0.273
0.270
0.256
0.250
0.234
0.225
0.215
0.203
0.190
0.168
0.151
0.136
0.120
0.104
0.084
0.070
0.055
0.024
0.038
0.046
0.055
0.074
0.081
0.093
0.108
0.119
0.138
0.148
0.162
0.172
0.187
0.197
0.212
0.221
0.229
0.229
0.235
0.236
0.239
0.247
0.252
0.247
0.240
0.232
0.227
0.217
0.209
0.199
0.188
0.172
0.157
0.135
0.120
0.108
0.086
0.076
0.060
0.041
0.019
0.025
0.040
0.044
0.059
0.069
0.084
0.097
0.105
0.121
0.131
0.139
0.152
0.163
0.175
0.183
0.195
0.202
0.208
0.213
0.215
0.214
0.221
0.222
0.218
0.212
0.209
0.201
0.195
0.184
0.175
0.162
0.150
0.141
0.122
0.104
0.094
0.078
0.065
0.054
0.040
0.118
0.128
0.138
0.148
0.164
0.180
0.195
0.209
0.219
0.228
0.240
0.247
0.256
0.266
0.276
0.280
0.281
0.280
0.282
0.284
0.286
0.284
0.284
0.282
0.280
0.277
0.269
0.264
0.258
0.253
0.244
0.228
0.218
0.204
0.193
0.174
0.164
0.150
0.139
0.125
0.110
0.132
0.143
0.155
0.174
0.192
0.209
0.226
0.238
0.245
0.254
0.267
0.280
0.290
0.301
0.307
0.312
0.317
0.320
0.318
0.316
0.322
0.320
0.319
0.317
0.322
0.311
0.306
0.292
0.288
0.280
0.271
0.252
0.242
0.231
0.215
0.203
0.182
0.170
0.155
0.139
0.128
0.150
0.163
0.176
0.195
0.212
0.236
0.250
0.263
0.275
0.290
0.304
0.311
0.325
0.332
0.339
0.344
0.352
0.361
0.364
0.361
0.359
0.357
0.351
0.357
0.354
0.346
0.341
0.336
0.321
0.312
0.298
0.286
0.266
0.254
0.237
0.224
0.209
0.191
0.171
0.158
0.141
0.164
0.178
0.197
0.213
0.241
0.263
0.278
0.292
0.305
0.326
0.337
0.354
0.359
0.364
0.375
0.387
0.391
0.397
0.404
0.401
0.398
0.392
0.394
0.394
0.390
0.389
0.378
0.369
0.352
0.342
0.329
0.316
0.290
0.277
0.262
0.244
0.229
0.213
0.193
0.173
0.154
0.177
0.197
0.218
0.240
0.266
0.285
0.302
0.317
0.340
0.354
0.370
0.388
0.401
0.414
0.417
0.424
0.429
0.435
0.442
0.439
0.433
0.430
0.433
0.426
0.426
0.421
0.413
0.401
0.391
0.370
0.358
0.344
0.329
0.305
0.284
0.264
0.248
0.231
0.210
0.191
0.172
0.195
0.217
0.235
0.259
0.290
0.311
0.329
0.349
0.374
0.389
0.405
0.424
0.436
0.445
0.453
0.460
0.473
0.478
0.481
0.482
0.474
0.470
0.472
0.461
0.457
0.453
0.443
0.429
0.419
0.398
0.385
0.369
0.352
0.332
0.315
0.289
0.270
0.252
0.229
0.205
0.184
0.207
0.235
0.261
0.280
0.311
0.335
0.356
0.379
0.401
0.424
0.445
0.459
0.472
0.482
0.493
0.496
0.508
0.514
0.513
0.514
0.509
0.510
0.508
0.503
0.494
0.481
0.471
0.460
0.445
0.427
0.409
0.398
0.381
0.357
0.335
0.316
0.293
0.269
0.248
0.222
0.200
0.223
0.250
0.277
0.298
0.334
0.362
0.387
0.409
0.431
0.465
0.485
0.500
0.513
0.524
0.530
0.538
0.543
0.544
0.547
0.544
0.542
0.539
0.540
0.540
0.532
0.525
0.511
0.494
0.478
0.463
0.444
0.428
0.414
0.387
0.361
0.337
0.309
0.288
0.263
0.241
0.215
0.237
0.267
0.290
0.321
0.355
0.380
0.413
0.438
0.470
0.490
0.510
0.527
0.540
0.553
0.567
0.570
0.579
0.578
0.580
0.582
0.577
0.570
0.575
0.571
0.562
0.550
0.540
0.526
0.504
0.489
0.469
0.452
0.434
0.409
0.384
0.357
0.331
0.305
0.283
0.254
0.225
0.249
0.281
0.310
0.333
0.372
0.405
0.434
0.465
0.492
0.511
0.532
0.549
0.566
0.577
0.591
0.598
0.608
0.614
0.613
0.612
0.615
0.606
0.598
0.594
0.589
0.572
0.561
0.546
0.540
0.516
0.495
0.469
0.450
0.429
0.399
0.377
0.348
0.321
0.298
0.267
0.239
0.260
0.293
0.323
0.348
0.384
0.422
0.448
0.481
0.509
0.529
0.551
0.570
0.585
0.602
0.616
0.627
0.638
0.636
0.638
0.642
0.639
0.628
0.631
0.626
0.616
0.598
0.583
0.571
0.556
0.536
0.510
0.487
0.463
0.441
0.415
0.388
0.360
0.334
0.310
0.282
0.249
0.268
0.303
0.330
0.356
0.401
0.432
0.463
0.497
0.522
0.542
0.567
0.589
0.605
0.622
0.637
0.648
0.659
0.658
0.665
0.662
0.670
0.659
0.656
0.647
0.641
0.618
0.610
0.594
0.578
0.552
0.525
0.502
0.477
0.450
0.423
0.396
0.368
0.343
0.317
0.292
0.262
0.279
0.307
0.334
0.366
0.402
0.436
0.472
0.507
0.536
0.562
0.586
0.605
0.621
0.634
0.658
0.670
0.683
0.688
0.691
0.686
0.685
0.678
0.669
0.661
0.654
0.642
0.626
0.610
0.597
0.575
0.547
0.517
0.492
0.468
0.432
0.404
0.372
0.347
0.320
0.295
0.269
0.280
0.308
0.339
0.371
0.407
0.443
0.479
0.515
0.544
0.570
0.594
0.618
0.635
0.655
0.671
0.680
0.702
0.700
0.701
0.701
0.704
0.696
0.687
0.676
0.666
0.651
0.638
0.617
0.604
0.581
0.556
0.528
0.502
0.473
0.441
0.410
0.377
0.352
0.323
0.294
0.269
0.276
0.307
0.342
0.370
0.410
0.447
0.483
0.518
0.545
0.576
0.601
0.625
0.647
0.662
0.683
0.688
0.709
0.708
0.704
0.708
0.711
0.703
0.710
0.689
0.675
0.659
0.640
0.620
0.609
0.586
0.561
0.534
0.502
0.474
0.449
0.411
0.382
0.353
0.325
0.292
0.267
0.269
0.305
0.336
0.370
0.411
0.441
0.474
0.519
0.549
0.574
0.601
0.624
0.647
0.666
0.684
0.696
0.708
0.715
0.711
0.716
0.714
0.719
0.717
0.700
0.690
0.673
0.655
0.635
0.616
0.588
0.563
0.536
0.508
0.471
0.446
0.416
0.378
0.353
0.323
0.293
0.263
0.263
0.301
0.333
0.366
0.402
0.436
0.476
0.515
0.547
0.577
0.601
0.628
0.651
0.667
0.691
0.700
0.708
0.709
0.709
0.719
0.718
0.719
0.717
0.708
0.693
0.686
0.661
0.645
0.621
0.593
0.568
0.540
0.511
0.473
0.439
0.410
0.376
0.346
0.321
0.289
0.261
0.259
0.296
0.325
0.356
0.398
0.435
0.463
0.503
0.541
0.568
0.592
0.624
0.643
0.662
0.682
0.694
0.699
0.714
0.713
0.714
0.718
0.719
0.717
0.708
0.691
0.680
0.661
0.640
0.621
0.587
0.565
0.538
0.508
0.478
0.439
0.396
0.371
0.342
0.310
0.285
0.253
0.251
0.286
0.318
0.354
0.391
0.424
0.452
0.494
0.525
0.555
0.583
0.612
0.633
0.650
0.669
0.677
0.694
0.706
0.713
0.711
0.711
0.716
0.714
0.701
0.685
0.673
0.654
0.636
0.608
0.583
0.556
0.529
0.499
0.473
0.438
0.403
0.364
0.331
0.304
0.273
0.245
0.240
0.272
0.303
0.339
0.376
0.404
0.436
0.473
0.512
0.544
0.583
0.608
0.631
0.644
0.652
0.668
0.683
0.691
0.700
0.701
0.709
0.701
0.699
0.693
0.678
0.659
0.644
0.624
0.593
0.572
0.545
0.513
0.488
0.462
0.426
0.396
0.361
0.330
0.290
0.258
0.235
0.231
0.260
0.298
0.325
0.361
0.393
0.433
0.466
0.496
0.534
0.568
0.591
0.609
0.633
0.653
0.662
0.673
0.676
0.686
0.692
0.696
0.692
0.686
0.680
0.668
0.651
0.635
0.615
0.587
0.564
0.532
0.504
0.471
0.444
0.405
0.379
0.352
0.314
0.277
0.250
0.219
0.216
0.246
0.283
0.314
0.350
0.381
0.416
0.449
0.481
0.519
0.544
0.569
0.589
0.616
0.637
0.650
0.661
0.669
0.675
0.676
0.680
0.681
0.675
0.663
0.653
0.632
0.617
0.593
0.575
0.550
0.520
0.492
0.462
0.432
0.395
0.363
0.335
0.305
0.272
0.241
0.207
0.199
0.236
0.264
0.298
0.332
0.372
0.392
0.428
0.458
0.492
0.521
0.547
0.570
0.597
0.616
0.632
0.630
0.646
0.661
0.662
0.662
0.664
0.650
0.642
0.638
0.618
0.603
0.575
0.560
0.534
0.503
0.475
0.450
0.412
0.382
0.356
0.327
0.295
0.259
0.232
0.193
0.180
0.218
0.248
0.271
0.317
0.348
0.374
0.406
0.443
0.472
0.496
0.522
0.551
0.574
0.589
0.601
0.612
0.631
0.646
0.647
0.645
0.643
0.634
0.629
0.606
0.602
0.580
0.561
0.542
0.516
0.489
0.457
0.424
0.395
0.369
0.337
0.312
0.282
0.244
0.208
0.176
0.177
0.201
0.227
0.251
0.296
0.325
0.359
0.386
0.415
0.451
0.475
0.501
0.525
0.544
0.561
0.577
0.595
0.608
0.621
0.626
0.619
0.617
0.615
0.610
0.592
0.575
0.559
0.541
0.518
0.493
0.467
0.443
0.411
0.384
0.348
0.323
0.294
0.263
0.228
0.203
0.172
0.161
0.188
0.208
0.242
0.279
0.315
0.340
0.367
0.395
0.426
0.453
0.474
0.503
0.522
0.534
0.553
0.571
0.588
0.595
0.596
0.602
0.593
0.589
0.584
0.570
0.547
0.537
0.519
0.497
0.480
0.454
0.415
0.391
0.364
0.327
0.299
0.275
0.247
0.216
0.188
0.166
0.147
0.172
0.195
0.223
0.257
0.285
0.317
0.343
0.370
0.396
0.427
0.452
0.472
0.499
0.520
0.536
0.548
[truncated: 13,675 more chars]
