# Supplementary material for: Binding free energy predictions in host-guest systems using Autodock4. A retrospective analysis on SAMPL6, SAMPL7 and SAMPL8 challenges
Source: J Comput Aided Mol Des. 2021 May 24;35(6):721–9. doi: 10.1007/s10822-021-00388-4 (PMC8141411; doi:10.1007/s10822-021-00388-4)
Supplement: Supplementary file 1 — Supplementary material 1 (ZIP 20409 kb) [file 10822_2021_388_MOESM1_ESM.zip › workspace/SAMPL7/exoOA/exoOA.e.map]

GRID_PARAMETER_FILE exoOA.gpf
GRID_DATA_FILE exoOA.maps.fld
MACROMOLECULE exoOA.pdbqt
SPACING 0.375
NELEMENTS 40 40 40
CENTER -0.001 -0.435 -0.003
-0.558
-0.597
-0.643
-0.697
-0.759
-0.833
-0.920
-1.022
-1.138
-1.274
-1.423
-1.584
-1.742
-1.880
-1.984
-2.033
-2.018
-1.944
-1.823
-1.677
-1.528
-1.381
-1.250
-1.135
-1.038
-0.956
-0.889
-0.834
-0.789
-0.753
-0.724
-0.701
-0.683
-0.667
-0.653
-0.640
-0.627
-0.614
-0.600
-0.585
-0.569
-0.575
-0.618
-0.669
-0.730
-0.801
-0.888
-0.990
-1.114
-1.263
-1.436
-1.635
-1.857
-2.085
-2.289
-2.441
-2.502
-2.466
-2.346
-2.161
-1.950
-1.740
-1.545
-1.377
-1.233
-1.114
-1.016
-0.936
-0.872
-0.820
-0.780
-0.748
-0.722
-0.703
-0.686
-0.672
-0.659
-0.645
-0.632
-0.618
-0.602
-0.586
-0.590
-0.637
-0.693
-0.761
-0.842
-0.941
-1.063
-1.212
-1.396
-1.621
-1.889
-2.199
-2.532
-2.847
-3.072
-3.159
-3.070
-2.855
-2.566
-2.259
-1.971
-1.718
-1.508
-1.333
-1.191
-1.075
-0.982
-0.906
-0.848
-0.802
-0.767
-0.740
-0.719
-0.703
-0.688
-0.674
-0.662
-0.648
-0.634
-0.618
-0.601
-0.603
-0.653
-0.715
-0.789
-0.881
-0.992
-1.133
-1.310
-1.536
-1.823
-2.186
-2.639
-3.157
-3.664
-4.033
-4.127
-3.914
-3.508
-3.044
-2.592
-2.215
-1.893
-1.638
-1.432
-1.265
-1.132
-1.023
-0.938
-0.871
-0.820
-0.781
-0.752
-0.732
-0.714
-0.700
-0.687
-0.675
-0.661
-0.647
-0.631
-0.614
-0.613
-0.668
-0.734
-0.814
-0.915
-1.039
-1.200
-1.404
-1.675
-2.038
-2.529
-3.188
-4.043
-5.000
-5.711
-5.791
-5.213
-4.369
-3.579
-2.942
-2.444
-2.059
-1.764
-1.525
-1.337
-1.184
-1.061
-0.963
-0.887
-0.831
-0.789
-0.759
-0.737
-0.721
-0.708
-0.696
-0.684
-0.671
-0.657
-0.641
-0.623
-0.622
-0.678
-0.747
-0.834
-0.942
-1.078
-1.253
-1.485
-1.799
-2.241
-2.888
-3.861
-5.342
-7.427
-9.357
-9.300
-7.449
-5.543
-4.172
-3.270
-2.654
-2.212
-1.881
-1.620
-1.408
-1.233
-1.091
-0.979
-0.895
-0.833
-0.788
-0.757
-0.736
-0.721
-0.709
-0.699
-0.688
-0.676
-0.663
-0.647
-0.630
-0.626
-0.684
-0.757
-0.846
-0.959
-1.104
-1.292
-1.543
-1.892
-2.401
-3.193
-4.529
-7.034
-11.980
-19.726
-19.181
-11.562
-6.969
-4.718
-3.511
-2.810
-2.345
-1.998
-1.720
-1.483
-1.278
-1.114
-0.985
-0.889
-0.822
-0.775
-0.745
-0.726
-0.714
-0.705
-0.696
-0.688
-0.677
-0.664
-0.650
-0.633
-0.627
-0.686
-0.759
-0.850
-0.968
-1.115
-1.311
-1.569
-1.934
-2.468
-3.336
-4.907
-8.286
-17.833
-29.911
-28.704
-16.314
-7.985
-4.980
-3.629
-2.910
-2.460
-2.125
-1.829
-1.558
-1.322
-1.127
-0.977
-0.870
-0.796
-0.749
-0.721
-0.705
-0.697
-0.691
-0.687
-0.680
-0.672
-0.661
-0.648
-0.631
-0.624
-0.682
-0.755
-0.847
-0.962
-1.112
-1.303
-1.558
-1.914
-2.431
-3.260
-4.727
-7.862
-15.713
-26.382
-25.707
-14.570
-7.470
-4.766
-3.554
-2.945
-2.577
-2.275
-1.968
-1.647
-1.358
-1.120
-0.946
-0.828
-0.752
-0.707
-0.683
-0.673
-0.670
-0.669
-0.669
-0.667
-0.662
-0.653
-0.641
-0.626
-0.617
-0.674
-0.745
-0.833
-0.946
-1.090
-1.274
-1.511
-1.833
-2.283
-2.961
-4.071
-6.070
-9.561
-13.748
-13.416
-9.069
-5.862
-4.148
-3.327
-2.933
-2.710
-2.452
-2.119
-1.724
-1.363
-1.081
-0.883
-0.759
-0.685
-0.647
-0.632
-0.627
-0.631
-0.637
-0.643
-0.647
-0.645
-0.640
-0.630
-0.617
-0.606
-0.660
-0.728
-0.813
-0.918
-1.053
-1.219
-1.433
-1.707
-2.067
-2.571
-3.297
-4.334
-5.686
-6.771
-6.710
-5.506
-4.267
-3.425
-3.000
-2.848
-2.776
-2.593
-2.221
-1.748
-1.315
-0.988
-0.773
-0.654
-0.594
-0.569
-0.564
-0.570
-0.582
-0.597
-0.611
-0.620
-0.624
-0.623
-0.616
-0.605
-0.594
-0.644
-0.706
-0.784
-0.881
-1.003
-1.151
-1.332
-1.553
-1.826
-2.169
-2.596
-3.127
-3.661
-4.010
-3.978
-3.587
-3.107
-2.755
-2.606
-2.634
-2.688
-2.560
-2.167
-1.654
-1.174
-0.814
-0.605
-0.507
-0.477
-0.475
-0.486
-0.504
-0.525
-0.549
-0.572
-0.589
-0.599
-0.602
-0.599
-0.591
-0.579
-0.625
-0.682
-0.752
-0.838
-0.944
-1.072
-1.221
-1.393
-1.589
-1.815
-2.065
-2.316
-2.550
-2.672
-2.649
-2.500
-2.317
-2.195
-2.186
-2.280
-2.360
-2.263
-1.906
-1.414
-0.930
-0.546
-0.336
-0.301
-0.334
-0.370
-0.399
-0.431
-0.464
-0.499
-0.531
-0.556
-0.572
-0.579
-0.580
-0.574
-0.565
-0.606
-0.656
-0.717
-0.792
-0.881
-0.987
-1.107
-1.238
-1.377
-1.520
-1.659
-1.793
-1.891
-1.932
-1.914
-1.848
-1.775
-1.747
-1.781
-1.857
-1.914
-1.816
-1.529
-1.117
-0.627
-0.126
0.136
-0.001
-0.172
-0.263
-0.316
-0.363
-0.408
-0.453
-0.493
-0.525
-0.546
-0.558
-0.560
-0.557
-0.550
-0.587
-0.630
-0.684
-0.746
-0.822
-0.906
-1.000
-1.098
-1.195
-1.288
-1.369
-1.434
-1.474
-1.488
-1.470
-1.438
-1.407
-1.401
-1.431
-1.474
-1.486
-1.401
-1.191
-0.852
-0.364
0.377
0.685
0.307
-0.043
-0.165
-0.235
-0.306
-0.366
-0.420
-0.465
-0.500
-0.525
-0.538
-0.543
-0.541
-0.537
-0.569
-0.607
-0.652
-0.705
-0.766
-0.834
-0.906
-0.978
-1.047
-1.106
-1.155
-1.190
-1.208
-1.206
-1.193
-1.173
-1.153
-1.153
-1.167
-1.182
-1.171
-1.100
-0.943
-0.690
-0.311
0.250
0.593
0.227
-0.038
-0.113
-0.185
-0.283
-0.353
-0.406
-0.450
-0.484
-0.508
-0.522
-0.528
-0.527
-0.526
-0.554
-0.587
-0.625
-0.670
-0.719
-0.773
-0.829
-0.882
-0.933
-0.974
-1.005
-1.023
-1.030
-1.026
-1.016
-1.000
-0.990
-0.981
-0.984
-0.983
-0.963
-0.902
-0.793
-0.627
-0.401
-0.140
-0.001
-0.064
-0.155
-0.187
-0.237
-0.311
-0.366
-0.412
-0.449
-0.477
-0.498
-0.510
-0.515
-0.514
-0.517
-0.542
-0.571
-0.604
-0.641
-0.682
-0.725
-0.768
-0.810
-0.846
-0.875
-0.898
-0.908
-0.912
-0.910
-0.901
-0.890
-0.881
-0.872
-0.867
-0.859
-0.836
-0.791
-0.717
-0.610
-0.481
-0.357
-0.280
-0.269
-0.284
-0.301
-0.326
-0.362
-0.397
-0.428
-0.456
-0.477
-0.492
-0.502
-0.505
-0.504
-0.510
-0.533
-0.558
-0.587
-0.619
-0.653
-0.688
-0.724
-0.757
-0.785
-0.808
-0.826
-0.835
-0.840
-0.837
-0.832
-0.825
-0.816
-0.810
-0.801
-0.789
-0.768
-0.733
-0.679
-0.611
-0.534
-0.462
-0.413
-0.386
-0.380
-0.382
-0.393
-0.410
-0.429
-0.448
-0.466
-0.480
-0.491
-0.497
-0.498
-0.496
-0.505
-0.526
-0.549
-0.575
-0.602
-0.632
-0.662
-0.692
-0.720
-0.745
-0.765
-0.781
-0.789
-0.795
-0.796
-0.795
-0.790
-0.784
-0.779
-0.770
-0.758
-0.738
-0.709
-0.669
-0.621
-0.568
-0.521
-0.483
-0.457
-0.444
-0.439
-0.441
-0.447
-0.456
-0.467
-0.477
-0.486
-0.491
-0.494
-0.493
-0.490
-0.503
-0.522
-0.544
-0.567
-0.592
-0.618
-0.645
-0.671
-0.696
-0.719
-0.738
-0.753
-0.765
-0.772
-0.776
-0.779
-0.777
-0.775
-0.771
-0.764
-0.750
-0.733
-0.707
-0.673
-0.635
-0.595
-0.557
-0.526
-0.503
-0.488
-0.479
-0.476
-0.476
-0.479
-0.484
-0.488
-0.491
-0.493
-0.493
-0.490
-0.486
-0.502
-0.520
-0.541
-0.562
-0.585
-0.609
-0.634
-0.658
-0.683
-0.704
-0.724
-0.740
-0.754
-0.764
-0.770
-0.776
-0.779
-0.779
-0.778
-0.772
-0.761
-0.741
-0.715
-0.684
-0.651
-0.615
-0.584
-0.556
-0.535
-0.519
-0.508
-0.501
-0.498
-0.497
-0.497
-0.497
-0.497
-0.496
-0.493
-0.489
-0.483
-0.502
-0.520
-0.540
-0.560
-0.583
-0.605
-0.629
-0.652
-0.676
-0.698
-0.718
-0.736
-0.751
-0.765
-0.774
-0.782
-0.788
-0.793
-0.793
-0.788
-0.775
-0.756
-0.729
-0.700
-0.667
-0.634
-0.605
-0.579
-0.558
-0.543
-0.530
-0.522
-0.516
-0.512
-0.509
-0.506
-0.503
-0.499
-0.494
-0.489
-0.482
-0.504
-0.522
-0.541
-0.562
-0.583
-0.605
-0.628
-0.651
-0.674
-0.696
-0.718
-0.737
-0.754
-0.770
-0.782
-0.793
-0.800
-0.805
-0.808
-0.804
-0.792
-0.773
-0.746
-0.715
-0.682
-0.650
-0.622
-0.596
-0.576
-0.560
-0.548
-0.538
-0.530
-0.524
-0.519
-0.514
-0.509
-0.503
-0.497
-0.489
-0.481
-0.507
-0.525
-0.544
-0.565
-0.586
-0.608
-0.630
-0.653
-0.676
-0.699
-0.721
-0.741
-0.760
-0.776
-0.790
-0.802
-0.812
-0.819
-0.821
-0.818
-0.804
-0.784
-0.758
-0.726
-0.695
-0.664
-0.636
-0.612
-0.592
-0.575
-0.562
-0.551
-0.543
-0.535
-0.528
-0.522
-0.514
-0.507
-0.500
-0.491
-0.482
-0.511
-0.530
-0.549
-0.570
-0.591
-0.612
-0.635
-0.658
-0.681
-0.704
-0.726
-0.747
-0.766
-0.783
-0.799
-0.810
-0.821
-0.827
-0.829
-0.826
-0.812
-0.792
-0.766
-0.737
-0.705
-0.676
-0.649
-0.625
-0.605
-0.589
-0.575
-0.564
-0.554
-0.545
-0.537
-0.529
-0.520
-0.512
-0.503
-0.494
-0.484
-0.517
-0.536
-0.556
-0.577
-0.598
-0.620
-0.642
-0.665
-0.688
-0.711
-0.733
-0.754
-0.773
-0.790
-0.805
-0.817
-0.827
-0.832
-0.833
-0.827
-0.816
-0.796
-0.771
-0.743
-0.713
-0.686
-0.659
-0.637
-0.618
-0.601
-0.588
-0.575
-0.565
-0.555
-0.546
-0.536
-0.527
-0.517
-0.507
-0.497
-0.486
-0.524
-0.543
-0.564
-0.585
-0.607
-0.629
-0.652
-0.675
-0.697
-0.720
-0.741
-0.761
-0.780
-0.797
-0.811
-0.823
-0.831
-0.835
-0.835
-0.829
-0.816
-0.798
-0.775
-0.748
-0.721
-0.695
-0.671
-0.649
-0.630
-0.614
-0.600
-0.587
-0.576
-0.565
-0.554
-0.544
-0.534
-0.523
-0.512
-0.501
-0.490
-0.531
-0.552
-0.573
-0.595
-0.617
-0.640
-0.663
-0.687
-0.709
-0.731
-0.753
-0.773
-0.791
-0.807
-0.819
-0.830
-0.837
-0.840
-0.839
-0.832
-0.819
-0.802
-0.779
-0.755
-0.730
-0.705
-0.682
-0.661
-0.643
-0.627
-0.612
-0.599
-0.587
-0.575
-0.563
-0.552
-0.541
-0.529
-0.518
-0.506
-0.494
-0.540
-0.561
-0.584
-0.607
-0.630
-0.654
-0.678
-0.702
-0.725
-0.747
-0.767
-0.787
-0.804
-0.819
-0.832
-0.841
-0.847
-0.848
-0.845
-0.839
-0.826
-0.808
-0.787
-0.764
-0.740
-0.717
-0.695
-0.675
-0.656
-0.640
-0.625
-0.611
-0.598
-0.586
-0.573
-0.561
-0.549
-0.537
-0.524
-0.511
-0.498
-0.549
-0.572
-0.595
-0.620
-0.645
-0.670
-0.695
-0.719
-0.743
-0.765
-0.787
-0.806
-0.824
-0.838
-0.850
-0.859
-0.864
-0.863
-0.860
-0.851
-0.838
-0.821
-0.800
-0.778
-0.754
-0.732
-0.710
-0.690
-0.671
-0.654
-0.639
-0.624
-0.611
-0.597
-0.584
-0.571
-0.558
-0.544
-0.531
-0.517
-0.503
-0.559
-0.584
-0.609
-0.635
-0.661
-0.688
-0.714
-0.740
-0.765
-0.789
-0.811
-0.831
-0.848
-0.864
-0.875
-0.884
-0.889
-0.888
-0.883
-0.873
-0.858
-0.840
-0.819
-0.796
-0.773
-0.749
-0.727
-0.707
-0.688
-0.670
-0.654
-0.638
-0.624
-0.610
-0.596
-0.582
-0.567
-0.553
-0.538
-0.524
-0.509
-0.569
-0.596
-0.622
-0.651
-0.679
-0.708
-0.736
-0.764
-0.791
-0.817
-0.841
-0.863
-0.882
-0.898
-0.909
-0.918
-0.923
-0.922
-0.916
-0.904
-0.888
-0.868
-0.844
-0.819
-0.795
-0.770
-0.747
-0.725
-0.705
-0.687
-0.670
-0.654
-0.638
-0.623
-0.608
-0.593
-0.577
-0.562
-0.546
-0.531
-0.515
-0.580
-0.608
-0.637
-0.667
-0.699
-0.730
-0.761
-0.792
-0.822
-0.850
-0.877
-0.901
-0.922
-0.941
-0.955
-0.966
-0.970
-0.969
-0.960
-0.945
-0.926
-0.902
-0.876
-0.849
-0.821
-0.794
-0.769
-0.746
-0.724
-0.705
-0.687
-0.670
-0.653
-0.637
-0.621
-0.604
-0.588
-0.572
-0.555
-0.538
-0.521
-0.591
-0.620
-0.652
-0.685
-0.719
-0.753
-0.788
-0.823
-0.856
-0.888
-0.919
-0.946
-0.971
-0.993
-1.010
-1.022
-1.029
-1.026
-1.016
-0.998
-0.974
-0.945
-0.914
-0.882
-0.850
-0.820
-0.792
-0.768
-0.745
-0.723
-0.704
-0.686
-0.668
-0.651
-0.634
-0.617
-0.599
-0.581
-0.564
-0.546
-0.528
-0.601
-0.633
-0.667
-0.702
-0.740
-0.778
-0.816
-0.855
-0.893
-0.930
-0.965
-0.997
-1.029
-1.054
-1.076
-1.092
-1.099
-1.094
-1.082
-1.059
-1.029
-0.994
-0.956
-0.918
-0.882
-0.848
-0.817
-0.789
-0.765
-0.742
-0.721
-0.702
-0.683
-0.665
-0.647
-0.629
-0.610
-0.591
-0.572
-0.553
-0.534
-0.610
-0.644
-0.681
-0.719
-0.759
-0.801
-0.844
-0.887
-0.931
-0.973
-1.014
-1.053
-1.090
-1.122
-1.150
-1.169
-1.178
-1.173
-1.157
-1.128
-1.090
-1.047
-1.001
-0.957
-0.914
-0.876
-0.841
-0.811
-0.784
-0.760
-0.738
-0.718
-0.698
-0.679
-0.660
-0.640
-0.620
-0.600
-0.580
-0.560
-0.540
-0.617
-0.654
-0.693
-0.734
-0.778
-0.824
-0.871
-0.920
-0.968
-1.017
-1.065
-1.111
-1.153
-1.195
-1.228
-1.251
-1.261
-1.256
-1.234
-1.200
-1.153
-1.101
-1.046
-0.994
-0.945
-0.903
-0.864
-0.830
-0.802
-0.776
-0.753
-0.731
-0.711
-0.691
-0.671
-0.651
-0.630
-0.609
-0.588
-0.566
-0.545
-0.623
-0.661
-0.702
-0.747
-0.793
-0.842
-0.895
-0.948
-1.003
-1.057
-1.111
-1.164
-1.214
-1.261
-1.302
-1.331
-1.343
-1.339
-1.312
-1.270
-1.214
-1.150
-1.088
-1.029
-0.974
-0.925
-0.883
-0.848
-0.817
-0.789
-0.766
-0.744
-0.722
-0.701
-0.681
-0.659
-0.638
-0.616
-0.594
-0.571
-0.549
-0.627
-0.667
-0.709
-0.755
-0.805
-0.858
-0.912
-0.971
-1.030
-1.090
-1.151
-1.210
-1.268
-1.321
-1.369
-1.402
-1.415
-1.410
-1.377
-1.326
-1.263
-1.192
-1.122
-1.055
-0.996
-0.943
-0.899
-0.861
-0.829
-0.800
-0.775
-0.753
-0.731
-0.709
-0.688
-0.666
-0.644
-0.620
-0.598
-0.575
-0.552
-0.628
-0.668
-0.712
-0.760
-0.812
-0.867
-0.925
-0.986
-1.050
-1.114
-1.179
-1.244
-1.307
-1.365
-1.415
-1.450
-1.466
-1.457
-1.424
-1.368
-1.296
-1.220
-1.144
-1.074
-1.009
-0.955
-0.908
-0.869
-0.836
-0.807
-0.781
-0.759
-0.736
-0.714
-0.693
-0.670
-0.647
-0.624
-0.600
-0.576
-0.553
-0.573
-0.614
-0.661
-0.718
-0.784
-0.862
-0.955
-1.063
-1.190
-1.339
-1.506
-1.686
-1.876
-2.048
-2.185
-2.258
-2.253
-2.171
-2.027
-1.849
-1.662
-1.490
-1.336
-1.204
-1.096
-1.005
-0.933
-0.875
-0.829
-0.794
-0.765
-0.744
-0.726
-0.712
-0.699
-0.687
-0.674
-0.661
-0.645
-0.629
-0.612
-0.590
-0.635
-0.688
-0.752
-0.827
-0.919
-1.028
-1.162
-1.320
-1.511
-1.735
-1.989
-2.259
-2.516
-2.715
-2.824
-2.808
-2.663
-2.436
-2.174
-1.913
-1.680
-1.479
-1.312
-1.180
-1.071
-0.985
-0.916
-0.864
-0.823
-0.792
-0.768
-0.750
-0.735
-0.723
-0.709
-0.697
-0.683
-0.668
-0.651
-0.632
-0.606
-0.655
-0.714
-0.784
-0.870
-0.975
-1.104
-1.263
-1.461
-1.703
-2.003
-2.353
-2.746
-3.130
-3.432
-3.585
-3.532
-3.286
-2.932
-2.542
-2.185
-1.877
-1.629
-1.425
-1.262
-1.134
-1.033
-0.955
-0.893
-0.848
-0.813
-0.788
-0.770
-0.755
-0.742
-0.730
-0.717
-0.704
-0.688
-0.670
-0.651
-0.619
-0.672
-0.737
-0.815
-0.911
-1.030
-1.179
-1.367
-1.609
-1.915
-2.310
-2.801
-3.386
-3.981
-4.454
-4.637
-4.465
-4.033
-3.480
-2.934
-2.459
-2.076
-1.771
-1.533
-1.345
-1.197
-1.079
-0.988
-0.918
-0.867
-0.829
-0.803
-0.784
-0.770
-0.758
-0.747
-0.734
-0.721
-0.705
-0.688
-0.667
-0.630
-0.686
-0.755
-0.840
-0.947
-1.079
-1.246
-1.466
-1.752
-2.132
-2.652
-3.356
-4.254
-5.289
-6.092
-6.277
-5.770
-4.907
-4.044
-3.290
-2.704
-2.260
-1.912
-1.642
-1.427
-1.255
-1.121
-1.013
-0.935
-0.877
-0.838
-0.811
-0.792
-0.779
-0.769
-0.758
-0.748
-0.734
-0.719
-0.700
-0.680
-0.638
-0.697
-0.770
-0.861
-0.974
-1.120
-1.307
-1.550
-1.877
-2.335
-3.002
-3.997
-5.496
-7.579
-9.440
-9.526
-7.791
-5.958
-4.554
-3.592
-2.910
-2.416
-2.044
-1.750
-1.509
-1.311
-1.151
-1.030
-0.940
-0.877
-0.835
-0.807
-0.791
-0.781
-0.772
-0.764
-0.754
-0.742
-0.727
-0.709
-0.689
-0.641
-0.703
-0.778
-0.875
-0.996
-1.150
-1.350
-1.616
-1.978
-2.498
-3.295
-4.621
-7.073
-11.803
-18.752
-18.243
-11.313
-7.089
-4.945
-3.776
-3.055
-2.558
-2.183
-1.878
-1.604
-1.368
-1.180
-1.034
-0.932
-0.862
-0.817
-0.793
-0.779
-0.773
-0.768
-0.763
-0.756
-0.744
-0.730
-0.713
-0.693
-0.641
-0.703
-0.781
-0.878
-1.004
-1.164
-1.372
-1.649
-2.025
-2.567
-3.443
-4.989
-8.207
-16.937
-27.821
-26.988
-15.358
-7.814
-5.055
-3.817
-3.150
-2.733
-2.382
-2.050
-1.723
-1.430
-1.195
-1.020
-0.903
-0.827
-0.784
-0.763
-0.753
-0.753
-0.753
-0.752
-0.748
-0.740
-0.727
-0.711
-0.692
-0.637
-0.698
-0.776
-0.874
-1.000
-1.161
-1.373
-1.646
-2.012
-2.538
-3.351
-4.794
-7.699
-14.912
-25.178
-24.407
-13.601
-7.181
-4.758
-3.734
-3.254
-2.990
-2.705
-2.317
-1.884
-1.495
-1.190
-0.977
-0.844
-0.769
-0.728
-0.713
-0.713
-0.719
-0.727
-0.732
-0.732
-0.728
-0.718
-0.704
-0.685
-0.628
-0.688
-0.763
-0.860
-0.983
-1.141
-1.344
-1.605
-1.942
-2.399
-3.070
-4.139
-5.998
-9.179
-12.954
-12.654
-8.555
-5.603
-4.152
-3.542
-3.395
-3.395
-3.207
-2.709
-2.074
-1.528
-1.137
-0.890
-0.749
-0.677
-0.649
-0.644
-0.654
-0.669
-0.686
-0.700
-0.708
-0.708
-0.702
-0.691
-0.674
-0.616
-0.672
-0.744
-0.835
-0.952
-1.103
-1.293
-1.530
-1.821
-2.188
-2.675
-3.351
-4.302
-5.527
-6.478
-6.301
-5.184
-4.078
-3.432
-3.282
-3.518
-3.892
-3.853
-3.140
-2.223
-1.477
-0.999
-0.734
-0.608
-0.558
-0.547
-0.555
-0.576
-0.602
-0.632
-0.657
-0.673
-0.681
-0.680
-0.672
-0.659
-0.601
-0.653
-0.719
-0.804
-0.911
-1.048
-1.219
-1.423
-1.666
-1.949
-2.273
-2.664
-3.112
-3.557
-3.836
-3.731
-3.344
-2.952
-2.758
-2.906
-3.394
-4.019
-4.077
-3.245
-2.144
-1.271
-0.741
-0.494
-0.409
-0.405
-0.423
-0.449
-0.482
-0.522
-0.564
-0.603
-0.632
-0.648
-0.654
-0.650
-0.639
-0.584
-0.631
-0.691
-0.765
-0.861
-0.982
-1.126
-1.299
-1.489
-1.693
-1.899
-2.110
-2.312
-2.467
-2.534
-2.454
-2.302
-2.164
-2.171
-2.397
-2.867
-3.397
-3.444
-2.735
-1.750
-0.903
-0.345
-0.118
-0.137
-0.222
-0.286
-0.331
-0.375
-0.427
-0.487
-0.544
-0.587
-0.612
-0.624
-0.625
-0.618
-0.568
-0.609
-0.660
-0.726
-0.808
-0.910
-1.031
-1.167
-1.309
-1.453
-1.585
-1.692
-1.775
-1.817
-1.809
-1.760
-1.679
-1.637
-1.674
-1.857
-2.176
-2.472
-2.450
-1.989
-1.260
-0.478
0.329
0.706
0.310
-0.016
-0.146
-0.210
-0.268
-0.335
-0.415
-0.489
-0.543
-0.577
-0.595
-0.600
-0.597
-0.552
-0.588
-0.632
-0.688
-0.757
-0.840
-0.937
-1.041
-1.148
-1.246
-1.324
-1.380
-1.407
-1.413
-1.390
-1.349
-1.304
-1.280
-1.309
-1.422
-1.590
-1.713
-1.671
-1.376
-0.875
-0.137
0.887
1.482
0.824
0.158
0.011
-0.068
-0.181
-0.272
-0.365
-0.448
-0.509
-0.548
-0.569
-0.577
-0.575
-0.538
-0.569
-0.607
-0.654
-0.711
-0.778
-0.853
-0.933
-1.010
-1.077
-1.128
-1.157
-1.165
-1.154
-1.132
-1.099
-1.068
-1.048
-1.062
-1.113
-1.186
-1.236
-1.184
-1.001
-0.668
-0.131
0.726
1.064
0.673
0.158
0.069
-0.016
-0.152
-0.263
-0.353
-0.430
-0.489
-0.526
-0.547
-0.556
-0.557
-0.527
-0.555
-0.587
-0.627
-0.672
-0.727
-0.785
-0.846
-0.902
-0.950
-0.982
-0.999
-0.999
-0.987
-0.970
-0.943
-0.921
-0.903
-0.904
-0.923
-0.949
-0.962
-0.921
-0.802
-0.601
-0.311
0.048
0.243
0.097
-0.030
-0.049
-0.102
-0.217
-0.305
-0.374
-0.436
-0.483
-0.514
-0.532
-0.540
-0.541
-0.519
-0.543
-0.572
-0.605
-0.644
-0.687
-0.734
-0.780
-0.823
-0.856
-0.882
-0.891
-0.892
-0.884
-0.868
-0.851
-0.832
-0.819
-0.813
-0.817
-0.822
-0.818
-0.785
-0.708
-0.593
-0.442
-0.295
-0.208
-0.201
-0.225
-0.236
-0.263
-0.314
-0.363
-0.410
-0.451
-0.484
-0.507
-0.522
-0.527
-0.527
-0.513
-0.535
-0.561
-0.590
-0.623
-0.658
-0.696
-0.733
-0.766
-0.795
-0.815
-0.826
-0.827
-0.822
-0.813
-0.802
-0.789
-0.778
-0.773
-0.767
-0.765
-0.753
-0.727
-0.675
-0.602
-0.519
-0.439
-0.383
-0.358
-0.353
-0.355
-0.367
-0.389
-0.415
-0.443
-0.469
-0.491
-0.506
-0.515
-0.518
-0.517
-0.510
-0.530
-0.554
-0.580
-0.609
-0.639
-0.671
-0.702
-0.731
-0.756
-0.774
-0.787
-0.792
-0.792
-0.787
-0.781
-0.775
-0.770
-0.765
-0.759
-0.752
-0.740
-0.713
-0.674
-0.621
-0.568
-0.514
-0.474
-0.447
-0.434
-0.430
-0.433
-0.442
-0.456
-0.471
-0.486
-0.498
-0.507
-0.512
-0.512
-0.509
-0.508
-0.528
-0.550
-0.574
-0.600
-0.628
-0.656
-0.684
-0.711
-0.734
-0.754
-0.769
-0.777
-0.783
-0.785
-0.784
-0.783
-0.783
-0.782
-0.778
-0.769
-0.751
-0.726
-0.689
-0.647
-0.603
-0.562
-0.528
-0.504
-0.488
-0.480
-0.478
-0.480
-0.486
-0.492
-0.500
-0.506
-0.509
-0.510
-0.508
-0.504
-0.509
-0.528
-0.549
-0.571
-0.596
-0.622
-0.648
-0.675
-0.701
-0.725
-0.747
-0.765
-0.778
-0.789
-0.796
-0.801
-0.806
-0.810
-0.813
-0.811
-0.800
-0.781
-0.751
-0.714
-0.674
-0.633
-0.597
-0.566
-0.543
-0.525
-0.516
-0.510
-0.508
-0.509
-0.510
-0.512
-0.513
-0.513
-0.511
-0.506
-0.501
-0.511
-0.530
-0.550
-0.572
-0.596
-0.620
-0.646
-0.672
-0.698
-0.724
-0.748
-0.769
-0.787
-0.802
-0.814
-0.825
-0.835
-0.843
-0.849
-0.848
-0.837
-0.815
-0.779
-0.741
-0.699
-0.659
-0.623
-0.593
-0.571
-0.554
-0.542
-0.534
-0.529
-0.526
-0.524
-0.522
-0.520
-0.516
-0.512
-0.506
-0.499
-0.514
-0.533
-0.554
-0.575
-0.598
-0.623
-0.648
-0.675
-0.700
-0.728
-0.753
-0.777
-0.799
-0.817
-0.833
-0.848
-0.862
-0.874
-0.880
-0.881
-0.869
-0.843
-0.807
-0.764
-0.721
-0.680
-0.644
-0.615
-0.593
-0.576
-0.562
-0.553
-0.546
-0.541
-0.536
-0.531
-0.526
-0.520
-0.514
-0.507
-0.498
-0.519
-0.538
-0.559
-0.580
-0.603
-0.627
-0.653
-0.679
-0.706
-0.734
-0.761
-0.786
-0.810
-0.831
-0.850
-0.867
-0.883
-0.896
-0.904
-0.904
-0.891
-0.863
-0.824
-0.783
-0.738
-0.697
-0.662
-0.633
-0.610
-0.593
-0.580
-0.569
-0.560
-0.553
-0.546
-0.540
-0.533
-0.526
-0.517
-0.509
-0.499
-0.525
-0.545
-0.565
-0.587
-0.610
-0.635
-0.660
-0.686
-0.714
-0.741
-0.769
-0.795
-0.820
-0.842
-0.861
-0.879
-0.895
-0.908
-0.916
-0.913
-0.899
-0.872
-0.834
-0.791
-0.750
-0.710
-0.677
-0.648
-0.626
-0.608
-0.594
-0.583
-0.574
-0.565
-0.557
-0.548
-0.540
-0.531
-0.521
-0.511
-0.501
-0.532
-0.552
-0.574
-0.596
-0.619
-0.644
-0.670
-0.696
-0.723
-0.750
-0.777
-0.803
-0.827
-0.849
-0.869
-0.885
-0.900
-0.911
-0.915
-0.913
-0.898
-0.871
-0.836
-0.798
-0.758
-0.720
-0.688
-0.662
-0.640
-0.623
-0.608
-0.596
-0.586
-0.576
-0.566
-0.557
-0.547
-0.537
-0.526
-0.515
-0.504
-0.540
-0.561
-0.583
-0.607
-0.631
-0.655
-0.681
-0.707
-0.734
-0.761
-0.786
-0.811
-0.835
-0.855
-0.874
-0.888
-0.900
-0.909
-0.912
-0.906
-0.892
-0.867
-0.835
-0.799
-0.764
-0.731
-0.701
-0.675
-0.655
-0.637
-0.622
-0.609
-0.598
-0.587
-0.576
-0.566
-0.555
-0.543
-0.532
-0.520
-0.507
-0.549
-0.572
-0.595
-0.619
-0.644
-0.669
-0.695
-0.722
-0.748
-0.773
-0.798
-0.823
-0.844
-0.864
-0.879
-0.893
-0.902
-0.907
-0.907
-0.900
-0.886
-0.863
-0.835
-0.803
-0.771
-0.741
-0.713
-0.690
-0.668
-0.651
-0.636
-0.623
-0.610
-0.599
-0.587
-0.575
-0.563
-0.551
-0.538
-0.525
-0.512
-0.559
-0.583
-0.608
-0.633
-0.659
-0.686
-0.712
-0.738
-0.765
-0.790
-0.815
-0.837
-0.858
-0.874
-0.889
-0.902
-0.909
-0.912
-0.910
-0.901
-0.886
-0.865
-0.840
-0.811
-0.781
-0.753
-0.727
-0.705
-0.684
-0.667
-0.651
-0.638
-0.624
-0.611
-0.599
-0.586
-0.573
-0.559
-0.545
-0.531
-0.517
-0.571
-0.596
-0.622
-0.649
-0.677
-0.705
-0.733
-0.760
-0.787
-0.812
-0.836
-0.858
-0.877
-0.894
-0.907
-0.918
-0.924
-0.925
-0.921
-0.912
-0.895
-0.876
-0.851
-0.824
-0.796
-0.770
-0.745
-0.722
-0.702
-0.684
-0.668
-0.653
-0.639
-0.625
-0.611
-0.597
-0.583
-0.568
-0.554
-0.539
-0.523
-0.583
-0.610
-0.638
-0.667
-0.697
-0.727
-0.757
-0.785
-0.814
-0.840
-0.864
-0.887
-0.906
-0.922
-0.936
-0.946
-0.950
-0.950
-0.945
-0.935
-0.917
-0.895
-0.871
-0.844
-0.817
-0.790
-0.765
-0.742
-0.722
-0.703
-0.686
-0.670
-0.655
-0.640
-0.625
-0.610
-0.594
-0.579
-0.563
-0.547
-0.530
-0.595
-0.625
-0.655
-0.687
-0.719
-0.752
-0.784
-0.815
-0.846
-0.874
-0.900
-0.924
-0.944
-0.962
-0.976
-0.987
-0.992
-0.991
-0.984
-0.971
-0.952
-0.927
-0.900
-0.871
-0.842
-0.815
-0.788
-0.764
-0.743
-0.723
-0.705
-0.688
-0.672
-0.656
-0.640
-0.624
-0.607
-0.590
-0.572
-0.555
-0.538
-0.608
-0.640
-0.673
-0.708
-0.743
-0.779
-0.815
-0.850
-0.884
-0.915
-0.944
-0.971
-0.994
-1.015
-1.032
-1.045
-1.050
-1.049
-1.040
-1.023
-1.000
-0.971
-0.940
-0.907
-0.874
-0.843
-0.815
-0.789
-0.766
-0.745
-0.726
-0.708
-0.690
-0.673
-0.656
-0.638
-0.620
-0.602
-0.583
-0.564
-0.546
-0.621
-0.655
-0.691
-0.729
-0.769
-0.808
-0.848
-0.888
-0.926
-0.963
-0.996
-1.029
-1.056
-1.083
-1.102
-1.119
-1.127
-1.125
-1.113
-1.090
-1.061
-1.026
-0.987
-0.948
-0.911
-0.875
-0.844
-0.816
-0.790
-0.768
-0.747
-0.728
-0.709
-0.691
-0.672
-0.653
-0.634
-0.614
-0.594
-0.574
-0.554
-0.634
-0.670
-0.710
-0.752
-0.794
-0.839
-0.884
-0.929
-0.973
-1.016
-1.057
-1.096
-1.130
-1.163
-1.192
-1.211
-1.222
-1.221
-1.202
-1.173
-1.134
-1.089
-1.042
-0.994
-0.951
-0.910
-0.874
-0.843
-0.815
-0.791
-0.769
-0.748
-0.729
-0.709
-0.689
-0.669
-0.648
-0.627
-0.605
-0.584
-0.562
-0.645
-0.684
-0.727
-0.772
-0.820
-0.869
-0.920
-0.972
-1.023
-1.074
-1.123
-1.170
-1.216
-1.258
-1.295
-1.321
-1.336
-1.332
-1.310
-1.270
-1.219
-1.161
-1.102
-1.044
-0.992
-0.946
-0.905
-0.870
-0.840
-0.814
-0.790
-0.769
-0.748
-0.727
-0.706
-0.684
-0.662
-0.639
-0.616
-0.593
-0.570
-0.655
-0.697
-0.742
-0.792
-0.844
-0.898
-0.955
-1.014
-1.073
-1.132
-1.190
-1.250
-1.306
-1.360
-1.406
-1.442
-1.460
-1.454
-1.427
-1.376
-1.308
-1.236
-1.164
-1.095
-1.033
-0.980
-0.934
-0.896
-0.863
-0.835
-0.810
-0.788
-0.765
-0.743
-0.721
-0.699
-0.675
-0.650
-0.626
-0.601
-0.577
-0.662
-0.707
-0.755
-0.807
-0.864
-0.924
-0.987
-1.054
-1.120
-1.189
-1.257
-1.324
-1.394
-1.461
-1.520
-1.567
-1.589
-1.582
-1.546
-1.480
-1.398
-1.309
-1.222
-1.141
-1.069
-1.010
-0.960
-0.918
-0.883
-0.853
-0.827
-0.804
-0.780
-0.758
-0.735
-0.711
-0.686
-0.660
-0.634
-0.608
-0.583
-0.667
-0.713
-0.764
-0.819
-0.879
-0.944
-1.012
-1.085
-1.159
-1.236
-1.313
-1.393
-1.475
-1.551
-1.623
-1.676
-1.707
-1.697
-1.650
-1.573
-1.473
-1.370
-1.270
-1.178
-1.099
-1.034
-0.980
-0.935
-0.898
-0.868
-0.841
-0.816
-0.793
-0.769
-0.745
-0.720
-0.694
-0.668
-0.640
-0.613
-0.586
-0.669
-0.716
-0.768
-0.826
-0.889
-0.957
-1.030
-1.107
-1.189
-1.272
-1.357
-1.443
-1.532
-1.619
-1.696
-1.756
-1.788
-1.780
-1.727
-1.636
-1.526
-1.410
-1.301
-1.203
-1.119
-1.050
-0.992
-0.945
-0.908
-0.876
-0.848
-0.825
-0.801
-0.776
-0.752
-0.726
-0.699
-0.672
-0.644
-0.616
-0.588
-0.587
-0.629
-0.679
-0.736
-0.804
-0.886
-0.982
-1.096
-1.230
-1.389
-1.574
-1.780
-1.997
-2.219
-2.396
-2.508
-2.522
-2.424
-2.243
-2.024
-1.799
-1.595
-1.414
-1.268
-1.147
-1.052
-0.975
-0.917
-0.871
-0.837
-0.810
-0.791
-0.776
-0.764
-0.753
-0.742
-0.729
-0.715
-0.699
-0.681
-0.661
-0.605
-0.651
-0.706
-0.771
-0.850
-0.944
-1.057
-1.196
-1.365
-1.567
-1.813
-2.099
-2.414
-2.736
-3.033
-3.213
-3.227
-3.061
-2.763
-2.423
-2.093
-1.808
-1.575
-1.387
-1.238
-1.123
-1.031
-0.962
-0.908
-0.869
-0.840
-0.820
-0.805
-0.793
-0.781
-0.771
-0.758
-0.744
-0.728
-0.708
-0.687
-0.620
-0.672
-0.732
-0.804
-0.895
-1.002
-1.135
-1.302
-1.507
-1.766
-2.084
-2.474
-2.925
-3.415
-3.858
-4.156
-4.159
-3.888
-3.407
-2.886
-2.416
-2.039
-1.738
-1.510
-1.329
-1.191
-1.083
-1.002
-0.941
-0.896
-0.865
-0.843
-0.828
-0.817
-0.807
-0.797
-0.785
-0.771
-0.753
-0.734
-0.711
-0.634
-0.688
-0.755
-0.836
-0.935
-1.058
-1.213
-1.406
-1.653
-1.975
-2.387
-2.905
-3.546
-4.268
-4.910
-5.336
-5.317
-4.841
-4.098
-3.354
-2.730
-2.256
-1.900
-1.626
-1.417
-1.256
-1.131
-1.036
-0.966
-0.917
-0.883
-0.862
-0.846
-0.837
-0.827
-0.818
-0.807
-0.794
-0.776
-0.756
-0.732
-0.645
-0.702
-0.775
-0.862
-0.972
-1.109
-1.284
-1.508
-1.798
-2.184
-2.702
-3.388
-4.288
-5.315
-6.267
-6.737
-6.516
-5.716
-4.684
-3.735
-2.992
-2.452
-2.044
-1.741
-1.502
-1.318
-1.171
-1.062
-0.982
-0.928
-0.892
-0.870
-0.858
-0.850
-0.843
-0.836
-0.826
-0.812
-0.795
-0.773
-0.749
-0.652
-0.713
-0.789
-0.883
-1.002
-1.153
-1.347
-1.597
-1.927
-2.378
-3.001
-3.903
-5.168
-6.750
-8.140
-8.407
-7.574
-6.294
-4.987
-3.943
-3.177
-2.608
-2.187
-1.859
-1.595
-1.375
-1.206
-1.077
-0.985
-0.925
-0.887
-0.867
-0.858
-0.854
-0.851
-0.847
-0.837
-0.825
-0.807
-0.786
-0.761
-0.655
-0.718
-0.798
-0.897
-1.024
-1.186
-1.395
-1.665
-2.025
-2.525
-3.238
-4.348
-6.087
-8.731
-11.381
-11.066
-8.469
-6.369
-4.964
-3.957
-3.260
-2.750
-2.356
-2.010
-1.703
-1.442
-1.231
-1.076
-0.970
-0.903
-0.866
-0.850
-0.846
-0.847
-0.849
-0.847
-0.842
-0.829
-0.813
-0.792
-0.768
-0.653
-0.717
-0.799
-0.902
-1.035
-1.206
-1.427
-1.712
-2.089
-2.600
-3.361
-4.566
-6.637
-10.359
-15.076
-13.975
-8.855
-6.052
-4.642
-3.860
-3.344
-2.967
-2.633
-2.248
-1.867
-1.516
-1.245
-1.051
-0.927
-0.857
-0.822
-0.813
-0.817
-0.827
-0.836
-0.838
-0.836
-0.827
-0.811
-0.791
-0.766
-0.648
-0.711
-0.791
-0.896
-1.032
-1.208
-1.436
-1.731
-2.101
-2.597
-3.286
-4.385
-6.238
-9.446
-13.193
-12.158
-7.806
-5.291
-4.215
-3.708
-3.523
-3.424
-3.183
-2.700
-2.119
-1.608
-1.232
-0.990
-0.847
-0.777
-0.751
-0.752
-0.767
-0.786
-0.805
-0.816
-0.819
-0.814
-0.802
-0.782
-0.760
-0.637
-0.698
-0.777
-0.880
-1.015
-1.190
-1.418
-1.707
-2.061
-2.498
-3.064
-3.876
-5.079
-6.765
-8.164
-7.597
-5.710
-4.330
-3.699
-3.601
-3.924
-4.415
-4.397
-3.560
-2.496
-1.669
-1.150
-0.859
-0.717
-0.659
-0.647
-0.661
-0.691
-0.726
-0.755
-0.780
-0.790
-0.791
-0.782
-0.766
-0.745
-0.621
-0.679
-0.753
-0.852
-0.981
-1.152
-1.372
-1.644
-1.968
-2.334
-2.751
-3.243
-3.872
-4.517
-4.900
-4.624
-3.868
-3.296
-3.118
-3.472
-4.547
-6.267
-6.835
-4.900
-2.869
-1.597
-0.925
-0.631
-0.525
-0.499
-0.512
-0.542
-0.585
-0.637
-0.684
-0.723
-0.748
-0.758
-0.755
-0.742
-0.725
-0.603
-0.655
-0.724
-0.813
-0.935
-1.091
-1.293
-1.538
-1.811
-2.105
-2.384
-2.647
-2.893
-3.086
-3.113
-2.897
-2.572
-2.391
-2.508
-3.129
-4.715
-7.595
-8.769
-5.647
-2.817
-1.199
-0.467
-0.277
-0.275
-0.310
-0.353
-0.397
-0.449
-0.518
-0.590
-0.652
-0.693
-0.715
-0.720
-0.714
-0.700
-0.584
-0.630
-0.689
-0.770
-0.875
-1.015
-1.190
-1.396
-1.620
-1.830
-2.004
-2.122
-2.186
-2.194
-2.103
-1.934
-1.773
-1.723
-1.892
-2.485
-3.763
-5.743
-6.380
-4.416
-2.117
-0.520
0.138
0.163
0.017
-0.113
-0.188
-0.233
-0.281
-0.363
-0.468
-0.564
-0.631
-0.666
-0.682
-0.682
-0.672
-0.564
-0.604
-0.654
-0.721
-0.812
-0.930
-1.073
-1.236
-1.405
-1.551
-1.651
-1.700
-1.686
-1.631
-1.522
-1.404
-1.301
-1.268
-1.378
-1.749
-2.475
-3.319
-3.506
-2.654
-1.336
-0.109
0.600
0.719
0.363
0.079
-0.033
-0.066
-0.093
-0.185
-0.340
-0.478
-0.569
-0.620
-0.643
-0.650
-0.644
-0.547
-0.580
-0.622
-0.679
-0.753
-0.848
-0.962
-1.086
-1.206
-1.303
-1.361
-1.368
-1.335
-1.268
-1.186
-1.100
-1.026
-0.994
-1.038
-1.229
-1.582
-1.929
-1.970
-1.584
-0.865
-0.030
0.910
1.135
0.692
0.209
0.105
0.083
0.050
-0.059
-0.252
-0.417
-0.521
-0.580
-0.608
-0.618
-0.616
-0.533
-0.561
-0.596
-0.643
-0.703
-0.777
-0.865
-0.957
-1.039
-1.105
-1.136
-1.133
-1.097
-1.043
-0.982
-0.919
-0.869
-0.834
-0.844
-0.927
-1.093
-1.241
-1.240
-1.040
-0.657
-0.123
0.631
0.898
0.500
0.177
0.129
0.104
0.032
-0.087
-0.254
-0.400
-0.495
-0.551
-0.580
-0.592
-0.593
-0.523
-0.547
-0.578
-0.616
-0.664
-0.722
-0.789
-0.855
-0.914
-0.957
-0.979
-0.971
-0.945
-0.905
-0.861
-0.815
-0.777
-0.749
-0.742
-0.778
-0.844
-0.900
-0.896
-0.788
-0.585
-0.298
0.011
0.168
0.081
-0.010
-0.004
-0.026
-0.116
-0.207
-0.316
-0.417
-0.489
-0.534
-0.560
-0.570
-0.571
-0.516
-0.538
-0.565
-0.598
-0.638
-0.683
-0.734
-0.784
-0.828
-0.858
-0.871
-0.869
-0.851
-0.822
-0.792
-0.761
-0.732
-0.707
-0.698
-0.705
-0.731
-0.757
-0.747
-0.687
-0.576
-0.431
-0.289
-0.205
-0.193
-0.206
-0.209
-0.227
-0.267
-0.323
-0.386
-0.447
-0.495
-0.526
-0.545
-0.554
-0.554
-0.512
-0.533
-0.557
-0.586
-0.620
-0.657
-0.697
-0.736
-0.772
-0.796
-0.811
-0.811
-0.801
-0.784
-0.763
-0.743
-0.721
-0.705
-0.696
-0.695
-0.706
-0.711
-0.700
-0.660
-0.593
-0.511
-0.434
-0.377
-0.351
-0.343
-0.342
-0.352
-0.372
-0.403
-0.439
-0.475
-0.505
-0.525
-0.537
-0.542
-0.541
-0.512
-0.531
-0.554
-0.580
-0.609
-0.642
-0.675
-0.708
-0.738
-0.761
-0.777
-0.785
-0.784
-0.776
-0.765
-0.754
-0.741
-0.732
-0.729
-0.730
-0.730
-0.725
-0.706
-0.673
-0.624
-0.568
-0.515
-0.474
-0.446
-0.432
-0.428
-0.431
-0.441
-0.458
-0.478
-0.497
-0.514
-0.526
-0.532
-0.534
-0.531
-0.512
-0.532
-0.553
-0.578
-0.605
-0.634
-0.665
-0.695
-0.723
-0.747
-0.767
-0.781
-0.789
-0.788
-0.787
-0.784
-0.782
-0.783
-0.786
-0.790
-0.786
-0.773
-0.745
-0.707
-0.661
-0.613
-0.569
-0.533
-0.508
-0.493
-0.486
-0.484
-0.488
-0.496
-0.505
-0.515
-0.523
-0.528
-0.530
-0.529
-0.524
-0.515
-0.534
-0.556
-0.579
-0.604
-0.632
-0.660
-0.690
-0.719
-0.747
-0.770
-0.791
-0.806
-0.815
-0.823
-0.827
-0.836
-0.847
-0.856
-0.862
-0.856
-0.835
-0.797
-0.750
-0.701
-0.652
-0.611
-0.576
-0.551
-0.535
-0.525
-0.521
-0.520
-0.522
-0.526
-0.529
-0.531
-0.532
-0.530
-0.526
-0.519
-0.519
-0.538
-0.559
-0.582
-0.607
-0.634
-0.663
-0.692
-0.723
-0.753
-0.783
-0.808
-0.830
-0.848
-0.862
-0.875
-0.892
-0.910
-0.929
-0.938
-0.928
-0.898
-0.852
-0.795
-0.738
-0.686
-0.643
-0.608
-0.583
-0.566
-0.555
-0.549
-0.545
-0.543
-0.542
-0.541
-0.539
-0.536
-0.531
-0.525
-0.517
-0.524
-0.544
-0.565
-0.588
-0.613
-0.639
-0.668
-0.698
-0.730
-0.763
-0.795
-0.826
-0.853
-0.878
-0.900
-0.920
-0.943
-0.969
-0.991
-0.996
-0.986
-0.950
-0.895
-0.831
-0.768
-0.713
-0.668
-0.633
-0.608
-0.590
-0.578
-0.570
-0.564
-0.559
-0.556
-0.551
-0.546
-0.540
-0.534
-0.525
-0.516
-0.530
-0.551
-0.572
-0.595
-0.621
-0.648
-0.677
-0.707
-0.739
-0.773
-0.808
-0.842
-0.875
-0.901
-0.929
-0.952
-0.976
-1.004
-1.026
-1.034
-1.020
-0.981
-0.922
-0.855
-0.790
-0.734
-0.689
-0.654
-0.628
-0.611
-0.597
-0.588
-0.580
-0.574
-0.567
-0.561
-0.554
-0.546
-0.537
-0.527
-0.517
-0.538
-0.559
-0.581
-0.605
-0.630
-0.657
-0.686
-0.717
-0.750
-0.784
-0.819
-0.853
-0.886
-0.916
-0.943
-0.969
-0.995
-1.017
-1.037
-1.043
-1.027
-0.987
-0.929
-0.863
-0.803
-0.749
-0.705
-0.671
-0.646
-0.627
-0.614
-0.603
-0.595
-0.586
-0.578
-0.570
-0.561
-0.552
-0.541
-0.530
-0.519
-0.547
-0.569
-0.592
-0.616
-0.642
-0.669
-0.698
-0.728
-0.761
-0.794
-0.828
-0.861
-0.894
-0.923
-0.949
-0.972
-0.995
-1.014
-1.029
-1.029
-1.011
-0.973
-0.922
-0.864
-0.808
-0.758
-0.718
-0.686
-0.662
-0.644
-0.629
-0.618
-0.608
-0.599
-0.589
-0.579
-0.569
-0.558
-0.546
-0.534
-0.522
-0.557
-0.579
-0.603
-0.629
-0.655
-0.683
-0.712
-0.742
-0.774
-0.806
-0.837
-0.868
-0.898
-0.924
-0.947
-0.968
-0.986
-1.002
-1.010
-1.004
-0.987
-0.952
-0.909
-0.859
-0.810
-0.767
-0.730
-0.701
-0.678
-0.659
-0.645
-0.633
-0.621
-0.611
-0.601
-0.589
-0.578
-0.566
-0.553
-0.540
-0.526
-0.568
-0.592
-0.617
-0.644
-0.671
-0.700
-0.729
-0.759
-0.789
-0.820
-0.850
-0.877
-0.903
-0.926
-0.948
-0.964
-0.978
-0.988
-0.990
-0.984
-0.964
-0.936
-0.897
-0.857
-0.814
-0.777
-0.743
-0.716
-0.694
-0.676
-0.661
-0.648
-0.636
-0.624
-0.612
-0.600
-0.587
-0.574
-0.560
-0.546
-0.531
-0.580
-0.606
-0.633
-0.661
-0.690
-0.719
-0.749
-0.779
-0.809
-0.838
-0.865
-0.891
-0.914
-0.934
-0.952
-0.967
-0.977
-0.982
-0.980
-0.970
-0.954
-0.927
-0.895
-0.858
-0.823
-0.789
-0.759
-0.734
-0.713
-0.694
-0.679
-0.664
-0.652
-0.638
-0.625
-0.612
-0.598
-0.584
-0.568
-0.553
-0.538
-0.594
-0.621
-0.650
-0.680
-0.711
-0.742
-0.773
-0.804
-0.833
-0.861
-0.888
-0.912
-0.934
-0.952
-0.967
-0.979
-0.987
-0.989
-0.985
-0.975
-0.957
-0.931
-0.903
-0.870
-0.838
-0.807
-0.779
-0.754
-0.733
-0.714
-0.698
-0.683
-0.669
-0.655
-0.640
-0.625
-0.610
-0.594
-0.578
-0.562
-0.545
-0.608
-0.638
-0.670
-0.702
-0.736
-0.769
-0.802
-0.834
-0.865
-0.894
-0.920
-0.944
-0.965
-0.982
-0.996
-1.007
-1.014
-1.015
-1.009
-0.997
-0.978
-0.953
-0.924
-0.892
-0.861
-0.830
-0.802
-0.778
-0.756
-0.736
-0.719
-0.703
-0.687
-0.672
-0.656
-0.640
-0.624
-0.607
-0.589
-0.571
-0.553
-0.623
-0.656
-0.690
-0.726
-0.763
-0.799
-0.835
-0.870
-0.903
-0.934
-0.962
-0.987
-1.008
-1.027
-1.043
-1.055
-1.062
-1.061
-1.054
-1.039
-1.017
-0.989
-0.958
-0.925
-0.891
-0.859
-0.830
-0.805
-0.781
-0.761
-0.743
-0.725
-0.708
-0.692
-0.675
-0.657
-0.639
-0.620
-0.601
-0.582
-0.562
-0.639
-0.674
-0.712
-0.752
-0.791
-0.832
-0.873
-0.912
-0.950
-0.984
-1.016
-1.044
-1.068
-1.090
-1.110
-1.125
-1.132
-1.132
-1.124
-1.103
-1.075
-1.042
-1.004
-0.966
-0.928
-0.894
-0.863
-0.835
-0.810
-0.787
-0.768
-0.749
-0.731
-0.713
-0.695
-0.676
-0.655
-0.635
-0.614
-0.593
-0.572
-0.654
-0.693
-0.735
-0.778
-0.823
-0.870
-0.915
-0.960
-1.004
-1.043
-1.081
-1.116
-1.146
-1.176
-1.201
-1.220
-1.232
-1.231
-1.218
-1.191
-1.154
-1.111
-1.064
-1.017
-0.974
-0.934
-0.898
-0.867
-0.840
-0.816
-0.794
-0.774
-0.755
-0.735
-0.716
-0.695
-0.673
-0.651
-0.628
-0.605
-0.582
-0.670
-0.712
-0.758
-0.805
-0.856
-0.908
-0.960
-1.014
-1.065
-1.113
-1.159
-1.202
-1.241
-1.281
-1.316
-1.345
-1.362
-1.360
-1.339
-1.303
-1.253
-1.196
-1.135
-1.078
-1.024
-0.976
-0.936
-0.901
-0.871
-0.845
-0.822
-0.801
-0.780
-0.759
-0.737
-0.715
-0.691
-0.667
-0.643
-0.618
-0.593
-0.684
-0.729
-0.779
-0.832
-0.888
-0.947
-1.007
-1.069
-1.131
-1.189
-1.246
-1.303
-1.356
-1.410
-1.458
-1.499
-1.522
-1.520
-1.492
-1.438
-1.370
-1.291
-1.213
-1.142
-1.077
-1.021
-0.974
-0.934
-0.902
-0.874
-0.849
-0.826
-0.804
-0.782
-0.759
-0.735
-0.709
-0.684
-0.657
-0.629
-0.603
-0.696
-0.745
-0.798
-0.856
-0.918
-0.984
-1.053
-1.125
-1.197
-1.269
-1.340
-1.412
-1.482
-1.554
-1.624
-1.678
-1.712
-1.708
-1.666
-1.593
-1.497
-1.397
-1.298
-1.207
-1.129
-1.064
-1.010
-0.967
-0.931
-0.901
-0.875
-0.851
-0.828
-0.804
-0.780
-0.754
-0.727
-0.699
-0.669
-0.640
-0.612
-0.705
-0.757
-0.814
-0.876
-0.945
-1.018
-1.096
-1.177
-1.262
-1.348
-1.432
-1.519
-1.612
-1.707
-1.794
-1.873
-1.917
-1.911
-1.856
-1.755
-1.632
-1.500
-1.377
-1.269
-1.177
-1.103
-1.043
-0.995
-0.956
-0.925
-0.898
-0.873
-0.849
-0.824
-0.799
-0.771
-0.743
-0.711
-0.681
-0.650
-0.620
-0.711
-0.766
-0.826
-0.893
-0.966
-1.045
-1.131
-1.222
-1.317
-1.417
-1.516
-1.621
-1.732
-1.843
-1.959
-2.055
-2.108
-2.106
-2.030
-1.904
-1.751
-1.591
-1.446
-1.319
-1.216
-1.134
-1.068
-1.017
-0.977
-0.944
-0.916
-0.891
-0.867
-0.841
-0.814
-0.784
-0.754
-0.722
-0.690
-0.658
-0.626
-0.714
-0.770
-0.832
-0.902
-0.979
-1.063
-1.156
-1.255
-1.357
-1.468
-1.581
-1.699
-1.823
-1.952
-2.080
-2.189
-2.256
-2.251
-2.161
-2.010
-1.831
-1.654
-1.494
-1.353
-1.243
-1.155
-1.086
-1.032
-0.990
-0.956
-0.928
-0.902
-0.877
-0.851
-0.824
-0.794
-0.762
-0.729
-0.696
-0.662
-0.629
-0.601
-0.643
-0.693
-0.752
-0.821
-0.904
-1.003
-1.119
-1.259
-1.427
-1.623
-1.852
-2.104
-2.374
-2.616
-2.771
-2.804
-2.690
-2.467
-2.198
-1.923
-1.686
-1.483
-1.322
-1.193
-1.093
-1.015
-0.957
-0.914
-0.882
-0.860
-0.844
-0.833
-0.825
-0.816
-0.806
-0.795
-0.781
-0.763
-0.743
-0.719
-0.618
-0.666
-0.721
-0.788
-0.867
-0.963
-1.079
-1.221
-1.395
-1.607
-1.868
-2.184
-2.560
-2.975
-3.382
-3.692
-3.750
-3.540
-3.139
-2.686
-2.275
-1.926
-1.659
-1.450
-1.289
-1.167
-1.074
-1.004
-0.954
-0.918
-0.894
-0.878
-0.868
-0.859
-0.852
-0.843
-0.832
-0.817
-0.800
-0.778
-0.752
-0.634
-0.686
-0.748
-0.822
-0.912
-1.022
-1.158
-1.327
-1.538
-1.802
-2.138
-2.564
-3.099
-3.738
-4.435
-5.015
-5.160
-4.753
-4.029
-3.278
-2.664
-2.187
-1.839
-1.579
-1.385
-1.237
-1.127
-1.047
-0.988
-0.950
-0.923
-0.907
-0.898
-0.891
-0.885
-0.878
-0.867
-0.853
-0.833
-0.810
-0.784
-0.648
-0.703
-0.770
-0.853
-0.953
-1.078
-1.236
-1.430
-1.683
-2.000
-2.423
-2.975
-3.697
-4.629
-5.721
-6.737
-7.072
-6.285
-5.047
-3.886
-3.033
-2.434
-2.010
-1.704
-1.476
-1.303
-1.175
-1.081
-1.015
-0.971
-0.944
-0.929
-0.922
-0.917
-0.914
-0.907
-0.898
-0.883
-0.864
-0.840
-0.812
-0.658
-0.717
-0.790
-0.880
-0.991
-1.132
-1.307
-1.532
-1.819
-2.196
-2.703
-3.377
-4.291
-5.490
-6.939
-8.390
-8.844
-7.659
-5.830
-4.349
-3.318
-2.636
-2.161
-1.819
-1.560
-1.363
-1.216
-1.107
-1.030
-0.982
-0.954
-0.942
-0.938
-0.937
-0.937
-0.932
-0.923
-0.909
-0.889
-0.864
-0.834
-0.664
-0.726
-0.804
-0.901
-1.021
-1.178
-1.373
-1.625
-1.948
-2.370
-2.943
-3.724
-4.768
-6.081
-7.499
-8.651
-8.872
-7.643
-5.925
-4.453
-3.451
-2.775
-2.299
-1.937
-1.654
-1.424
-1.246
-1.117
-1.029
-0.977
-0.951
-0.941
-0.943
-0.948
-0.951
-0.948
-0.942
-0.927
-0.908
-0.882
-0.851
-0.666
-0.730
-0.811
-0.914
-1.046
-1.215
-1.429
-1.705
-2.053
-2.512
-3.116
-3.947
-5.088
-6.364
-7.094
-6.454
-6.079
-6.003
-5.200
-4.219
-3.458
-2.895
-2.467
-2.096
-1.766
-1.487
-1.267
-1.108
-1.005
-0.948
-0.925
-0.924
-0.933
-0.946
-0.956
-0.958
-0.952
-0.938
-0.918
-0.892
-0.860
-0.663
-0.728
-0.810
-0.919
-1.059
-1.242
-1.473
-1.769
-2.147
-2.612
-3.214
-4.021
-5.087
-6.210
-5.868
-3.084
-1.999
-3.775
-4.196
-3.829
-3.452
-3.123
-2.779
-2.380
-1.947
-1.562
-1.268
-1.067
-0.946
-0.888
-0.870
-0.880
-0.903
-0.928
-0.947
-0.954
-0.952
-0.939
-0.919
-0.892
-0.860
-0.655
-0.718
-0.802
-0.910
-1.057
-1.249
-1.502
-1.822
-2.208
-2.671
-3.213
-3.892
-4.721
-5.497
-4.988
-1.885
-0.900
-2.764
-3.453
-3.569
-3.650
-3.724
-3.553
-2.976
-2.270
-1.658
-1.232
-0.972
-0.835
-0.779
-0.780
-0.805
-0.846
-0.885
-0.919
-0.935
-0.937
-0.928
-0.908
-0.882
-0.852
-0.640
-0.702
-0.783
-0.892
-1.039
-1.241
-1.504
-1.838
-2.237
-2.676
-3.116
-3.585
-4.084
-4.468
-4.226
-3.057
-2.358
-2.614
-2.991
-3.474
-4.311
-5.415
-5.665
-4.342
-2.784
-1.724
-1.098
-0.786
-0.654
-0.622
-0.641
-0.686
-0.749
-0.813
-0.864
-0.896
-0.906
-0.902
-0.886
-0.862
-0.834
-0.622
-0.678
-0.754
-0.857
-1.001
-1.198
-1.468
-1.809
-2.205
-2.606
-2.945
-3.172
-3.331
-3.348
-3.080
-2.452
-2.009
-2.072
-2.524
-3.436
-5.588
-10.403
-11.460
-7.339
-3.421
-1.538
-0.723
-0.448
-0.393
-0.410
-0.459
-0.526
-0.609
-0.697
-0.772
-0.826
-0.855
-0.862
-0.854
-0.833
-0.808
-0.600
-0.649
-0.716
-0.810
-0.945
-1.132
-1.382
-1.707
-2.070
-2.419
-2.638
-2.705
-2.629
-2.441
-2.070
-1.530
-1.198
-1.367
-1.901
-3.042
-6.193
-12.509
-15.317
-10.042
-3.335
-0.535
0.234
0.082
-0.073
-0.180
-0.252
-0.324
-0.413
-0.524
-0.642
-0.733
-0.786
-0.807
-0.810
-0.796
-0.776
-0.576
-0.617
-0.674
-0.754
-0.871
-1.036
-1.259
-1.535
-1.838
-2.099
-2.224
-2.191
-2.024
-1.766
-1.410
-1.015
-0.787
-0.858
-1.159
-2.050
-4.464
-9.894
-11.061
-6.752
-1.989
0.869
1.529
0.659
0.214
0.030
-0.052
-0.089
-0.136
-0.269
-0.455
-0.609
-0.701
-0.745
-0.759
-0.755
-0.740
-0.553
-0.587
-0.632
-0.697
-0.794
-0.930
-1.112
-1.330
-1.555
-1.728
-1.789
-1.711
-1.536
-1.307
-1.059
-0.808
-0.648
-0.596
-0.611
-1.015
-2.314
-4.084
-4.672
-3.214
-0.987
1.115
1.648
0.813
0.373
0.161
0.101
0.168
0.296
0.153
-0.212
-0.477
-0.613
-0.682
-0.708
-0.712
-0.702
-0.534
-0.561
-0.597
-0.648
-0.725
-0.834
-0.973
-1.131
-1.282
-1.393
-1.416
-1.338
-1.199
-1.027
-0.861
-0.714
-0.597
-0.500
-0.436
-0.615
-1.222
-1.923
-2.132
-1.654
-0.736
0.233
0.694
0.651
0.380
0.192
0.173
0.348
0.747
0.595
-0.026
-0.377
-0.547
-0.626
-0.661
-0.671
-0.667
-0.520
-0.542
-0.569
-0.611
-0.672
-0.755
-0.857
-0.971
-1.072
-1.134
-1.143
-1.081
-0.979
-0.860
-0.753
-0.659
-0.576
-0.497
-0.446
-0.531
-0.786
-1.083
-1.191
-1.010
-0.617
-0.153
0.211
0.337
0.215
0.108
0.123
0.253
0.472
0.349
-0.074
-0.361
-0.512
-0.588
-0.623
-0.635
-0.635
-0.512
-0.531
-0.556
-0.590
-0.637
-0.701
-0.776
-0.853
-0.919
-0.960
-0.958
-0.919
-0.848
-0.770
-0.696
-0.631
-0.568
-0.508
-0.463
-0.491
-0.601
-0.745
-0.812
-0.742
-0.560
-0.325
-0.118
-0.014
-0.023
-0.055
-0.041
0.001
0.025
-0.059
-0.240
-0.401
-0.505
-0.565
-0.594
-0.607
-0.607
-0.508
-0.526
-0.549
-0.578
-0.617
-0.666
-0.722
-0.778
-0.823
-0.850
-0.851
-0.825
-0.778
-0.725
-0.675
-0.628
-0.581
-0.539
-0.504
-0.502
-0.553
-0.628
-0.668
-0.645
-0.557
-0.435
-0.319
-0.248
-0.225
-0.222
-0.215
-0.211
-0.227
-0.280
-0.365
-0.449
-0.513
-0.553
-0.576
-0.585
-0.585
-0.508
-0.526
-0.547
-0.574
-0.608
-0.647
-0.689
-0.731
-0.766
-0.789
-0.795
-0.781
-0.756
-0.723
-0.686
-0.654
-0.622
-0.591
-0.568
-0.565
-0.592
-0.630
-0.648
-0.631
-0.581
-0.511
-0.441
-0.390
-0.361
-0.349
-0.346
-0.349
-0.366
-0.398
-0.443
-0.487
-0.524
-0.550
-0.563
-0.569
-0.567
-0.510
-0.528
-0.550
-0.575
-0.604
-0.638
-0.674
-0.709
-0.740
-0.762
-0.775
-0.774
-0.763
-0.747
-0.724
-0.703
-0.683
-0.671
-0.666
-0.670
-0.682
-0.697
-0.693
-0.667
-0.623
-0.571
-0.519
-0.479
-0.454
-0.439
-0.434
-0.437
-0.447
-0.467
-0.490
-0.514
-0.535
-0.548
-0.556
-0.558
-0.555
-0.514
-0.532
-0.554
-0.578
-0.605
-0.636
-0.669
-0.702
-0.732
-0.760
-0.780
-0.792
-0.796
-0.792
-0.783
-0.772
-0.769
-0.772
-0.783
-0.798
-0.806
-0.796
-0.771
-0.728
-0.678
-0.624
-0.578
-0.543
-0.516
-0.501
-0.495
-0.495
-0.501
-0.510
-0.522
-0.534
-0.544
-0.550
-0.553
-0.550
-0.546
-0.519
-0.538
-0.560
-0.583
-0.610
-0.640
-0.671
-0.704
-0.737
-0.770
-0.798
-0.822
-0.840
-0.850
-0.854
-0.858
-0.867
-0.888
-0.916
-0.938
-0.942
-0.915
-0.864
-0.799
-0.732
-0.673
-0.625
-0.587
-0.562
-0.546
-0.538
-0.536
-0.537
-0.541
-0.545
-0.550
-0.553
-0.553
-0.551
-0.547
-0.540
-0.526
-0.545
-0.567
-0.591
-0.618
-0.646
-0.679
-0.713
-0.750
-0.787
-0.824
-0.859
-0.890
-0.910
-0.928
-0.944
-0.966
-1.003
-1.049
-1.079
-1.075
-1.031
-0.956
-0.868
-0.787
-0.717
-0.662
-0.623
-0.596
-0.579
-0.570
-0.565
-0.564
-0.563
-0.564
-0.563
-0.561
-0.558
-0.552
-0.545
-0.537
-0.533
-0.553
-0.575
-0.600
-0.627
-0.656
-0.688
-0.725
-0.764
-0.806
-0.848
-0.892
-0.931
-0.964
-0.990
-1.018
-1.052
-1.102
-1.158
-1.190
-1.182
-1.122
-1.027
-0.923
-0.828
-0.749
-0.691
-0.650
-0.622
-0.606
-0.595
-0.589
-0.585
-0.582
-0.578
-0.574
-0.569
-0.562
-0.555
-0.546
-0.535
-0.541
-0.563
-0.585
-0.610
-0.638
-0.667
-0.700
-0.737
-0.778
-0.823
-0.868
-0.915
-0.961
-1.001
-1.033
-1.068
-1.110
-1.161
-1.215
-1.247
-1.233
-1.168
-1.064
-0.954
-0.855
-0.773
-0.714
-0.673
-0.645
-0.627
-0.616
-0.608
-0.603
-0.597
-0.592
-0.584
-0.577
-0.568
-0.559
-0.548
-0.536
-0.551
-0.573
-0.597
-0.622
-0.650
-0.680
-0.714
-0.750
-0.791
-0.835
-0.883
-0.929
-0.976
-1.016
-1.053
-1.089
-1.130
-1.177
-1.223
-1.244
-1.226
-1.160
-1.064
-0.959
-0.865
-0.789
-0.731
-0.691
-0.663
-0.646
-0.634
-0.625
-0.618
-0.611
-0.603
-0.595
-0.585
-0.574
-0.563
-0.551
-0.538
-0.561
-0.585
-0.609
-0.636
-0.664
-0.695
-0.728
-0.764
-0.804
-0.845
-0.890
-0.935
-0.978
-1.016
-1.051
-1.085
-1.119
-1.156
-1.186
-1.200
-1.174
-1.119
-1.035
-0.946
-0.864
-0.796
-0.744
-0.708
-0.681
-0.664
-0.651
-0.642
-0.633
-0.624
-0.615
-0.605
-0.594
-0.581
-0.569
-0.555
-0.542
-0.573
-0.598
-0.624
-0.652
-0.681
-0.712
-0.745
-0.779
-0.817
-0.856
-0.896
-0.937
-0.973
-1.007
-1.038
-1.067
-1.094
-1.119
-1.136
-1.136
-1.113
-1.066
-0.998
-0.926
-0.859
-0.802
-0.757
-0.723
-0.700
-0.681
-0.668
-0.657
-0.648
-0.638
-0.627
-0.616
-0.603
-0.590
-0.576
-0.561
-0.546
-0.587
-0.613
-0.641
-0.669
-0.700
-0.731
-0.764
-0.798
-0.832
-0.869
-0.905
-0.939
-0.972
-1.000
-1.026
-1.047
-1.065
-1.081
-1.088
-1.082
-1.060
-1.021
-0.968
-0.912
-0.858
-0.810
-0.771
-0.741
-0.718
-0.700
-0.686
-0.675
-0.664
-0.652
-0.640
-0.628
-0.614
-0.599
-0.584
-0.568
-0.552
-0.601
-0.629
-0.659
-0.690
-0.722
-0.754
-0.788
-0.821
-0.854
-0.887
-0.919
-0.948
-0.975
-0.999
-1.020
-1.035
-1.048
-1.057
-1.058
-1.050
-1.027
-0.995
-0.953
-0.907
-0.863
-0.822
-0.789
-0.761
-0.739
-0.721
-0.706
-0.693
-0.681
-0.668
-0.655
-0.641
-0.626
-0.610
-0.594
-0.577
-0.559
-0.617
-0.648
-0.680
-0.713
-0.747
-0.781
-0.816
-0.850
-0.883
-0.914
-0.942
-0.968
-0.991
-1.010
-1.027
-1.040
-1.050
-1.054
-1.051
-1.039
-1.019
-0.991
-0.954
-0.916
-0.878
-0.842
-0.812
-0.785
-0.763
-0.745
-0.729
-0.714
-0.701
-0.686
-0.672
-0.656
-0.640
-0.622
-0.605
-0.587
-0.568
-0.634
-0.668
-0.703
-0.739
-0.776
-0.813
-0.850
-0.886
-0.919
-0.950
-0.978
-1.001
-1.021
-1.039
-1.053
-1.066
-1.073
-1.076
-1.072
-1.059
-1.037
-1.008
-0.975
-0.938
-0.903
-0.869
-0.839
-0.813
-0.790
-0.771
-0.754
-0.738
-0.723
-0.707
-0.691
-0.674
-0.656
-0.637
-0.618
-0.598
-0.578
-0.652
-0.689
-0.728
-0.767
-0.809
-0.850
-0.890
-0.929
-0.964
-0.997
-1.025
-1.049
-1.070
-1.087
-1.104
-1.117
-1.126
-1.127
-1.121
-1.104
-1.081
-1.050
-1.013
-0.975
-0.939
-0.903
-0.872
-0.845
-0.821
-0.800
-0.782
-0.764
-0.747
-0.730
-0.712
-0.694
-0.674
-0.653
-0.632
-0.611
-0.589
-0.671
-0.712
-0.754
-0.799
-0.845
-0.891
-0.937
-0.980
-1.021
-1.058
-1.090
-1.117
-1.139
-1.161
-1.181
-1.199
-1.210
-1.212
-1.204
-1.182
-1.152
-1.113
-1.069
-1.026
-0.984
-0.946
-0.911
-0.881
-0.855
-0.833
-0.812
-0.793
-0.775
-0.756
-0.737
-0.716
-0.695
-0.672
-0.648
-0.625
-0.601
-0.690
-0.735
-0.782
-0.832
-0.883
-0.936
-0.988
-1.039
-1.087
-1.132
-1.170
-1.204
-1.234
-1.265
-1.292
-1.318
-1.333
-1.339
-1.324
-1.295
-1.250
-1.199
-1.144
-1.088
-1.038
-0.993
-0.954
-0.920
-0.892
-0.867
-0.846
-0.825
-0.805
-0.785
-0.764
-0.741
-0.717
-0.692
-0.666
-0.640
-0.614
-0.708
-0.757
-0.810
-0.866
-0.924
-0.985
-1.046
-1.107
-1.165
-1.220
-1.270
-1.312
-1.357
-1.400
-1.443
-1.480
-1.506
-1.513
-1.490
-1.445
-1.380
-1.306
-1.233
-1.163
-1.100
-1.046
-0.999
-0.962
-0.930
-0.904
-0.881
-0.859
-0.837
-0.815
-0.792
-0.767
-0.740
-0.713
-0.685
-0.656
-0.627
-0.725
-0.778
-0.836
-0.899
-0.965
-1.036
-1.107
-1.180
-1.251
-1.320
-1.384
-1.446
-1.508
-1.574
-1.637
-1.701
-1.736
-1.744
-1.708
-1.637
-1.541
-1.437
-1.334
-1.243
-1.165
-1.100
-1.047
-1.004
-0.968
-0.940
-0.915
-0.892
-0.870
-0.846
-0.821
-0.794
-0.764
-0.734
-0.702
-0.671
-0.640
-0.740
-0.798
-0.860
-0.930
-1.003
-1.084
-1.168
-1.255
-1.341
-1.427
-1.512
-1.597
-1.685
-1.777
-1.875
-1.965
-2.027
-2.029
-1.975
-1.866
-1.723
-1.581
-1.446
-1.330
-1.233
-1.154
-1.092
-1.044
-1.005
-0.975
-0.949
-0.925
-0.902
-0.877
-0.849
-0.820
-0.788
-0.754
-0.720
-0.686
-0.652
-0.752
-0.813
-0.881
-0.956
-1.038
-1.127
-1.224
-1.326
-1.432
-1.540
-1.644
-1.754
-1.873
-2.000
-2.141
-2.273
-2.359
-2.367
-2.278
-2.118
-1.926
-1.731
-1.558
-1.412
-1.295
-1.204
-1.133
-1.080
-1.038
-1.006
-0.979
-0.955
-0.931
-0.904
-0.875
-0.844
-0.809
-0.773
-0.736
-0.699
-0.663
-0.760
-0.824
-0.895
-0.977
-1.064
-1.163
-1.271
-1.389
-1.510
-1.637
-1.769
-1.906
-2.048
-2.217
-2.403
-2.580
-2.701
-2.710
-2.589
-2.370
-2.110
-1.865
-1.654
-1.482
-1.346
-1.244
-1.167
-1.108
-1.066
-1.032
-1.005
-0.979
-0.955
-0.927
-0.897
-0.863
-0.827
-0.788
-0.749
-0.710
-0.672
-0.763
-0.829
-0.904
-0.988
-1.083
-1.188
-1.305
-1.435
-1.571
-1.715
-1.865
-2.024
-2.192
-2.392
-2.616
-2.826
-2.980
-2.986
-2.824
-2.552
-2.247
-1.960
-1.720
-1.530
-1.381
-1.270
-1.189
-1.128
-1.083
-1.050
-1.022
-0.997
-0.971
-0.945
-0.912
-0.877
-0.839
-0.799
-0.757
-0.717
-0.677
-0.614
-0.657
-0.707
-0.766
-0.836
-0.918
-1.016
-1.133
-1.275
-1.446
-1.652
-1.899
-2.182
-2.495
-2.798
-3.009
-3.066
-2.940
-2.662
-2.343
-2.022
-1.752
-1.534
-1.363
-1.229
-1.128
-1.052
-0.997
-0.958
-0.931
-0.915
-0.906
-0.901
-0.896
-0.891
-0.885
-0.874
-0.858
-0.839
-0.816
-0.788
-0.632
-0.679
-0.735
-0.801
-0.881
-0.976
-1.093
-1.233
-1.408
-1.624
-1.895
-2.238
-2.666
-3.185
-3.747
-4.208
-4.325
-4.063
-3.522
-2.927
-2.423
-2.020
-1.719
-1.495
-1.326
-1.202
-1.112
-1.045
-1.002
-0.972
-0.955
-0.947
-0.942
-0.940
-0.938
-0.932
-0.921
-0.907
-0.887
-0.861
-0.832
-0.648
-0.699
-0.761
-0.835
-0.925
-1.035
-1.170
-1.338
-1.545
-1.815
-2.162
-2.621
-3.243
-4.082
-5.159
-6.202
-6.579
-5.934
-4.754
-3.683
-2.873
-2.308
-1.911
-1.626
-1.425
-1.275
-1.166
-1.089
-1.039
-1.006
-0.989
-0.982
-0.980
-0.981
-0.980
-0.976
-0.967
-0.953
-0.931
-0.905
-0.872
-0.661
-0.716
-0.783
-0.865
-0.967
-1.091
-1.247
-1.439
-1.688
-2.006
-2.427
-3.016
-3.863
-5.130
-7.100
-9.562
-10.735
-8.963
-6.418
-4.508
-3.321
-2.572
-2.085
-1.753
-1.514
-1.340
-1.214
-1.125
-1.066
-1.031
-1.014
-1.010
-1.013
-1.017
-1.019
-1.017
-1.009
-0.994
-0.972
-0.944
-0.909
-0.670
-0.730
-0.802
-0.892
-1.005
-1.143
-1.319
-1.539
-1.821
-2.183
-2.674
-3.341
-4.363
-5.970
-8.916
-13.725
-16.797
-12.638
-7.869
-5.126
-3.647
-2.774
-2.232
-1.864
-1.595
-1.398
-1.251
-1.148
-1.081
-1.044
-1.029
-1.029
-1.036
-1.045
-1.051
-1.053
-1.045
-1.030
-1.007
-0.978
-0.940
-0.675
-0.737
-0.814
-0.912
-1.035
-1.191
-1.387
-1.633
-1.947
-2.343
-2.864
-3.574
-4.576
-6.128
-8.754
-13.383
-16.552
-12.489
-7.778
-5.177
-3.725
-2.899
-2.358
-1.970
-1.679
-1.449
-1.275
-1.153
-1.076
-1.037
-1.026
-1.034
-1.051
-1.067
-1.079
-1.081
-1.075
-1.058
-1.035
-1.003
-0.964
-0.676
-0.740
-0.820
-0.924
-1.059
-1.232
-1.453
-1.728
-2.068
-2.490
-3.008
-3.659
-4.487
-5.427
-6.089
-6.058
-7.297
-7.684
-6.104
-4.615
-3.609
-2.961
-2.496
-2.117
-1.779
-1.498
-1.282
-1.130
-1.041
-1.002
-0.998
-1.018
-1.048
-1.076
-1.096
-1.103
-1.096
-1.078
-1.052
-1.017
-0.977
-0.669
-0.734
-0.818
-0.927
-1.073
-1.264
-1.514
-1.829
-2.204
-2.640
-3.123
-3.654
-4.186
-4.380
-2.391
0.995
0.368
-2.780
-4.154
-3.871
-3.473
-3.124
-2.775
-2.374
-1.939
-1.552
-1.258
-1.066
-0.959
-0.925
-0.937
-0.976
-1.025
-1.069
-1.100
-1.111
-1.105
-1.086
-1.057
-1.020
-0.979
-0.658
-0.721
-0.805
-0.917
-1.072
-1.280
-1.565
-1.929
-2.364
-2.824
-3.258
-3.606
-3.846
-3.618
-1.506
1.964
2.038
-1.196
-2.959
-3.365
-3.550
-3.663
-3.488
-2.940
-2.227
-1.614
-1.179
-0.922
-0.804
-0.785
-0.821
-0.890
-0.965
-1.036
-1.084
-1.103
-1.099
-1.077
-1.048
-1.010
-0.968
-0.639
-0.699
-0.779
-0.892
-1.049
-1.278
-1.592
-2.026
-2.545
-3.068
-3.429
-3.560
-3.475
-3.085
-1.992
-0.235
0.047
-1.294
-2.359
-3.134
-4.107
-5.285
-5.558
-4.259
-2.701
-1.618
-0.972
-0.659
-0.549
-0.566
-0.635
-0.739
-0.854
-0.959
-1.033
-1.069
-1.071
-1.054
-1.022
-0.986
-0.944
-0.616
-0.669
-0.742
-0.848
-1.003
-1.236
-1.581
-2.060
-2.669
-3.262
-3.562
-3.440
-3.058
-2.488
-1.593
-0.298
0.236
-0.660
-1.731
-2.949
-5.214
-10.111
-11.330
-7.174
-3.254
-1.314
-0.457
-0.202
-0.192
-0.273
-0.380
-0.511
-0.665
-0.817
-0.932
-0.998
-1.017
-1.009
-0.983
-0.950
-0.912
-0.589
-0.631
-0.693
-0.785
-0.929
-1.154
-1.485
-1.968
-2.585
-3.161
-3.394
-3.092
-2.515
-1.807
-0.838
0.788
1.578
0.313
-0.876
-2.224
-5.603
-12.032
-14.670
-9.870
-2.971
0.232
0.929
0.479
0.205
0.030
-0.087
-0.207
-0.385
-0.584
-0.765
-0.877
-0.932
-0.942
-0.928
-0.902
-0.870
-0.559
-0.592
-0.638
-0.711
-0.834
-1.032
-1.325
-1.739
-2.244
-2.689
-2.801
-2.467
-1.863
-1.212
-0.473
0.533
1.095
0.541
0.286
-0.124
-3.262
-9.286
-10.677
-6.473
-1.221
1.957
2.239
1.131
0.467
0.246
0.169
0.126
0.025
-0.211
-0.508
-0.717
-0.822
-0.861
-0.863
-0.846
-0.823
-0.532
-0.553
-0.583
-0.635
-0.728
-0.890
-1.129
-1.443
-1.790
-2.052
-2.079
-1.793
-1.306
-0.816
-0.391
0.007
0.271
0.409
1.160
1.261
-0.608
-3.426
-4.332
-2.981
-0.460
1.718
2.060
1.022
0.476
0.300
0.300
0.476
0.817
0.608
-0.131
-0.530
-0.705
-0.775
-0.795
-0.791
-0.772
-0.511
-0.523
-0.541
-0.574
-0.644
-0.770
-0.955
-1.171
-1.384
-1.527
-1.504
-1.292
-0.964
-0.634
-0.402
-0.223
-0.066
0.167
0.649
0.938
-0.164
-1.405
-1.881
-1.488
-0.560
0.471
0.757
0.519
0.315
0.230
0.294
0.740
1.351
1.132
0.223
-0.392
-0.611
-0.700
-0.731
-0.736
-0.726
-0.498
-0.507
-0.519
-0.544
-0.596
-0.689
-0.820
-0.965
-1.094
-1.166
-1.136
-0.992
-0.783
-0.581
-0.430
-0.328
-0.220
-0.060
0.138
0.181
-0.202
-0.718
-0.989
-0.894
-0.549
-0.152
0.083
0.134
0.099
0.077
0.150
0.460
0.927
0.792
0.086
-0.366
-0.559
-0.643
-0.679
-0.688
-0.683
-0.493
-0.502
-0.514
-0.536
-0.577
-0.647
-0.738
-0.834
-0.912
-0.945
-0.919
-0.828
-0.694
-0.568
-0.468
-0.393
-0.309
-0.194
-0.057
-0.003
-0.158
-0.447
-0.644
-0.652
-0.524
-0.342
-0.195
-0.121
-0.101
-0.093
-0.055
0.042
0.158
0.067
-0.201
-0.417
-0.542
-0.608
-0.639
-0.650
-0.648
-0.494
-0.505
-0.520
-0.541
-0.577
-0.629
-0.693
-0.756
-0.806
-0.827
-0.809
-0.750
-0.666
-0.581
-0.511
-0.453
-0.385
-0.305
-0.199
-0.130
-0.215
-0.398
-0.538
-0.577
-0.527
-0.440
-0.352
-0.292
-0.263
-0.248
-0.233
-0.215
-0.214
-0.269
-0.373
-0.472
-0.545
-0.589
-0.613
-0.621
-0.619
-0.499
-0.512
-0.529
-0.552
-0.584
-0.624
-0.670
-0.716
-0.753
-0.772
-0.764
-0.732
-0.681
-0.625
-0.574
-0.527
-0.480
-0.425
-0.370
-0.339
-0.390
-0.488
-0.567
-0.591
-0.563
-0.511
-0.454
-0.409
-0.381
-0.367
-0.361
-0.361
-0.377
-0.411
-0.461
-0.512
-0.552
-0.580
-0.595
-0.599
-0.597
-0.506
-0.521
-0.539
-0.564
-0.592
-0.627
-0.665
-0.704
-0.735
-0.759
-0.765
-0.755
-0.731
-0.698
-0.661
-0.626
-0.591
-0.568
-0.560
-0.569
-0.604
-0.646
-0.668
-0.657
-0.622
-0.575
-0.527
-0.490
-0.466
-0.453
-0.448
-0.452
-0.465
-0.486
-0.512
-0.539
-0.562
-0.576
-0.583
-0.584
-0.581
-0.514
-0.531
-0.550
-0.574
-0.602
-0.634
-0.669
-0.706
-0.740
-0.771
-0.794
-0.805
-0.805
-0.791
-0.771
-0.748
-0.735
-0.741
-0.770
-0.802
-0.830
-0.832
-0.803
-0.753
-0.693
-0.636
-0.587
-0.550
-0.526
-0.514
-0.510
-0.512
-0.520
-0.532
-0.546
-0.559
-0.569
-0.576
-0.578
-0.575
-0.569
-0.522
-0.541
-0.562
-0.585
-0.613
-0.644
-0.679
-0.717
-0.757
-0.797
-0.835
-0.867
-0.889
-0.898
-0.895
-0.886
-0.894
-0.930
-0.997
-1.064
-1.084
-1.045
-0.963
-0.864
-0.772
-0.693
-0.637
-0.596
-0.571
-0.559
-0.555
-0.555
-0.559
-0.565
-0.570
-0.576
-0.578
-0.579
-0.576
-0.570
-0.562
-0.531
-0.551
-0.573
-0.598
-0.626
-0.657
-0.693
-0.734
-0.780
-0.829
-0.881
-0.932
-0.975
-1.003
-1.019
-1.028
-1.061
-1.131
-1.233
-1.328
-1.341
-1.256
-1.120
-0.972
-0.842
-0.743
-0.677
-0.631
-0.607
-0.592
-0.588
-0.586
-0.588
-0.589
-0.590
-0.589
-0.587
-0.583
-0.576
-0.568
-0.558
-0.541
-0.562
-0.585
-0.611
-0.639
-0.672
-0.709
-0.752
-0.802
-0.857
-0.919
-0.987
-1.045
-1.092
-1.121
-1.153
-1.202
-1.302
-1.436
-1.538
-1.542
-1.428
-1.239
-1.052
-0.898
-0.786
-0.708
-0.660
-0.634
-0.620
-0.615
-0.611
-0.610
-0.609
-0.606
-0.602
-0.595
-0.587
-0.578
-0.568
-0.556
-0.552
-0.574
-0.598
-0.625
-0.654
-0.687
-0.725
-0.769
-0.821
-0.882
-0.946
-1.021
-1.089
-1.146
-1.188
-1.233
-1.292
-1.399
-1.533
-1.628
-1.630
-1.492
-1.294
-1.090
-0.928
-0.810
-0.732
-0.684
-0.657
-0.643
-0.635
-0.632
-0.630
-0.625
-0.620
-0.612
-0.603
-0.594
-0.582
-0.570
-0.557
-0.563
-0.587
-0.612
-0.639
-0.670
-0.703
-0.741
-0.786
-0.837
-0.897
-0.960
-1.032
-1.100
-1.161
-1.206
-1.255
-1.317
-1.405
-1.516
-1.587
-1.566
-1.446
-1.265
-1.081
-0.934
-0.824
-0.751
-0.704
-0.676
-0.663
-0.654
-0.650
-0.646
-0.640
-0.632
-0.623
-0.612
-0.600
-0.587
-0.573
-0.559
-0.576
-0.601
-0.627
-0.656
-0.687
-0.721
-0.759
-0.801
-0.850
-0.905
-0.965
-1.027
-1.087
-1.144
-1.189
-1.232
-1.285
-1.347
-1.415
-1.458
-1.430
-1.331
-1.188
-1.044
-0.920
-0.828
-0.764
-0.722
-0.696
-0.681
-0.673
-0.667
-0.661
-0.653
-0.644
-0.634
-0.621
-0.608
-0.593
-0.578
-0.563
-0.590
-0.617
-0.645
-0.675
-0.706
-0.741
-0.778
-0.818
-0.862
-0.911
-0.963
-1.017
-1.068
-1.113
-1.152
-1.185
-1.223
-1.263
-1.300
-1.316
-1.287
-1.208
-1.108
-1.000
-0.905
-0.831
-0.777
-0.740
-0.716
-0.702
-0.692
-0.684
-0.676
-0.667
-0.657
-0.644
-0.631
-0.617
-0.601
-0.584
-0.567
-0.606
-0.634
-0.664
-0.696
-0.729
-0.764
-0.800
-0.839
-0.879
-0.923
-0.966
-1.009
-1.049
-1.085
-1.114
-1.139
-1.165
-1.187
-1.201
-1.200
-1.172
-1.119
-1.046
-0.966
-0.895
-0.838
-0.793
-0.760
-0.739
-0.723
-0.712
-0.702
-0.692
-0.682
-0.670
-0.657
-0.642
-0.626
-0.610
-0.592
-0.574
-0.623
-0.654
-0.686
-0.720
-0.755
-0.791
-0.828
-0.864
-0.902
-0.939
-0.975
-1.010
-1.040
-1.068
-1.090
-1.108
-1.122
-1.134
-1.139
-1.131
-1.105
-1.063
-1.010
-0.951
-0.898
-0.851
-0.813
-0.785
-0.763
-0.747
-0.734
-0.723
-0.712
-0.700
-0.687
-0.672
-0.656
-0.639
-0.621
-0.602
-0.583
-0.642
-0.676
-0.711
-0.747
-0.785
-0.822
-0.860
-0.898
-0.934
-0.966
-0.997
-1.024
-1.048
-1.067
-1.084
-1.098
-1.108
-1.113
-1.112
-1.101
-1.077
-1.045
-1.002
-0.957
-0.913
-0.873
-0.840
-0.813
-0.792
-0.774
-0.760
-0.747
-0.734
-0.720
-0.706
-0.689
-0.672
-0.653
-0.633
-0.613
-0.592
-0.662
-0.699
-0.738
-0.778
-0.819
-0.860
-0.901
-0.940
-0.975
-1.006
-1.034
-1.056
-1.076
-1.091
-1.103
-1.116
-1.123
-1.127
-1.125
-1.112
-1.090
-1.058
-1.021
-0.980
-0.941
-0.905
-0.872
-0.846
-0.824
-0.805
-0.790
-0.774
-0.760
-0.744
-0.728
-0.710
-0.690
-0.670
-0.649
-0.626
-0.604
-0.684
-0.725
-0.768
-0.813
-0.859
-0.905
-0.949
-0.992
-1.029
-1.061
-1.089
-1.108
-1.123
-1.138
-1.150
-1.166
-1.177
-1.183
-1.178
-1.162
-1.138
-1.105
-1.065
-1.023
-0.983
-0.945
-0.913
-0.884
-0.860
-0.840
-0.823
-0.805
-0.789
-0.772
-0.754
-0.734
-0.712
-0.690
-0.666
-0.642
-0.617
-0.706
-0.752
-0.800
-0.851
-0.903
-0.954
-1.007
-1.054
-1.096
-1.133
-1.162
-1.183
-1.200
-1.216
-1.233
-1.256
-1.273
-1.281
-1.276
-1.254
-1.221
-1.180
-1.131
-1.082
-1.037
-0.995
-0.958
-0.927
-0.901
-0.879
-0.860
-0.842
-0.823
-0.804
-0.784
-0.761
-0.737
-0.713
-0.686
-0.659
-0.632
-0.729
-0.779
-0.833
-0.891
-0.951
-1.011
-1.072
-1.127
-1.180
-1.223
-1.260
-1.286
-1.310
-1.335
-1.363
-1.395
-1.423
-1.434
-1.427
-1.396
-1.344
-1.284
-1.221
-1.159
-1.102
-1.052
-1.010
-0.976
-0.946
-0.922
-0.901
-0.881
-0.861
-0.840
-0.818
-0.793
-0.766
-0.737
-0.708
-0.678
-0.648
-0.750
-0.807
-0.867
-0.932
-1.001
-1.072
-1.144
-1.213
-1.279
-1.336
-1.385
-1.426
-1.460
-1.500
-1.551
-1.607
-1.647
-1.668
-1.647
-1.591
-1.511
-1.421
-1.333
-1.249
-1.176
-1.116
-1.066
-1.026
-0.994
-0.967
-0.945
-0.923
-0.903
-0.880
-0.854
-0.826
-0.797
-0.765
-0.731
-0.698
-0.665
-0.771
-0.833
-0.900
-0.974
-1.052
-1.135
-1.222
-1.309
-1.391
-1.468
-1.535
-1.597
-1.658
-1.728
-1.814
-1.900
-1.972
-1.988
-1.949
-1.855
-1.728
-1.589
-1.464
-1.351
-1.258
-1.181
-1.123
-1.077
-1.042
-1.014
-0.990
-0.968
-0.946
-0.921
-0.893
-0.863
-0.829
-0.793
-0.755
-0.718
-0.682
-0.790
-0.856
-0.931
-1.013
-1.102
-1.196
-1.300
-1.405
-1.513
-1.614
-1.711
-1.805
-1.900
-2.015
-2.155
-2.302
-2.409
-2.434
-2.354
-2.188
-1.991
-1.785
-1.609
-1.461
-1.340
-1.249
-1.179
-1.127
-1.089
-1.059
-1.034
-1.012
-0.989
-0.962
-0.932
-0.898
-0.860
-0.820
-0.779
-0.738
-0.698
-0.804
-0.875
-0.955
-1.045
-1.146
-1.256
-1.374
-1.503
-1.635
-1.770
-1.899
-2.032
-2.174
-2.346
-2.561
-2.791
-2.973
-3.004
-2.857
-2.590
-2.287
-1.999
-1.755
-1.566
-1.419
-1.310
-1.230
-1.173
-1.130
-1.101
-1.076
-1.053
-1.029
-1.002
-0.969
-0.932
-0.891
-0.847
-0.801
-0.755
-0.712
-0.813
-0.889
-0.974
-1.071
-1.180
-1.304
-1.440
-1.589
-1.752
-1.918
-2.083
-2.255
-2.442
-2.690
-3.000
-3.337
-3.612
-3.653
-3.428
-3.013
-2.579
-2.192
-1.886
-1.655
-1.486
-1.361
-1.272
-1.210
-1.166
-1.135
-1.111
-1.088
-1.064
-1.036
-1.002
-0.961
-0.915
-0.868
-0.819
-0.770
-0.724
-0.817
-0.895
-0.983
-1.086
-1.203
-1.336
-1.486
-1.657
-1.839
-2.033
-2.235
-2.442
-2.677
-2.975
-3.362
-3.803
-4.178
-4.224
-3.901
-3.367
-2.805
-2.338
-1.986
-1.722
-1.529
-1.396
-1.300
-1.236
-1.190
-1.160
-1.135
-1.114
-1.090
-1.061
-1.024
-0.981
-0.934
-0.883
-0.831
-0.780
-0.731
-0.627
-0.670
-0.720
-0.779
-0.846
-0.926
-1.023
-1.139
-1.276
-1.446
-1.653
-1.903
-2.204
-2.549
-2.884
-3.141
-3.228
-3.079
-2.777
-2.409
-2.069
-1.786
-1.560
-1.385
-1.253
-1.155
-1.084
-1.035
-1.004
-0.985
-0.978
-0.977
-0.978
-0.980
-0.980
-0.978
-0.968
-0.952
-0.930
-0.903
-0.870
-0.645
-0.692
-0.748
-0.813
-0.891
-0.985
-1.097
-1.236
-1.405
-1.620
-1.894
-2.245
-2.705
-3.290
-3.961
-4.532
-4.748
-4.416
-3.757
-3.066
-2.500
-2.064
-1.750
-1.520
-1.351
-1.231
-1.145
-1.088
-1.051
-1.032
-1.024
-1.026
-1.032
-1.037
-1.040
-1.039
-1.030
-1.016
-0.992
-0.963
-0.927
-0.661
-0.712
-0.773
-0.845
-0.933
-1.042
-1.172
-1.335
-1.538
-1.800
-2.148
-2.626
-3.307
-4.309
-5.699
-7.256
-7.911
-6.956
-5.299
-3.938
-2.992
-2.361
-1.938
-1.648
-1.446
-1.302
-1.200
-1.133
-1.091
-1.070
-1.065
-1.070
-1.081
-1.090
-1.097
-1.099
-1.092
-1.075
-1.053
-1.021
-0.981
-0.673
-0.728
-0.794
-0.874
-0.973
-1.095
-1.246
-1.435
-1.669
-1.978
-2.392
-2.991
-3.924
-5.521
-8.447
-13.255
-16.271
-12.295
-7.642
-4.965
-3.478
-2.637
-2.112
-1.771
-1.531
-1.362
-1.244
-1.167
-1.121
-1.100
-1.097
-1.108
-1.124
-1.140
-1.151
-1.154
-1.148
-1.133
-1.109
-1.074
-1.032
-0.681
-0.740
-0.812
-0.899
-1.010
-1.145
-1.317
-1.531
-1.798
-2.146
-2.611
-3.288
-4.392
-6.489
-11.458
-23.555
-28.609
-22.242
-10.044
-5.726
-3.839
-2.842
-2.256
-1.868
-1.605
-1.414
-1.276
-1.186
-1.135
-1.114
-1.117
-1.135
-1.160
-1.182
-1.199
-1.204
-1.201
-1.183
-1.158
-1.121
-1.075
-0.685
-0.747
-0.822
-0.917
-1.040
-1.193
-1.388
-1.628
-1.929
-2.299
-2.776
-3.438
-4.489
-6.483
-11.334
-23.423
-29.077
-22.274
-10.045
-5.741
-3.885
-2.929
-2.351
-1.960
-1.668
-1.451
-1.293
-1.184
-1.126
-1.108
-1.120
-1.150
-1.186
-1.219
-1.243
-1.249
-1.245
-1.226
-1.195
-1.158
-1.109
-0.683
-0.745
-0.824
-0.928
-1.061
-1.235
-1.460
-1.741
-2.074
-2.465
-2.914
-3.474
-4.243
-5.405
-7.421
-11.498
-15.109
-11.626
-7.316
-4.943
-3.677
-2.932
-2.441
-2.063
-1.739
-1.478
-1.279
-1.148
-1.082
-1.069
-1.096
-1.146
-1.201
-1.250
-1.280
-1.289
-1.279
-1.257
-1.223
-1.178
-1.128
-0.675
-0.736
-0.818
-0.926
-1.073
-1.272
-1.536
-1.874
-2.272
-2.704
-3.110
-3.482
-3.828
-4.053
-3.453
-1.836
-2.562
-4.639
-4.640
-3.950
-3.377
-2.977
-2.614
-2.234
-1.839
-1.491
-1.227
-1.055
-0.977
-0.975
-1.030
-1.114
-1.201
-1.271
-1.314
-1.323
-1.308
-1.276
-1.235
-1.186
-1.130
-0.659
-0.718
-0.799
-0.910
-1.069
-1.295
-1.619
-2.051
-2.591
-3.115
-3.482
-3.619
-3.528
-3.135
-1.792
1.024
0.715
-1.930
-2.954
-3.180
-3.235
-3.240
-3.051
-2.600
-2.012
-1.480
-1.088
-0.855
-0.772
-0.801
-0.896
-1.028
-1.164
-1.275
-1.333
-1.343
-1.321
-1.280
-1.229
-1.174
-1.117
-0.636
-0.690
-0.765
-0.875
-1.041
-1.292
-1.683
-2.253
-3.041
-3.867
-4.266
-3.978
-3.400
-2.615
-1.471
-0.109
0.093
-1.006
-2.003
-2.704
-3.392
-4.045
-4.114
-3.326
-2.260
-1.391
-0.789
-0.470
-0.408
-0.505
-0.658
-0.850
-1.051
-1.221
-1.316
-1.338
-1.308
-1.259
-1.202
-1.145
-1.086
-0.606
-0.649
-0.715
-0.815
-0.978
-1.242
-1.685
-2.403
-3.521
-4.871
-5.410
-4.494
-3.217
-2.070
-0.721
1.496
2.008
0.503
-1.102
-2.215
-3.692
-5.628
-6.269
-4.507
-2.477
-1.054
-0.202
0.188
0.166
-0.061
-0.276
-0.511
-0.799
-1.064
-1.228
-1.279
-1.257
-1.209
-1.152
-1.097
-1.041
-0.570
-0.602
-0.649
-0.729
-0.874
-1.130
-1.576
-2.336
-3.573
-5.155
-5.711
-4.401
-2.671
-1.301
0.264
2.756
4.273
2.136
0.046
-1.096
-3.240
-6.587
-7.988
-5.084
-2.170
-0.125
0.791
0.982
0.746
0.391
0.233
0.036
-0.362
-0.772
-1.035
-1.142
-1.160
-1.130
-1.084
-1.034
-0.984
-0.533
-0.548
-0.572
-0.620
-0.730
-0.953
-1.348
-1.997
-2.954
-4.019
-4.300
-3.234
-1.668
-0.387
0.618
2.430
2.905
1.970
1.813
1.436
-0.721
-4.380
-5.581
-3.801
-1.186
1.129
1.887
1.280
0.880
0.631
0.646
0.609
0.177
-0.340
-0.734
-0.945
-1.020
-1.023
-0.999
-0.962
-0.922
-0.500
-0.498
-0.497
-0.503
-0.568
-0.753
-1.083
-1.552
-2.137
-2.647
-2.655
-1.968
-0.786
0.211
0.535
0.868
1.113
1.250
2.486
4.269
1.020
-1.791
-2.788
-2.110
-0.597
1.184
1.465
0.935
0.640
0.541
0.658
0.794
0.829
0.368
-0.338
-0.717
-0.866
-0.910
-0.908
-0.886
-0.857
-0.476
-0.464
-0.444
-0.421
-0.453
-0.598
-0.853
-1.172
-1.499
-1.712
-1.647
-1.205
-0.494
0.081
0.246
0.297
0.405
0.703
1.726
2.280
1.119
-0.688
-1.331
-1.166
-0.524
0.185
0.477
0.413
0.321
0.304
0.423
0.736
1.112
0.819
-0.007
-0.539
-0.734
-0.805
-0.822
-0.814
-0.795
-0.465
-0.452
-0.431
-0.408
-0.429
-0.536
-0.718
-0.922
-1.103
-1.188
-1.115
-0.849
-0.471
-0.152
-0.011
0.039
0.119
0.335
0.722
0.978
0.524
-0.239
-0.686
-0.722
-0.500
-0.206
-0.022
0.043
0.050
0.069
0.146
0.388
0.791
0.619
-0.076
-0.476
-0.649
-0.724
-0.750
-0.751
-0.740
-0.465
-0.459
-0.448
-0.443
-0.467
-0.542
-0.658
-0.783
-0.879
-0.916
-0.856
-0.691
-0.465
-0.262
-0.159
-0.111
-0.035
0.137
0.494
0.950
0.720
0.006
-0.416
-0.540
-0.483
-0.358
-0.247
-0.181
-0.151
-0.132
-0.089
-0.013
0.059
-0.042
-0.289
-0.491
-0.609
-0.668
-0.694
-0.700
-0.694
-0.474
-0.474
-0.475
-0.484
-0.511
-0.564
-0.638
-0.715
-0.769
-0.786
-0.742
-0.638
-0.493
-0.358
-0.276
-0.224
-0.160
-0.015
0.273
0.662
0.514
-0.031
-0.366
-0.496
-0.498
-0.441
-0.377
-0.328
-0.300
-0.282
-0.266
-0.253
-0.264
-0.324
-0.424
-0.522
-0.594
-0.636
-0.655
-0.662
-0.657
-0.486
-0.493
-0.502
-0.519
-0.546
-0.588
-0.638
-0.691
-0.729
-0.742
-0.719
-0.659
-0.570
-0.480
-0.412
-0.358
-0.296
-0.205
-0.078
0.031
-0.051
-0.286
-0.468
-0.539
-0.543
-0.508
-0.463
-0.429
-0.404
-0.393
-0.389
-0.393
-0.412
-0.450
-0.501
-0.551
-0.591
-0.617
-0.630
-0.633
-0.629
-0.499
-0.510
-0.525
-0.545
-0.573
-0.608
-0.649
-0.690
-0.725
-0.747
-0.748
-0.727
-0.686
-0.629
-0.567
-0.509
-0.458
-0.419
-0.401
-0.419
-0.487
-0.577
-0.635
-0.643
-0.616
-0.573
-0.532
-0.500
-0.481
-0.472
-0.472
-0.480
-0.496
-0.518
-0.547
-0.573
-0.595
-0.608
-0.615
-0.614
-0.608
-0.512
-0.527
-0.545
-0.567
-0.594
-0.627
-0.666
-0.706
-0.746
-0.780
-0.809
-0.823
-0.820
-0.795
-0.746
-0.692
-0.649
-0.657
-0.719
-0.807
-0.873
-0.886
-0.845
-0.780
-0.707
-0.641
-0.589
-0.555
-0.537
-0.530
-0.531
-0.538
-0.550
-0.563
-0.577
-0.591
-0.600
-0.605
-0.606
-0.602
-0.594
-0.524
-0.542
-0.562
-0.586
-0.614
-0.647
-0.685
-0.729
-0.776
-0.829
-0.883
-0.932
-0.969
-0.975
-0.950
-0.907
-0.888
-0.949
-1.093
-1.251
-1.311
-1.246
-1.104
-0.942
-0.805
-0.705
-0.638
-0.598
-0.578
-0.573
-0.574
-0.581
-0.588
-0.596
-0.602
-0.606
-0.608
-0.607
-0.602
-0.595
-0.585
-0.537
-0.556
-0.578
-0.603
-0.633
-0.667
-0.707
-0.755
-0.813
-0.880
-0.959
-1.041
-1.115
-1.160
-1.160
-1.140
-1.157
-1.289
-1.527
-1.766
-1.833
-1.660
-1.370
-1.106
-0.901
-0.763
-0.679
-0.632
-0.611
-0.605
-0.607
-0.613
-0.619
-0.622
-0.622
-0.621
-0.617
-0.611
-0.602
-0.592
-0.580
-0.549
-0.570
-0.594
-0.620
-0.651
-0.686
-0.729
-0.780
-0.845
-0.922
-1.019
-1.127
-1.228
-1.309
-1.343
-1.345
-1.410
-1.593
-1.918
-2.246
-2.286
-1.997
-1.591
-1.229
-0.971
-0.808
-0.711
-0.660
-0.637
-0.632
-0.635
-0.640
-0.642
-0.643
-0.640
-0.634
-0.626
-0.616
-0.604
-0.592
-0.578
-0.562
-0.585
-0.610
-0.638
-0.669
-0.706
-0.749
-0.804
-0.871
-0.952
-1.055
-1.173
-1.286
-1.385
-1.438
-1.472
-1.557
-1.755
-2.094
-2.403
-2.434
-2.107
-1.656
-1.273
-1.003
-0.831
-0.733
-0.681
-0.661
-0.654
-0.657
-0.660
-0.662
-0.660
-0.654
-0.645
-0.634
-0.622
-0.608
-0.594
-0.579
-0.576
-0.600
-0.627
-0.656
-0.689
-0.726
-0.769
-0.823
-0.887
-0.968
-1.065
-1.174
-1.285
-1.379
-1.439
-1.489
-1.573
-1.740
-1.995
-2.212
-2.200
-1.937
-1.563
-1.235
-0.997
-0.841
-0.751
-0.701
-0.682
-0.676
-0.677
-0.679
-0.678
-0.674
-0.667
-0.656
-0.643
-0.629
-0.613
-0.597
-0.581
-0.590
-0.617
-0.645
-0.675
-0.709
-0.746
-0.789
-0.839
-0.901
-0.973
-1.057
-1.150
-1.244
-1.321
-1.380
-1.428
-1.497
-1.608
-1.756
-1.861
-1.830
-1.647
-1.393
-1.153
-0.970
-0.842
-0.766
-0.724
-0.703
-0.696
-0.695
-0.695
-0.693
-0.688
-0.678
-0.667
-0.653
-0.637
-0.620
-0.603
-0.585
-0.607
-0.635
-0.665
-0.697
-0.732
-0.770
-0.811
-0.858
-0.912
-0.973
-1.041
-1.115
-1.184
-1.248
-1.297
-1.335
-1.381
-1.444
-1.510
-1.549
-1.511
-1.394
-1.231
-1.069
-0.939
-0.845
-0.782
-0.746
-0.727
-0.718
-0.715
-0.712
-0.708
-0.701
-0.691
-0.678
-0.663
-0.646
-0.628
-0.609
-0.590
-0.625
-0.656
-0.688
-0.722
-0.758
-0.796
-0.836
-0.880
-0.927
-0.978
-1.032
-1.086
-1.136
-1.180
-1.216
-1.243
-1.270
-1.302
-1.330
-1.332
-1.297
-1.221
-1.119
-1.013
-0.921
-0.851
-0.803
-0.772
-0.754
-0.743
-0.738
-0.732
-0.725
-0.716
-0.705
-0.691
-0.674
-0.656
-0.637
-0.618
-0.598
-0.645
-0.678
-0.714
-0.751
-0.788
-0.827
-0.868
-0.909
-0.951
-0.992
-1.034
-1.072
-1.106
-1.137
-1.159
-1.176
-1.191
-1.205
-1.212
-1.205
-1.177
-1.123
-1.058
-0.986
-0.921
-0.868
-0.828
-0.803
-0.783
-0.771
-0.762
-0.754
-0.745
-0.735
-0.722
-0.706
-0.688
-0.669
-0.649
-0.628
-0.607
-0.667
-0.704
-0.743
-0.783
-0.824
-0.865
-0.906
-0.947
-0.985
-1.021
-1.052
-1.079
-1.101
-1.120
-1.133
-1.145
-1.153
-1.158
-1.160
-1.149
-1.127
-1.089
-1.040
-0.988
-0.939
-0.896
-0.862
-0.836
-0.817
-0.802
-0.791
-0.781
-0.769
-0.757
-0.742
-0.725
-0.706
-0.686
-0.664
-0.641
-0.618
-0.691
-0.732
-0.775
-0.819
-0.865
-0.911
-0.955
-0.995
-1.033
-1.065
-1.089
-1.107
-1.121
-1.130
-1.137
-1.148
-1.156
-1.162
-1.162
-1.152
-1.131
-1.098
-1.059
-1.013
-0.973
-0.935
-0.902
-0.876
-0.855
-0.839
-0.825
-0.812
-0.799
-0.784
-0.767
-0.749
-0.728
-0.705
-0.682
-0.657
-0.632
-0.716
-0.762
-0.810
-0.861
-0.913
-0.964
-1.013
-1.058
-1.098
-1.128
-1.148
-1.160
-1.164
-1.168
-1.176
-1.189
-1.205
-1.214
-1.216
-1.206
-1.183
-1.147
-1.108
-1.064
-1.021
-0.982
-0.949
-0.921
-0.899
-0.881
-0.865
-0.849
-0.834
-0.817
-0.798
-0.777
-0.754
-0.729
-0.703
-0.675
-0.648
-0.743
-0.794
-0.849
-0.906
-0.966
-1.025
-1.082
-1.134
-1.178
-1.211
-1.232
-1.241
-1.240
-1.240
-1.253
-1.276
-1.304
-1.324
-1.328
-1.311
-1.282
-1.235
-1.185
-1.134
-1.085
-1.041
-1.004
-0.974
-0.948
-0.927
-0.910
-0.892
-0.875
-0.857
-0.835
-0.811
-0.785
-0.757
-0.727
-0.696
-0.666
-0.770
-0.828
-0.889
-0.956
-1.024
-1.094
-1.162
-1.226
-1.281
-1.321
-1.348
-1.357
-1.356
-1.362
-1.384
-1.427
-1.476
-1.506
-1.511
-1.481
-1.429
-1.362
-1.291
-1.223
-1.161
-1.109
-1.065
-1.030
-1.002
-0.980
-0.959
-0.941
-0.923
-0.902
-0.877
-0.850
-0.820
-0.788
-0.754
-0.720
-0.686
-0.797
-0.860
-0.931
-1.006
-1.087
-1.170
-1.253
-1.333
-1.403
-1.462
-1.501
-1.519
-1.531
-1.550
-1.602
-1.677
-1.751
-1.798
-1.784
-1.729
-1.635
-1.531
-1.426
-1.331
-1.251
-1.185
-1.133
-1.092
-1.061
-1.036
-1.014
-0.997
-0.976
-0.954
-0.926
-0.895
-0.861
-0.823
-0.784
-0.745
-0.706
-0.821
-0.892
-0.971
-1.058
-1.150
-1.250
-1.351
-1.455
-1.550
-1.632
-1.697
-1.745
-1.781
-1.842
-1.935
-2.068
-2.186
-2.240
-2.198
-2.078
-1.917
-1.744
-1.587
-1.453
-1.348
-1.266
-1.201
-1.155
-1.119
-1.095
-1.074
-1.055
-1.034
-1.009
-0.979
-0.943
-0.903
-0.860
-0.816
-0.772
-0.728
-0.843
-0.920
-1.008
-1.104
-1.211
-1.329
-1.454
-1.586
-1.714
-1.832
-1.934
-2.021
-2.111
-2.228
-2.414
-2.638
-2.845
-2.910
-2.796
-2.557
-2.275
-2.003
-1.773
-1.588
-1.448
-1.343
-1.269
-1.216
-1.179
-1.154
-1.133
-1.115
-1.093
-1.067
-1.034
-0.992
-0.947
-0.898
-0.848
-0.797
-0.749
-0.860
-0.943
-1.039
-1.146
-1.269
-1.403
-1.556
-1.716
-1.887
-2.057
-2.205
-2.353
-2.494
-2.709
-3.030
-3.430
-3.781
-3.886
-3.638
-3.187
-2.704
-2.291
-1.962
-1.721
-1.543
-1.419
-1.331
-1.274
-1.235
-1.209
-1.189
-1.173
-1.151
-1.124
-1.086
-1.041
-0.990
-0.934
-0.877
-0.822
-0.768
-0.872
-0.960
-1.062
-1.178
-1.313
-1.468
-1.641
-1.836
-2.050
-2.274
-2.486
-2.690
-2.919
-3.233
-3.737
-4.405
-5.037
-5.197
-4.717
-3.925
-3.172
-2.572
-2.137
-1.835
-1.626
-1.480
-1.383
-1.320
-1.281
-1.256
-1.239
-1.224
-1.202
-1.174
-1.133
-1.084
-1.025
-0.966
-0.902
-0.842
-0.783
-0.877
-0.968
-1.074
-1.198
-1.343
-1.510
-1.705
-1.932
-2.188
-2.460
-2.730
-2.994
-3.290
-3.709
-4.394
-5.369
-6.371
-6.597
-5.803
-4.595
-3.539
-2.787
-2.269
-1.919
-1.681
-1.523
-1.420
-1.354
-1.314
-1.290
-1.277
-1.261
-1.242
-1.213
-1.170
-1.116
-1.053
-0.987
-0.920
-0.856
-0.795
-0.641
-0.683
-0.732
-0.789
-0.855
-0.932
-1.024
-1.134
-1.266
-1.426
-1.626
-1.867
-2.159
-2.499
-2.833
-3.091
-3.180
-3.038
-2.741
-2.381
-2.050
-1.775
-1.556
-1.388
-1.265
-1.176
-1.113
-1.074
-1.053
-1.046
-1.049
-1.059
-1.071
-1.082
-1.090
-1.090
-1.081
-1.066
-1.041
-1.008
-0.968
-0.659
-0.706
-0.760
-0.823
-0.897
-0.988
-1.095
-1.226
-1.388
-1.590
-1.851
-2.190
-2.636
-3.215
-3.886
-4.480
-4.680
-4.356
-3.709
-3.025
-2.469
-2.043
-1.739
-1.518
-1.361
-1.250
-1.175
-1.129
-1.104
-1.099
-1.105
-1.120
-1.139
-1.155
-1.167
-1.169
-1.164
-1.149
-1.122
-1.086
-1.041
-0.675
-0.725
-0.784
-0.854
-0.938
-1.041
-1.164
-1.318
-1.512
-1.756
-2.087
-2.546
-3.207
-4.196
-5.587
-7.153
-7.826
-6.877
-5.263
-3.882
-2.948
-2.328
-1.919
-1.644
-1.450
-1.317
-1.230
-1.176
-1.150
-1.144
-1.155
-1.177
-1.202
-1.226
-1.243
-1.249
-1.246
-1.232
-1.204
-1.165
-1.116
-0.686
-0.740
-0.804
-0.881
-0.976
-1.092
-1.235
-1.414
-1.633
-1.922
-2.311
-2.882
-3.786
-5.370
-8.305
-13.167
-16.242
-12.236
-7.562
-4.895
-3.434
-2.592
-2.082
-1.753
-1.526
-1.373
-1.271
-1.210
-1.181
-1.179
-1.196
-1.226
-1.260
-1.292
-1.313
-1.326
-1.325
-1.309
-1.281
-1.241
-1.187
-0.694
-0.750
-0.819
-0.903
-1.008
-1.139
-1.302
-1.503
-1.753
-2.077
-2.504
-3.146
-4.214
-6.337
-11.326
-23.443
-28.905
-22.150
-10.062
-5.676
-3.759
-2.777
-2.205
-1.836
-1.589
-1.416
-1.298
-1.227
-1.197
-1.199
-1.224
-1.266
-1.311
-1.353
-1.382
-1.397
-1.397
-1.380
-1.352
-1.306
-1.248
-0.695
-0.754
-0.826
-0.918
-1.035
-1.182
-1.370
-1.601
-1.885
-2.226
-2.657
-3.267
-4.297
-6.299
-11.416
-23.578
-29.723
-22.335
-10.101
-5.654
-3.785
-2.831
-2.272
-1.902
-1.632
-1.439
-1.303
-1.220
-1.186
-1.195
-1.236
-1.295
-1.358
-1.412
-1.450
-1.465
-1.459
-1.440
-1.406
-1.357
-1.297
-0.690
-0.749
-0.825
-0.923
-1.053
-1.223
-1.444
-1.719
-2.048
-2.415
-2.812
-3.302
-4.031
-5.299
-7.921
-12.979
-16.624
-12.184
-7.442
-4.871
-3.533
-2.784
-2.306
-1.953
-1.665
-1.438
-1.271
-1.170
-1.136
-1.158
-1.223
-1.312
-1.407
-1.480
-1.522
-1.533
-1.520
-1.487
-1.446
-1.391
-1.325
-0.678
-0.736
-0.813
-0.914
-1.058
-1.258
-1.526
-1.883
-2.311
-2.745
-3.108
-3.390
-3.663
-4.069
-4.643
-5.371
-6.083
-5.833
-4.780
-3.820
-3.163
-2.716
-2.361
-2.028
-1.698
-1.407
-1.184
-1.052
-1.017
-1.063
-1.171
-1.311
-1.450
-1.556
-1.610
-1.608
-1.573
-1.521
-1.465
-1.402
-1.329
-0.657
-0.711
-0.784
-0.889
-1.044
-1.276
-1.625
-2.124
-2.785
-3.450
-3.826
-3.762
-3.490
-3.176
-2.775
-2.350
-2.453
-2.889
-3.031
-2.958
-2.852
-2.741
-2.529
-2.173
-1.741
-1.326
-0.994
-0.795
-0.763
-0.861
-1.041
-1.263
-1.485
-1.648
-1.711
-1.689
-1.619
-1.536
-1.459
-1.385
-1.307
-0.627
-0.674
-0.739
-0.838
-1.000
-1.261
-1.705
-2.457
-3.637
-5.105
-5.729
-4.820
-3.607
-2.621
-1.762
-0.973
-0.806
-1.346
-1.919
-2.329
-2.662
-2.921
-2.862
-2.423
-1.784
-1.134
-0.590
-0.247
-0.248
-0.480
-0.765
-1.093
-1.440
-1.698
-1.798
-1.746
-1.640
-1.530
-1.428
-1.344
-1.263
-0.589
-0.623
-0.672
-0.756
-0.907
-1.182
-1.701
-2.724
-4.790
-8.706
-10.740
-6.871
-3.777
-2.040
-0.730
0.919
1.655
0.250
-0.925
-1.695
-2.466
-3.172
-3.305
-2.701
-1.736
-0.760
0.204
1.059
0.828
0.178
-0.211
-0.605
-1.158
-1.610
-1.793
-1.742
-1.608
-1.479
-1.368
-1.281
-1.200
-0.546
-0.560
-0.583
-0.633
-0.753
-1.011
-1.546
-2.652
-5.199
-10.741
-11.903
-7.718
-3.158
-0.946
0.472
2.514
3.123
1.806
0.121
-0.698
-1.820
-2.992
-3.369
-2.667
-1.478
-0.250
1.193
2.253
2.028
0.936
0.804
0.674
-0.397
-1.262
-1.596
-1.607
-1.499
-1.383
-1.280
-1.196
-1.122
-0.499
-0.491
-0.474
-0.465
-0.523
-0.744
-1.228
-2.161
-3.942
-6.883
-8.038
-4.827
-1.023
1.231
1.557
2.341
2.785
1.669
1.299
1.372
-0.279
-2.017
-2.612
-2.092
-1.026
0.134
1.248
2.200
1.887
1.214
1.900
1.831
0.604
-0.715
-1.226
-1.356
-1.320
-1.244
-1.164
-1.100
-1.040
-0.458
-0.424
-0.360
-0.258
-0.202
-0.405
-0.860
-1.527
-2.468
-3.430
-3.568
-2.125
0.691
2.238
2.061
1.253
1.176
1.168
2.060
2.390
1.204
-0.901
-1.583
-1.381
-0.680
0.115
0.685
0.953
0.891
0.871
1.443
1.754
0.702
-0.275
-0.812
-1.049
-1.108
-1.085
-1.043
-0.999
-0.953
-0.430
-0.383
-0.289
-0.109
0.058
-0.147
-0.593
-1.066
-1.530
-1.873
-1.783
-1.025
0.403
1.540
1.145
0.694
0.596
0.778
1.383
1.951
0.925
-0.285
-0.856
-0.861
-0.537
-0.114
0.185
0.309
0.327
0.380
0.548
0.640
0.440
-0.020
-0.524
-0.806
-0.915
-0.940
-0.930
-0.903
-0.873
-0.422
-0.377
-0.294
-0.156
-0.052
-0.193
-0.505
-0.805
-1.045
-1.165
-1.058
-0.636
-0.012
0.472
0.508
0.373
0.343
0.515
0.968
1.468
1.071
0.114
-0.438
-0.575
-0.469
-0.283
-0.121
-0.035
0.001
0.036
0.090
0.143
0.117
-0.100
-0.430
-0.665
-0.780
-0.823
-0.832
-0.822
-0.802
-0.430
-0.400
-0.353
-0.294
-0.274
-0.358
-0.523
-0.690
-0.815
-0.853
-0.757
-0.493
-0.105
0.224
0.286
0.210
0.203
0.400
1.092
1.896
1.641
0.504
-0.224
-0.441
-0.451
-0.377
-0.294
-0.237
-0.202
-0.182
-0.164
-0.151
-0.182
-0.296
-0.467
-0.612
-0.699
-0.741
-0.757
-0.755
-0.743
-0.448
-0.435
-0.418
-0.405
-0.417
-0.472
-0.561
-0.654
-0.719
-0.727
-0.653
-0.478
-0.215
0.026
0.086
0.053
0.083
0.254
0.831
1.560
1.396
0.403
-0.220
-0.426
-0.468
-0.443
-0.398
-0.359
-0.337
-0.323
-0.323
-0.331
-0.362
-0.429
-0.519
-0.600
-0.656
-0.690
-0.704
-0.705
-0.697
-0.470
-0.469
-0.470
-0.476
-0.500
-0.540
-0.595
-0.653
-0.693
-0.703
-0.660
-0.559
-0.408
-0.255
-0.174
-0.131
-0.064
0.043
0.246
0.501
0.355
-0.084
-0.371
-0.495
-0.521
-0.502
-0.470
-0.444
-0.428
-0.422
-0.426
-0.441
-0.467
-0.509
-0.555
-0.603
-0.638
-0.659
-0.669
-0.669
-0.663
-0.490
-0.498
-0.508
-0.524
-0.549
-0.584
-0.627
-0.672
-0.711
-0.733
-0.729
-0.695
-0.620
-0.530
-0.436
-0.330
-0.235
-0.181
-0.179
-0.230
-0.359
-0.510
-0.603
-0.624
-0.603
-0.565
-0.529
-0.506
-0.495
-0.495
-0.501
-0.515
-0.537
-0.562
-0.589
-0.614
-0.633
-0.643
-0.648
-0.645
-0.637
-0.509
-0.521
-0.537
-0.557
-0.584
-0.618
-0.659
-0.703
-0.749
-0.793
-0.831
-0.855
-0.853
-0.809
-0.705
-0.569
-0.449
-0.443
-0.571
-0.759
-0.905
-0.951
-0.897
-0.803
-0.706
-0.631
-0.581
-0.552
-0.544
-0.546
-0.557
-0.571
-0.586
-0.602
-0.616
-0.628
-0.635
-0.637
-0.636
-0.630
-0.620
-0.525
-0.542
-0.561
-0.584
-0.613
-0.646
-0.689
-0.740
-0.800
-0.869
-0.949
-1.036
-1.100
-1.113
-1.033
-0.879
-0.764
-0.822
-1.115
-1.486
-1.651
-1.537
-1.274
-1.020
-0.824
-0.696
-0.621
-0.589
-0.580
-0.586
-0.600
-0.615
-0.626
-0.636
-0.641
-0.643
-0.642
-0.639
-0.631
-0.622
-0.610
-0.541
-0.560
-0.582
-0.607
-0.638
-0.674
-0.719
-0.776
-0.849
-0.945
-1.065
-1.210
-1.355
-1.441
-1.403
-1.273
-1.196
-1.377
-1.932
-2.590
-2.782
-2.351
-1.738
-1.248
-0.939
-0.753
-0.655
-0.615
-0.607
-0.618
-0.633
-0.649
-0.658
-0.665
-0.664
-0.659
-0.652
-0.642
-0.631
-0.618
-0.604
-0.556
-0.577
-0.601
-0.628
-0.661
-0.699
-0.748
-0.810
-0.894
-1.005
-1.155
-1.344
-1.555
-1.704
-1.734
-1.648
-1.634
-1.958
-2.807
-3.860
-4.072
-3.161
-2.127
-1.422
-1.018
-0.792
-0.679
-0.634
-0.629
-0.642
-0.660
-0.676
-0.685
-0.687
-0.682
-0.674
-0.662
-0.648
-0.634
-0.617
-0.602
-0.572
-0.595
-0.621
-0.650
-0.683
-0.723
-0.773
-0.837
-0.924
-1.042
-1.199
-1.402
-1.632
-1.813
-1.884
-1.851
-1.899
-2.259
-3.122
-4.226
-4.389
-3.357
-2.211
-1.475
-1.046
-0.813
-0.699
-0.655
-0.650
-0.664
-0.682
-0.697
-0.705
-0.705
-0.698
-0.686
-0.671
-0.655
-0.637
-0.620
-0.602
-0.588
-0.613
-0.640
-0.671
-0.706
-0.746
-0.797
-0.859
-0.940
-1.053
-1.199
-1.382
-1.585
-1.746
-1.832
-1.843
-1.911
-2.195
-2.785
-3.429
-3.481
-2.793
-1.977
-1.383
-1.023
-0.817
-0.718
-0.677
-0.672
-0.685
-0.701
-0.713
-0.721
-0.719
-0.710
-0.697
-0.680
-0.662
-0.642
-0.624
-0.604
-0.605
-0.632
-0.662
-0.694
-0.730
-0.770
-0.818
-0.877
-0.951
-1.046
-1.167
-1.309
-1.462
-1.591
-1.664
-1.696
-1.757
-1.923
-2.216
-2.469
-2.451
-2.090
-1.619
-1.232
-0.974
-0.821
-0.738
-0.704
-0.697
-0.706
-0.719
-0.729
-0.734
-0.730
-0.720
-0.706
-0.689
-0.669
-0.649
-0.628
-0.608
-0.624
-0.653
-0.685
-0.719
-0.756
-0.797
-0.842
-0.896
-0.960
-1.037
-1.127
-1.230
-1.333
-1.419
-1.476
-1.509
-1.550
-1.631
-1.752
-1.830
-1.782
-1.591
-1.335
-1.105
-0.936
-0.825
-0.763
-0.736
-0.728
-0.731
-0.739
-0.745
-0.745
-0.741
-0.731
-0.716
-0.698
-0.678
-0.657
-0.636
-0.614
-0.645
-0.677
-0.712
-0.748
-0.787
-0.828
-0.871
-0.919
-0.974
-1.033
-1.100
-1.168
-1.236
-1.287
-1.325
-1.347
-1.371
-1.404
-1.444
-1.456
-1.411
-1.307
-1.164
-1.028
-0.920
-0.842
-0.796
-0.770
-0.760
-0.759
-0.763
-0.763
-0.762
-0.755
-0.743
-0.728
-0.709
-0.689
-0.667
-0.645
-0.622
-0.667
-0.704
-0.742
-0.781
-0.822
-0.865
-0.908
-0.953
-0.999
-1.046
-1.091
-1.135
-1.173
-1.204
-1.223
-1.233
-1.243
-1.254
-1.264
-1.260
-1.227
-1.164
-1.081
-0.996
-0.927
-0.869
-0.833
-0.810
-0.797
-0.792
-0.789
-0.786
-0.782
-0.772
-0.760
-0.743
-0.724
-0.703
-0.680
-0.657
-0.633
-0.693
-0.733
-0.775
-0.820
-0.865
-0.910
-0.954
-0.996
-1.037
-1.074
-1.105
-1.131
-1.148
-1.162
-1.167
-1.171
-1.175
-1.177
-1.182
-1.174
-1.151
-1.111
-1.059
-1.002
-0.951
-0.908
-0.875
-0.853
-0.838
-0.829
-0.822
-0.816
-0.807
-0.795
-0.782
-0.764
-0.743
-0.720
-0.696
-0.671
-0.645
-0.720
-0.766
-0.814
-0.864
-0.913
-0.963
-1.010
-1.055
-1.093
-1.122
-1.142
-1.154
-1.155
-1.152
-1.149
-1.154
-1.159
-1.166
-1.169
-1.166
-1.150
-1.119
-1.080
-1.036
-0.993
-0.956
-0.925
-0.901
-0.884
-0.871
-0.861
-0.850
-0.839
-0.826
-0.809
-0.790
-0.768
-0.743
-0.717
-0.689
-0.661
-0.750
-0.801
-0.856
-0.912
-0.970
-1.027
-1.081
-1.128
-1.168
-1.194
-1.205
-1.201
-1.185
-1.170
-1.166
-1.173
-1.196
-1.213
-1.226
-1.223
-1.206
-1.176
-1.137
-1.095
-1.052
-1.014
-0.982
-0.957
-0.936
-0.920
-0.906
-0.894
-0.880
-0.864
-0.846
-0.823
-0.798
-0.770
-0.741
-0.711
-0.680
-0.781
-0.840
-0.902
-0.967
-1.035
-1.102
-1.165
-1.222
-1.265
-1.291
-1.297
-1.281
-1.246
-1.217
-1.209
-1.238
-1.283
-1.328
-1.348
-1.344
-1.319
-1.280
-1.230
-1.175
-1.127
-1.083
-1.047
-1.017
-0.994
-0.976
-0.961
-0.946
-0.930
-0.912
-0.890
-0.865
-0.836
-0.805
-0.770
-0.736
-0.701
-0.813
-0.879
-0.950
-1.027
-1.107
-1.186
-1.264
-1.334
-1.390
-1.425
-1.429
-1.404
-1.351
-1.302
-1.306
-1.365
-1.460
-1.529
-1.556
-1.540
-1.493
-1.427
-1.353
-1.280
-1.217
-1.162
-1.119
-1.086
-1.060
-1.040
-1.022
-1.008
-0.990
-0.970
-0.944
-0.914
-0.881
-0.844
-0.805
-0.765
-0.726
-0.845
-0.919
-1.000
-1.089
-1.182
-1.280
-1.377
-1.468
-1.542
-1.596
-1.615
-1.590
-1.535
-1.487
-1.510
-1.623
-1.773
-1.873
-1.894
-1.843
-1.739
-1.625
-1.509
-1.406
-1.319
-1.250
-1.197
-1.159
-1.131
-1.110
-1.093
-1.078
-1.060
-1.036
-1.008
-0.973
-0.933
-0.889
-0.843
-0.797
-0.751
-0.874
-0.957
-1.049
-1.151
-1.262
-1.380
-1.502
-1.623
-1.732
-1.816
-1.868
-1.871
-1.840
-1.830
-1.910
-2.106
-2.321
-2.442
-2.413
-2.282
-2.083
-1.884
-1.699
-1.551
-1.432
-1.343
-1.280
-1.235
-1.205
-1.184
-1.170
-1.155
-1.138
-1.112
-1.080
-1.038
-0.991
-0.938
-0.884
-0.831
-0.779
-0.899
-0.991
-1.095
-1.210
-1.340
-1.481
-1.634
-1.792
-1.949
-2.091
-2.192
-2.243
-2.271
-2.337
-2.533
-2.897
-3.236
-3.378
-3.252
-2.927
-2.546
-2.204
-1.922
-1.708
-1.550
-1.439
-1.361
-1.311
-1.280
-1.262
-1.250
-1.237
-1.221
-1.195
-1.157
-1.108
-1.052
-0.990
-0.927
-0.866
-0.806
-0.921
-1.019
-1.131
-1.262
-1.410
-1.578
-1.764
-1.974
-2.192
-2.406
-2.587
-2.713
-2.810
-2.990
-3.410
-4.083
-4.766
-4.993
-4.591
-3.857
-3.135
-2.573
-2.160
-1.864
-1.664
-1.528
-1.438
-1.381
-1.351
-1.338
-1.330
-1.323
-1.305
-1.278
-1.234
-1.178
-1.112
-1.041
-0.968
-0.898
-0.831
-0.934
-1.037
-1.159
-1.299
-1.466
-1.658
-1.882
-2.142
-2.434
-2.740
-3.021
-3.245
-3.445
-3.758
-4.497
-5.810
-7.300
-7.768
-6.684
-5.093
-3.819
-2.947
-2.384
-2.004
-1.763
-1.601
-1.500
-1.441
-1.413
-1.402
-1.401
-1.397
-1.383
-1.355
-1.307
-1.242
-1.167
-1.086
-1.003
-0.926
-0.852
-0.940
-1.048
-1.174
-1.323
-1.502
-1.714
-1.967
-2.278
-2.641
-3.040
-3.446
-3.779
-4.062
-4.534
-5.640
-7.827
-10.896
-11.949
-9.348
-6.392
-4.411
-3.247
-2.547
-2.110
-1.830
-1.652
-1.545
-1.485
-1.459
-1.452
-1.456
-1.455
-1.446
-1.414
-1.362
-1.290
-1.209
-1.118
-1.029
-0.945
-0.867
-0.657
-0.698
-0.745
-0.799
-0.862
-0.934
-1.019
-1.123
-1.244
-1.393
-1.572
-1.792
-2.052
-2.349
-2.643
-2.870
-2.935
-2.814
-2.569
-2.260
-1.966
-1.722
-1.523
-1.375
-1.265
-1.188
-1.140
-1.114
-1.106
-1.113
-1.133
-1.157
-1.184
-1.207
-1.222
-1.226
-1.221
-1.202
-1.173
-1.132
-1.083
-0.675
-0.720
-0.772
-0.832
-0.903
-0.987
-1.087
-1.208
-1.354
-1.542
-1.777
-2.076
-2.466
-2.957
-3.508
-3.975
-4.137
-3.878
-3.370
-2.808
-2.333
-1.962
-1.689
-1.495
-1.356
-1.261
-1.202
-1.171
-1.164
-1.176
-1.202
-1.236
-1.270
-1.302
-1.325
-1.335
-1.331
-1.313
-1.282
-1.236
-1.183
-0.690
-0.739
-0.795
-0.862
-0.941
-1.036
-1.151
-1.292
-1.468
-1.688
-1.981
-2.382
-2.958
-3.762
-4.810
-5.877
-6.336
-5.687
-4.570
-3.513
-2.742
-2.216
-1.855
-1.609
-1.438
-1.325
-1.254
-1.220
-1.213
-1.229
-1.264
-1.306
-1.351
-1.394
-1.423
-1.439
-1.439
-1.425
-1.395
-1.347
-1.284
-0.701
-0.753
-0.814
-0.886
-0.975
-1.082
-1.214
-1.377
-1.578
-1.834
-2.177
-2.672
-3.430
-4.667
-6.610
-9.229
-10.509
-8.736
-6.155
-4.307
-3.139
-2.447
-1.999
-1.703
-1.508
-1.375
-1.296
-1.255
-1.250
-1.271
-1.316
-1.371
-1.427
-1.482
-1.521
-1.542
-1.547
-1.534
-1.504
-1.455
-1.387
-0.708
-0.762
-0.826
-0.905
-1.004
-1.125
-1.275
-1.460
-1.688
-1.972
-2.351
-2.894
-3.771
-5.340
-8.319
-13.511
-16.841
-12.538
-7.585
-4.851
-3.408
-2.593
-2.095
-1.768
-1.554
-1.408
-1.317
-1.273
-1.267
-1.297
-1.353
-1.425
-1.497
-1.564
-1.611
-1.639
-1.643
-1.632
-1.602
-1.548
-1.478
-0.708
-0.762
-0.829
-0.915
-1.024
-1.161
-1.335
-1.549
-1.807
-2.113
-2.490
-3.012
-3.851
-5.361
-8.320
-13.650
-17.172
-12.669
-7.589
-4.855
-3.430
-2.622
-2.133
-1.810
-1.578
-1.416
-1.312
-1.261
-1.259
-1.303
-1.379
-1.476
-1.569
-1.651
-1.708
-1.732
-1.731
-1.714
-1.680
-1.624
-1.546
-0.699
-0.754
-0.822
-0.914
-1.033
-1.193
-1.402
-1.658
-1.967
-2.306
-2.654
-3.068
-3.655
-4.668
-6.497
-9.113
-10.506
-8.678
-6.038
-4.252
-3.195
-2.553
-2.128
-1.820
-1.581
-1.397
-1.270
-1.209
-1.210
-1.274
-1.385
-1.523
-1.658
-1.766
-1.820
-1.835
-1.818
-1.783
-1.737
-1.674
-1.587
-0.682
-0.735
-0.802
-0.895
-1.027
-1.211
-1.473
-1.822
-2.247
-2.672
-3.002
-3.213
-3.442
-3.804
-4.440
-5.253
-5.632
-5.187
-4.262
-3.430
-2.839
-2.422
-2.100
-1.819
-1.561
-1.335
-1.165
-1.079
-1.092
-1.194
-1.367
-1.578
-1.786
-1.937
-1.990
-1.968
-1.905
-1.834
-1.763
-1.685
-1.592
-0.655
-0.701
-0.764
-0.853
-0.994
-1.212
-1.554
-2.073
-2.778
-3.509
-3.892
-3.742
-3.387
-3.117
-3.027
-3.023
-3.086
-3.045
-2.897
-2.670
-2.483
-2.299
-2.091
-1.825
-1.515
-1.208
-0.949
-0.811
-0.832
-1.007
-1.283
-1.626
-1.978
-2.212
-2.258
-2.150
-2.002
-1.866
-1.756
-1.660
-1.560
-0.619
-0.654
-0.704
-0.784
-0.920
-1.157
-1.594
-2.405
-3.825
-5.796
-6.627
-5.253
-3.677
-2.667
-2.041
-1.632
-1.533
-1.681
-1.895
-2.046
-2.156
-2.208
-2.106
-1.832
-1.426
-0.965
-0.501
-0.178
-0.259
-0.614
-1.053
-1.590
-2.186
-2.594
-2.618
-2.366
-2.083
-1.870
-1.714
-1.598
-1.492
-0.571
-0.591
-0.620
-0.674
-0.784
-1.015
-1.517
-2.658
-5.433
-11.279
-12.846
-8.943
-4.089
-2.140
-1.112
-0.415
-0.182
-0.570
-1.067
-1.464
-1.813
-2.072
-2.086
-1.795
-1.272
-0.587
0.434
1.505
1.191
0.130
-0.461
-1.141
-2.150
-2.891
-2.916
-2.508
-2.103
-1.818
-1.634
-1.504
-1.398
-0.518
-0.513
-0.507
-0.512
-0.570
-0.747
-1.208
-2.447
-6.018
-13.069
-17.921
-10.449
-3.494
-0.871
0.033
0.665
0.876
0.291
-0.326
-0.794
-1.313
-1.759
-1.896
-1.628
-1.042
-0.189
1.540
3.228
2.415
1.081
1.012
0.560
-1.201
-2.590
-2.793
-2.403
-1.993
-1.701
-1.515
-1.386
-1.289
-0.461
-0.425
-0.364
-0.270
-0.214
-0.349
-0.737
-1.727
-4.157
-9.307
-10.578
-6.065
-0.699
1.672
1.786
1.086
0.982
0.597
0.303
0.021
-0.598
-1.227
-1.492
-1.312
-0.805
-0.051
1.306
2.411
2.215
1.415
2.073
2.753
0.259
-1.721
-2.169
-2.011
-1.733
-1.511
-1.362
-1.255
-1.175
-0.410
-0.341
-0.199
0.121
0.561
0.301
-0.339
-1.088
-2.298
-3.714
-4.017
-2.176
1.132
3.870
2.493
1.084
0.715
0.599
0.664
0.617
0.027
-0.669
-1.015
-0.956
-0.628
-0.134
0.443
0.933
0.915
0.909
1.809
1.779
0.466
-1.013
-1.483
-1.525
-1.416
-1.297
-1.199
-1.125
-1.060
-0.376
-0.288
-0.091
0.481
0.961
0.709
-0.110
-0.743
-1.337
-1.800
-1.740
-0.847
1.052
2.311
1.647
0.806
0.518
0.512
0.676
0.738
0.329
-0.250
-0.608
-0.675
-0.515
-0.254
0.007
0.185
0.239
0.311
0.494
0.473
-0.088
-0.661
-1.000
-1.127
-1.132
-1.092
-1.046
-1.000
-0.956
-0.370
-0.288
-0.131
0.247
0.679
0.493
-0.184
-0.600
-0.898
-1.062
-0.940
-0.433
0.425
1.140
1.026
0.612
0.415
0.463
0.758
1.137
0.858
0.127
-0.330
-0.486
-0.459
-0.342
-0.216
-0.128
-0.080
-0.055
-0.041
-0.105
-0.289
-0.537
-0.746
-0.875
-0.923
-0.931
-0.917
-0.894
-0.867
-0.388
-0.335
-0.250
-0.117
-0.019
-0.120
-0.354
-0.567
-0.711
-0.760
-0.635
-0.249
0.477
1.306
1.129
0.553
0.361
0.463
1.025
1.752
1.553
0.494
-0.169
-0.395
-0.436
-0.399
-0.338
-0.291
-0.264
-0.256
-0.263
-0.307
-0.391
-0.515
-0.641
-0.738
-0.795
-0.818
-0.820
-0.811
-0.793
-0.419
-0.392
-0.357
-0.322
-0.316
-0.372
-0.473
-0.579
-0.652
-0.657
-0.552
-0.276
0.267
0.917
0.779
0.405
0.303
0.415
0.880
1.551
1.370
0.398
-0.177
-0.390
-0.451
-0.446
-0.417
-0.392
-0.376
-0.374
-0.385
-0.416
-0.469
-0.538
-0.614
-0.678
-0.721
-0.744
-0.751
-0.749
-0.737
-0.451
-0.443
-0.435
-0.434
-0.450
-0.490
-0.548
-0.610
-0.654
-0.658
-0.598
-0.444
-0.174
0.088
0.167
0.159
0.220
0.311
0.439
0.583
0.405
-0.041
-0.335
-0.464
-0.503
-0.493
-0.473
-0.458
-0.451
-0.456
-0.470
-0.494
-0.528
-0.571
-0.615
-0.655
-0.685
-0.700
-0.707
-0.704
-0.695
-0.480
-0.483
-0.489
-0.501
-0.524
-0.558
-0.603
-0.649
-0.692
-0.716
-0.708
-0.660
-0.557
-0.414
-0.262
-0.071
0.122
0.212
0.142
-0.045
-0.271
-0.468
-0.573
-0.600
-0.580
-0.545
-0.519
-0.506
-0.507
-0.518
-0.534
-0.559
-0.583
-0.608
-0.635
-0.655
-0.672
-0.680
-0.680
-0.675
-0.665
-0.505
-0.515
-0.529
-0.547
-0.573
-0.607
-0.649
-0.696
-0.750
-0.806
-0.863
-0.906
-0.910
-0.841
-0.648
-0.331
0.009
0.115
-0.149
-0.580
-0.892
-0.985
-0.915
-0.797
-0.681
-0.600
-0.556
-0.539
-0.547
-0.566
-0.590
-0.613
-0.631
-0.648
-0.661
-0.669
-0.672
-0.671
-0.667
-0.658
-0.646
-0.526
-0.541
-0.559
-0.581
-0.610
-0.645
-0.690
-0.747
-0.819
-0.913
-1.035
-1.181
-1.320
-1.364
-1.178
-0.745
-0.284
-0.221
-0.790
-1.599
-2.025
-1.835
-1.421
-1.048
-0.796
-0.648
-0.575
-0.560
-0.573
-0.602
-0.634
-0.660
-0.678
-0.686
-0.689
-0.687
-0.681
-0.672
-0.661
-0.649
-0.635
-0.545
-0.564
-0.585
-0.610
-0.641
-0.679
-0.727
-0.793
-0.885
-1.016
-1.202
-1.469
-1.778
-2.011
-1.912
-1.425
-0.953
-1.062
-2.212
-3.961
-4.499
-3.330
-2.110
-1.334
-0.905
-0.680
-0.583
-0.566
-0.592
-0.630
-0.670
-0.700
-0.717
-0.721
-0.717
-0.707
-0.693
-0.678
-0.662
-0.645
-0.628
-0.563
-0.584
-0.608
-0.635
-0.669
-0.709
-0.762
-0.834
-0.937
-1.094
-1.332
-1.689
-2.160
-2.588
-2.611
-2.164
-1.779
-2.163
-4.201
-8.366
-9.416
-5.391
-2.794
-1.567
-0.974
-0.695
-0.582
-0.570
-0.603
-0.652
-0.699
-0.730
-0.747
-0.748
-0.740
-0.723
-0.705
-0.684
-0.665
-0.646
-0.626
-0.581
-0.605
-0.631
-0.660
-0.695
-0.737
-0.792
-0.867
-0.972
-1.136
-1.385
-1.758
-2.257
-2.735
-2.842
-2.529
-2.289
-2.804
-4.979
-9.647
-10.330
-5.867
-2.889
-1.587
-0.981
-0.700
-0.592
-0.583
-0.620
-0.671
-0.718
-0.752
-0.768
-0.767
-0.756
-0.738
-0.715
-0.692
-0.669
-0.647
-0.626
-0.599
-0.625
-0.653
-0.685
-0.721
-0.763
-0.818
-0.889
-0.993
-1.141
-1.361
-1.671
-2.062
-2.425
-2.546
-2.409
-2.312
-2.691
-3.912
-5.744
-6.047
-4.096
-2.373
-1.413
-0.937
-0.707
-0.617
-0.612
-0.643
-0.691
-0.734
-0.765
-0.779
-0.778
-0.766
-0.747
-0.724
-0.700
-0.675
-0.651
-0.629
-0.619
-0.647
-0.678
-0.712
-0.749
-0.791
-0.843
-0.910
-0.999
-1.120
-1.288
-1.507
-1.765
-1.987
-2.084
-2.053
-2.044
-2.236
-2.726
-3.238
-3.224
-2.539
-1.746
-1.199
-0.886
-0.726
-0.660
-0.653
-0.676
-0.713
-0.749
-0.775
-0.787
-0.785
-0.773
-0.754
-0.731
-0.707
-0.682
-0.657
-0.633
-0.640
-0.671
-0.705
-0.741
-0.779
-0.821
-0.871
-0.931
-1.003
-1.096
-1.216
-1.360
-1.513
-1.638
-1.698
-1.703
-1.708
-1.795
-1.952
-2.078
-2.003
-1.712
-1.349
-1.059
-0.864
-0.759
-0.711
-0.700
-0.715
-0.740
-0.766
-0.785
-0.794
-0.790
-0.780
-0.761
-0.739
-0.714
-0.689
-0.664
-0.640
-0.664
-0.699
-0.735
-0.774
-0.814
-0.858
-0.904
-0.957
-1.015
-1.086
-1.165
-1.249
-1.334
-1.401
-1.431
-1.436
-1.441
-1.468
-1.512
-1.532
-1.475
-1.326
-1.148
-0.987
-0.874
-0.799
-0.763
-0.753
-0.759
-0.773
-0.789
-0.800
-0.804
-0.799
-0.788
-0.770
-0.748
-0.724
-0.699
-0.674
-0.648
-0.690
-0.729
-0.770
-0.812
-0.856
-0.901
-0.946
-0.994
-1.042
-1.092
-1.144
-1.192
-1.234
-1.260
-1.271
-1.266
-1.256
-1.255
-1.267
-1.263
-1.231
-1.160
-1.067
-0.976
-0.901
-0.849
-0.819
-0.806
-0.804
-0.810
-0.816
-0.821
-0.821
-0.813
-0.801
-0.784
-0.763
-0.739
-0.713
-0.686
-0.659
-0.719
-0.763
-0.809
-0.857
-0.905
-0.955
-1.001
-1.046
-1.088
-1.123
-1.154
-1.175
-1.187
-1.189
-1.180
-1.166
-1.154
-1.148
-1.150
-1.155
-1.139
-1.104
-1.053
-0.997
-0.946
-0.905
-0.878
-0.862
-0.854
-0.852
-0.851
-0.851
-0.846
-0.837
-0.823
-0.804
-0.782
-0.757
-0.730
-0.702
-0.674
-0.751
-0.801
-0.854
-0.908
-0.964
-1.019
-1.069
-1.116
-1.153
-1.180
-1.193
-1.190
-1.176
-1.156
-1.136
-1.124
-1.119
-1.123
-1.131
-1.142
-1.139
-1.119
-1.083
-1.043
-1.002
-0.967
-0.940
-0.921
-0.909
-0.901
-0.895
-0.889
-0.881
-0.870
-0.854
-0.834
-0.809
-0.782
-0.753
-0.723
-0.692
-0.785
-0.843
-0.904
-0.967
-1.032
-1.094
-1.153
-1.206
-1.243
-1.264
-1.261
-1.233
-1.188
-1.138
-1.108
-1.112
-1.136
-1.165
-1.190
-1.205
-1.203
-1.186
-1.153
-1.113
-1.073
-1.037
-1.010
-0.986
-0.969
-0.958
-0.948
-0.939
-0.928
-0.913
-0.895
-0.872
-0.845
-0.814
-0.782
-0.748
-0.713
-0.822
-0.888
-0.958
-1.034
-1.109
-1.185
-1.256
-1.316
-1.360
-1.380
-1.362
-1.305
-1.213
-1.115
-1.072
-1.115
-1.193
-1.274
-1.323
-1.342
-1.331
-1.300
-1.257
-1.209
-1.161
-1.119
-1.085
-1.058
-1.038
-1.024
-1.012
-1.000
-0.987
-0.971
-0.949
-0.922
-0.891
-0.855
-0.818
-0.778
-0.739
-0.860
-0.934
-1.017
-1.105
-1.196
-1.288
-1.377
-1.456
-1.513
-1.534
-1.509
-1.419
-1.262
-1.085
-1.020
-1.142
-1.325
-1.477
-1.551
-1.562
-1.526
-1.465
-1.395
-1.325
-1.262
-1.211
-1.169
-1.138
-1.115
-1.099
-1.087
-1.076
-1.061
-1.043
-1.016
-0.985
-0.946
-0.905
-0.860
-0.814
-0.769
-0.896
-0.982
-1.076
-1.180
-1.290
-1.406
-1.517
-1.620
-1.706
-1.749
-1.727
-1.620
-1.408
-1.158
-1.076
-1.299
-1.623
-1.850
-1.926
-1.899
-1.806
-1.689
-1.573
-1.467
-1.379
-1.312
-1.261
-1.226
-1.202
-1.187
-1.177
-1.166
-1.151
-1.131
-1.099
-1.061
-1.014
-0.963
-0.908
-0.855
-0.801
-0.932
-1.027
-1.135
-1.256
-1.388
-1.531
-1.676
-1.819
-1.943
-2.026
-2.044
-1.957
-1.751
-1.512
-1.508
-1.830
-2.261
-2.517
-2.554
-2.413
-2.202
-1.985
-1.789
-1.630
-1.508
-1.418
-1.358
-1.316
-1.294
-1.283
-1.278
-1.272
-1.257
-1.234
-1.197
-1.149
-1.091
-1.027
-0.962
-0.897
-0.835
-0.963
-1.068
-1.190
-1.327
-1.483
-1.656
-1.842
-2.041
-2.230
-2.390
-2.483
-2.461
-2.313
-2.190
-2.327
-2.831
-3.432
-3.713
-3.586
-3.198
-2.749
-2.356
-2.039
-1.806
-1.640
-1.527
-1.453
-1.411
-1.390
-1.385
-1.387
-1.389
-1.378
-1.351
-1.308
-1.248
-1.176
-1.098
-1.019
-0.942
-0.870
-0.987
-1.102
-1.236
-1.391
-1.569
-1.775
-2.011
-2.279
-2.564
-2.845
-3.055
-3.132
-3.049
-2.992
-3.389
-4.405
-5.554
-5.981
-5.442
-4.409
-3.481
-2.792
-2.309
-1.986
-1.770
-1.630
-1.545
-1.500
-1.483
-1.485
-1.502
-1.511
-1.505
-1.480
-1.425
-1.351
-1.264
-1.169
-1.075
-0.985
-0.903
-1.002
-1.124
-1.268
-1.437
-1.640
-1.880
-2.164
-2.512
-2.915
-3.365
-3.764
-3.993
-3.971
-3.934
-4.743
-6.962
-9.996
-11.125
-8.927
-6.211
-4.368
-3.248
-2.572
-2.150
-1.881
-1.717
-1.622
-1.577
-1.567
-1.580
-1.605
-1.627
-1.626
-1.598
-1.537
-1.450
-1.344
-1.233
-1.124
-1.023
-0.931
-1.009
-1.135
-1.284
-1.466
-1.683
-1.949
-2.283
-2.707
-3.236
-3.872
-4.526
-5.004
-5.090
-5.163
-6.521
-10.803
-20.240
-23.415
-15.068
-8.343
-5.204
-3.625
-2.770
-2.264
-1.960
-1.778
-1.678
-1.632
-1.630
-1.654
-1.689
-1.719
-1.726
-1.699
-1.630
-1.529
-1.410
-1.286
-1.163
-1.052
-0.951
-0.675
-0.715
-0.761
-0.812
-0.870
-0.937
-1.015
-1.107
-1.216
-1.345
-1.500
-1.685
-1.905
-2.138
-2.364
-2.531
-2.581
-2.498
-2.309
-2.069
-1.838
-1.634
-1.472
-1.346
-1.256
-1.197
-1.164
-1.155
-1.165
-1.191
-1.230
-1.276
-1.320
-1.359
-1.387
-1.397
-1.390
-1.368
-1.331
-1.280
-1.217
-0.694
-0.738
-0.787
-0.844
-0.909
-0.986
-1.077
-1.184
-1.314
-1.474
-1.673
-1.926
-2.234
-2.602
-3.001
-3.303
-3.411
-3.248
-2.898
-2.498
-2.133
-1.839
-1.615
-1.453
-1.339
-1.267
-1.227
-1.215
-1.230
-1.265
-1.316
-1.376
-1.434
-1.485
-1.523
-1.543
-1.539
-1.518
-1.481
-1.422
-1.351
-0.709
-0.756
-0.810
-0.871
-0.945
-1.031
-1.134
-1.259
-1.413
-1.606
-1.847
-2.175
-2.607
-3.176
-3.845
-4.424
-4.653
-4.331
-3.684
-3.009
-2.452
-2.046
-1.754
-1.551
-1.413
-1.327
-1.279
-1.267
-1.287
-1.329
-1.392
-1.467
-1.544
-1.609
-1.658
-1.688
-1.691
-1.675
-1.633
-1.576
-1.494
-0.720
-0.769
-0.827
-0.894
-0.975
-1.072
-1.189
-1.333
-1.508
-1.729
-2.013
-2.405
-2.959
-3.748
-4.816
-5.898
-6.366
-5.707
-4.572
-3.515
-2.747
-2.220
-1.868
-1.631
-1.472
-1.372
-1.319
-1.306
-1.328
-1.382
-1.458
-1.548
-1.640
-1.721
-1.785
-1.823
-1.835
-1.824
-1.788
-1.731
-1.643
-0.726
-0.776
-0.837
-0.909
-0.997
-1.105
-1.240
-1.402
-1.600
-1.843
-2.152
-2.578
-3.200
-4.154
-5.576
-7.201
-7.915
-6.925
-5.228
-3.862
-2.928
-2.331
-1.942
-1.681
-1.510
-1.396
-1.337
-1.322
-1.351
-1.416
-1.507
-1.622
-1.734
-1.829
-1.903
-1.947
-1.966
-1.960
-1.935
-1.873
-1.779
-0.723
-0.774
-0.835
-0.912
-1.008
-1.130
-1.285
-1.473
-1.700
-1.961
-2.270
-2.676
-3.272
-4.187
-5.582
-7.202
-7.928
-6.924
-5.218
-3.841
-2.925
-2.350
-1.965
-1.702
-1.517
-1.396
-1.328
-1.311
-1.346
-1.427
-1.549
-1.685
-1.822
-1.942
-2.022
-2.066
-2.081
-2.078
-2.051
-1.989
-1.889
-0.712
-0.761
-0.821
-0.900
-1.006
-1.144
-1.330
-1.560
-1.834
-2.125
-2.421
-2.748
-3.174
-3.828
-4.762
-5.781
-6.240
-5.587
-4.458
-3.459
-2.750
-2.274
-1.931
-1.685
-1.500
-1.363
-1.281
-1.260
-1.306
-1.415
-1.575
-1.771
-1.955
-2.098
-2.181
-2.199
-2.189
-2.165
-2.130
-2.061
-1.956
-0.690
-0.735
-0.793
-0.869
-0.979
-1.139
-1.365
-1.678
-2.056
-2.427
-2.714
-2.896
-3.049
-3.307
-3.702
-4.129
-4.307
-4.027
-3.457
-2.909
-2.460
-2.126
-1.868
-1.640
-1.447
-1.289
-1.178
-1.146
-1.204
-1.363
-1.601
-1.903
-2.187
-2.392
-2.448
-2.392
-2.306
-2.225
-2.158
-2.072
-1.960
-0.657
-0.693
-0.741
-0.811
-0.921
-1.097
-1.388
-1.840
-2.468
-3.098
-3.440
-3.333
-3.065
-2.861
-2.811
-2.838
-2.836
-2.742
-2.558
-2.346
-2.143
-1.961
-1.780
-1.579
-1.359
-1.149
-0.979
-0.913
-0.994
-1.230
-1.612
-2.118
-2.642
-2.981
-2.969
-2.712
-2.455
-2.261
-2.133
-2.026
-1.898
-0.612
-0.635
-0.666
-0.717
-0.812
-0.981
-1.330
-2.007
-3.197
-4.687
-5.339
-4.447
-3.299
-2.511
-2.094
-1.867
-1.785
-1.792
-1.816
-1.829
-1.823
-1.786
-1.677
-1.485
-1.230
-0.925
-0.622
-0.438
-0.557
-0.949
-1.538
-2.401
-3.475
-4.192
-3.930
-3.210
-2.621
-2.269
-2.064
-1.916
-1.789
-0.555
-0.558
-0.564
-0.582
-0.627
-0.741
-1.049
-1.948
-4.092
-8.170
-10.320
-6.544
-3.577
-2.097
-1.392
-1.044
-0.946
-1.036
-1.200
-1.361
-1.494
-1.570
-1.541
-1.364
-1.054
-0.616
0.000
0.579
0.302
-0.430
-1.201
-2.464
-4.517
-6.093
-5.256
-3.708
-2.725
-2.213
-1.938
-1.775
-1.644
-0.491
-0.468
-0.432
-0.388
-0.352
-0.331
-0.356
-1.065
-3.996
-10.039
-11.476
-7.447
-3.099
-1.201
-0.542
-0.334
-0.307
-0.457
-0.682
-0.902
-1.124
-1.303
-1.337
-1.188
-0.865
-0.327
0.638
1.636
1.391
0.242
-0.294
-1.433
-4.279
-6.502
-5.534
-3.676
-2.607
-2.054
-1.772
-1.605
-1.485
-0.423
-0.365
-0.269
-0.117
0.056
0.172
0.482
0.202
-2.280
-6.013
-7.602
-4.645
-1.312
0.678
0.567
0.219
0.066
-0.094
-0.267
-0.459
-0.729
-0.968
-1.071
-0.977
-0.697
-0.234
0.531
1.449
1.160
0.572
0.890
0.091
-2.239
-4.201
-3.979
-2.957
-2.222
-1.800
-1.566
-1.426
-1.323
-0.360
-0.265
-0.084
0.332
0.853
0.875
0.570
0.244
-1.207
-2.753
-3.193
-1.994
0.363
1.820
1.304
0.513
0.230
0.098
0.017
-0.109
-0.361
-0.630
-0.784
-0.766
-0.588
-0.284
0.102
0.420
0.423
0.353
0.641
0.526
-1.048
-2.197
-2.388
-2.091
-1.747
-1.506
-1.351
-1.252
-1.172
-0.314
-0.192
0.041
0.764
1.463
1.115
0.372
-0.199
-0.846
-1.399
-1.466
-0.810
0.420
1.387
1.085
0.557
0.287
0.199
0.188
0.144
-0.065
-0.338
-0.536
-0.587
-0.509
-0.347
-0.165
-0.028
0.008
0.012
0.021
-0.184
-0.741
-1.245
-1.451
-1.436
-1.340
-1.236
-1.156
-1.094
-1.041
-0.305
-0.187
-0.005
0.446
0.910
0.761
0.068
-0.356
-0.667
-0.860
-0.787
-0.311
0.594
1.550
1.283
0.639
0.342
0.286
0.361
0.434
0.268
-0.083
-0.350
-0.462
-0.461
-0.391
-0.305
-0.242
-0.210
-0.212
-0.253
-0.384
-0.607
-0.837
-0.990
-1.051
-1.050
-1.025
-0.994
-0.962
-0.929
-0.338
-0.260
-0.162
-0.016
0.113
0.015
-0.225
-0.439
-0.591
-0.645
-0.518
-0.075
1.125
2.208
1.759
0.805
0.402
0.367
0.537
0.794
0.613
0.109
-0.234
-0.392
-0.438
-0.423
-0.384
-0.351
-0.335
-0.340
-0.371
-0.440
-0.548
-0.672
-0.774
-0.839
-0.873
-0.881
-0.875
-0.862
-0.841
-0.388
-0.349
-0.306
-0.265
-0.255
-0.304
-0.403
-0.508
-0.580
-0.584
-0.470
-0.121
0.839
1.613
1.438
0.682
0.442
0.451
0.564
0.743
0.563
0.092
-0.229
-0.389
-0.443
-0.449
-0.434
-0.419
-0.413
-0.423
-0.446
-0.486
-0.547
-0.616
-0.683
-0.737
-0.771
-0.789
-0.792
-0.787
-0.775
-0.434
-0.419
-0.407
-0.401
-0.414
-0.451
-0.508
-0.568
-0.612
-0.618
-0.548
-0.359
0.010
0.425
0.479
0.421
0.498
0.568
0.524
0.420
0.186
-0.118
-0.338
-0.445
-0.480
-0.479
-0.470
-0.467
-0.472
-0.485
-0.508
-0.538
-0.576
-0.619
-0.663
-0.698
-0.723
-0.736
-0.742
-0.737
-0.726
-0.472
-0.471
-0.474
-0.483
-0.503
-0.535
-0.579
-0.627
-0.671
-0.701
-0.697
-0.646
-0.521
-0.328
-0.094
0.253
0.657
0.841
0.632
0.217
-0.164
-0.415
-0.536
-0.558
-0.538
-0.510
-0.496
-0.499
-0.515
-0.540
-0.570
-0.598
-0.626
-0.654
-0.676
-0.694
-0.707
-0.712
-0.711
-0.704
-0.693
-0.502
-0.511
-0.521
-0.538
-0.562
-0.595
-0.637
-0.686
-0.746
-0.815
-0.893
-0.970
-1.002
-0.918
-0.573
0.126
1.007
1.461
0.914
-0.030
-0.679
-0.899
-0.859
-0.729
-0.613
-0.537
-0.504
-0.512
-0.545
-0.589
-0.629
-0.664
-0.687
-0.701
-0.710
-0.711
-0.710
-0.705
-0.697
-0.685
-0.672
-0.528
-0.542
-0.558
-0.578
-0.606
-0.641
-0.687
-0.747
-0.831
-0.948
-1.120
-1.362
-1.642
-1.783
-1.422
-0.336
1.207
2.002
0.816
-1.055
-1.996
-1.871
-1.386
-0.972
-0.690
-0.534
-0.485
-0.503
-0.561
-0.626
-0.684
-0.726
-0.750
-0.754
-0.748
-0.737
-0.723
-0.709
-0.693
-0.676
-0.659
-0.550
-0.568
-0.588
-0.612
-0.642
-0.680
-0.731
-0.801
-0.907
-1.080
-1.354
-1.805
-2.492
-3.168
-3.031
-1.627
0.208
0.874
-1.165
-4.737
-5.908
-3.954
-2.206
-1.249
-0.740
-0.500
-0.431
-0.473
-0.559
-0.653
-0.731
-0.782
-0.804
-0.803
-0.788
-0.766
-0.741
-0.717
-0.694
-0.674
-0.653
-0.570
-0.591
-0.615
-0.642
-0.674
-0.715
-0.770
-0.849
-0.973
-1.177
-1.531
-2.168
-3.272
-4.730
-5.039
-3.301
-1.566
-1.515
-4.897
-11.288
-12.578
-7.594
-3.049
-1.441
-0.744
-0.434
-0.366
-0.436
-0.554
-0.670
-0.763
-0.821
-0.844
-0.840
-0.817
-0.788
-0.757
-0.727
-0.700
-0.675
-0.651
-0.590
-0.614
-0.641
-0.670
-0.703
-0.746
-0.803
-0.884
-1.012
-1.222
-1.586
-2.243
-3.384
-4.974
-5.388
-3.949
-2.660
-2.919
-6.470
-12.960
-14.491
-8.532
-3.098
-1.372
-0.691
-0.403
-0.349
-0.432
-0.558
-0.681
-0.779
-0.840
-0.864
-0.860
-0.836
-0.803
-0.769
-0.735
-0.706
-0.678
-0.651
-0.611
-0.637
-0.666
-0.697
-0.733
-0.777
-0.833
-0.911
-1.028
-1.213
-1.517
-2.037
-2.816
-3.700
-3.960
-3.322
-2.718
-2.922
-4.655
-8.159
-8.808
-4.924
-2.271
-1.105
-0.625
-0.436
-0.410
-0.478
-0.588
-0.698
-0.787
-0.843
-0.869
-0.865
-0.843
-0.811
-0.777
-0.743
-0.711
-0.682
-0.655
-0.632
-0.662
-0.693
-0.727
-0.765
-0.808
-0.861
-0.931
-1.030
-1.175
-1.396
-1.720
-2.149
-2.553
-2.683
-2.497
-2.283
-2.389
-2.951
-3.658
-3.570
-2.566
-1.494
-0.892
-0.627
-0.519
-0.504
-0.555
-0.633
-0.719
-0.792
-0.842
-0.862
-0.860
-0.841
-0.813
-0.781
-0.749
-0.717
-0.687
-0.659
-0.657
-0.689
-0.723
-0.760
-0.799
-0.843
-0.894
-0.955
-1.033
-1.139
-1.286
-1.469
-1.686
-1.864
-1.935
-1.881
-1.809
-1.838
-1.989
-2.121
-1.997
-1.600
-1.144
-0.838
-0.682
-0.619
-0.609
-0.635
-0.689
-0.747
-0.801
-0.839
-0.857
-0.855
-0.839
-0.815
-0.786
-0.755
-0.724
-0.695
-0.666
-0.683
-0.719
-0.758
-0.798
-0.841
-0.885
-0.934
-0.986
-1.049
-1.122
-1.212
-1.316
-1.413
-1.493
-1.515
-1.486
-1.447
-1.432
-1.467
-1.483
-1.411
-1.236
-1.027
-0.861
-0.767
-0.717
-0.703
-0.715
-0.746
-0.783
-0.819
-0.844
-0.856
-0.853
-0.839
-0.818
-0.792
-0.764
-0.734
-0.704
-0.675
-0.712
-0.754
-0.798
-0.842
-0.889
-0.936
-0.983
-1.031
-1.081
-1.133
-1.183
-1.236
-1.275
-1.295
-1.288
-1.247
-1.200
-1.168
-1.174
-1.187
-1.169
-1.102
-1.001
-0.912
-0.846
-0.806
-0.789
-0.790
-0.804
-0.824
-0.844
-0.860
-0.864
-0.861
-0.848
-0.828
-0.804
-0.776
-0.747
-0.717
-0.687
-0.745
-0.793
-0.843
-0.894
-0.947
-0.999
-1.048
-1.095
-1.137
-1.171
-1.198
-1.213
-1.212
-1.198
-1.167
-1.115
-1.065
-1.030
-1.036
-1.067
-1.080
-1.062
-1.020
-0.966
-0.921
-0.888
-0.869
-0.863
-0.864
-0.872
-0.881
-0.887
-0.887
-0.881
-0.867
-0.848
-0.823
-0.796
-0.766
-0.735
-0.703
-0.782
-0.837
-0.894
-0.956
-1.016
-1.075
-1.130
-1.178
-1.216
-1.239
-1.243
-1.226
-1.192
-1.146
-1.097
-1.050
-1.016
-1.001
-1.020
-1.060
-1.089
-1.090
-1.068
-1.035
-0.999
-0.968
-0.947
-0.935
-0.929
-0.927
-0.927
-0.926
-0.922
-0.914
-0.898
-0.878
-0.853
-0.824
-0.791
-0.758
-0.723
-0.821
-0.885
-0.953
-1.024
-1.097
-1.168
-1.233
-1.288
-1.323
-1.338
-1.319
-1.266
-1.181
-1.084
-1.017
-1.003
-1.022
-1.052
-1.095
-1.141
-1.169
-1.171
-1.152
-1.121
-1.085
-1.055
-1.028
-1.011
-0.998
-0.992
-0.986
-0.981
-0.974
-0.961
-0.944
-0.921
-0.894
-0.861
-0.825
-0.787
-0.748
-0.864
-0.938
-1.018
-1.103
-1.190
-1.276
-1.356
-1.422
-1.466
-1.473
-1.433
-1.327
-1.149
-0.944
-0.842
-0.900
-1.038
-1.159
-1.240
-1.292
-1.310
-1.301
-1.270
-1.228
-1.186
-1.147
-1.117
-1.096
-1.078
-1.068
-1.060
-1.053
-1.043
-1.029
-1.009
-0.980
-0.947
-0.909
-0.867
-0.822
-0.778
-0.908
-0.994
-1.087
-1.190
-1.296
-1.404
-1.506
-1.592
-1.650
-1.663
-1.598
-1.424
-1.081
-0.616
-0.371
-0.659
-1.075
-1.342
-1.478
-1.530
-1.524
-1.483
-1.425
-1.361
-1.301
-1.252
-1.214
-1.188
-1.169
-1.159
-1.152
-1.144
-1.133
-1.119
-1.093
-1.059
-1.017
-0.970
-0.919
-0.865
-0.814
-0.951
-1.051
-1.160
-1.282
-1.411
-1.549
-1.680
-1.797
-1.889
-1.923
-1.854
-1.622
-1.087
-0.168
0.409
-0.400
-1.262
-1.713
-1.878
-1.898
-1.829
-1.725
-1.616
-1.515
-1.429
-1.367
-1.320
-1.290
-1.273
-1.265
-1.262
-1.258
-1.251
-1.233
-1.200
-1.157
-1.103
-1.043
-0.979
-0.915
-0.852
-0.993
-1.104
-1.232
-1.374
-1.532
-1.699
-1.877
-2.045
-2.186
-2.271
-2.250
-2.024
-1.468
-0.501
0.053
-0.895
-1.906
-2.422
-2.552
-2.445
-2.251
-2.036
-1.844
-1.690
-1.572
-1.486
-1.431
-1.399
-1.388
-1.388
-1.395
-1.400
-1.395
-1.377
-1.337
-1.278
-1.206
-1.128
-1.049
-0.969
-0.896
-1.029
-1.153
-1.296
-1.463
-1.650
-1.861
-2.087
-2.324
-2.558
-2.745
-2.827
-2.680
-2.237
-1.631
-1.496
-2.280
-3.229
-3.729
-3.671
-3.297
-2.831
-2.427
-2.115
-1.881
-1.715
-1.609
-1.543
-1.513
-1.510
-1.523
-1.547
-1.565
-1.570
-1.549
-1.496
-1.420
-1.325
-1.225
-1.124
-1.027
-0.941
-1.057
-1.191
-1.352
-1.538
-1.756
-2.008
-2.297
-2.635
-3.004
-3.374
-3.658
-3.649
-3.181
-2.481
-2.501
-3.933
-5.587
-6.244
-5.678
-4.598
-3.607
-2.895
-2.400
-2.074
-1.857
-1.723
-1.651
-1.624
-1.633
-1.665
-1.712
-1.748
-1.763
-1.741
-1.675
-1.574
-1.454
-1.325
-1.200
-1.084
-0.983
-1.076
-1.219
-1.389
-1.593
-1.836
-2.132
-2.490
-2.941
-3.502
-4.171
-4.810
-5.083
-4.468
-2.957
-2.831
-6.369
-10.712
-12.326
-9.670
-6.560
-4.570
-3.390
-2.678
-2.244
-1.979
-1.822
-1.742
-1.724
-1.745
-1.803
-1.870
-1.933
-1.965
-1.943
-1.856
-1.732
-1.576
-1.417
-1.269
-1.136
-1.019
-1.082
-1.229
-1.408
-1.621
-1.887
-2.217
-2.634
-3.202
-3.975
-5.039
-6.338
-7.191
-6.674
-4.890
-5.032
-11.163
-23.392
-26.297
-17.812
-9.020
-5.474
-3.775
-2.887
-2.370
-2.068
-1.892
-1.811
-1.798
-1.833
-1.913
-2.007
-2.097
-2.136
-2.113
-2.018
-1.858
-1.678
-1.496
-1.325
-1.176
-1.047
-0.697
-0.736
-0.780
-0.828
-0.881
-0.942
-1.011
-1.091
-1.184
-1.294
-1.420
-1.569
-1.736
-1.910
-2.073
-2.187
-2.215
-2.162
-2.031
-1.859
-1.685
-1.532
-1.406
-1.310
-1.242
-1.203
-1.187
-1.200
-1.230
-1.280
-1.345
-1.417
-1.490
-1.548
-1.590
-1.608
-1.599
-1.568
-1.517
-1.454
-1.374
-0.717
-0.760
-0.806
-0.859
-0.919
-0.987
-1.066
-1.161
-1.270
-1.404
-1.565
-1.757
-1.988
-2.246
-2.495
-2.691
-2.748
-2.644
-2.431
-2.169
-1.913
-1.698
-1.528
-1.403
-1.317
-1.269
-1.252
-1.265
-1.305
-1.370
-1.452
-1.545
-1.641
-1.724
-1.781
-1.809
-1.802
-1.774
-1.719
-1.646
-1.554
-0.733
-0.779
-0.829
-0.886
-0.952
-1.029
-1.119
-1.225
-1.353
-1.512
-1.707
-1.949
-2.257
-2.620
-3.003
-3.314
-3.408
-3.244
-2.908
-2.499
-2.146
-1.853
-1.640
-1.484
-1.384
-1.325
-1.304
-1.320
-1.368
-1.448
-1.552
-1.669
-1.788
-1.895
-1.970
-2.007
-2.017
-1.992
-1.941
-1.863
-1.756
-0.745
-0.792
-0.845
-0.906
-0.978
-1.063
-1.165
-1.287
-1.433
-1.610
-1.831
-2.121
-2.492
-2.966
-3.509
-3.972
-4.133
-3.894
-3.364
-2.818
-2.343
-1.984
-1.727
-1.550
-1.432
-1.365
-1.342
-1.359
-1.418
-1.511
-1.632
-1.774
-1.920
-2.045
-2.137
-2.196
-2.217
-2.210
-2.172
-2.094
-1.978
-0.749
-0.798
-0.853
-0.916
-0.994
-1.088
-1.201
-1.339
-1.502
-1.699
-1.941
-2.254
-2.663
-3.206
-3.857
-4.453
-4.655
-4.329
-3.677
-3.003
-2.457
-2.057
-1.781
-1.588
-1.459
-1.385
-1.359
-1.378
-1.443
-1.552
-1.695
-1.861
-2.030
-2.172
-2.286
-2.350
-2.392
-2.401
-2.383
-2.320
-2.198
-0.746
-0.793
-0.848
-0.914
-0.997
-1.099
-1.228
-1.387
-1.575
-1.788
-2.031
-2.331
-2.714
-3.223
-3.846
-4.421
-4.639
-4.311
-3.644
-2.982
-2.457
-2.065
-1.785
-1.591
-1.458
-1.377
-1.348
-1.370
-1.443
-1.570
-1.739
-1.936
-2.128
-2.293
-2.408
-2.487
-2.534
-2.567
-2.567
-2.514
-2.388
-0.732
-0.776
-0.828
-0.892
-0.977
-1.091
-1.243
-1.430
-1.656
-1.895
-2.135
-2.381
-2.676
-3.048
-3.500
-3.906
-4.039
-3.780
-3.289
-2.764
-2.324
-1.990
-1.746
-1.564
-1.428
-1.342
-1.304
-1.325
-1.413
-1.567
-1.782
-2.030
-2.271
-2.466
-2.577
-2.620
-2.648
-2.670
-2.682
-2.645
-2.505
-0.706
-0.743
-0.788
-0.848
-0.930
-1.051
-1.231
-1.479
-1.777
-2.082
-2.316
-2.475
-2.602
-2.760
-2.962
-3.155
-3.207
-3.056
-2.750
-2.405
-2.108
-1.866
-1.666
-1.501
-1.364
-1.263
-1.213
-1.230
-1.336
-1.539
-1.839
-2.215
-2.580
-2.830
-2.902
-2.833
-2.761
-2.719
-2.699
-2.647
-2.506
-0.666
-0.693
-0.724
-0.769
-0.838
-0.959
-1.168
-1.506
-1.974
-2.428
-2.698
-2.713
-2.577
-2.475
-2.431
-2.442
-2.418
-2.327
-2.186
-2.015
-1.852
-1.705
-1.558
-1.414
-1.268
-1.140
-1.058
-1.059
-1.191
-1.473
-1.932
-2.584
-3.306
-3.768
-3.669
-3.269
-2.916
-2.723
-2.628
-2.534
-2.398
-0.612
-0.622
-0.633
-0.651
-0.691
-0.776
-0.982
-1.439
-2.209
-3.068
-3.476
-3.188
-2.657
-2.210
-1.949
-1.815
-1.750
-1.712
-1.683
-1.638
-1.587
-1.524
-1.427
-1.297
-1.139
-0.964
-0.817
-0.775
-0.932
-1.330
-2.041
-3.260
-5.099
-6.447
-5.567
-4.062
-3.137
-2.686
-2.476
-2.339
-2.196
-0.545
-0.532
-0.515
-0.491
-0.465
-0.442
-0.493
-0.962
-2.231
-3.873
-4.555
-3.794
-2.676
-1.902
-1.474
-1.264
-1.188
-1.197
-1.236
-1.284
-1.321
-1.320
-1.275
-1.161
-0.981
-0.748
-0.496
-0.359
-0.538
-1.062
-2.014
-4.080
-8.983
-11.957
-9.757
-5.104
-3.295
-2.578
-2.273
-2.101
-1.952
-0.467
-0.428
-0.372
-0.296
-0.173
0.079
0.776
0.700
-1.180
-3.859
-4.869
-3.802
-2.314
-1.366
-0.921
-0.763
-0.733
-0.774
-0.857
-0.950
-1.039
-1.102
-1.093
-1.006
-0.825
-0.556
-0.220
0.030
-0.155
-0.693
-1.630
-3.916
-10.043
-13.412
-10.943
-5.239
-3.150
-2.368
-2.022
-1.846
-1.712
-0.386
-0.315
-0.212
-0.060
0.158
0.593
1.788
2.773
0.154
-2.539
-3.486
-2.741
-1.496
-0.612
-0.322
-0.331
-0.384
-0.456
-0.544
-0.647
-0.769
-0.864
-0.900
-0.845
-0.692
-0.456
-0.154
0.062
-0.046
-0.409
-0.994
-2.485
-5.751
-8.777
-6.679
-3.955
-2.633
-2.030
-1.748
-1.596
-1.486
-0.306
-0.197
-0.044
0.211
0.560
0.803
1.599
1.649
0.408
-1.427
-1.950
-1.536
-0.649
0.034
0.128
-0.017
-0.137
-0.229
-0.303
-0.395
-0.517
-0.639
-0.706
-0.696
-0.595
-0.432
-0.246
-0.115
-0.153
-0.312
-0.598
-1.313
-2.538
-3.452
-3.255
-2.535
-1.977
-1.653
-1.474
-1.368
-1.285
-0.235
-0.068
0.097
0.407
0.917
0.824
0.574
0.347
-0.278
-0.891
-1.072
-0.757
-0.144
0.350
0.383
0.187
0.025
-0.059
-0.111
-0.182
-0.295
-0.437
-0.538
-0.569
-0.528
-0.438
-0.332
-0.265
-0.262
-0.330
-0.483
-0.809
-1.293
-1.683
-1.770
-1.635
-1.459
-1.328
-1.237
-1.174
-1.120
-0.211
-0.050
0.079
0.258
0.513
0.408
0.102
-0.164
-0.441
-0.647
-0.636
-0.323
0.297
0.961
0.829
0.400
0.167
0.077
0.054
0.017
-0.097
-0.262
-0.401
-0.473
-0.478
-0.441
-0.391
-0.355
-0.346
-0.373
-0.446
-0.594
-0.807
-0.996
-1.108
-1.134
-1.113
-1.083
-1.052
-1.018
-0.985
-0.276
-0.151
-0.088
-0.031
0.022
-0.038
-0.189
-0.347
-0.480
-0.542
-0.452
-0.111
0.810
1.561
1.425
0.620
0.302
0.221
0.212
0.185
0.061
-0.142
-0.315
-0.418
-0.451
-0.448
-0.426
-0.407
-0.401
-0.411
-0.446
-0.513
-0.612
-0.723
-0.818
-0.878
-0.907
-0.917
-0.914
-0.902
-0.882
-0.358
-0.308
-0.271
-0.248
-0.247
-0.288
-0.367
-0.454
-0.518
-0.531
-0.437
-0.142
0.576
1.302
1.284
0.607
0.438
0.406
0.369
0.287
0.113
-0.114
-0.294
-0.401
-0.443
-0.451
-0.447
-0.441
-0.443
-0.454
-0.473
-0.511
-0.567
-0.634
-0.702
-0.755
-0.795
-0.816
-0.823
-0.819
-0.806
-0.420
-0.400
-0.388
-0.385
-0.398
-0.431
-0.479
-0.533
-0.576
-0.583
-0.527
-0.366
-0.046
0.321
0.440
0.495
0.663
0.742
0.619
0.362
0.076
-0.178
-0.343
-0.426
-0.457
-0.464
-0.461
-0.468
-0.482
-0.503
-0.527
-0.556
-0.592
-0.636
-0.679
-0.717
-0.746
-0.760
-0.767
-0.763
-0.752
-0.466
-0.463
-0.464
-0.472
-0.491
-0.521
-0.560
-0.603
-0.646
-0.683
-0.693
-0.658
-0.548
-0.341
0.001
0.548
1.257
1.627
1.259
0.571
0.006
-0.322
-0.467
-0.496
-0.482
-0.464
-0.463
-0.484
-0.518
-0.560
-0.601
-0.633
-0.663
-0.686
-0.707
-0.723
-0.734
-0.738
-0.737
-0.730
-0.717
-0.502
-0.508
-0.518
-0.533
-0.554
-0.583
-0.623
-0.671
-0.733
-0.808
-0.908
-1.018
-1.098
-1.000
-0.491
0.755
2.783
4.196
2.874
0.877
-0.244
-0.658
-0.704
-0.610
-0.508
-0.441
-0.432
-0.477
-0.545
-0.621
-0.684
-0.730
-0.753
-0.763
-0.762
-0.754
-0.746
-0.736
-0.724
-0.711
-0.695
-0.531
-0.544
-0.558
-0.578
-0.602
-0.634
-0.677
-0.736
-0.823
-0.956
-1.172
-1.509
-1.953
-2.269
-1.727
0.443
5.188
8.088
5.346
0.618
-1.218
-1.442
-1.124
-0.759
-0.491
-0.352
-0.339
-0.423
-0.549
-0.673
-0.770
-0.831
-0.855
-0.845
-0.824
-0.797
-0.771
-0.746
-0.725
-0.704
-0.683
-0.555
-0.573
-0.592
-0.615
-0.642
-0.678
-0.725
-0.796
-0.908
-1.099
-1.452
-2.118
-3.372
-5.138
-5.284
-1.796
3.839
6.889
3.583
-2.279
-4.188
-3.080
-1.753
-0.895
-0.395
-0.138
-0.145
-0.315
-0.524
-0.704
-0.842
-0.921
-0.945
-0.925
-0.885
-0.838
-0.798
-0.760
-0.730
-0.703
-0.678
-0.578
-0.599
-0.621
-0.647
-0.677
-0.715
-0.766
-0.844
-0.975
-1.209
-1.670
-2.636
-4.962
-10.175
-10.927
-6.014
-0.709
1.036
-2.064
-8.526
-9.831
-5.572
-2.289
-0.897
-0.200
0.158
0.107
-0.191
-0.486
-0.720
-0.886
-0.980
-1.005
-0.979
-0.930
-0.872
-0.820
-0.775
-0.738
-0.705
-0.677
-0.600
-0.624
-0.649
-0.677
-0.710
-0.750
-0.802
-0.882
-1.015
-1.253
-1.722
-2.706
-5.128
-10.379
-11.376
-7.052
-2.887
-2.115
-4.592
-10.181
-10.826
-5.912
-1.965
-0.571
-0.013
0.276
0.179
-0.155
-0.469
-0.716
-0.896
-0.997
-1.030
-1.001
-0.950
-0.890
-0.834
-0.786
-0.744
-0.709
-0.678
-0.622
-0.649
-0.677
-0.708
-0.743
-0.783
-0.835
-0.911
-1.031
-1.239
-1.609
-2.324
-3.699
-5.811
-6.552
-4.660
-2.962
-2.649
-3.835
-6.183
-6.389
-3.213
-0.711
-0.073
0.019
0.092
-0.005
-0.245
-0.499
-0.718
-0.880
-0.977
-1.012
-0.993
-0.948
-0.894
-0.842
-0.793
-0.751
-0.714
-0.681
-0.646
-0.676
-0.708
-0.741
-0.777
-0.818
-0.869
-0.937
-1.036
-1.188
-1.443
-1.855
-2.480
-3.141
-3.326
-2.878
-2.368
-2.235
-2.586
-3.057
-2.794
-1.516
-0.265
-0.038
-0.127
-0.175
-0.254
-0.395
-0.567
-0.727
-0.863
-0.945
-0.975
-0.967
-0.932
-0.888
-0.840
-0.796
-0.756
-0.720
-0.686
-0.672
-0.706
-0.741
-0.778
-0.817
-0.859
-0.907
-0.965
-1.044
-1.152
-1.304
-1.518
-1.780
-2.020
-2.079
-1.957
-1.783
-1.708
-1.784
-1.839
-1.638
-1.093
-0.576
-0.380
-0.383
-0.407
-0.459
-0.539
-0.642
-0.756
-0.851
-0.914
-0.942
-0.939
-0.915
-0.880
-0.839
-0.799
-0.762
-0.727
-0.693
-0.701
-0.739
-0.779
-0.821
-0.864
-0.908
-0.955
-1.005
-1.066
-1.137
-1.225
-1.333
-1.445
-1.523
-1.528
-1.454
-1.335
-1.268
-1.275
-1.291
-1.209
-1.012
-0.790
-0.659
-0.604
-0.599
-0.618
-0.661
-0.724
-0.793
-0.855
-0.899
-0.919
-0.918
-0.901
-0.873
-0.840
-0.805
-0.770
-0.735
-0.702
-0.734
-0.778
-0.824
-0.872
-0.920
-0.968
-1.017
-1.062
-1.110
-1.158
-1.206
-1.252
-1.285
-1.291
-1.254
-1.160
-1.026
-0.919
-0.924
-0.999
-1.034
-0.988
-0.900
-0.819
-0.765
-0.744
-0.745
-0.764
-0.798
-0.838
-0.874
-0.902
-0.915
-0.913
-0.899
-0.877
-0.848
-0.816
-0.783
-0.749
-0.715
-0.771
-0.822
-0.876
-0.931
-0.988
-1.043
-1.095
-1.140
-1.181
-1.212
-1.231
-1.238
-1.225
-1.189
-1.120
-1.006
-0.846
-0.715
-0.742
-0.874
-0.969
-0.993
-0.971
-0.921
-0.883
-0.859
-0.851
-0.857
-0.870
-0.889
-0.909
-0.922
-0.929
-0.925
-0.912
-0.892
-0.865
-0.835
-0.803
-0.768
-0.733
-0.812
-0.872
-0.936
-1.003
-1.068
-1.134
-1.193
-1.243
-1.279
-1.299
-1.296
-1.265
-1.211
-1.135
-1.047
-0.943
-0.817
-0.737
-0.770
-0.892
-0.998
-1.045
-1.044
-1.015
-0.987
-0.962
-0.947
-0.942
-0.943
-0.949
-0.956
-0.962
-0.960
-0.955
-0.943
-0.923
-0.897
-0.865
-0.830
-0.793
-0.755
-0.857
-0.929
-1.004
-1.085
-1.165
-1.243
-1.316
-1.375
-1.413
-1.421
-1.392
-1.318
-1.197
-1.058
-0.942
-0.888
-0.857
-0.856
-0.915
-1.017
-1.102
-1.140
-1.141
-1.118
-1.090
-1.061
-1.043
-1.031
-1.023
-1.019
-1.019
-1.017
-1.014
-1.006
-0.991
-0.970
-0.942
-0.906
-0.868
-0.826
-0.783
-0.907
-0.991
-1.082
-1.179
-1.278
-1.378
-1.468
-1.542
-1.588
-1.588
-1.528
-1.379
-1.127
-0.806
-0.613
-0.691
-0.842
-0.978
-1.090
-1.198
-1.264
-1.285
-1.271
-1.239
-1.203
-1.170
-1.144
-1.126
-1.112
-1.106
-1.102
-1.098
-1.092
-1.083
-1.065
-1.038
-1.005
-0.963
-0.916
-0.868
-0.818
-0.958
-1.055
-1.164
-1.285
-1.409
-1.534
-1.652
-1.748
-1.813
-1.818
-1.728
-1.472
-0.930
-0.001
0.614
-0.057
-0.770
-1.130
-1.332
-1.449
-1.492
-1.477
-1.434
-1.383
-1.330
-1.286
-1.253
-1.230
-1.217
-1.211
-1.207
-1.206
-1.200
-1.190
-1.167
-1.132
-1.088
-1.036
-0.978
-0.918
-0.860
-1.008
-1.124
-1.251
-1.394
-1.549
-1.711
-1.867
-2.006
-2.104
-2.129
-2.029
-1.679
-0.731
1.493
2.461
1.301
-0.806
-1.489
-1.745
-1.823
-1.804
-1.728
-1.635
-1.546
-1.472
-1.413
-1.373
-1.349
-1.339
-1.337
-1.345
-1.349
-1.348
-1.336
-1.307
-1.259
-1.198
-1.129
-1.052
-0.979
-0.907
-1.058
-1.187
-1.337
-1.509
-1.700
-1.899
-2.107
-2.307
-2.470
-2.561
-2.503
-2.148
-1.142
1.143
2.200
0.836
-1.427
-2.202
-2.411
-2.374
-2.232
-2.044
-1.873
-1.731
-1.623
-1.546
-1.500
-1.480
-1.480
-1.494
-1.519
-1.539
-1.548
-1.530
-1.490
-1.423
-1.336
-1.238
-1.142
-1.047
-0.959
-1.099
-1.245
-1.416
-1.617
-1.844
-2.095
-2.369
-2.657
-2.929
-3.159
-3.232
-2.983
-2.217
-0.923
-0.195
-1.421
-2.783
-3.422
-3.461
-3.180
-2.788
-2.431
-2.142
-1.926
-1.777
-1.681
-1.631
-1.618
-1.635
-1.675
-1.727
-1.779
-1.801
-1.786
-1.724
-1.626
-1.498
-1.366
-1.239
-1.120
-1.014
-1.133
-1.292
-1.481
-1.705
-1.972
-2.280
-2.631
-3.038
-3.497
-3.980
-4.353
-4.296
-3.403
-1.676
-0.999
-2.856
-4.736
-5.508
-5.179
-4.336
-3.500
-2.873
-2.425
-2.121
-1.924
-1.810
-1.756
-1.755
-1.799
-1.873
-1.972
-2.057
-2.108
-2.092
-2.007
-1.858
-1.686
-1.507
-1.344
-1.195
-1.069
-1.154
-1.321
-1.523
-1.772
-2.066
-2.426
-2.862
-3.428
-4.160
-5.120
-6.152
-6.656
-5.230
-1.427
-0.193
-3.523
-8.215
-9.583
-8.098
-5.955
-4.345
-3.325
-2.688
-2.291
-2.053
-1.920
-1.867
-1.883
-1.955
-2.071
-2.222
-2.366
-2.447
-2.432
-2.309
-2.110
-1.873
-1.644
-1.439
-1.265
-1.116
-1.159
-1.331
-1.541
-1.797
-2.118
-2.519
-3.033
-3.751
-4.818
-6.529
-9.068
-11.408
-9.960
-4.555
-2.478
-6.851
-15.014
-17.979
-12.651
-7.757
-5.100
-3.679
-2.890
-2.415
-2.145
-1.999
-1.950
-1.981
-2.082
-2.246
-2.443
-2.645
-2.768
-2.757
-2.599
-2.330
-2.042
-1.762
-1.521
-1.318
-1.154
-0.724
-0.763
-0.804
-0.849
-0.897
-0.951
-1.011
-1.078
-1.155
-1.242
-1.344
-1.456
-1.577
-1.700
-1.807
-1.879
-1.902
-1.860
-1.774
-1.659
-1.540
-1.428
-1.337
-1.269
-1.224
-1.206
-1.213
-1.245
-1.302
-1.379
-1.479
-1.588
-1.699
-1.790
-1.849
-1.872
-1.854
-1.806
-1.739
-1.650
-1.548
-0.746
-0.788
-0.833
-0.881
-0.935
-0.994
-1.062
-1.140
-1.230
-1.336
-1.460
-1.604
-1.761
-1.936
-2.090
-2.199
-2.232
-2.173
-2.041
-1.877
-1.707
-1.555
-1.435
-1.348
-1.293
-1.270
-1.278
-1.318
-1.389
-1.489
-1.616
-1.766
-1.912
-2.039
-2.122
-2.158
-2.138
-2.091
-2.013
-1.910
-1.789
-0.765
-0.809
-0.856
-0.909
-0.967
-1.033
-1.107
-1.197
-1.300
-1.423
-1.570
-1.745
-1.951
-2.173
-2.392
-2.552
-2.599
-2.515
-2.327
-2.093
-1.869
-1.674
-1.523
-1.418
-1.351
-1.322
-1.331
-1.378
-1.464
-1.589
-1.749
-1.931
-2.121
-2.289
-2.398
-2.448
-2.440
-2.398
-2.324
-2.224
-2.081
-0.778
-0.822
-0.872
-0.927
-0.990
-1.062
-1.146
-1.245
-1.361
-1.501
-1.666
-1.869
-2.112
-2.390
-2.670
-2.875
-2.935
-2.826
-2.573
-2.275
-1.998
-1.768
-1.590
-1.468
-1.392
-1.359
-1.369
-1.420
-1.520
-1.664
-1.851
-2.071
-2.293
-2.504
-2.640
-2.710
-2.731
-2.710
-2.673
-2.577
-2.422
-0.783
-0.829
-0.879
-0.936
-1.002
-1.078
-1.171
-1.283
-1.413
-1.566
-1.744
-1.960
-2.216
-2.521
-2.828
-3.084
-3.153
-3.010
-2.722
-2.376
-2.067
-1.814
-1.625
-1.493
-1.410
-1.374
-1.383
-1.442
-1.549
-1.711
-1.922
-2.165
-2.421
-2.647
-2.814
-2.907
-2.970
-3.010
-3.018
-2.961
-2.800
-0.779
-0.823
-0.871
-0.928
-0.995
-1.076
-1.179
-1.303
-1.452
-1.618
-1.803
-2.009
-2.258
-2.536
-2.833
-3.061
-3.123
-2.993
-2.697
-2.367
-2.055
-1.813
-1.626
-1.492
-1.404
-1.364
-1.374
-1.433
-1.550
-1.728
-1.958
-2.232
-2.502
-2.738
-2.913
-3.029
-3.129
-3.235
-3.320
-3.328
-3.151
-0.764
-0.804
-0.846
-0.898
-0.962
-1.047
-1.160
-1.304
-1.480
-1.668
-1.854
-2.035
-2.230
-2.444
-2.661
-2.834
-2.873
-2.747
-2.505
-2.226
-1.969
-1.753
-1.582
-1.456
-1.371
-1.327
-1.331
-1.394
-1.521
-1.721
-1.987
-2.291
-2.603
-2.851
-3.011
-3.107
-3.207
-3.363
-3.518
-3.570
-3.394
-0.734
-0.765
-0.798
-0.839
-0.892
-0.973
-1.095
-1.275
-1.495
-1.731
-1.924
-2.069
-2.169
-2.276
-2.380
-2.459
-2.467
-2.379
-2.207
-2.007
-1.813
-1.645
-1.506
-1.394
-1.307
-1.258
-1.256
-1.314
-1.457
-1.697
-2.030
-2.449
-2.865
-3.153
-3.258
-3.243
-3.254
-3.366
-3.511
-3.566
-3.394
-0.689
-0.704
-0.721
-0.740
-0.770
-0.826
-0.950
-1.172
-1.488
-1.817
-2.053
-2.131
-2.118
-2.083
-2.064
-2.056
-2.023
-1.963
-1.863
-1.743
-1.622
-1.507
-1.401
-1.303
-1.217
-1.151
-1.134
-1.191
-1.354
-1.654
-2.141
-2.826
-3.605
-4.099
-3.985
-3.601
-3.322
-3.267
-3.322
-3.319
-3.172
-0.625
-0.623
-0.612
-0.597
-0.581
-0.582
-0.653
-0.913
-1.392
-1.924
-2.237
-2.236
-2.065
-1.876
-1.736
-1.653
-1.606
-1.561
-1.517
-1.469
-1.415
-1.352
-1.277
-1.193
-1.100
-1.016
-0.973
-1.011
-1.198
-1.593
-2.307
-3.597
-5.634
-7.156
-6.048
-4.388
-3.447
-3.095
-2.992
-2.932
-2.775
-0.543
-0.515
-0.475
-0.416
-0.328
-0.196
-0.089
-0.284
-1.030
-1.907
-2.372
-2.306
-1.964
-1.625
-1.406
-1.286
-1.229
-1.207
-1.204
-1.206
-1.200
-1.178
-1.136
-1.066
-0.968
-0.861
-0.782
-0.796
-0.989
-1.451
-2.402
-4.618
-10.552
-13.301
-11.046
-5.480
-3.542
-2.858
-2.619
-2.494
-2.358
-0.448
-0.392
-0.318
-0.215
-0.045
0.283
0.937
1.324
-0.075
-1.557
-2.228
-2.124
-1.692
-1.292
-1.045
-0.932
-0.895
-0.895
-0.923
-0.957
-0.989
-1.001
-0.985
-0.932
-0.837
-0.717
-0.610
-0.594
-0.766
-1.212
-2.181
-4.667
-11.005
-16.371
-11.681
-5.620
-3.310
-2.536
-2.242
-2.101
-1.979
-0.344
-0.257
-0.158
-0.024
0.188
0.648
1.903
2.197
0.989
-0.991
-1.711
-1.655
-1.255
-0.888
-0.681
-0.616
-0.611
-0.637
-0.680
-0.731
-0.782
-0.825
-0.833
-0.798
-0.723
-0.614
-0.513
-0.477
-0.595
-0.925
-1.624
-3.237
-6.711
-9.899
-7.298
-4.076
-2.686
-2.120
-1.876
-1.753
-1.653
-0.244
-0.123
-0.010
0.123
0.318
0.631
1.360
1.739
0.642
-0.638
-1.144
-1.098
-0.788
-0.496
-0.358
-0.347
-0.384
-0.429
-0.475
-0.532
-0.597
-0.654
-0.689
-0.679
-0.630
-0.551
-0.473
-0.443
-0.503
-0.688
-1.072
-1.801
-2.848
-3.572
-3.257
-2.513
-1.972
-1.694
-1.547
-1.465
-1.393
-0.155
0.016
0.121
0.187
0.314
0.405
0.487
0.419
-0.036
-0.533
-0.749
-0.671
-0.415
-0.171
-0.086
-0.130
-0.197
-0.252
-0.303
-0.356
-0.429
-0.502
-0.560
-0.577
-0.558
-0.513
-0.463
-0.438
-0.456
-0.536
-0.706
-0.992
-1.342
-1.614
-1.666
-1.553
-1.431
-1.338
-1.276
-1.231
-1.189
-0.126
0.065
0.107
0.108
0.144
0.132
0.050
-0.090
-0.297
-0.490
-0.534
-0.394
-0.106
0.168
0.197
0.073
-0.034
-0.095
-0.142
-0.198
-0.280
-0.374
-0.452
-0.496
-0.502
-0.485
-0.457
-0.438
-0.437
-0.459
-0.512
-0.610
-0.745
-0.895
-1.009
-1.059
-1.082
-1.082
-1.072
-1.055
-1.032
-0.227
-0.099
-0.051
-0.077
-0.080
-0.118
-0.198
-0.304
-0.405
-0.471
-0.438
-0.255
0.100
0.462
0.451
0.245
0.127
0.070
0.021
-0.049
-0.154
-0.272
-0.376
-0.438
-0.466
-0.466
-0.455
-0.442
-0.432
-0.430
-0.432
-0.455
-0.518
-0.620
-0.733
-0.825
-0.884
-0.913
-0.928
-0.928
-0.915
-0.334
-0.282
-0.255
-0.253
-0.267
-0.301
-0.357
-0.424
-0.478
-0.498
-0.444
-0.275
0.037
0.361
0.416
0.334
0.315
0.308
0.241
0.110
-0.053
-0.212
-0.334
-0.409
-0.442
-0.451
-0.454
-0.451
-0.449
-0.447
-0.441
-0.445
-0.480
-0.553
-0.644
-0.723
-0.783
-0.818
-0.836
-0.840
-0.832
-0.411
-0.390
-0.381
-0.381
-0.396
-0.425
-0.465
-0.509
-0.545
-0.559
-0.527
-0.424
-0.234
-0.004
0.193
0.413
0.665
0.777
0.644
0.351
0.043
-0.187
-0.332
-0.405
-0.431
-0.440
-0.447
-0.461
-0.480
-0.497
-0.510
-0.526
-0.553
-0.600
-0.653
-0.708
-0.745
-0.769
-0.781
-0.783
-0.774
-0.464
-0.460
-0.461
-0.469
-0.485
-0.510
-0.545
-0.583
-0.621
-0.657
-0.675
-0.663
-0.587
-0.394
-0.011
0.674
1.546
2.058
1.635
0.799
0.139
-0.219
-0.378
-0.425
-0.420
-0.414
-0.428
-0.466
-0.520
-0.574
-0.622
-0.654
-0.678
-0.698
-0.720
-0.737
-0.750
-0.756
-0.755
-0.750
-0.737
-0.505
-0.509
-0.518
-0.531
-0.551
-0.576
-0.608
-0.650
-0.706
-0.779
-0.880
-1.003
-1.097
-1.008
-0.398
1.153
4.042
6.529
4.328
1.560
0.165
-0.377
-0.501
-0.456
-0.379
-0.336
-0.355
-0.438
-0.553
-0.667
-0.764
-0.819
-0.836
-0.834
-0.814
-0.796
-0.779
-0.764
-0.749
-0.733
-0.717
-0.536
-0.548
-0.562
-0.579
-0.601
-0.627
-0.663
-0.713
-0.789
-0.919
-1.135
-1.501
-2.020
-2.387
-1.745
1.163
7.878
12.696
8.453
2.120
-0.247
-0.797
-0.724
-0.480
-0.247
-0.117
-0.163
-0.341
-0.558
-0.763
-0.920
-1.009
-1.014
-0.977
-0.921
-0.867
-0.822
-0.785
-0.755
-0.728
-0.706
-0.563
-0.580
-0.597
-0.618
-0.641
-0.670
-0.710
-0.770
-0.868
-1.053
-1.418
-2.133
-3.627
-6.170
-6.579
-1.643
6.470
11.342
7.291
0.738
-1.583
-1.610
-0.994
-0.414
0.105
0.454
0.305
-0.117
-0.516
-0.837
-1.067
-1.183
-1.189
-1.118
-1.021
-0.933
-0.863
-0.808
-0.766
-0.732
-0.702
-0.587
-0.607
-0.629
-0.652
-0.678
-0.708
-0.752
-0.817
-0.933
-1.153
-1.618
-2.700
-5.744
-11.741
-13.684
-7.782
0.323
3.675
1.284
-2.358
-3.612
-2.425
-1.016
-0.104
0.771
1.726
1.193
0.196
-0.427
-0.851
-1.151
-1.295
-1.295
-1.208
-1.092
-0.983
-0.895
-0.829
-0.777
-0.737
-0.703
-0.610
-0.633
-0.658
-0.685
-0.713
-0.746
-0.790
-0.855
-0.972
-1.192
-1.654
-2.738
-5.814
-11.894
-14.127
-9.041
-2.660
-1.017
-1.879
-3.832
-4.123
-1.973
0.136
0.631
1.168
1.943
1.501
0.316
-0.366
-0.822
-1.145
-1.305
-1.315
-1.233
-1.117
-1.005
-0.913
-0.842
-0.788
-0.742
-0.705
-0.634
-0.661
-0.689
-0.717
-0.748
-0.782
-0.826
-0.887
-0.988
-1.172
-1.534
-2.278
-3.867
-6.752
-7.976
-5.108
-2.772
-2.009
-2.333
-3.022
-2.610
-0.157
1.742
1.717
0.956
1.019
0.693
0.107
-0.386
-0.779
-1.071
-1.227
-1.254
-1.197
-1.098
-1.001
-0.917
-0.849
-0.794
-0.748
-0.708
-0.660
-0.690
-0.721
-0.753
-0.788
-0.823
-0.865
-0.921
-1.002
-1.136
-1.361
-1.758
-2.393
-3.142
-3.360
-2.841
-2.166
-1.841
-1.906
-1.995
-1.444
0.452
1.643
1.498
0.485
0.259
0.086
-0.178
-0.466
-0.752
-0.979
-1.115
-1.152
-1.124
-1.057
-0.980
-0.910
-0.849
-0.797
-0.752
-0.714
-0.687
-0.722
-0.757
-0.794
-0.832
-0.870
-0.911
-0.961
-1.024
-1.112
-1.244
-1.437
-1.677
-1.897
-1.971
-1.815
-1.587
-1.430
-1.401
-1.381
-1.082
-0.382
0.271
0.189
-0.057
-0.182
-0.277
-0.410
-0.581
-0.764
-0.925
-1.025
-1.062
-1.052
-1.009
-0.955
-0.900
-0.848
-0.801
-0.759
-0.721
-0.718
-0.759
-0.800
-0.842
-0.885
-0.927
-0.969
-1.014
-1.064
-1.122
-1.195
-1.283
-1.373
-1.435
-1.425
-1.308
-1.109
-0.948
-0.942
-1.001
-0.973
-0.785
-0.559
-0.448
-0.450
-0.477
-0.522
-0.591
-0.690
-0.800
-0.901
-0.969
-1.000
-0.999
-0.973
-0.936
-0.892
-0.850
-0.808
-0.768
-0.731
-0.754
-0.801
-0.850
-0.899
-0.950
-0.997
-1.043
-1.087
-1.127
-1.166
-1.203
-1.234
-1.254
-1.246
-1.167
-0.991
-0.671
-0.328
-0.397
-0.707
-0.892
-0.908
-0.824
-0.731
-0.690
-0.676
-0.693
-0.731
-0.786
-0.848
-0.906
-0.949
-0.971
-0.971
-0.956
-0.928
-0.894
-0.858
-0.819
-0.781
-0.744
-0.795
-0.851
-0.908
-0.968
-1.027
-1.084
-1.137
-1.182
-1.221
-1.247
-1.258
-1.255
-1.229
-1.170
-1.056
-0.822
-0.380
0.198
0.015
-0.534
-0.840
-0.943
-0.930
-0.882
-0.844
-0.825
-0.827
-0.845
-0.870
-0.902
-0.933
-0.957
-0.970
-0.969
-0.958
-0.937
-0.909
-0.875
-0.838
-0.801
-0.763
-0.841
-0.907
-0.977
-1.050
-1.122
-1.193
-1.256
-1.309
-1.345
-1.364
-1.355
-1.314
-1.248
-1.149
-1.014
-0.805
-0.463
-0.106
-0.227
-0.625
-0.884
-0.996
-1.015
-0.994
-0.967
-0.949
-0.942
-0.943
-0.951
-0.964
-0.977
-0.988
-0.994
-0.993
-0.984
-0.965
-0.938
-0.906
-0.868
-0.828
-0.787
-0.893
-0.971
-1.056
-1.145
-1.238
-1.325
-1.406
-1.470
-1.510
-1.518
-1.486
-1.404
-1.266
-1.107
-0.952
-0.813
-0.660
-0.545
-0.631
-0.848
-1.021
-1.105
-1.124
-1.112
-1.086
-1.064
-1.050
-1.042
-1.038
-1.038
-1.040
-1.043
-1.046
-1.044
-1.032
-1.015
-0.988
-0.951
-0.909
-0.865
-0.819
-0.949
-1.043
-1.146
-1.258
-1.373
-1.487
-1.592
-1.676
-1.724
-1.726
-1.667
-1.508
-1.234
-0.891
-0.667
-0.655
-0.684
-0.694
-0.839
-1.059
-1.204
-1.262
-1.266
-1.245
-1.214
-1.187
-1.163
-1.148
-1.136
-1.129
-1.128
-1.125
-1.127
-1.125
-1.113
-1.092
-1.058
-1.015
-0.967
-0.913
-0.859
-1.008
-1.120
-1.246
-1.384
-1.531
-1.680
-1.816
-1.931
-2.004
-2.011
-1.917
-1.649
-1.090
-0.134
0.530
-0.043
-0.584
-0.734
-1.010
-1.307
-1.437
-1.464
-1.441
-1.398
-1.354
-1.314
-1.287
-1.266
-1.253
-1.247
-1.246
-1.249
-1.251
-1.247
-1.233
-1.204
-1.158
-1.101
-1.038
-0.972
-0.906
-1.068
-1.199
-1.351
-1.520
-1.708
-1.902
-2.086
-2.249
-2.360
-2.393
-2.281
-1.919
-0.949
1.326
2.288
1.296
-0.663
-1.193
-1.490
-1.700
-1.752
-1.717
-1.644
-1.568
-1.504
-1.453
-1.420
-1.402
-1.394
-1.399
-1.408
-1.422
-1.434
-1.430
-1.408
-1.360
-1.295
-1.213
-1.129
-1.044
-0.963
-1.125
-1.276
-1.456
-1.661
-1.896
-2.142
-2.393
-2.622
-2.811
-2.907
-2.846
-2.471
-1.421
0.936
2.007
0.835
-1.319
-2.003
-2.229
-2.248
-2.160
-2.023
-1.878
-1.756
-1.664
-1.599
-1.563
-1.554
-1.566
-1.593
-1.631
-1.669
-1.694
-1.693
-1.650
-1.574
-1.470
-1.357
-1.240
-1.127
-1.025
-1.174
-1.345
-1.552
-1.793
-2.074
-2.384
-2.721
-3.048
-3.362
-3.604
-3.693
-3.431
-2.629
-1.219
-0.379
-1.373
-2.524
-3.071
-3.144
-2.956
-2.662
-2.373
-2.133
-1.952
-1.823
-1.746
-1.713
-1.720
-1.761
-1.830
-1.924
-2.006
-2.062
-2.061
-1.992
-1.856
-1.697
-1.525
-1.363
-1.219
-1.091
-1.212
-1.399
-1.627
-1.903
-2.231
-2.610
-3.032
-3.509
-4.024
-4.577
-5.023
-5.007
-4.107
-2.274
-1.332
-2.602
-3.958
-4.527
-4.376
-3.842
-3.258
-2.761
-2.391
-2.141
-1.977
-1.885
-1.860
-1.893
-1.976
-2.109
-2.282
-2.447
-2.560
-2.560
-2.427
-2.217
-1.961
-1.719
-1.500
-1.315
-1.159
-1.234
-1.433
-1.676
-1.975
-2.340
-2.773
-3.296
-3.950
-4.793
-5.941
-7.379
-8.214
-6.776
-2.497
-0.757
-2.879
-5.855
-6.675
-6.067
-4.919
-3.880
-3.138
-2.631
-2.306
-2.104
-2.006
-1.992
-2.052
-2.190
-2.403
-2.677
-2.965
-3.161
-3.165
-2.959
-2.624
-2.255
-1.913
-1.634
-1.403
-1.219
-1.240
-1.441
-1.689
-1.999
-2.384
-2.861
-3.471
-4.294
-5.566
-7.778
-11.825
-16.892
-15.150
-6.798
-3.035
-4.947
-8.456
-9.376
-7.944
-5.938
-4.419
-3.432
-2.803
-2.424
-2.198
-2.094
-2.092
-2.182
-2.370
-2.671
-3.068
-3.494
-3.803
-3.814
-3.503
-3.025
-2.520
-2.087
-1.743
-1.474
-1.266
-0.759
-0.797
-0.837
-0.879
-0.923
-0.970
-1.019
-1.074
-1.135
-1.202
-1.276
-1.359
-1.441
-1.526
-1.595
-1.639
-1.649
-1.623
-1.567
-1.490
-1.408
-1.333
-1.271
-1.228
-1.206
-1.208
-1.235
-1.291
-1.376
-1.491
-1.636
-1.797
-1.955
-2.095
-2.177
-2.196
-2.161
-2.083
-1.979
-1.861
-1.730
-0.784
-0.826
-0.868
-0.914
-0.961
-1.012
-1.068
-1.131
-1.201
-1.280
-1.370
-1.472
-1.580
-1.686
-1.780
-1.843
-1.857
-1.822
-1.742
-1.637
-1.529
-1.431
-1.353
-1.296
-1.269
-1.270
-1.304
-1.373
-1.480
-1.630
-1.819
-2.037
-2.267
-2.463
-2.588
-2.619
-2.574
-2.479
-2.359
-2.215
-2.051
-0.805
-0.849
-0.894
-0.943
-0.993
-1.049
-1.111
-1.179
-1.259
-1.352
-1.455
-1.576
-1.707
-1.845
-1.963
-2.049
-2.073
-2.021
-1.918
-1.781
-1.641
-1.518
-1.421
-1.354
-1.320
-1.320
-1.361
-1.440
-1.569
-1.752
-1.989
-2.277
-2.582
-2.864
-3.036
-3.072
-3.022
-2.922
-2.803
-2.656
-2.461
-0.822
-0.867
-0.914
-0.964
-1.016
-1.075
-1.142
-1.219
-1.307
-1.408
-1.527
-1.663
-1.814
-1.970
-2.121
-2.221
-2.250
-2.187
-2.056
-1.888
-1.728
-1.582
-1.470
-1.395
-1.356
-1.354
-1.397
-1.487
-1.632
-1.842
-2.128
-2.468
-2.844
-3.186
-3.417
-3.480
-3.449
-3.386
-3.323
-3.209
-2.995
-0.830
-0.875
-0.922
-0.971
-1.025
-1.086
-1.159
-1.241
-1.339
-1.451
-1.578
-1.724
-1.884
-2.054
-2.211
-2.320
-2.349
-2.278
-2.134
-1.950
-1.767
-1.612
-1.495
-1.413
-1.370
-1.367
-1.412
-1.508
-1.665
-1.894
-2.202
-2.580
-3.002
-3.382
-3.641
-3.740
-3.780
-3.826
-3.907
-3.893
-3.653
-0.828
-0.871
-0.915
-0.962
-1.013
-1.075
-1.149
-1.242
-1.351
-1.474
-1.608
-1.752
-1.903
-2.062
-2.207
-2.306
-2.329
-2.256
-2.113
-1.933
-1.759
-1.606
-1.486
-1.403
-1.360
-1.356
-1.400
-1.497
-1.662
-1.901
-2.214
-2.600
-3.011
-3.378
-3.639
-3.781
-3.921
-4.183
-4.486
-4.638
-4.396
-0.814
-0.851
-0.889
-0.927
-0.971
-1.027
-1.102
-1.206
-1.333
-1.475
-1.614
-1.749
-1.877
-1.999
-2.112
-2.186
-2.197
-2.129
-2.002
-1.844
-1.689
-1.556
-1.448
-1.369
-1.324
-1.319
-1.360
-1.458
-1.625
-1.868
-2.196
-2.581
-2.973
-3.301
-3.528
-3.676
-3.923
-4.346
-4.911
-5.217
-4.973
-0.783
-0.810
-0.836
-0.859
-0.884
-0.921
-0.991
-1.107
-1.270
-1.447
-1.606
-1.727
-1.820
-1.893
-1.949
-1.986
-1.974
-1.922
-1.820
-1.699
-1.579
-1.468
-1.379
-1.308
-1.266
-1.254
-1.289
-1.386
-1.555
-1.812
-2.171
-2.594
-3.025
-3.337
-3.488
-3.579
-3.793
-4.265
-4.885
-5.257
-5.030
-0.732
-0.743
-0.745
-0.741
-0.730
-0.726
-0.764
-0.892
-1.116
-1.376
-1.582
-1.695
-1.740
-1.748
-1.747
-1.738
-1.716
-1.667
-1.598
-1.523
-1.435
-1.359
-1.286
-1.227
-1.180
-1.165
-1.190
-1.278
-1.458
-1.751
-2.195
-2.772
-3.406
-3.800
-3.799
-3.628
-3.648
-3.934
-4.382
-4.662
-4.495
-0.658
-0.646
-0.618
-0.570
-0.498
-0.406
-0.342
-0.442
-0.794
-1.219
-1.526
-1.647
-1.640
-1.585
-1.527
-1.482
-1.445
-1.409
-1.372
-1.326
-1.279
-1.227
-1.175
-1.127
-1.079
-1.053
-1.066
-1.145
-1.332
-1.677
-2.263
-3.203
-4.467
-5.284
-4.853
-3.960
-3.499
-3.482
-3.675
-3.815
-3.661
-0.558
-0.515
-0.451
-0.354
-0.207
0.034
0.331
0.346
-0.227
-0.954
-1.408
-1.545
-1.501
-1.388
-1.291
-1.225
-1.184
-1.159
-1.143
-1.130
-1.113
-1.088
-1.057
-1.013
-0.969
-0.930
-0.926
-0.990
-1.175
-1.544
-2.266
-3.677
-6.295
-8.595
-6.702
-4.368
-3.318
-3.012
-2.992
-3.010
-2.889
-0.435
-0.354
-0.260
-0.127
0.075
0.436
1.000
1.217
0.379
-0.627
-1.198
-1.366
-1.295
-1.157
-1.039
-0.972
-0.939
-0.931
-0.935
-0.941
-0.947
-0.945
-0.930
-0.899
-0.855
-0.810
-0.792
-0.833
-0.992
-1.338
-2.036
-3.520
-6.647
-9.665
-6.961
-4.118
-2.926
-2.519
-2.417
-2.370
-2.279
-0.288
-0.169
-0.065
0.055
0.252
0.604
1.162
1.404
0.586
-0.402
-0.946
-1.101
-1.030
-0.893
-0.787
-0.737
-0.721
-0.726
-0.742
-0.765
-0.788
-0.805
-0.804
-0.786
-0.750
-0.708
-0.681
-0.703
-0.807
-1.057
-1.538
-2.460
-3.948
-5.029
-4.138
-2.951
-2.299
-2.040
-1.941
-1.892
-1.827
-0.140
0.017
0.100
0.164
0.284
0.493
0.789
0.839
0.322
-0.342
-0.725
-0.826
-0.754
-0.638
-0.558
-0.525
-0.529
-0.547
-0.572
-0.606
-0.638
-0.668
-0.687
-0.682
-0.659
-0.626
-0.599
-0.602
-0.654
-0.786
-1.021
-1.375
-1.742
-1.884
-1.892
-1.797
-1.670
-1.592
-1.559
-1.531
-1.489
-0.055
0.138
0.187
0.167
0.192
0.258
0.314
0.241
-0.036
-0.370
-0.573
-0.599
-0.516
-0.411
-0.350
-0.342
-0.362
-0.385
-0.420
-0.458
-0.503
-0.548
-0.579
-0.592
-0.586
-0.563
-0.539
-0.527
-0.539
-0.576
-0.631
-0.706
-0.759
-0.830
-0.984
-1.144
-1.219
-1.258
-1.265
-1.267
-1.245
-0.087
0.093
0.126
0.062
0.041
0.025
-0.011
-0.104
-0.252
-0.404
-0.477
-0.446
-0.334
-0.220
-0.169
-0.176
-0.206
-0.236
-0.271
-0.320
-0.379
-0.440
-0.488
-0.517
-0.523
-0.515
-0.498
-0.480
-0.462
-0.439
-0.397
-0.331
-0.328
-0.440
-0.642
-0.821
-0.950
-1.019
-1.059
-1.071
-1.063
-0.207
-0.100
-0.076
-0.106
-0.135
-0.168
-0.218
-0.293
-0.373
-0.435
-0.441
-0.371
-0.230
-0.096
-0.038
-0.033
-0.051
-0.068
-0.109
-0.179
-0.263
-0.347
-0.413
-0.458
-0.476
-0.476
-0.467
-0.452
-0.425
-0.379
-0.290
-0.179
-0.141
-0.281
-0.493
-0.677
-0.797
-0.875
-0.919
-0.936
-0.936
-0.324
-0.276
-0.258
-0.266
-0.287
-0.318
-0.359
-0.409
-0.453
-0.476
-0.458
-0.379
-0.242
-0.092
0.014
0.090
0.146
0.171
0.115
-0.006
-0.142
-0.267
-0.360
-0.414
-0.442
-0.449
-0.447
-0.439
-0.426
-0.389
-0.322
-0.232
-0.210
-0.323
-0.487
-0.632
-0.730
-0.795
-0.832
-0.849
-0.848
-0.409
-0.389
-0.381
-0.387
-0.403
-0.426
-0.457
-0.492
-0.523
-0.536
-0.526
-0.473
-0.365
-0.208
-0.006
0.240
0.497
0.618
0.512
0.259
-0.003
-0.204
-0.325
-0.384
-0.408
-0.419
-0.428
-0.445
-0.457
-0.460
-0.445
-0.416
-0.418
-0.482
-0.575
-0.660
-0.722
-0.764
-0.784
-0.793
-0.790
-0.469
-0.464
-0.464
-0.473
-0.488
-0.508
-0.533
-0.562
-0.590
-0.616
-0.636
-0.637
-0.587
-0.425
-0.081
0.518
1.243
1.645
1.355
0.706
0.164
-0.162
-0.313
-0.362
-0.369
-0.370
-0.395
-0.447
-0.511
-0.581
-0.629
-0.653
-0.663
-0.680
-0.706
-0.734
-0.752
-0.764
-0.768
-0.764
-0.753
-0.511
-0.516
-0.524
-0.535
-0.551
-0.569
-0.592
-0.621
-0.658
-0.715
-0.792
-0.896
-0.964
-0.865
-0.344
0.882
2.912
4.436
3.215
1.398
0.291
-0.188
-0.338
-0.330
-0.280
-0.254
-0.302
-0.422
-0.576
-0.744
-0.874
-0.941
-0.945
-0.908
-0.866
-0.831
-0.807
-0.787
-0.770
-0.752
-0.735
-0.545
-0.556
-0.569
-0.583
-0.601
-0.619
-0.644
-0.676
-0.725
-0.816
-0.989
-1.267
-1.655
-1.882
-1.309
0.833
5.541
8.709
6.215
1.914
0.208
-0.337
-0.394
-0.251
-0.058
0.052
-0.045
-0.304
-0.622
-0.939
-1.188
-1.299
-1.275
-1.166
-1.039
-0.943
-0.871
-0.822
-0.783
-0.753
-0.726
-0.573
-0.589
-0.606
-0.623
-0.642
-0.662
-0.686
-0.721
-0.784
-0.917
-1.188
-1.739
-2.791
-4.164
-4.097
-1.042
4.384
7.967
5.451
1.303
-0.316
-0.628
-0.422
-0.025
0.510
0.988
0.691
0.002
-0.601
-1.121
-1.530
-1.695
-1.619
-1.414
-1.207
-1.048
-0.936
-0.857
-0.802
-0.759
-0.725
-0.598
-0.618
-0.638
-0.658
-0.679
-0.701
-0.726
-0.764
-0.835
-0.983
-1.325
-2.110
-3.991
-8.012
-9.184
-4.361
0.283
2.534
1.534
-0.244
-1.015
-0.787
-0.181
0.440
1.757
2.680
2.089
0.528
-0.477
-1.198
-1.749
-1.982
-1.865
-1.589
-1.323
-1.124
-0.984
-0.886
-0.819
-0.768
-0.727
-0.622
-0.645
-0.669
-0.692
-0.715
-0.738
-0.764
-0.801
-0.869
-1.009
-1.326
-2.064
-3.897
-7.975
-9.410
-5.271
-1.853
-0.510
-0.628
-1.227
-1.222
-0.168
1.071
1.248
2.247
3.413
2.478
0.792
-0.299
-1.089
-1.694
-1.961
-1.870
-1.616
-1.355
-1.153
-1.006
-0.905
-0.831
-0.776
-0.731
-0.646
-0.673
-0.700
-0.727
-0.753
-0.778
-0.804
-0.838
-0.894
-1.007
-1.229
-1.678
-2.591
-4.135
-4.853
-3.504
-2.052
-1.362
-1.293
-1.373
-0.831
1.048
2.479
2.165
1.543
2.037
1.466
0.524
-0.213
-0.900
-1.447
-1.701
-1.681
-1.508
-1.304
-1.134
-1.005
-0.910
-0.838
-0.782
-0.737
-0.672
-0.703
-0.735
-0.765
-0.794
-0.823
-0.851
-0.883
-0.926
-1.005
-1.127
-1.339
-1.656
-2.078
-2.374
-2.135
-1.685
-1.376
-1.281
-1.179
-0.614
1.116
2.093
1.826
0.765
0.574
0.420
0.121
-0.290
-0.779
-1.186
-1.403
-1.432
-1.342
-1.217
-1.094
-0.988
-0.905
-0.840
-0.786
-0.742
-0.702
-0.738
-0.774
-0.810
-0.844
-0.876
-0.908
-0.938
-0.975
-1.022
-1.089
-1.175
-1.287
-1.420
-1.527
-1.458
-1.273
-1.103
-1.035
-0.987
-0.741
-0.128
0.466
0.357
0.097
-0.021
-0.103
-0.243
-0.475
-0.766
-1.030
-1.187
-1.233
-1.199
-1.125
-1.042
-0.967
-0.898
-0.842
-0.792
-0.748
-0.735
-0.776
-0.820
-0.862
-0.903
-0.941
-0.977
-1.010
-1.042
-1.074
-1.113
-1.149
-1.190
-1.220
-1.216
-1.093
-0.836
-0.585
-0.594
-0.769
-0.899
-0.861
-0.552
-0.376
-0.352
-0.383
-0.431
-0.512
-0.644
-0.806
-0.959
-1.059
-1.099
-1.092
-1.053
-1.001
-0.947
-0.895
-0.846
-0.800
-0.758
-0.774
-0.823
-0.873
-0.925
-0.975
-1.023
-1.065
-1.102
-1.134
-1.158
-1.176
-1.186
-1.185
-1.158
-1.070
-0.817
-0.209
0.623
0.468
-0.413
-0.884
-1.075
-0.883
-0.698
-0.627
-0.623
-0.649
-0.699
-0.770
-0.858
-0.939
-1.000
-1.031
-1.033
-1.014
-0.981
-0.942
-0.899
-0.856
-0.814
-0.772
-0.818
-0.877
-0.939
-1.001
-1.064
-1.124
-1.178
-1.221
-1.253
-1.275
-1.279
-1.267
-1.231
-1.162
-1.015
-0.660
0.396
1.411
1.062
-0.117
-0.766
-0.967
-0.938
-0.850
-0.800
-0.789
-0.805
-0.831
-0.868
-0.912
-0.955
-0.988
-1.006
-1.011
-1.001
-0.980
-0.950
-0.914
-0.875
-0.833
-0.791
-0.869
-0.941
-1.016
-1.094
-1.173
-1.249
-1.317
-1.372
-1.413
-1.426
-1.416
-1.378
-1.309
-1.200
-1.031
-0.714
-0.005
0.821
0.677
-0.325
-0.803
-0.972
-0.998
-0.967
-0.939
-0.929
-0.932
-0.941
-0.953
-0.972
-0.988
-1.005
-1.018
-1.023
-1.018
-1.003
-0.979
-0.945
-0.906
-0.862
-0.818
-0.927
-1.012
-1.107
-1.207
-1.309
-1.408
-1.498
-1.569
-1.615
-1.629
-1.602
-1.526
-1.401
-1.245
-1.066
-0.842
-0.523
-0.240
-0.349
-0.705
-0.965
-1.084
-1.112
-1.098
-1.077
-1.061
-1.053
-1.046
-1.043
-1.043
-1.043
-1.051
-1.058
-1.065
-1.064
-1.052
-1.029
-0.993
-0.951
-0.903
-0.853
-0.989
-1.096
-1.212
-1.338
-1.472
-1.602
-1.725
-1.823
-1.883
-1.895
-1.843
-1.714
-1.491
-1.215
-0.989
-0.849
-0.621
-0.344
-0.541
-0.949
-1.165
-1.251
-1.265
-1.246
-1.221
-1.197
-1.177
-1.161
-1.147
-1.132
-1.125
-1.124
-1.133
-1.142
-1.147
-1.134
-1.107
-1.066
-1.014
-0.955
-0.898
-1.058
-1.185
-1.328
-1.491
-1.666
-1.844
-2.007
-2.143
-2.227
-2.246
-2.171
-1.960
-1.564
-1.013
-0.632
-0.670
-0.507
-0.330
-0.630
-1.159
-1.401
-1.458
-1.446
-1.411
-1.373
-1.339
-1.312
-1.290
-1.271
-1.255
-1.244
-1.245
-1.258
-1.275
-1.278
-1.259
-1.221
-1.163
-1.097
-1.024
-0.951
-1.126
-1.278
-1.457
-1.661
-1.888
-2.124
-2.350
-2.542
-2.675
-2.711
-2.622
-2.349
-1.747
-0.730
0.004
-0.496
-0.881
-0.927
-1.140
-1.579
-1.712
-1.706
-1.652
-1.590
-1.533
-1.490
-1.459
-1.441
-1.430
-1.424
-1.428
-1.443
-1.467
-1.489
-1.485
-1.449
-1.384
-1.298
-1.202
-1.108
-1.016
-1.191
-1.370
-1.584
-1.839
-2.127
-2.438
-2.750
-3.024
-3.226
-3.329
-3.275
-2.984
-2.316
-1.204
-0.421
-1.026
-1.681
-1.934
-2.071
-2.135
-2.093
-1.991
-1.878
-1.777
-1.698
-1.646
-1.621
-1.616
-1.628
-1.659
-1.698
-1.757
-1.805
-1.827
-1.801
-1.723
-1.604
-1.470
-1.335
-1.206
-1.090
-1.249
-1.449
-1.699
-2.005
-2.359
-2.757
-3.172
-3.568
-3.885
-4.110
-4.189
-3.983
-3.382
-2.504
-1.952
-2.185
-2.649
-2.881
-2.876
-2.736
-2.530
-2.305
-2.113
-1.966
-1.864
-1.804
-1.788
-1.814
-1.875
-1.966
-2.090
-2.225
-2.329
-2.353
-2.272
-2.105
-1.897
-1.685
-1.490
-1.317
-1.171
-1.292
-1.513
-1.791
-2.138
-2.555
-3.041
-3.564
-4.108
-4.633
-5.134
-5.526
-5.566
-4.915
-3.734
-3.005
-3.199
-3.675
-3.884
-3.745
-3.389
-2.987
-2.630
-2.345
-2.143
-2.018
-1.957
-1.958
-2.022
-2.153
-2.350
-2.618
-2.902
-3.110
-3.135
-2.954
-2.627
-2.272
-1.940
-1.664
-1.435
-1.250
-1.316
-1.552
-1.848
-2.218
-2.679
-3.228
-3.861
-4.582
-5.413
-6.494
-7.790
-8.622
-7.753
-5.317
-3.682
-4.065
-4.810
-5.027
-4.671
-4.071
-3.438
-2.920
-2.548
-2.294
-2.149
-2.087
-2.108
-2.221
-2.442
-2.778
-3.250
-3.801
-4.205
-4.245
-3.879
-3.285
-2.700
-2.213
-1.839
-1.547
-1.322
-1.319
-1.554
-1.854
-2.235
-2.709
-3.289
-3.995
-4.874
-6.128
-8.167
-11.787
-16.225
-14.971
-9.225
-5.652
-5.444
-6.035
-6.138
-5.547
-4.623
-3.787
-3.141
-2.689
-2.404
-2.238
-2.184
-2.233
-2.391
-2.694
-3.194
-3.919
-4.838
-5.596
-5.703
-5.002
-4.011
-3.122
-2.463
-1.988
-1.639
-1.382
-0.801
-0.841
-0.881
-0.920
-0.960
-1.000
-1.040
-1.083
-1.127
-1.176
-1.227
-1.282
-1.336
-1.388
-1.430
-1.453
-1.457
-1.441
-1.401
-1.353
-1.299
-1.250
-1.213
-1.191
-1.189
-1.210
-1.258
-1.338
-1.453
-1.609
-1.804
-2.033
-2.266
-2.471
-2.582
-2.595
-2.523
-2.386
-2.240
-2.078
-1.914
-0.832
-0.874
-0.917
-0.960
-1.002
-1.046
-1.090
-1.136
-1.188
-1.244
-1.303
-1.368
-1.439
-1.502
-1.557
-1.589
-1.595
-1.570
-1.519
-1.456
-1.389
-1.326
-1.278
-1.249
-1.247
-1.270
-1.329
-1.426
-1.574
-1.781
-2.048
-2.380
-2.740
-3.058
-3.239
-3.253
-3.123
-2.928
-2.730
-2.532
-2.323
-0.859
-0.904
-0.948
-0.993
-1.039
-1.083
-1.131
-1.182
-1.239
-1.301
-1.372
-1.449
-1.530
-1.608
-1.672
-1.717
-1.723
-1.693
-1.631
-1.551
-1.467
-1.390
-1.333
-1.299
-1.292
-1.320
-1.387
-1.504
-1.680
-1.935
-2.283
-2.736
-3.260
-3.736
-4.022
-4.016
-3.816
-3.560
-3.342
-3.136
-2.880
-0.880
-0.927
-0.973
-1.018
-1.064
-1.110
-1.159
-1.214
-1.277
-1.346
-1.424
-1.511
-1.602
-1.692
-1.766
-1.816
-1.821
-1.786
-1.715
-1.619
-1.521
-1.436
-1.370
-1.331
-1.323
-1.351
-1.424
-1.553
-1.756
-2.050
-2.465
-3.019
-3.702
-4.374
-4.753
-4.750
-4.482
-4.255
-4.123
-3.975
-3.672
-0.894
-0.941
-0.987
-1.030
-1.075
-1.121
-1.172
-1.229
-1.296
-1.372
-1.457
-1.549
-1.643
-1.736
-1.816
-1.868
-1.872
-1.833
-1.752
-1.650
-1.545
-1.456
-1.383
-1.343
-1.332
-1.361
-1.439
-1.576
-1.789
-2.108
-2.553
-3.164
-3.912
-4.655
-5.107
-5.108
-4.930
-4.930
-5.119
-5.197
-4.860
-0.897
-0.943
-0.986
-1.026
-1.065
-1.106
-1.156
-1.215
-1.288
-1.373
-1.462
-1.556
-1.650
-1.736
-1.809
-1.855
-1.862
-1.816
-1.740
-1.640
-1.537
-1.444
-1.375
-1.333
-1.322
-1.349
-1.424
-1.562
-1.776
-2.089
-2.526
-3.101
-3.797
-4.464
-4.847
-4.931
-5.001
-5.465
-6.323
-6.932
-6.545
-0.887
-0.929
-0.965
-0.995
-1.024
-1.051
-1.094
-1.156
-1.242
-1.339
-1.441
-1.538
-1.619
-1.691
-1.750
-1.785
-1.780
-1.740
-1.666
-1.578
-1.486
-1.405
-1.341
-1.298
-1.286
-1.312
-1.383
-1.512
-1.716
-2.010
-2.412
-2.911
-3.465
-3.943
-4.219
-4.351
-4.747
-5.751
-7.413
-8.791
-8.263
-0.860
-0.891
-0.914
-0.925
-0.926
-0.929
-0.951
-1.012
-1.120
-1.258
-1.383
-1.485
-1.557
-1.613
-1.647
-1.658
-1.650
-1.609
-1.551
-1.478
-1.404
-1.333
-1.280
-1.244
-1.231
-1.251
-1.315
-1.435
-1.627
-1.906
-2.273
-2.716
-3.154
-3.482
-3.651
-3.766
-4.267
-5.521
-7.418
-9.016
-8.505
-0.807
-0.822
-0.818
-0.794
-0.750
-0.692
-0.653
-0.703
-0.870
-1.092
-1.282
-1.405
-1.469
-1.497
-1.506
-1.502
-1.483
-1.449
-1.404
-1.352
-1.295
-1.246
-1.201
-1.169
-1.154
-1.170
-1.220
-1.331
-1.510
-1.779
-2.147
-2.604
-3.036
-3.323
-3.380
-3.418
-3.801
-4.778
-6.213
-7.255
-6.970
-0.726
-0.710
-0.669
-0.589
-0.467
-0.283
-0.044
0.015
-0.350
-0.808
-1.128
-1.294
-1.356
-1.362
-1.345
-1.325
-1.302
-1.273
-1.245
-1.210
-1.172
-1.139
-1.107
-1.080
-1.065
-1.072
-1.111
-1.205
-1.373
-1.644
-2.039
-2.583
-3.157
-3.507
-3.417
-3.222
-3.339
-3.887
-4.653
-5.180
-4.998
-0.605
-0.548
-0.454
-0.306
-0.088
0.299
1.156
1.629
0.698
-0.400
-0.925
-1.154
-1.217
-1.206
-1.172
-1.140
-1.117
-1.095
-1.080
-1.061
-1.045
-1.025
-1.004
-0.983
-0.966
-0.962
-0.990
-1.063
-1.212
-1.469
-1.883
-2.506
-3.270
-3.689
-3.429
-2.982
-2.845
-3.058
-3.424
-3.647
-3.559
-0.438
-0.327
-0.190
0.009
0.275
0.782
2.053
2.490
1.587
-0.075
-0.731
-0.988
-1.051
-1.030
-0.991
-0.956
-0.936
-0.923
-0.920
-0.916
-0.913
-0.906
-0.896
-0.881
-0.863
-0.854
-0.866
-0.918
-1.035
-1.239
-1.582
-2.063
-2.547
-2.680
-2.556
-2.366
-2.281
-2.382
-2.548
-2.652
-2.615
-0.208
-0.020
0.108
0.251
0.461
0.800
1.502
2.036
0.983
-0.057
-0.600
-0.824
-0.874
-0.849
-0.808
-0.780
-0.764
-0.761
-0.766
-0.776
-0.785
-0.791
-0.791
-0.782
-0.766
-0.754
-0.753
-0.780
-0.851
-0.974
-1.138
-1.238
-0.739
-0.073
-0.277
-1.374
-1.685
-1.827
-1.939
-2.002
-1.983
0.091
0.442
0.430
0.357
0.408
0.538
0.704
0.697
0.312
-0.186
-0.525
-0.674
-0.703
-0.676
-0.637
-0.617
-0.610
-0.614
-0.628
-0.644
-0.664
-0.679
-0.690
-0.688
-0.679
-0.665
-0.655
-0.657
-0.681
-0.709
-0.719
-0.542
0.363
1.190
0.792
-0.698
-1.197
-1.399
-1.514
-1.571
-1.562
0.249
0.727
0.564
0.309
0.232
0.232
0.230
0.148
-0.057
-0.301
-0.479
-0.556
-0.555
-0.517
-0.484
-0.468
-0.468
-0.478
-0.496
-0.521
-0.550
-0.578
-0.596
-0.605
-0.603
-0.591
-0.575
-0.559
-0.537
-0.493
-0.383
-0.132
0.313
0.638
0.166
-0.515
-0.906
-1.109
-1.215
-1.270
-1.278
0.067
0.321
0.276
0.117
0.028
-0.013
-0.057
-0.136
-0.251
-0.372
-0.454
-0.473
-0.441
-0.391
-0.352
-0.336
-0.331
-0.344
-0.366
-0.399
-0.442
-0.482
-0.514
-0.532
-0.538
-0.530
-0.512
-0.485
-0.436
-0.339
-0.128
0.253
0.567
0.365
-0.081
-0.480
-0.755
-0.920
-1.018
-1.068
-1.081
-0.164
-0.056
-0.051
-0.105
-0.157
-0.200
-0.244
-0.301
-0.366
-0.423
-0.448
-0.431
-0.376
-0.307
-0.254
-0.215
-0.192
-0.194
-0.221
-0.272
-0.336
-0.395
-0.442
-0.472
-0.482
-0.480
-0.465
-0.437
-0.380
-0.262
-0.001
0.527
0.959
0.446
-0.120
-0.463
-0.674
-0.810
-0.890
-0.933
-0.946
-0.320
-0.272
-0.260
-0.277
-0.307
-0.335
-0.369
-0.408
-0.442
-0.467
-0.467
-0.434
-0.366
-0.278
-0.186
-0.096
-0.020
0.006
-0.032
-0.120
-0.223
-0.312
-0.380
-0.419
-0.437
-0.439
-0.433
-0.411
-0.372
-0.283
-0.086
0.249
0.465
0.153
-0.243
-0.498
-0.656
-0.755
-0.815
-0.846
-0.858
-0.417
-0.396
-0.391
-0.400
-0.416
-0.436
-0.459
-0.482
-0.504
-0.514
-0.510
-0.481
-0.414
-0.306
-0.154
0.046
0.232
0.326
0.267
0.097
-0.089
-0.235
-0.327
-0.374
-0.393
-0.399
-0.403
-0.412
-0.407
-0.383
-0.313
-0.203
-0.157
-0.271
-0.448
-0.587
-0.681
-0.742
-0.780
-0.796
-0.799
-0.481
-0.476
-0.476
-0.485
-0.497
-0.512
-0.527
-0.541
-0.555
-0.567
-0.577
-0.576
-0.535
-0.417
-0.166
0.228
0.668
0.904
0.774
0.409
0.059
-0.172
-0.286
-0.331
-0.336
-0.343
-0.369
-0.419
-0.488
-0.557
-0.597
-0.604
-0.604
-0.627
-0.672
-0.712
-0.742
-0.762
-0.772
-0.773
-0.765
-0.524
-0.529
-0.535
-0.546
-0.557
-0.570
-0.579
-0.589
-0.599
-0.621
-0.662
-0.719
-0.756
-0.672
-0.311
0.389
1.344
1.892
1.544
0.780
0.187
-0.136
-0.255
-0.264
-0.236
-0.230
-0.288
-0.419
-0.609
-0.826
-1.003
-1.078
-1.059
-0.977
-0.909
-0.859
-0.825
-0.802
-0.784
-0.767
-0.749
-0.558
-0.569
-0.581
-0.595
-0.606
-0.616
-0.622
-0.628
-0.637
-0.669
-0.749
-0.904
-1.116
-1.189
-0.818
0.246
1.851
2.910
2.265
1.005
0.196
-0.165
-0.229
-0.150
-0.018
0.048
-0.066
-0.351
-0.756
-1.219
-1.624
-1.788
-1.658
-1.405
-1.178
-1.018
-0.921
-0.854
-0.808
-0.774
-0.744
-0.586
-0.602
-0.618
-0.634
-0.647
-0.656
-0.660
-0.658
-0.659
-0.694
-0.813
-1.096
-1.565
-2.046
-1.833
-0.565
1.294
2.473
1.903
0.731
-0.009
-0.235
-0.164
0.081
0.461
0.782
0.524
-0.111
-0.843
-1.690
-2.501
-2.774
-2.407
-1.861
-1.441
-1.176
-1.010
-0.906
-0.835
-0.785
-0.746
-0.611
-0.631
-0.651
-0.669
-0.683
-0.693
-0.694
-0.688
-0.680
-0.706
-0.825
-1.161
-1.836
-2.788
-2.969
-1.724
-0.103
0.850
0.682
0.064
-0.301
-0.242
0.033
0.448
1.302
2.197
1.844
0.399
-0.718
-1.978
-3.209
-3.643
-3.004
-2.209
-1.630
-1.283
-1.074
-0.946
-0.859
-0.797
-0.751
-0.635
-0.659
-0.682
-0.703
-0.720
-0.730
-0.731
-0.721
-0.713
-0.716
-0.786
-0.997
-1.341
-2.026
-2.671
-2.075
-1.032
-0.397
-0.324
-0.495
-0.432
-0.003
0.528
0.869
1.704
2.575
2.295
0.948
-0.225
-1.688
-3.041
-3.538
-2.977
-2.227
-1.672
-1.320
-1.106
-0.968
-0.876
-0.809
-0.757
-0.659
-0.687
-0.714
-0.739
-0.759
-0.771
-0.776
-0.770
-0.759
-0.746
-0.755
-0.712
-0.306
-0.227
-1.103
-1.565
-1.244
-0.916
-0.792
-0.728
-0.400
0.414
1.248
1.107
1.177
1.604
1.509
1.203
0.359
-1.068
-2.205
-2.669
-2.430
-1.971
-1.569
-1.289
-1.099
-0.973
-0.883
-0.816
-0.762
-0.686
-0.718
-0.749
-0.778
-0.802
-0.821
-0.831
-0.831
-0.822
-0.811
-0.775
-0.661
-0.232
0.153
-0.601
-1.142
-1.136
-0.998
-0.904
-0.788
-0.450
0.265
0.937
0.770
0.568
0.598
0.691
0.716
0.221
-0.749
-1.518
-1.875
-1.847
-1.641
-1.402
-1.215
-1.072
-0.965
-0.883
-0.821
-0.768
-0.716
-0.753
-0.789
-0.824
-0.855
-0.880
-0.897
-0.905
-0.906
-0.896
-0.869
-0.801
-0.676
-0.644
-0.858
-1.020
-0.980
-0.862
-0.801
-0.777
-0.687
-0.416
-0.023
0.085
0.040
0.032
0.050
0.010
-0.266
-0.746
-1.166
-1.403
-1.447
-1.370
-1.254
-1.135
-1.034
-0.950
-0.882
-0.825
-0.775
-0.751
-0.794
-0.838
-0.880
-0.919
-0.952
-0.979
-0.998
-1.005
-1.005
-0.996
-0.969
-0.943
-0.956
-1.008
-0.955
-0.722
-0.470
-0.473
-0.693
-1.001
-1.056
-0.759
-0.426
-0.342
-0.338
-0.368
-0.434
-0.591
-0.811
-1.023
-1.161
-1.211
-1.194
-1.138
-1.070
-1.003
-0.940
-0.883
-0.832
-0.785
-0.791
-0.843
-0.896
-0.949
-0.998
-1.045
-1.082
-1.110
-1.129
-1.138
-1.133
-1.123
-1.107
-1.094
-1.039
-0.817
-0.192
0.646
0.503
-0.405
-1.015
-1.264
-1.016
-0.679
-0.575
-0.578
-0.618
-0.680
-0.764
-0.867
-0.971
-1.049
-1.090
-1.092
-1.069
-1.032
-0.986
-0.939
-0.891
-0.844
-0.799
-0.838
-0.900
-0.966
-1.032
-1.097
-1.157
-1.210
-1.253
-1.280
-1.294
-1.291
-1.272
-1.239
-1.180
-1.051
-0.701
0.363
1.366
1.040
-0.125
-0.817
-1.072
-0.955
-0.792
-0.730
-0.745
-0.783
-0.825
-0.867
-0.916
-0.966
-1.007
-1.037
-1.046
-1.039
-1.019
-0.989
-0.952
-0.909
-0.864
-0.819
-0.893
-0.969
-1.051
-1.135
-1.221
-1.303
-1.376
-1.433
-1.472
-1.491
-1.483
-1.450
-1.390
-1.293
-1.128
-0.809
-0.078
0.752
0.630
-0.343
-0.817
-0.978
-0.972
-0.912
-0.880
-0.894
-0.918
-0.936
-0.954
-0.969
-0.987
-1.005
-1.026
-1.039
-1.044
-1.036
-1.014
-0.981
-0.941
-0.896
-0.848
-0.956
-1.050
-1.153
-1.264
-1.379
-1.489
-1.587
-1.668
-1.723
-1.747
-1.728
-1.672
-1.577
-1.443
-1.263
-1.017
-0.660
-0.329
-0.414
-0.739
-0.981
-1.085
-1.100
-1.074
-1.051
-1.048
-1.048
-1.046
-1.037
-1.029
-1.022
-1.028
-1.045
-1.067
-1.080
-1.083
-1.065
-1.032
-0.989
-0.940
-0.886
-1.026
-1.142
-1.272
-1.417
-1.572
-1.722
-1.862
-1.974
-2.051
-2.077
-2.049
-1.960
-1.806
-1.611
-1.405
-1.186
-0.862
-0.490
-0.641
-1.001
-1.192
-1.264
-1.271
-1.249
-1.222
-1.203
-1.186
-1.164
-1.137
-1.104
-1.082
-1.074
-1.091
-1.127
-1.154
-1.162
-1.147
-1.109
-1.058
-0.998
-0.935
-1.102
-1.244
-1.411
-1.602
-1.809
-2.022
-2.220
-2.383
-2.480
-2.517
-2.473
-2.337
-2.103
-1.799
-1.542
-1.342
-0.903
-0.569
-0.754
-1.219
-1.432
-1.475
-1.462
-1.429
-1.393
-1.362
-1.332
-1.300
-1.263
-1.217
-1.174
-1.163
-1.189
-1.246
-1.285
-1.296
-1.270
-1.220
-1.151
-1.074
-0.995
-1.181
-1.353
-1.562
-1.809
-2.088
-2.388
-2.670
-2.897
-3.048
-3.091
-3.037
-2.857
-2.535
-2.114
-1.787
-1.650
-1.433
-1.168
-1.248
-1.620
-1.729
-1.719
-1.667
-1.613
-1.563
-1.524
-1.493
-1.462
-1.430
-1.385
-1.348
-1.343
-1.391
-1.466
-1.512
-1.508
-1.455
-1.372
-1.271
-1.167
-1.068
-1.256
-1.461
-1.717
-2.031
-2.406
-2.813
-3.212
-3.548
-3.766
-3.844
-3.774
-3.571
-3.210
-2.718
-2.335
-2.236
-2.195
-2.115
-2.107
-2.120
-2.073
-1.982
-1.884
-1.800
-1.735
-1.692
-1.669
-1.661
-1.659
-1.659
-1.666
-1.706
-1.790
-1.876
-1.890
-1.837
-1.720
-1.574
-1.424
-1.282
-1.151
-1.323
-1.560
-1.860
-2.248
-2.721
-3.259
-3.819
-4.302
-4.601
-4.749
-4.740
-4.554
-4.159
-3.636
-3.202
-3.016
-2.960
-2.893
-2.770
-2.615
-2.430
-2.253
-2.098
-1.981
-1.902
-1.862
-1.858
-1.891
-1.953
-2.047
-2.177
-2.339
-2.495
-2.573
-2.515
-2.327
-2.087
-1.840
-1.608
-1.410
-1.243
-1.372
-1.633
-1.972
-2.419
-2.982
-3.657
-4.370
-5.028
-5.493
-5.789
-5.969
-5.894
-5.472
-4.756
-4.111
-3.823
-3.720
-3.596
-3.374
-3.085
-2.786
-2.517
-2.301
-2.149
-2.058
-2.025
-2.050
-2.139
-2.297
-2.551
-2.912
-3.320
-3.659
-3.754
-3.486
-3.044
-2.570
-2.158
-1.820
-1.550
-1.338
-1.398
-1.671
-2.034
-2.513
-3.123
-3.888
-4.723
-5.526
-6.228
-6.903
-7.599
-7.995
-7.475
-6.246
-5.131
-4.625
-4.447
-4.259
-3.930
-3.515
-3.097
-2.743
-2.472
-2.289
-2.187
-2.163
-2.227
-2.385
-2.674
-3.148
-3.873
-4.802
-5.605
-5.747
-5.054
-4.047
-3.180
-2.521
-2.038
-1.686
-1.424
-1.400
-1.674
-2.034
-2.513
-3.124
-3.876
-4.749
-5.666
-6.680
-7.973
-9.807
-11.484
-10.919
-8.434
-6.395
-5.473
-5.109
-4.812
-4.377
-3.843
-3.323
-2.896
-2.589
-2.383
-2.278
-2.271
-2.364
-2.591
-3.009
-3.745
-4.974
-6.846
-8.836
-9.143
-7.352
-5.303
-3.821
-2.849
-2.228
-1.796
-1.489
-0.853
-0.896
-0.937
-0.976
-1.012
-1.046
-1.078
-1.109
-1.138
-1.168
-1.198
-1.230
-1.261
-1.287
-1.308
-1.318
-1.317
-1.301
-1.277
-1.244
-1.211
-1.183
-1.163
-1.159
-1.173
-1.209
-1.276
-1.378
-1.522
-1.722
-1.979
-2.284
-2.617
-2.895
-3.065
-3.048
-2.902
-2.693
-2.479
-2.271
-2.067
-0.892
-0.938
-0.981
-1.024
-1.062
-1.098
-1.131
-1.163
-1.196
-1.229
-1.265
-1.300
-1.339
-1.372
-1.400
-1.413
-1.411
-1.392
-1.360
-1.320
-1.277
-1.242
-1.217
-1.211
-1.226
-1.270
-1.351
-1.477
-1.662
-1.930
-2.293
-2.765
-3.311
-3.831
-4.116
-4.066
-3.763
-3.414
-3.092
-2.816
-2.551
-0.928
-0.976
-1.022
-1.065
-1.105
-1.142
-1.176
-1.209
-1.243
-1.281
-1.319
-1.362
-1.406
-1.445
-1.477
-1.496
-1.494
-1.471
-1.433
-1.383
-1.334
-1.291
-1.260
-1.251
-1.267
-1.319
-1.411
-1.559
-1.787
-2.123
-2.617
-3.296
-4.181
-5.128
-5.642
-5.471
-4.881
-4.302
-3.906
-3.594
-3.253
-0.957
-1.007
-1.056
-1.099
-1.139
-1.174
-1.207
-1.242
-1.278
-1.317
-1.360
-1.407
-1.454
-1.501
-1.536
-1.557
-1.554
-1.529
-1.483
-1.427
-1.373
-1.322
-1.289
-1.277
-1.294
-1.348
-1.448
-1.617
-1.873
-2.267
-2.866
-3.769
-5.037
-6.534
-7.403
-7.054
-6.015
-5.291
-4.976
-4.750
-4.352
-0.978
-1.031
-1.081
-1.122
-1.160
-1.190
-1.221
-1.253
-1.290
-1.333
-1.379
-1.430
-1.481
-1.530
-1.565
-1.585
-1.582
-1.554
-1.505
-1.446
-1.386
-1.336
-1.298
-1.287
-1.303
-1.356
-1.462
-1.634
-1.904
-2.330
-2.967
-3.967
-5.455
-7.230
-8.334
-7.815
-6.703
-6.250
-6.508
-6.807
-6.296
-0.993
-1.046
-1.093
-1.130
-1.161
-1.183
-1.207
-1.236
-1.275
-1.322
-1.372
-1.427
-1.477
-1.524
-1.556
-1.573
-1.568
-1.540
-1.494
-1.435
-1.374
-1.323
-1.286
-1.275
-1.290
-1.342
-1.444
-1.614
-1.879
-2.284
-2.888
-3.794
-5.075
-6.502
-7.334
-6.908
-6.386
-6.964
-8.932
-10.833
-10.029
-0.993
-1.044
-1.086
-1.116
-1.130
-1.137
-1.148
-1.172
-1.214
-1.273
-1.336
-1.393
-1.444
-1.484
-1.514
-1.526
-1.518
-1.489
-1.444
-1.389
-1.335
-1.288
-1.256
-1.241
-1.255
-1.302
-1.399
-1.554
-1.797
-2.149
-2.660
-3.350
-4.218
-5.013
-5.331
-5.029
-5.232
-7.335
-12.141
-18.124
-16.166
-0.976
-1.020
-1.054
-1.061
-1.052
-1.023
-1.005
-1.018
-1.079
-1.168
-1.257
-1.329
-1.383
-1.417
-1.436
-1.439
-1.428
-1.401
-1.363
-1.317
-1.272
-1.232
-1.202
-1.190
-1.201
-1.243
-1.326
-1.466
-1.675
-1.975
-2.368
-2.864
-3.359
-3.712
-3.702
-3.461
-4.110
-6.892
-12.602
-20.415
-17.843
-0.930
-0.962
-0.967
-0.941
-0.880
-0.789
-0.696
-0.680
-0.797
-0.975
-1.127
-1.233
-1.292
-1.324
-1.331
-1.330
-1.316
-1.291
-1.260
-1.225
-1.190
-1.157
-1.134
-1.124
-1.132
-1.164
-1.234
-1.351
-1.524
-1.774
-2.083
-2.440
-2.750
-2.895
-2.806
-2.776
-3.487
-5.607
-9.168
-12.567
-11.636
-0.847
-0.844
-0.805
-0.708
-0.554
-0.334
-0.014
0.133
-0.206
-0.647
-0.946
-1.108
-1.183
-1.209
-1.210
-1.199
-1.185
-1.167
-1.143
-1.118
-1.094
-1.072
-1.054
-1.046
-1.049
-1.074
-1.127
-1.220
-1.364
-1.565
-1.820
-2.092
-2.305
-2.350
-2.277
-2.337
-2.912
-4.164
-5.838
-7.036
-6.847
-0.710
-0.652
-0.526
-0.293
-0.016
0.399
1.549
1.901
1.120
-0.193
-0.729
-0.962
-1.052
-1.080
-1.078
-1.065
-1.049
-1.033
-1.019
-1.005
-0.989
-0.977
-0.965
-0.957
-0.958
-0.973
-1.009
-1.079
-1.189
-1.342
-1.529
-1.697
-1.775
-1.689
-1.604
-1.741
-2.234
-2.993
-3.803
-4.322
-4.279
-0.500
-0.364
-0.131
0.276
0.699
1.105
2.327
3.517
1.783
0.124
-0.552
-0.818
-0.920
-0.943
-0.938
-0.924
-0.911
-0.901
-0.894
-0.890
-0.884
-0.878
-0.872
-0.869
-0.865
-0.871
-0.890
-0.934
-1.005
-1.096
-1.172
-1.126
-0.690
-0.001
-0.294
-0.994
-1.577
-2.141
-2.608
-2.893
-2.898
-0.170
0.116
0.326
0.709
1.099
1.172
1.814
2.101
1.208
0.043
-0.471
-0.701
-0.787
-0.807
-0.800
-0.788
-0.778
-0.774
-0.774
-0.775
-0.779
-0.780
-0.781
-0.778
-0.774
-0.772
-0.778
-0.794
-0.818
-0.839
-0.772
-0.395
1.263
2.477
1.681
-0.137
-1.057
-1.555
-1.885
-2.066
-2.100
0.426
0.938
0.982
0.717
0.784
0.726
0.711
0.656
0.286
-0.156
-0.453
-0.609
-0.671
-0.678
-0.669
-0.659
-0.653
-0.652
-0.658
-0.668
-0.678
-0.685
-0.692
-0.692
-0.688
-0.681
-0.672
-0.664
-0.650
-0.594
-0.429
0.107
1.869
3.261
2.152
0.209
-0.740
-1.179
-1.431
-1.572
-1.613
0.702
1.434
1.083
0.522
0.343
0.267
0.187
0.082
-0.097
-0.296
-0.453
-0.538
-0.567
-0.564
-0.551
-0.539
-0.535
-0.536
-0.548
-0.561
-0.579
-0.595
-0.608
-0.614
-0.610
-0.600
-0.583
-0.556
-0.500
-0.386
-0.139
0.364
1.162
1.807
1.053
-0.003
-0.612
-0.945
-1.143
-1.255
-1.295
0.296
0.769
0.585
0.191
0.036
-0.038
-0.098
-0.182
-0.276
-0.379
-0.452
-0.489
-0.491
-0.472
-0.449
-0.431
-0.421
-0.422
-0.436
-0.458
-0.485
-0.513
-0.533
-0.543
-0.544
-0.531
-0.508
-0.466
-0.386
-0.224
0.150
1.008
1.571
1.198
0.391
-0.182
-0.566
-0.809
-0.960
-1.049
-1.084
-0.133
0.006
-0.016
-0.108
-0.182
-0.230
-0.274
-0.324
-0.377
-0.425
-0.455
-0.459
-0.439
-0.404
-0.365
-0.330
-0.306
-0.301
-0.314
-0.351
-0.392
-0.433
-0.464
-0.482
-0.485
-0.473
-0.450
-0.401
-0.316
-0.133
0.327
1.408
2.236
1.350
0.248
-0.268
-0.554
-0.736
-0.850
-0.916
-0.947
-0.332
-0.284
-0.277
-0.302
-0.332
-0.361
-0.390
-0.418
-0.443
-0.461
-0.465
-0.452
-0.418
-0.365
-0.299
-0.230
-0.175
-0.154
-0.171
-0.229
-0.294
-0.358
-0.402
-0.425
-0.431
-0.425
-0.405
-0.368
-0.294
-0.151
0.177
0.982
1.315
0.801
0.006
-0.367
-0.578
-0.709
-0.790
-0.836
-0.858
-0.437
-0.419
-0.415
-0.424
-0.438
-0.454
-0.469
-0.481
-0.489
-0.491
-0.486
-0.464
-0.427
-0.355
-0.255
-0.125
-0.009
0.047
0.017
-0.075
-0.189
-0.282
-0.346
-0.373
-0.383
-0.381
-0.370
-0.354
-0.322
-0.260
-0.128
0.075
0.170
-0.034
-0.307
-0.509
-0.636
-0.716
-0.767
-0.793
-0.803
-0.500
-0.496
-0.498
-0.506
-0.515
-0.524
-0.528
-0.529
-0.522
-0.515
-0.507
-0.495
-0.464
-0.389
-0.239
-0.021
0.212
0.325
0.277
0.107
-0.079
-0.217
-0.296
-0.321
-0.327
-0.327
-0.340
-0.367
-0.410
-0.454
-0.473
-0.475
-0.479
-0.530
-0.604
-0.673
-0.723
-0.756
-0.771
-0.777
-0.774
-0.542
-0.548
-0.556
-0.565
-0.574
-0.579
-0.575
-0.562
-0.540
-0.518
-0.510
-0.522
-0.531
-0.484
-0.297
0.047
0.431
0.656
0.569
0.286
0.003
-0.175
-0.249
-0.258
-0.240
-0.237
-0.286
-0.398
-0.581
-0.814
-1.037
-1.144
-1.107
-1.007
-0.919
-0.868
-0.833
-0.812
-0.796
-0.779
-0.760
-0.575
-0.588
-0.601
-0.614
-0.622
-0.623
-0.610
-0.582
-0.535
-0.484
-0.459
-0.511
-0.606
-0.641
-0.473
-0.045
0.513
0.838
0.715
0.352
0.025
-0.155
-0.199
-0.159
-0.086
-0.060
-0.158
-0.416
-0.866
-1.509
-2.184
-2.417
-2.091
-1.630
-1.284
-1.081
-0.956
-0.879
-0.829
-0.792
-0.760
-0.602
-0.620
-0.637
-0.653
-0.661
-0.659
-0.640
-0.593
-0.511
-0.403
-0.328
-0.391
-0.605
-0.799
-0.751
-0.332
0.271
0.639
0.553
0.222
-0.062
-0.173
-0.139
-0.005
0.180
0.296
0.145
-0.322
-1.164
-2.589
-4.413
-5.028
-3.711
-2.413
-1.675
-1.288
-1.072
-0.945
-0.866
-0.809
-0.765
-0.627
-0.649
-0.670
-0.687
-0.698
-0.694
-0.667
-0.607
-0.491
-0.315
-0.146
-0.147
-0.350
-0.601
-0.791
-0.636
-0.205
0.121
0.122
-0.065
-0.194
-0.171
-0.037
0.190
0.539
0.833
0.684
0.088
-1.129
-3.530
-7.479
-8.788
-5.419
-3.058
-1.969
-1.440
-1.160
-0.998
-0.896
-0.827
-0.772
-0.650
-0.676
-0.700
-0.721
-0.733
-0.730
-0.702
-0.637
-0.515
-0.321
-0.086
0.133
0.628
0.934
0.098
-0.602
-0.546
-0.369
-0.322
-0.352
-0.308
-0.130
0.105
0.346
0.708
1.122
1.274
1.369
0.130
-2.928
-6.716
-7.969
-5.198
-3.094
-2.013
-1.489
-1.200
-1.027
-0.917
-0.840
-0.780
-0.674
-0.704
-0.733
-0.755
-0.771
-0.772
-0.750
-0.694
-0.589
-0.432
-0.198
0.262
1.565
2.989
1.180
-0.322
-0.683
-0.652
-0.585
-0.532
-0.375
-0.103
0.182
0.354
0.554
0.890
1.561
2.380
1.433
-1.274
-3.705
-4.464
-3.622
-2.543
-1.846
-1.440
-1.188
-1.031
-0.925
-0.847
-0.787
-0.701
-0.734
-0.767
-0.794
-0.814
-0.821
-0.810
-0.771
-0.702
-0.587
-0.410
-0.001
1.262
1.749
0.989
-0.397
-0.741
-0.755
-0.709
-0.640
-0.490
-0.233
0.028
0.149
0.244
0.442
0.996
1.886
1.310
-0.612
-2.011
-2.517
-2.367
-1.960
-1.595
-1.333
-1.150
-1.019
-0.925
-0.852
-0.793
-0.730
-0.768
-0.806
-0.840
-0.868
-0.884
-0.887
-0.866
-0.827
-0.758
-0.652
-0.452
-0.133
0.056
-0.348
-0.760
-0.818
-0.757
-0.714
-0.705
-0.685
-0.572
-0.344
-0.179
-0.098
-0.016
0.145
0.321
0.027
-0.714
-1.337
-1.650
-1.675
-1.546
-1.375
-1.220
-1.097
-0.999
-0.920
-0.856
-0.800
-0.765
-0.810
-0.855
-0.897
-0.934
-0.963
-0.978
-0.978
-0.965
-0.930
-0.878
-0.810
-0.741
-0.783
-1.046
-1.108
-0.846
-0.616
-0.585
-0.711
-0.957
-0.993
-0.762
-0.449
-0.355
-0.353
-0.374
-0.419
-0.566
-0.827
-1.094
-1.261
-1.317
-1.285
-1.214
-1.132
-1.054
-0.983
-0.919
-0.861
-0.810
-0.806
-0.860
-0.915
-0.968
-1.018
-1.060
-1.092
-1.112
-1.118
-1.108
-1.088
-1.060
-1.043
-1.087
-1.224
-1.137
-0.662
-0.230
-0.267
-0.610
-1.016
-1.125
-0.916
-0.541
-0.464
-0.544
-0.640
-0.709
-0.781
-0.882
-0.999
-1.089
-1.138
-1.142
-1.119
-1.078
-1.028
-0.978
-0.925
-0.874
-0.825
-0.855
-0.920
-0.988
-1.057
-1.124
-1.186
-1.238
-1.276
-1.298
-1.309
-1.300
-1.281
-1.254
-1.232
-1.182
-0.975
-0.473
0.125
0.010
-0.523
-0.868
-0.992
-0.816
-0.554
-0.523
-0.667
-0.779
-0.841
-0.876
-0.915
-0.962
-1.013
-1.053
-1.071
-1.070
-1.053
-1.024
-0.986
-0.942
-0.895
-0.846
-0.912
-0.993
-1.080
-1.170
-1.260
-1.347
-1.423
-1.483
-1.525
-1.546
-1.546
-1.522
-1.478
-1.405
-1.281
-1.053
-0.661
-0.253
-0.314
-0.664
-0.903
-0.971
-0.892
-0.752
-0.737
-0.831
-0.903
-0.935
-0.945
-0.949
-0.963
-0.985
-1.015
-1.044
-1.061
-1.062
-1.046
-1.016
-0.974
-0.927
-0.876
-0.980
-1.080
-1.192
-1.312
-1.434
-1.556
-1.668
-1.757
-1.820
-1.851
-1.854
-1.823
-1.756
-1.650
-1.500
-1.291
-1.024
-0.801
-0.795
-0.943
-1.069
-1.112
-1.081
-1.020
-1.003
-1.023
-1.042
-1.040
-1.020
-0.990
-0.971
-0.972
-0.999
-1.043
-1.082
-1.101
-1.093
-1.067
-1.025
-0.974
-0.917
-1.056
-1.181
-1.326
-1.489
-1.660
-1.833
-1.993
-2.123
-2.215
-2.256
-2.259
-2.209
-2.117
-1.980
-1.801
-1.585
-1.321
-1.102
-1.090
-1.200
-1.285
-1.308
-1.287
-1.251
-1.224
-1.210
-1.192
-1.160
-1.108
-1.039
-0.977
-0.950
-0.987
-1.064
-1.136
-1.175
-1.179
-1.149
-1.099
-1.036
-0.970
-1.140
-1.296
-1.486
-1.700
-1.946
-2.200
-2.435
-2.625
-2.745
-2.799
-2.786
-2.717
-2.593
-2.409
-2.190
-1.946
-1.635
-1.324
-1.328
-1.465
-1.527
-1.523
-1.495
-1.456
-1.419
-1.387
-1.351
-1.300
-1.220
-1.110
-0.983
-0.916
-0.977
-1.120
-1.245
-1.307
-1.309
-1.267
-1.199
-1.119
-1.037
-1.226
-1.420
-1.664
-1.958
-2.300
-2.682
-3.036
-3.321
-3.482
-3.524
-3.486
-3.391
-3.220
-2.991
-2.714
-2.438
-2.131
-1.844
-1.772
-1.808
-1.802
-1.759
-1.702
-1.649
-1.602
-1.563
-1.524
-1.473
-1.390
-1.246
-1.071
-0.962
-1.065
-1.292
-1.468
-1.531
-1.511
-1.435
-1.331
-1.222
-1.116
-1.311
-1.548
-1.850
-2.236
-2.719
-3.280
-3.833
-4.271
-4.487
-4.483
-4.379
-4.223
-4.014
-3.728
-3.389
-3.058
-2.752
-2.489
-2.314
-2.201
-2.102
-2.001
-1.908
-1.834
-1.780
-1.744
-1.717
-1.687
-1.636
-1.535
-1.399
-1.325
-1.472
-1.727
-1.885
-1.894
-1.803
-1.663
-1.503
-1.349
-1.207
-1.389
-1.663
-2.026
-2.515
-3.158
-3.959
-4.802
-5.470
-5.748
-5.637
-5.427
-5.218
-4.949
-4.584
-4.161
-3.739
-3.372
-3.066
-2.809
-2.594
-2.398
-2.236
-2.105
-2.010
-1.952
-1.923
-1.926
-1.947
-1.982
-2.013
-2.055
-2.161
-2.389
-2.592
-2.622
-2.475
-2.229
-1.960
-1.714
-1.492
-1.309
-1.442
-1.746
-2.164
-2.739
-3.536
-4.569
-5.752
-6.743
-7.047
-6.874
-6.570
-6.315
-5.963
-5.471
-4.899
-4.367
-3.933
-3.571
-3.237
-2.939
-2.672
-2.449
-2.282
-2.167
-2.105
-2.096
-2.134
-2.235
-2.397
-2.647
-3.021
-3.493
-3.959
-4.146
-3.877
-3.364
-2.817
-2.332
-1.952
-1.650
-1.413
-1.472
-1.793
-2.234
-2.858
-3.726
-4.894
-6.283
-7.438
-7.898
-7.816
-7.664
-7.518
-7.105
-6.389
-5.571
-4.907
-4.400
-3.977
-3.590
-3.224
-2.892
-2.622
-2.423
-2.292
-2.231
-2.242
-2.332
-2.518
-2.858
-3.407
-4.320
-5.624
-6.925
-7.197
-6.107
-4.706
-3.560
-2.760
-2.208
-1.803
-1.509
-1.470
-1.787
-2.224
-2.827
-3.670
-4.772
-6.069
-7.223
-7.874
-8.197
-8.591
-8.813
-8.430
-7.325
-6.172
-5.326
-4.724
-4.262
-3.822
-3.410
-3.033
-2.736
-2.514
-2.374
-2.320
-2.352
-2.487
-2.767
-3.277
-4.189
-5.915
-9.122
-13.651
-14.577
-10.244
-6.517
-4.393
-3.179
-2.428
-1.933
-1.585
-0.920
-0.966
-1.011
-1.050
-1.085
-1.113
-1.137
-1.156
-1.169
-1.182
-1.193
-1.203
-1.213
-1.220
-1.224
-1.224
-1.216
-1.202
-1.184
-1.162
-1.142
-1.127
-1.122
-1.130
-1.157
-1.207
-1.287
-1.407
-1.576
-1.812
-2.121
-2.509
-2.940
-3.315
-3.525
-3.480
-3.260
-2.948
-2.662
-2.400
-2.164
-0.968
-1.019
-1.066
-1.111
-1.146
-1.175
-1.198
-1.215
-1.229
-1.241
-1.253
-1.265
-1.277
-1.287
-1.293
-1.292
-1.285
-1.267
-1.245
-1.219
-1.194
-1.175
-1.168
-1.176
-1.206
-1.265
-1.363
-1.511
-1.734
-2.055
-2.513
-3.143
-3.926
-4.730
-5.168
-4.995
-4.446
-3.848
-3.384
-3.026
-2.707
-1.013
-1.068
-1.119
-1.165
-1.201
-1.230
-1.252
-1.268
-1.280
-1.292
-1.304
-1.316
-1.329
-1.342
-1.350
-1.349
-1.340
-1.322
-1.295
-1.265
-1.236
-1.212
-1.203
-1.212
-1.245
-1.312
-1.423
-1.601
-1.872
-2.285
-2.926
-3.902
-5.369
-7.111
-8.181
-7.591
-6.136
-5.019
-4.349
-3.900
-3.498
-1.054
-1.113
-1.167
-1.213
-1.247
-1.274
-1.293
-1.304
-1.315
-1.325
-1.338
-1.351
-1.365
-1.379
-1.388
-1.389
-1.379
-1.357
-1.329
-1.294
-1.262
-1.237
-1.225
-1.233
-1.269
-1.342
-1.463
-1.661
-1.969
-2.454
-3.257
-4.643
-7.024
-10.768
-13.526
-11.566
-8.204
-6.361
-5.656
-5.290
-4.813
-1.090
-1.153
-1.207
-1.253
-1.284
-1.304
-1.316
-1.322
-1.328
-1.337
-1.350
-1.364
-1.380
-1.394
-1.405
-1.406
-1.396
-1.373
-1.340
-1.304
-1.271
-1.244
-1.231
-1.239
-1.275
-1.348
-1.476
-1.681
-2.002
-2.519
-3.394
-4.934
-7.920
-13.274
-18.265
-14.376
-9.294
-7.488
-7.584
-8.038
-7.382
-1.117
-1.184
-1.243
-1.284
-1.309
-1.315
-1.314
-1.311
-1.315
-1.324
-1.337
-1.355
-1.373
-1.387
-1.395
-1.394
-1.383
-1.359
-1.328
-1.294
-1.259
-1.231
-1.219
-1.227
-1.260
-1.332
-1.455
-1.651
-1.965
-2.449
-3.248
-4.618
-6.990
-10.833
-13.611
-10.935
-7.825
-8.088
-11.325
-15.175
-13.670
-1.135
-1.209
-1.269
-1.304
-1.315
-1.300
-1.278
-1.259
-1.258
-1.273
-1.293
-1.318
-1.337
-1.352
-1.358
-1.355
-1.344
-1.321
-1.291
-1.258
-1.226
-1.202
-1.190
-1.197
-1.227
-1.291
-1.403
-1.582
-1.853
-2.265
-2.890
-3.840
-5.202
-6.726
-7.027
-4.860
-3.717
-7.850
-18.203
-28.009
-25.355
-1.137
-1.217
-1.274
-1.300
-1.284
-1.236
-1.173
-1.134
-1.134
-1.170
-1.212
-1.250
-1.275
-1.291
-1.297
-1.293
-1.278
-1.259
-1.232
-1.203
-1.176
-1.153
-1.143
-1.149
-1.175
-1.231
-1.329
-1.479
-1.703
-2.022
-2.457
-3.033
-3.646
-4.017
-3.423
-1.041
-0.859
-6.800
-19.965
-31.869
-27.492
-1.116
-1.192
-1.241
-1.239
-1.179
-1.063
-0.938
-0.868
-0.902
-0.994
-1.087
-1.152
-1.191
-1.208
-1.214
-1.207
-1.194
-1.178
-1.154
-1.131
-1.111
-1.093
-1.083
-1.087
-1.108
-1.156
-1.233
-1.351
-1.522
-1.756
-2.042
-2.341
-2.566
-2.527
-2.015
-1.131
-1.734
-5.515
-12.089
-20.230
-17.776
-1.049
-1.102
-1.108
-1.030
-0.877
-0.683
-0.436
-0.307
-0.468
-0.718
-0.914
-1.029
-1.086
-1.110
-1.115
-1.110
-1.097
-1.082
-1.065
-1.048
-1.032
-1.020
-1.013
-1.016
-1.031
-1.066
-1.124
-1.213
-1.336
-1.489
-1.654
-1.781
-1.779
-1.550
-1.154
-1.106
-2.007
-4.004
-6.611
-8.627
-8.328
-0.913
-0.903
-0.780
-0.455
-0.101
0.078
0.490
0.828
0.253
-0.376
-0.724
-0.895
-0.972
-1.002
-1.008
-1.001
-0.991
-0.980
-0.968
-0.957
-0.948
-0.939
-0.935
-0.936
-0.947
-0.969
-1.008
-1.066
-1.146
-1.231
-1.293
-1.262
-1.036
-0.561
-0.027
-0.193
-1.315
-2.680
-3.928
-4.722
-4.732
-0.688
-0.572
-0.223
0.811
1.571
1.279
1.325
1.650
0.787
-0.140
-0.574
-0.769
-0.857
-0.890
-0.897
-0.892
-0.883
-0.875
-0.869
-0.864
-0.859
-0.856
-0.854
-0.853
-0.859
-0.870
-0.891
-0.922
-0.954
-0.973
-0.926
-0.698
-0.136
0.627
0.961
0.453
-0.724
-1.774
-2.548
-2.983
-3.050
-0.345
-0.064
0.356
1.655
2.307
1.934
1.131
1.065
0.472
-0.151
-0.496
-0.672
-0.750
-0.780
-0.785
-0.782
-0.777
-0.771
-0.770
-0.770
-0.770
-0.770
-0.771
-0.772
-0.773
-0.774
-0.777
-0.780
-0.774
-0.732
-0.575
-0.143
0.952
2.230
1.875
0.553
-0.492
-1.264
-1.778
-2.063
-2.150
0.212
0.736
0.899
1.131
1.649
1.020
0.521
0.315
0.038
-0.260
-0.475
-0.598
-0.658
-0.679
-0.681
-0.677
-0.674
-0.673
-0.674
-0.679
-0.683
-0.689
-0.692
-0.692
-0.690
-0.684
-0.672
-0.651
-0.606
-0.509
-0.289
0.207
1.311
2.448
1.874
0.429
-0.418
-0.973
-1.332
-1.542
-1.623
0.544
1.081
0.933
0.516
0.415
0.257
0.082
-0.060
-0.203
-0.352
-0.470
-0.543
-0.578
-0.587
-0.585
-0.579
-0.575
-0.575
-0.581
-0.589
-0.599
-0.610
-0.616
-0.619
-0.612
-0.601
-0.576
-0.535
-0.463
-0.319
-0.043
0.439
1.044
1.386
0.908
0.153
-0.411
-0.802
-1.063
-1.217
-1.288
0.150
0.622
0.420
0.108
-0.021
-0.097
-0.177
-0.250
-0.327
-0.405
-0.465
-0.502
-0.515
-0.512
-0.503
-0.490
-0.481
-0.480
-0.487
-0.501
-0.519
-0.536
-0.547
-0.549
-0.544
-0.528
-0.496
-0.441
-0.344
-0.158
0.218
0.994
1.593
1.169
0.472
-0.049
-0.437
-0.715
-0.902
-1.020
-1.077
-0.212
-0.087
-0.104
-0.184
-0.242
-0.286
-0.324
-0.361
-0.400
-0.438
-0.465
-0.474
-0.468
-0.452
-0.428
-0.406
-0.387
-0.383
-0.391
-0.412
-0.439
-0.463
-0.481
-0.489
-0.482
-0.462
-0.425
-0.362
-0.255
-0.055
0.393
1.422
1.943
1.378
0.330
-0.166
-0.464
-0.669
-0.810
-0.897
-0.940
-0.386
-0.343
-0.336
-0.356
-0.379
-0.400
-0.418
-0.436
-0.450
-0.459
-0.462
-0.456
-0.437
-0.408
-0.367
-0.324
-0.290
-0.277
-0.288
-0.320
-0.360
-0.397
-0.422
-0.432
-0.428
-0.407
-0.368
-0.305
-0.204
-0.033
0.295
0.993
1.358
0.806
0.085
-0.287
-0.517
-0.664
-0.764
-0.823
-0.853
-0.476
-0.460
-0.457
-0.465
-0.474
-0.482
-0.488
-0.489
-0.485
-0.475
-0.460
-0.442
-0.416
-0.378
-0.317
-0.246
-0.184
-0.152
-0.168
-0.218
-0.281
-0.334
-0.368
-0.381
-0.376
-0.358
-0.323
-0.269
-0.188
-0.072
0.080
0.263
0.308
0.077
-0.224
-0.448
-0.592
-0.689
-0.752
-0.789
-0.802
-0.529
-0.528
-0.532
-0.539
-0.546
-0.548
-0.544
-0.530
-0.502
-0.470
-0.441
-0.418
-0.399
-0.357
-0.283
-0.182
-0.072
-0.019
-0.038
-0.116
-0.208
-0.279
-0.321
-0.333
-0.326
-0.309
-0.288
-0.259
-0.222
-0.190
-0.160
-0.188
-0.261
-0.384
-0.521
-0.626
-0.700
-0.743
-0.768
-0.778
-0.777
-0.568
-0.576
-0.586
-0.597
-0.602
-0.603
-0.588
-0.554
-0.496
-0.427
-0.367
-0.344
-0.355
-0.341
-0.275
-0.142
0.011
0.095
0.073
-0.032
-0.155
-0.237
-0.279
-0.279
-0.261
-0.249
-0.257
-0.302
-0.386
-0.525
-0.707
-0.849
-0.892
-0.883
-0.857
-0.840
-0.830
-0.815
-0.803
-0.786
-0.769
-0.598
-0.613
-0.629
-0.644
-0.651
-0.647
-0.620
-0.558
-0.452
-0.301
-0.161
-0.130
-0.221
-0.304
-0.291
-0.154
0.019
0.133
0.113
-0.011
-0.144
-0.220
-0.239
-0.212
-0.169
-0.155
-0.209
-0.386
-0.757
-1.409
-2.257
-2.588
-2.183
-1.635
-1.296
-1.092
-0.974
-0.899
-0.847
-0.806
-0.773
-0.623
-0.645
-0.666
-0.684
-0.693
-0.685
-0.645
-0.548
-0.366
-0.057
0.331
0.411
0.113
-0.165
-0.277
-0.220
-0.070
0.036
0.019
-0.077
-0.178
-0.221
-0.200
-0.130
-0.041
0.001
-0.090
-0.438
-1.308
-3.251
-6.771
-7.981
-4.906
-2.740
-1.792
-1.347
-1.117
-0.980
-0.892
-0.828
-0.781
-0.647
-0.673
-0.697
-0.719
-0.731
-0.719
-0.667
-0.546
-0.288
0.224
1.081
1.344
0.696
0.228
-0.089
-0.250
-0.221
-0.167
-0.166
-0.217
-0.258
-0.237
-0.165
-0.045
0.099
0.221
0.189
-0.176
-1.514
-5.337
-11.876
-13.957
-8.834
-3.763
-2.179
-1.537
-1.220
-1.043
-0.931
-0.851
-0.793
-0.669
-0.698
-0.727
-0.750
-0.762
-0.751
-0.697
-0.570
-0.302
0.220
1.077
1.499
1.360
1.363
0.553
-0.137
-0.340
-0.365
-0.364
-0.366
-0.338
-0.262
-0.138
0.
0.183
0.403
0.738
1.222
-0.135
-4.563
-11.210
-12.818
-8.147
-3.789
-2.252
-1.604
-1.271
-1.077
-0.953
-0.868
-0.802
-0.691
-0.725
-0.756
-0.783
-0.796
-0.789
-0.743
-0.632
-0.427
-0.070
0.411
0.903
1.957
2.227
1.465
-0.006
-0.438
-0.523
-0.523
-0.493
-0.427
-0.306
-0.170
-0.032
0.136
0.434
1.304
2.376
1.365
-1.902
-5.532
-6.671
-4.703
-2.989
-2.050
-1.544
-1.262
-1.084
-0.963
-0.878
-0.811
-0.716
-0.752
-0.787
-0.816
-0.836
-0.836
-0.805
-0.726
-0.588
-0.376
-0.099
0.293
1.117
1.687
0.834
-0.214
-0.565
-0.639
-0.633
-0.598
-0.530
-0.415
-0.282
-0.162
-0.036
0.190
0.865
1.823
1.283
-0.837
-2.478
-3.043
-2.750
-2.192
-1.738
-1.423
-1.212
-1.068
-0.962
-0.881
-0.817
-0.745
-0.785
-0.825
-0.859
-0.885
-0.896
-0.882
-0.838
-0.755
-0.637
-0.487
-0.279
-0.020
0.059
-0.349
-0.746
-0.773
-0.728
-0.697
-0.683
-0.659
-0.584
-0.456
-0.330
-0.245
-0.167
-0.006
0.222
-0.031
-0.823
-1.490
-1.822
-1.829
-1.662
-1.464
-1.290
-1.152
-1.042
-0.955
-0.884
-0.824
-0.777
-0.824
-0.870
-0.915
-0.950
-0.974
-0.979
-0.964
-0.925
-0.862
-0.789
-0.701
-0.646
-0.755
-1.098
-1.273
-1.035
-0.765
-0.711
-0.740
-0.790
-0.769
-0.604
-0.423
-0.375
-0.449
-0.587
-0.651
-0.678
-0.881
-1.141
-1.323
-1.380
-1.347
-1.273
-1.184
-1.099
-1.021
-0.952
-0.890
-0.834
-0.818
-0.874
-0.930
-0.984
-1.034
-1.074
-1.100
-1.111
-1.104
-1.082
-1.049
-1.014
-1.003
-1.101
-1.347
-1.364
-1.043
-0.737
-0.683
-0.763
-0.863
-0.855
-0.607
-0.216
-0.212
-0.542
-0.797
-0.902
-0.864
-0.898
-0.994
-1.094
-1.158
-1.173
-1.156
-1.117
-1.066
-1.011
-0.955
-0.901
-0.848
-0.867
-0.934
-1.004
-1.075
-1.143
-1.204
-1.253
-1.286
-1.309
-1.311
-1.301
-1.282
-1.263
-1.269
-1.307
-1.225
-0.954
-0.736
-0.701
-0.806
-0.897
-0.864
-0.545
-0.145
-0.161
-0.555
-0.821
-0.901
-0.893
-0.893
-0.932
-0.991
-1.045
-1.081
-1.094
-1.084
-1.057
-1.019
-0.972
-0.923
-0.870
-0.926
-1.009
-1.098
-1.192
-1.286
-1.376
-1.453
-1.517
-1.561
-1.587
-1.590
-1.581
-1.548
-1.495
-1.417
-1.280
-1.081
-0.912
-0.875
-0.943
-1.003
-0.966
-0.764
-0.431
-0.430
-0.750
-0.900
-0.942
-0.927
-0.906
-0.909
-0.939
-0.987
-1.036
-1.071
-1.087
-1.076
-1.047
-1.006
-0.956
-0.903
-0.995
-1.100
-1.216
-1.345
-1.476
-1.607
-1.723
-1.819
-1.890
-1.936
-1.953
-1.949
-1.912
-1.838
-1.721
-1.555
-1.368
-1.213
-1.149
-1.164
-1.181
-1.154
-1.069
-0.961
-0.945
-1.006
-1.042
-1.033
-0.987
-0.927
-0.885
-0.881
-0.930
-1.007
-1.074
-1.117
-1.123
-1.102
-1.059
-1.006
-0.947
-1.075
-1.209
-1.363
-1.537
-1.727
-1.916
-2.097
-2.239
-2.339
-2.408
-2.434
-2.440
-2.404
-2.305
-2.159
-1.953
-1.733
-1.547
-1.445
-1.414
-1.402
-1.371
-1.322
-1.271
-1.239
-1.228
-1.206
-1.156
-1.063
-0.940
-0.808
-0.746
-0.810
-0.960
-1.101
-1.183
-1.206
-1.186
-1.136
-1.073
-1.003
-1.164
-1.335
-1.539
-1.782
-2.061
-2.355
-2.630
-2.842
-2.981
-3.047
-3.076
-3.089
-3.060
-2.949
-2.747
-2.471
-2.176
-1.920
-1.763
-1.690
-1.646
-1.596
-1.546
-1.500
-1.461
-1.425
-1.381
-1.299
-1.162
-0.931
-0.627
-0.402
-0.537
-0.890
-1.165
-1.302
-1.340
-1.310
-1.246
-1.163
-1.073
-1.259
-1.474
-1.741
-2.084
-2.495
-2.962
-3.422
-3.755
-3.929
-3.942
-3.941
-3.935
-3.919
-3.784
-3.508
-3.125
-2.722
-2.377
-2.147
-2.007
-1.904
-1.822
-1.756
-1.702
-1.656
-1.616
-1.565
-1.480
-1.317
-0.982
-0.399
0.174
-0.161
-0.881
-1.336
-1.520
-1.547
-1.487
-1.386
-1.273
-1.159
-1.354
-1.614
-1.962
-2.429
-3.042
-3.801
-4.588
-5.185
-5.381
-5.221
-5.040
-4.974
-4.958
-4.802
-4.416
-3.864
-3.332
-2.882
-2.554
-2.332
-2.171
-2.048
-1.957
-1.889
-1.841
-1.807
-1.774
-1.711
-1.572
-1.256
-0.620
0.060
-0.382
-1.269
-1.750
-1.895
-1.859
-1.729
-1.569
-1.407
-1.258
-1.437
-1.744
-2.175
-2.783
-3.658
-4.861
-6.312
-7.445
-7.584
-6.913
-6.333
-6.099
-6.034
-5.824
-5.289
-4.582
-3.898
-3.357
-2.943
-2.641
-2.418
-2.254
-2.139
-2.060
-2.014
-1.997
-1.999
-1.998
-1.964
-1.836
-1.572
-1.382
-1.702
-2.258
-2.533
-2.509
-2.308
-2.048
-1.794
-1.563
-1.366
-1.499
-1.842
-2.337
-3.074
-4.201
-5.934
-8.334
-10.429
-10.382
-8.811
-7.610
-7.086
-6.885
-6.581
-5.924
-5.108
-4.335
-3.732
-3.261
-2.897
-2.635
-2.433
-2.292
-2.205
-2.168
-2.175
-2.227
-2.316
-2.445
-2.602
-2.818
-3.145
-3.611
-3.944
-3.855
-3.447
-2.926
-2.455
-2.055
-1.731
-1.478
-1.528
-1.892
-2.416
-3.216
-4.472
-6.481
-9.442
-12.323
-12.108
-9.978
-8.429
-7.758
-7.395
-6.938
-6.187
-5.347
-4.583
-3.960
-3.469
-3.087
-2.788
-2.564
-2.409
-2.318
-2.289
-2.327
-2.433
-2.632
-2.949
-3.468
-4.290
-5.529
-6.856
-7.287
-6.291
-4.888
-3.732
-2.910
-2.325
-1.900
-1.583
-1.525
-1.881
-2.395
-3.157
-4.322
-6.110
-8.583
-10.795
-10.923
-9.581
-8.534
-8.010
-7.586
-6.983
-6.174
-5.354
-4.641
-4.058
-3.574
-3.187
-2.877
-2.641
-2.481
-2.389
-2.373
-2.439
-2.598
-2.905
-3.418
-4.341
-6.109
-9.598
-15.072
-16.339
-11.081
-6.908
-4.661
-3.362
-2.562
-2.033
-1.665
-1.001
-1.055
-1.104
-1.148
-1.182
-1.208
-1.222
-1.228
-1.227
-1.220
-1.212
-1.201
-1.190
-1.182
-1.171
-1.160
-1.147
-1.132
-1.117
-1.101
-1.090
-1.084
-1.089
-1.106
-1.141
-1.200
-1.288
-1.419
-1.603
-1.857
-2.200
-2.641
-3.142
-3.592
-3.833
-3.760
-3.465
-3.091
-2.748
-2.454
-2.192
-1.063
-1.122
-1.177
-1.224
-1.260
-1.286
-1.299
-1.302
-1.296
-1.286
-1.274
-1.260
-1.247
-1.236
-1.226
-1.213
-1.199
-1.183
-1.164
-1.145
-1.131
-1.124
-1.127
-1.148
-1.189
-1.256
-1.367
-1.527
-1.767
-2.123
-2.640
-3.376
-4.359
-5.401
-5.953
-5.679
-4.871
-4.082
-3.516
-3.088
-2.737
-1.122
-1.188
-1.247
-1.296
-1.332
-1.356
-1.365
-1.364
-1.354
-1.339
-1.322
-1.307
-1.293
-1.281
-1.269
-1.257
-1.240
-1.221
-1.200
-1.179
-1.163
-1.154
-1.157
-1.178
-1.224
-1.301
-1.427
-1.620
-1.918
-2.380
-3.119
-4.328
-6.313
-9.071
-10.897
-9.660
-7.167
-5.453
-4.526
-3.972
-3.511
-1.179
-1.250
-1.312
-1.362
-1.400
-1.418
-1.422
-1.413
-1.398
-1.375
-1.355
-1.337
-1.322
-1.310
-1.298
-1.283
-1.266
-1.246
-1.223
-1.201
-1.182
-1.173
-1.175
-1.196
-1.246
-1.330
-1.466
-1.680
-2.020
-2.574
-3.518
-5.296
-8.969
-16.988
-23.560
-18.688
-10.380
-7.000
-5.822
-5.336
-4.791
-1.231
-1.307
-1.376
-1.426
-1.459
-1.467
-1.459
-1.440
-1.416
-1.390
-1.366
-1.348
-1.332
-1.320
-1.307
-1.293
-1.275
-1.254
-1.230
-1.206
-1.187
-1.175
-1.178
-1.200
-1.249
-1.335
-1.476
-1.697
-2.049
-2.640
-3.673
-5.717
-10.590
-23.294
-32.266
-24.741
-12.218
-8.130
-7.656
-7.843
-7.212
-1.277
-1.364
-1.440
-1.491
-1.512
-1.508
-1.478
-1.442
-1.406
-1.375
-1.352
-1.334
-1.318
-1.308
-1.295
-1.281
-1.262
-1.241
-1.218
-1.195
-1.176
-1.165
-1.167
-1.187
-1.234
-1.316
-1.450
-1.667
-2.003
-2.540
-3.484
-5.249
-8.948
-17.784
-23.529
-18.245
-9.001
-8.024
-10.786
-14.126
-12.790
-1.318
-1.426
-1.515
-1.569
-1.580
-1.540
-1.479
-1.415
-1.364
-1.330
-1.308
-1.293
-1.284
-1.273
-1.261
-1.248
-1.231
-1.209
-1.187
-1.167
-1.148
-1.137
-1.139
-1.158
-1.200
-1.275
-1.398
-1.587
-1.878
-2.324
-3.041
-4.191
-6.094
-8.576
-9.204
-4.377
-1.841
-5.918
-16.118
-25.607
-23.649
-1.354
-1.485
-1.607
-1.669
-1.654
-1.569
-1.447
-1.345
-1.276
-1.243
-1.231
-1.228
-1.224
-1.217
-1.208
-1.195
-1.179
-1.160
-1.141
-1.121
-1.106
-1.096
-1.097
-1.114
-1.150
-1.216
-1.319
-1.476
-1.703
-2.034
-2.497
-3.133
-3.869
-4.306
-2.928
1.234
2.840
-3.909
-17.213
-27.595
-25.473
-1.371
-1.538
-1.692
-1.778
-1.722
-1.557
-1.351
-1.191
-1.114
-1.104
-1.118
-1.136
-1.144
-1.145
-1.137
-1.128
-1.113
-1.096
-1.079
-1.063
-1.049
-1.042
-1.043
-1.057
-1.088
-1.138
-1.220
-1.342
-1.510
-1.725
-1.990
-2.274
-2.470
-2.281
-1.237
1.130
1.073
-4.034
-10.786
-17.863
-16.000
-1.345
-1.535
-1.711
-1.767
-1.657
-1.403
-1.106
-0.904
-0.859
-0.907
-0.974
-1.022
-1.047
-1.057
-1.054
-1.046
-1.034
-1.021
-1.007
-0.995
-0.985
-0.979
-0.980
-0.990
-1.013
-1.052
-1.110
-1.195
-1.307
-1.428
-1.552
-1.602
-1.469
-0.934
0.034
0.384
-0.906
-3.309
-6.131
-8.109
-7.913
-1.238
-1.384
-1.476
-1.303
-0.957
-0.818
-0.633
-0.463
-0.516
-0.680
-0.819
-0.901
-0.944
-0.962
-0.963
-0.957
-0.947
-0.937
-0.928
-0.920
-0.914
-0.910
-0.911
-0.917
-0.933
-0.958
-0.996
-1.047
-1.106
-1.154
-1.158
-1.039
-0.646
0.399
2.175
2.118
-0.021
-2.172
-3.648
-4.528
-4.596
-1.029
-1.074
-0.852
0.290
0.891
0.668
-0.037
-0.079
-0.254
-0.503
-0.682
-0.788
-0.839
-0.863
-0.868
-0.865
-0.859
-0.852
-0.846
-0.841
-0.838
-0.837
-0.837
-0.841
-0.849
-0.863
-0.879
-0.902
-0.914
-0.901
-0.809
-0.557
-0.009
1.122
2.832
2.628
0.480
-1.350
-2.337
-2.862
-2.990
-0.732
-0.625
-0.208
1.198
2.650
1.390
0.254
-0.011
-0.208
-0.428
-0.592
-0.692
-0.743
-0.767
-0.775
-0.774
-0.769
-0.766
-0.763
-0.763
-0.762
-0.762
-0.764
-0.766
-0.766
-0.768
-0.769
-0.763
-0.738
-0.671
-0.517
-0.183
0.413
1.176
1.773
1.397
0.094
-0.963
-1.631
-1.985
-2.111
-0.395
-0.160
0.060
0.845
1.421
0.801
0.093
-0.137
-0.278
-0.422
-0.541
-0.617
-0.660
-0.679
-0.686
-0.685
-0.683
-0.682
-0.682
-0.683
-0.686
-0.690
-0.690
-0.691
-0.686
-0.679
-0.664
-0.636
-0.581
-0.476
-0.276
0.064
0.570
1.029
0.996
0.494
-0.175
-0.788
-1.223
-1.481
-1.592
-0.196
0.100
0.098
0.114
0.171
0.032
-0.147
-0.258
-0.349
-0.436
-0.508
-0.560
-0.589
-0.600
-0.602
-0.601
-0.601
-0.600
-0.603
-0.607
-0.614
-0.619
-0.621
-0.620
-0.612
-0.596
-0.567
-0.521
-0.441
-0.303
-0.076
0.253
0.589
0.744
0.564
0.157
-0.292
-0.692
-0.984
-1.179
-1.268
-0.257
-0.089
-0.100
-0.166
-0.199
-0.245
-0.295
-0.348
-0.395
-0.444
-0.487
-0.515
-0.530
-0.532
-0.530
-0.525
-0.522
-0.520
-0.525
-0.533
-0.543
-0.552
-0.556
-0.554
-0.543
-0.518
-0.480
-0.417
-0.315
-0.153
0.114
0.489
0.773
0.661
0.336
-0.016
-0.356
-0.635
-0.847
-0.985
-1.058
-0.386
-0.316
-0.306
-0.329
-0.352
-0.369
-0.387
-0.406
-0.431
-0.452
-0.471
-0.480
-0.480
-0.476
-0.465
-0.454
-0.443
-0.443
-0.447
-0.460
-0.476
-0.489
-0.497
-0.494
-0.479
-0.449
-0.401
-0.324
-0.206
-0.026
0.256
0.681
0.967
0.651
0.212
-0.137
-0.404
-0.617
-0.771
-0.872
-0.927
-0.474
-0.444
-0.433
-0.438
-0.447
-0.452
-0.454
-0.456
-0.459
-0.461
-0.458
-0.453
-0.442
-0.427
-0.408
-0.385
-0.369
-0.363
-0.371
-0.388
-0.411
-0.431
-0.441
-0.439
-0.421
-0.386
-0.327
-0.234
-0.107
0.076
0.310
0.590
0.700
0.427
0.040
-0.252
-0.468
-0.625
-0.737
-0.807
-0.845
-0.529
-0.519
-0.516
-0.518
-0.520
-0.519
-0.514
-0.502
-0.486
-0.465
-0.442
-0.423
-0.405
-0.383
-0.358
-0.324
-0.297
-0.284
-0.294
-0.319
-0.352
-0.377
-0.393
-0.392
-0.372
-0.331
-0.261
-0.155
-0.001
0.192
0.363
0.450
0.364
0.112
-0.171
-0.399
-0.558
-0.667
-0.736
-0.780
-0.799
-0.568
-0.570
-0.576
-0.583
-0.587
-0.586
-0.574
-0.546
-0.503
-0.448
-0.400
-0.368
-0.351
-0.339
-0.312
-0.271
-0.231
-0.212
-0.222
-0.259
-0.301
-0.335
-0.352
-0.348
-0.325
-0.281
-0.206
-0.087
0.102
0.342
0.501
0.422
0.154
-0.161
-0.410
-0.574
-0.673
-0.732
-0.763
-0.778
-0.778
-0.598
-0.611
-0.624
-0.638
-0.647
-0.647
-0.626
-0.577
-0.492
-0.381
-0.279
-0.233
-0.240
-0.268
-0.265
-0.231
-0.187
-0.160
-0.175
-0.218
-0.266
-0.305
-0.317
-0.308
-0.281
-0.238
-0.176
-0.076
0.093
0.350
0.502
0.285
-0.177
-0.533
-0.712
-0.790
-0.815
-0.816
-0.807
-0.793
-0.776
-0.624
-0.645
-0.668
-0.688
-0.704
-0.703
-0.672
-0.589
-0.429
-0.192
0.054
0.133
0.017
-0.130
-0.208
-0.209
-0.175
-0.149
-0.167
-0.209
-0.259
-0.292
-0.294
-0.272
-0.232
-0.197
-0.179
-0.178
-0.217
-0.285
-0.576
-1.038
-1.258
-1.228
-1.141
-1.060
-0.977
-0.914
-0.862
-0.820
-0.784
-0.649
-0.676
-0.705
-0.732
-0.752
-0.750
-0.705
-0.574
-0.300
0.224
1.039
1.262
0.607
0.114
-0.116
-0.199
-0.202
-0.199
-0.212
-0.251
-0.284
-0.296
-0.277
-0.237
-0.181
-0.148
-0.173
-0.348
-0.867
-2.167
-4.860
-5.914
-3.883
-2.365
-1.678
-1.332
-1.137
-1.006
-0.918
-0.849
-0.796
-0.671
-0.703
-0.736
-0.768
-0.789
-0.786
-0.724
-0.558
-0.170
0.798
2.349
2.736
1.571
0.477
0.051
-0.167
-0.257
-0.283
-0.299
-0.325
-0.335
-0.318
-0.274
-0.206
-0.128
-0.066
-0.076
-0.345
-1.392
-4.473
-10.301
-11.802
-7.496
-3.442
-2.120
-1.554
-1.260
-1.082
-0.961
-0.876
-0.810
-0.691
-0.726
-0.764
-0.796
-0.819
-0.811
-0.747
-0.571
-0.167
0.789
2.319
2.712
1.759
0.816
0.279
-0.117
-0.316
-0.383
-0.407
-0.414
-0.400
-0.357
-0.292
-0.209
-0.106
0.019
0.167
0.115
-1.017
-4.296
-10.185
-11.455
-7.294
-3.601
-2.259
-1.649
-1.320
-1.122
-0.989
-0.894
-0.823
-0.711
-0.750
-0.788
-0.822
-0.845
-0.837
-0.777
-0.622
-0.317
0.242
1.033
1.404
1.168
0.950
0.403
-0.123
-0.392
-0.488
-0.517
-0.511
-0.474
-0.421
-0.342
-0.255
-0.145
0.026
0.374
0.876
0.046
-2.415
-5.159
-6.057
-4.482
-2.945
-2.078
-1.600
-1.317
-1.129
-0.999
-0.904
-0.831
-0.733
-0.773
-0.814
-0.851
-0.875
-0.875
-0.827
-0.714
-0.511
-0.215
0.115
0.353
0.505
0.498
0.120
-0.306
-0.526
-0.603
-0.617
-0.604
-0.564
-0.506
-0.427
-0.345
-0.256
-0.122
0.152
0.518
0.042
-1.309
-2.502
-2.972
-2.713
-2.204
-1.778
-1.476
-1.263
-1.110
-0.996
-0.909
-0.839
-0.758
-0.803
-0.845
-0.884
-0.913
-0.920
-0.896
-0.828
-0.705
-0.542
-0.375
-0.235
-0.140
-0.186
-0.444
-0.679
-0.726
-0.717
-0.707
-0.692
-0.665
-0.610
-0.526
-0.446
-0.397
-0.392
-0.412
-0.391
-0.526
-1.015
-1.528
-1.810
-1.829
-1.692
-1.504
-1.335
-1.194
-1.079
-0.986
-0.910
-0.845
-0.789
-0.837
-0.888
-0.932
-0.968
-0.988
-0.987
-0.954
-0.893
-0.813
-0.724
-0.650
-0.617
-0.702
-0.989
-1.095
-0.956
-0.823
-0.783
-0.775
-0.763
-0.705
-0.591
-0.466
-0.463
-0.631
-0.924
-1.017
-0.914
-0.921
-1.119
-1.294
-1.379
-1.366
-1.305
-1.220
-1.135
-1.054
-0.981
-0.915
-0.855
-0.827
-0.884
-0.941
-0.996
-1.046
-1.083
-1.104
-1.105
-1.087
-1.055
-1.012
-0.971
-0.948
-0.992
-1.204
-1.251
-1.059
-0.909
-0.861
-0.856
-0.850
-0.773
-0.546
-0.213
-0.232
-0.660
-1.057
-1.153
-0.972
-0.847
-0.915
-1.039
-1.138
-1.179
-1.178
-1.147
-1.098
-1.043
-0.984
-0.926
-0.870
-0.873
-0.943
-1.013
-1.083
-1.152
-1.210
-1.256
-1.288
-1.303
-1.304
-1.291
-1.268
-1.231
-1.204
-1.219
-1.212
-1.110
-1.010
-0.968
-0.964
-0.950
-0.852
-0.496
-0.061
-0.135
-0.586
-0.918
-0.986
-0.868
-0.793
-0.821
-0.917
-1.011
-1.080
-1.111
-1.110
-1.087
-1.050
-1.001
-0.948
-0.893
-0.932
-1.015
-1.105
-1.201
-1.296
-1.382
-1.458
-1.521
-1.565
-1.595
-1.610
-1.605
-1.575
-1.523
-1.457
-1.386
-1.290
-1.197
-1.142
-1.121
-1.094
-1.008
-0.769
-0.434
-0.438
-0.766
-0.927
-0.937
-0.868
-0.806
-0.803
-0.861
-0.947
-1.026
-1.084
-1.110
-1.105
-1.078
-1.036
-0.985
-0.927
-1.002
-1.108
-1.227
-1.356
-1.490
-1.618
-1.739
-1.836
-1.912
-1.971
-2.015
-2.037
-2.022
-1.970
-1.877
-1.752
-1.612
-1.479
-1.389
-1.335
-1.291
-1.224
-1.114
-0.995
-0.975
-1.037
-1.064
-1.025
-0.940
-0.842
-0.781
-0.786
-0.860
-0.977
-1.079
-1.137
-1.155
-1.136
-1.094
-1.036
-0.974
-1.083
-1.220
-1.376
-1.558
-1.756
-1.953
-2.138
-2.287
-2.402
-2.483
-2.554
-2.619
-2.640
-2.593
-2.459
-2.261
-2.037
-1.836
-1.687
-1.588
-1.517
-1.453
-1.387
-1.327
-1.294
-1.274
-1.239
-1.158
-1.023
-0.840
-0.636
-0.536
-0.643
-0.876
-1.084
-1.200
-1.239
-1.223
-1.176
-1.108
-1.033
-1.175
-1.350
-1.563
-1.821
-2.117
-2.434
-2.739
-2.973
-3.108
-3.197
-3.285
-3.403
-3.503
-3.476
-3.266
-2.938
-2.577
-2.265
-2.027
-1.872
-1.762
-1.682
-1.618
-1.567
-1.529
-1.488
-1.429
-1.317
-1.117
-0.760
-0.172
0.348
0.038
-0.650
-1.104
-1.314
-1.378
-1.355
-1.289
-1.201
-1.109
-1.273
-1.495
-1.784
-2.152
-2.619
-3.157
-3.692
-4.086
-4.231
-4.234
-4.293
-4.493
-4.721
-4.735
-4.386
-3.819
-3.241
-2.749
-2.406
-2.169
-2.015
-1.908
-1.831
-1.777
-1.736
-1.695
-1.632
-1.513
-1.256
-0.680
0.813
2.186
1.703
-0.338
-1.212
-1.523
-1.584
-1.537
-1.437
-1.319
-1.199
-1.372
-1.649
-2.027
-2.550
-3.276
-4.235
-5.324
-6.118
-6.222
-5.842
-5.617
-5.862
-6.313
-6.424
-5.829
-4.872
-3.964
-3.264
-2.788
-2.466
-2.259
-2.117
-2.024
-1.968
-1.929
-1.900
-1.856
-1.766
-1.534
-0.928
0.985
2.416
1.630
-0.543
-1.576
-1.885
-1.903
-1.788
-1.628
-1.460
-1.303
-1.460
-1.793
-2.268
-2.980
-4.076
-5.783
-8.161
-10.283
-10.076
-8.351
-7.263
-7.302
-7.980
-8.165
-7.271
-5.846
-4.605
-3.721
-3.124
-2.729
-2.474
-2.306
-2.197
-2.137
-2.108
-2.100
-2.096
-2.072
-1.965
-1.625
-0.794
0.322
-0.345
-1.649
-2.312
-2.466
-2.351
-2.117
-1.859
-1.624
-1.416
-1.528
-1.898
-2.459
-3.341
-4.839
-7.590
-12.813
-19.455
-17.839
-11.828
-8.881
-8.372
-8.891
-9.053
-8.001
-6.359
-4.968
-4.013
-3.368
-2.936
-2.644
-2.454
-2.335
-2.274
-2.259
-2.281
-2.337
-2.416
-2.484
-2.482
-2.354
-2.196
-2.393
-3.032
-3.439
-3.329
-2.956
-2.521
-2.123
-1.798
-1.532
-1.558
-1.951
-2.544
-3.507
-5.193
-8.548
-16.094
-25.277
-24.389
-13.993
-9.723
-8.638
-8.690
-8.590
-7.627
-6.227
-5.011
-4.107
-3.484
-3.055
-2.758
-2.557
-2.432
-2.375
-2.377
-2.430
-2.552
-2.740
-3.014
-3.364
-3.731
-4.047
-4.390
-5.254
-5.334
-4.580
-3.717
-2.974
-2.395
-1.963
-1.639
-1.553
-1.936
-2.514
-3.408
-4.930
-7.693
-12.892
-19.625
-18.024
-12.240
-9.237
-8.170
-7.861
-7.515
-6.748
-5.741
-4.793
-4.043
-3.491
-3.092
-2.800
-2.603
-2.484
-2.432
-2.450
-2.537
-2.715
-3.016
-3.489
-4.214
-5.382
-7.128
-9.499
-10.597
-8.659
-6.270
-4.537
-3.399
-2.634
-2.104
-1.722
-1.099
-1.163
-1.221
-1.271
-1.312
-1.335
-1.344
-1.337
-1.317
-1.287
-1.257
-1.224
-1.193
-1.166
-1.143
-1.121
-1.102
-1.085
-1.070
-1.059
-1.051
-1.051
-1.062
-1.084
-1.124
-1.188
-1.279
-1.412
-1.598
-1.852
-2.195
-2.635
-3.135
-3.582
-3.821
-3.743
-3.438
-3.056
-2.705
-2.403
-2.145
-1.179
-1.252
-1.319
-1.373
-1.415
-1.439
-1.445
-1.430
-1.403
-1.365
-1.326
-1.285
-1.249
-1.217
-1.190
-1.166
-1.143
-1.124
-1.107
-1.095
-1.086
-1.086
-1.096
-1.123
-1.169
-1.242
-1.356
-1.518
-1.761
-2.117
-2.634
-3.370
-4.349
-5.388
-5.934
-5.651
-4.846
-4.018
-3.430
-2.992
-2.639
-1.257
-1.338
-1.410
-1.469
-1.513
-1.536
-1.533
-1.513
-1.476
-1.430
-1.380
-1.334
-1.291
-1.256
-1.226
-1.200
-1.177
-1.155
-1.135
-1.121
-1.111
-1.110
-1.122
-1.150
-1.202
-1.284
-1.414
-1.609
-1.908
-2.371
-3.110
-4.319
-6.300
-9.055
-10.879
-9.619
-7.096
-5.334
-4.356
-3.776
-3.319
-1.331
-1.419
-1.501
-1.561
-1.603
-1.618
-1.607
-1.577
-1.529
-1.471
-1.415
-1.363
-1.319
-1.280
-1.249
-1.221
-1.195
-1.173
-1.153
-1.137
-1.126
-1.125
-1.136
-1.166
-1.222
-1.311
-1.451
-1.667
-2.008
-2.562
-3.505
-5.283
-8.957
-16.999
-23.791
-18.666
-10.262
-6.765
-5.464
-4.875
-4.344
-1.404
-1.501
-1.587
-1.652
-1.687
-1.692
-1.666
-1.615
-1.554
-1.490
-1.428
-1.372
-1.325
-1.286
-1.254
-1.225
-1.200
-1.177
-1.155
-1.138
-1.128
-1.126
-1.138
-1.168
-1.224
-1.314
-1.460
-1.682
-2.034
-2.625
-3.657
-5.699
-10.578
-23.276
-32.741
-24.682
-12.154
-7.657
-6.726
-6.572
-5.978
-1.471
-1.588
-1.686
-1.755
-1.779
-1.760
-1.707
-1.633
-1.554
-1.480
-1.413
-1.356
-1.310
-1.272
-1.239
-1.212
-1.188
-1.165
-1.144
-1.127
-1.116
-1.115
-1.126
-1.155
-1.208
-1.295
-1.435
-1.650
-1.984
-2.521
-3.460
-5.224
-8.934
-17.818
-23.867
-18.488
-9.089
-7.181
-8.264
-9.502
-8.821
-1.542
-1.690
-1.824
-1.910
-1.918
-1.853
-1.753
-1.631
-1.523
-1.436
-1.369
-1.314
-1.273
-1.238
-1.208
-1.182
-1.159
-1.137
-1.117
-1.102
-1.091
-1.090
-1.100
-1.126
-1.175
-1.254
-1.379
-1.567
-1.853
-2.294
-3.007
-4.153
-6.069
-8.609
-9.487
-4.885
-2.364
-5.067
-9.806
-13.791
-12.673
-1.617
-1.830
-2.038
-2.166
-2.164
-2.012
-1.806
-1.610
-1.462
-1.361
-1.295
-1.249
-1.214
-1.184
-1.158
-1.135
-1.115
-1.095
-1.077
-1.064
-1.055
-1.053
-1.061
-1.084
-1.126
-1.195
-1.298
-1.453
-1.677
-1.998
-2.449
-3.077
-3.810
-4.321
-3.326
0.354
1.142
-3.066
-9.622
-14.730
-13.579
-1.691
-2.005
-2.358
-2.610
-2.588
-2.275
-1.882
-1.565
-1.361
-1.252
-1.195
-1.158
-1.135
-1.113
-1.094
-1.075
-1.058
-1.042
-1.025
-1.014
-1.006
-1.005
-1.013
-1.031
-1.065
-1.119
-1.201
-1.319
-1.476
-1.683
-1.931
-2.197
-2.375
-2.204
-1.321
0.450
0.515
-3.195
-7.271
-10.171
-9.779
-1.734
-2.164
-2.748
-3.259
-3.213
-2.595
-1.917
-1.455
-1.214
-1.106
-1.068
-1.054
-1.043
-1.032
-1.018
-1.004
-0.990
-0.978
-0.965
-0.956
-0.950
-0.949
-0.954
-0.970
-0.995
-1.034
-1.092
-1.173
-1.271
-1.383
-1.481
-1.511
-1.345
-0.746
0.415
0.737
-0.661
-2.748
-4.840
-6.191
-6.138
-1.671
-2.163
-2.911
-3.589
-3.489
-2.594
-1.745
-1.243
-1.007
-0.938
-0.932
-0.939
-0.945
-0.944
-0.936
-0.927
-0.916
-0.908
-0.898
-0.892
-0.888
-0.886
-0.891
-0.900
-0.918
-0.945
-0.979
-1.025
-1.075
-1.104
-1.097
-0.961
-0.539
0.729
2.726
2.879
0.530
-1.789
-3.164
-3.902
-3.992
-1.477
-1.871
-2.388
-2.634
-2.139
-1.717
-1.290
-0.958
-0.800
-0.777
-0.800
-0.829
-0.846
-0.852
-0.851
-0.846
-0.840
-0.833
-0.827
-0.823
-0.821
-0.821
-0.824
-0.829
-0.839
-0.852
-0.867
-0.883
-0.887
-0.864
-0.773
-0.544
-0.021
1.307
3.324
3.409
1.062
-1.081
-2.111
-2.615
-2.747
-1.182
-1.381
-1.514
-1.092
-0.399
-0.620
-0.783
-0.698
-0.637
-0.650
-0.692
-0.728
-0.751
-0.763
-0.767
-0.765
-0.762
-0.760
-0.756
-0.755
-0.755
-0.754
-0.756
-0.757
-0.759
-0.761
-0.759
-0.749
-0.721
-0.655
-0.512
-0.253
0.203
0.944
1.929
1.829
0.393
-0.773
-1.490
-1.867
-2.004
-0.876
-0.917
-0.894
-0.609
-0.255
-0.376
-0.529
-0.536
-0.540
-0.567
-0.606
-0.646
-0.668
-0.680
-0.686
-0.687
-0.686
-0.686
-0.686
-0.687
-0.688
-0.689
-0.689
-0.687
-0.682
-0.674
-0.656
-0.626
-0.570
-0.474
-0.309
-0.058
0.281
0.635
0.825
0.604
-0.011
-0.651
-1.129
-1.411
-1.534
-0.666
-0.631
-0.608
-0.527
-0.435
-0.425
-0.447
-0.460
-0.477
-0.506
-0.545
-0.574
-0.595
-0.605
-0.611
-0.613
-0.614
-0.614
-0.616
-0.619
-0.621
-0.625
-0.625
-0.619
-0.610
-0.590
-0.558
-0.512
-0.433
-0.314
-0.138
0.088
0.320
0.476
0.449
0.214
-0.187
-0.595
-0.920
-1.130
-1.233
-0.575
-0.530
-0.513
-0.493
-0.462
-0.437
-0.428
-0.433
-0.448
-0.473
-0.498
-0.519
-0.534
-0.540
-0.544
-0.545
-0.544
-0.546
-0.550
-0.555
-0.561
-0.564
-0.564
-0.556
-0.541
-0.512
-0.468
-0.402
-0.305
-0.168
0.015
0.224
0.382
0.405
0.273
0.025
-0.275
-0.570
-0.800
-0.952
-1.035
-0.559
-0.529
-0.512
-0.494
-0.476
-0.456
-0.441
-0.435
-0.442
-0.454
-0.467
-0.477
-0.482
-0.485
-0.483
-0.481
-0.479
-0.480
-0.485
-0.493
-0.502
-0.508
-0.507
-0.498
-0.477
-0.439
-0.380
-0.293
-0.170
-0.018
0.170
0.353
0.450
0.368
0.160
-0.095
-0.348
-0.566
-0.736
-0.849
-0.909
-0.570
-0.553
-0.540
-0.526
-0.513
-0.495
-0.478
-0.465
-0.458
-0.452
-0.446
-0.442
-0.438
-0.434
-0.427
-0.421
-0.420
-0.419
-0.426
-0.437
-0.450
-0.457
-0.458
-0.446
-0.418
-0.369
-0.288
-0.170
-0.009
0.182
0.362
0.491
0.485
0.311
0.037
-0.213
-0.426
-0.590
-0.713
-0.793
-0.835
-0.588
-0.583
-0.580
-0.575
-0.568
-0.556
-0.539
-0.518
-0.488
-0.458
-0.430
-0.407
-0.395
-0.385
-0.378
-0.371
-0.366
-0.364
-0.372
-0.386
-0.404
-0.414
-0.414
-0.400
-0.368
-0.305
-0.199
-0.030
0.217
0.519
0.746
0.759
0.547
0.216
-0.110
-0.354
-0.524
-0.647
-0.725
-0.771
-0.794
-0.608
-0.616
-0.623
-0.630
-0.636
-0.633
-0.620
-0.584
-0.529
-0.455
-0.390
-0.346
-0.329
-0.328
-0.329
-0.324
-0.318
-0.318
-0.327
-0.346
-0.366
-0.380
-0.380
-0.363
-0.322
-0.250
-0.114
0.123
0.546
1.135
1.635
1.474
0.794
0.139
-0.282
-0.526
-0.654
-0.724
-0.761
-0.777
-0.779
-0.631
-0.649
-0.669
-0.691
-0.711
-0.720
-0.706
-0.654
-0.552
-0.413
-0.280
-0.207
-0.207
-0.242
-0.273
-0.286
-0.287
-0.289
-0.301
-0.322
-0.345
-0.357
-0.356
-0.334
-0.290
-0.213
-0.068
0.228
0.856
2.115
3.506
2.965
1.183
-0.010
-0.534
-0.749
-0.812
-0.824
-0.816
-0.801
-0.780
-0.655
-0.683
-0.715
-0.752
-0.785
-0.806
-0.792
-0.708
-0.530
-0.256
0.030
0.146
0.049
-0.093
-0.197
-0.249
-0.271
-0.284
-0.301
-0.323
-0.342
-0.350
-0.344
-0.314
-0.270
-0.200
-0.079
0.176
0.822
2.418
4.966
3.803
0.879
-0.499
-0.937
-1.019
-0.993
-0.935
-0.881
-0.833
-0.793
-0.677
-0.713
-0.757
-0.802
-0.849
-0.876
-0.858
-0.733
-0.436
0.130
0.918
1.161
0.591
0.147
-0.099
-0.219
-0.274
-0.305
-0.326
-0.347
-0.362
-0.362
-0.343
-0.307
-0.262
-0.205
-0.146
-0.047
0.156
0.657
1.218
0.196
-1.096
-1.512
-1.479
-1.321
-1.172
-1.044
-0.944
-0.868
-0.810
-0.698
-0.739
-0.789
-0.843
-0.891
-0.922
-0.890
-0.719
-0.294
0.680
2.221
2.496
1.393
0.408
0.006
-0.192
-0.298
-0.350
-0.377
-0.394
-0.400
-0.387
-0.357
-0.313
-0.265
-0.214
-0.195
-0.299
-0.666
-1.611
-3.498
-4.571
-3.523
-2.511
-1.937
-1.574
-1.313
-1.124
-0.993
-0.897
-0.827
-0.716
-0.762
-0.813
-0.866
-0.917
-0.942
-0.894
-0.700
-0.237
0.762
2.287
2.582
1.473
0.510
0.067
-0.195
-0.341
-0.416
-0.449
-0.460
-0.453
-0.429
-0.390
-0.341
-0.282
-0.226
-0.196
-0.349
-0.985
-2.397
-4.625
-5.488
-4.144
-2.882
-2.134
-1.676
-1.375
-1.169
-1.022
-0.918
-0.840
-0.733
-0.780
-0.832
-0.883
-0.927
-0.945
-0.893
-0.706
-0.314
0.345
1.126
1.332
0.834
0.377
0.022
-0.246
-0.414
-0.499
-0.532
-0.537
-0.522
-0.491
-0.445
-0.392
-0.332
-0.266
-0.203
-0.292
-0.834
-1.929
-3.243
-3.778
-3.304
-2.571
-2.020
-1.635
-1.364
-1.171
-1.032
-0.929
-0.851
-0.751
-0.799
-0.849
-0.897
-0.935
-0.946
-0.900
-0.756
-0.482
-0.098
0.254
0.362
0.255
0.059
-0.175
-0.393
-0.530
-0.596
-0.622
-0.621
-0.603
-0.567
-0.519
-0.468
-0.424
-0.379
-0.342
-0.386
-0.717
-1.376
-2.056
-2.426
-2.352
-2.074
-1.767
-1.509
-1.306
-1.148
-1.028
-0.932
-0.856
-0.772
-0.821
-0.871
-0.917
-0.954
-0.966
-0.936
-0.846
-0.679
-0.467
-0.287
-0.210
-0.221
-0.309
-0.456
-0.601
-0.678
-0.712
-0.719
-0.713
-0.693
-0.652
-0.601
-0.552
-0.532
-0.563
-0.657
-0.716
-0.784
-1.040
-1.394
-1.646
-1.721
-1.650
-1.513
-1.364
-1.234
-1.114
-1.016
-0.934
-0.864
-0.797
-0.850
-0.903
-0.952
-0.992
-1.013
-1.004
-0.960
-0.877
-0.773
-0.677
-0.617
-0.590
-0.604
-0.689
-0.798
-0.827
-0.827
-0.819
-0.810
-0.787
-0.739
-0.664
-0.596
-0.604
-0.744
-1.015
-1.070
-0.887
-0.808
-0.963
-1.178
-1.314
-1.350
-1.315
-1.247
-1.168
-1.086
-1.008
-0.937
-0.874
-0.831
-0.889
-0.948
-1.004
-1.054
-1.089
-1.105
-1.098
-1.068
-1.027
-0.981
-0.932
-0.867
-0.764
-0.745
-0.881
-0.950
-0.947
-0.936
-0.921
-0.892
-0.824
-0.695
-0.545
-0.571
-0.794
-1.088
-1.091
-0.791
-0.565
-0.657
-0.890
-1.075
-1.166
-1.190
-1.173
-1.127
-1.072
-1.010
-0.949
-0.890
-0.875
-0.943
-1.012
-1.083
-1.146
-1.200
-1.243
-1.269
-1.278
-1.277
-1.266
-1.231
-1.144
-0.958
-0.825
-0.990
-1.096
-1.100
-1.082
-1.058
-1.018
-0.934
-0.759
-0.493
-0.528
-0.784
-0.942
-0.904
-0.650
-0.456
-0.525
-0.757
-0.949
-1.067
-1.125
-1.136
-1.117
-1.079
-1.029
-0.972
-0.914
-0.929
-1.012
-1.100
-1.191
-1.279
-1.363
-1.433
-1.491
-1.534
-1.568
-1.589
-1.589
-1.539
-1.417
-1.316
-1.346
-1.360
-1.328
-1.279
-1.235
-1.186
-1.105
-0.964
-0.785
-0.783
-0.914
-0.961
-0.888
-0.717
-0.576
-0.595
-0.741
-0.900
-1.025
-1.104
-1.140
-1.138
-1.111
-1.066
-1.009
-0.950
-0.995
-1.099
-1.214
-1.338
-1.464
-1.588
-1.701
-1.792
-1.867
-1.944
-2.009
-2.060
-2.074
-2.025
-1.941
-1.848
-1.749
-1.636
-1.536
-1.458
-1.388
-1.318
-1.232
-1.147
-1.124
-1.132
-1.105
-1.012
-0.864
-0.720
-0.661
-0.713
-0.840
-0.988
-1.110
-1.175
-1.193
-1.171
-1.127
-1.065
-0.999
-1.075
-1.208
-1.363
-1.538
-1.727
-1.918
-2.093
-2.233
-2.340
-2.446
-2.569
-2.708
-2.807
-2.810
-2.693
-2.487
-2.248
-2.024
-1.847
-1.718
-1.621
-1.547
-1.483
-1.431
-1.395
-1.364
-1.301
-1.177
-0.990
-0.763
-0.548
-0.476
-0.624
-0.898
-1.121
-1.249
-1.286
-1.268
-1.213
-1.141
-1.061
-1.165
-1.339
-1.548
-1.800
-2.095
-2.404
-2.698
-2.912
-3.050
-3.151
-3.336
-3.620
-3.895
-3.973
-3.763
-3.338
-2.891
-2.497
-2.210
-2.007
-1.868
-1.777
-1.712
-1.669
-1.632
-1.588
-1.510
-1.369
-1.119
-0.709
-0.072
0.499
0.123
-0.653
-1.145
-1.372
-1.434
-1.405
-1.335
-1.239
-1.139
-1.264
-1.485
-1.771
-2.141
-2.612
-3.168
-3.705
-4.076
-4.198
-4.177
-4.367
-4.928
-5.614
-5.878
-5.405
-4.540
-3.695
-3.050
-2.597
-2.305
-2.116
-2.002
-1.931
-1.884
-1.853
-1.814
-1.741
-1.601
-1.308
-0.653
1.099
2.503
1.839
-0.281
-1.247
-1.583
-1.650
-1.597
-1.488
-1.360
-1.235
-1.364
-1.640
-2.025
-2.566
-3.320
-4.359
-5.540
-6.406
-6.372
-5.776
-5.725
-6.760
-8.378
-9.199
-8.018
-6.134
-4.633
-3.616
-2.981
-2.591
-2.351
-2.205
-2.123
-2.081
-2.058
-2.035
-1.993
-1.885
-1.626
-0.935
1.271
3.097
1.965
-0.426
-1.597
-1.942
-1.967
-1.853
-1.684
-1.508
-1.342
-1.453
-1.786
-2.276
-3.011
-4.195
-6.174
-9.191
-12.063
-11.433
-8.618
-7.411
-8.824
-12.164
-14.077
-11.369
-7.778
-5.443
-4.091
-3.306
-2.829
-2.547
-2.380
-2.288
-2.248
-2.239
-2.246
-2.248
-2.219
-2.090
-1.673
-0.636
0.832
0.162
-1.375
-2.232
-2.488
-2.411
-2.181
-1.921
-1.676
-1.457
-1.521
-1.898
-2.472
-3.396
-5.078
-8.457
-16.520
-25.578
-24.080
-13.433
-9.325
-10.127
-13.915
-16.211
-12.771
-8.461
-5.822
-4.356
-3.504
-2.996
-2.685
-2.510
-2.416
-2.382
-2.390
-2.433
-2.496
-2.572
-2.610
-2.518
-2.101
-1.244
-0.757
-1.903
-3.005
-3.225
-2.969
-2.573
-2.183
-1.851
-1.574
-1.551
-1.953
-2.562
-3.590
-5.482
-9.773
-22.913
-37.324
-31.062
-17.134
-10.384
-9.864
-11.702
-12.671
-10.644
-7.722
-5.631
-4.344
-3.560
-3.071
-2.766
-2.588
-2.494
-2.470
-2.499
-2.577
-2.707
-2.895
-3.123
-3.321
-3.130
-1.290
-0.430
-1.702
-4.098
-4.225
-3.647
-2.997
-2.452
-2.016
-1.683
-1.546
-1.937
-2.529
-3.479
-5.166
-8.613
-16.506
-25.999
-24.707
-14.156
-9.600
-8.626
-8.958
-8.970
-7.961
-6.418
-5.071
-4.119
-3.477
-3.053
-2.775
-2.609
-2.521
-2.506
-2.555
-2.672
-2.862
-3.158
-3.582
-4.106
-4.491
-3.439
-3.263
-4.585
-6.174
-5.476
-4.344
-3.393
-2.674
-2.148
-1.763
-1.218
-1.297
-1.371
-1.434
-1.481
-1.508
-1.508
-1.488
-1.445
-1.389
-1.330
-1.272
-1.218
-1.171
-1.134
-1.102
-1.076
-1.055
-1.040
-1.029
-1.025
-1.028
-1.041
-1.066
-1.108
-1.171
-1.260
-1.388
-1.561
-1.799
-2.107
-2.494
-2.922
-3.304
-3.487
-3.442
-3.184
-2.849
-2.539
-2.271
-2.035
-1.321
-1.413
-1.496
-1.570
-1.623
-1.651
-1.650
-1.617
-1.558
-1.486
-1.411
-1.339
-1.276
-1.223
-1.178
-1.142
-1.113
-1.089
-1.071
-1.059
-1.054
-1.058
-1.072
-1.101
-1.149
-1.222
-1.330
-1.485
-1.714
-2.036
-2.494
-3.121
-3.899
-4.695
-5.111
-4.910
-4.322
-3.676
-3.157
-2.776
-2.456
-1.423
-1.528
-1.622
-1.701
-1.761
-1.785
-1.778
-1.732
-1.659
-1.569
-1.480
-1.395
-1.322
-1.262
-1.211
-1.172
-1.140
-1.113
-1.094
-1.082
-1.075
-1.080
-1.095
-1.127
-1.179
-1.263
-1.384
-1.570
-1.845
-2.260
-2.899
-3.872
-5.334
-7.068
-8.116
-7.470
-5.970
-4.708
-3.915
-3.394
-2.994
-1.522
-1.634
-1.738
-1.825
-1.878
-1.899
-1.881
-1.819
-1.726
-1.626
-1.523
-1.429
-1.350
-1.284
-1.231
-1.189
-1.155
-1.128
-1.107
-1.093
-1.088
-1.091
-1.107
-1.141
-1.197
-1.285
-1.418
-1.624
-1.935
-2.428
-3.219
-4.602
-6.986
-10.735
-13.603
-11.422
-7.924
-5.759
-4.726
-4.176
-3.710
-1.615
-1.742
-1.852
-1.941
-1.989
-1.996
-1.951
-1.869
-1.763
-1.646
-1.535
-1.437
-1.355
-1.288
-1.233
-1.190
-1.156
-1.129
-1.108
-1.094
-1.087
-1.091
-1.108
-1.141
-1.197
-1.288
-1.426
-1.637
-1.957
-2.481
-3.342
-4.907
-7.870
-13.383
-18.292
-14.257
-8.886
-6.353
-5.509
-5.128
-4.658
-1.706
-1.855
-1.984
-2.075
-2.112
-2.083
-2.002
-1.890
-1.760
-1.634
-1.517
-1.417
-1.336
-1.271
-1.218
-1.176
-1.144
-1.117
-1.097
-1.083
-1.076
-1.079
-1.095
-1.127
-1.182
-1.268
-1.401
-1.600
-1.910
-2.386
-3.175
-4.540
-6.971
-10.809
-13.682
-11.032
-7.413
-6.056
-6.114
-6.309
-5.897
-1.801
-1.995
-2.175
-2.293
-2.312
-2.221
-2.070
-1.898
-1.729
-1.588
-1.465
-1.371
-1.293
-1.234
-1.186
-1.147
-1.115
-1.091
-1.072
-1.059
-1.053
-1.055
-1.070
-1.100
-1.150
-1.228
-1.346
-1.525
-1.786
-2.187
-2.798
-3.720
-5.099
-6.699
-7.334
-5.829
-4.414
-4.963
-6.350
-7.347
-6.981
-1.911
-2.210
-2.511
-2.736
-2.728
-2.509
-2.191
-1.903
-1.675
-1.509
-1.388
-1.301
-1.231
-1.179
-1.136
-1.102
-1.076
-1.053
-1.036
-1.024
-1.018
-1.021
-1.034
-1.060
-1.103
-1.171
-1.271
-1.414
-1.623
-1.911
-2.313
-2.858
-3.485
-3.914
-3.700
-2.578
-2.199
-3.870
-5.991
-7.316
-7.111
-2.038
-2.519
-3.152
-3.721
-3.724
-3.114
-2.435
-1.924
-1.602
-1.406
-1.286
-1.208
-1.152
-1.109
-1.075
-1.047
-1.024
-1.005
-0.990
-0.980
-0.976
-0.977
-0.987
-1.009
-1.044
-1.099
-1.176
-1.285
-1.431
-1.617
-1.851
-2.098
-2.284
-2.267
-1.922
-1.482
-1.809
-3.258
-4.992
-6.061
-5.972
-2.150
-2.917
-4.265
-5.938
-6.013
-4.276
-2.769
-1.924
-1.493
-1.277
-1.164
-1.098
-1.059
-1.027
-1.002
-0.980
-0.963
-0.948
-0.936
-0.928
-0.924
-0.926
-0.933
-0.951
-0.976
-1.016
-1.071
-1.144
-1.237
-1.337
-1.433
-1.478
-1.393
-1.062
-0.545
-0.517
-1.358
-2.630
-3.804
-4.502
-4.497
-2.141
-3.142
-5.349
-9.440
-9.876
-5.491
-2.944
-1.822
-1.339
-1.124
-1.031
-0.984
-0.960
-0.941
-0.924
-0.908
-0.897
-0.885
-0.877
-0.871
-0.868
-0.869
-0.875
-0.885
-0.904
-0.930
-0.964
-1.005
-1.047
-1.079
-1.075
-0.983
-0.674
0.038
1.296
1.313
-0.415
-1.843
-2.770
-3.256
-3.323
-1.949
-2.865
-4.820
-8.242
-8.520
-4.794
-2.519
-1.539
-1.125
-0.957
-0.890
-0.867
-0.857
-0.850
-0.842
-0.833
-0.826
-0.818
-0.814
-0.809
-0.808
-0.809
-0.812
-0.818
-0.828
-0.841
-0.856
-0.869
-0.873
-0.851
-0.780
-0.593
-0.190
0.650
2.031
2.073
0.257
-1.155
-1.983
-2.379
-2.462
-1.609
-2.157
-3.100
-4.146
-4.025
-2.778
-1.721
-1.152
-0.893
-0.788
-0.761
-0.758
-0.760
-0.762
-0.761
-0.759
-0.755
-0.752
-0.750
-0.748
-0.747
-0.747
-0.749
-0.750
-0.752
-0.754
-0.751
-0.741
-0.714
-0.654
-0.537
-0.318
0.067
0.707
1.454
1.418
0.322
-0.748
-1.428
-1.766
-1.879
-1.243
-1.491
-1.805
-2.000
-1.833
-1.440
-1.057
-0.811
-0.685
-0.647
-0.647
-0.660
-0.670
-0.680
-0.684
-0.686
-0.686
-0.686
-0.685
-0.686
-0.686
-0.687
-0.686
-0.684
-0.678
-0.669
-0.652
-0.621
-0.569
-0.484
-0.348
-0.134
0.180
0.584
0.942
0.842
0.169
-0.570
-1.078
-1.358
-1.473
-0.960
-1.039
-1.115
-1.113
-1.007
-0.833
-0.672
-0.574
-0.534
-0.537
-0.554
-0.575
-0.593
-0.604
-0.612
-0.617
-0.620
-0.621
-0.623
-0.626
-0.627
-0.628
-0.626
-0.619
-0.606
-0.587
-0.555
-0.507
-0.435
-0.333
-0.189
0.011
0.246
0.473
0.581
0.406
-0.036
-0.511
-0.873
-1.095
-1.198
-0.783
-0.798
-0.794
-0.761
-0.677
-0.573
-0.489
-0.445
-0.446
-0.465
-0.489
-0.510
-0.526
-0.538
-0.547
-0.553
-0.556
-0.561
-0.565
-0.569
-0.572
-0.572
-0.569
-0.559
-0.540
-0.508
-0.462
-0.397
-0.305
-0.185
-0.035
0.138
0.317
0.440
0.399
0.169
-0.171
-0.507
-0.764
-0.931
-1.013
-0.692
-0.684
-0.661
-0.622
-0.559
-0.486
-0.427
-0.401
-0.409
-0.426
-0.442
-0.458
-0.470
-0.479
-0.487
-0.493
-0.499
-0.504
-0.511
-0.516
-0.520
-0.521
-0.517
-0.502
-0.476
-0.433
-0.367
-0.275
-0.156
-0.014
0.138
0.281
0.392
0.412
0.284
0.024
-0.264
-0.520
-0.709
-0.828
-0.894
-0.651
-0.642
-0.625
-0.593
-0.549
-0.497
-0.456
-0.431
-0.425
-0.421
-0.420
-0.419
-0.421
-0.426
-0.434
-0.441
-0.447
-0.453
-0.460
-0.469
-0.475
-0.477
-0.470
-0.452
-0.417
-0.361
-0.266
-0.135
0.051
0.252
0.415
0.515
0.495
0.361
0.127
-0.133
-0.376
-0.561
-0.694
-0.779
-0.824
-0.642
-0.642
-0.635
-0.622
-0.599
-0.570
-0.543
-0.511
-0.481
-0.443
-0.410
-0.387
-0.376
-0.379
-0.386
-0.392
-0.400
-0.409
-0.419
-0.429
-0.437
-0.439
-0.431
-0.410
-0.366
-0.290
-0.158
0.055
0.371
0.762
1.041
1.034
0.718
0.315
-0.050
-0.312
-0.503
-0.632
-0.716
-0.766
-0.788
-0.649
-0.661
-0.669
-0.678
-0.684
-0.683
-0.670
-0.634
-0.572
-0.484
-0.399
-0.342
-0.320
-0.324
-0.337
-0.351
-0.364
-0.374
-0.388
-0.400
-0.410
-0.412
-0.403
-0.376
-0.326
-0.231
-0.052
0.271
0.885
1.867
2.809
2.480
1.313
0.335
-0.229
-0.515
-0.656
-0.730
-0.764
-0.779
-0.778
-0.665
-0.690
-0.720
-0.752
-0.790
-0.823
-0.832
-0.789
-0.684
-0.523
-0.357
-0.256
-0.228
-0.252
-0.283
-0.316
-0.338
-0.354
-0.372
-0.384
-0.394
-0.396
-0.386
-0.356
-0.301
-0.194
0.012
0.466
1.559
4.244
8.223
7.422
2.547
0.358
-0.475
-0.765
-0.841
-0.847
-0.831
-0.808
-0.784
-0.686
-0.725
-0.770
-0.830
-0.902
-0.973
-1.014
-0.969
-0.793
-0.497
-0.202
-0.043
-0.051
-0.134
-0.219
-0.282
-0.323
-0.349
-0.370
-0.385
-0.394
-0.393
-0.379
-0.352
-0.293
-0.195
0.009
0.490
1.832
6.581
11.529
9.593
3.308
-0.017
-0.908
-1.084
-1.047
-0.975
-0.906
-0.848
-0.802
-0.707
-0.755
-0.817
-0.899
-0.995
-1.102
-1.170
-1.116
-0.834
-0.330
0.223
0.441
0.271
0.029
-0.149
-0.258
-0.325
-0.361
-0.389
-0.404
-0.413
-0.407
-0.392
-0.359
-0.310
-0.230
-0.090
0.229
1.132
3.843
7.461
6.266
1.088
-1.063
-1.507
-1.432
-1.256
-1.096
-0.976
-0.887
-0.822
-0.726
-0.782
-0.854
-0.943
-1.059
-1.178
-1.243
-1.149
-0.739
0.035
0.936
1.187
0.663
0.193
-0.085
-0.247
-0.342
-0.396
-0.426
-0.443
-0.446
-0.436
-0.415
-0.385
-0.341
-0.289
-0.224
-0.136
0.042
0.455
0.713
-0.246
-1.612
-2.147
-2.017
-1.700
-1.406
-1.182
-1.031
-0.921
-0.841
-0.743
-0.801
-0.875
-0.966
-1.074
-1.179
-1.217
-1.071
-0.554
0.417
1.431
1.488
0.804
0.246
-0.077
-0.267
-0.382
-0.446
-0.481
-0.496
-0.496
-0.480
-0.458
-0.422
-0.384
-0.351
-0.340
-0.399
-0.610
-1.075
-1.741
-2.416
-2.723
-2.572
-2.199
-1.789
-1.463
-1.228
-1.060
-0.942
-0.856
-0.757
-0.815
-0.885
-0.968
-1.054
-1.127
-1.125
-0.939
-0.416
0.530
1.366
1.184
0.584
0.133
-0.146
-0.334
-0.452
-0.520
-0.551
-0.564
-0.560
-0.542
-0.515
-0.485
-0.451
-0.424
-0.434
-0.540
-0.834
-1.351
-1.994
-2.479
-2.581
-2.394
-2.059
-1.717
-1.438
-1.223
-1.068
-0.953
-0.866
-0.769
-0.826
-0.891
-0.960
-1.027
-1.071
-1.048
-0.884
-0.493
0.130
0.607
0.508
0.173
-0.100
-0.298
-0.445
-0.546
-0.607
-0.638
-0.643
-0.636
-0.615
-0.588
-0.558
-0.535
-0.526
-0.542
-0.625
-0.831
-1.196
-1.631
-1.969
-2.082
-1.990
-1.795
-1.564
-1.357
-1.190
-1.057
-0.955
-0.873
-0.785
-0.839
-0.899
-0.959
-1.012
-1.039
-1.016
-0.907
-0.685
-0.383
-0.160
-0.153
-0.259
-0.363
-0.471
-0.575
-0.660
-0.710
-0.732
-0.737
-0.725
-0.700
-0.667
-0.641
-0.630
-0.648
-0.686
-0.720
-0.761
-0.918
-1.187
-1.445
-1.600
-1.614
-1.529
-1.403
-1.269
-1.146
-1.043
-0.954
-0.879
-0.805
-0.860
-0.917
-0.973
-1.020
-1.049
-1.042
-0.984
-0.876
-0.742
-0.646
-0.609
-0.583
-0.538
-0.541
-0.658
-0.768
-0.824
-0.844
-0.841
-0.825
-0.793
-0.753
-0.717
-0.716
-0.764
-0.842
-0.804
-0.592
-0.477
-0.665
-1.002
-1.234
-1.334
-1.330
-1.276
-1.197
-1.113
-1.031
-0.957
-0.889
-0.833
-0.891
-0.951
-1.009
-1.058
-1.092
-1.105
-1.089
-1.050
-1.004
-0.960
-0.915
-0.796
-0.453
-0.360
-0.584
-0.869
-0.955
-0.971
-0.966
-0.942
-0.900
-0.840
-0.787
-0.785
-0.837
-0.883
-0.736
-0.228
0.352
0.035
-0.624
-0.989
-1.150
-1.204
-1.197
-1.156
-1.098
-1.034
-0.968
-0.907
-0.870
-0.936
-1.003
-1.070
-1.132
-1.180
-1.214
-1.230
-1.236
-1.235
-1.229
-1.194
-1.032
-0.618
-0.350
-0.674
-1.042
-1.131
-1.137
-1.118
-1.087
-1.035
-0.962
-0.892
-0.878
-0.910
-0.883
-0.665
-0.071
0.679
0.334
-0.465
-0.870
-1.064
-1.146
-1.166
-1.148
-1.108
-1.053
-0.994
-0.933
-0.918
-0.996
-1.079
-1.162
-1.241
-1.313
-1.370
-1.420
-1.459
-1.495
-1.532
-1.539
-1.459
-1.196
-1.033
-1.204
-1.365
-1.383
-1.352
-1.310
-1.264
-1.208
-1.140
-1.076
-1.055
-1.048
-0.987
-0.795
-0.417
-0.044
-0.170
-0.575
-0.866
-1.045
-1.142
-1.181
-1.177
-1.145
-1.095
-1.035
-0.971
-0.979
-1.077
-1.181
-1.295
-1.404
-1.508
-1.599
-1.676
-1.746
-1.829
-1.924
-2.005
-2.045
-2.003
-1.922
-1.875
-1.808
-1.715
-1.622
-1.541
-1.474
-1.417
-1.361
-1.314
-1.283
-1.251
-1.171
-1.007
-0.758
-0.537
-0.522
-0.683
-0.881
-1.056
-1.173
-1.235
-1.243
-1.216
-1.160
-1.094
-1.022
-1.052
-1.176
-1.317
-1.475
-1.641
-1.794
-1.936
-2.048
-2.148
-2.272
-2.449
-2.659
-2.843
-2.898
-2.807
-2.601
-2.361
-2.134
-1.947
-1.810
-1.711
-1.645
-1.595
-1.561
-1.530
-1.485
-1.397
-1.230
-0.963
-0.659
-0.526
-0.604
-0.804
-1.046
-1.230
-1.331
-1.352
-1.318
-1.254
-1.173
-1.088
-1.139
-1.298
-1.491
-1.718
-1.971
-2.229
-2.460
-2.624
-2.728
-2.851
-3.142
-3.608
-4.087
-4.282
-4.083
-3.603
-3.076
-2.635
-2.319
-2.101
-1.961
-1.878
-1.828
-1.802
-1.779
-1.733
-1.644
-1.473
-1.157
-0.715
-0.347
-0.221
-0.494
-0.986
-1.330
-1.481
-1.514
-1.468
-1.380
-1.275
-1.169
-1.231
-1.436
-1.701
-2.031
-2.448
-2.912
-3.348
-3.616
-3.631
-3.606
-4.002
-5.039
-6.299
-6.917
-6.320
-5.109
-4.015
-3.232
-2.719
-2.402
-2.210
-2.105
-2.053
-2.032
-2.016
-1.988
-1.919
-1.766
-1.465
-0.958
-0.155
0.643
0.083
-0.941
-1.513
-1.733
-1.749
-1.669
-1.543
-1.401
-1.265
-1.325
-1.583
-1.936
-2.428
-3.106
-3.996
-4.943
-5.557
-5.234
-4.405
-4.680
-7.107
-10.881
-13.019
-10.710
-7.379
-5.141
-3.853
-3.108
-2.683
-2.438
-2.309
-2.255
-2.240
-2.242
-2.236
-2.206
-2.106
-1.884
-1.424
-0.480
0.719
0.040
-1.248
-1.909
-2.117
-2.085
-1.935
-1.744
-1.554
-1.375
-1.411
-1.724
-2.176
-2.851
-3.900
-5.584
-7.983
-9.962
-8.899
-5.653
-4.774
-9.778
-20.858
-25.709
-19.185
-10.035
-6.189
-4.368
-3.422
-2.904
-2.621
-2.476
-2.418
-2.414
-2.437
-2.469
-2.491
-2.473
-2.378
-2.118
-1.565
-0.944
-1.121
-1.941
-2.522
-2.678
-2.531
-2.267
-1.984
-1.720
-1.493
-1.477
-1.828
-2.365
-3.216
-4.682
-7.498
-13.150
-21.108
-18.082
-9.524
-6.636
-11.598
-24.456
-29.758
-23.340
-11.114
-6.592
-4.598
-3.593
-3.045
-2.747
-2.594
-2.537
-2.542
-2.586
-2.654
-2.741
-2.832
-2.910
-2.880
-2.580
-1.743
-0.886
-2.119
-3.275
-3.426
-3.108
-2.658
-2.242
-1.896
-1.610
-1.507
-1.881
-2.451
-3.386
-5.054
-8.533
-16.983
-26.331
-24.558
-13.349
-8.969
-10.753
-16.856
-21.500
-15.534
-9.340
-6.163
-4.504
-3.597
-3.088
-2.797
-2.650
-2.598
-2.613
-2.679
-2.786
-2.940
-3.147
-3.411
-3.641
-3.450
-1.301
0.045
-1.728
-4.228
-4.380
-3.757
-3.072
-2.507
-2.055
-1.713
-1.498
-1.868
-2.422
-3.303
-4.812
-7.688
-13.291
-21.249
-18.930
-11.842
-8.772
-8.722
-10.133
-10.846
-9.326
-7.077
-5.306
-4.176
-3.465
-3.036
-2.779
-2.647
-2.602
-2.628
-2.710
-2.851
-3.067
-3.377
-3.815
-4.378
-4.698
-3.241
-2.614
-4.271
-5.995
-5.475
-4.385
-3.438
-2.711
-2.185
-1.790
-1.358
-1.459
-1.553
-1.641
-1.707
-1.739
-1.739
-1.696
-1.622
-1.530
-1.433
-1.342
-1.262
-1.195
-1.142
-1.098
-1.065
-1.040
-1.022
-1.011
-1.008
-1.012
-1.026
-1.053
-1.093
-1.152
-1.234
-1.348
-1.500
-1.704
-1.960
-2.263
-2.589
-2.859
-3.009
-2.970
-2.802
-2.560
-2.315
-2.086
-1.880
-1.494
-1.613
-1.725
-1.830
-1.907
-1.948
-1.943
-1.883
-1.782
-1.661
-1.540
-1.426
-1.329
-1.250
-1.186
-1.137
-1.099
-1.070
-1.050
-1.038
-1.035
-1.040
-1.056
-1.084
-1.131
-1.200
-1.299
-1.438
-1.631
-1.903
-2.264
-2.733
-3.286
-3.776
-4.053
-3.942
-3.601
-3.175
-2.792
-2.484
-2.218
-1.633
-1.768
-1.894
-2.016
-2.105
-2.147
-2.135
-2.052
-1.926
-1.777
-1.626
-1.491
-1.382
-1.290
-1.219
-1.164
-1.123
-1.092
-1.070
-1.058
-1.053
-1.059
-1.076
-1.108
-1.159
-1.236
-1.349
-1.511
-1.746
-2.083
-2.575
-3.250
-4.147
-5.050
-5.534
-5.293
-4.595
-3.893
-3.344
-2.949
-2.622
-1.763
-1.911
-2.050
-2.174
-2.267
-2.311
-2.283
-2.178
-2.024
-1.852
-1.682
-1.532
-1.410
-1.312
-1.236
-1.178
-1.135
-1.104
-1.081
-1.068
-1.062
-1.068
-1.086
-1.120
-1.174
-1.257
-1.379
-1.558
-1.819
-2.215
-2.807
-3.705
-4.990
-6.442
-7.317
-6.804
-5.609
-4.567
-3.904
-3.464
-3.100
-1.883
-2.045
-2.190
-2.315
-2.393
-2.419
-2.369
-2.241
-2.066
-1.875
-1.695
-1.542
-1.415
-1.314
-1.238
-1.180
-1.135
-1.103
-1.079
-1.066
-1.061
-1.068
-1.085
-1.119
-1.174
-1.258
-1.382
-1.568
-1.842
-2.255
-2.897
-3.875
-5.354
-7.172
-8.253
-7.568
-6.051
-4.956
-4.366
-4.010
-3.633
-1.993
-2.172
-2.335
-2.456
-2.509
-2.497
-2.399
-2.243
-2.047
-1.850
-1.670
-1.516
-1.393
-1.295
-1.221
-1.164
-1.121
-1.089
-1.068
-1.054
-1.050
-1.055
-1.072
-1.105
-1.157
-1.238
-1.358
-1.533
-1.794
-2.184
-2.770
-3.658
-4.932
-6.410
-7.194
-6.679
-5.545
-4.856
-4.641
-4.508
-4.175
-2.098
-2.326
-2.536
-2.679
-2.712
-2.608
-2.428
-2.208
-1.985
-1.779
-1.599
-1.458
-1.342
-1.254
-1.187
-1.133
-1.094
-1.065
-1.044
-1.031
-1.027
-1.031
-1.048
-1.079
-1.127
-1.201
-1.308
-1.463
-1.691
-2.020
-2.485
-3.145
-4.002
-4.830
-5.219
-4.896
-4.418
-4.386
-4.643
-4.806
-4.550
-2.222
-2.568
-2.932
-3.197
-3.204
-2.925
-2.539
-2.180
-1.896
-1.673
-1.501
-1.372
-1.270
-1.195
-1.134
-1.090
-1.054
-1.029
-1.010
-0.999
-0.995
-0.999
-1.014
-1.039
-1.081
-1.145
-1.236
-1.366
-1.545
-1.793
-2.122
-2.549
-3.011
-3.401
-3.538
-3.396
-3.406
-3.841
-4.404
-4.738
-4.553
-2.359
-2.954
-3.776
-4.582
-4.598
-3.759
-2.832
-2.195
-1.800
-1.547
-1.379
-1.267
-1.182
-1.119
-1.070
-1.033
-1.005
-0.983
-0.968
-0.958
-0.954
-0.958
-0.969
-0.991
-1.027
-1.076
-1.147
-1.246
-1.378
-1.543
-1.746
-1.979
-2.192
-2.338
-2.395
-2.456
-2.772
-3.357
-3.948
-4.263
-4.123
-2.495
-3.496
-5.500
-8.848
-9.194
-5.660
-3.335
-2.217
-1.679
-1.399
-1.243
-1.147
-1.081
-1.034
-0.998
-0.969
-0.947
-0.929
-0.917
-0.909
-0.907
-0.909
-0.918
-0.936
-0.961
-0.999
-1.051
-1.118
-1.202
-1.296
-1.396
-1.479
-1.510
-1.459
-1.435
-1.662
-2.221
-2.861
-3.369
-3.579
-3.483
-2.508
-3.883
-7.780
-13.769
-14.414
-8.475
-3.697
-2.131
-1.506
-1.227
-1.093
-1.019
-0.975
-0.943
-0.919
-0.900
-0.883
-0.871
-0.862
-0.856
-0.854
-0.856
-0.862
-0.873
-0.891
-0.916
-0.947
-0.987
-1.029
-1.066
-1.084
-1.046
-0.908
-0.635
-0.354
-0.597
-1.416
-2.227
-2.719
-2.894
-2.827
-2.287
-3.552
-7.072
-12.521
-12.832
-7.501
-3.204
-1.802
-1.257
-1.030
-0.936
-0.890
-0.867
-0.850
-0.838
-0.826
-0.817
-0.809
-0.804
-0.799
-0.798
-0.799
-0.803
-0.809
-0.819
-0.831
-0.846
-0.859
-0.865
-0.855
-0.805
-0.678
-0.402
0.143
0.923
0.926
-0.348
-1.485
-2.057
-2.274
-2.253
-1.888
-2.678
-4.198
-6.416
-6.476
-3.882
-2.112
-1.293
-0.965
-0.833
-0.785
-0.768
-0.763
-0.760
-0.757
-0.753
-0.748
-0.746
-0.744
-0.742
-0.741
-0.741
-0.743
-0.744
-0.747
-0.748
-0.746
-0.738
-0.715
-0.669
-0.576
-0.395
-0.042
0.691
2.183
2.305
0.670
-0.829
-1.502
-1.754
-1.791
-1.474
-1.828
-2.316
-2.708
-2.530
-1.828
-1.183
-0.836
-0.694
-0.650
-0.646
-0.656
-0.667
-0.674
-0.679
-0.681
-0.683
-0.684
-0.684
-0.685
-0.685
-0.685
-0.683
-0.680
-0.675
-0.666
-0.649
-0.624
-0.579
-0.505
-0.384
-0.185
0.156
0.754
1.774
2.084
0.629
-0.519
-1.102
-1.357
-1.432
-1.134
-1.262
-1.385
-1.390
-1.213
-0.906
-0.635
-0.508
-0.478
-0.503
-0.532
-0.558
-0.579
-0.596
-0.607
-0.614
-0.620
-0.624
-0.627
-0.629
-0.630
-0.629
-0.626
-0.618
-0.606
-0.587
-0.556
-0.514
-0.452
-0.358
-0.225
-0.019
0.283
0.687
0.988
0.835
0.180
-0.458
-0.874
-1.090
-1.173
-0.913
-0.943
-0.939
-0.867
-0.711
-0.508
-0.350
-0.304
-0.342
-0.394
-0.443
-0.478
-0.504
-0.523
-0.539
-0.552
-0.561
-0.568
-0.572
-0.576
-0.578
-0.577
-0.572
-0.560
-0.540
-0.510
-0.465
-0.404
-0.322
-0.215
-0.073
0.129
0.438
0.811
0.876
0.474
-0.035
-0.457
-0.746
-0.918
-0.996
-0.779
-0.775
-0.742
-0.663
-0.531
-0.372
-0.256
-0.236
-0.284
-0.344
-0.387
-0.416
-0.441
-0.461
-0.478
-0.494
-0.506
-0.516
-0.523
-0.529
-0.532
-0.530
-0.523
-0.507
-0.480
-0.435
-0.373
-0.283
-0.171
-0.039
0.104
0.274
0.516
0.835
0.804
0.297
-0.164
-0.482
-0.692
-0.818
-0.881
-0.712
-0.702
-0.671
-0.611
-0.522
-0.412
-0.327
-0.301
-0.322
-0.343
-0.359
-0.372
-0.387
-0.405
-0.425
-0.443
-0.459
-0.472
-0.480
-0.487
-0.491
-0.489
-0.479
-0.460
-0.422
-0.361
-0.272
-0.138
0.034
0.223
0.381
0.466
0.525
0.535
0.377
0.016
-0.309
-0.537
-0.683
-0.770
-0.813
-0.684
-0.683
-0.670
-0.640
-0.598
-0.540
-0.493
-0.460
-0.430
-0.397
-0.361
-0.342
-0.339
-0.356
-0.376
-0.399
-0.418
-0.433
-0.445
-0.454
-0.458
-0.456
-0.444
-0.419
-0.372
-0.290
-0.160
0.049
0.361
0.736
1.006
0.956
0.660
0.306
-0.003
-0.276
-0.484
-0.625
-0.712
-0.761
-0.783
-0.682
-0.696
-0.707
-0.714
-0.722
-0.726
-0.717
-0.684
-0.609
-0.499
-0.392
-0.321
-0.297
-0.308
-0.333
-0.360
-0.384
-0.404
-0.419
-0.431
-0.435
-0.434
-0.420
-0.391
-0.334
-0.233
-0.054
0.282
0.894
1.855
2.704
2.348
1.170
0.219
-0.305
-0.558
-0.684
-0.745
-0.771
-0.780
-0.775
-0.695
-0.727
-0.763
-0.815
-0.880
-0.954
-1.016
-1.005
-0.886
-0.666
-0.445
-0.297
-0.245
-0.257
-0.288
-0.329
-0.362
-0.388
-0.405
-0.419
-0.425
-0.422
-0.407
-0.375
-0.313
-0.198
0.020
0.494
1.563
4.139
8.011
6.822
2.236
0.082
-0.682
-0.887
-0.907
-0.883
-0.850
-0.816
-0.788
-0.716
-0.762
-0.830
-0.920
-1.048
-1.218
-1.386
-1.439
-1.276
-0.889
-0.481
-0.235
-0.159
-0.187
-0.247
-0.307
-0.353
-0.385
-0.407
-0.422
-0.428
-0.425
-0.408
-0.375
-0.316
-0.204
0.016
0.522
1.880
6.387
11.003
8.925
2.644
-0.601
-1.309
-1.304
-1.166
-1.035
-0.934
-0.862
-0.808
-0.736
-0.799
-0.888
-1.017
-1.199
-1.463
-1.762
-1.915
-1.664
-1.023
-0.376
-0.037
-0.003
-0.098
-0.208
-0.295
-0.357
-0.398
-0.425
-0.439
-0.446
-0.441
-0.424
-0.392
-0.341
-0.252
-0.084
0.293
1.261
3.945
7.464
5.822
0.069
-2.101
-2.157
-1.754
-1.410
-1.172
-1.014
-0.906
-0.832
-0.756
-0.827
-0.927
-1.075
-1.290
-1.594
-1.956
-2.138
-1.767
-0.776
0.164
0.413
0.233
-0.003
-0.180
-0.301
-0.378
-0.428
-0.458
-0.472
-0.478
-0.472
-0.455
-0.427
-0.386
-0.327
-0.242
-0.075
0.242
0.836
1.094
-0.460
-2.722
-3.392
-2.752
-2.060
-1.575
-1.268
-1.070
-0.941
-0.852
-0.769
-0.843
-0.946
-1.089
-1.294
-1.570
-1.857
-1.905
-1.301
0.374
1.717
1.305
0.484
0.052
-0.185
-0.331
-0.418
-0.475
-0.507
-0.522
-0.526
-0.518
-0.501
-0.475
-0.447
-0.417
-0.394
-0.391
-0.448
-0.648
-1.210
-2.313
-3.324
-3.396
-2.752
-2.081
-1.608
-1.299
-1.099
-0.962
-0.868
-0.780
-0.851
-0.946
-1.071
-1.231
-1.418
-1.561
-1.473
-0.709
1.251
2.489
1.935
0.523
-0.007
-0.251
-0.395
-0.484
-0.540
-0.572
-0.585
-0.587
-0.577
-0.561
-0.540
-0.518
-0.506
-0.515
-0.576
-0.740
-1.084
-1.623
-2.276
-2.755
-2.751
-2.362
-1.898
-1.539
-1.277
-1.099
-0.971
-0.878
-0.786
-0.855
-0.936
-1.036
-1.148
-1.259
-1.306
-1.155
-0.593
0.672
1.595
0.985
0.154
-0.198
-0.380
-0.492
-0.571
-0.621
-0.650
-0.664
-0.661
-0.653
-0.636
-0.616
-0.602
-0.596
-0.610
-0.667
-0.794
-1.052
-1.431
-1.820
-2.081
-2.103
-1.919
-1.664
-1.422
-1.229
-1.084
-0.972
-0.884
-0.796
-0.857
-0.928
-1.005
-1.083
-1.144
-1.150
-1.035
-0.747
-0.307
-0.003
-0.121
-0.334
-0.443
-0.519
-0.595
-0.669
-0.718
-0.745
-0.756
-0.752
-0.741
-0.721
-0.704
-0.693
-0.690
-0.692
-0.688
-0.703
-0.796
-1.044
-1.347
-1.569
-1.634
-1.581
-1.451
-1.310
-1.176
-1.062
-0.969
-0.891
-0.808
-0.867
-0.931
-0.995
-1.051
-1.091
-1.092
-1.031
-0.903
-0.748
-0.671
-0.708
-0.711
-0.606
-0.561
-0.653
-0.765
-0.829
-0.858
-0.867
-0.859
-0.843
-0.821
-0.800
-0.788
-0.783
-0.750
-0.634
-0.374
-0.136
-0.387
-0.875
-1.192
-1.330
-1.355
-1.307
-1.227
-1.138
-1.050
-0.971
-0.901
-0.829
-0.888
-0.948
-1.007
-1.058
-1.094
-1.104
-1.085
-1.038
-0.989
-0.972
-0.981
-0.877
-0.514
-0.373
-0.595
-0.866
-0.963
-0.995
-0.997
-0.987
-0.965
-0.936
-0.910
-0.894
-0.875
-0.795
-0.515
0.372
1.096
0.756
-0.384
-0.939
-1.158
-1.230
-1.224
-1.182
-1.122
-1.054
-0.985
-0.919
-0.859
-0.921
-0.985
-1.048
-1.101
-1.144
-1.167
-1.177
-1.174
-1.173
-1.186
-1.178
-1.037
-0.632
-0.420
-0.670
-1.047
-1.149
-1.169
-1.161
-1.140
-1.114
-1.082
-1.051
-1.027
-0.990
-0.875
-0.520
0.643
1.707
1.054
-0.193
-0.843
-1.082
-1.180
-1.202
-1.180
-1.134
-1.077
-1.012
-0.948
-0.899
-0.972
-1.047
-1.117
-1.182
-1.236
-1.276
-1.307
-1.337
-1.376
-1.428
-1.459
-1.410
-1.182
-1.018
-1.214
-1.374
-1.406
-1.389
-1.358
-1.327
-1.296
-1.263
-1.233
-1.208
-1.159
-1.042
-0.760
-0.147
0.639
0.312
-0.474
-0.893
-1.101
-1.201
-1.229
-1.219
-1.180
-1.122
-1.057
-0.988
-0.951
-1.039
-1.130
-1.224
-1.310
-1.380
-1.437
-1.485
-1.545
-1.634
-1.752
-1.879
-1.957
-1.943
-1.899
-1.864
-1.817
-1.741
-1.662
-1.593
-1.545
-1.506
-1.480
-1.457
-1.431
-1.385
-1.275
-1.062
-0.716
-0.401
-0.433
-0.724
-0.992
-1.167
-1.269
-1.308
-1.300
-1.256
-1.193
-1.119
-1.041
-1.017
-1.125
-1.248
-1.371
-1.496
-1.597
-1.680
-1.733
-1.807
-1.946
-2.182
-2.469
-2.719
-2.832
-2.779
-2.595
-2.370
-2.158
-1.986
-1.864
-1.784
-1.741
-1.721
-1.707
-1.689
-1.646
-1.541
-1.333
-0.930
-0.422
-0.374
-0.784
-1.066
-1.264
-1.386
-1.437
-1.426
-1.373
-1.295
-1.204
-1.111
-1.093
-1.232
-1.396
-1.577
-1.769
-1.933
-2.048
-2.111
-2.154
-2.321
-2.713
-3.324
-3.928
-4.216
-4.068
-3.611
-3.096
-2.664
-2.355
-2.156
-2.039
-1.984
-1.967
-1.971
-1.968
-1.937
-1.844
-1.638
-1.162
-0.592
-0.474
-0.813
-1.135
-1.396
-1.572
-1.635
-1.612
-1.534
-1.427
-1.310
-1.194
-1.176
-1.355
-1.576
-1.848
-2.151
-2.459
-2.685
-2.757
-2.664
-2.634
-3.191
-4.578
-6.183
-6.991
-6.385
-5.152
-4.041
-3.248
-2.751
-2.455
-2.292
-2.220
-2.209
-2.226
-2.250
-2.244
-2.178
-2.022
-1.700
-1.199
-0.974
-1.053
-1.310
-1.651
-1.875
-1.937
-1.878
-1.749
-1.599
-1.441
-1.292
-1.262
-1.487
-1.785
-2.174
-2.670
-3.273
-3.792
-3.972
-3.409
-2.154
-2.516
-6.220
-11.206
-14.104
-11.345
-7.586
-5.192
-3.878
-3.138
-2.728
-2.519
-2.430
-2.427
-2.465
-2.511
-2.542
-2.522
-2.442
-2.273
-2.025
-1.762
-1.625
-1.831
-2.175
-2.378
-2.379
-2.242
-2.029
-1.805
-1.591
-1.404
-1.338
-1.610
-1.988
-2.523
-3.305
-4.367
-5.623
-6.245
-4.856
-1.421
-1.071
-7.859
-22.627
-27.932
-22.303
-10.567
-6.259
-4.382
-3.435
-2.943
-2.697
-2.600
-2.599
-2.655
-2.730
-2.799
-2.844
-2.858
-2.828
-2.764
-2.668
-2.593
-2.734
-3.038
-3.161
-3.033
-2.723
-2.378
-2.048
-1.761
-1.521
-1.395
-1.706
-2.150
-2.831
-3.877
-5.566
-7.968
-9.869
-8.234
-3.568
-2.642
-9.797
-25.565
-36.479
-24.882
-11.745
-6.684
-4.585
-3.586
-3.059
-2.805
-2.709
-2.711
-2.782
-2.882
-2.991
-3.099
-3.216
-3.370
-3.546
-3.694
-3.736
-3.816
-4.238
-4.343
-3.935
-3.340
-2.781
-2.315
-1.935
-1.634
-1.427
-1.755
-2.238
-2.968
-4.173
-6.190
-9.323
-12.399
-11.183
-7.293
-5.982
-9.726
-18.189
-23.972
-17.037
-9.660
-6.151
-4.456
-3.562
-3.081
-2.836
-2.740
-2.750
-2.827
-2.950
-3.095
-3.275
-3.514
-3.860
-4.349
-4.951
-5.263
-5.266
-6.392
-6.266
-5.160
-4.050
-3.200
-2.563
-2.093
-1.735
-1.421
-1.745
-2.212
-2.916
-4.028
-5.772
-8.308
-10.549
-10.113
-8.047
-7.005
-7.935
-10.013
-11.077
-9.432
-7.026
-5.215
-4.075
-3.402
-3.006
-2.796
-2.716
-2.727
-2.806
-2.935
-3.118
-3.353
-3.707
-4.238
-5.089
-6.440
-8.372
-10.552
-11.416
-8.979
-6.434
-4.701
-3.553
-2.769
-2.212
-1.808
-1.523
-1.652
-1.781
-1.900
-1.997
-2.055
-2.045
-1.978
-1.859
-1.712
-1.568
-1.435
-1.324
-1.233
-1.161
-1.106
-1.065
-1.035
-1.014
-1.003
-1.000
-1.004
-1.019
-1.043
-1.080
-1.132
-1.205
-1.301
-1.429
-1.590
-1.786
-2.011
-2.237
-2.428
-2.529
-2.515
-2.403
-2.234
-2.053
-1.877
-1.710
-1.706
-1.860
-2.020
-2.169
-2.302
-2.373
-2.365
-2.263
-2.096
-1.903
-1.708
-1.541
-1.402
-1.291
-1.208
-1.145
-1.097
-1.063
-1.041
-1.028
-1.025
-1.030
-1.046
-1.073
-1.116
-1.177
-1.262
-1.381
-1.538
-1.748
-2.016
-2.344
-2.691
-2.993
-3.147
-3.119
-2.930
-2.672
-2.419
-2.183
-1.973
-1.890
-2.068
-2.257
-2.441
-2.603
-2.693
-2.678
-2.543
-2.319
-2.063
-1.831
-1.625
-1.464
-1.337
-1.244
-1.173
-1.121
-1.084
-1.059
-1.046
-1.042
-1.048
-1.064
-1.095
-1.141
-1.208
-1.306
-1.441
-1.630
-1.887
-2.234
-2.679
-3.188
-3.644
-3.889
-3.818
-3.519
-3.150
-2.815
-2.520
-2.265
-2.070
-2.267
-2.466
-2.660
-2.843
-2.948
-2.919
-2.743
-2.479
-2.182
-1.905
-1.678
-1.500
-1.362
-1.261
-1.186
-1.132
-1.094
-1.068
-1.054
-1.049
-1.055
-1.073
-1.105
-1.153
-1.227
-1.332
-1.479
-1.689
-1.983
-2.399
-2.946
-3.603
-4.250
-4.603
-4.472
-4.054
-3.575
-3.184
-2.869
-2.584
-2.228
-2.436
-2.628
-2.819
-2.979
-3.062
-3.011
-2.814
-2.526
-2.213
-1.924
-1.688
-1.503
-1.365
-1.261
-1.184
-1.130
-1.093
-1.066
-1.051
-1.048
-1.053
-1.071
-1.103
-1.153
-1.226
-1.333
-1.487
-1.704
-2.015
-2.455
-3.040
-3.771
-4.491
-4.890
-4.775
-4.317
-3.836
-3.485
-3.197
-2.906
-2.360
-2.576
-2.763
-2.927
-3.032
-3.063
-2.971
-2.747
-2.457
-2.150
-1.876
-1.649
-1.473
-1.340
-1.240
-1.169
-1.117
-1.078
-1.054
-1.040
-1.035
-1.041
-1.058
-1.089
-1.136
-1.210
-1.312
-1.459
-1.667
-1.962
-2.369
-2.927
-3.590
-4.247
-4.614
-4.524
-4.209
-3.889
-3.663
-3.461
-3.194
-2.460
-2.703
-2.917
-3.066
-3.104
-3.040
-2.862
-2.595
-2.308
-2.022
-1.771
-1.571
-1.412
-1.292
-1.203
-1.136
-1.088
-1.053
-1.030
-1.017
-1.012
-1.018
-1.034
-1.062
-1.106
-1.172
-1.266
-1.397
-1.582
-1.839
-2.184
-2.633
-3.152
-3.630
-3.938
-3.963
-3.854
-3.762
-3.724
-3.610
-3.369
-2.545
-2.882
-3.218
-3.449
-3.439
-3.180
-2.811
-2.444
-2.119
-1.851
-1.632
-1.458
-1.324
-1.225
-1.147
-1.089
-1.047
-1.017
-0.997
-0.985
-0.981
-0.986
-0.999
-1.025
-1.063
-1.120
-1.200
-1.311
-1.463
-1.665
-1.926
-2.250
-2.625
-2.979
-3.234
-3.415
-3.524
-3.633
-3.679
-3.623
-3.381
-2.633
-3.184
-3.895
-4.562
-4.531
-3.777
-2.934
-2.335
-1.931
-1.662
-1.470
-1.327
-1.221
-1.140
-1.078
-1.032
-0.997
-0.972
-0.955
-0.945
-0.941
-0.945
-0.957
-0.977
-1.010
-1.055
-1.119
-1.205
-1.318
-1.462
-1.645
-1.865
-2.109
-2.378
-2.694
-3.047
-3.380
-3.574
-3.603
-3.481
-3.223
-2.693
-3.587
-5.248
-7.720
-7.811
-5.201
-3.233
-2.244
-1.737
-1.463
-1.295
-1.186
-1.107
-1.047
-1.001
-0.966
-0.939
-0.919
-0.906
-0.898
-0.895
-0.898
-0.907
-0.924
-0.948
-0.983
-1.028
-1.089
-1.165
-1.260
-1.366
-1.490
-1.629
-1.816
-2.150
-2.711
-3.288
-3.542
-3.458
-3.230
-2.929
-2.645
-3.853
-6.876
-11.906
-12.101
-7.054
-3.372
-2.034
-1.493
-1.247
-1.119
-1.040
-0.987
-0.948
-0.918
-0.895
-0.876
-0.862
-0.852
-0.846
-0.845
-0.847
-0.853
-0.864
-0.882
-0.903
-0.934
-0.969
-1.010
-1.056
-1.096
-1.129
-1.137
-1.143
-1.287
-1.892
-2.771
-3.216
-3.124
-2.853
-2.564
-2.394
-3.495
-6.229
-11.054
-10.932
-5.921
-2.687
-1.591
-1.180
-1.013
-0.939
-0.894
-0.869
-0.850
-0.833
-0.821
-0.811
-0.801
-0.796
-0.792
-0.791
-0.792
-0.795
-0.802
-0.812
-0.824
-0.837
-0.852
-0.862
-0.865
-0.849
-0.786
-0.624
-0.219
0.687
0.583
-1.197
-2.325
-2.499
-2.369
-2.166
-1.983
-2.665
-3.889
-5.433
-5.129
-2.896
-1.492
-1.004
-0.841
-0.783
-0.764
-0.757
-0.756
-0.754
-0.751
-0.747
-0.744
-0.741
-0.738
-0.736
-0.736
-0.736
-0.737
-0.740
-0.741
-0.743
-0.742
-0.737
-0.723
-0.692
-0.624
-0.491
-0.187
0.673
2.425
3.306
0.813
-1.254
-1.805
-1.856
-1.768
-1.550
-1.861
-2.245
-2.417
-1.969
-1.130
-0.643
-0.523
-0.538
-0.573
-0.607
-0.631
-0.649
-0.662
-0.671
-0.675
-0.679
-0.680
-0.681
-0.682
-0.682
-0.681
-0.680
-0.678
-0.673
-0.664
-0.651
-0.628
-0.593
-0.536
-0.437
-0.256
0.092
0.862
2.409
2.562
1.018
-0.694
-1.266
-1.427
-1.428
-1.207
-1.314
-1.365
-1.255
-0.907
-0.456
-0.182
-0.175
-0.284
-0.396
-0.470
-0.520
-0.553
-0.577
-0.595
-0.607
-0.616
-0.622
-0.627
-0.629
-0.629
-0.629
-0.625
-0.618
-0.607
-0.589
-0.563
-0.526
-0.473
-0.394
-0.269
-0.057
0.326
0.919
1.408
1.165
0.249
-0.526
-0.945
-1.122
-1.168
-0.972
-0.988
-0.943
-0.789
-0.501
-0.108
0.185
0.131
-0.096
-0.266
-0.365
-0.424
-0.468
-0.500
-0.525
-0.543
-0.558
-0.567
-0.575
-0.579
-0.581
-0.578
-0.573
-0.561
-0.544
-0.516
-0.475
-0.424
-0.353
-0.258
-0.122
0.124
0.651
1.557
1.691
0.845
0.025
-0.477
-0.772
-0.928
-0.988
-0.828
-0.809
-0.744
-0.604
-0.362
-0.004
0.310
0.229
-0.026
-0.196
-0.292
-0.348
-0.393
-0.427
-0.460
-0.484
-0.504
-0.519
-0.529
-0.535
-0.537
-0.534
-0.526
-0.511
-0.484
-0.446
-0.390
-0.315
-0.220
-0.108
0.028
0.242
0.775
1.646
1.682
0.765
-0.077
-0.473
-0.695
-0.816
-0.872
-0.748
-0.729
-0.676
-0.575
-0.406
-0.174
0.022
0.011
-0.114
-0.202
-0.252
-0.289
-0.325
-0.364
-0.399
-0.431
-0.457
-0.476
-0.489
-0.496
-0.500
-0.497
-0.485
-0.464
-0.430
-0.376
-0.296
-0.184
-0.046
0.101
0.224
0.339
0.539
0.912
0.854
0.208
-0.263
-0.532
-0.683
-0.768
-0.805
-0.712
-0.706
-0.682
-0.632
-0.550
-0.447
-0.350
-0.316
-0.297
-0.277
-0.250
-0.246
-0.268
-0.306
-0.349
-0.387
-0.418
-0.441
-0.456
-0.467
-0.470
-0.466
-0.454
-0.427
-0.384
-0.314
-0.199
-0.027
0.200
0.460
0.623
0.574
0.393
0.209
-0.004
-0.271
-0.492
-0.636
-0.718
-0.759
-0.775
-0.708
-0.720
-0.730
-0.735
-0.738
-0.736
-0.729
-0.689
-0.586
-0.438
-0.297
-0.229
-0.223
-0.255
-0.305
-0.350
-0.388
-0.415
-0.434
-0.447
-0.451
-0.446
-0.433
-0.402
-0.350
-0.262
-0.110
0.146
0.563
1.105
1.495
1.182
0.466
-0.161
-0.497
-0.661
-0.736
-0.770
-0.781
-0.781
-0.772
-0.720
-0.754
-0.804
-0.868
-0.964
-1.087
-1.220
-1.258
-1.094
-0.771
-0.449
-0.257
-0.198
-0.220
-0.273
-0.327
-0.369
-0.402
-0.424
-0.437
-0.441
-0.437
-0.421
-0.388
-0.331
-0.230
-0.053
0.291
0.947
2.091
3.173
2.361
0.443
-0.737
-1.098
-1.091
-1.003
-0.926
-0.868
-0.824
-0.787
-0.741
-0.799
-0.884
-1.010
-1.213
-1.526
-1.928
-2.210
-2.042
-1.365
-0.710
-0.318
-0.190
-0.195
-0.253
-0.313
-0.364
-0.401
-0.426
-0.441
-0.446
-0.442
-0.426
-0.393
-0.338
-0.237
-0.058
0.305
1.065
2.597
4.363
2.659
-0.899
-2.264
-2.111
-1.652
-1.315
-1.100
-0.963
-0.872
-0.811
-0.762
-0.839
-0.952
-1.140
-1.449
-1.974
-2.808
-3.645
-3.484
-2.171
-0.955
-0.330
-0.157
-0.171
-0.246
-0.317
-0.375
-0.415
-0.443
-0.458
-0.464
-0.460
-0.444
-0.414
-0.365
-0.285
-0.145
0.122
0.653
1.529
1.995
-0.804
-5.280
-5.529
-3.545
-2.265
-1.609
-1.248
-1.045
-0.920
-0.835
-0.780
-0.868
-1.001
-1.213
-1.580
-2.240
-3.350
-4.710
-4.502
-2.397
-0.640
-0.032
-0.029
-0.136
-0.250
-0.336
-0.400
-0.446
-0.475
-0.490
-0.495
-0.492
-0.477
-0.453
-0.414
-0.358
-0.279
-0.155
-0.005
-0.007
-0.923
-4.365
-9.213
-8.322
-4.502
-2.637
-1.784
-1.347
-1.103
-0.957
-0.858
-0.792
-0.883
-1.018
-1.224
-1.572
-2.142
-3.063
-3.964
-3.418
-0.802
1.069
1.040
0.224
-0.105
-0.275
-0.377
-0.447
-0.492
-0.522
-0.538
-0.543
-0.539
-0.526
-0.504
-0.480
-0.447
-0.416
-0.408
-0.473
-0.821
-1.865
-4.147
-6.808
-6.157
-3.924
-2.523
-1.782
-1.372
-1.130
-0.978
-0.874
-0.798
-0.885
-1.005
-1.180
-1.438
-1.826
-2.298
-2.541
-1.763
0.586
2.710
1.718
0.337
-0.148
-0.338
-0.442
-0.509
-0.555
-0.583
-0.600
-0.604
-0.601
-0.589
-0.572
-0.554
-0.541
-0.536
-0.575
-0.702
-1.030
-1.743
-2.798
-3.727
-3.655
-2.883
-2.146
-1.649
-1.326
-1.123
-0.982
-0.884
-0.800
-0.877
-0.979
-1.113
-1.289
-1.490
-1.675
-1.643
-1.057
0.497
1.438
0.940
0.003
-0.321
-0.456
-0.534
-0.592
-0.634
-0.662
-0.676
-0.681
-0.675
-0.665
-0.651
-0.637
-0.629
-0.633
-0.671
-0.764
-0.986
-1.384
-1.893
-2.307
-2.358
-2.101
-1.771
-1.482
-1.261
-1.099
-0.981
-0.890
-0.803
-0.872
-0.953
-1.051
-1.162
-1.264
-1.326
-1.253
-0.958
-0.466
-0.140
-0.356
-0.579
-0.585
-0.593
-0.636
-0.685
-0.727
-0.755
-0.770
-0.773
-0.767
-0.756
-0.744
-0.733
-0.722
-0.711
-0.707
-0.717
-0.797
-1.027
-1.347
-1.604
-1.700
-1.639
-1.501
-1.340
-1.196
-1.076
-0.978
-0.898
-0.809
-0.871
-0.938
-1.010
-1.083
-1.140
-1.157
-1.108
-0.977
-0.821
-0.812
-1.007
-1.031
-0.819
-0.697
-0.725
-0.789
-0.840
-0.868
-0.880
-0.884
-0.876
-0.866
-0.851
-0.836
-0.815
-0.771
-0.670
-0.471
-0.299
-0.506
-0.917
-1.217
-1.359
-1.381
-1.330
-1.248
-1.154
-1.063
-0.981
-0.908
-0.820
-0.880
-0.940
-1.001
-1.052
-1.090
-1.100
-1.075
-1.020
-0.979
-1.026
-1.208
-1.164
-0.871
-0.721
-0.799
-0.912
-0.976
-1.007
-1.017
-1.016
-1.009
-0.997
-0.982
-0.962
-0.925
-0.832
-0.594
0.052
0.741
0.512
-0.521
-0.995
-1.192
-1.257
-1.253
-1.205
-1.141
-1.069
-0.997
-0.928
-0.842
-0.901
-0.960
-1.017
-1.064
-1.096
-1.108
-1.104
-1.090
-1.087
-1.118
-1.171
-1.130
-0.951
-0.831
-0.964
-1.100
-1.164
-1.181
-1.183
-1.178
-1.169
-1.160
-1.142
-1.121
-1.072
-0.949
-0.645
0.238
1.007
0.680
-0.401
-0.928
-1.144
-1.228
-1.241
-1.212
-1.160
-1.096
-1.027
-0.958
-0.874
-0.938
-1.002
-1.061
-1.109
-1.142
-1.157
-1.162
-1.178
-1.211
-1.272
-1.340
-1.358
-1.307
-1.269
-1.329
-1.391
-1.409
-1.399
-1.384
-1.371
-1.360
-1.355
-1.347
-1.323
-1.275
-1.157
-0.902
-0.400
0.181
-0.063
-0.655
-1.015
-1.194
-1.271
-1.288
-1.262
-1.212
-1.147
-1.074
-1.001
-0.917
-0.992
-1.069
-1.138
-1.191
-1.226
-1.234
-1.237
-1.272
-1.360
-1.508
-1.665
-1.792
-1.844
-1.851
-1.825
-1.782
-1.725
-1.665
-1.621
-1.595
-1.582
-1.586
-1.590
-1.580
-1.539
-1.433
-1.228
-0.901
-0.589
-0.640
-0.926
-1.169
-1.313
-1.380
-1.391
-1.358
-1.301
-1.223
-1.142
-1.058
-0.970
-1.062
-1.159
-1.248
-1.317
-1.354
-1.341
-1.304
-1.339
-1.511
-1.793
-2.130
-2.430
-2.587
-2.589
-2.455
-2.285
-2.111
-1.976
-1.889
-1.843
-1.834
-1.849
-1.874
-1.885
-1.858
-1.759
-1.551
-1.114
-0.617
-0.618
-1.063
-1.350
-1.493
-1.555
-1.551
-1.506
-1.426
-1.331
-1.230
-1.128
-1.035
-1.149
-1.277
-1.402
-1.510
-1.556
-1.501
-1.370
-1.338
-1.589
-2.123
-2.789
-3.429
-3.756
-3.688
-3.340
-2.931
-2.581
-2.331
-2.177
-2.104
-2.098
-2.132
-2.180
-2.223
-2.218
-2.143
-1.935
-1.399
-0.800
-0.826
-1.303
-1.617
-1.758
-1.817
-1.795
-1.713
-1.599
-1.472
-1.339
-1.214
-1.105
-1.254
-1.422
-1.606
-1.785
-1.894
-1.837
-1.577
-1.335
-1.551
-2.351
-3.725
-5.154
-5.865
-5.526
-4.627
-3.753
-3.116
-2.697
-2.468
-2.366
-2.354
-2.411
-2.499
-2.576
-2.614
-2.564
-2.416
-2.095
-1.624
-1.566
-1.874
-2.066
-2.182
-2.211
-2.140
-2.003
-1.827
-1.646
-1.473
-1.314
-1.180
-1.364
-1.590
-1.861
-2.160
-2.426
-2.513
-2.233
-1.628
-0.987
-1.636
-4.790
-8.323
-10.123
-8.802
-6.440
-4.713
-3.653
-3.047
-2.727
-2.594
-2.588
-2.663
-2.792
-2.917
-2.997
-3.001
-2.923
-2.775
-2.640
-2.601
-2.679
-2.811
-2.890
-2.824
-2.651
-2.397
-2.122
-1.860
-1.624
-1.423
-1.247
-1.466
-1.755
-2.130
-2.611
-3.142
-3.572
-3.519
-2.361
0.195
-0.348
-5.553
-13.643
-18.546
-13.771
-8.482
-5.557
-4.094
-3.317
-2.929
-2.767
-2.765
-2.858
-3.018
-3.181
-3.306
-3.366
-3.385
-3.389
-3.448
-3.601
-3.812
-4.028
-4.057
-3.816
-3.402
-2.914
-2.476
-2.102
-1.792
-1.539
-1.298
-1.548
-1.891
-2.366
-3.017
-3.852
-4.724
-5.059
-3.967
-1.098
-1.381
-6.791
-16.482
-22.828
-15.989
-9.205
-5.900
-4.266
-3.448
-3.039
-2.865
-2.859
-2.966
-3.143
-3.334
-3.504
-3.635
-3.756
-3.950
-4.284
-4.841
-5.628
-6.297
-6.347
-5.539
-4.500
-3.588
-2.893
-2.360
-1.959
-1.650
-1.324
-1.594
-1.962
-2.486
-3.231
-4.248
-5.378
-6.083
-5.627
-4.268
-4.251
-7.310
-12.153
-14.898
-11.911
-7.923
-5.505
-4.150
-3.418
-3.038
-2.880
-2.878
-2.980
-3.156
-3.360
-3.557
-3.766
-4.011
-4.428
-5.154
-6.575
-9.028
-11.939
-11.776
-8.684
-6.034
-4.364
-3.320
-2.612
-2.112
-1.746
-1.323
-1.590
-1.957
-2.465
-3.193
-4.144
-5.222
-5.953
-5.900
-5.379
-5.358
-6.397
-7.980
-8.738
-7.785
-6.130
-4.749
-3.817
-3.256
-2.949
-2.817
-2.815
-2.907
-3.068
-3.270
-3.488
-3.753
-4.117
-4.737
-5.912
-8.511
-14.962
-24.464
-23.777
-13.576
-7.722
-5.064
-3.659
-2.794
-2.219
-1.812
-1.711
-1.877
-2.050
-2.223
-2.372
-2.466
-2.455
-2.344
-2.160
-1.941
-1.730
-1.545
-1.396
-1.279
-1.188
-1.121
-1.072
-1.039
-1.016
-1.004
-1.000
-1.004
-1.017
-1.039
-1.071
-1.117
-1.176
-1.256
-1.354
-1.479
-1.622
-1.780
-1.935
-2.055
-2.117
-2.117
-2.046
-1.939
-1.810
-1.676
-1.538
-1.950
-2.152
-2.378
-2.619
-2.845
-2.996
-2.995
-2.820
-2.531
-2.209
-1.919
-1.679
-1.489
-1.347
-1.240
-1.161
-1.105
-1.067
-1.042
-1.028
-1.024
-1.029
-1.043
-1.068
-1.105
-1.156
-1.228
-1.321
-1.444
-1.601
-1.791
-2.009
-2.223
-2.407
-2.507
-2.498
-2.396
-2.246
-2.078
-1.904
-1.742
-2.207
-2.451
-2.719
-3.032
-3.341
-3.553
-3.571
-3.309
-2.901
-2.471
-2.088
-1.794
-1.567
-1.399
-1.278
-1.191
-1.129
-1.086
-1.059
-1.045
-1.041
-1.046
-1.061
-1.088
-1.129
-1.185
-1.266
-1.373
-1.517
-1.706
-1.945
-2.219
-2.520
-2.768
-2.905
-2.896
-2.756
-2.565
-2.358
-2.154
-1.959
-2.461
-2.724
-3.017
-3.352
-3.733
-4.012
-4.032
-3.704
-3.182
-2.644
-2.204
-1.860
-1.609
-1.429
-1.297
-1.205
-1.141
-1.096
-1.068
-1.052
-1.047
-1.053
-1.069
-1.098
-1.140
-1.202
-1.287
-1.405
-1.566
-1.779
-2.051
-2.387
-2.748
-3.068
-3.240
-3.237
-3.076
-2.845
-2.616
-2.395
-2.178
-2.692
-2.953
-3.228
-3.541
-3.895
-4.164
-4.146
-3.791
-3.241
-2.690
-2.223
-1.872
-1.614
-1.428
-1.297
-1.203
-1.138
-1.093
-1.065
-1.049
-1.044
-1.050
-1.066
-1.096
-1.138
-1.201
-1.288
-1.411
-1.573
-1.798
-2.087
-2.451
-2.843
-3.199
-3.418
-3.416
-3.276
-3.058
-2.835
-2.619
-2.388
-2.869
-3.116
-3.329
-3.554
-3.790
-3.963
-3.908
-3.569
-3.081
-2.574
-2.142
-1.817
-1.573
-1.399
-1.273
-1.185
-1.121
-1.079
-1.051
-1.036
-1.031
-1.037
-1.052
-1.080
-1.123
-1.182
-1.268
-1.385
-1.544
-1.760
-2.043
-2.386
-2.781
-3.137
-3.368
-3.432
-3.352
-3.193
-3.018
-2.814
-2.568
-2.975
-3.211
-3.374
-3.490
-3.577
-3.586
-3.453
-3.152
-2.743
-2.339
-1.986
-1.704
-1.496
-1.340
-1.230
-1.149
-1.091
-1.052
-1.027
-1.013
-1.008
-1.013
-1.028
-1.054
-1.093
-1.148
-1.226
-1.332
-1.477
-1.669
-1.921
-2.233
-2.579
-2.925
-3.196
-3.354
-3.377
-3.306
-3.166
-2.958
-2.705
-2.981
-3.252
-3.456
-3.557
-3.504
-3.321
-3.046
-2.716
-2.374
-2.052
-1.780
-1.558
-1.389
-1.262
-1.167
-1.099
-1.050
-1.015
-0.992
-0.980
-0.976
-0.981
-0.993
-1.015
-1.051
-1.098
-1.166
-1.257
-1.380
-1.541
-1.749
-2.011
-2.323
-2.669
-3.036
-3.375
-3.578
-3.559
-3.361
-3.083
-2.768
-2.926
-3.319
-3.709
-3.976
-3.827
-3.348
-2.800
-2.355
-2.019
-1.760
-1.557
-1.393
-1.264
-1.166
-1.093
-1.037
-0.998
-0.969
-0.950
-0.940
-0.936
-0.940
-0.951
-0.970
-0.998
-1.037
-1.092
-1.164
-1.261
-1.388
-1.549
-1.762
-2.046
-2.440
-2.996
-3.716
-4.219
-4.168
-3.697
-3.186
-2.768
-2.821
-3.391
-4.188
-4.958
-4.797
-3.685
-2.651
-2.034
-1.690
-1.481
-1.332
-1.219
-1.131
-1.062
-1.009
-0.968
-0.937
-0.917
-0.901
-0.893
-0.890
-0.893
-0.901
-0.917
-0.939
-0.968
-1.009
-1.062
-1.130
-1.218
-1.334
-1.495
-1.740
-2.174
-3.001
-4.348
-5.525
-5.208
-4.107
-3.236
-2.671
-2.629
-3.334
-4.536
-6.042
-5.784
-3.733
-2.263
-1.622
-1.343
-1.204
-1.114
-1.049
-0.997
-0.955
-0.920
-0.894
-0.874
-0.858
-0.847
-0.841
-0.840
-0.842
-0.848
-0.858
-0.874
-0.894
-0.921
-0.955
-0.994
-1.047
-1.111
-1.205
-1.371
-1.701
-2.548
-4.344
-6.342
-5.816
-4.190
-3.094
-2.472
-2.311
-2.945
-3.981
-5.155
-4.438
-2.173
-1.179
-1.010
-0.953
-0.925
-0.904
-0.883
-0.867
-0.847
-0.831
-0.817
-0.806
-0.797
-0.791
-0.788
-0.787
-0.788
-0.791
-0.797
-0.806
-0.816
-0.829
-0.845
-0.859
-0.876
-0.891
-0.903
-0.911
-0.905
-0.956
-2.041
-4.211
-4.423
-3.468
-2.650
-2.154
-1.911
-2.306
-2.786
-2.889
-1.388
0.324
0.429
-0.324
-0.581
-0.670
-0.710
-0.733
-0.742
-0.744
-0.744
-0.742
-0.739
-0.736
-0.734
-0.733
-0.732
-0.733
-0.734
-0.735
-0.739
-0.740
-0.741
-0.739
-0.732
-0.716
-0.684
-0.620
-0.470
-0.041
1.058
0.647
-1.207
-2.444
-2.399
-2.069
-1.789
-1.522
-1.683
-1.752
-1.434
-0.199
1.203
0.780
0.072
-0.270
-0.443
-0.540
-0.594
-0.626
-0.647
-0.659
-0.668
-0.673
-0.676
-0.678
-0.678
-0.679
-0.678
-0.677
-0.676
-0.672
-0.665
-0.655
-0.638
-0.612
-0.569
-0.499
-0.374
-0.126
0.372
1.373
1.429
-0.177
-1.273
-1.563
-1.546
-1.438
-1.205
-1.230
-1.160
-0.837
-0.194
0.515
0.696
0.383
-0.005
-0.252
-0.390
-0.470
-0.520
-0.555
-0.579
-0.597
-0.609
-0.619
-0.623
-0.627
-0.627
-0.627
-0.624
-0.617
-0.607
-0.593
-0.572
-0.543
-0.501
-0.438
-0.338
-0.157
0.187
0.703
0.994
0.638
-0.171
-0.796
-1.087
-1.179
-1.169
-0.982
-0.957
-0.847
-0.588
-0.110
0.673
1.336
1.065
0.267
-0.093
-0.265
-0.359
-0.422
-0.469
-0.503
-0.530
-0.550
-0.564
-0.573
-0.578
-0.580
-0.578
-0.574
-0.563
-0.547
-0.524
-0.492
-0.452
-0.395
-0.320
-0.200
0.026
0.578
1.501
1.613
0.735
-0.128
-0.585
-0.837
-0.948
-0.979
-0.842
-0.805
-0.701
-0.494
-0.084
0.813
1.488
1.258
0.380
-0.005
-0.168
-0.256
-0.327
-0.385
-0.432
-0.469
-0.496
-0.514
-0.527
-0.534
-0.537
-0.535
-0.528
-0.513
-0.491
-0.459
-0.414
-0.357
-0.286
-0.200
-0.088
0.123
0.717
1.676
1.772
0.776
-0.141
-0.524
-0.723
-0.820
-0.860
-0.764
-0.731
-0.657
-0.513
-0.239
0.241
0.770
0.584
0.194
0.000
-0.091
-0.162
-0.232
-0.303
-0.365
-0.411
-0.447
-0.472
-0.489
-0.498
-0.501
-0.498
-0.488
-0.470
-0.441
-0.397
-0.335
-0.255
-0.163
-0.068
0.023
0.133
0.376
0.871
0.888
0.177
-0.305
-0.559
-0.694
-0.765
-0.793
-0.729
-0.718
-0.678
-0.604
-0.477
-0.293
-0.119
-0.068
-0.065
-0.046
-0.027
-0.062
-0.138
-0.225
-0.301
-0.363
-0.407
-0.437
-0.457
-0.469
-0.473
-0.469
-0.458
-0.436
-0.397
-0.341
-0.261
-0.147
-0.009
0.120
0.174
0.138
0.055
-0.014
-0.133
-0.349
-0.538
-0.658
-0.723
-0.756
-0.765
-0.725
-0.736
-0.742
-0.741
-0.729
-0.711
-0.674
-0.586
-0.402
-0.164
-0.008
0.017
-0.056
-0.157
-0.252
-0.325
-0.377
-0.413
-0.436
-0.450
-0.454
-0.451
-0.437
-0.411
-0.367
-0.296
-0.192
-0.037
0.165
0.360
0.408
0.152
-0.260
-0.582
-0.716
-0.775
-0.791
-0.793
-0.789
-0.780
-0.765
-0.736
-0.776
-0.826
-0.900
-1.017
-1.178
-1.354
-1.394
-1.107
-0.566
-0.138
0.014
-0.020
-0.123
-0.224
-0.303
-0.361
-0.401
-0.427
-0.441
-0.448
-0.442
-0.429
-0.400
-0.350
-0.275
-0.153
0.037
0.307
0.574
0.545
-0.102
-1.028
-1.509
-1.465
-1.266
-1.083
-0.959
-0.880
-0.823
-0.781
-0.759
-0.822
-0.919
-1.076
-1.342
-1.796
-2.486
-3.147
-2.900
-1.684
-0.611
-0.139
-0.063
-0.125
-0.222
-0.299
-0.361
-0.402
-0.430
-0.447
-0.452
-0.448
-0.435
-0.405
-0.356
-0.281
-0.161
0.019
0.273
0.478
0.114
-1.596
-3.648
-3.888
-2.805
-1.915
-1.413
-1.136
-0.973
-0.873
-0.805
-0.781
-0.868
-1.002
-1.231
-1.661
-2.518
-4.330
-7.332
-7.566
-3.813
-1.386
-0.403
-0.156
-0.168
-0.242
-0.320
-0.377
-0.419
-0.448
-0.465
-0.471
-0.468
-0.453
-0.425
-0.383
-0.316
-0.222
-0.089
0.030
-0.097
-1.326
-5.743
-10.480
-9.935
-4.895
-2.656
-1.733
-1.292
-1.058
-0.921
-0.832
-0.799
-0.898
-1.056
-1.328
-1.850
-2.973
-5.780
-10.834
-10.966
-5.691
-1.746
-0.486
-0.204
-0.210
-0.281
-0.353
-0.411
-0.452
-0.479
-0.496
-0.503
-0.500
-0.489
-0.464
-0.429
-0.377
-0.317
-0.251
-0.272
-0.703
-2.558
-9.051
-16.220
-12.607
-6.306
-3.040
-1.904
-1.390
-1.116
-0.958
-0.855
-0.809
-0.912
-1.073
-1.336
-1.820
-2.779
-4.882
-8.813
-9.155
-4.014
-0.865
-0.092
-0.136
-0.248
-0.336
-0.405
-0.461
-0.499
-0.526
-0.543
-0.550
-0.548
-0.537
-0.518
-0.489
-0.454
-0.421
-0.400
-0.483
-0.919
-2.377
-6.359
-10.766
-10.133
-5.022
-2.818
-1.873
-1.397
-1.134
-0.978
-0.870
-0.811
-0.907
-1.052
-1.268
-1.631
-2.235
-3.178
-4.144
-3.763
-1.571
0.429
0.332
-0.104
-0.310
-0.411
-0.478
-0.525
-0.562
-0.588
-0.603
-0.610
-0.609
-0.600
-0.585
-0.565
-0.543
-0.525
-0.531
-0.603
-0.890
-1.676
-3.188
-4.607
-4.455
-3.245
-2.289
-1.694
-1.346
-1.127
-0.982
-0.881
-0.808
-0.895
-1.011
-1.172
-1.407
-1.713
-2.059
-2.232
-1.849
-0.843
0.059
-0.032
-0.319
-0.452
-0.520
-0.564
-0.605
-0.639
-0.662
-0.679
-0.686
-0.686
-0.679
-0.667
-0.651
-0.638
-0.634
-0.654
-0.715
-0.866
-1.244
-1.879
-2.401
-2.494
-2.203
-1.822
-1.498
-1.268
-1.101
-0.981
-0.888
-0.805
-0.880
-0.970
-1.086
-1.221
-1.370
-1.494
-1.488
-1.262
-0.850
-0.594
-0.728
-0.809
-0.688
-0.650
-0.665
-0.698
-0.731
-0.755
-0.772
-0.780
-0.782
-0.775
-0.764
-0.750
-0.739
-0.739
-0.764
-0.813
-0.876
-1.035
-1.328
-1.603
-1.724
-1.657
-1.510
-1.349
-1.200
-1.077
-0.979
-0.897
-0.803
-0.867
-0.940
-1.020
-1.104
-1.178
-1.212
-1.177
-1.057
-0.906
-0.935
-1.160
-1.186
-0.934
-0.772
-0.769
-0.805
-0.842
-0.869
-0.884
-0.894
-0.895
-0.890
-0.880
-0.866
-0.850
-0.831
-0.828
-0.815
-0.747
-0.813
-1.039
-1.258
-1.381
-1.397
-1.342
-1.254
-1.159
-1.067
-0.984
-0.910
-0.809
-0.866
-0.925
-0.986
-1.039
-1.076
-1.087
-1.053
-0.984
-0.924
-0.978
-1.179
-1.201
-0.987
-0.874
-0.891
-0.937
-0.980
-1.006
-1.022
-1.032
-1.034
-1.034
-1.024
-1.006
-0.976
-0.929
-0.831
-0.639
-0.412
-0.518
-0.854
-1.103
-1.237
-1.286
-1.271
-1.219
-1.150
-1.076
-1.003
-0.932
-0.822
-0.877
-0.930
-0.980
-1.018
-1.039
-1.040
-1.014
-0.973
-0.939
-0.961
-1.046
-1.082
-1.039
-1.027
-1.067
-1.119
-1.156
-1.176
-1.189
-1.198
-1.206
-1.209
-1.207
-1.191
-1.153
-1.075
-0.920
-0.621
-0.310
-0.456
-0.830
-1.090
-1.226
-1.281
-1.275
-1.237
-1.177
-1.108
-1.036
-0.965
-0.844
-0.901
-0.955
-1.000
-1.028
-1.040
-1.026
-1.002
-0.984
-0.993
-1.046
-1.131
-1.214
-1.267
-1.302
-1.340
-1.373
-1.384
-1.388
-1.388
-1.397
-1.409
-1.426
-1.434
-1.429
-1.395
-1.315
-1.156
-0.912
-0.710
-0.768
-1.006
-1.200
-1.310
-1.351
-1.344
-1.302
-1.240
-1.165
-1.088
-1.010
-0.878
-0.939
-0.999
-1.044
-1.068
-1.062
-1.015
-0.966
-0.963
-1.036
-1.190
-1.372
-1.539
-1.656
-1.715
-1.725
-1.705
-1.669
-1.639
-1.622
-1.627
-1.649
-1.685
-1.720
-1.736
-1.717
-1.641
-1.492
-1.280
-1.100
-1.102
-1.251
-1.392
-1.472
-1.492
-1.469
-1.415
-1.337
-1.249
-1.159
-1.069
-0.921
-0.994
-1.062
-1.117
-1.136
-1.092
-0.977
-0.816
-0.774
-0.976
-1.332
-1.705
-2.029
-2.226
-2.284
-2.230
-2.126
-2.013
-1.929
-1.884
-1.884
-1.922
-1.988
-2.060
-2.114
-2.118
-2.047
-1.889
-1.618
-1.295
-1.291
-1.509
-1.651
-1.712
-1.711
-1.660
-1.577
-1.475
-1.364
-1.250
-1.140
-0.970
-1.061
-1.150
-1.223
-1.245
-1.157
-0.876
-0.366
-0.124
-0.629
-1.424
-2.156
-2.734
-3.066
-3.094
-2.916
-2.652
-2.413
-2.249
-2.165
-2.158
-2.219
-2.321
-2.452
-2.560
-2.599
-2.548
-2.381
-2.062
-1.618
-1.614
-1.883
-2.021
-2.060
-2.022
-1.930
-1.803
-1.658
-1.507
-1.361
-1.228
-1.028
-1.141
-1.260
-1.371
-1.425
-1.324
-0.864
0.304
1.267
-0.004
-1.490
-2.770
-3.814
-4.380
-4.299
-3.821
-3.282
-2.861
-2.580
-2.447
-2.430
-2.514
-2.673
-2.875
-3.057
-3.153
-3.122
-2.967
-2.716
-2.447
-2.399
-2.511
-2.583
-2.565
-2.477
-2.310
-2.108
-1.891
-1.683
-1.494
-1.325
-1.090
-1.229
-1.391
-1.556
-1.686
-1.666
-1.275
-0.107
1.018
-0.003
-1.551
-3.526
-5.428
-6.352
-5.984
-4.940
-3.968
-3.293
-2.891
-2.695
-2.668
-2.781
-2.998
-3.280
-3.551
-3.710
-3.716
-3.586
-3.419
-3.300
-3.293
-3.367
-3.414
-3.357
-3.140
-2.847
-2.512
-2.181
-1.892
-1.645
-1.434
-1.143
-1.313
-1.521
-1.758
-1.999
-2.170
-2.095
-1.602
-0.950
-0.703
-1.576
-4.310
-7.256
-8.687
-7.819
-5.979
-4.541
-3.631
-3.122
-2.883
-2.847
-2.974
-3.240
-3.579
-3.933
-4.162
-4.207
-4.144
-4.070
-4.107
-4.306
-4.594
-4.759
-4.661
-4.217
-3.622
-3.037
-2.538
-2.132
-1.803
-1.543
-1.187
-1.380
-1.626
-1.932
-2.284
-2.660
-2.903
-2.845
-2.439
-1.856
-2.435
-4.998
-8.088
-9.666
-8.492
-6.380
-4.767
-3.773
-3.231
-2.977
-2.938
-3.069
-3.348
-3.709
-4.096
-4.373
-4.480
-4.516
-4.622
-4.946
-5.616
-6.585
-7.343
-7.150
-6.034
-4.745
-3.711
-2.940
-2.379
-1.964
-1.649
-1.210
-1.421
-1.691
-2.038
-2.468
-2.957
-3.388
-3.616
-3.476
-3.252
-3.691
-5.270
-7.186
-8.216
-7.414
-5.835
-4.547
-3.702
-3.205
-2.973
-2.937
-3.059
-3.312
-3.656
-4.017
-4.314
-4.498
-4.677
-5.021
-5.790
-7.354
-10.279
-13.771
-13.202
-9.407
-6.326
-4.475
-3.347
-2.606
-2.101
-1.736
-1.213
-1.422
-1.696
-2.047
-2.482
-2.995
-3.480
-3.793
-3.863
-3.840
-4.105
-4.860
-5.750
-6.166
-5.775
-4.895
-4.067
-3.453
-3.069
-2.884
-2.853
-2.953
-3.169
-3.455
-3.772
-4.055
-4.315
-4.635
-5.213
-6.440
-9.293
-16.812
-26.874
-25.859
-14.759
-7.964
-5.113
-3.654
-2.773
-2.198
-1.797
-1.909
-2.119
-2.349
-2.594
-2.831
-2.978
-2.980
-2.806
-2.525
-2.201
-1.907
-1.660
-1.472
-1.326
-1.220
-1.141
-1.087
-1.049
-1.026
-1.012
-1.009
-1.013
-1.025
-1.044
-1.071
-1.108
-1.155
-1.215
-1.290
-1.379
-1.478
-1.587
-1.687
-1.763
-1.804
-1.803
-1.759
-1.687
-1.593
-1.488
-1.383
-2.229
-2.498
-2.806
-3.184
-3.580
-3.874
-3.894
-3.607
-3.110
-2.601
-2.164
-1.833
-1.584
-1.406
-1.275
-1.185
-1.122
-1.079
-1.052
-1.037
-1.033
-1.038
-1.051
-1.072
-1.104
-1.146
-1.201
-1.273
-1.363
-1.474
-1.605
-1.743
-1.878
-1.988
-2.053
-2.051
-1.997
-1.903
-1.786
-1.666
-1.536
-2.588
-2.906
-3.306
-3.815
-4.452
-5.004
-5.090
-4.573
-3.765
-2.995
-2.401
-1.976
-1.677
-1.464
-1.318
-1.216
-1.145
-1.099
-1.069
-1.053
-1.049
-1.054
-1.068
-1.092
-1.126
-1.173
-1.235
-1.316
-1.421
-1.554
-1.712
-1.885
-2.061
-2.208
-2.289
-2.300
-2.237
-2.122
-1.992
-1.847
-1.696
-2.977
-3.327
-3.737
-4.352
-5.196
-6.048
-6.203
-5.431
-4.283
-3.291
-2.568
-2.067
-1.731
-1.501
-1.341
-1.231
-1.156
-1.107
-1.077
-1.061
-1.056
-1.062
-1.076
-1.100
-1.136
-1.186
-1.252
-1.342
-1.458
-1.607
-1.785
-1.990
-2.205
-2.385
-2.496
-2.514
-2.446
-2.333
-2.185
-2.026
-1.861
-3.357
-3.690
-4.045
-4.583
-5.425
-6.335
-6.516
-5.672
-4.404
-3.356
-2.593
-2.078
-1.731
-1.498
-1.338
-1.227
-1.153
-1.104
-1.073
-1.056
-1.052
-1.057
-1.072
-1.097
-1.134
-1.184
-1.253
-1.344
-1.465
-1.619
-1.812
-2.040
-2.270
-2.485
-2.620
-2.664
-2.624
-2.516
-2.367
-2.197
-2.014
-3.661
-3.931
-4.125
-4.413
-4.928
-5.546
-5.658
-5.031
-4.022
-3.139
-2.467
-2.005
-1.684
-1.464
-1.312
-1.207
-1.135
-1.088
-1.058
-1.041
-1.038
-1.042
-1.056
-1.081
-1.116
-1.165
-1.233
-1.322
-1.442
-1.594
-1.787
-2.016
-2.266
-2.504
-2.680
-2.784
-2.778
-2.699
-2.549
-2.360
-2.153
-3.808
-4.005
-4.027
-4.005
-4.143
-4.367
-4.371
-3.991
-3.363
-2.731
-2.226
-1.851
-1.587
-1.397
-1.262
-1.168
-1.103
-1.059
-1.032
-1.018
-1.013
-1.017
-1.030
-1.054
-1.086
-1.131
-1.194
-1.277
-1.386
-1.529
-1.710
-1.936
-2.195
-2.465
-2.732
-2.939
-3.025
-2.968
-2.786
-2.537
-2.283
-3.706
-3.879
-3.822
-3.645
-3.483
-3.419
-3.309
-3.061
-2.679
-2.276
-1.937
-1.661
-1.455
-1.305
-1.193
-1.113
-1.058
-1.020
-0.996
-0.983
-0.979
-0.984
-0.995
-1.016
-1.045
-1.085
-1.138
-1.211
-1.305
-1.430
-1.593
-1.810
-2.087
-2.443
-2.891
-3.348
-3.635
-3.543
-3.170
-2.758
-2.392
-3.423
-3.612
-3.630
-3.460
-3.171
-2.853
-2.572
-2.326
-2.088
-1.852
-1.635
-1.455
-1.307
-1.196
-1.110
-1.048
-1.004
-0.972
-0.952
-0.942
-0.938
-0.942
-0.951
-0.968
-0.993
-1.025
-1.070
-1.129
-1.207
-1.312
-1.456
-1.658
-1.963
-2.461
-3.278
-4.424
-5.328
-4.949
-3.916
-3.057
-2.483
-3.045
-3.296
-3.451
-3.395
-3.010
-2.423
-1.973
-1.732
-1.582
-1.467
-1.352
-1.242
-1.151
-1.079
-1.019
-0.973
-0.940
-0.918
-0.902
-0.893
-0.890
-0.893
-0.902
-0.915
-0.933
-0.959
-0.992
-1.035
-1.094
-1.175
-1.290
-1.476
-1.809
-2.463
-3.860
-6.873
-10.579
-8.484
-5.084
-3.367
-2.518
-2.642
-2.931
-3.172
-3.138
-2.542
-1.660
-1.197
-1.120
-1.126
-1.117
-1.087
-1.048
-1.001
-0.959
-0.924
-0.895
-0.874
-0.857
-0.847
-0.840
-0.839
-0.840
-0.847
-0.855
-0.869
-0.887
-0.909
-0.939
-0.975
-1.026
-1.111
-1.255
-1.547
-2.219
-3.991
-9.321
-13.209
-11.470
-5.864
-3.405
-2.421
-2.222
-2.458
-2.590
-2.291
-0.918
0.635
0.327
-0.375
-0.683
-0.808
-0.849
-0.863
-0.856
-0.844
-0.829
-0.816
-0.804
-0.795
-0.789
-0.785
-0.784
-0.786
-0.789
-0.795
-0.802
-0.812
-0.824
-0.838
-0.855
-0.878
-0.919
-1.000
-1.178
-1.623
-2.862
-6.282
-10.233
-8.823
-4.766
-2.965
-2.150
-1.808
-1.918
-1.863
-1.151
1.035
3.468
1.990
0.321
-0.303
-0.536
-0.644
-0.697
-0.721
-0.733
-0.736
-0.736
-0.735
-0.732
-0.731
-0.729
-0.729
-0.730
-0.731
-0.733
-0.735
-0.739
-0.740
-0.740
-0.739
-0.737
-0.735
-0.741
-0.768
-0.883
-1.270
-2.468
-4.024
-4.024
-3.055
-2.262
-1.783
-1.452
-1.460
-1.276
-0.560
1.469
2.693
2.193
0.591
-0.031
-0.317
-0.465
-0.549
-0.597
-0.628
-0.648
-0.659
-0.667
-0.671
-0.674
-0.675
-0.675
-0.675
-0.675
-0.674
-0.670
-0.666
-0.658
-0.648
-0.630
-0.604
-0.564
-0.503
-0.423
-0.337
-0.355
-0.793
-1.564
-1.940
-1.866
-1.635
-1.428
-1.168
-1.119
-0.927
-0.444
0.441
1.334
1.343
0.770
0.210
-0.126
-0.309
-0.414
-0.482
-0.529
-0.563
-0.586
-0.601
-0.611
-0.618
-0.622
-0.623
-0.622
-0.620
-0.615
-0.608
-0.597
-0.581
-0.560
-0.531
-0.488
-0.420
-0.306
-0.128
0.078
0.087
-0.252
-0.742
-1.094
-1.222
-1.211
-1.145
-0.970
-0.906
-0.739
-0.406
0.177
1.220
1.869
1.497
0.509
0.040
-0.168
-0.288
-0.370
-0.432
-0.478
-0.515
-0.539
-0.557
-0.567
-0.573
-0.574
-0.574
-0.570
-0.561
-0.549
-0.532
-0.509
-0.480
-0.440
-0.387
-0.303
-0.153
0.136
0.587
0.619
0.067
-0.425
-0.738
-0.896
-0.954
-0.955
-0.842
-0.784
-0.646
-0.399
0.089
1.229
2.334
1.677
0.646
0.159
-0.034
-0.157
-0.250
-0.332
-0.397
-0.447
-0.483
-0.507
-0.521
-0.530
-0.532
-0.531
-0.524
-0.513
-0.496
-0.471
-0.439
-0.400
-0.355
-0.297
-0.220
-0.082
0.215
0.727
0.777
0.128
-0.344
-0.607
-0.750
-0.817
-0.837
-0.770
-0.726
-0.634
-0.461
-0.136
0.495
1.195
1.003
0.452
0.230
0.117
0.005
-0.116
-0.226
-0.318
-0.384
-0.432
-0.462
-0.482
-0.492
-0.495
-0.494
-0.485
-0.470
-0.448
-0.414
-0.373
-0.325
-0.269
-0.219
-0.178
-0.113
0.022
0.211
0.177
-0.137
-0.428
-0.606
-0.708
-0.758
-0.775
-0.737
-0.717
-0.668
-0.577
-0.417
-0.180
0.067
0.184
0.249
0.333
0.339
0.223
0.051
-0.112
-0.240
-0.330
-0.387
-0.426
-0.450
-0.463
-0.468
-0.465
-0.454
-0.436
-0.408
-0.368
-0.315
-0.253
-0.188
-0.150
-0.156
-0.205
-0.263
-0.302
-0.368
-0.489
-0.608
-0.681
-0.727
-0.747
-0.749
-0.732
-0.741
-0.739
-0.727
-0.699
-0.637
-0.528
-0.311
0.075
0.499
0.676
0.510
0.235
-0.005
-0.174
-0.285
-0.355
-0.401
-0.429
-0.444
-0.449
-0.447
-0.435
-0.414
-0.381
-0.331
-0.264
-0.187
-0.121
-0.103
-0.195
-0.418
-0.674
-0.827
-0.865
-0.853
-0.828
-0.807
-0.788
-0.769
-0.750
-0.745
-0.783
-0.831
-0.903
-1.009
-1.144
-1.258
-1.139
-0.493
0.452
0.931
0.759
0.366
0.063
-0.136
-0.263
-0.342
-0.390
-0.420
-0.437
-0.443
-0.440
-0.426
-0.402
-0.365
-0.310
-0.236
-0.149
-0.091
-0.131
-0.421
-0.974
-1.546
-1.742
-1.570
-1.301
-1.097
-0.958
-0.872
-0.811
-0.767
-0.768
-0.833
-0.933
-1.098
-1.371
-1.858
-2.616
-3.310
-2.665
-0.724
0.543
0.629
0.327
0.046
-0.145
-0.268
-0.343
-0.395
-0.423
-0.441
-0.448
-0.446
-0.432
-0.407
-0.365
-0.308
-0.234
-0.159
-0.128
-0.320
-1.029
-2.439
-3.869
-3.780
-2.750
-1.908
-1.404
-1.122
-0.963
-0.860
-0.792
-0.790
-0.880
-1.023
-1.270
-1.734
-2.711
-5.042
-9.630
-9.413
-4.116
-0.823
0.048
0.080
-0.065
-0.200
-0.297
-0.365
-0.411
-0.442
-0.460
-0.466
-0.464
-0.450
-0.426
-0.386
-0.332
-0.262
-0.203
-0.230
-0.606
-1.941
-5.424
-9.771
-8.672
-4.477
-2.541
-1.686
-1.267
-1.043
-0.907
-0.820
-0.807
-0.914
-1.080
-1.377
-1.951
-3.298
-7.318
-13.813
-15.212
-7.873
-2.058
-0.522
-0.206
-0.210
-0.283
-0.350
-0.405
-0.444
-0.474
-0.490
-0.499
-0.496
-0.486
-0.462
-0.426
-0.377
-0.312
-0.252
-0.278
-0.675
-2.332
-7.668
-12.437
-11.110
-5.528
-2.880
-1.834
-1.355
-1.093
-0.940
-0.842
-0.817
-0.924
-1.097
-1.381
-1.924
-3.075
-5.951
-11.116
-11.307
-5.993
-2.035
-0.705
-0.366
-0.330
-0.369
-0.417
-0.458
-0.494
-0.520
-0.537
-0.546
-0.544
-0.535
-0.513
-0.483
-0.439
-0.383
-0.312
-0.242
-0.323
-1.438
-4.923
-9.605
-8.180
-4.498
-2.665
-1.800
-1.358
-1.113
-0.960
-0.858
-0.815
-0.919
-1.071
-1.310
-1.715
-2.427
-3.623
-5.114
-5.032
-3.021
-1.339
-0.626
-0.446
-0.433
-0.456
-0.490
-0.526
-0.555
-0.580
-0.596
-0.606
-0.605
-0.599
-0.582
-0.556
-0.521
-0.478
-0.411
-0.289
-0.131
-0.554
-2.273
-3.903
-3.927
-3.008
-2.166
-1.636
-1.309
-1.103
-0.968
-0.870
-0.808
-0.899
-1.024
-1.198
-1.457
-1.817
-2.257
-2.562
-2.370
-1.656
-0.954
-0.623
-0.546
-0.542
-0.550
-0.573
-0.605
-0.631
-0.654
-0.672
-0.682
-0.684
-0.679
-0.665
-0.645
-0.621
-0.603
-0.588
-0.551
-0.469
-0.676
-1.393
-2.073
-2.273
-2.066
-1.738
-1.451
-1.237
-1.081
-0.967
-0.879
-0.800
-0.876
-0.972
-1.094
-1.246
-1.423
-1.573
-1.622
-1.465
-1.133
-0.850
-0.755
-0.730
-0.668
-0.652
-0.666
-0.691
-0.720
-0.744
-0.763
-0.775
-0.780
-0.776
-0.764
-0.746
-0.732
-0.746
-0.845
-0.998
-0.967
-0.922
-1.164
-1.467
-1.613
-1.586
-1.461
-1.316
-1.180
-1.065
-0.968
-0.889
-0.794
-0.858
-0.931
-1.014
-1.102
-1.182
-1.228
-1.202
-1.083
-0.900
-0.784
-0.896
-0.927
-0.788
-0.746
-0.764
-0.796
-0.828
-0.853
-0.874
-0.889
-0.897
-0.896
-0.886
-0.867
-0.853
-0.877
-1.050
-1.228
-1.179
-1.023
-1.091
-1.248
-1.352
-1.369
-1.322
-1.238
-1.148
-1.060
-0.978
-0.906
-0.793
-0.847
-0.905
-0.963
-1.015
-1.051
-1.053
-1.007
-0.900
-0.748
-0.653
-0.745
-0.843
-0.830
-0.843
-0.882
-0.923
-0.958
-0.987
-1.011
-1.029
-1.042
-1.045
-1.039
-1.021
-0.998
-0.995
-1.060
-1.192
-1.102
-0.999
-1.068
-1.191
-1.270
-1.295
-1.274
-1.221
-1.150
-1.075
-1.001
-0.930
-0.797
-0.848
-0.897
-0.939
-0.971
-0.979
-0.962
-0.909
-0.816
-0.694
-0.595
-0.636
-0.778
-0.896
-0.978
-1.041
-1.088
-1.123
-1.150
-1.177
-1.198
-1.220
-1.237
-1.242
-1.230
-1.200
-1.173
-1.139
-1.094
-1.022
-1.033
-1.129
-1.236
-1.301
-1.323
-1.301
-1.252
-1.188
-1.115
-1.039
-0.966
-0.812
-0.860
-0.904
-0.938
-0.951
-0.942
-0.904
-0.845
-0.777
-0.715
-0.695
-0.774
-0.934
-1.087
-1.196
-1.266
-1.306
-1.329
-1.350
-1.373
-1.402
-1.439
-1.473
-1.505
-1.513
-1.497
-1.456
-1.387
-1.300
-1.226
-1.229
-1.301
-1.376
-1.421
-1.424
-1.391
-1.333
-1.259
-1.177
-1.095
-1.013
-0.835
-0.886
-0.930
-0.956
-0.957
-0.917
-0.828
-0.732
-0.676
-0.706
-0.819
-1.001
-1.213
-1.394
-1.512
-1.566
-1.585
-1.580
-1.583
-1.602
-1.640
-1.700
-1.769
-1.839
-1.890
-1.896
-1.856
-1.769
-1.650
-1.551
-1.529
-1.564
-1.608
-1.623
-1.595
-1.539
-1.461
-1.367
-1.267
-1.169
-1.074
-0.866
-0.925
-0.972
-0.998
-0.976
-0.880
-0.678
-0.411
-0.279
-0.489
-0.853
-1.233
-1.572
-1.816
-1.935
-1.961
-1.929
-1.879
-1.852
-1.859
-1.910
-2.006
-2.127
-2.265
-2.368
-2.415
-2.378
-2.261
-2.099
-1.950
-1.891
-1.909
-1.924
-1.907
-1.846
-1.751
-1.638
-1.512
-1.385
-1.260
-1.147
-0.907
-0.974
-1.034
-1.064
-1.025
-0.844
-0.358
0.585
1.254
0.313
-0.771
-1.516
-2.063
-2.391
-2.506
-2.452
-2.332
-2.217
-2.141
-2.132
-2.202
-2.346
-2.546
-2.779
-2.991
-3.093
-3.062
-2.897
-2.681
-2.476
-2.384
-2.380
-2.362
-2.297
-2.191
-2.043
-1.876
-1.701
-1.532
-1.374
-1.234
-0.952
-1.035
-1.112
-1.161
-1.125
-0.879
-0.031
2.173
3.444
1.798
-0.674
-1.934
-2.731
-3.154
-3.228
-3.062
-2.790
-2.573
-2.431
-2.409
-2.491
-2.700
-3.005
-3.385
-3.744
-3.945
-3.902
-3.685
-3.409
-3.173
-3.064
-3.020
-2.957
-2.848
-2.658
-2.429
-2.179
-1.934
-1.705
-1.505
-1.330
-0.998
-1.102
-1.209
-1.294
-1.302
-1.105
-0.292
1.909
3.124
1.583
-0.998
-2.486
-3.538
-4.113
-4.090
-3.703
-3.257
-2.900
-2.693
-2.645
-2.754
-3.016
-3.455
-4.018
-4.575
-4.910
-4.856
-4.544
-4.195
-3.959
-3.880
-3.858
-3.802
-3.623
-3.322
-2.950
-2.565
-2.216
-1.909
-1.648
-1.433
-1.043
-1.168
-1.308
-1.442
-1.535
-1.490
-1.148
-0.257
0.432
-0.421
-1.729
-3.114
-4.339
-4.986
-4.854
-4.251
-3.630
-3.153
-2.892
-2.823
-2.943
-3.254
-3.784
-4.500
-5.241
-5.720
-5.646
-5.270
-4.921
-4.765
-4.838
-4.993
-5.029
-4.788
-4.286
-3.661
-3.053
-2.543
-2.127
-1.799
-1.538
-1.078
-1.223
-1.391
-1.575
-1.759
-1.880
-1.882
-1.715
-1.582
-1.775
-2.456
-3.614
-4.753
-5.357
-5.155
-4.473
-3.777
-3.268
-2.988
-2.912
-3.024
-3.350
-3.903
-4.650
-5.462
-5.967
-5.952
-5.647
-5.432
-5.519
-5.957
-6.625
-7.050
-6.785
-5.789
-4.620
-3.647
-2.903
-2.353
-1.945
-1.633
-1.100
-1.256
-1.447
-1.666
-1.909
-2.144
-2.322
-2.403
-2.430
-2.565
-2.994
-3.799
-4.629
-5.041
-4.845
-4.277
-3.678
-3.228
-2.972
-2.899
-3.005
-3.299
-3.786
-4.454
-5.129
-5.603
-5.714
-5.617
-5.683
-6.171
-7.286
-9.134
-10.888
-10.457
-8.085
-5.832
-4.273
-3.242
-2.553
-2.066
-1.711
-1.103
-1.264
-1.460
-1.693
-1.960
-2.232
-2.483
-2.660
-2.764
-2.906
-3.199
-3.652
-4.130
-4.358
-4.224
-3.831
-3.406
-3.066
-2.859
-2.804
-2.891
-3.131
-3.514
-4.019
-4.534
-4.926
-5.131
-5.293
-5.660
-6.556
-8.515
-12.450
-17.652
-16.730
-11.019
-6.990
-4.779
-3.493
-2.686
-2.143
-1.757
-2.102
-2.351
-2.642
-2.978
-3.311
-3.564
-3.573
-3.313
-2.899
-2.459
-2.073
-1.766
-1.539
-1.372
-1.250
-1.164
-1.105
-1.066
-1.041
-1.030
-1.028
-1.032
-1.043
-1.059
-1.082
-1.110
-1.144
-1.189
-1.240
-1.300
-1.366
-1.434
-1.497
-1.546
-1.566
-1.562
-1.532
-1.480
-1.411
-1.331
-1.244
-2.516
-2.849
-3.261
-3.804
-4.474
-5.050
-5.114
-4.593
-3.776
-3.010
-2.406
-1.970
-1.669
-1.460
-1.311
-1.209
-1.141
-1.096
-1.069
-1.056
-1.053
-1.058
-1.071
-1.089
-1.114
-1.147
-1.188
-1.239
-1.301
-1.376
-1.460
-1.549
-1.631
-1.696
-1.732
-1.734
-1.701
-1.638
-1.554
-1.464
-1.364
-3.029
-3.429
-3.961
-4.788
-6.065
-7.417
-7.707
-6.531
-4.893
-3.602
-2.732
-2.157
-1.779
-1.527
-1.356
-1.242
-1.166
-1.117
-1.087
-1.072
-1.069
-1.075
-1.088
-1.109
-1.137
-1.171
-1.219
-1.276
-1.348
-1.436
-1.539
-1.646
-1.755
-1.841
-1.891
-1.902
-1.868
-1.797
-1.704
-1.601
-1.487
-3.636
-4.074
-4.635
-5.692
-7.660
-10.420
-11.227
-8.816
-5.982
-4.093
-2.960
-2.271
-1.842
-1.565
-1.381
-1.258
-1.178
-1.125
-1.095
-1.080
-1.076
-1.081
-1.095
-1.117
-1.146
-1.183
-1.233
-1.296
-1.378
-1.475
-1.590
-1.719
-1.848
-1.959
-2.031
-2.052
-2.022
-1.953
-1.857
-1.736
-1.608
-4.345
-4.746
-5.125
-5.992
-8.105
-11.389
-12.569
-9.563
-6.224
-4.194
-2.991
-2.282
-1.848
-1.565
-1.378
-1.256
-1.174
-1.121
-1.090
-1.075
-1.071
-1.076
-1.091
-1.112
-1.142
-1.181
-1.232
-1.298
-1.381
-1.487
-1.611
-1.755
-1.905
-2.042
-2.142
-2.188
-2.179
-2.115
-2.011
-1.876
-1.728
-5.020
-5.324
-5.281
-5.475
-6.620
-8.646
-9.465
-7.693
-5.434
-3.823
-2.817
-2.189
-1.787
-1.523
-1.348
-1.232
-1.153
-1.104
-1.074
-1.058
-1.055
-1.061
-1.074
-1.095
-1.124
-1.162
-1.213
-1.277
-1.359
-1.467
-1.596
-1.749
-1.921
-2.086
-2.237
-2.337
-2.364
-2.312
-2.187
-2.027
-1.844
-5.399
-5.531
-5.066
-4.481
-4.529
-5.346
-5.820
-5.241
-4.143
-3.191
-2.481
-1.998
-1.668
-1.447
-1.294
-1.190
-1.119
-1.074
-1.046
-1.031
-1.027
-1.033
-1.046
-1.066
-1.092
-1.129
-1.174
-1.234
-1.313
-1.414
-1.545
-1.707
-1.903
-2.129
-2.376
-2.589
-2.691
-2.635
-2.449
-2.206
-1.967
-5.161
-5.192
-4.540
-3.652
-3.118
-3.253
-3.529
-3.431
-3.006
-2.518
-2.086
-1.761
-1.516
-1.342
-1.220
-1.131
-1.072
-1.031
-1.007
-0.995
-0.992
-0.996
-1.007
-1.025
-1.049
-1.080
-1.123
-1.176
-1.245
-1.339
-1.462
-1.632
-1.872
-2.204
-2.657
-3.137
-3.434
-3.322
-2.911
-2.467
-2.094
-4.399
-4.410
-3.910
-3.116
-2.457
-2.208
-2.239
-2.250
-2.132
-1.929
-1.706
-1.507
-1.347
-1.222
-1.129
-1.060
-1.012
-0.980
-0.960
-0.950
-0.947
-0.951
-0.960
-0.975
-0.996
-1.022
-1.056
-1.099
-1.157
-1.237
-1.352
-1.529
-1.827
-2.333
-3.201
-4.492
-5.512
-5.026
-3.810
-2.834
-2.223
-3.559
-3.573
-3.234
-2.634
-1.895
-1.377
-1.258
-1.365
-1.450
-1.430
-1.358
-1.264
-1.172
-1.093
-1.030
-0.982
-0.947
-0.923
-0.908
-0.899
-0.897
-0.900
-0.907
-0.919
-0.935
-0.955
-0.980
-1.014
-1.059
-1.121
-1.224
-1.397
-1.738
-2.452
-4.038
-7.845
-11.530
-9.987
-5.285
-3.229
-2.310
-2.819
-2.837
-2.596
-2.009
-1.123
-0.348
-0.275
-0.615
-0.892
-1.023
-1.056
-1.038
-1.004
-0.964
-0.928
-0.899
-0.876
-0.860
-0.849
-0.843
-0.842
-0.844
-0.849
-0.857
-0.868
-0.883
-0.900
-0.923
-0.952
-0.997
-1.071
-1.227
-1.556
-2.354
-4.469
-10.773
-17.651
-12.813
-6.355
-3.360
-2.252
-2.228
-2.214
-1.954
-1.263
0.022
1.198
0.831
0.032
-0.450
-0.687
-0.800
-0.839
-0.846
-0.841
-0.828
-0.815
-0.804
-0.795
-0.789
-0.786
-0.784
-0.786
-0.790
-0.794
-0.801
-0.809
-0.819
-0.828
-0.843
-0.868
-0.913
-1.020
-1.273
-1.889
-3.505
-8.091
-11.774
-10.385
-5.125
-2.920
-2.020
-1.758
-1.700
-1.396
-0.578
1.412
2.557
2.009
0.503
-0.122
-0.426
-0.580
-0.661
-0.703
-0.722
-0.729
-0.731
-0.731
-0.730
-0.728
-0.727
-0.727
-0.728
-0.729
-0.731
-0.733
-0.736
-0.738
-0.738
-0.739
-0.739
-0.754
-0.802
-0.932
-1.265
-2.045
-3.533
-4.991
-4.550
-3.178
-2.212
-1.682
-1.399
-1.309
-1.007
-0.308
1.189
2.391
1.716
0.639
0.085
-0.224
-0.398
-0.506
-0.571
-0.610
-0.636
-0.651
-0.661
-0.665
-0.669
-0.670
-0.671
-0.670
-0.670
-0.669
-0.668
-0.666
-0.659
-0.652
-0.640
-0.628
-0.611
-0.600
-0.624
-0.734
-1.030
-1.570
-2.068
-2.169
-1.898
-1.585
-1.339
-1.136
-1.038
-0.792
-0.312
0.425
1.089
1.111
0.693
0.249
-0.052
-0.242
-0.364
-0.447
-0.505
-0.545
-0.574
-0.593
-0.605
-0.612
-0.616
-0.617
-0.617
-0.614
-0.610
-0.605
-0.598
-0.587
-0.572
-0.552
-0.526
-0.488
-0.439
-0.382
-0.371
-0.489
-0.748
-1.046
-1.207
-1.225
-1.161
-1.074
-0.956
-0.868
-0.678
-0.351
0.147
0.804
1.369
1.029
0.444
0.103
-0.092
-0.223
-0.322
-0.399
-0.457
-0.499
-0.529
-0.547
-0.559
-0.564
-0.567
-0.565
-0.561
-0.555
-0.547
-0.535
-0.519
-0.500
-0.476
-0.442
-0.395
-0.322
-0.221
-0.136
-0.186
-0.403
-0.643
-0.817
-0.898
-0.916
-0.900
-0.838
-0.767
-0.624
-0.383
0.027
0.726
1.427
1.214
0.561
0.248
0.075
-0.061
-0.183
-0.287
-0.367
-0.427
-0.468
-0.494
-0.512
-0.520
-0.522
-0.520
-0.514
-0.507
-0.493
-0.478
-0.458
-0.436
-0.409
-0.379
-0.337
-0.275
-0.175
-0.084
-0.119
-0.309
-0.516
-0.665
-0.748
-0.788
-0.794
-0.772
-0.722
-0.621
-0.452
-0.175
0.269
0.727
0.722
0.536
0.436
0.327
0.178
0.004
-0.152
-0.275
-0.358
-0.413
-0.450
-0.470
-0.481
-0.484
-0.482
-0.475
-0.463
-0.447
-0.428
-0.402
-0.374
-0.351
-0.331
-0.318
-0.300
-0.268
-0.234
-0.278
-0.402
-0.540
-0.643
-0.703
-0.732
-0.742
-0.740
-0.717
-0.661
-0.566
-0.407
-0.174
0.094
0.338
0.600
0.825
0.815
0.574
0.262
0.003
-0.178
-0.295
-0.367
-0.411
-0.438
-0.451
-0.455
-0.453
-0.444
-0.429
-0.410
-0.385
-0.353
-0.321
-0.301
-0.303
-0.347
-0.404
-0.457
-0.504
-0.545
-0.603
-0.657
-0.697
-0.719
-0.726
-0.723
-0.736
-0.740
-0.734
-0.709
-0.661
-0.551
-0.330
0.113
0.885
1.735
1.883
1.285
0.615
0.170
-0.093
-0.245
-0.333
-0.385
-0.415
-0.430
-0.435
-0.432
-0.423
-0.405
-0.381
-0.350
-0.311
-0.277
-0.263
-0.306
-0.430
-0.612
-0.790
-0.885
-0.891
-0.864
-0.829
-0.796
-0.771
-0.748
-0.727
-0.747
-0.781
-0.824
-0.875
-0.946
-0.993
-0.909
-0.362
1.169
3.444
3.842
2.208
0.946
0.289
-0.041
-0.219
-0.317
-0.372
-0.405
-0.421
-0.427
-0.425
-0.413
-0.393
-0.364
-0.323
-0.278
-0.241
-0.243
-0.357
-0.635
-1.048
-1.414
-1.528
-1.404
-1.207
-1.042
-0.924
-0.844
-0.788
-0.746
-0.768
-0.830
-0.921
-1.060
-1.285
-1.628
-2.007
-1.927
-0.007
3.884
4.767
2.516
0.992
0.276
-0.055
-0.226
-0.319
-0.373
-0.408
-0.425
-0.432
-0.431
-0.417
-0.396
-0.361
-0.315
-0.257
-0.214
-0.239
-0.443
-0.975
-1.842
-2.597
-2.640
-2.156
-1.646
-1.282
-1.059
-0.923
-0.831
-0.770
-0.790
-0.877
-1.008
-1.227
-1.614
-2.363
-3.810
-5.843
-4.907
-0.286
1.916
1.336
0.560
0.107
-0.134
-0.266
-0.343
-0.394
-0.424
-0.443
-0.451
-0.449
-0.437
-0.413
-0.376
-0.320
-0.252
-0.181
-0.192
-0.444
-1.273
-2.886
-4.494
-4.294
-3.056
-2.072
-1.502
-1.181
-0.993
-0.875
-0.797
-0.806
-0.909
-1.066
-1.337
-1.829
-2.874
-5.296
-9.930
-9.544
-4.213
-0.845
-0.030
-0.019
-0.138
-0.251
-0.328
-0.386
-0.427
-0.457
-0.475
-0.483
-0.482
-0.471
-0.447
-0.407
-0.344
-0.262
-0.145
-0.024
0.004
-0.796
-3.150
-5.616
-5.310
-3.504
-2.285
-1.616
-1.250
-1.038
-0.907
-0.819
-0.812
-0.919
-1.085
-1.352
-1.826
-2.770
-4.699
-7.946
-8.252
-4.288
-1.761
-0.713
-0.402
-0.349
-0.367
-0.404
-0.441
-0.474
-0.501
-0.520
-0.529
-0.530
-0.518
-0.496
-0.456
-0.400
-0.302
-0.136
0.247
1.262
0.855
-1.402
-4.002
-4.148
-3.074
-2.148
-1.594
-1.261
-1.058
-0.926
-0.836
-0.811
-0.914
-1.061
-1.285
-1.649
-2.261
-3.202
-4.205
-4.096
-2.804
-1.568
-0.864
-0.576
-0.480
-0.465
-0.481
-0.508
-0.536
-0.560
-0.579
-0.590
-0.592
-0.584
-0.564
-0.529
-0.476
-0.394
-0.226
0.239
1.449
1.587
-0.051
-2.191
-2.648
-2.309
-1.838
-1.478
-1.225
-1.056
-0.936
-0.850
-0.802
-0.891
-1.012
-1.181
-1.425
-1.759
-2.151
-2.408
-2.296
-1.764
-1.193
-0.807
-0.628
-0.558
-0.549
-0.562
-0.584
-0.609
-0.632
-0.652
-0.665
-0.670
-0.664
-0.647
-0.618
-0.579
-0.532
-0.460
-0.247
0.303
0.551
-0.465
-1.421
-1.785
-1.748
-1.547
-1.346
-1.175
-1.044
-0.942
-0.862
-0.790
-0.865
-0.959
-1.081
-1.225
-1.396
-1.542
-1.588
-1.458
-1.165
-0.850
-0.664
-0.606
-0.604
-0.620
-0.642
-0.666
-0.693
-0.719
-0.741
-0.757
-0.766
-0.761
-0.747
-0.717
-0.689
-0.693
-0.798
-0.912
-0.791
-0.629
-0.868
-1.215
-1.406
-1.436
-1.363
-1.249
-1.137
-1.035
-0.949
-0.875
-0.780
-0.841
-0.913
-0.993
-1.080
-1.160
-1.200
-1.167
-1.022
-0.748
-0.454
-0.359
-0.481
-0.602
-0.675
-0.725
-0.761
-0.792
-0.822
-0.849
-0.870
-0.884
-0.881
-0.868
-0.832
-0.793
-0.820
-1.087
-1.373
-1.259
-1.044
-1.052
-1.180
-1.280
-1.305
-1.273
-1.203
-1.122
-1.040
-0.965
-0.895
-0.773
-0.825
-0.880
-0.934
-0.981
-1.011
-1.005
-0.935
-0.758
-0.425
0.081
0.196
-0.249
-0.579
-0.738
-0.822
-0.875
-0.915
-0.949
-0.980
-1.008
-1.029
-1.039
-1.026
-0.985
-0.922
-0.921
-1.095
-1.333
-1.335
-1.164
-1.160
-1.220
-1.271
-1.287
-1.260
-1.207
-1.140
-1.065
-0.992
-0.922
-0.772
-0.818
-0.861
-0.898
-0.921
-0.921
-0.888
-0.804
-0.628
-0.299
0.235
0.333
-0.215
-0.640
-0.849
-0.957
-1.019
-1.065
-1.104
-1.141
-1.180
-1.214
-1.242
-1.247
-1.219
-1.162
-1.141
-1.204
-1.280
-1.289
-1.272
-1.292
-1.329
-1.354
-1.350
-1.315
-1.258
-1.188
-1.112
-1.035
-0.962
-0.779
-0.821
-0.858
-0.881
-0.885
-0.864
-0.809
-0.716
-0.582
-0.382
-0.163
-0.186
-0.516
-0.834
-1.032
-1.143
-1.208
-1.250
-1.290
-1.334
-1.385
-1.443
-1.500
-1.544
-1.557
-1.541
-1.523
-1.520
-1.517
-1.496
-1.490
-1.505
-1.512
-1.511
-1.478
-1.425
-1.353
-1.270
-1.182
-1.096
-1.012
-0.794
-0.835
-0.867
-0.884
-0.867
-0.811
-0.714
-0.587
-0.474
-0.408
-0.412
-0.555
-0.839
-1.104
-1.287
-1.387
-1.441
-1.475
-1.510
-1.561
-1.633
-1.725
-1.834
-1.936
-2.015
-2.043
-2.033
-1.982
-1.918
-1.860
-1.822
-1.802
-1.781
-1.744
-1.682
-1.594
-1.494
-1.385
-1.277
-1.173
-1.073
-0.816
-0.861
-0.892
-0.899
-0.861
-0.750
-0.540
-0.267
-0.110
-0.194
-0.396
-0.702
-1.101
-1.421
-1.607
-1.692
-1.720
-1.732
-1.755
-1.812
-1.914
-2.067
-2.258
-2.457
-2.631
-2.720
-2.705
-2.605
-2.471
-2.351
-2.268
-2.212
-2.149
-2.067
-1.956
-1.825
-1.683
-1.537
-1.397
-1.266
-1.148
-0.845
-0.897
-0.932
-0.937
-0.876
-0.683
-0.231
0.571
1.098
0.467
-0.285
-0.880
-1.443
-1.814
-2.001
-2.051
-2.032
-2.011
-2.019
-2.085
-2.226
-2.458
-2.781
-3.155
-3.487
-3.674
-3.649
-3.437
-3.189
-2.987
-2.843
-2.747
-2.641
-2.502
-2.324
-2.127
-1.922
-1.726
-1.543
-1.378
-1.232
-0.879
-0.940
-0.989
-1.003
-0.931
-0.671
0.085
2.102
2.840
1.705
-0.309
-1.269
-1.909
-2.300
-2.460
-2.450
-2.367
-2.294
-2.277
-2.350
-2.543
-2.886
-3.394
-4.057
-4.719
-5.092
-4.965
-4.547
-4.096
-3.771
-3.576
-3.438
-3.277
-3.061
-2.799
-2.510
-2.221
-1.952
-1.709
-1.502
-1.325
-0.915
-0.991
-1.058
-1.097
-1.052
-0.821
-0.097
1.904
2.610
1.404
-0.689
-1.748
-2.432
-2.834
-2.938
-2.848
-2.685
-2.547
-2.503
-2.587
-2.832
-3.292
-4.042
-5.121
-6.311
-7.018
-6.737
-5.869
-5.098
-4.658
-4.430
-4.298
-4.087
-3.803
-3.414
-2.995
-2.580
-2.211
-1.900
-1.639
-1.423
-0.950
-1.040
-1.131
-1.207
-1.225
-1.119
-0.752
-0.050
0.383
-0.359
-1.397
-2.245
-2.910
-3.275
-3.343
-3.165
-2.928
-2.740
-2.672
-2.754
-3.035
-3.592
-4.549
-6.004
-7.855
-9.017
-8.465
-7.077
-6.002
-5.505
-5.347
-5.300
-5.139
-4.762
-4.204
-3.590
-3.005
-2.501
-2.096
-1.774
-1.518
-0.979
-1.085
-1.198
-1.309
-1.394
-1.422
-1.344
-1.203
-1.177
-1.465
-1.999
-2.620
-3.187
-3.513
-3.521
-3.308
-3.044
-2.837
-2.759
-2.837
-3.120
-3.693
-4.686
-6.239
-8.213
-9.485
-8.941
-7.498
-6.514
-6.177
-6.274
-6.483
-6.496
-6.062
-5.243
-4.295
-3.464
-2.805
-2.288
-1.901
-1.602
-0.997
-1.113
-1.244
-1.386
-1.522
-1.639
-1.712
-1.754
-1.835
-2.028
-2.371
-2.817
-3.227
-3.469
-3.449
-3.246
-3.010
-2.816
-2.745
-2.818
-3.075
-3.584
-4.433
-5.667
-7.118
-8.086
-7.847
-7.040
-6.531
-6.548
-7.069
-7.812
-8.281
-7.810
-6.495
-5.081
-3.917
-3.068
-2.453
-2.001
-1.667
-1.002
-1.123
-1.263
-1.417
-1.581
-1.743
-1.882
-2.000
-2.117
-2.274
-2.507
-2.797
-3.063
-3.216
-3.188
-3.044
-2.854
-2.710
-2.651
-2.719
-2.935
-3.335
-3.953
-4.778
-5.681
-6.283
-6.377
-6.179
-6.173
-6.591
-7.535
-8.983
-10.160
-9.621
-7.702
-5.704
-4.242
-3.242
-2.549
-2.063
-1.705
-2.269
-2.550
-2.877
-3.277
-3.719
-4.044
-4.085
-3.751
-3.198
-2.656
-2.195
-1.844
-1.587
-1.405
-1.274
-1.185
-1.124
-1.087
-1.065
-1.056
-1.057
-1.064
-1.075
-1.090
-1.108
-1.128
-1.151
-1.178
-1.210
-1.247
-1.284
-1.324
-1.358
-1.381
-1.391
-1.383
-1.357
-1.313
-1.258
-1.196
-1.127
-2.786
-3.166
-3.657
-4.341
-5.299
-6.233
-6.405
-5.592
-4.384
-3.334
-2.590
-2.077
-1.734
-1.498
-1.340
-1.234
-1.163
-1.120
-1.095
-1.085
-1.085
-1.092
-1.106
-1.123
-1.142
-1.166
-1.193
-1.226
-1.263
-1.307
-1.358
-1.409
-1.455
-1.491
-1.508
-1.505
-1.477
-1.433
-1.370
-1.298
-1.218
-3.474
-3.954
-4.587
-5.745
-7.826
-10.735
-11.574
-9.040
-6.055
-4.129
-2.980
-2.290
-1.851
-1.571
-1.388
-1.268
-1.189
-1.141
-1.113
-1.103
-1.103
-1.111
-1.125
-1.144
-1.166
-1.191
-1.223
-1.260
-1.304
-1.358
-1.418
-1.481
-1.542
-1.590
-1.620
-1.622
-1.599
-1.551
-1.484
-1.402
-1.312
-4.437
-4.945
-5.577
-7.102
-11.156
-20.228
-23.209
-14.830
-7.939
-4.824
-3.271
-2.429
-1.926
-1.614
-1.414
-1.284
-1.201
-1.150
-1.122
-1.110
-1.110
-1.118
-1.133
-1.153
-1.175
-1.203
-1.237
-1.277
-1.327
-1.388
-1.456
-1.532
-1.608
-1.676
-1.722
-1.734
-1.720
-1.673
-1.599
-1.507
-1.406
-5.841
-6.271
-6.452
-7.566
-12.176
-23.169
-25.821
-17.578
-8.539
-4.970
-3.328
-2.445
-1.933
-1.617
-1.411
-1.281
-1.197
-1.144
-1.116
-1.104
-1.103
-1.113
-1.127
-1.146
-1.171
-1.198
-1.234
-1.275
-1.330
-1.393
-1.472
-1.558
-1.651
-1.740
-1.808
-1.846
-1.844
-1.804
-1.721
-1.616
-1.498
-7.657
-7.887
-6.960
-6.420
-8.301
-14.391
-17.530
-11.915
-7.038
-4.458
-3.096
-2.327
-1.865
-1.571
-1.380
-1.255
-1.175
-1.126
-1.098
-1.087
-1.086
-1.093
-1.108
-1.126
-1.150
-1.178
-1.212
-1.255
-1.307
-1.374
-1.455
-1.555
-1.668
-1.786
-1.898
-1.982
-2.012
-1.972
-1.874
-1.740
-1.592
-9.059
-9.048
-6.884
-4.224
-2.973
-5.507
-7.396
-6.594
-4.910
-3.567
-2.675
-2.108
-1.734
-1.488
-1.323
-1.211
-1.138
-1.093
-1.068
-1.056
-1.055
-1.062
-1.075
-1.094
-1.115
-1.142
-1.173
-1.213
-1.264
-1.330
-1.412
-1.520
-1.661
-1.833
-2.031
-2.203
-2.293
-2.251
-2.101
-1.897
-1.697
-8.428
-8.272
-6.047
-2.945
-0.723
-1.885
-3.445
-3.714
-3.265
-2.703
-2.207
-1.834
-1.563
-1.375
-1.240
-1.149
-1.087
-1.048
-1.025
-1.015
-1.014
-1.020
-1.032
-1.047
-1.067
-1.091
-1.120
-1.155
-1.200
-1.257
-1.338
-1.457
-1.639
-1.900
-2.265
-2.642
-2.883
-2.798
-2.481
-2.111
-1.806
-6.344
-6.178
-4.739
-2.766
-1.223
-1.111
-1.704
-2.079
-2.132
-1.976
-1.756
-1.551
-1.380
-1.244
-1.145
-1.072
-1.025
-0.993
-0.975
-0.966
-0.965
-0.970
-0.979
-0.992
-1.010
-1.029
-1.052
-1.081
-1.118
-1.167
-1.241
-1.370
-1.595
-1.994
-2.669
-3.579
-4.213
-3.945
-3.120
-2.401
-1.916
-4.451
-4.327
-3.496
-2.217
-0.857
0.050
-0.239
-0.932
-1.303
-1.399
-1.362
-1.280
-1.187
-1.109
-1.041
-0.990
-0.955
-0.931
-0.917
-0.910
-0.909
-0.913
-0.921
-0.930
-0.943
-0.959
-0.976
-0.997
-1.022
-1.060
-1.121
-1.245
-1.507
-2.054
-3.186
-5.264
-7.385
-6.243
-4.040
-2.696
-1.982
-3.172
-3.050
-2.477
-1.452
0.181
1.892
1.368
0.010
-0.665
-0.939
-1.029
-1.034
-1.006
-0.971
-0.933
-0.904
-0.880
-0.865
-0.854
-0.850
-0.849
-0.851
-0.857
-0.864
-0.874
-0.884
-0.896
-0.908
-0.923
-0.946
-0.990
-1.098
-1.351
-1.940
-3.329
-6.583
-10.283
-8.471
-4.554
-2.748
-1.925
-2.335
-2.201
-1.745
-0.850
0.628
2.148
1.676
0.458
-0.240
-0.589
-0.752
-0.818
-0.840
-0.837
-0.827
-0.814
-0.804
-0.796
-0.791
-0.787
-0.787
-0.789
-0.792
-0.797
-0.802
-0.808
-0.814
-0.819
-0.823
-0.831
-0.854
-0.931
-1.122
-1.598
-2.662
-4.924
-7.438
-6.178
-3.748
-2.393
-1.725
-1.776
-1.631
-1.243
-0.507
0.594
1.495
1.284
0.550
0.000
-0.336
-0.527
-0.633
-0.687
-0.713
-0.724
-0.728
-0.728
-0.727
-0.726
-0.726
-0.726
-0.726
-0.727
-0.730
-0.732
-0.733
-0.734
-0.733
-0.728
-0.725
-0.728
-0.762
-0.877
-1.153
-1.701
-2.591
-3.375
-3.225
-2.457
-1.818
-1.426
-1.388
-1.253
-0.938
-0.367
0.407
0.997
0.928
0.518
0.131
-0.154
-0.344
-0.469
-0.546
-0.597
-0.626
-0.644
-0.654
-0.660
-0.663
-0.665
-0.665
-0.665
-0.665
-0.664
-0.663
-0.662
-0.658
-0.652
-0.640
-0.628
-0.615
-0.617
-0.656
-0.774
-1.013
-1.350
-1.654
-1.712
-1.548
-1.319
-1.144
-1.124
-1.006
-0.763
-0.371
0.141
0.555
0.658
0.490
0.232
-0.008
-0.191
-0.323
-0.419
-0.486
-0.533
-0.564
-0.584
-0.597
-0.603
-0.607
-0.608
-0.607
-0.604
-0.602
-0.599
-0.595
-0.588
-0.578
-0.564
-0.545
-0.523
-0.499
-0.495
-0.532
-0.630
-0.794
-0.960
-1.051
-1.045
-0.992
-0.932
-0.951
-0.852
-0.670
-0.386
-0.020
0.347
0.576
0.531
0.337
0.133
-0.034
-0.175
-0.287
-0.374
-0.440
-0.487
-0.518
-0.537
-0.548
-0.553
-0.555
-0.552
-0.549
-0.545
-0.538
-0.532
-0.524
-0.513
-0.497
-0.479
-0.454
-0.427
-0.398
-0.395
-0.444
-0.553
-0.673
-0.760
-0.802
-0.808
-0.798
-0.839
-0.764
-0.628
-0.421
-0.130
0.219
0.506
0.556
0.442
0.300
0.150
0.007
-0.134
-0.256
-0.347
-0.412
-0.456
-0.482
-0.498
-0.505
-0.507
-0.504
-0.498
-0.493
-0.485
-0.476
-0.466
-0.454
-0.443
-0.430
-0.414
-0.393
-0.372
-0.364
-0.401
-0.484
-0.578
-0.652
-0.698
-0.721
-0.725
-0.773
-0.721
-0.628
-0.478
-0.260
0.017
0.304
0.490
0.579
0.576
0.471
0.292
0.077
-0.106
-0.247
-0.339
-0.399
-0.434
-0.454
-0.463
-0.465
-0.462
-0.455
-0.448
-0.438
-0.425
-0.414
-0.403
-0.395
-0.393
-0.403
-0.411
-0.423
-0.433
-0.466
-0.527
-0.588
-0.641
-0.673
-0.689
-0.694
-0.741
-0.716
-0.662
-0.571
-0.427
-0.219
0.069
0.441
0.884
1.217
1.210
0.841
0.404
0.075
-0.138
-0.272
-0.348
-0.394
-0.419
-0.430
-0.431
-0.428
-0.421
-0.411
-0.398
-0.382
-0.369
-0.352
-0.354
-0.373
-0.420
-0.478
-0.539
-0.583
-0.616
-0.643
-0.667
-0.684
-0.692
-0.693
-0.687
-0.735
-0.736
-0.725
-0.692
-0.621
-0.482
-0.167
0.491
1.707
3.128
3.231
1.975
0.899
0.284
-0.044
-0.217
-0.310
-0.363
-0.393
-0.407
-0.411
-0.407
-0.397
-0.384
-0.368
-0.345
-0.322
-0.303
-0.308
-0.360
-0.466
-0.611
-0.745
-0.825
-0.839
-0.821
-0.791
-0.762
-0.739
-0.716
-0.697
-0.745
-0.773
-0.805
-0.839
-0.863
-0.816
-0.526
0.472
3.390
8.358
8.541
4.055
1.455
0.447
0.014
-0.184
-0.289
-0.347
-0.379
-0.397
-0.400
-0.397
-0.386
-0.368
-0.348
-0.315
-0.275
-0.244
-0.249
-0.339
-0.543
-0.820
-1.073
-1.174
-1.147
-1.051
-0.947
-0.863
-0.802
-0.752
-0.716
-0.762
-0.818
-0.895
-0.998
-1.141
-1.284
-1.218
-0.251
3.960
10.262
10.685
5.320
1.577
0.436
0.005
-0.189
-0.292
-0.348
-0.380
-0.399
-0.406
-0.402
-0.390
-0.370
-0.338
-0.293
-0.230
-0.168
-0.146
-0.259
-0.599
-1.109
-1.547
-1.684
-1.549
-1.318
-1.117
-0.967
-0.865
-0.793
-0.741
-0.781
-0.861
-0.975
-1.151
-1.416
-1.813
-2.269
-2.159
0.340
5.787
6.746
2.989
0.960
0.215
-0.090
-0.232
-0.314
-0.363
-0.396
-0.415
-0.424
-0.422
-0.408
-0.385
-0.345
-0.281
-0.186
-0.070
0.035
-0.026
-0.476
-1.301
-2.038
-2.204
-1.936
-1.559
-1.263
-1.059
-0.923
-0.831
-0.766
-0.796
-0.890
-1.027
-1.245
-1.597
-2.190
-3.071
-3.864
-3.087
-0.708
0.675
0.544
0.146
-0.096
-0.219
-0.296
-0.353
-0.394
-0.425
-0.447
-0.456
-0.457
-0.445
-0.416
-0.369
-0.292
-0.173
0.021
0.303
0.605
0.348
-0.939
-2.126
-2.424
-2.114
-1.675
-1.339
-1.116
-0.966
-0.862
-0.788
-0.802
-0.900
-1.046
-1.268
-1.628
-2.199
-3.066
-3.888
-3.688
-2.364
-1.173
-0.604
-0.388
-0.334
-0.343
-0.374
-0.406
-0.439
-0.469
-0.490
-0.504
-0.505
-0.495
-0.466
-0.416
-0.335
-0.198
0.051
0.600
1.902
1.971
0.523
-1.558
-2.119
-1.956
-1.631
-1.340
-1.131
-0.987
-0.884
-0.807
-0.798
-0.892
-1.024
-1.222
-1.513
-1.940
-2.476
-2.924
-2.828
-2.179
-1.433
-0.901
-0.619
-0.484
-0.446
-0.450
-0.472
-0.498
-0.525
-0.548
-0.563
-0.568
-0.560
-0.535
-0.489
-0.415
-0.293
-0.055
0.542
1.964
2.558
0.936
-1.005
-1.631
-1.654
-1.480
-1.281
-1.118
-0.993
-0.897
-0.822
-0.787
-0.872
-0.984
-1.136
-1.340
-1.604
-1.880
-2.052
-1.969
-1.621
-1.194
-0.843
-0.638
-0.550
-0.526
-0.527
-0.545
-0.568
-0.594
-0.619
-0.636
-0.646
-0.640
-0.619
-0.577
-0.517
-0.435
-0.309
-0.002
0.677
1.092
0.054
-0.896
-1.322
-1.406
-1.334
-1.211
-1.093
-0.993
-0.909
-0.838
-0.775
-0.846
-0.934
-1.043
-1.178
-1.318
-1.435
-1.471
-1.360
-1.095
-0.772
-0.570
-0.522
-0.553
-0.582
-0.602
-0.621
-0.645
-0.674
-0.703
-0.725
-0.740
-0.737
-0.714
-0.670
-0.612
-0.576
-0.602
-0.620
-0.470
-0.388
-0.642
-0.980
-1.192
-1.263
-1.235
-1.166
-1.080
-0.998
-0.922
-0.855
-0.761
-0.819
-0.888
-0.963
-1.042
-1.109
-1.142
-1.104
-0.933
-0.567
-0.051
0.136
-0.191
-0.477
-0.614
-0.671
-0.704
-0.736
-0.771
-0.806
-0.835
-0.853
-0.855
-0.830
-0.762
-0.646
-0.600
-0.787
-1.041
-1.022
-0.909
-0.968
-1.090
-1.188
-1.226
-1.206
-1.152
-1.086
-1.014
-0.943
-0.879
-0.751
-0.799
-0.851
-0.900
-0.943
-0.969
-0.952
-0.864
-0.623
-0.011
1.063
1.294
0.416
-0.368
-0.641
-0.748
-0.802
-0.842
-0.887
-0.931
-0.970
-0.998
-1.009
-0.986
-0.886
-0.624
-0.510
-0.812
-1.120
-1.186
-1.149
-1.168
-1.214
-1.251
-1.258
-1.232
-1.182
-1.118
-1.048
-0.977
-0.911
-0.747
-0.787
-0.826
-0.858
-0.875
-0.872
-0.832
-0.723
-0.473
0.173
1.291
1.543
0.547
-0.393
-0.721
-0.856
-0.928
-0.979
-1.031
-1.086
-1.136
-1.183
-1.216
-1.217
-1.138
-0.921
-0.782
-1.042
-1.264
-1.342
-1.353
-1.365
-1.378
-1.379
-1.358
-1.313
-1.251
-1.180
-1.102
-1.025
-0.951
-0.747
-0.784
-0.814
-0.833
-0.834
-0.808
-0.745
-0.633
-0.441
-0.078
0.507
0.597
-0.079
-0.601
-0.874
-1.012
-1.091
-1.152
-1.209
-1.274
-1.345
-1.422
-1.492
-1.542
-1.548
-1.491
-1.455
-1.530
-1.596
-1.626
-1.627
-1.619
-1.602
-1.569
-1.515
-1.445
-1.360
-1.271
-1.178
-1.088
-1.004
-0.756
-0.790
-0.815
-0.824
-0.806
-0.753
-0.660
-0.535
-0.387
-0.206
-0.034
-0.108
-0.486
-0.851
-1.081
-1.215
-1.293
-1.354
-1.416
-1.494
-1.596
-1.719
-1.858
-1.990
-2.087
-2.126
-2.129
-2.114
-2.084
-2.046
-2.014
-1.966
-1.912
-1.836
-1.742
-1.632
-1.514
-1.394
-1.277
-1.167
-1.066
-0.770
-0.805
-0.828
-0.828
-0.793
-0.700
-0.539
-0.343
-0.179
-0.055
0.156
-0.042
-0.632
-1.088
-1.326
-1.452
-1.525
-1.578
-1.646
-1.745
-1.887
-2.089
-2.336
-2.608
-2.833
-2.954
-2.953
-2.858
-2.728
-2.612
-2.526
-2.433
-2.326
-2.197
-2.045
-1.878
-1.712
-1.549
-1.398
-1.262
-1.140
-0.790
-0.828
-0.855
-0.850
-0.794
-0.650
-0.372
0.022
0.256
0.224
0.194
-0.158
-0.847
-1.367
-1.611
-1.721
-1.772
-1.816
-1.885
-2.011
-2.216
-2.533
-2.963
-3.477
-3.973
-4.256
-4.194
-3.895
-3.584
-3.362
-3.206
-3.052
-2.884
-2.670
-2.435
-2.190
-1.954
-1.735
-1.541
-1.370
-1.221
-0.815
-0.861
-0.893
-0.893
-0.833
-0.648
-0.255
0.408
0.833
0.374
-0.182
-0.701
-1.314
-1.723
-1.924
-2.005
-2.026
-2.050
-2.116
-2.271
-2.558
-3.036
-3.756
-4.785
-5.890
-6.531
-6.249
-5.434
-4.708
-4.291
-4.057
-3.855
-3.592
-3.276
-2.921
-2.572
-2.243
-1.952
-1.701
-1.487
-1.310
-0.843
-0.898
-0.942
-0.959
-0.918
-0.758
-0.385
0.247
0.593
0.040
-0.704
-1.290
-1.769
-2.084
-2.235
-2.271
-2.255
-2.255
-2.321
-2.510
-2.870
-3.530
-4.660
-6.544
-9.085
-10.886
-9.790
-7.533
-6.065
-5.362
-5.073
-4.816
-4.469
-4.019
-3.512
-3.016
-2.574
-2.193
-1.875
-1.612
-1.399
-0.869
-0.935
-0.997
-1.040
-1.036
-0.954
-0.745
-0.447
-0.336
-0.675
-1.207
-1.712
-2.104
-2.369
-2.475
-2.476
-2.430
-2.408
-2.468
-2.670
-3.096
-3.910
-5.405
-8.276
-13.385
-18.085
-14.673
-9.749
-7.301
-6.404
-6.114
-5.879
-5.448
-4.849
-4.173
-3.515
-2.932
-2.441
-2.050
-1.735
-1.487
-0.891
-0.968
-1.046
-1.117
-1.161
-1.163
-1.115
-1.045
-1.074
-1.287
-1.629
-2.007
-2.328
-2.538
-2.611
-2.587
-2.517
-2.485
-2.547
-2.750
-3.185
-4.019
-5.600
-8.651
-14.383
-19.865
-15.905
-10.396
-7.898
-7.071
-6.963
-6.829
-6.429
-5.730
-4.875
-4.022
-3.286
-2.678
-2.210
-1.841
-1.558
-0.906
-0.992
-1.084
-1.178
-1.262
-1.328
-1.369
-1.415
-1.497
-1.656
-1.896
-2.170
-2.410
-2.568
-2.615
-2.582
-2.515
-2.483
-2.537
-2.725
-3.120
-3.853
-5.122
-7.341
-10.633
-13.073
-11.755
-9.066
-7.591
-7.220
-7.359
-7.472
-7.207
-6.533
-5.528
-4.484
-3.574
-2.868
-2.329
-1.922
-1.611
-0.910
-1.001
-1.103
-1.208
-1.316
-1.417
-1.510
-1.596
-1.698
-1.835
-2.008
-2.201
-2.376
-2.488
-2.515
-2.482
-2.434
-2.413
-2.464
-2.623
-2.945
-3.499
-4.392
-5.674
-7.179
-8.202
-7.997
-7.232
-6.801
-6.844
-7.237
-7.623
-7.649
-7.030
-5.946
-4.766
-3.753
-2.970
-2.394
-1.965
-1.639
-2.378
-2.664
-3.001
-3.412
-3.869
-4.233
-4.253
-3.892
-3.315
-2.724
-2.241
-1.871
-1.608
-1.420
-1.292
-1.202
-1.147
-1.113
-1.097
-1.093
-1.099
-1.112
-1.125
-1.140
-1.153
-1.165
-1.178
-1.189
-1.203
-1.217
-1.231
-1.246
-1.258
-1.263
-1.259
-1.246
-1.220
-1.184
-1.137
-1.085
-1.027
-2.974
-3.363
-3.863
-4.599
-5.632
-6.669
-6.914
-5.941
-4.600
-3.443
-2.656
-2.113
-1.759
-1.518
-1.360
-1.253
-1.187
-1.148
-1.129
-1.126
-1.132
-1.145
-1.161
-1.177
-1.194
-1.208
-1.223
-1.236
-1.253
-1.271
-1.292
-1.314
-1.333
-1.346
-1.347
-1.336
-1.310
-1.271
-1.221
-1.164
-1.097
-3.849
-4.339
-4.961
-6.186
-8.655
-12.405
-13.690
-10.152
-6.516
-4.322
-3.068
-2.334
-1.886
-1.595
-1.410
-1.289
-1.214
-1.171
-1.150
-1.146
-1.153
-1.167
-1.185
-1.203
-1.220
-1.237
-1.253
-1.270
-1.291
-1.314
-1.340
-1.369
-1.397
-1.417
-1.428
-1.424
-1.401
-1.362
-1.307
-1.241
-1.168
-5.258
-5.772
-6.267
-7.838
-12.937
-24.437
-27.127
-18.673
-8.809
-5.090
-3.378
-2.479
-1.958
-1.640
-1.437
-1.306
-1.227
-1.181
-1.159
-1.154
-1.160
-1.175
-1.194
-1.213
-1.232
-1.249
-1.267
-1.286
-1.310
-1.338
-1.370
-1.408
-1.445
-1.478
-1.499
-1.505
-1.489
-1.451
-1.393
-1.322
-1.240
-7.820
-8.279
-7.802
-8.450
-14.261
-27.742
-35.912
-22.449
-9.555
-5.256
-3.442
-2.507
-1.966
-1.642
-1.434
-1.304
-1.221
-1.175
-1.153
-1.148
-1.154
-1.169
-1.186
-1.206
-1.225
-1.244
-1.262
-1.285
-1.309
-1.341
-1.377
-1.424
-1.471
-1.520
-1.563
-1.585
-1.583
-1.548
-1.487
-1.403
-1.309
-12.975
-13.155
-9.561
-6.866
-8.025
-17.647
-21.967
-14.256
-7.669
-4.692
-3.199
-2.386
-1.898
-1.596
-1.402
-1.278
-1.199
-1.154
-1.131
-1.127
-1.132
-1.146
-1.163
-1.182
-1.200
-1.220
-1.239
-1.262
-1.287
-1.318
-1.359
-1.410
-1.474
-1.549
-1.621
-1.681
-1.699
-1.673
-1.598
-1.492
-1.379
-19.602
-19.517
-10.809
-2.983
-0.174
-3.469
-7.722
-7.116
-5.200
-3.715
-2.754
-2.152
-1.764
-1.512
-1.341
-1.230
-1.160
-1.118
-1.097
-1.092
-1.097
-1.108
-1.124
-1.141
-1.158
-1.177
-1.196
-1.217
-1.240
-1.271
-1.310
-1.366
-1.447
-1.559
-1.692
-1.810
-1.878
-1.852
-1.751
-1.604
-1.450
-16.920
-16.658
-9.264
-1.377
2.501
0.841
-2.831
-3.713
-3.348
-2.771
-2.255
-1.870
-1.589
-1.396
-1.257
-1.165
-1.105
-1.069
-1.050
-1.045
-1.049
-1.059
-1.072
-1.087
-1.103
-1.120
-1.137
-1.156
-1.175
-1.196
-1.231
-1.288
-1.390
-1.556
-1.784
-2.031
-2.175
-2.148
-1.970
-1.739
-1.524
-9.779
-9.567
-6.346
-2.444
0.522
0.208
-1.146
-1.914
-2.120
-2.004
-1.790
-1.578
-1.397
-1.261
-1.158
-1.087
-1.038
-1.009
-0.995
-0.989
-0.991
-0.999
-1.011
-1.022
-1.037
-1.052
-1.066
-1.078
-1.090
-1.101
-1.124
-1.171
-1.283
-1.521
-1.900
-2.374
-2.695
-2.629
-2.275
-1.887
-1.585
-5.709
-5.470
-4.116
-2.139
-0.016
1.659
0.853
-0.571
-1.204
-1.386
-1.376
-1.297
-1.203
-1.117
-1.050
-0.999
-0.965
-0.943
-0.931
-0.927
-0.928
-0.933
-0.941
-0.951
-0.963
-0.973
-0.984
-0.992
-0.995
-0.991
-0.993
-1.018
-1.126
-1.411
-1.948
-2.720
-3.300
-3.172
-2.566
-1.984
-1.589
-3.633
-3.428
-2.649
-1.228
1.541
3.897
2.813
0.591
-0.511
-0.889
-1.020
-1.037
-1.015
-0.975
-0.939
-0.908
-0.886
-0.871
-0.863
-0.860
-0.860
-0.864
-0.870
-0.878
-0.885
-0.893
-0.899
-0.900
-0.894
-0.880
-0.863
-0.860
-0.936
-1.193
-1.721
-2.469
-3.203
-3.185
-2.528
-1.908
-1.503
-2.493
-2.300
-1.757
-0.687
1.567
3.291
2.900
0.918
-0.072
-0.520
-0.723
-0.812
-0.837
-0.838
-0.828
-0.816
-0.806
-0.798
-0.793
-0.791
-0.792
-0.794
-0.796
-0.801
-0.807
-0.810
-0.813
-0.810
-0.798
-0.775
-0.744
-0.726
-0.764
-0.930
-1.189
-1.321
-1.558
-2.169
-2.009
-1.610
-1.318
-1.824
-1.652
-1.252
-0.524
0.543
1.519
1.409
0.701
0.128
-0.256
-0.487
-0.611
-0.676
-0.707
-0.722
-0.725
-0.727
-0.726
-0.725
-0.724
-0.723
-0.723
-0.724
-0.727
-0.729
-0.731
-0.730
-0.724
-0.709
-0.685
-0.654
-0.627
-0.637
-0.704
-0.774
-0.660
-0.697
-1.227
-1.359
-1.216
-1.066
-1.403
-1.259
-0.954
-0.483
0.122
0.604
0.725
0.528
0.220
-0.074
-0.294
-0.443
-0.532
-0.590
-0.620
-0.640
-0.650
-0.656
-0.658
-0.658
-0.657
-0.656
-0.655
-0.654
-0.655
-0.655
-0.651
-0.645
-0.630
-0.610
-0.580
-0.549
-0.543
-0.562
-0.591
-0.602
-0.672
-0.850
-0.913
-0.883
-0.851
-1.132
-1.013
-0.787
-0.460
-0.061
0.286
0.458
0.440
0.279
0.066
-0.132
-0.287
-0.399
-0.475
-0.526
-0.556
-0.577
-0.589
-0.594
-0.596
-0.595
-0.591
-0.589
-0.587
-0.585
-0.584
-0.581
-0.575
-0.564
-0.544
-0.519
-0.496
-0.479
-0.481
-0.500
-0.543
-0.605
-0.667
-0.688
-0.696
-0.712
-0.955
-0.860
-0.696
-0.454
-0.165
0.122
0.333
0.409
0.357
0.202
0.020
-0.140
-0.268
-0.365
-0.432
-0.478
-0.509
-0.526
-0.534
-0.538
-0.536
-0.532
-0.528
-0.524
-0.522
-0.521
-0.517
-0.513
-0.506
-0.493
-0.476
-0.459
-0.445
-0.444
-0.462
-0.500
-0.545
-0.589
-0.610
-0.628
-0.650
-0.843
-0.772
-0.650
-0.474
-0.245
0.012
0.247
0.408
0.440
0.346
0.195
0.033
-0.120
-0.247
-0.338
-0.404
-0.444
-0.468
-0.481
-0.484
-0.482
-0.477
-0.471
-0.467
-0.464
-0.462
-0.461
-0.459
-0.456
-0.453
-0.450
-0.445
-0.441
-0.448
-0.466
-0.502
-0.541
-0.574
-0.596
-0.615
-0.631
-0.776
-0.728
-0.641
-0.514
-0.337
-0.114
0.135
0.397
0.576
0.607
0.492
0.298
0.077
-0.106
-0.243
-0.330
-0.387
-0.418
-0.434
-0.438
-0.434
-0.428
-0.420
-0.415
-0.412
-0.410
-0.411
-0.410
-0.415
-0.421
-0.438
-0.457
-0.476
-0.495
-0.520
-0.546
-0.574
-0.599
-0.612
-0.622
-0.631
-0.741
-0.716
-0.669
-0.584
-0.457
-0.270
0.013
0.414
0.881
1.215
1.189
0.820
0.384
0.066
-0.141
-0.264
-0.335
-0.374
-0.394
-0.401
-0.397
-0.389
-0.379
-0.373
-0.368
-0.364
-0.361
-0.360
-0.367
-0.390
-0.434
-0.489
-0.543
-0.586
-0.614
-0.633
-0.642
-0.648
-0.648
-0.646
-0.642
-0.732
-0.732
-0.719
-0.686
-0.609
-0.465
-0.140
0.523
1.706
3.087
3.157
1.903
0.851
0.258
-0.051
-0.209
-0.294
-0.342
-0.366
-0.374
-0.373
-0.362
-0.352
-0.340
-0.332
-0.322
-0.309
-0.296
-0.299
-0.337
-0.421
-0.538
-0.646
-0.719
-0.752
-0.749
-0.735
-0.715
-0.694
-0.676
-0.660
-0.738
-0.763
-0.787
-0.806
-0.805
-0.717
-0.388
0.617
3.449
8.290
8.397
3.898
1.359
0.406
0.004
-0.173
-0.268
-0.320
-0.347
-0.360
-0.360
-0.351
-0.339
-0.324
-0.309
-0.284
-0.245
-0.205
-0.175
-0.213
-0.359
-0.579
-0.774
-0.894
-0.926
-0.895
-0.842
-0.790
-0.748
-0.712
-0.682
-0.753
-0.801
-0.864
-0.939
-1.028
-1.067
-0.858
0.166
4.235
10.017
10.250
4.982
1.427
0.374
-0.007
-0.171
-0.261
-0.313
-0.344
-0.360
-0.363
-0.357
-0.343
-0.325
-0.296
-0.248
-0.173
-0.062
0.059
0.068
-0.162
-0.556
-0.911
-1.093
-1.118
-1.047
-0.954
-0.869
-0.801
-0.749
-0.707
-0.768
-0.837
-0.932
-1.069
-1.246
-1.452
-1.542
-1.075
1.181
5.863
6.387
2.584
0.774
0.152
-0.089
-0.201
-0.272
-0.320
-0.354
-0.375
-0.382
-0.381
-0.367
-0.342
-0.296
-0.224
-0.093
0.119
0.423
0.610
0.276
-0.403
-0.978
-1.254
-1.282
-1.177
-1.050
-0.937
-0.850
-0.783
-0.731
-0.780
-0.861
-0.980
-1.151
-1.398
-1.726
-2.089
-2.238
-1.685
-0.439
0.300
0.178
-0.035
-0.134
-0.193
-0.248
-0.300
-0.344
-0.380
-0.404
-0.419
-0.419
-0.406
-0.378
-0.320
-0.220
-0.045
0.249
0.744
1.193
0.891
-0.077
-0.900
-1.304
-1.356
-1.242
-1.107
-0.984
-0.886
-0.812
-0.754
-0.784
-0.871
-0.995
-1.175
-1.439
-1.804
-2.234
-2.593
-2.583
-2.107
-1.449
-0.860
-0.506
-0.332
-0.294
-0.307
-0.346
-0.385
-0.420
-0.448
-0.466
-0.472
-0.461
-0.432
-0.367
-0.257
-0.073
0.239
0.768
1.478
1.572
0.375
-0.706
-1.202
-1.314
-1.242
-1.121
-1.004
-0.910
-0.836
-0.774
-0.780
-0.865
-0.980
-1.144
-1.370
-1.665
-2.008
-2.287
-2.330
-2.063
-1.566
-1.043
-0.663
-0.456
-0.384
-0.382
-0.406
-0.441
-0.475
-0.505
-0.527
-0.537
-0.528
-0.501
-0.442
-0.339
-0.182
0.072
0.509
1.223
1.542
0.428
-0.590
-1.074
-1.221
-1.192
-1.107
-1.010
-0.925
-0.852
-0.792
-0.769
-0.844
-0.946
-1.079
-1.247
-1.451
-1.664
-1.804
-1.790
-1.588
-1.245
-0.900
-0.653
-0.527
-0.478
-0.468
-0.479
-0.505
-0.541
-0.574
-0.599
-0.613
-0.610
-0.587
-0.536
-0.454
-0.343
-0.193
0.039
0.356
0.406
-0.098
-0.683
-1.018
-1.141
-1.139
-1.083
-1.011
-0.937
-0.869
-0.810
-0.755
-0.821
-0.901
-1.001
-1.115
-1.235
-1.337
-1.375
-1.296
-1.085
-0.793
-0.588
-0.536
-0.562
-0.569
-0.555
-0.556
-0.577
-0.614
-0.652
-0.683
-0.703
-0.704
-0.683
-0.631
-0.542
-0.472
-0.447
-0.414
-0.356
-0.384
-0.591
-0.851
-1.036
-1.116
-1.121
-1.079
-1.019
-0.953
-0.891
-0.832
-0.740
-0.794
-0.856
-0.924
-0.996
-1.060
-1.087
-1.051
-0.895
-0.558
-0.058
0.123
-0.203
-0.506
-0.616
-0.624
-0.624
-0.649
-0.695
-0.745
-0.785
-0.812
-0.819
-0.791
-0.700
-0.495
-0.351
-0.546
-0.723
-0.784
-0.823
-0.910
-1.022
-1.109
-1.145
-1.138
-1.099
-1.043
-0.982
-0.919
-0.859
-0.728
-0.773
-0.819
-0.865
-0.906
-0.928
-0.912
-0.826
-0.596
-0.001
1.075
1.272
0.424
-0.367
-0.617
-0.677
-0.697
-0.734
-0.794
-0.857
-0.911
-0.949
-0.965
-0.937
-0.780
-0.384
-0.133
-0.498
-0.925
-1.060
-1.105
-1.148
-1.192
-1.223
-1.223
-1.199
-1.150
-1.090
-1.024
-0.957
-0.893
-0.720
-0.757
-0.793
-0.822
-0.840
-0.834
-0.796
-0.688
-0.440
0.201
1.315
1.532
0.585
-0.341
-0.646
-0.759
-0.805
-0.858
-0.929
-1.004
-1.071
-1.128
-1.166
-1.163
-1.041
-0.674
-0.510
-0.791
-1.196
-1.325
-1.368
-1.388
-1.391
-1.382
-1.353
-1.301
-1.234
-1.162
-1.085
-1.009
-0.937
-0.717
-0.750
-0.776
-0.794
-0.795
-0.772
-0.717
-0.611
-0.415
-0.043
0.546
0.664
0.011
-0.499
-0.765
-0.889
-0.961
-1.026
-1.100
-1.186
-1.276
-1.362
-1.445
-1.500
-1.496
-1.391
-1.329
-1.476
-1.614
-1.676
-1.689
-1.679
-1.651
-1.600
-1.534
-1.450
-1.356
-1.261
-1.166
-1.075
-0.990
-0.721
-0.750
-0.771
-0.779
-0.765
-0.726
-0.652
-0.545
-0.395
-0.174
0.074
0.037
-0.342
-0.699
-0.931
-1.063
-1.148
-1.222
-1.303
-1.403
-1.525
-1.663
-1.818
-1.969
-2.080
-2.121
-2.137
-2.141
-2.147
-2.133
-2.110
-2.067
-1.996
-1.898
-1.781
-1.652
-1.518
-1.390
-1.266
-1.155
-1.052
-0.728
-0.758
-0.776
-0.778
-0.752
-0.688
-0.587
-0.457
-0.309
-0.073
0.277
0.200
-0.380
-0.880
-1.124
-1.261
-1.350
-1.430
-1.523
-1.646
-1.817
-2.043
-2.324
-2.628
-2.894
-3.048
-3.037
-2.944
-2.840
-2.757
-2.690
-2.597
-2.467
-2.300
-2.107
-1.913
-1.722
-1.545
-1.387
-1.247
-1.125
-0.742
-0.772
-0.793
-0.791
-0.754
-0.668
-0.523
-0.349
-0.204
-0.001
0.299
0.176
-0.508
-1.088
-1.337
-1.471
-1.558
-1.636
-1.745
-1.905
-2.154
-2.515
-3.012
-3.636
-4.222
-4.549
-4.462
-4.100
-3.792
-3.594
-3.475
-3.323
-3.109
-2.828
-2.533
-2.237
-1.968
-1.731
-1.527
-1.353
-1.203
-0.759
-0.794
-0.819
-0.821
-0.783
-0.683
-0.507
-0.298
-0.174
-0.184
-0.181
-0.408
-0.979
-1.360
-1.567
-1.684
-1.755
-1.837
-1.958
-2.166
-2.504
-3.065
-3.940
-5.221
-6.696
-7.590
-7.075
-5.923
-5.075
-4.696
-4.542
-4.328
-3.965
-3.518
-3.055
-2.622
-2.252
-1.941
-1.679
-1.465
-1.287
-0.780
-0.821
-0.855
-0.866
-0.842
-0.756
-0.606
-0.424
-0.350
-0.494
-0.748
-1.050
-1.374
-1.629
-1.782
-1.874
-1.932
-2.007
-2.145
-2.391
-2.838
-3.621
-5.041
-7.637
-11.994
-15.649
-12.935
-8.772
-6.705
-6.076
-5.937
-5.646
-5.079
-4.355
-3.654
-3.059
-2.564
-2.162
-1.840
-1.579
-1.368
-0.799
-0.849
-0.894
-0.922
-0.925
-0.882
-0.795
-0.703
-0.701
-0.855
-1.106
-1.389
-1.648
-1.837
-1.961
-2.025
-2.068
-2.134
-2.278
-2.557
-3.076
-4.045
-6.003
-10.462
-22.722
-28.835
-23.994
-12.388
-8.320
-7.486
-7.493
-7.190
-6.308
-5.247
-4.287
-3.497
-2.866
-2.375
-1.989
-1.684
-1.445
-0.817
-0.875
-0.932
-0.980
-1.010
-1.020
-1.006
-0.996
-1.042
-1.183
-1.389
-1.612
-1.819
-1.975
-2.070
-2.109
-2.142
-2.206
-2.345
-2.632
-3.164
-4.165
-6.198
-11.029
-23.887
-32.416
-25.697
-13.394
-9.128
-8.484
-8.727
-8.411
-7.298
-5.997
-4.823
-3.880
-3.141
-2.563
-2.117
-1.773
-1.506
-0.827
-0.894
-0.961
-1.026
-1.085
-1.129
-1.165
-1.210
-1.287
-1.405
-1.568
-1.745
-1.905
-2.029
-2.095
-2.128
-2.153
-2.210
-2.342
-2.609
-3.090
-3.965
-5.566
-8.748
-14.763
-20.890
-16.595
-10.908
-8.636
-8.453
-8.819
-8.627
-7.643
-6.360
-5.156
-4.142
-3.324
-2.693
-2.211
-1.836
-1.550
-0.831
-0.902
-0.977
-1.052
-1.127
-1.200
-1.266
-1.336
-1.421
-1.530
-1.657
-1.789
-1.911
-2.005
-2.060
-2.084
-2.111
-2.162
-2.277
-2.505
-2.892
-3.546
-4.613
-6.295
-8.419
-9.840
-9.364
-8.068
-7.440
-7.576
-7.944
-7.894
-7.252
-6.262
-5.196
-4.211
-3.395
-2.747
-2.242
-1.863
-1.567
-2.389
-2.660
-2.975
-3.324
-3.721
-4.007
-4.010
-3.682
-3.161
-2.633
-2.191
-1.848
-1.597
-1.421
-1.298
-1.218
-1.168
-1.144
-1.138
-1.144
-1.159
-1.180
-1.199
-1.215
-1.227
-1.231
-1.230
-1.225
-1.219
-1.212
-1.207
-1.200
-1.193
-1.181
-1.165
-1.145
-1.116
-1.080
-1.038
-0.992
-0.943
-3.037
-3.396
-3.826
-4.427
-5.246
-6.064
-6.189
-5.416
-4.277
-3.292
-2.573
-2.073
-1.740
-1.516
-1.365
-1.270
-1.212
-1.183
-1.175
-1.183
-1.200
-1.223
-1.245
-1.263
-1.276
-1.282
-1.282
-1.278
-1.272
-1.266
-1.262
-1.257
-1.253
-1.245
-1.232
-1.213
-1.184
-1.148
-1.103
-1.052
-0.998
-4.012
-4.453
-4.963
-5.873
-7.646
-10.045
-10.700
-8.485
-5.839
-4.057
-2.954
-2.284
-1.862
-1.590
-1.417
-1.307
-1.241
-1.207
-1.198
-1.208
-1.226
-1.250
-1.277
-1.297
-1.312
-1.318
-1.318
-1.315
-1.310
-1.307
-1.303
-1.304
-1.302
-1.300
-1.292
-1.276
-1.250
-1.213
-1.167
-1.113
-1.052
-5.734
-6.197
-6.433
-7.385
-10.575
-17.466
-20.528
-13.229
-7.552
-4.695
-3.240
-2.424
-1.940
-1.635
-1.444
-1.325
-1.255
-1.219
-1.208
-1.217
-1.236
-1.262
-1.287
-1.310
-1.325
-1.333
-1.336
-1.332
-1.330
-1.328
-1.327
-1.330
-1.336
-1.341
-1.341
-1.333
-1.312
-1.279
-1.229
-1.169
-1.105
-9.484
-9.845
-8.550
-8.198
-11.238
-20.971
-23.429
-15.175
-8.020
-4.861
-3.300
-2.446
-1.944
-1.635
-1.441
-1.320
-1.249
-1.212
-1.201
-1.208
-1.228
-1.252
-1.280
-1.300
-1.318
-1.326
-1.329
-1.330
-1.327
-1.326
-1.329
-1.335
-1.346
-1.362
-1.376
-1.382
-1.371
-1.341
-1.292
-1.226
-1.153
-20.226
-20.413
-12.177
-7.352
-6.877
-11.821
-14.883
-10.714
-6.668
-4.357
-3.085
-2.336
-1.882
-1.594
-1.409
-1.292
-1.223
-1.189
-1.177
-1.183
-1.200
-1.224
-1.248
-1.270
-1.285
-1.295
-1.301
-1.303
-1.302
-1.300
-1.303
-1.313
-1.330
-1.358
-1.394
-1.424
-1.432
-1.409
-1.357
-1.285
-1.198
-29.885
-30.134
-16.563
-4.205
-0.430
-2.475
-6.309
-6.162
-4.777
-3.545
-2.687
-2.131
-1.761
-1.515
-1.350
-1.246
-1.181
-1.149
-1.137
-1.141
-1.155
-1.175
-1.198
-1.218
-1.233
-1.245
-1.252
-1.252
-1.251
-1.246
-1.244
-1.246
-1.268
-1.318
-1.390
-1.459
-1.504
-1.494
-1.432
-1.343
-1.238
-26.345
-26.027
-13.914
-2.722
1.691
0.838
-2.655
-3.479
-3.221
-2.722
-2.243
-1.866
-1.596
-1.401
-1.266
-1.177
-1.123
-1.095
-1.084
-1.087
-1.098
-1.114
-1.131
-1.150
-1.164
-1.177
-1.183
-1.183
-1.178
-1.165
-1.147
-1.129
-1.144
-1.212
-1.339
-1.479
-1.580
-1.588
-1.513
-1.395
-1.268
-13.614
-13.341
-8.238
-3.295
-0.021
-0.085
-1.262
-1.952
-2.131
-2.020
-1.810
-1.593
-1.409
-1.269
-1.164
-1.097
-1.053
-1.029
-1.020
-1.021
-1.029
-1.041
-1.056
-1.070
-1.084
-1.093
-1.099
-1.097
-1.086
-1.058
-1.009
-0.951
-0.925
-0.996
-1.193
-1.430
-1.608
-1.659
-1.577
-1.421
-1.271
-6.692
-6.446
-4.762
-2.558
-0.455
0.949
0.367
-0.735
-1.276
-1.434
-1.415
-1.322
-1.218
-1.127
-1.056
-1.007
-0.975
-0.956
-0.949
-0.949
-0.954
-0.963
-0.974
-0.984
-0.995
-1.004
-1.007
-1.003
-0.982
-0.932
-0.847
-0.721
-0.597
-0.625
-0.855
-1.126
-1.357
-1.522
-1.513
-1.376
-1.222
-3.945
-3.734
-2.902
-1.532
0.871
2.641
2.298
0.392
-0.542
-0.920
-1.049
-1.060
-1.027
-0.983
-0.943
-0.910
-0.891
-0.879
-0.874
-0.875
-0.876
-0.882
-0.888
-0.896
-0.903
-0.909
-0.911
-0.901
-0.874
-0.812
-0.700
-0.506
-0.285
-0.211
-0.291
0.016
0.157
-0.775
-1.204
-1.199
-1.098
-2.610
-2.426
-1.884
-0.895
0.917
2.708
2.686
0.940
0.024
-0.482
-0.729
-0.821
-0.845
-0.841
-0.828
-0.815
-0.807
-0.801
-0.798
-0.797
-0.798
-0.800
-0.804
-0.807
-0.812
-0.816
-0.815
-0.806
-0.776
-0.712
-0.597
-0.414
-0.188
-0.046
0.259
1.279
1.801
0.544
-0.700
-0.898
-0.895
-1.862
-1.704
-1.327
-0.687
0.266
1.226
1.430
0.998
0.343
-0.162
-0.460
-0.605
-0.677
-0.707
-0.719
-0.722
-0.723
-0.723
-0.722
-0.721
-0.721
-0.721
-0.721
-0.722
-0.724
-0.725
-0.725
-0.714
-0.690
-0.635
-0.543
-0.409
-0.261
-0.121
0.233
1.336
1.553
0.664
-0.290
-0.516
-0.645
-1.422
-1.288
-1.019
-0.591
-0.044
0.498
0.830
0.797
0.437
0.047
-0.242
-0.423
-0.527
-0.586
-0.618
-0.634
-0.644
-0.649
-0.650
-0.650
-0.646
-0.644
-0.641
-0.641
-0.640
-0.643
-0.640
-0.633
-0.614
-0.577
-0.514
-0.433
-0.342
-0.247
-0.082
0.248
0.384
0.063
-0.118
-0.236
-0.444
-1.144
-1.035
-0.836
-0.548
-0.179
0.200
0.495
0.614
0.502
0.223
-0.058
-0.263
-0.394
-0.474
-0.522
-0.553
-0.570
-0.578
-0.582
-0.580
-0.575
-0.570
-0.566
-0.564
-0.564
-0.567
-0.567
-0.563
-0.552
-0.529
-0.490
-0.442
-0.394
-0.342
-0.282
-0.217
-0.185
-0.201
-0.181
-0.236
-0.404
-0.961
-0.878
-0.733
-0.523
-0.255
0.043
0.338
0.584
0.622
0.388
0.099
-0.120
-0.269
-0.366
-0.433
-0.475
-0.501
-0.514
-0.518
-0.517
-0.510
-0.501
-0.496
-0.492
-0.492
-0.496
-0.500
-0.505
-0.500
-0.490
-0.471
-0.447
-0.423
-0.397
-0.384
-0.368
-0.361
-0.355
-0.345
-0.372
-0.457
-0.846
-0.787
-0.677
-0.524
-0.317
-0.065
0.227
0.523
0.646
0.486
0.232
0.020
-0.145
-0.264
-0.347
-0.403
-0.437
-0.455
-0.461
-0.457
-0.447
-0.436
-0.429
-0.424
-0.426
-0.433
-0.443
-0.451
-0.457
-0.458
-0.458
-0.452
-0.450
-0.445
-0.445
-0.447
-0.454
-0.455
-0.461
-0.479
-0.516
-0.778
-0.736
-0.663
-0.549
-0.395
-0.183
0.076
0.376
0.567
0.542
0.392
0.195
0.000
-0.150
-0.263
-0.336
-0.379
-0.402
-0.409
-0.406
-0.393
-0.378
-0.366
-0.361
-0.367
-0.377
-0.393
-0.405
-0.416
-0.429
-0.447
-0.462
-0.481
-0.495
-0.506
-0.518
-0.526
-0.531
-0.536
-0.545
-0.559
-0.742
-0.721
-0.678
-0.607
-0.497
-0.330
-0.086
0.250
0.595
0.797
0.762
0.503
0.205
-0.028
-0.180
-0.273
-0.328
-0.353
-0.365
-0.361
-0.347
-0.327
-0.313
-0.307
-0.314
-0.327
-0.341
-0.353
-0.365
-0.388
-0.424
-0.472
-0.517
-0.558
-0.580
-0.592
-0.596
-0.596
-0.592
-0.591
-0.591
-0.729
-0.729
-0.717
-0.687
-0.629
-0.509
-0.265
0.178
0.878
1.599
1.633
1.055
0.473
0.099
-0.107
-0.220
-0.281
-0.315
-0.331
-0.328
-0.312
-0.290
-0.276
-0.269
-0.273
-0.282
-0.287
-0.282
-0.280
-0.301
-0.367
-0.464
-0.559
-0.628
-0.664
-0.678
-0.671
-0.659
-0.644
-0.631
-0.620
-0.730
-0.751
-0.775
-0.792
-0.794
-0.739
-0.537
0.008
1.279
3.134
3.258
1.753
0.666
0.162
-0.068
-0.180
-0.246
-0.285
-0.307
-0.308
-0.296
-0.275
-0.257
-0.247
-0.247
-0.240
-0.212
-0.157
-0.098
-0.086
-0.200
-0.393
-0.576
-0.703
-0.757
-0.765
-0.750
-0.723
-0.694
-0.669
-0.647
-0.740
-0.785
-0.839
-0.905
-0.981
-1.039
-0.993
-0.594
0.707
3.271
3.657
1.632
0.519
0.100
-0.071
-0.158
-0.221
-0.267
-0.294
-0.305
-0.299
-0.286
-0.266
-0.251
-0.235
-0.199
-0.112
0.048
0.298
0.471
0.260
-0.189
-0.555
-0.766
-0.851
-0.856
-0.826
-0.783
-0.741
-0.704
-0.672
-0.751
-0.814
-0.895
-1.008
-1.156
-1.347
-1.542
-1.679
-1.585
-0.819
0.046
0.029
-0.058
-0.072
-0.111
-0.157
-0.212
-0.259
-0.294
-0.319
-0.325
-0.317
-0.303
-0.278
-0.237
-0.159
0.005
0.336
1.058
1.922
1.399
0.196
-0.475
-0.800
-0.921
-0.928
-0.887
-0.833
-0.782
-0.736
-0.696
-0.760
-0.834
-0.937
-1.080
-1.282
-1.567
-1.968
-2.566
-3.457
-4.177
-3.032
-1.450
-0.573
-0.219
-0.134
-0.163
-0.214
-0.269
-0.315
-0.348
-0.364
-0.368
-0.355
-0.326
-0.261
-0.135
0.097
0.554
1.655
2.602
2.110
0.506
-0.396
-0.808
-0.959
-0.976
-0.935
-0.874
-0.815
-0.763
-0.719
-0.762
-0.840
-0.948
-1.100
-1.320
-1.624
-2.060
-2.667
-3.458
-3.951
-3.113
-1.702
-0.706
-0.243
-0.153
-0.186
-0.242
-0.298
-0.351
-0.391
-0.418
-0.430
-0.422
-0.388
-0.309
-0.156
0.095
0.493
1.212
2.095
1.574
0.410
-0.382
-0.794
-0.965
-0.992
-0.959
-0.900
-0.841
-0.788
-0.741
-0.757
-0.835
-0.937
-1.078
-1.272
-1.530
-1.867
-2.261
-2.624
-2.693
-2.176
-1.341
-0.626
-0.282
-0.212
-0.250
-0.303
-0.355
-0.404
-0.450
-0.482
-0.501
-0.497
-0.467
-0.392
-0.252
-0.033
0.245
0.568
0.827
0.663
0.094
-0.459
-0.805
-0.960
-0.995
-0.968
-0.918
-0.863
-0.809
-0.760
-0.746
-0.817
-0.907
-1.024
-1.169
-1.353
-1.565
-1.755
-1.862
-1.778
-1.449
-0.992
-0.611
-0.430
-0.374
-0.366
-0.384
-0.421
-0.470
-0.518
-0.554
-0.577
-0.581
-0.561
-0.509
-0.405
-0.257
-0.097
0.045
0.129
0.031
-0.272
-0.612
-0.855
-0.970
-0.999
-0.981
-0.935
-0.884
-0.832
-0.781
-0.732
-0.793
-0.865
-0.952
-1.060
-1.172
-1.281
-1.345
-1.324
-1.178
-0.929
-0.704
-0.624
-0.683
-0.613
-0.500
-0.462
-0.482
-0.534
-0.589
-0.634
-0.660
-0.672
-0.662
-0.628
-0.552
-0.452
-0.392
-0.363
-0.373
-0.453
-0.613
-0.796
-0.936
-1.009
-1.026
-1.004
-0.961
-0.911
-0.857
-0.806
-0.716
-0.767
-0.825
-0.889
-0.953
-1.013
-1.051
-1.039
-0.935
-0.716
-0.430
-0.308
-0.515
-0.799
-0.801
-0.586
-0.500
-0.513
-0.587
-0.667
-0.724
-0.758
-0.774
-0.768
-0.718
-0.582
-0.466
-0.551
-0.661
-0.731
-0.797
-0.887
-0.979
-1.049
-1.081
-1.076
-1.047
-1.000
-0.946
-0.890
-0.836
-0.704
-0.745
-0.788
-0.832
-0.870
-0.893
-0.889
-0.828
-0.668
-0.342
0.139
0.263
-0.193
-0.621
-0.695
-0.596
-0.509
-0.531
-0.650
-0.761
-0.835
-0.881
-0.903
-0.899
-0.803
-0.478
-0.369
-0.590
-0.897
-1.016
-1.080
-1.126
-1.169
-1.187
-1.186
-1.160
-1.115
-1.058
-0.996
-0.933
-0.871
-0.693
-0.728
-0.762
-0.789
-0.807
-0.809
-0.779
-0.698
-0.525
-0.187
0.316
0.443
-0.063
-0.470
-0.635
-0.638
-0.601
-0.644
-0.772
-0.894
-0.982
-1.043
-1.088
-1.102
-1.028
-0.730
-0.657
-0.901
-1.191
-1.307
-1.359
-1.382
-1.384
-1.370
-1.331
-1.277
-1.212
-1.137
-1.062
-0.987
-0.917
-0.689
-0.718
-0.742
-0.760
-0.766
-0.749
-0.708
-0.627
-0.484
-0.251
0.011
0.038
-0.247
-0.532
-0.702
-0.769
-0.794
-0.855
-0.961
-1.073
-1.172
-1.267
-1.346
-1.413
-1.427
-1.381
-1.356
-1.473
-1.600
-1.666
-1.699
-1.692
-1.662
-1.605
-1.527
-1.439
-1.341
-1.242
-1.144
-1.054
-0.970
-0.688
-0.714
-0.734
-0.744
-0.738
-0.713
-0.664
-0.581
-0.467
-0.311
-0.164
-0.191
-0.420
-0.665
-0.835
-0.934
-1.001
-1.078
-1.175
-1.286
-1.411
-1.556
-1.707
-1.852
-1.968
-2.029
-2.056
-2.087
-2.116
-2.138
-2.144
-2.108
-2.034
-1.923
-1.793
-1.649
-1.505
-1.371
-1.246
-1.134
-1.033
-0.692
-0.718
-0.734
-0.740
-0.726
-0.689
-0.631
-0.549
-0.447
-0.293
-0.063
-0.105
-0.494
-0.803
-0.988
-1.109
-1.196
-1.284
-1.389
-1.521
-1.698
-1.921
-2.196
-2.492
-2.749
-2.882
-2.898
-2.838
-2.794
-2.781
-2.760
-2.693
-2.554
-2.358
-2.143
-1.919
-1.714
-1.529
-1.365
-1.225
-1.102
-0.700
-0.727
-0.745
-0.748
-0.730
-0.686
-0.616
-0.529
-0.445
-0.315
-0.071
-0.140
-0.627
-0.963
-1.157
-1.280
-1.377
-1.474
-1.595
-1.769
-2.018
-2.381
-2.866
-3.451
-4.020
-4.291
-4.189
-3.900
-3.701
-3.667
-3.657
-3.541
-3.292
-2.952
-2.589
-2.256
-1.962
-1.709
-1.499
-1.325
-1.178
-0.713
-0.741
-0.762
-0.768
-0.752
-0.708
-0.633
-0.555
-0.503
-0.476
-0.465
-0.604
-0.904
-1.161
-1.333
-1.446
-1.540
-1.648
-1.795
-2.014
-2.363
-2.909
-3.754
-4.984
-6.411
-7.149
-6.568
-5.472
-4.903
-4.891
-4.999
-4.861
-4.390
-3.762
-3.163
-2.657
-2.240
-1.912
-1.646
-1.430
-1.256
-0.727
-0.761
-0.787
-0.800
-0.793
-0.761
-0.703
-0.649
-0.636
-0.688
-0.798
-0.967
-1.171
-1.354
-1.496
-1.595
-1.687
-1.797
-1.959
-2.233
-2.679
-3.453
-4.828
-7.321
-11.423
-14.563
-11.902
-7.872
-6.422
-6.647
-7.147
-6.927
-5.971
-4.816
-3.846
-3.100
-2.542
-2.118
-1.790
-1.534
-1.330
-0.741
-0.781
-0.815
-0.841
-0.849
-0.839
-0.813
-0.798
-0.820
-0.902
-1.039
-1.204
-1.369
-1.514
-1.626
-1.711
-1.796
-1.905
-2.084
-2.385
-2.921
-3.871
-5.770
-9.972
-21.329
-27.182
-22.491
-10.938
-8.110
-8.950
-10.413
-10.096
-8.022
-6.003
-4.522
-3.525
-2.821
-2.306
-1.921
-1.629
-1.395
-0.753
-0.799
-0.843
-0.881
-0.909
-0.925
-0.933
-0.952
-1.001
-1.088
-1.217
-1.361
-1.500
-1.618
-1.709
-1.785
-1.859
-1.969
-2.148
-2.456
-3.009
-4.011
-6.008
-10.612
-23.088
-30.169
-24.370
-12.395
-9.402
-10.904
-13.587
-13.145
-9.823
-6.912
-5.038
-3.843
-3.034
-2.458
-2.028
-1.700
-1.449
-0.761
-0.813
-0.864
-0.914
-0.959
-0.997
-1.033
-1.077
-1.140
-1.227
-1.339
-1.459
-1.576
-1.673
-1.749
-1.810
-1.880
-1.979
-2.152
-2.438
-2.933
-3.802
-5.400
-8.442
-14.150
-19.587
-15.621
-10.581
-9.304
-10.801
-13.266
-12.856
-9.787
-7.014
-5.195
-3.984
-3.152
-2.545
-2.093
-1.747
-1.481
-0.764
-0.820
-0.876
-0.934
-0.992
-1.045
-1.099
-1.158
-1.224
-1.307
-1.403
-1.502
-1.595
-1.674
-1.735
-1.792
-1.852
-1.943
-2.096
-2.341
-2.755
-3.414
-4.473
-6.092
-8.146
-9.506
-9.082
-8.025
-7.928
-8.928
-10.067
-9.823
-8.191
-6.413
-4.989
-3.929
-3.145
-2.554
-2.106
-1.760
-1.491
-2.321
-2.556
-2.806
-3.066
-3.332
-3.525
-3.504
-3.242
-2.857
-2.433
-2.062
-1.774
-1.557
-1.401
-1.298
-1.230
-1.194
-1.182
-1.191
-1.213
-1.243
-1.274
-1.304
-1.326
-1.334
-1.333
-1.317
-1.293
-1.266
-1.235
-1.207
-1.180
-1.154
-1.127
-1.100
-1.069
-1.036
-1.000
-0.959
-0.918
-0.874
-2.932
-3.238
-3.567
-3.968
-4.462
-4.898
-4.899
-4.426
-3.668
-2.950
-2.389
-1.978
-1.690
-1.491
-1.362
-1.283
-1.239
-1.226
-1.234
-1.260
-1.294
-1.332
-1.369
-1.392
-1.404
-1.400
-1.383
-1.357
-1.326
-1.293
-1.262
-1.234
-1.206
-1.180
-1.154
-1.123
-1.089
-1.052
-1.010
-0.965
-0.916
-3.869
-4.234
-4.562
-5.094
-5.950
-6.901
-7.092
-6.070
-4.663
-3.509
-2.698
-2.159
-1.799
-1.562
-1.412
-1.318
-1.270
-1.255
-1.263
-1.290
-1.329
-1.371
-1.411
-1.440
-1.455
-1.448
-1.430
-1.401
-1.368
-1.336
-1.302
-1.275
-1.248
-1.222
-1.197
-1.169
-1.138
-1.101
-1.056
-1.009
-0.957
-5.517
-5.888
-5.943
-6.273
-7.436
-9.233
-9.701
-7.829
-5.590
-3.950
-2.921
-2.276
-1.866
-1.606
-1.439
-1.336
-1.284
-1.266
-1.275
-1.303
-1.343
-1.387
-1.430
-1.459
-1.475
-1.470
-1.454
-1.425
-1.392
-1.358
-1.326
-1.299
-1.273
-1.251
-1.229
-1.206
-1.178
-1.143
-1.098
-1.049
-0.993
-8.958
-9.261
-8.009
-7.132
-7.811
-9.833
-10.487
-8.369
-5.796
-4.055
-2.964
-2.299
-1.878
-1.608
-1.437
-1.335
-1.278
-1.258
-1.266
-1.292
-1.331
-1.376
-1.415
-1.446
-1.462
-1.462
-1.446
-1.422
-1.390
-1.358
-1.325
-1.297
-1.273
-1.255
-1.243
-1.228
-1.208
-1.178
-1.135
-1.084
-1.024
-17.777
-18.127
-11.492
-7.357
-6.258
-7.334
-8.075
-6.896
-5.116
-3.740
-2.823
-2.222
-1.828
-1.571
-1.406
-1.306
-1.253
-1.232
-1.238
-1.262
-1.296
-1.337
-1.373
-1.403
-1.421
-1.422
-1.410
-1.391
-1.362
-1.330
-1.294
-1.264
-1.236
-1.224
-1.224
-1.227
-1.223
-1.202
-1.166
-1.109
-1.049
-26.874
-26.797
-15.376
-6.658
-3.413
-3.923
-4.987
-4.839
-4.052
-3.205
-2.542
-2.058
-1.724
-1.498
-1.349
-1.256
-1.207
-1.188
-1.191
-1.210
-1.241
-1.275
-1.307
-1.334
-1.348
-1.352
-1.348
-1.332
-1.305
-1.270
-1.224
-1.178
-1.143
-1.136
-1.156
-1.193
-1.216
-1.215
-1.181
-1.130
-1.062
-24.221
-24.031
-13.354
-5.534
-1.990
-2.028
-3.027
-3.274
-3.045
-2.615
-2.196
-1.843
-1.582
-1.394
-1.267
-1.187
-1.143
-1.127
-1.128
-1.142
-1.166
-1.195
-1.219
-1.241
-1.258
-1.264
-1.264
-1.250
-1.225
-1.179
-1.107
-1.020
-0.947
-0.929
-0.990
-1.079
-1.156
-1.187
-1.171
-1.124
-1.055
-12.512
-12.346
-8.185
-4.336
-2.129
-1.610
-1.938
-2.238
-2.266
-2.089
-1.848
-1.608
-1.413
-1.269
-1.168
-1.105
-1.069
-1.054
-1.055
-1.065
-1.081
-1.101
-1.122
-1.138
-1.151
-1.162
-1.162
-1.153
-1.122
-1.053
-0.933
-0.751
-0.554
-0.492
-0.632
-0.823
-0.981
-1.075
-1.107
-1.077
-1.018
-6.436
-6.271
-4.876
-3.095
-1.642
-0.875
-0.951
-1.328
-1.567
-1.599
-1.502
-1.364
-1.235
-1.131
-1.058
-1.011
-0.984
-0.973
-0.972
-0.980
-0.990
-1.004
-1.017
-1.030
-1.041
-1.050
-1.053
-1.041
-1.002
-0.909
-0.719
-0.362
0.181
0.422
0.057
-0.268
-0.496
-0.751
-0.913
-0.958
-0.938
-3.876
-3.728
-3.062
-2.021
-0.800
0.237
0.317
-0.257
-0.792
-1.076
-1.143
-1.111
-1.049
-0.988
-0.942
-0.912
-0.896
-0.889
-0.889
-0.891
-0.897
-0.904
-0.912
-0.920
-0.930
-0.936
-0.938
-0.925
-0.883
-0.774
-0.533
-0.012
1.023
1.581
0.948
0.870
0.885
0.035
-0.541
-0.736
-0.785
-2.585
-2.450
-2.034
-1.316
-0.300
0.818
1.448
1.151
0.143
-0.525
-0.787
-0.862
-0.864
-0.846
-0.828
-0.814
-0.806
-0.803
-0.802
-0.804
-0.804
-0.806
-0.809
-0.813
-0.819
-0.825
-0.825
-0.812
-0.769
-0.667
-0.446
0.014
0.813
1.330
1.241
2.002
2.219
1.182
-0.021
-0.370
-0.550
-1.863
-1.740
-1.442
-0.943
-0.201
0.803
2.176
2.295
0.869
-0.072
-0.473
-0.629
-0.691
-0.710
-0.717
-0.719
-0.720
-0.720
-0.720
-0.717
-0.715
-0.713
-0.712
-0.713
-0.715
-0.718
-0.721
-0.711
-0.676
-0.594
-0.433
-0.156
0.207
0.499
0.787
1.840
2.021
1.185
0.534
0.273
-0.206
-1.426
-1.320
-1.101
-0.742
-0.223
0.501
1.425
1.685
0.892
0.193
-0.216
-0.426
-0.533
-0.585
-0.615
-0.630
-0.639
-0.641
-0.641
-0.637
-0.632
-0.624
-0.620
-0.617
-0.618
-0.623
-0.626
-0.621
-0.597
-0.545
-0.447
-0.297
-0.124
0.036
0.242
0.565
0.748
0.655
0.888
0.747
0.112
-1.149
-1.062
-0.897
-0.640
-0.278
0.188
0.716
1.063
0.954
0.460
0.011
-0.253
-0.398
-0.477
-0.523
-0.547
-0.563
-0.567
-0.567
-0.559
-0.549
-0.539
-0.531
-0.528
-0.530
-0.535
-0.542
-0.544
-0.533
-0.507
-0.453
-0.377
-0.287
-0.199
-0.107
-0.002
0.081
0.216
0.609
0.591
0.005
-0.969
-0.900
-0.773
-0.584
-0.323
0.024
0.497
1.218
1.540
0.881
0.213
-0.114
-0.283
-0.381
-0.440
-0.475
-0.493
-0.501
-0.499
-0.489
-0.474
-0.458
-0.449
-0.443
-0.446
-0.456
-0.470
-0.480
-0.485
-0.477
-0.454
-0.418
-0.377
-0.332
-0.291
-0.249
-0.204
-0.132
-0.041
-0.069
-0.247
-0.852
-0.799
-0.708
-0.567
-0.373
-0.093
0.340
1.110
1.493
0.927
0.296
-0.018
-0.192
-0.299
-0.365
-0.408
-0.430
-0.440
-0.437
-0.422
-0.400
-0.379
-0.363
-0.359
-0.369
-0.387
-0.409
-0.430
-0.444
-0.453
-0.451
-0.442
-0.430
-0.415
-0.398
-0.383
-0.363
-0.338
-0.324
-0.342
-0.406
-0.781
-0.747
-0.683
-0.585
-0.441
-0.233
0.071
0.479
0.725
0.548
0.262
0.043
-0.106
-0.223
-0.296
-0.345
-0.372
-0.384
-0.380
-0.360
-0.334
-0.304
-0.281
-0.276
-0.294
-0.322
-0.358
-0.387
-0.413
-0.429
-0.445
-0.456
-0.468
-0.474
-0.475
-0.473
-0.467
-0.461
-0.457
-0.469
-0.492
-0.741
-0.724
-0.688
-0.629
-0.539
-0.394
-0.201
0.047
0.259
0.331
0.265
0.122
-0.028
-0.151
-0.235
-0.287
-0.319
-0.331
-0.330
-0.308
-0.272
-0.232
-0.199
-0.195
-0.221
-0.265
-0.313
-0.343
-0.369
-0.391
-0.423
-0.460
-0.495
-0.523
-0.540
-0.549
-0.547
-0.542
-0.539
-0.540
-0.544
-0.724
-0.726
-0.719
-0.701
-0.661
-0.588
-0.469
-0.268
-0.012
0.235
0.297
0.184
0.018
-0.106
-0.182
-0.233
-0.266
-0.285
-0.285
-0.266
-0.225
-0.174
-0.139
-0.135
-0.167
-0.217
-0.265
-0.283
-0.288
-0.304
-0.354
-0.429
-0.508
-0.565
-0.599
-0.614
-0.615
-0.609
-0.597
-0.589
-0.582
-0.721
-0.743
-0.765
-0.788
-0.814
-0.825
-0.811
-0.744
-0.542
-0.239
0.002
0.006
-0.066
-0.115
-0.146
-0.181
-0.216
-0.242
-0.254
-0.238
-0.203
-0.150
-0.112
-0.104
-0.139
-0.187
-0.206
-0.170
-0.102
-0.066
-0.150
-0.321
-0.480
-0.593
-0.655
-0.677
-0.676
-0.662
-0.646
-0.628
-0.612
-0.726
-0.766
-0.818
-0.886
-0.980
-1.109
-1.305
-1.648
-2.192
-2.500
-1.834
-0.889
-0.409
-0.197
-0.119
-0.121
-0.156
-0.199
-0.228
-0.235
-0.211
-0.168
-0.133
-0.129
-0.144
-0.157
-0.108
0.053
0.350
0.625
0.415
-0.053
-0.398
-0.604
-0.699
-0.734
-0.731
-0.713
-0.688
-0.662
-0.639
-0.733
-0.790
-0.865
-0.971
-1.129
-1.382
-1.853
-2.904
-5.651
-8.795
-6.969
-2.654
-0.907
-0.261
-0.068
-0.056
-0.103
-0.167
-0.220
-0.248
-0.247
-0.222
-0.200
-0.188
-0.178
-0.117
0.045
0.415
1.370
2.238
1.840
0.430
-0.278
-0.597
-0.734
-0.779
-0.778
-0.755
-0.725
-0.692
-0.663
-0.740
-0.806
-0.897
-1.030
-1.231
-1.566
-2.191
-3.691
-8.150
-11.513
-9.669
-3.734
-1.009
-0.115
0.062
0.015
-0.071
-0.154
-0.224
-0.273
-0.300
-0.304
-0.292
-0.270
-0.209
-0.059
0.251
0.780
2.204
3.654
2.501
0.746
-0.206
-0.598
-0.764
-0.817
-0.816
-0.790
-0.756
-0.719
-0.686
-0.740
-0.811
-0.908
-1.046
-1.252
-1.579
-2.152
-3.302
-5.727
-8.639
-6.523
-2.685
-0.415
0.317
0.224
0.046
-0.077
-0.173
-0.256
-0.318
-0.364
-0.383
-0.382
-0.353
-0.259
-0.019
0.395
0.882
1.612
2.340
1.897
0.448
-0.275
-0.625
-0.788
-0.846
-0.844
-0.819
-0.783
-0.745
-0.708
-0.734
-0.803
-0.896
-1.022
-1.201
-1.467
-1.870
-2.480
-3.305
-3.795
-3.061
-1.450
0.002
0.447
0.199
-0.020
-0.144
-0.232
-0.311
-0.379
-0.434
-0.462
-0.471
-0.444
-0.349
-0.118
0.266
0.619
0.772
0.803
0.498
-0.010
-0.424
-0.687
-0.823
-0.873
-0.872
-0.846
-0.809
-0.770
-0.729
-0.722
-0.786
-0.867
-0.973
-1.111
-1.294
-1.523
-1.801
-2.052
-2.063
-1.651
-0.942
-0.266
-0.040
-0.117
-0.194
-0.246
-0.311
-0.384
-0.455
-0.509
-0.543
-0.555
-0.549
-0.505
-0.368
-0.120
0.094
0.138
0.068
-0.107
-0.360
-0.601
-0.773
-0.871
-0.907
-0.902
-0.875
-0.837
-0.794
-0.752
-0.709
-0.764
-0.830
-0.911
-1.009
-1.120
-1.241
-1.345
-1.379
-1.286
-1.050
-0.758
-0.635
-0.672
-0.616
-0.402
-0.332
-0.362
-0.446
-0.530
-0.585
-0.613
-0.632
-0.656
-0.698
-0.694
-0.530
-0.373
-0.343
-0.392
-0.501
-0.639
-0.776
-0.881
-0.940
-0.957
-0.943
-0.911
-0.869
-0.824
-0.779
-0.694
-0.739
-0.793
-0.852
-0.913
-0.976
-1.022
-1.038
-0.993
-0.864
-0.692
-0.596
-0.786
-1.101
-0.860
-0.508
-0.288
-0.298
-0.460
-0.590
-0.660
-0.692
-0.713
-0.749
-0.829
-0.898
-0.769
-0.667
-0.674
-0.728
-0.800
-0.880
-0.954
-1.007
-1.031
-1.025
-0.999
-0.958
-0.911
-0.860
-0.811
-0.679
-0.718
-0.758
-0.799
-0.837
-0.866
-0.874
-0.844
-0.757
-0.605
-0.437
-0.399
-0.599
-0.842
-0.802
-0.432
-0.069
-0.085
-0.440
-0.654
-0.746
-0.786
-0.812
-0.844
-0.884
-0.876
-0.812
-0.847
-0.930
-1.005
-1.061
-1.109
-1.141
-1.156
-1.146
-1.119
-1.077
-1.023
-0.965
-0.905
-0.849
-0.668
-0.700
-0.731
-0.759
-0.780
-0.786
-0.773
-0.726
-0.627
-0.481
-0.330
-0.303
-0.445
-0.602
-0.617
-0.452
-0.154
-0.187
-0.545
-0.766
-0.870
-0.924
-0.960
-1.001
-1.025
-1.008
-1.001
-1.092
-1.204
-1.282
-1.335
-1.357
-1.362
-1.343
-1.302
-1.246
-1.179
-1.105
-1.032
-0.961
-0.894
-0.662
-0.689
-0.713
-0.730
-0.740
-0.734
-0.710
-0.659
-0.572
-0.459
-0.356
-0.356
-0.467
-0.594
-0.658
-0.632
-0.564
-0.616
-0.789
-0.939
-1.045
-1.122
-1.190
-1.259
-1.318
-1.350
-1.384
-1.465
-1.552
-1.620
-1.663
-1.667
-1.641
-1.584
-1.504
-1.411
-1.311
-1.211
-1.116
-1.028
-0.947
-0.659
-0.683
-0.703
-0.714
-0.716
-0.703
-0.674
-0.626
-0.555
-0.473
-0.414
-0.437
-0.548
-0.679
-0.773
-0.826
-0.861
-0.928
-1.031
-1.149
-1.264
-1.382
-1.511
-1.640
-1.747
-1.827
-1.873
-1.928
-2.000
-2.057
-2.100
-2.086
-2.019
-1.911
-1.772
-1.624
-1.479
-1.340
-1.216
-1.105
-1.006
-0.660
-0.683
-0.700
-0.709
-0.707
-0.688
-0.657
-0.612
-0.555
-0.490
-0.446
-0.488
-0.634
-0.787
-0.905
-0.991
-1.064
-1.143
-1.246
-1.372
-1.526
-1.715
-1.939
-2.173
-2.385
-2.499
-2.524
-2.525
-2.579
-2.659
-2.726
-2.692
-2.566
-2.363
-2.131
-1.895
-1.684
-1.495
-1.332
-1.193
-1.073
-0.665
-0.688
-0.706
-0.714
-0.709
-0.691
-0.659
-0.621
-0.578
-0.537
-0.516
-0.583
-0.746
-0.911
-1.041
-1.140
-1.227
-1.322
-1.441
-1.604
-1.819
-2.116
-2.505
-2.965
-3.368
-3.542
-3.440
-3.270
-3.321
-3.516
-3.670
-3.649
-3.388
-3.010
-2.599
-2.236
-1.926
-1.670
-1.460
-1.287
-1.144
-0.672
-0.698
-0.718
-0.728
-0.726
-0.710
-0.684
-0.658
-0.638
-0.636
-0.665
-0.753
-0.901
-1.051
-1.176
-1.276
-1.369
-1.479
-1.619
-1.825
-2.130
-2.583
-3.254
-4.133
-5.025
-5.333
-4.788
-4.098
-4.162
-4.796
-5.324
-5.281
-4.703
-3.933
-3.225
-2.644
-2.202
-1.863
-1.595
-1.386
-1.215
-0.682
-0.711
-0.735
-0.751
-0.755
-0.747
-0.733
-0.724
-0.729
-0.765
-0.831
-0.933
-1.062
-1.188
-1.297
-1.394
-1.492
-1.607
-1.771
-2.022
-2.419
-3.061
-4.088
-5.718
-7.781
-8.749
-6.780
-4.108
-4.781
-6.887
-8.551
-8.486
-6.942
-5.231
-3.978
-3.099
-2.489
-2.056
-1.728
-1.479
-1.283
-0.691
-0.724
-0.754
-0.777
-0.792
-0.799
-0.803
-0.811
-0.838
-0.894
-0.978
-1.080
-1.194
-1.302
-1.397
-1.485
-1.581
-1.703
-1.885
-2.166
-2.631
-3.414
-4.802
-7.311
-11.424
-14.364
-9.495
-4.669
-5.443
-10.685
-16.123
-15.623
-10.534
-6.835
-4.738
-3.528
-2.751
-2.226
-1.845
-1.562
-1.342
-0.700
-0.738
-0.773
-0.805
-0.833
-0.855
-0.873
-0.903
-0.943
-1.009
-1.091
-1.190
-1.289
-1.382
-1.465
-1.547
-1.638
-1.760
-1.942
-2.238
-2.720
-3.536
-4.989
-7.705
-12.391
-16.078
-11.707
-6.362
-8.111
-15.572
-25.843
-25.300
-14.469
-8.083
-5.295
-3.811
-2.936
-2.348
-1.932
-1.621
-1.385
-0.705
-0.748
-0.788
-0.829
-0.865
-0.900
-0.934
-0.975
-1.028
-1.093
-1.172
-1.259
-1.346
-1.427
-1.500
-1.573
-1.657
-1.776
-1.952
-2.229
-2.674
-3.399
-4.601
-6.591
-9.442
-11.348
-9.895
-8.047
-9.285
-15.170
-24.728
-24.159
-13.810
-8.070
-5.366
-3.890
-3.008
-2.406
-1.976
-1.656
-1.410
-0.708
-0.752
-0.798
-0.843
-0.887
-0.932
-0.976
-1.026
-1.083
-1.146
-1.218
-1.293
-1.367
-1.436
-1.502
-1.566
-1.644
-1.752
-1.910
-2.152
-2.527
-3.088
-3.952
-5.154
-6.522
-7.387
-7.327
-7.117
-8.062
-10.761
-14.026
-13.644
-9.940
-6.843
-4.955
-3.753
-2.950
-2.391
-1.972
-1.658
-1.412
-2.170
-2.360
-2.545
-2.725
-2.888
-2.978
-2.941
-2.758
-2.484
-2.174
-1.901
-1.672
-1.496
-1.371
-1.288
-1.240
-1.221
-1.230
-1.257
-1.299
-1.352
-1.408
-1.456
-1.487
-1.497
-1.480
-1.445
-1.397
-1.344
-1.288
-1.235
-1.184
-1.140
-1.096
-1.056
-1.017
-0.978
-0.938
-0.898
-0.857
-0.817
-2.697
-2.941
-3.163
-3.396
-3.645
-3.826
-3.779
-3.472
-3.024
-2.559
-2.154
-1.842
-1.612
-1.453
-1.353
-1.294
-1.269
-1.277
-1.309
-1.361
-1.424
-1.488
-1.548
-1.585
-1.598
-1.579
-1.538
-1.480
-1.417
-1.353
-1.294
-1.240
-1.190
-1.145
-1.101
-1.061
-1.021
-0.979
-0.938
-0.894
-0.850
-3.486
-3.766
-3.962
-4.195
-4.534
-4.819
-4.798
-4.310
-3.611
-2.936
-2.390
-1.989
-1.709
-1.520
-1.399
-1.331
-1.304
-1.311
-1.347
-1.404
-1.471
-1.547
-1.614
-1.659
-1.671
-1.654
-1.606
-1.543
-1.473
-1.405
-1.340
-1.282
-1.230
-1.182
-1.138
-1.098
-1.056
-1.015
-0.971
-0.926
-0.880
-4.726
-5.014
-5.006
-5.040
-5.333
-5.708
-5.693
-5.041
-4.077
-3.212
-2.558
-2.090
-1.770
-1.557
-1.425
-1.349
-1.319
-1.326
-1.361
-1.421
-1.495
-1.573
-1.640
-1.688
-1.706
-1.686
-1.641
-1.576
-1.505
-1.435
-1.368
-1.306
-1.250
-1.202
-1.159
-1.119
-1.082
-1.042
-0.998
-0.953
-0.905
-6.850
-7.087
-6.429
-5.773
-5.670
-5.955
-5.937
-5.223
-4.208
-3.303
-2.605
-2.120
-1.785
-1.564
-1.424
-1.345
-1.313
-1.317
-1.352
-1.408
-1.480
-1.556
-1.626
-1.674
-1.689
-1.677
-1.634
-1.576
-1.509
-1.437
-1.369
-1.305
-1.248
-1.198
-1.158
-1.124
-1.090
-1.056
-1.018
-0.971
-0.922
-10.506
-10.665
-8.297
-6.236
-5.310
-5.258
-5.242
-4.742
-3.944
-3.152
-2.528
-2.066
-1.748
-1.530
-1.394
-1.317
-1.284
-1.288
-1.317
-1.368
-1.433
-1.502
-1.562
-1.608
-1.625
-1.618
-1.584
-1.536
-1.478
-1.414
-1.343
-1.270
-1.203
-1.152
-1.118
-1.096
-1.078
-1.052
-1.019
-0.978
-0.930
-14.291
-14.351
-9.789
-6.189
-4.513
-4.138
-4.155
-3.940
-3.444
-2.871
-2.361
-1.956
-1.666
-1.464
-1.339
-1.265
-1.235
-1.235
-1.262
-1.304
-1.356
-1.412
-1.463
-1.503
-1.524
-1.521
-1.502
-1.468
-1.418
-1.355
-1.273
-1.179
-1.095
-1.034
-1.014
-1.017
-1.021
-1.020
-1.000
-0.968
-0.925
-12.882
-12.862
-8.845
-5.518
-3.743
-3.268
-3.290
-3.249
-2.957
-2.564
-2.154
-1.809
-1.554
-1.372
-1.258
-1.194
-1.166
-1.167
-1.185
-1.220
-1.259
-1.304
-1.344
-1.374
-1.392
-1.399
-1.392
-1.373
-1.332
-1.258
-1.151
-0.999
-0.851
-0.770
-0.781
-0.845
-0.902
-0.939
-0.948
-0.930
-0.898
-8.408
-8.348
-6.450
-4.425
-3.159
-2.705
-2.712
-2.746
-2.582
-2.271
-1.925
-1.633
-1.410
-1.258
-1.160
-1.105
-1.083
-1.084
-1.099
-1.122
-1.151
-1.181
-1.209
-1.233
-1.249
-1.261
-1.265
-1.254
-1.216
-1.128
-0.954
-0.670
-0.317
-0.151
-0.292
-0.507
-0.665
-0.772
-0.831
-0.852
-0.841
-5.265
-5.203
-4.373
-3.312
-2.505
-2.133
-2.135
-2.235
-2.168
-1.947
-1.674
-1.432
-1.249
-1.125
-1.048
-1.008
-0.991
-0.993
-1.003
-1.017
-1.036
-1.054
-1.071
-1.088
-1.103
-1.119
-1.127
-1.122
-1.082
-0.967
-0.699
-0.121
1.006
1.522
0.716
0.053
-0.250
-0.471
-0.630
-0.712
-0.744
-3.473
-3.403
-2.983
-2.387
-1.776
-1.334
-1.083
-1.162
-1.404
-1.467
-1.348
-1.201
-1.076
-0.986
-0.932
-0.905
-0.898
-0.898
-0.905
-0.913
-0.921
-0.930
-0.939
-0.948
-0.960
-0.974
-0.985
-0.981
-0.942
-0.807
-0.470
0.418
2.110
3.155
1.960
0.779
0.416
0.008
-0.311
-0.487
-0.587
-2.433
-2.366
-2.104
-1.680
-1.111
-0.258
1.179
1.289
0.016
-0.792
-0.965
-0.942
-0.891
-0.844
-0.817
-0.805
-0.802
-0.804
-0.808
-0.810
-0.811
-0.811
-0.812
-0.816
-0.824
-0.835
-0.846
-0.844
-0.805
-0.679
-0.370
0.371
1.880
2.443
1.823
1.238
1.098
0.536
0.127
-0.116
-0.341
-1.810
-1.741
-1.542
-1.203
-0.646
0.578
2.621
3.362
1.534
-0.174
-0.583
-0.692
-0.712
-0.711
-0.709
-0.709
-0.712
-0.715
-0.715
-0.711
-0.706
-0.699
-0.694
-0.694
-0.698
-0.705
-0.714
-0.715
-0.684
-0.591
-0.376
0.025
0.611
0.985
0.915
0.989
1.026
0.785
0.900
0.707
0.062
-1.408
-1.340
-1.179
-0.907
-0.449
0.454
2.179
2.499
1.268
0.178
-0.271
-0.467
-0.553
-0.590
-0.610
-0.622
-0.628
-0.631
-0.628
-0.620
-0.608
-0.597
-0.587
-0.581
-0.581
-0.587
-0.597
-0.603
-0.588
-0.532
-0.407
-0.203
0.035
0.220
0.328
0.445
0.536
0.766
1.302
1.383
0.493
-1.142
-1.082
-0.958
-0.746
-0.414
0.102
0.821
1.376
1.285
0.571
0.002
-0.281
-0.417
-0.485
-0.522
-0.543
-0.552
-0.555
-0.547
-0.534
-0.516
-0.499
-0.483
-0.477
-0.478
-0.485
-0.498
-0.511
-0.513
-0.488
-0.425
-0.327
-0.208
-0.108
-0.024
0.058
0.150
0.402
0.924
0.894
0.276
-0.966
-0.918
-0.818
-0.656
-0.417
-0.048
0.569
1.623
2.115
1.311
0.252
-0.145
-0.318
-0.400
-0.448
-0.473
-0.484
-0.484
-0.473
-0.454
-0.428
-0.401
-0.381
-0.373
-0.378
-0.395
-0.417
-0.441
-0.459
-0.459
-0.436
-0.392
-0.336
-0.279
-0.229
-0.179
-0.119
-0.011
0.137
0.126
-0.119
-0.854
-0.814
-0.740
-0.621
-0.439
-0.153
0.403
1.480
2.077
1.307
0.294
-0.089
-0.251
-0.337
-0.385
-0.412
-0.423
-0.422
-0.406
-0.378
-0.339
-0.301
-0.273
-0.264
-0.279
-0.313
-0.353
-0.393
-0.425
-0.442
-0.443
-0.432
-0.408
-0.383
-0.357
-0.331
-0.301
-0.260
-0.234
-0.254
-0.330
-0.781
-0.755
-0.705
-0.622
-0.494
-0.299
0.033
0.565
0.927
0.536
0.116
-0.102
-0.222
-0.290
-0.332
-0.356
-0.367
-0.364
-0.343
-0.307
-0.251
-0.195
-0.152
-0.141
-0.175
-0.237
-0.303
-0.362
-0.406
-0.434
-0.449
-0.456
-0.456
-0.453
-0.445
-0.433
-0.420
-0.407
-0.402
-0.413
-0.441
-0.738
-0.728
-0.701
-0.655
-0.582
-0.472
-0.314
-0.125
-0.006
-0.025
-0.109
-0.178
-0.227
-0.262
-0.286
-0.299
-0.309
-0.309
-0.289
-0.242
-0.164
-0.079
-0.014
-0.010
-0.069
-0.168
-0.270
-0.344
-0.390
-0.419
-0.441
-0.465
-0.488
-0.503
-0.510
-0.510
-0.505
-0.499
-0.495
-0.498
-0.505
-0.717
-0.722
-0.723
-0.713
-0.696
-0.671
-0.635
-0.596
-0.566
-0.517
-0.456
-0.374
-0.308
-0.261
-0.238
-0.234
-0.247
-0.253
-0.240
-0.187
-0.098
0.020
0.113
0.121
0.026
-0.118
-0.251
-0.330
-0.356
-0.366
-0.396
-0.445
-0.496
-0.537
-0.561
-0.571
-0.570
-0.565
-0.557
-0.552
-0.549
-0.709
-0.731
-0.759
-0.790
-0.836
-0.909
-1.020
-1.213
-1.461
-1.563
-1.305
-0.873
-0.516
-0.289
-0.183
-0.149
-0.161
-0.190
-0.194
-0.158
-0.061
0.068
0.181
0.184
0.062
-0.114
-0.248
-0.283
-0.243
-0.213
-0.254
-0.358
-0.472
-0.553
-0.601
-0.620
-0.623
-0.617
-0.606
-0.593
-0.582
-0.711
-0.750
-0.801
-0.871
-0.983
-1.168
-1.517
-2.221
-3.477
-4.622
-3.745
-2.006
-0.891
-0.330
-0.086
-0.017
-0.051
-0.114
-0.154
-0.150
-0.078
0.030
0.131
0.126
0.006
-0.149
-0.227
-0.155
0.050
0.227
0.115
-0.166
-0.402
-0.551
-0.630
-0.663
-0.669
-0.660
-0.645
-0.628
-0.610
-0.716
-0.767
-0.838
-0.943
-1.109
-1.410
-2.033
-3.524
-7.825
-11.526
-9.666
-3.889
-1.234
-0.234
0.103
0.155
0.075
-0.035
-0.119
-0.163
-0.145
-0.086
-0.026
-0.031
-0.115
-0.163
-0.077
0.188
0.689
1.282
0.906
0.145
-0.308
-0.540
-0.654
-0.699
-0.708
-0.697
-0.679
-0.656
-0.634
-0.717
-0.779
-0.864
-0.988
-1.190
-1.547
-2.300
-4.221
-10.263
-16.746
-11.937
-4.660
-0.799
0.386
0.445
0.329
0.169
0.025
-0.099
-0.185
-0.225
-0.224
-0.209
-0.213
-0.206
-0.057
0.357
0.878
1.414
2.057
1.545
0.322
-0.270
-0.546
-0.678
-0.732
-0.742
-0.730
-0.708
-0.683
-0.656
-0.715
-0.780
-0.869
-0.998
-1.192
-1.535
-2.187
-3.579
-6.920
-10.541
-8.465
-2.624
0.889
1.751
0.905
0.406
0.176
0.021
-0.108
-0.219
-0.304
-0.348
-0.362
-0.349
-0.256
0.132
1.170
2.035
1.636
1.477
0.910
0.144
-0.333
-0.585
-0.713
-0.765
-0.774
-0.762
-0.737
-0.708
-0.678
-0.709
-0.772
-0.854
-0.972
-1.141
-1.405
-1.835
-2.547
-3.569
-4.265
-3.290
-0.839
1.562
2.015
0.928
0.305
0.081
-0.054
-0.172
-0.289
-0.384
-0.440
-0.466
-0.455
-0.341
0.083
1.124
1.874
1.217
0.626
0.217
-0.176
-0.468
-0.656
-0.757
-0.802
-0.807
-0.792
-0.766
-0.734
-0.701
-0.698
-0.756
-0.829
-0.925
-1.054
-1.231
-1.477
-1.784
-2.080
-2.113
-1.632
-0.601
0.615
0.804
0.319
0.044
-0.077
-0.173
-0.284
-0.394
-0.472
-0.516
-0.543
-0.553
-0.529
-0.334
0.156
0.507
0.317
0.016
-0.231
-0.446
-0.625
-0.749
-0.821
-0.848
-0.847
-0.827
-0.796
-0.761
-0.725
-0.684
-0.734
-0.795
-0.869
-0.961
-1.070
-1.195
-1.312
-1.381
-1.311
-1.047
-0.665
-0.365
-0.374
-0.325
-0.223
-0.194
-0.258
-0.385
-0.501
-0.558
-0.571
-0.583
-0.642
-0.825
-0.890
-0.679
-0.347
-0.321
-0.427
-0.553
-0.677
-0.781
-0.856
-0.896
-0.906
-0.895
-0.868
-0.832
-0.793
-0.753
-0.669
-0.711
-0.758
-0.814
-0.874
-0.936
-0.993
-1.029
-1.010
-0.928
-0.787
-0.658
-0.694
-0.785
-0.670
-0.334
-0.087
-0.122
-0.389
-0.572
-0.618
-0.602
-0.601
-0.681
-0.981
-1.209
-1.042
-0.765
-0.700
-0.743
-0.813
-0.883
-0.939
-0.977
-0.990
-0.983
-0.957
-0.921
-0.876
-0.830
-0.785
-0.655
-0.691
-0.728
-0.767
-0.803
-0.836
-0.855
-0.849
-0.807
-0.728
-0.635
-0.591
-0.654
-0.779
-0.634
-0.231
0.198
0.170
-0.280
-0.591
-0.663
-0.647
-0.632
-0.697
-0.890
-1.111
-1.060
-0.949
-0.951
-0.993
-1.045
-1.089
-1.114
-1.120
-1.109
-1.080
-1.036
-0.986
-0.931
-0.876
-0.823
-0.644
-0.673
-0.703
-0.731
-0.752
-0.766
-0.765
-0.742
-0.693
-0.622
-0.557
-0.536
-0.576
-0.619
-0.558
-0.275
0.112
0.079
-0.356
-0.662
-0.744
-0.749
-0.742
-0.793
-0.908
-1.018
-1.074
-1.122
-1.181
-1.240
-1.288
-1.316
-1.319
-1.300
-1.261
-1.204
-1.139
-1.070
-0.999
-0.931
-0.866
-0.636
-0.662
-0.685
-0.704
-0.717
-0.720
-0.709
-0.683
-0.639
-0.584
-0.543
-0.540
-0.578
-0.623
-0.621
-0.533
-0.364
-0.406
-0.653
-0.816
-0.891
-0.920
-0.949
-1.009
-1.107
-1.201
-1.280
-1.365
-1.453
-1.531
-1.586
-1.607
-1.586
-1.533
-1.457
-1.366
-1.267
-1.173
-1.081
-0.996
-0.918
-0.631
-0.655
-0.674
-0.688
-0.695
-0.693
-0.680
-0.655
-0.620
-0.582
-0.560
-0.576
-0.628
-0.689
-0.731
-0.743
-0.753
-0.807
-0.906
-1.006
-1.085
-1.150
-1.222
-1.316
-1.425
-1.514
-1.596
-1.680
-1.796
-1.907
-1.984
-2.003
-1.954
-1.849
-1.716
-1.572
-1.430
-1.297
-1.176
-1.069
-0.975
-0.630
-0.652
-0.670
-0.682
-0.686
-0.683
-0.670
-0.647
-0.622
-0.600
-0.597
-0.628
-0.698
-0.777
-0.845
-0.901
-0.955
-1.022
-1.108
-1.207
-1.314
-1.435
-1.575
-1.727
-1.864
-1.949
-1.987
-2.069
-2.229
-2.418
-2.567
-2.586
-2.486
-2.297
-2.064
-1.834
-1.626
-1.443
-1.286
-1.153
-1.038
-0.632
-0.654
-0.672
-0.684
-0.688
-0.685
-0.675
-0.661
-0.647
-0.641
-0.653
-0.703
-0.782
-0.873
-0.957
-1.030
-1.103
-1.186
-1.286
-1.412
-1.569
-1.770
-2.023
-2.285
-2.502
-2.537
-2.459
-2.475
-2.748
-3.171
-3.491
-3.535
-3.320
-2.940
-2.528
-2.166
-1.857
-1.609
-1.406
-1.240
-1.102
-0.637
-0.660
-0.679
-0.694
-0.700
-0.700
-0.695
-0.690
-0.692
-0.705
-0.737
-0.797
-0.883
-0.973
-1.062
-1.143
-1.225
-1.322
-1.444
-1.610
-1.837
-2.158
-2.577
-3.053
-3.440
-3.380
-2.870
-2.537
-3.202
-4.346
-5.185
-5.290
-4.690
-3.888
-3.148
-2.563
-2.121
-1.787
-1.529
-1.330
-1.167
-0.643
-0.668
-0.691
-0.708
-0.720
-0.726
-0.730
-0.736
-0.753
-0.783
-0.832
-0.901
-0.982
-1.071
-1.156
-1.239
-1.328
-1.437
-1.581
-1.787
-2.090
-2.535
-3.166
-3.976
-4.689
-4.506
-2.369
-0.734
-2.769
-6.519
-8.916
-9.007
-7.184
-5.281
-3.903
-3.002
-2.392
-1.964
-1.649
-1.413
-1.228
-0.650
-0.678
-0.704
-0.727
-0.745
-0.760
-0.774
-0.792
-0.820
-0.863
-0.920
-0.992
-1.072
-1.152
-1.233
-1.314
-1.405
-1.520
-1.681
-1.917
-2.274
-2.815
-3.640
-4.792
-5.973
-5.769
-2.198
2.147
-3.297
-11.172
-20.164
-19.510
-11.771
-7.076
-4.689
-3.410
-2.631
-2.113
-1.751
-1.484
-1.278
-0.655
-0.687
-0.717
-0.745
-0.771
-0.794
-0.818
-0.846
-0.885
-0.935
-0.995
-1.064
-1.138
-1.211
-1.286
-1.364
-1.456
-1.573
-1.739
-1.988
-2.365
-2.935
-3.832
-5.091
-6.462
-6.681
-3.610
-2.280
-5.876
-18.643
-32.242
-30.676
-17.408
-8.484
-5.241
-3.684
-2.792
-2.218
-1.825
-1.535
-1.317
-0.659
-0.693
-0.727
-0.760
-0.793
-0.825
-0.857
-0.893
-0.936
-0.988
-1.048
-1.112
-1.181
-1.250
-1.315
-1.389
-1.474
-1.591
-1.752
-1.990
-2.344
-2.880
-3.661
-4.730
-5.829
-6.350
-5.697
-5.512
-8.483
-17.744
-29.187
-28.515
-16.293
-8.388
-5.258
-3.724
-2.834
-2.253
-1.855
-1.560
-1.334
-0.659
-0.696
-0.733
-0.770
-0.807
-0.844
-0.882
-0.925
-0.970
-1.022
-1.078
-1.138
-1.199
-1.260
-1.321
-1.388
-1.470
-1.577
-1.723
-1.936
-2.244
-2.676
-3.278
-4.025
-4.798
-5.279
-5.431
-5.878
-7.557
-11.367
-16.362
-15.898
-10.666
-6.897
-4.777
-3.536
-2.755
-2.226
-1.841
-1.555
-1.333
-1.971
-2.122
-2.253
-2.365
-2.453
-2.489
-2.448
-2.321
-2.135
-1.924
-1.729
-1.557
-1.428
-1.334
-1.276
-1.250
-1.253
-1.283
-1.338
-1.413
-1.499
-1.588
-1.666
-1.715
-1.728
-1.697
-1.632
-1.550
-1.457
-1.369
-1.285
-1.211
-1.145
-1.085
-1.032
-0.983
-0.937
-0.893
-0.850
-0.810
-0.771
-2.396
-2.577
-2.725
-2.858
-2.961
-3.010
-2.951
-2.770
-2.487
-2.188
-1.919
-1.696
-1.528
-1.411
-1.337
-1.305
-1.307
-1.342
-1.407
-1.494
-1.600
-1.710
-1.811
-1.873
-1.889
-1.850
-1.767
-1.666
-1.556
-1.451
-1.357
-1.273
-1.199
-1.132
-1.074
-1.022
-0.973
-0.927
-0.882
-0.839
-0.797
-2.977
-3.184
-3.315
-3.419
-3.514
-3.571
-3.496
-3.223
-2.846
-2.443
-2.096
-1.813
-1.610
-1.468
-1.382
-1.343
-1.344
-1.381
-1.453
-1.553
-1.675
-1.801
-1.921
-1.995
-2.013
-1.969
-1.877
-1.757
-1.634
-1.520
-1.414
-1.321
-1.239
-1.168
-1.108
-1.051
-1.002
-0.953
-0.908
-0.863
-0.819
-3.778
-3.994
-4.019
-3.987
-4.009
-4.044
-3.926
-3.588
-3.119
-2.639
-2.222
-1.898
-1.660
-1.502
-1.407
-1.361
-1.362
-1.399
-1.474
-1.577
-1.705
-1.842
-1.971
-2.055
-2.071
-2.027
-1.932
-1.809
-1.680
-1.561
-1.450
-1.353
-1.265
-1.189
-1.124
-1.069
-1.017
-0.970
-0.926
-0.880
-0.836
-4.909
-5.102
-4.855
-4.521
-4.297
-4.225
-4.094
-3.730
-3.226
-2.723
-2.278
-1.928
-1.680
-1.509
-1.407
-1.357
-1.354
-1.392
-1.462
-1.562
-1.690
-1.825
-1.944
-2.028
-2.052
-2.008
-1.921
-1.808
-1.692
-1.575
-1.465
-1.363
-1.269
-1.187
-1.119
-1.063
-1.016
-0.972
-0.930
-0.888
-0.844
-6.243
-6.388
-5.716
-4.859
-4.334
-4.097
-3.926
-3.630
-3.180
-2.697
-2.259
-1.911
-1.654
-1.482
-1.376
-1.326
-1.323
-1.356
-1.420
-1.511
-1.623
-1.738
-1.843
-1.919
-1.945
-1.913
-1.852
-1.760
-1.663
-1.561
-1.452
-1.339
-1.236
-1.142
-1.075
-1.024
-0.987
-0.953
-0.918
-0.882
-0.841
-7.201
-7.296
-6.172
-4.920
-4.137
-3.806
-3.656
-3.429
-3.065
-2.620
-2.199
-1.852
-1.596
-1.423
-1.320
-1.273
-1.268
-1.296
-1.351
-1.426
-1.516
-1.610
-1.692
-1.756
-1.776
-1.766
-1.730
-1.675
-1.606
-1.516
-1.402
-1.272
-1.136
-1.029
-0.965
-0.932
-0.915
-0.901
-0.883
-0.854
-0.824
-6.805
-6.856
-5.818
-4.594
-3.805
-3.544
-3.502
-3.378
-3.042
-2.578
-2.128
-1.767
-1.504
-1.336
-1.237
-1.196
-1.190
-1.216
-1.261
-1.318
-1.386
-1.453
-1.514
-1.554
-1.582
-1.588
-1.581
-1.557
-1.517
-1.438
-1.304
-1.120
-0.914
-0.770
-0.728
-0.746
-0.779
-0.802
-0.811
-0.805
-0.788
-5.416
-5.448
-4.783
-3.966
-3.482
-3.409
-3.599
-3.611
-3.202
-2.600
-2.056
-1.655
-1.388
-1.225
-1.135
-1.100
-1.100
-1.122
-1.156
-1.196
-1.240
-1.284
-1.322
-1.352
-1.377
-1.397
-1.411
-1.422
-1.403
-1.325
-1.135
-0.813
-0.422
-0.196
-0.263
-0.423
-0.553
-0.639
-0.694
-0.719
-0.725
-3.984
-4.035
-3.684
-3.257
-3.066
-3.263
-3.788
-3.968
-3.400
-2.574
-1.930
-1.510
-1.245
-1.094
-1.021
-0.995
-0.997
-1.018
-1.041
-1.068
-1.092
-1.115
-1.136
-1.155
-1.178
-1.203
-1.233
-1.261
-1.260
-1.168
-0.893
-0.317
0.668
1.243
0.594
0.056
-0.227
-0.401
-0.515
-0.589
-0.630
-2.936
-2.951
-2.785
-2.573
-2.509
-2.744
-3.260
-3.497
-3.008
-2.252
-1.673
-1.303
-1.077
-0.955
-0.899
-0.885
-0.894
-0.909
-0.927
-0.940
-0.949
-0.958
-0.965
-0.971
-0.988
-1.012
-1.047
-1.082
-1.086
-0.980
-0.642
0.202
1.818
2.441
1.622
0.538
0.139
-0.104
-0.277
-0.402
-0.492
-2.208
-2.209
-2.107
-1.951
-1.807
-1.595
-0.906
-0.743
-1.482
-1.528
-1.263
-1.049
-0.901
-0.817
-0.785
-0.783
-0.791
-0.804
-0.812
-0.816
-0.814
-0.811
-0.804
-0.808
-0.814
-0.834
-0.864
-0.898
-0.900
-0.800
-0.487
0.249
1.747
2.247
1.488
0.727
0.411
0.191
0.032
-0.123
-0.295
-1.703
-1.689
-1.607
-1.448
-1.182
-0.448
1.004
1.305
0.193
-0.711
-0.819
-0.778
-0.726
-0.692
-0.683
-0.687
-0.698
-0.705
-0.707
-0.701
-0.691
-0.676
-0.666
-0.660
-0.658
-0.671
-0.695
-0.722
-0.727
-0.657
-0.434
0.004
0.612
0.959
0.806
0.587
0.461
0.405
0.470
0.371
-0.024
-1.363
-1.337
-1.251
-1.092
-0.802
-0.173
1.156
1.627
0.513
-0.191
-0.454
-0.542
-0.572
-0.581
-0.590
-0.603
-0.612
-0.615
-0.610
-0.595
-0.575
-0.554
-0.538
-0.525
-0.522
-0.528
-0.546
-0.573
-0.585
-0.547
-0.421
-0.190
0.088
0.276
0.322
0.312
0.321
0.459
0.896
0.826
0.209
-1.124
-1.092
-1.017
-0.875
-0.635
-0.227
0.345
0.773
0.693
0.229
-0.159
-0.357
-0.447
-0.491
-0.515
-0.530
-0.538
-0.537
-0.523
-0.498
-0.470
-0.441
-0.417
-0.400
-0.398
-0.404
-0.424
-0.455
-0.480
-0.478
-0.420
-0.310
-0.175
-0.060
0.010
0.053
0.110
0.267
0.588
0.592
0.106
-0.959
-0.929
-0.861
-0.742
-0.559
-0.255
0.226
1.114
1.378
0.778
0.061
-0.234
-0.360
-0.420
-0.451
-0.470
-0.474
-0.466
-0.445
-0.410
-0.369
-0.326
-0.295
-0.277
-0.277
-0.298
-0.328
-0.372
-0.413
-0.437
-0.425
-0.380
-0.315
-0.247
-0.195
-0.150
-0.100
-0.020
0.069
0.036
-0.138
-0.849
-0.823
-0.771
-0.680
-0.533
-0.294
0.127
1.040
1.327
0.797
0.093
-0.192
-0.313
-0.371
-0.401
-0.415
-0.416
-0.404
-0.373
-0.326
-0.263
-0.199
-0.153
-0.133
-0.155
-0.205
-0.265
-0.331
-0.386
-0.424
-0.438
-0.426
-0.398
-0.365
-0.331
-0.299
-0.268
-0.234
-0.215
-0.239
-0.307
-0.776
-0.759
-0.724
-0.660
-0.559
-0.403
-0.141
0.239
0.453
0.209
-0.085
-0.240
-0.314
-0.346
-0.359
-0.364
-0.361
-0.347
-0.309
-0.244
-0.152
-0.045
0.034
0.056
-0.007
-0.109
-0.224
-0.323
-0.392
-0.436
-0.460
-0.463
-0.457
-0.442
-0.425
-0.406
-0.389
-0.376
-0.371
-0.383
-0.411
-0.732
-0.727
-0.711
-0.678
-0.629
-0.549
-0.440
-0.314
-0.256
-0.290
-0.350
-0.367
-0.358
-0.336
-0.317
-0.310
-0.303
-0.291
-0.251
-0.166
-0.027
0.148
0.286
0.310
0.189
-0.014
-0.212
-0.351
-0.427
-0.462
-0.480
-0.490
-0.496
-0.497
-0.493
-0.485
-0.477
-0.469
-0.464
-0.468
-0.478
-0.707
-0.715
-0.723
-0.724
-0.721
-0.726
-0.733
-0.763
-0.800
-0.813
-0.748
-0.612
-0.455
-0.339
-0.259
-0.224
-0.224
-0.226
-0.198
-0.101
0.085
0.352
0.588
0.636
0.409
0.045
-0.251
-0.420
-0.480
-0.488
-0.489
-0.501
-0.519
-0.534
-0.543
-0.545
-0.541
-0.534
-0.528
-0.524
-0.523
-0.697
-0.719
-0.748
-0.785
-0.839
-0.930
-1.079
-1.320
-1.601
-1.730
-1.528
-1.072
-0.641
-0.332
-0.149
-0.078
-0.099
-0.142
-0.151
-0.074
0.136
0.470
0.813
0.871
0.515
0.001
-0.376
-0.542
-0.530
-0.472
-0.448
-0.471
-0.518
-0.557
-0.580
-0.591
-0.591
-0.585
-0.575
-0.566
-0.557
-0.694
-0.732
-0.780
-0.849
-0.959
-1.150
-1.490
-2.107
-3.050
-3.741
-3.205
-1.918
-0.891
-0.259
0.087
0.192
0.113
-0.016
-0.092
-0.079
0.087
0.395
0.719
0.749
0.342
-0.212
-0.579
-0.637
-0.494
-0.341
-0.311
-0.391
-0.489
-0.566
-0.609
-0.628
-0.632
-0.624
-0.613
-0.599
-0.584
-0.695
-0.743
-0.807
-0.905
-1.067
-1.342
-1.889
-3.037
-5.375
-8.125
-6.345
-2.994
-0.993
0.024
0.513
0.604
0.396
0.147
-0.019
-0.090
-0.042
0.136
0.333
0.311
-0.026
-0.454
-0.625
-0.494
-0.230
-0.020
-0.061
-0.268
-0.450
-0.567
-0.632
-0.661
-0.666
-0.659
-0.644
-0.627
-0.608
-0.694
-0.749
-0.824
-0.938
-1.122
-1.441
-2.078
-3.456
-6.708
-10.311
-8.318
-3.153
-0.276
0.837
1.044
0.944
0.602
0.295
0.079
-0.087
-0.167
-0.150
-0.094
-0.150
-0.331
-0.392
0.049
0.606
0.459
0.342
0.122
-0.192
-0.435
-0.581
-0.658
-0.691
-0.699
-0.690
-0.674
-0.652
-0.631
-0.692
-0.749
-0.827
-0.942
-1.121
-1.420
-1.959
-3.009
-4.934
-6.772
-5.188
-1.490
1.506
2.308
1.477
0.913
0.579
0.345
0.149
-0.074
-0.253
-0.343
-0.379
-0.425
-0.427
-0.015
1.483
2.413
1.672
0.485
0.060
-0.254
-0.477
-0.616
-0.691
-0.725
-0.731
-0.720
-0.701
-0.677
-0.652
-0.683
-0.739
-0.814
-0.916
-1.069
-1.300
-1.668
-2.242
-2.965
-3.318
-2.499
-0.174
2.235
2.528
1.357
0.634
0.377
0.227
0.079
-0.146
-0.340
-0.459
-0.515
-0.543
-0.465
0.090
1.669
2.645
1.658
0.291
-0.152
-0.397
-0.567
-0.677
-0.738
-0.763
-0.766
-0.752
-0.730
-0.703
-0.675
-0.672
-0.723
-0.788
-0.874
-0.990
-1.151
-1.361
-1.628
-1.863
-1.847
-1.372
-0.338
1.030
1.203
0.572
0.247
0.112
0.004
-0.147
-0.328
-0.453
-0.515
-0.552
-0.589
-0.590
-0.346
0.403
0.959
0.397
-0.137
-0.403
-0.565
-0.681
-0.755
-0.797
-0.813
-0.807
-0.788
-0.762
-0.732
-0.699
-0.658
-0.703
-0.758
-0.824
-0.907
-1.007
-1.119
-1.230
-1.286
-1.215
-0.962
-0.552
-0.164
-0.016
-0.048
-0.074
-0.101
-0.201
-0.405
-0.596
-0.592
-0.530
-0.508
-0.575
-0.781
-0.891
-0.680
-0.353
-0.370
-0.511
-0.636
-0.733
-0.800
-0.847
-0.870
-0.872
-0.857
-0.832
-0.799
-0.764
-0.727
-0.645
-0.683
-0.727
-0.776
-0.831
-0.889
-0.945
-0.983
-0.984
-0.917
-0.786
-0.625
-0.507
-0.454
-0.372
-0.239
-0.133
-0.221
-0.535
-0.775
-0.660
-0.482
-0.373
-0.444
-0.834
-1.117
-1.035
-0.786
-0.733
-0.777
-0.838
-0.895
-0.935
-0.956
-0.959
-0.945
-0.920
-0.884
-0.844
-0.801
-0.758
-0.631
-0.664
-0.698
-0.734
-0.770
-0.804
-0.827
-0.832
-0.812
-0.759
-0.687
-0.622
-0.586
-0.561
-0.469
-0.259
0.056
-0.003
-0.430
-0.661
-0.606
-0.419
-0.230
-0.278
-0.623
-0.996
-1.013
-0.941
-0.942
-0.983
-1.028
-1.066
-1.084
-1.085
-1.070
-1.038
-0.997
-0.948
-0.897
-0.846
-0.795
-0.620
-0.648
-0.675
-0.701
-0.724
-0.743
-0.750
-0.741
-0.717
-0.677
-0.635
-0.608
-0.598
-0.584
-0.518
-0.337
-0.035
-0.075
-0.436
-0.622
-0.612
-0.474
-0.309
-0.339
-0.596
-0.845
-0.978
-1.052
-1.115
-1.182
-1.232
-1.263
-1.267
-1.249
-1.208
-1.155
-1.094
-1.028
-0.962
-0.898
-0.838
-0.612
-0.636
-0.658
-0.678
-0.693
-0.702
-0.701
-0.690
-0.670
-0.643
-0.620
-0.612
-0.619
-0.625
-0.603
-0.531
-0.434
-0.466
-0.621
-0.721
-0.722
-0.650
-0.576
-0.612
-0.769
-0.945
-1.085
-1.195
-1.306
-1.404
-1.480
-1.514
-1.505
-1.459
-1.390
-1.305
-1.215
-1.124
-1.038
-0.958
-0.886
-0.606
-0.628
-0.647
-0.663
-0.674
-0.680
-0.677
-0.667
-0.652
-0.636
-0.630
-0.637
-0.660
-0.686
-0.702
-0.704
-0.708
-0.747
-0.817
-0.872
-0.887
-0.865
-0.843
-0.888
-1.003
-1.119
-1.227
-1.364
-1.529
-1.695
-1.812
-1.862
-1.830
-1.747
-1.629
-1.495
-1.364
-1.239
-1.128
-1.027
-0.939
-0.604
-0.624
-0.642
-0.656
-0.666
-0.669
-0.668
-0.662
-0.655
-0.650
-0.655
-0.678
-0.715
-0.757
-0.800
-0.836
-0.875
-0.926
-0.986
-1.041
-1.081
-1.090
-1.101
-1.162
-1.249
-1.296
-1.342
-1.509
-1.789
-2.083
-2.304
-2.372
-2.307
-2.149
-1.947
-1.735
-1.545
-1.373
-1.228
-1.104
-0.996
-0.605
-0.624
-0.642
-0.656
-0.666
-0.670
-0.671
-0.671
-0.672
-0.679
-0.697
-0.730
-0.779
-0.834
-0.890
-0.944
-1.000
-1.063
-1.140
-1.218
-1.299
-1.369
-1.436
-1.535
-1.585
-1.491
-1.399
-1.577
-2.088
-2.676
-3.088
-3.209
-3.045
-2.731
-2.364
-2.035
-1.755
-1.524
-1.338
-1.183
-1.055
-0.606
-0.627
-0.646
-0.661
-0.673
-0.682
-0.688
-0.693
-0.703
-0.721
-0.750
-0.793
-0.849
-0.909
-0.972
-1.037
-1.105
-1.182
-1.275
-1.390
-1.530
-1.694
-1.876
-2.054
-2.075
-1.793
-1.355
-1.443
-2.396
-3.625
-4.507
-4.671
-4.252
-3.568
-2.913
-2.393
-1.990
-1.685
-1.450
-1.263
-1.114
-0.610
-0.632
-0.653
-0.671
-0.687
-0.699
-0.711
-0.725
-0.744
-0.770
-0.809
-0.858
-0.917
-0.980
-1.045
-1.114
-1.190
-1.281
-1.396
-1.545
-1.744
-1.999
-2.325
-2.632
-2.732
-2.243
-1.035
-0.358
-2.502
-5.387
-7.414
-7.605
-6.284
-4.758
-3.583
-2.786
-2.230
-1.842
-1.556
-1.338
-1.168
-0.614
-0.638
-0.662
-0.683
-0.703
-0.721
-0.739
-0.761
-0.788
-0.822
-0.866
-0.918
-0.977
-1.040
-1.106
-1.175
-1.256
-1.356
-1.485
-1.662
-1.910
-2.243
-2.670
-3.135
-3.381
-2.849
-0.606
0.241
-2.759
-8.745
-13.916
-13.880
-9.561
-6.186
-4.269
-3.136
-2.441
-1.974
-1.644
-1.399
-1.211
-0.617
-0.644
-0.670
-0.695
-0.719
-0.744
-0.768
-0.795
-0.827
-0.867
-0.914
-0.966
-1.024
-1.085
-1.148
-1.218
-1.300
-1.402
-1.541
-1.731
-2.002
-2.368
-2.844
-3.394
-3.786
-3.573
-2.257
-1.373
-5.305
-13.060
-23.455
-23.196
-12.946
-7.295
-4.715
-3.368
-2.577
-2.060
-1.702
-1.441
-1.241
-0.618
-0.648
-0.677
-0.705
-0.734
-0.762
-0.792
-0.823
-0.861
-0.901
-0.949
-1.001
-1.055
-1.112
-1.172
-1.241
-1.320
-1.422
-1.559
-1.746
-2.006
-2.363
-2.832
-3.364
-3.812
-3.951
-3.813
-4.268
-6.916
-12.898
-22.731
-21.808
-12.425
-7.222
-4.718
-3.389
-2.602
-2.085
-1.723
-1.458
-1.255
-0.619
-0.648
-0.680
-0.711
-0.742
-0.776
-0.807
-0.844
-0.882
-0.925
-0.971
-1.019
-1.070
-1.122
-1.179
-1.243
-1.318
-1.415
-1.544
-1.717
-1.953
-2.263
-2.654
-3.094
-3.511
-3.818
-4.087
-4.740
-6.325
-9.196
-12.348
-12.101
-8.878
-6.058
-4.287
-3.210
-2.518
-2.049
-1.706
-1.448
-1.251
-1.756
-1.872
-1.967
-2.043
-2.085
-2.098
-2.056
-1.970
-1.844
-1.703
-1.567
-1.449
-1.357
-1.294
-1.264
-1.260
-1.290
-1.349
-1.436
-1.554
-1.691
-1.835
-1.960
-2.044
-2.061
-2.001
-1.892
-1.754
-1.612
-1.477
-1.360
-1.257
-1.166
-1.090
-1.022
-0.962
-0.909
-0.860
-0.815
-0.773
-0.734
-2.079
-2.214
-2.316
-2.390
-2.442
-2.443
-2.380
-2.261
-2.087
-1.896
-1.714
-1.559
-1.442
-1.363
-1.322
-1.316
-1.348
-1.418
-1.524
-1.665
-1.837
-2.028
-2.197
-2.307
-2.330
-2.251
-2.102
-1.926
-1.749
-1.587
-1.445
-1.328
-1.228
-1.140
-1.065
-0.999
-0.942
-0.889
-0.841
-0.797
-0.755
-2.485
-2.637
-2.725
-2.777
-2.806
-2.792
-2.711
-2.546
-2.317
-2.071
-1.844
-1.653
-1.509
-1.414
-1.365
-1.356
-1.392
-1.466
-1.587
-1.749
-1.952
-2.176
-2.395
-2.532
-2.559
-2.464
-2.277
-2.065
-1.860
-1.676
-1.522
-1.389
-1.279
-1.181
-1.100
-1.027
-0.966
-0.911
-0.862
-0.815
-0.773
-2.975
-3.135
-3.186
-3.162
-3.136
-3.086
-2.978
-2.779
-2.507
-2.212
-1.944
-1.724
-1.556
-1.444
-1.387
-1.377
-1.411
-1.491
-1.616
-1.791
-2.004
-2.252
-2.492
-2.652
-2.682
-2.571
-2.373
-2.144
-1.931
-1.739
-1.577
-1.437
-1.315
-1.209
-1.120
-1.043
-0.979
-0.922
-0.872
-0.826
-0.783
-3.563
-3.712
-3.663
-3.512
-3.382
-3.274
-3.139
-2.924
-2.630
-2.306
-2.007
-1.761
-1.575
-1.451
-1.383
-1.370
-1.405
-1.484
-1.603
-1.771
-1.985
-2.218
-2.449
-2.605
-2.641
-2.537
-2.356
-2.152
-1.951
-1.773
-1.610
-1.466
-1.335
-1.217
-1.120
-1.039
-0.975
-0.920
-0.870
-0.827
-0.786
-4.115
-4.253
-4.066
-3.766
-3.519
-3.357
-3.221
-3.007
-2.710
-2.366
-2.038
-1.763
-1.557
-1.425
-1.354
-1.339
-1.369
-1.440
-1.554
-1.702
-1.884
-2.087
-2.277
-2.412
-2.448
-2.372
-2.243
-2.083
-1.929
-1.777
-1.629
-1.473
-1.324
-1.192
-1.084
-1.003
-0.943
-0.893
-0.853
-0.815
-0.778
-4.424
-4.538
-4.253
-3.861
-3.558
-3.421
-3.329
-3.157
-2.842
-2.447
-2.056
-1.741
-1.512
-1.366
-1.292
-1.278
-1.309
-1.372
-1.469
-1.589
-1.732
-1.883
-2.021
-2.120
-2.156
-2.122
-2.051
-1.965
-1.876
-1.769
-1.631
-1.458
-1.274
-1.110
-0.992
-0.918
-0.871
-0.838
-0.812
-0.784
-0.755
-4.270
-4.373
-4.097
-3.747
-3.540
-3.578
-3.710
-3.626
-3.213
-2.631
-2.098
-1.700
-1.431
-1.273
-1.202
-1.191
-1.223
-1.281
-1.356
-1.447
-1.547
-1.649
-1.739
-1.809
-1.838
-1.845
-1.837
-1.825
-1.805
-1.748
-1.610
-1.389
-1.128
-0.922
-0.803
-0.757
-0.744
-0.743
-0.740
-0.730
-0.715
-3.720
-3.815
-3.655
-3.483
-3.542
-4.019
-4.756
-4.992
-4.141
-3.002
-2.169
-1.636
-1.321
-1.154
-1.085
-1.083
-1.116
-1.169
-1.227
-1.292
-1.351
-1.409
-1.461
-1.500
-1.529
-1.563
-1.607
-1.667
-1.721
-1.709
-1.546
-1.219
-0.807
-0.514
-0.440
-0.485
-0.548
-0.599
-0.631
-0.649
-0.656
-3.052
-3.145
-3.102
-3.121
-3.490
-4.644
-6.897
-8.137
-5.762
-3.443
-2.183
-1.528
-1.176
-1.008
-0.954
-0.960
-1.000
-1.048
-1.092
-1.130
-1.158
-1.185
-1.204
-1.223
-1.250
-1.291
-1.368
-1.472
-1.584
-1.594
-1.389
-0.872
-0.173
0.241
0.150
-0.102
-0.285
-0.406
-0.484
-0.538
-0.571
-2.447
-2.529
-2.559
-2.681
-3.172
-4.665
-8.145
-10.233
-6.547
-3.445
-2.012
-1.345
-1.009
-0.863
-0.822
-0.841
-0.881
-0.923
-0.955
-0.972
-0.978
-0.979
-0.976
-0.978
-0.996
-1.035
-1.116
-1.241
-1.363
-1.386
-1.126
-0.438
0.605
1.185
0.793
0.289
-0.007
-0.188
-0.302
-0.391
-0.462
-1.957
-2.021
-2.062
-2.167
-2.500
-3.398
-5.113
-6.054
-4.344
-2.574
-1.590
-1.091
-0.840
-0.733
-0.710
-0.735
-0.772
-0.803
-0.820
-0.823
-0.814
-0.796
-0.779
-0.771
-0.772
-0.802
-0.866
-0.977
-1.084
-1.093
-0.831
-0.141
0.899
1.469
1.029
0.501
0.195
0.019
-0.099
-0.209
-0.326
-1.580
-1.615
-1.631
-1.661
-1.748
-1.897
-1.985
-2.031
-1.902
-1.475
-1.079
-0.824
-0.687
-0.626
-0.622
-0.645
-0.673
-0.694
-0.697
-0.684
-0.663
-0.634
-0.609
-0.591
-0.583
-0.593
-0.637
-0.722
-0.809
-0.816
-0.622
-0.133
0.554
0.931
0.748
0.459
0.266
0.163
0.110
0.004
-0.174
-1.299
-1.311
-1.298
-1.267
-1.201
-1.047
-0.765
-0.619
-0.705
-0.719
-0.662
-0.600
-0.559
-0.542
-0.553
-0.572
-0.588
-0.596
-0.586
-0.562
-0.529
-0.490
-0.461
-0.438
-0.419
-0.415
-0.441
-0.501
-0.579
-0.606
-0.503
-0.237
0.104
0.327
0.344
0.273
0.214
0.210
0.249
0.167
-0.067
-1.093
-1.088
-1.057
-0.995
-0.879
-0.683
-0.424
-0.210
-0.173
-0.274
-0.375
-0.431
-0.461
-0.478
-0.495
-0.510
-0.519
-0.512
-0.489
-0.452
-0.406
-0.363
-0.323
-0.296
-0.276
-0.267
-0.283
-0.337
-0.418
-0.471
-0.442
-0.329
-0.164
-0.029
0.036
0.060
0.073
0.117
0.189
0.123
-0.087
-0.943
-0.932
-0.895
-0.825
-0.712
-0.529
-0.268
0.031
0.176
0.009
-0.205
-0.331
-0.396
-0.428
-0.448
-0.458
-0.458
-0.443
-0.408
-0.357
-0.294
-0.230
-0.181
-0.150
-0.140
-0.143
-0.171
-0.233
-0.324
-0.401
-0.423
-0.385
-0.312
-0.234
-0.175
-0.133
-0.100
-0.060
-0.028
-0.076
-0.199
-0.837
-0.826
-0.793
-0.731
-0.634
-0.481
-0.253
0.043
0.200
0.042
-0.178
-0.306
-0.368
-0.396
-0.411
-0.413
-0.407
-0.384
-0.339
-0.269
-0.175
-0.076
-0.002
0.030
0.012
-0.041
-0.112
-0.205
-0.308
-0.392
-0.435
-0.432
-0.399
-0.356
-0.315
-0.283
-0.255
-0.233
-0.228
-0.255
-0.315
-0.767
-0.759
-0.737
-0.695
-0.625
-0.521
-0.369
-0.197
-0.108
-0.171
-0.283
-0.351
-0.377
-0.380
-0.376
-0.371
-0.360
-0.335
-0.281
-0.183
-0.036
0.135
0.272
0.311
0.226
0.060
-0.106
-0.249
-0.361
-0.433
-0.471
-0.478
-0.465
-0.441
-0.415
-0.392
-0.373
-0.361
-0.360
-0.374
-0.401
-0.721
-0.722
-0.714
-0.696
-0.662
-0.617
-0.552
-0.488
-0.458
-0.472
-0.483
-0.463
-0.419
-0.371
-0.336
-0.315
-0.307
-0.286
-0.233
-0.103
0.133
0.448
0.755
0.818
0.587
0.202
-0.137
-0.357
-0.468
-0.515
-0.530
-0.528
-0.517
-0.504
-0.489
-0.474
-0.460
-0.451
-0.448
-0.452
-0.461
-0.695
-0.707
-0.714
-0.723
-0.731
-0.745
-0.768
-0.806
-0.845
-0.850
-0.789
-0.653
-0.494
-0.355
-0.257
-0.214
-0.220
-0.228
-0.196
-0.047
0.299
0.878
1.533
1.702
1.145
0.336
-0.262
-0.563
-0.648
-0.635
-0.602
-0.577
-0.559
-0.549
-0.542
-0.533
-0.523
-0.515
-0.508
-0.505
-0.504
-0.682
-0.703
-0.731
-0.766
-0.819
-0.902
-1.030
-1.201
-1.377
-1.439
-1.281
-0.961
-0.595
-0.284
-0.069
0.002
-0.043
-0.131
-0.167
-0.037
0.367
1.222
2.348
2.736
1.639
0.244
-0.638
-0.956
-0.925
-0.774
-0.670
-0.609
-0.591
-0.586
-0.584
-0.580
-0.571
-0.563
-0.553
-0.545
-0.537
-0.675
-0.709
-0.754
-0.815
-0.910
-1.065
-1.318
-1.702
-2.155
-2.397
-2.080
-1.392
-0.670
-0.066
0.392
0.517
0.305
0.041
-0.117
-0.100
0.243
1.065
2.256
2.620
1.305
-0.382
-1.433
-1.587
-1.252
-0.905
-0.694
-0.618
-0.604
-0.610
-0.616
-0.615
-0.611
-0.601
-0.589
-0.577
-0.563
-0.672
-0.715
-0.772
-0.857
-0.987
-1.206
-1.569
-2.195
-3.051
-3.592
-3.054
-1.784
-0.603
0.401
1.446
1.713
0.925
0.343
0.020
-0.141
-0.036
0.438
1.116
1.188
0.131
-1.352
-2.287
-2.098
-1.416
-0.916
-0.672
-0.602
-0.605
-0.626
-0.643
-0.647
-0.643
-0.633
-0.620
-0.603
-0.587
-0.670
-0.718
-0.784
-0.881
-1.030
-1.274
-1.691
-2.399
-3.427
-4.121
-3.374
-1.720
-0.157
1.040
2.320
2.438
1.416
0.698
0.330
-0.029
-0.251
-0.164
0.046
-0.071
-0.742
-1.689
-2.039
-1.472
-0.993
-0.714
-0.595
-0.576
-0.610
-0.646
-0.669
-0.676
-0.674
-0.663
-0.647
-0.628
-0.609
-0.664
-0.714
-0.782
-0.879
-1.021
-1.253
-1.618
-2.179
-2.928
-3.315
-2.634
-1.002
0.816
1.633
1.881
1.833
1.226
0.953
0.773
0.201
-0.290
-0.471
-0.505
-0.634
-0.950
-1.132
-0.189
0.444
0.156
-0.412
-0.523
-0.581
-0.633
-0.676
-0.701
-0.709
-0.705
-0.691
-0.674
-0.653
-0.630
-0.656
-0.705
-0.769
-0.857
-0.979
-1.156
-1.417
-1.769
-2.116
-2.200
-1.655
-0.441
1.185
1.583
1.154
0.909
0.756
0.807
0.729
0.197
-0.320
-0.563
-0.662
-0.761
-0.854
-0.656
0.580
1.125
0.521
-0.308
-0.537
-0.625
-0.681
-0.719
-0.741
-0.746
-0.739
-0.723
-0.702
-0.677
-0.652
-0.645
-0.690
-0.745
-0.819
-0.915
-1.041
-1.200
-1.380
-1.507
-1.461
-1.102
-0.412
0.354
0.630
0.481
0.355
0.307
0.298
0.151
-0.194
-0.456
-0.564
-0.622
-0.687
-0.753
-0.646
-0.175
0.186
-0.132
-0.467
-0.628
-0.703
-0.748
-0.778
-0.790
-0.791
-0.778
-0.758
-0.733
-0.705
-0.675
-0.632
-0.672
-0.720
-0.778
-0.847
-0.927
-1.020
-1.097
-1.131
-1.065
-0.857
-0.531
-0.206
-0.032
-0.009
-0.021
-0.045
-0.148
-0.483
-0.721
-0.698
-0.506
-0.422
-0.473
-0.647
-0.772
-0.669
-0.542
-0.573
-0.672
-0.748
-0.802
-0.832
-0.849
-0.853
-0.845
-0.827
-0.799
-0.769
-0.736
-0.702
-0.620
-0.653
-0.693
-0.736
-0.784
-0.835
-0.883
-0.914
-0.912
-0.858
-0.743
-0.592
-0.446
-0.353
-0.291
-0.241
-0.233
-0.369
-0.746
-1.031
-0.763
-0.300
0.089
0.068
-0.397
-0.782
-0.842
-0.793
-0.796
-0.835
-0.880
-0.914
-0.933
-0.938
-0.930
-0.911
-0.884
-0.849
-0.811
-0.772
-0.732
-0.607
-0.636
-0.668
-0.701
-0.734
-0.765
-0.788
-0.796
-0.786
-0.746
-0.683
-0.613
-0.548
-0.493
-0.432
-0.353
-0.299
-0.388
-0.669
-0.822
-0.574
-0.012
0.896
0.893
-0.025
-0.618
-0.828
-0.886
-0.928
-0.972
-1.013
-1.042
-1.053
-1.048
-1.028
-0.995
-0.956
-0.909
-0.862
-0.813
-0.767
-0.597
-0.622
-0.647
-0.672
-0.695
-0.713
-0.726
-0.727
-0.713
-0.687
-0.654
-0.622
-0.593
-0.565
-0.520
-0.452
-0.391
-0.433
-0.564
-0.616
-0.469
-0.042
0.720
0.820
-0.044
-0.569
-0.819
-0.946
-1.037
-1.110
-1.167
-1.200
-1.204
-1.187
-1.151
-1.102
-1.044
-0.981
-0.922
-0.862
-0.807
-0.589
-0.611
-0.632
-0.651
-0.668
-0.680
-0.686
-0.685
-0.674
-0.659
-0.644
-0.631
-0.626
-0.618
-0.602
-0.571
-0.548
-0.575
-0.631
-0.645
-0.553
-0.329
-0.044
-0.038
-0.351
-0.648
-0.852
-1.006
-1.143
-1.266
-1.354
-1.400
-1.404
-1.370
-1.309
-1.232
-1.152
-1.071
-0.991
-0.917
-0.850
-0.583
-0.603
-0.622
-0.638
-0.651
-0.660
-0.665
-0.665
-0.659
-0.654
-0.651
-0.655
-0.664
-0.676
-0.684
-0.688
-0.697
-0.721
-0.753
-0.756
-0.692
-0.544
-0.368
-0.364
-0.536
-0.703
-0.842
-1.020
-1.244
-1.459
-1.608
-1.682
-1.677
-1.615
-1.515
-1.401
-1.283
-1.173
-1.072
-0.980
-0.900
-0.579
-0.598
-0.616
-0.631
-0.643
-0.652
-0.657
-0.658
-0.660
-0.663
-0.671
-0.687
-0.710
-0.735
-0.762
-0.788
-0.817
-0.850
-0.881
-0.890
-0.846
-0.693
-0.402
-0.359
-0.576
-0.622
-0.636
-0.882
-1.312
-1.705
-1.972
-2.089
-2.066
-1.948
-1.786
-1.608
-1.441
-1.291
-1.161
-1.048
-0.951
-0.578
-0.597
-0.614
-0.630
-0.642
-0.652
-0.659
-0.665
-0.673
-0.684
-0.701
-0.726
-0.758
-0.795
-0.834
-0.875
-0.917
-0.962
-1.007
-1.038
-1.026
-0.920
-0.672
-0.608
-0.666
-0.345
0.037
-0.394
-1.320
-2.081
-2.562
-2.724
-2.645
-2.413
-2.135
-1.864
-1.625
-1.425
-1.258
-1.119
-1.004
-0.579
-0.598
-0.617
-0.632
-0.647
-0.658
-0.669
-0.680
-0.694
-0.713
-0.738
-0.770
-0.808
-0.853
-0.899
-0.948
-1.001
-1.059
-1.123
-1.187
-1.235
-1.248
-1.209
-1.161
-0.934
-0.122
1.005
0.235
-1.451
-2.763
-3.533
-3.766
-3.522
-3.064
-2.580
-2.161
-1.829
-1.561
-1.356
-1.189
-1.056
-0.580
-0.601
-0.621
-0.638
-0.655
-0.670
-0.685
-0.702
-0.721
-0.746
-0.776
-0.813
-0.857
-0.905
-0.955
-1.011
-1.072
-1.142
-1.225
-1.323
-1.429
-1.540
-1.641
-1.670
-1.423
-0.651
0.355
-0.226
-2.054
-3.956
-5.218
-5.481
-4.833
-3.897
-3.089
-2.479
-2.027
-1.697
-1.445
-1.252
-1.101
-0.582
-0.604
-0.625
-0.645
-0.666
-0.684
-0.703
-0.724
-0.749
-0.779
-0.813
-0.854
-0.900
-0.949
-1.003
-1.060
-1.128
-1.208
-1.306
-1.431
-1.578
-1.763
-1.953
-2.081
-2.010
-1.578
-0.960
-1.205
-3.137
-5.776
-7.875
-8.031
-6.490
-4.839
-3.597
-2.760
-2.196
-1.802
-1.520
-1.304
-1.139
-0.584
-0.607
-0.630
-0.653
-0.676
-0.698
-0.721
-0.746
-0.776
-0.809
-0.845
-0.887
-0.933
-0.982
-1.037
-1.097
-1.166
-1.250
-1.357
-1.495
-1.672
-1.894
-2.140
-2.361
-2.455
-2.340
-2.118
-2.526
-4.439
-7.516
-10.452
-10.459
-7.865
-5.473
-3.905
-2.934
-2.299
-1.873
-1.567
-1.340
-1.163
-0.584
-0.609
-0.634
-0.659
-0.684
-0.709
-0.737
-0.764
-0.796
-0.831
-0.869
-0.911
-0.956
-1.004
-1.056
-1.116
-1.186
-1.272
-1.383
-1.522
-1.703
-1.927
-2.196
-2.466
-2.666
-2.786
-2.922
-3.543
-5.107
-7.696
-10.156
-10.080
-7.710
-5.449
-3.912
-2.949
-2.324
-1.890
-1.584
-1.351
-1.174
-0.583
-0.609
-0.635
-0.662
-0.689
-0.717
-0.746
-0.776
-0.809
-0.845
-0.883
-0.923
-0.967
-1.012
-1.063
-1.119
-1.186
-1.271
-1.377
-1.510
-1.683
-1.897
-2.143
-2.406
-2.653
-2.887
-3.184
-3.761
-4.852
-6.407
-7.714
-7.642
-6.283
-4.763
-3.610
-2.810
-2.255
-1.855
-1.564
-1.342
-1.168
-1.552
-1.641
-1.710
-1.759
-1.785
-1.787
-1.752
-1.693
-1.609
-1.516
-1.426
-1.347
-1.290
-1.255
-1.249
-1.272
-1.329
-1.419
-1.551
-1.720
-1.928
-2.155
-2.367
-2.510
-2.534
-2.425
-2.241
-2.019
-1.801
-1.613
-1.451
-1.315
-1.202
-1.105
-1.023
-0.953
-0.891
-0.837
-0.788
-0.745
-0.704
-1.785
-1.888
-1.963
-2.015
-2.035
-2.022
-1.978
-1.895
-1.780
-1.658
-1.539
-1.436
-1.362
-1.318
-1.306
-1.331
-1.397
-1.504
-1.661
-1.878
-2.148
-2.464
-2.779
-2.982
-3.018
-2.860
-2.581
-2.278
-1.995
-1.757
-1.560
-1.403
-1.273
-1.163
-1.071
-0.991
-0.923
-0.864
-0.812
-0.765
-0.723
-2.061
-2.177
-2.247
-2.283
-2.286
-2.266
-2.197
-2.091
-1.947
-1.790
-1.640
-1.515
-1.422
-1.363
-1.348
-1.373
-1.446
-1.566
-1.749
-2.002
-2.334
-2.736
-3.140
-3.443
-3.488
-3.260
-2.887
-2.493
-2.155
-1.880
-1.657
-1.481
-1.335
-1.212
-1.109
-1.022
-0.948
-0.884
-0.829
-0.780
-0.737
-2.367
-2.487
-2.545
-2.545
-2.526
-2.477
-2.393
-2.259
-2.090
-1.904
-1.726
-1.572
-1.458
-1.393
-1.371
-1.396
-1.470
-1.597
-1.788
-2.061
-2.428
-2.881
-3.351
-3.704
-3.757
-3.494
-3.059
-2.622
-2.256
-1.967
-1.736
-1.549
-1.389
-1.252
-1.136
-1.041
-0.961
-0.894
-0.838
-0.788
-0.744
-2.680
-2.804
-2.824
-2.788
-2.727
-2.660
-2.563
-2.413
-2.220
-2.003
-1.785
-1.606
-1.474
-1.393
-1.364
-1.389
-1.464
-1.594
-1.781
-2.040
-2.393
-2.830
-3.282
-3.620
-3.677
-3.430
-3.028
-2.626
-2.295
-2.027
-1.803
-1.607
-1.434
-1.279
-1.149
-1.043
-0.959
-0.891
-0.835
-0.786
-0.744
-2.937
-3.072
-3.054
-2.974
-2.889
-2.820
-2.738
-2.590
-2.367
-2.100
-1.840
-1.615
-1.458
-1.361
-1.330
-1.354
-1.428
-1.548
-1.721
-1.944
-2.241
-2.595
-2.946
-3.217
-3.270
-3.093
-2.805
-2.523
-2.276
-2.065
-1.865
-1.666
-1.467
-1.287
-1.135
-1.021
-0.934
-0.868
-0.815
-0.772
-0.733
-3.072
-3.193
-3.162
-3.076
-3.026
-3.035
-3.037
-2.910
-2.634
-2.262
-1.897
-1.606
-1.405
-1.292
-1.260
-1.287
-1.359
-1.469
-1.617
-1.794
-2.009
-2.259
-2.499
-2.662
-2.710
-2.639
-2.492
-2.354
-2.232
-2.116
-1.960
-1.738
-1.492
-1.260
-1.079
-0.954
-0.874
-0.817
-0.776
-0.741
-0.710
-2.997
-3.118
-3.115
-3.104
-3.199
-3.451
-3.760
-3.746
-3.265
-2.590
-1.998
-1.571
-1.311
-1.179
-1.145
-1.183
-1.262
-1.366
-1.481
-1.612
-1.755
-1.895
-2.034
-2.133
-2.168
-2.164
-2.156
-2.171
-2.216
-2.224
-2.111
-1.834
-1.474
-1.157
-0.944
-0.825
-0.766
-0.731
-0.709
-0.690
-0.672
-2.754
-2.877
-2.943
-3.058
-3.431
-4.320
-5.691
-6.202
-4.818
-3.189
-2.127
-1.506
-1.167
-1.011
-0.993
-1.051
-1.139
-1.238
-1.331
-1.414
-1.490
-1.558
-1.614
-1.661
-1.699
-1.739
-1.831
-1.990
-2.210
-2.377
-2.313
-1.910
-1.347
-0.888
-0.664
-0.600
-0.595
-0.605
-0.612
-0.617
-0.617
-2.407
-2.536
-2.653
-2.917
-3.662
-5.701
-10.957
-12.363
-8.603
-4.058
-2.225
-1.381
-0.972
-0.816
-0.814
-0.901
-1.003
-1.096
-1.170
-1.215
-1.239
-1.254
-1.259
-1.261
-1.287
-1.357
-1.510
-1.771
-2.139
-2.469
-2.419
-1.788
-0.874
-0.253
-0.151
-0.261
-0.366
-0.438
-0.487
-0.522
-0.546
-2.052
-2.172
-2.324
-2.649
-3.543
-6.381
-12.619
-17.277
-10.671
-4.297
-2.075
-1.178
-0.773
-0.626
-0.659
-0.758
-0.865
-0.951
-1.002
-1.017
-1.009
-0.983
-0.957
-0.939
-0.949
-1.007
-1.154
-1.441
-1.866
-2.238
-2.146
-1.255
0.314
1.258
0.678
0.156
-0.107
-0.248
-0.337
-0.405
-0.458
-1.727
-1.823
-1.953
-2.239
-2.922
-4.742
-9.412
-10.779
-7.113
-3.217
-1.620
-0.938
-0.624
-0.518
-0.554
-0.650
-0.744
-0.811
-0.838
-0.830
-0.796
-0.752
-0.712
-0.679
-0.664
-0.687
-0.790
-1.029
-1.392
-1.688
-1.547
-0.564
1.381
2.165
1.422
0.472
0.126
-0.060
-0.180
-0.274
-0.359
-1.448
-1.518
-1.605
-1.769
-2.108
-2.790
-3.775
-4.130
-3.093
-1.869
-1.115
-0.718
-0.529
-0.476
-0.504
-0.574
-0.640
-0.683
-0.687
-0.661
-0.613
-0.560
-0.512
-0.469
-0.440
-0.426
-0.473
-0.641
-0.917
-1.122
-1.001
-0.325
1.070
1.827
1.073
0.515
0.254
0.091
-0.025
-0.135
-0.259
-1.222
-1.264
-1.303
-1.366
-1.461
-1.612
-1.737
-1.691
-1.389
-1.020
-0.725
-0.557
-0.471
-0.451
-0.477
-0.520
-0.556
-0.572
-0.556
-0.513
-0.452
-0.393
-0.346
-0.303
-0.258
-0.216
-0.226
-0.333
-0.536
-0.704
-0.667
-0.354
0.164
0.488
0.472
0.356
0.252
0.163
0.120
0.009
-0.178
-1.047
-1.064
-1.072
-1.069
-1.058
-1.024
-0.942
-0.825
-0.687
-0.568
-0.489
-0.446
-0.428
-0.435
-0.452
-0.477
-0.492
-0.484
-0.449
-0.385
-0.316
-0.250
-0.198
-0.152
-0.102
-0.040
-0.001
-0.084
-0.279
-0.453
-0.497
-0.389
-0.185
-0.011
0.085
0.127
0.115
0.112
0.123
0.028
-0.161
-0.912
-0.917
-0.909
-0.881
-0.826
-0.741
-0.618
-0.479
-0.380
-0.354
-0.370
-0.390
-0.404
-0.416
-0.430
-0.441
-0.438
-0.416
-0.363
-0.283
-0.192
-0.107
-0.044
0.000
0.042
0.107
0.162
0.083
-0.138
-0.333
-0.425
-0.414
-0.331
-0.234
-0.152
-0.097
-0.076
-0.061
-0.031
-0.093
-0.236
-0.816
-0.816
-0.802
-0.771
-0.712
-0.626
-0.511
-0.387
-0.307
-0.310
-0.344
-0.379
-0.397
-0.405
-0.410
-0.409
-0.399
-0.366
-0.302
-0.201
-0.075
0.057
0.158
0.210
0.202
0.194
0.176
0.065
-0.148
-0.328
-0.425
-0.447
-0.416
-0.365
-0.310
-0.268
-0.245
-0.231
-0.235
-0.268
-0.327
-0.749
-0.751
-0.740
-0.716
-0.673
-0.609
-0.527
-0.445
-0.393
-0.390
-0.407
-0.416
-0.411
-0.400
-0.389
-0.380
-0.366
-0.334
-0.261
-0.130
0.066
0.305
0.520
0.588
0.469
0.270
0.077
-0.107
-0.286
-0.412
-0.482
-0.499
-0.482
-0.453
-0.417
-0.387
-0.367
-0.358
-0.359
-0.374
-0.400
-0.705
-0.710
-0.709
-0.701
-0.682
-0.655
-0.622
-0.587
-0.567
-0.552
-0.537
-0.497
-0.443
-0.389
-0.351
-0.332
-0.326
-0.309
-0.243
-0.077
0.245
0.754
1.289
1.448
1.059
0.444
-0.046
-0.342
-0.498
-0.561
-0.579
-0.569
-0.547
-0.520
-0.493
-0.470
-0.454
-0.443
-0.440
-0.444
-0.453
-0.677
-0.690
-0.701
-0.712
-0.724
-0.738
-0.762
-0.783
-0.800
-0.791
-0.729
-0.613
-0.482
-0.353
-0.265
-0.233
-0.254
-0.284
-0.261
-0.060
0.455
1.529
3.050
3.724
2.347
0.694
-0.303
-0.732
-0.829
-0.782
-0.709
-0.649
-0.608
-0.576
-0.551
-0.531
-0.516
-0.504
-0.497
-0.493
-0.492
-0.662
-0.683
-0.708
-0.741
-0.784
-0.844
-0.930
-1.029
-1.112
-1.118
-0.997
-0.780
-0.504
-0.237
-0.042
0.013
-0.078
-0.224
-0.299
-0.165
0.498
2.350
6.432
8.246
4.323
0.623
-1.094
-1.542
-1.377
-1.083
-0.866
-0.735
-0.662
-0.622
-0.596
-0.577
-0.563
-0.550
-0.539
-0.530
-0.523
-0.653
-0.683
-0.721
-0.773
-0.846
-0.957
-1.106
-1.300
-1.484
-1.529
-1.339
-0.952
-0.464
0.065
0.574
0.712
0.358
-0.047
-0.338
-0.417
0.114
2.056
6.781
8.185
3.971
-0.835
-3.174
-3.173
-2.216
-1.450
-1.021
-0.806
-0.708
-0.658
-0.633
-0.615
-0.600
-0.585
-0.572
-0.559
-0.547
-0.648
-0.685
-0.732
-0.800
-0.897
-1.042
-1.256
-1.546
-1.830
-1.931
-1.644
-1.065
-0.330
0.670
2.097
2.362
1.288
0.348
-0.191
-0.604
-0.530
0.550
2.564
3.286
0.525
-3.785
-7.257
-5.752
-3.084
-1.737
-1.115
-0.853
-0.734
-0.688
-0.662
-0.645
-0.631
-0.616
-0.601
-0.585
-0.569
-0.643
-0.684
-0.739
-0.815
-0.921
-1.088
-1.323
-1.638
-1.966
-2.066
-1.712
-0.991
-0.098
1.181
2.961
3.667
2.214
1.060
0.612
-0.269
-0.861
-0.627
0.002
-0.027
-1.575
-4.909
-8.396
-6.139
-3.104
-1.685
-1.099
-0.858
-0.752
-0.711
-0.691
-0.675
-0.660
-0.644
-0.626
-0.608
-0.590
-0.637
-0.680
-0.735
-0.810
-0.920
-1.070
-1.285
-1.553
-1.803
-1.832
-1.478
-0.761
0.102
1.004
2.275
2.495
1.805
2.187
2.029
0.764
-0.654
-0.959
-0.879
-1.035
-1.854
-3.323
-4.306
-3.342
-2.051
-1.351
-1.001
-0.836
-0.766
-0.734
-0.719
-0.704
-0.689
-0.671
-0.653
-0.631
-0.610
-0.628
-0.670
-0.722
-0.792
-0.885
-1.010
-1.171
-1.355
-1.492
-1.450
-1.143
-0.561
0.104
0.600
0.913
1.020
1.122
2.089
2.154
1.007
-0.440
-0.879
-0.986
-1.121
-1.461
-1.867
-1.875
-1.445
-1.169
-1.019
-0.900
-0.825
-0.783
-0.764
-0.750
-0.737
-0.721
-0.700
-0.679
-0.655
-0.631
-0.618
-0.657
-0.703
-0.764
-0.838
-0.927
-1.034
-1.134
-1.191
-1.131
-0.893
-0.512
-0.097
0.173
0.292
0.349
0.453
0.737
0.796
0.098
-0.498
-0.727
-0.800
-0.893
-1.060
-1.183
-1.122
-0.955
-0.886
-0.882
-0.856
-0.830
-0.815
-0.802
-0.790
-0.775
-0.756
-0.733
-0.707
-0.681
-0.653
-0.606
-0.641
-0.681
-0.729
-0.784
-0.847
-0.912
-0.962
-0.970
-0.916
-0.761
-0.542
-0.314
-0.162
-0.083
-0.043
-0.019
-0.051
-0.333
-0.632
-0.674
-0.528
-0.421
-0.471
-0.677
-0.867
-0.916
-0.885
-0.869
-0.870
-0.874
-0.870
-0.863
-0.853
-0.841
-0.822
-0.798
-0.771
-0.741
-0.710
-0.678
-0.595
-0.625
-0.659
-0.696
-0.736
-0.777
-0.814
-0.835
-0.831
-0.787
-0.699
-0.577
-0.458
-0.365
-0.308
-0.277
-0.287
-0.398
-0.724
-0.908
-0.705
-0.153
0.548
0.606
-0.142
-0.621
-0.811
-0.870
-0.894
-0.911
-0.923
-0.932
-0.930
-0.920
-0.904
-0.879
-0.850
-0.815
-0.780
-0.742
-0.706
-0.584
-0.610
-0.637
-0.666
-0.696
-0.722
-0.743
-0.751
-0.743
-0.713
-0.662
-0.602
-0.538
-0.485
-0.443
-0.414
-0.419
-0.499
-0.680
-0.788
-0.454
0.385
1.593
1.721
0.545
-0.411
-0.734
-0.860
-0.927
-0.970
-0.999
-1.015
-1.018
-1.008
-0.984
-0.952
-0.912
-0.869
-0.825
-0.781
-0.738
-0.574
-0.597
-0.620
-0.643
-0.664
-0.683
-0.695
-0.698
-0.692
-0.673
-0.646
-0.616
-0.585
-0.558
-0.532
-0.509
-0.507
-0.544
-0.598
-0.580
-0.352
0.344
1.419
1.500
0.485
-0.373
-0.695
-0.859
-0.963
-1.044
-1.099
-1.130
-1.136
-1.121
-1.088
-1.042
-0.990
-0.935
-0.878
-0.824
-0.773
-0.566
-0.587
-0.607
-0.624
-0.642
-0.655
-0.663
-0.666
-0.663
-0.654
-0.642
-0.631
-0.621
-0.612
-0.603
-0.596
-0.596
-0.614
-0.629
-0.590
-0.433
-0.087
0.406
0.467
-0.030
-0.429
-0.674
-0.849
-1.004
-1.134
-1.232
-1.281
-1.294
-1.268
-1.219
-1.155
-1.084
-1.011
-0.940
-0.874
-0.813
-0.561
-0.579
-0.597
-0.613
-0.627
-0.639
-0.646
-0.650
-0.652
-0.650
-0.650
-0.651
-0.655
-0.663
-0.669
-0.676
-0.687
-0.700
-0.705
-0.668
-0.550
-0.294
0.059
0.110
-0.178
-0.388
-0.539
-0.749
-1.001
-1.239
-1.405
-1.493
-1.505
-1.467
-1.390
-1.295
-1.196
-1.100
-1.010
-0.930
-0.857
-0.557
-0.575
-0.591
-0.607
-0.620
-0.631
-0.639
-0.645
-0.651
-0.657
-0.665
-0.677
-0.692
-0.709
-0.729
-0.749
-0.770
-0.790
-0.799
-0.771
-0.659
-0.308
0.210
0.305
0.005
-0.079
-0.027
-0.332
-0.887
-1.356
-1.654
-1.792
-1.800
-1.730
-1.606
-1.466
-1.330
-1.201
-1.088
-0.988
-0.903
-0.555
-0.572
-0.589
-0.604
-0.618
-0.630
-0.640
-0.650
-0.660
-0.672
-0.687
-0.707
-0.730
-0.757
-0.785
-0.816
-0.847
-0.875
-0.896
-0.890
-0.809
-0.502
-0.016
0.165
0.120
0.793
2.005
1.084
-0.588
-1.543
-2.037
-2.228
-2.219
-2.073
-1.879
-1.671
-1.479
-1.312
-1.170
-1.050
-0.949
-0.554
-0.572
-0.589
-0.605
-0.620
-0.634
-0.647
-0.660
-0.674
-0.692
-0.713
-0.738
-0.768
-0.800
-0.836
-0.875
-0.914
-0.955
-0.994
-1.015
-0.997
-0.888
-0.647
-0.461
-0.050
1.962
3.552
2.264
-0.401
-1.927
-2.645
-2.883
-2.799
-2.525
-2.210
-1.905
-1.643
-1.428
-1.252
-1.110
-0.992
-0.554
-0.572
-0.591
-0.608
-0.624
-0.640
-0.657
-0.674
-0.692
-0.713
-0.739
-0.770
-0.804
-0.840
-0.881
-0.925
-0.972
-1.025
-1.078
-1.133
-1.175
-1.192
-1.152
-1.019
-0.558
0.985
2.343
1.476
-1.096
-2.689
-3.554
-3.809
-3.555
-3.064
-2.566
-2.140
-1.799
-1.536
-1.329
-1.164
-1.033
-0.554
-0.574
-0.594
-0.613
-0.631
-0.650
-0.668
-0.688
-0.711
-0.736
-0.765
-0.797
-0.835
-0.873
-0.917
-0.965
-1.019
-1.080
-1.149
-1.230
-1.313
-1.398
-1.454
-1.425
-1.217
-0.704
-0.238
-0.857
-2.282
-3.698
-4.679
-4.887
-4.354
-3.602
-2.899
-2.345
-1.933
-1.623
-1.388
-1.208
-1.062
-0.555
-0.575
-0.596
-0.617
-0.637
-0.658
-0.680
-0.702
-0.728
-0.755
-0.787
-0.820
-0.858
-0.899
-0.944
-0.994
-1.051
-1.117
-1.199
-1.293
-1.406
-1.525
-1.642
-1.719
-1.714
-1.626
-1.664
-2.156
-3.219
-4.530
-5.555
-5.652
-4.922
-3.953
-3.110
-2.473
-2.013
-1.676
-1.427
-1.234
-1.084
-0.554
-0.576
-0.598
-0.620
-0.642
-0.664
-0.688
-0.713
-0.740
-0.771
-0.802
-0.837
-0.874
-0.915
-0.960
-1.011
-1.069
-1.138
-1.223
-1.325
-1.447
-1.589
-1.740
-1.876
-1.988
-2.092
-2.293
-2.779
-3.639
-4.756
-5.632
-5.659
-4.917
-3.956
-3.108
-2.485
-2.026
-1.691
-1.436
-1.244
-1.090
-0.552
-0.574
-0.597
-0.621
-0.645
-0.669
-0.694
-0.720
-0.748
-0.778
-0.811
-0.845
-0.881
-0.922
-0.965
-1.015
-1.073
-1.141
-1.226
-1.326
-1.448
-1.591
-1.749
-1.911
-2.074
-2.249
-2.509
-2.938
-3.583
-4.346
-4.913
-4.904
-4.358
-3.612
-2.934
-2.384
-1.969
-1.660
-1.419
-1.233
-1.084
-1.363
-1.432
-1.487
-1.523
-1.542
-1.538
-1.519
-1.476
-1.421
-1.363
-1.305
-1.257
-1.228
-1.218
-1.236
-1.284
-1.365
-1.491
-1.667
-1.903
-2.201
-2.556
-2.904
-3.131
-3.168
-2.991
-2.681
-2.336
-2.021
-1.763
-1.553
-1.382
-1.243
-1.129
-1.033
-0.951
-0.882
-0.821
-0.768
-0.722
-0.681
-1.534
-1.614
-1.670
-1.706
-1.719
-1.710
-1.677
-1.623
-1.549
-1.472
-1.394
-1.332
-1.290
-1.274
-1.292
-1.346
-1.444
-1.594
-1.815
-2.123
-2.535
-3.065
-3.630
-4.045
-4.104
-3.781
-3.242
-2.722
-2.284
-1.950
-1.688
-1.490
-1.327
-1.193
-1.084
-0.992
-0.914
-0.848
-0.791
-0.741
-0.698
-1.723
-1.809
-1.867
-1.897
-1.900
-1.886
-1.837
-1.765
-1.672
-1.571
-1.473
-1.393
-1.341
-1.319
-1.333
-1.392
-1.501
-1.672
-1.926
-2.300
-2.826
-3.533
-4.394
-5.056
-5.177
-4.609
-3.808
-3.070
-2.518
-2.115
-1.814
-1.585
-1.405
-1.253
-1.130
-1.026
-0.940
-0.868
-0.807
-0.755
-0.710
-1.918
-2.013
-2.064
-2.085
-2.080
-2.047
-1.993
-1.904
-1.789
-1.666
-1.541
-1.442
-1.370
-1.341
-1.355
-1.417
-1.533
-1.717
-1.986
-2.386
-2.987
-3.810
-4.872
-5.780
-5.894
-5.168
-4.137
-3.279
-2.668
-2.237
-1.918
-1.676
-1.476
-1.309
-1.168
-1.052
-0.958
-0.880
-0.816
-0.762
-0.716
-2.098
-2.197
-2.248
-2.258
-2.240
-2.211
-2.145
-2.046
-1.909
-1.751
-1.598
-1.467
-1.377
-1.339
-1.349
-1.414
-1.534
-1.716
-1.980
-2.375
-2.941
-3.731
-4.711
-5.566
-5.675
-5.001
-4.066
-3.268
-2.713
-2.317
-2.023
-1.770
-1.551
-1.357
-1.195
-1.064
-0.962
-0.880
-0.814
-0.759
-0.714
-2.237
-2.342
-2.389
-2.399
-2.397
-2.384
-2.344
-2.238
-2.066
-1.857
-1.644
-1.470
-1.352
-1.298
-1.309
-1.377
-1.498
-1.671
-1.914
-2.243
-2.703
-3.312
-4.032
-4.590
-4.699
-4.244
-3.614
-3.073
-2.680
-2.395
-2.144
-1.891
-1.640
-1.405
-1.210
-1.059
-0.947
-0.861
-0.797
-0.746
-0.704
-2.301
-2.412
-2.474
-2.510
-2.562
-2.639
-2.675
-2.588
-2.348
-2.021
-1.697
-1.445
-1.283
-1.209
-1.221
-1.299
-1.427
-1.595
-1.796
-2.051
-2.370
-2.758
-3.163
-3.465
-3.519
-3.328
-3.038
-2.802
-2.657
-2.542
-2.370
-2.096
-1.763
-1.445
-1.197
-1.021
-0.901
-0.821
-0.763
-0.717
-0.682
-2.269
-2.393
-2.482
-2.584
-2.785
-3.098
-3.396
-3.392
-2.948
-2.320
-1.771
-1.376
-1.137
-1.044
-1.074
-1.179
-1.325
-1.482
-1.650
-1.818
-2.004
-2.194
-2.387
-2.510
-2.551
-2.522
-2.512
-2.574
-2.732
-2.890
-2.824
-2.458
-1.928
-1.458
-1.126
-0.930
-0.816
-0.747
-0.704
-0.671
-0.647
-2.140
-2.276
-2.409
-2.631
-3.083
-3.943
-5.129
-5.537
-4.334
-2.834
-1.835
-1.225
-0.883
-0.778
-0.845
-1.007
-1.188
-1.347
-1.479
-1.583
-1.656
-1.721
-1.761
-1.784
-1.811
-1.881
-2.048
-2.379
-2.928
-3.546
-3.712
-3.060
-2.088
-1.339
-0.935
-0.752
-0.675
-0.638
-0.619
-0.608
-0.599
-1.956
-2.096
-2.266
-2.608
-3.365
-5.180
-9.362
-11.114
-7.176
-3.475
-1.802
-0.964
-0.515
-0.391
-0.557
-0.804
-1.024
-1.192
-1.294
-1.336
-1.338
-1.306
-1.263
-1.226
-1.233
-1.329
-1.591
-2.119
-3.075
-4.309
-4.852
-3.624
-1.881
-0.774
-0.459
-0.441
-0.464
-0.486
-0.508
-0.525
-0.537
-1.738
-1.873
-2.061
-2.440
-3.322
-5.750
-11.431
-13.193
-9.299
-3.496
-1.508
-0.650
-0.168
-0.062
-0.319
-0.621
-0.859
-1.016
-1.092
-1.090
-1.034
-0.954
-0.869
-0.800
-0.774
-0.832
-1.054
-1.614
-2.714
-4.222
-4.808
-3.176
-0.332
0.971
0.560
0.011
-0.193
-0.301
-0.373
-0.426
-0.466
-1.515
-1.628
-1.792
-2.111
-2.815
-4.463
-8.003
-9.925
-5.803
-2.432
-1.031
-0.425
-0.082
-0.033
-0.251
-0.514
-0.719
-0.843
-0.883
-0.848
-0.759
-0.656
-0.567
-0.490
-0.429
-0.399
-0.474
-0.894
-1.821
-2.901
-3.176
-1.736
1.024
2.820
1.674
0.454
0.113
-0.086
-0.223
-0.317
-0.386
-1.313
-1.395
-1.511
-1.723
-2.107
-2.801
-3.689
-3.880
-2.738
-1.388
-0.669
-0.352
-0.184
-0.170
-0.300
-0.468
-0.607
-0.684
-0.689
-0.625
-0.526
-0.424
-0.345
-0.270
-0.188
-0.092
-0.047
-0.284
-0.929
-1.598
-1.722
-0.885
1.005
1.855
1.303
0.706
0.442
0.136
-0.069
-0.204
-0.309
-1.135
-1.189
-1.256
-1.353
-1.509
-1.724
-1.885
-1.792
-1.362
-0.846
-0.516
-0.361
-0.287
-0.287
-0.357
-0.447
-0.523
-0.551
-0.521
-0.437
-0.329
-0.237
-0.171
-0.113
-0.020
0.107
0.206
0.061
-0.385
-0.828
-0.952
-0.626
0.025
0.500
0.603
0.725
0.600
0.260
0.077
-0.072
-0.243
-0.990
-1.019
-1.049
-1.079
-1.108
-1.132
-1.101
-0.986
-0.793
-0.587
-0.445
-0.372
-0.342
-0.352
-0.388
-0.432
-0.460
-0.451
-0.389
-0.283
-0.165
-0.073
-0.023
0.026
0.120
0.316
0.554
0.472
-0.002
-0.416
-0.591
-0.514
-0.285
-0.045
0.165
0.341
0.329
0.178
0.087
-0.039
-0.217
-0.874
-0.888
-0.895
-0.890
-0.873
-0.831
-0.764
-0.657
-0.554
-0.463
-0.407
-0.381
-0.375
-0.382
-0.400
-0.417
-0.417
-0.383
-0.300
-0.172
-0.032
0.072
0.124
0.166
0.263
0.515
1.020
1.018
0.270
-0.232
-0.442
-0.468
-0.386
-0.260
-0.135
-0.029
-0.010
-0.044
-0.061
-0.136
-0.273
-0.787
-0.794
-0.793
-0.778
-0.746
-0.695
-0.625
-0.548
-0.478
-0.436
-0.413
-0.401
-0.398
-0.398
-0.403
-0.404
-0.392
-0.348
-0.255
-0.114
0.057
0.209
0.308
0.363
0.400
0.529
0.820
0.759
0.174
-0.232
-0.419
-0.474
-0.450
-0.385
-0.314
-0.256
-0.231
-0.235
-0.251
-0.292
-0.346
-0.727
-0.733
-0.729
-0.717
-0.691
-0.652
-0.601
-0.551
-0.507
-0.477
-0.458
-0.440
-0.421
-0.406
-0.398
-0.392
-0.380
-0.343
-0.254
-0.095
0.139
0.419
0.662
0.748
0.646
0.464
0.338
0.139
-0.148
-0.374
-0.489
-0.524
-0.509
-0.470
-0.426
-0.390
-0.367
-0.360
-0.366
-0.382
-0.405
-0.684
-0.692
-0.696
-0.691
-0.682
-0.664
-0.644
-0.620
-0.598
-0.572
-0.539
-0.496
-0.446
-0.402
-0.374
-0.366
-0.369
-0.360
-0.297
-0.123
0.257
0.856
1.548
1.796
1.309
0.577
0.017
-0.312
-0.503
-0.592
-0.617
-0.603
-0.576
-0.539
-0.506
-0.475
-0.455
-0.444
-0.440
-0.443
-0.450
-0.657
-0.670
-0.682
-0.692
-0.702
-0.712
-0.721
-0.734
-0.731
-0.709
-0.653
-0.567
-0.464
-0.369
-0.306
-0.291
-0.337
-0.398
-0.411
-0.240
0.359
1.766
4.145
5.315
3.111
0.859
-0.379
-0.870
-0.959
-0.890
-0.790
-0.708
-0.646
-0.600
-0.564
-0.536
-0.515
-0.501
-0.492
-0.487
-0.485
-0.640
-0.660
-0.681
-0.706
-0.737
-0.776
-0.827
-0.872
-0.901
-0.880
-0.791
-0.641
-0.455
-0.259
-0.119
-0.101
-0.228
-0.426
-0.618
-0.593
0.145
2.828
8.812
11.315
7.199
0.754
-1.564
-2.031
-1.717
-1.302
-1.003
-0.825
-0.718
-0.653
-0.611
-0.582
-0.560
-0.543
-0.530
-0.520
-0.512
-0.630
-0.655
-0.686
-0.724
-0.776
-0.843
-0.931
-1.020
-1.081
-1.070
-0.937
-0.700
-0.382
-0.011
0.353
0.407
0.083
-0.381
-0.882
-1.315
-0.928
2.025
8.695
12.573
6.246
-1.669
-5.513
-4.895
-3.026
-1.835
-1.234
-0.936
-0.784
-0.699
-0.651
-0.619
-0.595
-0.577
-0.561
-0.547
-0.535
-0.623
-0.653
-0.691
-0.742
-0.809
-0.900
-1.012
-1.137
-1.229
-1.215
-1.050
-0.723
-0.262
0.412
1.441
1.734
0.744
-0.080
-0.931
-2.075
-2.598
-0.829
3.234
5.387
0.540
-7.884
-12.338
-10.327
-4.648
-2.305
-1.411
-1.016
-0.829
-0.733
-0.681
-0.649
-0.625
-0.605
-0.587
-0.571
-0.556
-0.616
-0.650
-0.693
-0.750
-0.825
-0.924
-1.051
-1.186
-1.284
-1.262
-1.066
-0.686
-0.146
0.712
2.083
2.363
1.412
0.756
0.091
-1.765
-3.190
-2.529
-0.862
-0.440
-2.728
-9.438
-14.640
-11.095
-4.982
-2.373
-1.436
-1.039
-0.855
-0.759
-0.710
-0.676
-0.652
-0.630
-0.611
-0.592
-0.574
-0.609
-0.644
-0.689
-0.745
-0.819
-0.915
-1.028
-1.150
-1.230
-1.192
-0.981
-0.615
-0.122
0.520
1.415
1.764
1.426
2.087
2.079
0.073
-2.104
-2.294
-1.727
-1.647
-2.785
-5.682
-8.791
-6.556
-3.486
-1.993
-1.322
-1.008
-0.859
-0.780
-0.734
-0.703
-0.678
-0.655
-0.634
-0.613
-0.592
-0.601
-0.636
-0.678
-0.729
-0.796
-0.877
-0.968
-1.056
-1.099
-1.044
-0.862
-0.553
-0.184
0.195
0.524
0.726
1.012
2.107
2.567
0.830
-1.086
-1.573
-1.526
-1.581
-2.029
-2.842
-3.361
-2.945
-2.116
-1.515
-1.155
-0.964
-0.858
-0.798
-0.758
-0.729
-0.705
-0.682
-0.658
-0.635
-0.612
-0.591
-0.623
-0.662
-0.708
-0.762
-0.824
-0.888
-0.944
-0.956
-0.899
-0.756
-0.536
-0.289
-0.073
0.082
0.198
0.386
0.836
1.017
0.061
-0.758
-1.056
-1.110
-1.184
-1.382
-1.642
-1.772
-1.660
-1.408
-1.193
-1.032
-0.928
-0.864
-0.819
-0.787
-0.761
-0.736
-0.711
-0.685
-0.658
-0.632
-0.581
-0.611
-0.643
-0.682
-0.725
-0.769
-0.810
-0.841
-0.839
-0.793
-0.692
-0.551
-0.398
-0.273
-0.185
-0.129
-0.083
-0.056
-0.193
-0.485
-0.681
-0.690
-0.624
-0.671
-0.868
-1.067
-1.176
-1.166
-1.108
-1.034
-0.968
-0.919
-0.882
-0.853
-0.826
-0.801
-0.773
-0.744
-0.714
-0.684
-0.655
-0.571
-0.597
-0.625
-0.656
-0.687
-0.719
-0.745
-0.762
-0.754
-0.720
-0.656
-0.571
-0.482
-0.408
-0.360
-0.332
-0.337
-0.396
-0.538
-0.669
-0.575
-0.278
0.154
0.179
-0.319
-0.705
-0.891
-0.960
-0.979
-0.972
-0.959
-0.940
-0.921
-0.901
-0.875
-0.847
-0.816
-0.783
-0.749
-0.715
-0.680
-0.561
-0.584
-0.607
-0.633
-0.657
-0.679
-0.696
-0.704
-0.698
-0.676
-0.636
-0.589
-0.540
-0.498
-0.469
-0.456
-0.470
-0.516
-0.595
-0.606
-0.412
0.134
1.101
1.156
0.215
-0.460
-0.741
-0.864
-0.928
-0.965
-0.983
-0.988
-0.981
-0.966
-0.940
-0.907
-0.869
-0.830
-0.789
-0.748
-0.709
-0.552
-0.572
-0.593
-0.614
-0.633
-0.649
-0.662
-0.666
-0.662
-0.650
-0.630
-0.604
-0.580
-0.559
-0.544
-0.539
-0.547
-0.572
-0.591
-0.551
-0.358
0.153
1.080
1.139
0.237
-0.375
-0.660
-0.814
-0.915
-0.987
-1.037
-1.064
-1.068
-1.053
-1.022
-0.981
-0.935
-0.885
-0.835
-0.786
-0.740
-0.545
-0.563
-0.582
-0.599
-0.615
-0.628
-0.638
-0.643
-0.643
-0.638
-0.631
-0.621
-0.613
-0.605
-0.603
-0.603
-0.611
-0.621
-0.618
-0.567
-0.419
-0.119
0.261
0.300
-0.052
-0.379
-0.597
-0.758
-0.906
-1.028
-1.118
-1.171
-1.183
-1.168
-1.128
-1.074
-1.013
-0.949
-0.888
-0.830
-0.776
-0.539
-0.557
-0.573
-0.589
-0.603
-0.615
-0.624
-0.631
-0.635
-0.636
-0.637
-0.639
-0.642
-0.646
-0.653
-0.661
-0.671
-0.679
-0.670
-0.621
-0.498
-0.260
0.044
0.100
-0.113
-0.285
-0.425
-0.614
-0.853
-1.076
-1.234
-1.316
-1.342
-1.316
-1.260
-1.186
-1.107
-1.025
-0.949
-0.877
-0.813
-0.535
-0.552
-0.568
-0.582
-0.596
-0.608
-0.618
-0.626
-0.635
-0.641
-0.649
-0.659
-0.671
-0.684
-0.700
-0.716
-0.731
-0.742
-0.738
-0.697
-0.578
-0.267
0.217
0.331
0.095
0.062
0.119
-0.177
-0.692
-1.118
-1.388
-1.525
-1.554
-1.511
-1.428
-1.321
-1.213
-1.109
-1.014
-0.928
-0.853
-0.532
-0.549
-0.565
-0.580
-0.594
-0.606
-0.618
-0.629
-0.640
-0.652
-0.665
-0.681
-0.700
-0.720
-0.742
-0.765
-0.789
-0.808
-0.813
-0.789
-0.694
-0.414
0.068
0.252
0.254
0.905
2.005
1.149
-0.350
-1.191
-1.623
-1.815
-1.837
-1.760
-1.630
-1.481
-1.334
-1.200
-1.082
-0.980
-0.892
-0.531
-0.548
-0.564
-0.579
-0.594
-0.608
-0.621
-0.635
-0.650
-0.666
-0.684
-0.705
-0.728
-0.754
-0.782
-0.811
-0.841
-0.869
-0.889
-0.890
-0.847
-0.717
-0.477
-0.259
0.167
2.007
3.336
2.378
-0.098
-1.406
-1.986
-2.205
-2.204
-2.059
-1.862
-1.651
-1.459
-1.292
-1.150
-1.029
-0.929
-0.530
-0.547
-0.564
-0.580
-0.597
-0.612
-0.628
-0.644
-0.661
-0.681
-0.703
-0.727
-0.754
-0.784
-0.816
-0.851
-0.887
-0.924
-0.961
-0.988
-0.994
-0.965
-0.886
-0.717
-0.254
1.113
2.375
1.648
-0.653
-1.876
-2.487
-2.709
-2.626
-2.389
-2.100
-1.823
-1.577
-1.376
-1.209
-1.074
-0.962
-0.529
-0.547
-0.565
-0.582
-0.600
-0.617
-0.635
-0.653
-0.674
-0.696
-0.720
-0.747
-0.776
-0.810
-0.844
-0.884
-0.926
-0.970
-1.021
-1.069
-1.113
-1.144
-1.143
-1.065
-0.837
-0.389
-0.036
-0.567
-1.604
-2.496
-3.038
-3.214
-3.048
-2.700
-2.310
-1.961
-1.676
-1.441
-1.257
-1.108
-0.987
-0.528
-0.547
-0.566
-0.585
-0.603
-0.622
-0.642
-0.662
-0.684
-0.708
-0.735
-0.763
-0.795
-0.828
-0.866
-0.906
-0.952
-1.005
-1.062
-1.128
-1.196
-1.262
-1.314
-1.329
-1.293
-1.227
-1.283
-1.657
-2.300
-2.982
-3.457
-3.575
-3.316
-2.885
-2.441
-2.052
-1.737
-1.486
-1.287
-1.131
-1.004
-0.527
-0.547
-0.566
-0.585
-0.605
-0.626
-0.647
-0.669
-0.692
-0.717
-0.745
-0.774
-0.806
-0.841
-0.879
-0.921
-0.968
-1.025
-1.088
-1.160
-1.243
-1.329
-1.417
-1.493
-1.560
-1.644
-1.810
-2.140
-2.637
-3.179
-3.555
-3.604
-3.340
-2.899
-2.453
-2.063
-1.746
-1.494
-1.296
-1.137
-1.008
-0.525
-0.545
-0.564
-0.585
-0.606
-0.628
-0.650
-0.673
-0.697
-0.723
-0.751
-0.779
-0.811
-0.846
-0.883
-0.926
-0.974
-1.028
-1.095
-1.171
-1.257
-1.352
-1.458
-1.566
-1.673
-1.807
-2.000
-2.288
-2.671
-3.060
-3.331
-3.342
-3.121
-2.746
-2.348
-1.998
-1.707
-1.468
-1.282
-1.127
-1.001
-1.200
-1.255
-1.298
-1.328
-1.342
-1.342
-1.329
-1.304
-1.271
-1.236
-1.201
-1.179
-1.171
-1.183
-1.222
-1.289
-1.399
-1.557
-1.782
-2.084
-2.488
-2.999
-3.520
-3.911
-3.987
-3.667
-3.176
-2.673
-2.251
-1.916
-1.653
-1.451
-1.287
-1.155
-1.045
-0.954
-0.875
-0.810
-0.754
-0.705
-0.663
-1.323
-1.385
-1.432
-1.462
-1.475
-1.469
-1.448
-1.414
-1.369
-1.318
-1.273
-1.240
-1.225
-1.236
-1.279
-1.358
-1.486
-1.676
-1.960
-2.369
-2.964
-3.777
-4.779
-5.638
-5.746
-5.060
-4.086
-3.226
-2.598
-2.144
-1.819
-1.574
-1.383
-1.229
-1.102
-0.998
-0.911
-0.837
-0.776
-0.723
-0.678
-1.453
-1.522
-1.572
-1.598
-1.608
-1.596
-1.567
-1.522
-1.462
-1.398
-1.336
-1.291
-1.268
-1.276
-1.321
-1.411
-1.557
-1.775
-2.105
-2.611
-3.395
-4.638
-6.390
-8.147
-8.427
-6.914
-5.088
-3.760
-2.906
-2.356
-1.972
-1.693
-1.475
-1.299
-1.156
-1.037
-0.939
-0.859
-0.792
-0.736
-0.689
-1.584
-1.658
-1.709
-1.734
-1.741
-1.725
-1.690
-1.631
-1.554
-1.470
-1.389
-1.326
-1.292
-1.296
-1.342
-1.438
-1.596
-1.834
-2.187
-2.743
-3.653
-5.172
-7.644
-10.579
-11.037
-8.379
-5.761
-4.082
-3.114
-2.518
-2.107
-1.807
-1.567
-1.367
-1.205
-1.071
-0.962
-0.874
-0.803
-0.744
-0.695
-1.696
-1.778
-1.831
-1.859
-1.867
-1.859
-1.822
-1.751
-1.654
-1.541
-1.429
-1.342
-1.293
-1.288
-1.336
-1.441
-1.604
-1.845
-2.197
-2.727
-3.594
-5.037
-7.309
-9.920
-10.326
-7.979
-5.565
-4.051
-3.164
-2.619
-2.233
-1.930
-1.667
-1.438
-1.249
-1.094
-0.973
-0.877
-0.803
-0.743
-0.693
-1.782
-1.871
-1.928
-1.971
-1.997
-2.010
-1.988
-1.909
-1.782
-1.618
-1.456
-1.329
-1.253
-1.242
-1.294
-1.407
-1.581
-1.812
-2.129
-2.571
-3.243
-4.268
-5.669
-7.061
-7.266
-6.072
-4.675
-3.699
-3.110
-2.729
-2.412
-2.111
-1.802
-1.519
-1.288
-1.105
-0.969
-0.866
-0.790
-0.731
-0.685
-1.819
-1.917
-1.998
-2.066
-2.144
-2.218
-2.250
-2.179
-1.992
-1.726
-1.473
-1.269
-1.153
-1.126
-1.193
-1.332
-1.521
-1.748
-2.012
-2.341
-2.764
-3.317
-4.003
-4.516
-4.589
-4.153
-3.639
-3.260
-3.076
-2.959
-2.771
-2.441
-2.023
-1.627
-1.315
-1.095
-0.941
-0.835
-0.762
-0.708
-0.665
-1.806
-1.915
-2.019
-2.146
-2.328
-2.552
-2.737
-2.701
-2.368
-1.889
-1.450
-1.129
-0.934
-0.899
-1.001
-1.199
-1.425
-1.660
-1.880
-2.082
-2.289
-2.518
-2.744
-2.872
-2.877
-2.824
-2.794
-2.937
-3.244
-3.614
-3.649
-3.150
-2.396
-1.751
-1.313
-1.041
-0.879
-0.779
-0.714
-0.668
-0.635
-1.734
-1.854
-1.993
-2.206
-2.546
-3.073
-3.638
-3.717
-3.024
-2.089
-1.349
-0.828
-0.487
-0.437
-0.666
-0.985
-1.288
-1.545
-1.728
-1.822
-1.865
-1.870
-1.839
-1.787
-1.766
-1.866
-2.154
-2.729
-3.749
-5.239
-5.981
-4.709
-2.980
-1.829
-1.216
-0.918
-0.766
-0.686
-0.641
-0.613
-0.593
-1.624
-1.750
-1.917
-2.201
-2.719
-3.662
-4.994
-5.376
-3.859
-2.094
-1.019
-0.282
0.402
0.492
-0.133
-0.700
-1.110
-1.387
-1.533
-1.546
-1.462
-1.326
-1.160
-0.994
-0.937
-1.093
-1.513
-2.421
-4.369
-8.545
-10.997
-7.464
-3.447
-1.602
-0.908
-0.667
-0.585
-0.551
-0.542
-0.541
-0.540
-1.481
-1.602
-1.780
-2.076
-2.677
-3.836
-5.623
-6.206
-3.738
-1.216
-0.279
0.329
1.485
1.516
0.360
-0.450
-0.908
-1.181
-1.290
-1.237
-1.065
-0.853
-0.646
-0.447
-0.336
-0.397
-0.663
-1.555
-3.905
-9.219
-11.390
-7.985
-2.724
-0.524
-0.226
-0.278
-0.316
-0.368
-0.418
-0.453
-0.479
-1.332
-1.435
-1.582
-1.837
-2.311
-3.171
-4.261
-4.302
-2.068
0.150
0.541
0.513
1.117
1.131
0.299
-0.341
-0.730
-0.951
-1.000
-0.886
-0.671
-0.458
-0.283
-0.123
0.021
0.189
0.489
0.156
-2.025
-5.054
-6.688
-4.373
-0.891
0.745
0.559
0.239
0.093
-0.113
-0.266
-0.357
-0.414
-1.181
-1.259
-1.369
-1.534
-1.818
-2.214
-2.571
-2.298
-1.068
0.315
0.379
0.263
0.366
0.310
0.000
-0.341
-0.595
-0.731
-0.722
-0.572
-0.356
-0.166
-0.053
0.044
0.187
0.494
1.137
1.245
-0.491
-2.159
-2.775
-2.020
-0.422
0.709
0.754
0.997
0.857
0.236
-0.108
-0.264
-0.353
-1.042
-1.096
-1.160
-1.248
-1.367
-1.485
-1.526
-1.289
-0.777
-0.249
-0.049
-0.035
-0.021
-0.074
-0.204
-0.367
-0.499
-0.551
-0.491
-0.315
-0.110
0.041
0.095
0.139
0.260
0.548
0.939
0.882
-0.008
-0.915
-1.303
-1.080
-0.490
0.079
0.641
1.236
1.170
0.472
0.002
-0.187
-0.307
-0.924
-0.956
-0.988
-1.019
-1.043
-1.051
-0.997
-0.842
-0.603
-0.389
-0.266
-0.220
-0.216
-0.245
-0.309
-0.382
-0.434
-0.419
-0.311
-0.105
0.122
0.229
0.227
0.231
0.350
0.703
1.361
1.336
0.353
-0.385
-0.713
-0.700
-0.480
-0.180
0.221
0.799
0.794
0.252
-0.016
-0.168
-0.295
-0.828
-0.844
-0.856
-0.857
-0.846
-0.811
-0.742
-0.642
-0.523
-0.417
-0.350
-0.321
-0.318
-0.333
-0.361
-0.393
-0.397
-0.346
-0.207
0.038
0.309
0.407
0.354
0.332
0.447
0.976
1.889
1.949
0.831
-0.148
-0.480
-0.549
-0.477
-0.330
-0.139
0.035
0.061
-0.050
-0.153
-0.241
-0.325
-0.752
-0.762
-0.764
-0.755
-0.734
-0.695
-0.638
-0.570
-0.500
-0.443
-0.405
-0.383
-0.377
-0.380
-0.391
-0.397
-0.386
-0.327
-0.188
0.044
0.314
0.452
0.466
0.470
0.523
0.849
1.556
1.496
0.575
-0.159
-0.435
-0.517
-0.497
-0.427
-0.338
-0.263
-0.235
-0.253
-0.288
-0.331
-0.372
-0.698
-0.706
-0.706
-0.698
-0.681
-0.649
-0.610
-0.568
-0.524
-0.487
-0.458
-0.436
-0.417
-0.407
-0.406
-0.406
-0.400
-0.354
-0.248
-0.051
0.206
0.470
0.673
0.742
0.652
0.550
0.575
0.410
-0.028
-0.349
-0.505
-0.553
-0.541
-0.500
-0.449
-0.405
-0.379
-0.374
-0.383
-0.398
-0.417
-0.660
-0.668
-0.672
-0.671
-0.663
-0.650
-0.630
-0.606
-0.581
-0.553
-0.518
-0.483
-0.445
-0.419
-0.403
-0.408
-0.425
-0.430
-0.380
-0.216
0.115
0.651
1.238
1.474
1.077
0.469
0.003
-0.293
-0.494
-0.605
-0.643
-0.633
-0.603
-0.563
-0.523
-0.488
-0.464
-0.451
-0.447
-0.448
-0.453
-0.634
-0.645
-0.655
-0.663
-0.669
-0.674
-0.677
-0.672
-0.661
-0.635
-0.589
-0.528
-0.461
-0.400
-0.369
-0.386
-0.450
-0.549
-0.612
-0.538
-0.065
1.087
2.838
3.688
2.224
0.533
-0.505
-0.926
-0.989
-0.921
-0.827
-0.742
-0.674
-0.620
-0.578
-0.544
-0.519
-0.502
-0.491
-0.485
-0.481
-0.616
-0.632
-0.650
-0.668
-0.690
-0.712
-0.735
-0.755
-0.754
-0.726
-0.666
-0.566
-0.446
-0.334
-0.264
-0.293
-0.442
-0.704
-1.041
-1.260
-0.840
1.240
6.246
7.985
4.228
0.183
-1.667
-2.070
-1.756
-1.351
-1.057
-0.868
-0.751
-0.674
-0.623
-0.586
-0.560
-0.541
-0.526
-0.514
-0.505
-0.604
-0.626
-0.649
-0.678
-0.712
-0.753
-0.794
-0.832
-0.846
-0.819
-0.731
-0.587
-0.398
-0.194
-0.041
-0.065
-0.345
-0.853
-1.680
-2.872
-3.436
-0.872
5.702
7.650
3.537
-2.085
-5.148
-4.674
-2.999
-1.895
-1.307
-0.991
-0.818
-0.722
-0.662
-0.621
-0.593
-0.570
-0.553
-0.538
-0.525
-0.596
-0.621
-0.650
-0.686
-0.731
-0.783
-0.843
-0.894
-0.916
-0.883
-0.775
-0.584
-0.326
0.001
0.316
0.336
-0.084
-0.825
-2.254
-5.341
-8.899
-6.242
-0.139
2.227
-0.699
-7.171
-11.277
-9.956
-4.515
-2.377
-1.494
-1.080
-0.875
-0.759
-0.692
-0.650
-0.620
-0.596
-0.576
-0.559
-0.543
-0.589
-0.617
-0.649
-0.690
-0.740
-0.798
-0.863
-0.919
-0.945
-0.907
-0.782
-0.571
-0.274
0.121
0.550
0.627
0.245
-0.355
-1.819
-5.678
-9.855
-8.586
-3.162
-1.568
-3.132
-9.241
-12.853
-10.599
-4.876
-2.485
-1.540
-1.117
-0.899
-0.786
-0.719
-0.676
-0.644
-0.619
-0.597
-0.578
-0.560
-0.582
-0.611
-0.645
-0.686
-0.735
-0.792
-0.855
-0.905
-0.922
-0.878
-0.751
-0.546
-0.274
0.059
0.387
0.501
0.428
0.561
0.016
-2.799
-5.579
-5.006
-3.078
-2.309
-3.065
-5.503
-8.061
-6.265
-3.596
-2.150
-1.443
-1.088
-0.905
-0.802
-0.739
-0.698
-0.667
-0.641
-0.618
-0.596
-0.576
-0.574
-0.602
-0.636
-0.675
-0.718
-0.771
-0.820
-0.858
-0.866
-0.822
-0.709
-0.536
-0.323
-0.102
0.091
0.204
0.332
0.806
0.782
-0.926
-2.375
-2.615
-2.185
-1.978
-2.285
-3.024
-3.516
-3.178
-2.344
-1.680
-1.270
-1.031
-0.895
-0.812
-0.758
-0.720
-0.690
-0.664
-0.639
-0.616
-0.594
-0.566
-0.592
-0.622
-0.657
-0.696
-0.737
-0.774
-0.802
-0.801
-0.758
-0.668
-0.539
-0.388
-0.247
-0.138
-0.063
0.033
0.170
0.046
-0.654
-1.278
-1.510
-1.470
-1.454
-1.596
-1.841
-1.974
-1.875
-1.603
-1.322
-1.116
-0.974
-0.885
-0.824
-0.781
-0.746
-0.717
-0.689
-0.662
-0.637
-0.612
-0.557
-0.581
-0.608
-0.638
-0.669
-0.701
-0.727
-0.743
-0.739
-0.706
-0.640
-0.550
-0.454
-0.367
-0.306
-0.265
-0.247
-0.265
-0.401
-0.657
-0.870
-0.947
-0.929
-0.949
-1.070
-1.220
-1.311
-1.300
-1.215
-1.113
-1.016
-0.941
-0.884
-0.843
-0.807
-0.776
-0.746
-0.717
-0.688
-0.660
-0.632
-0.547
-0.570
-0.593
-0.618
-0.643
-0.668
-0.685
-0.696
-0.690
-0.666
-0.622
-0.565
-0.504
-0.455
-0.420
-0.406
-0.417
-0.463
-0.549
-0.643
-0.662
-0.572
-0.434
-0.450
-0.643
-0.850
-0.979
-1.026
-1.027
-1.001
-0.967
-0.934
-0.904
-0.875
-0.845
-0.814
-0.783
-0.751
-0.718
-0.686
-0.655
-0.539
-0.559
-0.580
-0.601
-0.621
-0.638
-0.652
-0.659
-0.655
-0.639
-0.613
-0.580
-0.547
-0.516
-0.499
-0.496
-0.512
-0.546
-0.590
-0.598
-0.519
-0.306
-0.024
-0.017
-0.332
-0.618
-0.790
-0.883
-0.930
-0.952
-0.961
-0.955
-0.942
-0.921
-0.893
-0.863
-0.827
-0.790
-0.753
-0.716
-0.680
-0.531
-0.549
-0.568
-0.586
-0.602
-0.617
-0.627
-0.633
-0.632
-0.625
-0.610
-0.593
-0.578
-0.564
-0.556
-0.558
-0.569
-0.587
-0.598
-0.570
-0.461
-0.237
0.031
0.055
-0.231
-0.507
-0.686
-0.803
-0.884
-0.944
-0.981
-1.000
-1.001
-0.984
-0.957
-0.922
-0.879
-0.836
-0.792
-0.749
-0.708
-0.524
-0.541
-0.558
-0.574
-0.588
-0.601
-0.611
-0.616
-0.619
-0.618
-0.613
-0.607
-0.603
-0.600
-0.600
-0.605
-0.614
-0.621
-0.617
-0.577
-0.481
-0.313
-0.142
-0.121
-0.274
-0.456
-0.603
-0.731
-0.851
-0.953
-1.029
-1.069
-1.083
-1.070
-1.037
-0.994
-0.944
-0.890
-0.837
-0.785
-0.738
-0.519
-0.535
-0.551
-0.565
-0.579
-0.591
-0.601
-0.608
-0.613
-0.617
-0.619
-0.622
-0.626
-0.630
-0.637
-0.647
-0.656
-0.661
-0.652
-0.613
-0.524
-0.379
-0.228
-0.186
-0.262
-0.361
-0.467
-0.609
-0.798
-0.968
-1.097
-1.174
-1.197
-1.179
-1.139
-1.083
-1.018
-0.950
-0.886
-0.825
-0.770
-0.515
-0.530
-0.545
-0.559
-0.573
-0.585
-0.595
-0.605
-0.613
-0.621
-0.628
-0.638
-0.648
-0.660
-0.672
-0.686
-0.699
-0.707
-0.699
-0.665
-0.581
-0.420
-0.207
-0.120
-0.158
-0.145
-0.144
-0.348
-0.687
-0.989
-1.198
-1.309
-1.340
-1.320
-1.263
-1.186
-1.103
-1.019
-0.940
-0.868
-0.802
-0.512
-0.527
-0.542
-0.556
-0.570
-0.583
-0.594
-0.606
-0.617
-0.628
-0.641
-0.654
-0.670
-0.687
-0.705
-0.723
-0.740
-0.753
-0.755
-0.730
-0.662
-0.521
-0.304
-0.172
-0.070
0.226
0.505
0.164
-0.512
-1.034
-1.342
-1.495
-1.532
-1.493
-1.407
-1.304
-1.194
-1.090
-0.995
-0.911
-0.836
-0.510
-0.525
-0.541
-0.555
-0.569
-0.583
-0.596
-0.610
-0.624
-0.638
-0.654
-0.672
-0.691
-0.712
-0.735
-0.758
-0.781
-0.800
-0.813
-0.806
-0.770
-0.684
-0.554
-0.393
-0.115
0.508
1.190
0.612
-0.468
-1.171
-1.564
-1.733
-1.760
-1.689
-1.567
-1.425
-1.287
-1.161
-1.048
-0.951
-0.866
-0.508
-0.524
-0.540
-0.555
-0.570
-0.585
-0.600
-0.615
-0.631
-0.648
-0.667
-0.688
-0.711
-0.735
-0.760
-0.789
-0.817
-0.845
-0.868
-0.882
-0.878
-0.846
-0.780
-0.649
-0.379
0.145
0.610
0.157
-0.777
-1.457
-1.849
-2.011
-2.011
-1.896
-1.727
-1.547
-1.376
-1.225
-1.097
-0.987
-0.893
-0.507
-0.523
-0.539
-0.556
-0.571
-0.588
-0.604
-0.621
-0.639
-0.658
-0.680
-0.702
-0.727
-0.754
-0.783
-0.814
-0.847
-0.882
-0.916
-0.948
-0.971
-0.978
-0.962
-0.900
-0.759
-0.542
-0.451
-0.749
-1.303
-1.821
-2.157
-2.283
-2.238
-2.071
-1.857
-1.645
-1.448
-1.276
-1.133
-1.014
-0.913
-0.505
-0.522
-0.539
-0.556
-0.573
-0.590
-0.607
-0.626
-0.646
-0.667
-0.689
-0.714
-0.740
-0.768
-0.799
-0.833
-0.870
-0.910
-0.953
-0.997
-1.041
-1.077
-1.102
-1.105
-1.081
-1.054
-1.121
-1.361
-1.745
-2.125
-2.391
-2.481
-2.389
-2.188
-1.944
-1.700
-1.490
-1.308
-1.157
-1.031
-0.926
-0.504
-0.520
-0.538
-0.556
-0.573
-0.591
-0.610
-0.630
-0.650
-0.672
-0.696
-0.721
-0.748
-0.778
-0.810
-0.845
-0.884
-0.926
-0.975
-1.028
-1.084
-1.139
-1.192
-1.241
-1.285
-1.350
-1.480
-1.691
-1.983
-2.273
-2.477
-2.528
-2.415
-2.204
-1.956
-1.710
-1.496
-1.316
-1.161
-1.036
-0.930
-0.500
-0.518
-0.536
-0.554
-0.572
-0.591
-0.611
-0.631
-0.653
-0.675
-0.699
-0.724
-0.751
-0.781
-0.813
-0.849
-0.889
-0.933
-0.983
-1.040
-1.103
-1.168
-1.239
-1.310
-1.393
-1.491
-1.627
-1.823
-2.050
-2.261
-2.410
-2.423
-2.319
-2.128
-1.897
-1.671
-1.472
-1.295
-1.151
-1.027
-0.923
-1.063
-1.106
-1.141
-1.166
-1.180
-1.184
-1.179
-1.165
-1.146
-1.128
-1.113
-1.109
-1.118
-1.148
-1.205
-1.292
-1.422
-1.604
-1.866
-2.231
-2.727
-3.376
-4.103
-4.667
-4.777
-4.330
-3.629
-2.971
-2.451
-2.046
-1.744
-1.513
-1.326
-1.180
-1.058
-0.957
-0.873
-0.802
-0.742
-0.691
-0.647
-1.153
-1.202
-1.239
-1.265
-1.279
-1.279
-1.270
-1.248
-1.221
-1.194
-1.172
-1.160
-1.167
-1.200
-1.262
-1.363
-1.518
-1.742
-2.077
-2.569
-3.326
-4.475
-6.023
-7.543
-7.794
-6.509
-4.913
-3.695
-2.877
-2.325
-1.936
-1.653
-1.436
-1.261
-1.120
-1.005
-0.909
-0.830
-0.764
-0.709
-0.662
-1.245
-1.300
-1.341
-1.367
-1.379
-1.376
-1.360
-1.330
-1.293
-1.254
-1.220
-1.201
-1.204
-1.236
-1.306
-1.421
-1.598
-1.856
-2.248
-2.873
-3.927
-5.763
-9.096
-13.842
-14.624
-10.219
-6.539
-4.423
-3.271
-2.577
-2.120
-1.788
-1.541
-1.342
-1.180
-1.049
-0.942
-0.855
-0.783
-0.723
-0.673
-1.333
-1.393
-1.435
-1.464
-1.475
-1.472
-1.450
-1.413
-1.364
-1.308
-1.258
-1.228
-1.224
-1.255
-1.332
-1.460
-1.650
-1.933
-2.360
-3.058
-4.281
-6.711
-12.313
-22.839
-23.911
-14.494
-7.724
-4.894
-3.527
-2.768
-2.280
-1.924
-1.645
-1.422
-1.237
-1.089
-0.968
-0.872
-0.794
-0.731
-0.679
-1.406
-1.473
-1.523
-1.554
-1.571
-1.570
-1.546
-1.500
-1.434
-1.356
-1.282
-1.230
-1.216
-1.248
-1.330
-1.470
-1.676
-1.965
-2.384
-3.049
-4.211
-6.490
-11.463
-21.558
-22.518
-13.306
-7.395
-4.807
-3.575
-2.888
-2.425
-2.067
-1.767
-1.508
-1.294
-1.121
-0.986
-0.879
-0.797
-0.731
-0.679
-1.462
-1.535
-1.592
-1.639
-1.667
-1.681
-1.669
-1.610
-1.518
-1.398
-1.285
-1.200
-1.167
-1.193
-1.291
-1.452
-1.675
-1.963
-2.339
-2.877
-3.737
-5.221
-7.774
-10.912
-11.309
-8.337
-5.696
-4.248
-3.463
-2.988
-2.631
-2.270
-1.926
-1.614
-1.352
-1.147
-0.991
-0.876
-0.789
-0.724
-0.672
-1.488
-1.569
-1.641
-1.710
-1.775
-1.826
-1.833
-1.770
-1.627
-1.439
-1.251
-1.112
-1.042
-1.067
-1.191
-1.393
-1.649
-1.945
-2.265
-2.644
-3.139
-3.862
-4.752
-5.520
-5.438
-4.725
-4.010
-3.583
-3.379
-3.259
-3.046
-2.673
-2.199
-1.760
-1.410
-1.157
-0.977
-0.856
-0.768
-0.705
-0.656
-1.481
-1.573
-1.663
-1.767
-1.887
-2.014
-2.083
-2.009
-1.773
-1.455
-1.147
-0.906
-0.771
-0.789
-0.977
-1.268
-1.602
-1.930
-2.205
-2.413
-2.598
-2.789
-2.945
-2.967
-2.835
-2.757
-2.870
-3.139
-3.563
-4.054
-4.158
-3.562
-2.685
-1.961
-1.456
-1.135
-0.938
-0.812
-0.729
-0.671
-0.630
-1.439
-1.538
-1.651
-1.797
-2.004
-2.244
-2.422
-2.338
-1.922
-1.370
-0.887
-0.476
-0.145
-0.159
-0.549
-1.042
-1.513
-1.908
-2.150
-2.213
-2.132
-1.999
-1.777
-1.507
-1.345
-1.551
-2.065
-2.878
-4.229
-6.373
-7.652
-5.822
-3.552
-2.172
-1.446
-1.059
-0.853
-0.737
-0.669
-0.625
-0.595
-1.368
-1.470
-1.597
-1.779
-2.063
-2.432
-2.748
-2.591
-1.811
-0.882
-0.296
0.344
1.491
1.484
0.259
-0.698
-1.344
-1.817
-2.041
-1.966
-1.682
-1.321
-0.887
-0.337
-0.041
-0.453
-1.230
-2.457
-5.128
-11.290
-14.213
-10.673
-4.540
-2.233
-1.300
-0.896
-0.711
-0.623
-0.583
-0.564
-0.550
-1.271
-1.370
-1.498
-1.689
-1.987
-2.389
-2.697
-2.353
-0.705
0.779
0.972
1.340
2.689
2.847
1.158
-0.347
-1.101
-1.584
-1.754
-1.555
-1.114
-0.646
-0.186
0.416
0.826
0.485
0.017
-1.083
-4.548
-11.682
-16.929
-11.052
-4.406
-1.842
-0.935
-0.597
-0.477
-0.457
-0.472
-0.487
-0.498
-1.163
-1.246
-1.354
-1.513
-1.742
-2.035
-2.156
-1.530
0.547
3.030
1.981
1.414
2.242
2.204
0.908
-0.197
-0.839
-1.238
-1.303
-0.999
-0.453
0.019
0.257
0.557
0.842
1.053
2.007
1.539
-1.385
-6.602
-9.803
-6.448
-2.897
-1.114
-0.431
-0.128
-0.082
-0.214
-0.335
-0.405
-0.443
-1.051
-1.114
-1.193
-1.294
-1.430
-1.543
-1.483
-0.925
0.790
1.772
1.644
0.822
0.879
0.804
0.297
-0.229
-0.632
-0.876
-0.848
-0.505
0.035
0.415
0.459
0.491
0.647
1.178
2.601
3.019
0.617
-2.373
-3.470
-2.851
-1.604
-0.625
0.049
0.686
0.700
0.138
-0.190
-0.328
-0.395
-0.946
-0.990
-1.035
-1.087
-1.128
-1.132
-1.003
-0.651
-0.066
0.432
0.408
0.263
0.211
0.131
-0.054
-0.294
-0.504
-0.592
-0.488
-0.149
0.290
0.521
0.493
0.429
0.514
0.894
1.725
2.033
0.445
-0.943
-1.537
-1.443
-0.972
-0.422
0.305
1.089
1.075
0.384
-0.108
-0.278
-0.362
-0.852
-0.880
-0.901
-0.914
-0.909
-0.863
-0.743
-0.544
-0.305
-0.124
-0.059
-0.070
-0.092
-0.140
-0.231
-0.337
-0.420
-0.412
-0.233
0.175
0.686
0.803
0.566
0.414
0.468
0.791
1.382
1.348
0.385
-0.429
-0.832
-0.876
-0.693
-0.393
0.058
0.678
0.703
0.161
-0.138
-0.276
-0.355
-0.774
-0.789
-0.796
-0.791
-0.769
-0.715
-0.625
-0.508
-0.388
-0.300
-0.254
-0.244
-0.251
-0.276
-0.322
-0.369
-0.385
-0.318
-0.087
0.456
1.295
1.323
0.700
0.447
0.474
0.910
1.707
1.696
0.662
-0.204
-0.554
-0.643
-0.584
-0.434
-0.236
-0.038
-0.007
-0.125
-0.239
-0.315
-0.371
-0.712
-0.720
-0.722
-0.711
-0.686
-0.645
-0.583
-0.510
-0.442
-0.392
-0.360
-0.345
-0.344
-0.356
-0.376
-0.394
-0.386
-0.310
-0.100
0.355
1.038
1.069
0.667
0.485
0.474
0.734
1.396
1.314
0.435
-0.217
-0.487
-0.573
-0.558
-0.487
-0.394
-0.312
-0.281
-0.298
-0.335
-0.370
-0.400
-0.665
-0.672
-0.672
-0.664
-0.645
-0.615
-0.578
-0.532
-0.492
-0.457
-0.431
-0.414
-0.404
-0.402
-0.412
-0.423
-0.421
-0.372
-0.241
0.023
0.351
0.539
0.571
0.557
0.470
0.399
0.432
0.293
-0.091
-0.387
-0.539
-0.589
-0.580
-0.536
-0.484
-0.436
-0.409
-0.401
-0.407
-0.419
-0.430
-0.631
-0.639
-0.642
-0.639
-0.631
-0.616
-0.595
-0.570
-0.543
-0.515
-0.488
-0.463
-0.441
-0.429
-0.433
-0.452
-0.480
-0.494
-0.458
-0.321
-0.061
0.300
0.651
0.787
0.569
0.188
-0.112
-0.340
-0.513
-0.620
-0.662
-0.656
-0.627
-0.586
-0.542
-0.506
-0.481
-0.464
-0.458
-0.457
-0.457
-0.607
-0.617
-0.625
-0.629
-0.633
-0.630
-0.625
-0.615
-0.599
-0.575
-0.542
-0.503
-0.462
-0.435
-0.434
-0.471
-0.557
-0.679
-0.794
-0.812
-0.551
0.108
0.977
1.366
0.857
0.014
-0.597
-0.885
-0.945
-0.904
-0.830
-0.754
-0.690
-0.636
-0.590
-0.555
-0.528
-0.508
-0.495
-0.487
-0.480
-0.591
-0.604
-0.618
-0.630
-0.643
-0.653
-0.662
-0.665
-0.656
-0.632
-0.587
-0.527
-0.463
-0.411
-0.401
-0.464
-0.633
-0.931
-1.367
-1.817
-1.810
-0.700
1.167
2.103
1.043
-0.464
-1.446
-1.706
-1.535
-1.263
-1.030
-0.870
-0.760
-0.684
-0.631
-0.592
-0.563
-0.540
-0.524
-0.511
-0.500
-0.579
-0.596
-0.614
-0.634
-0.655
-0.677
-0.697
-0.711
-0.708
-0.681
-0.626
-0.542
-0.444
-0.354
-0.317
-0.405
-0.675
-1.219
-2.260
-4.104
-5.824
-3.958
-0.354
1.334
0.210
-1.814
-3.198
-3.121
-2.353
-1.681
-1.242
-0.982
-0.823
-0.729
-0.667
-0.622
-0.590
-0.566
-0.547
-0.530
-0.517
-0.570
-0.591
-0.613
-0.637
-0.666
-0.695
-0.724
-0.744
-0.746
-0.715
-0.649
-0.543
-0.411
-0.282
-0.206
-0.293
-0.641
-1.420
-3.250
-8.680
-12.906
-10.312
-3.697
-0.969
-1.592
-3.860
-5.767
-4.965
-3.208
-2.039
-1.408
-1.067
-0.876
-0.764
-0.695
-0.648
-0.614
-0.588
-0.567
-0.548
-0.532
-0.563
-0.585
-0.610
-0.639
-0.670
-0.704
-0.736
-0.759
-0.760
-0.727
-0.653
-0.536
-0.388
-0.233
-0.131
-0.195
-0.508
-1.270
-3.294
-9.555
-15.494
-11.960
-5.350
-2.526
-2.775
-4.696
-6.561
-5.458
-3.410
-2.121
-1.456
-1.101
-0.902
-0.788
-0.717
-0.670
-0.635
-0.608
-0.585
-0.565
-0.547
-0.556
-0.579
-0.605
-0.634
-0.666
-0.701
-0.733
-0.756
-0.752
-0.721
-0.645
-0.531
-0.393
-0.249
-0.152
-0.174
-0.361
-0.838
-2.142
-5.168
-9.109
-7.491
-4.082
-2.670
-2.755
-3.756
-4.585
-4.012
-2.820
-1.916
-1.379
-1.082
-0.905
-0.800
-0.734
-0.688
-0.655
-0.627
-0.603
-0.581
-0.561
-0.549
-0.572
-0.596
-0.625
-0.656
-0.688
-0.715
-0.734
-0.730
-0.697
-0.629
-0.532
-0.419
-0.309
-0.236
-0.226
-0.303
-0.516
-1.139
-2.347
-3.399
-3.352
-2.622
-2.165
-2.194
-2.552
-2.812
-2.596
-2.079
-1.588
-1.245
-1.029
-0.894
-0.807
-0.749
-0.707
-0.674
-0.646
-0.621
-0.598
-0.577
-0.541
-0.563
-0.586
-0.612
-0.640
-0.667
-0.690
-0.703
-0.698
-0.668
-0.615
-0.539
-0.455
-0.379
-0.328
-0.319
-0.356
-0.470
-0.771
-1.296
-1.720
-1.846
-1.706
-1.595
-1.626
-1.764
-1.840
-1.754
-1.540
-1.306
-1.113
-0.973
-0.879
-0.813
-0.765
-0.727
-0.695
-0.667
-0.641
-0.617
-0.593
-0.533
-0.553
-0.575
-0.598
-0.622
-0.644
-0.662
-0.669
-0.665
-0.642
-0.601
-0.550
-0.491
-0.443
-0.413
-0.409
-0.440
-0.524
-0.685
-0.909
-1.094
-1.164
-1.141
-1.136
-1.188
-1.264
-1.310
-1.290
-1.211
-1.107
-1.011
-0.934
-0.871
-0.823
-0.784
-0.751
-0.720
-0.691
-0.663
-0.636
-0.610
-0.525
-0.544
-0.564
-0.584
-0.604
-0.621
-0.635
-0.641
-0.639
-0.622
-0.595
-0.560
-0.524
-0.495
-0.479
-0.483
-0.510
-0.567
-0.652
-0.741
-0.803
-0.799
-0.768
-0.782
-0.853
-0.947
-1.013
-1.037
-1.025
-0.993
-0.952
-0.912
-0.876
-0.843
-0.812
-0.781
-0.750
-0.719
-0.688
-0.659
-0.630
-0.517
-0.535
-0.553
-0.570
-0.587
-0.602
-0.613
-0.618
-0.617
-0.608
-0.591
-0.571
-0.550
-0.535
-0.530
-0.535
-0.555
-0.589
-0.630
-0.656
-0.642
-0.586
-0.523
-0.533
-0.632
-0.748
-0.838
-0.895
-0.922
-0.930
-0.927
-0.915
-0.898
-0.874
-0.848
-0.818
-0.785
-0.751
-0.717
-0.684
-0.651
-0.511
-0.527
-0.543
-0.559
-0.573
-0.586
-0.596
-0.602
-0.603
-0.599
-0.591
-0.581
-0.572
-0.567
-0.565
-0.573
-0.587
-0.606
-0.620
-0.613
-0.572
-0.495
-0.421
-0.425
-0.514
-0.633
-0.730
-0.807
-0.863
-0.904
-0.928
-0.939
-0.936
-0.920
-0.895
-0.863
-0.827
-0.788
-0.750
-0.712
-0.674
-0.505
-0.520
-0.535
-0.549
-0.563
-0.575
-0.584
-0.590
-0.595
-0.595
-0.594
-0.592
-0.591
-0.592
-0.596
-0.605
-0.614
-0.625
-0.624
-0.606
-0.556
-0.482
-0.419
-0.413
-0.472
-0.559
-0.652
-0.741
-0.826
-0.899
-0.953
-0.986
-0.994
-0.983
-0.956
-0.920
-0.877
-0.832
-0.787
-0.743
-0.700
-0.500
-0.514
-0.529
-0.542
-0.555
-0.567
-0.576
-0.584
-0.591
-0.596
-0.600
-0.603
-0.608
-0.614
-0.622
-0.632
-0.642
-0.648
-0.644
-0.622
-0.573
-0.502
-0.435
-0.412
-0.435
-0.488
-0.560
-0.662
-0.788
-0.906
-0.998
-1.053
-1.070
-1.062
-1.032
-0.987
-0.935
-0.881
-0.826
-0.775
-0.727
-0.496
-0.510
-0.524
-0.537
-0.550
-0.562
-0.572
-0.582
-0.590
-0.599
-0.607
-0.615
-0.624
-0.636
-0.647
-0.660
-0.671
-0.679
-0.674
-0.654
-0.607
-0.535
-0.455
-0.405
-0.387
-0.380
-0.422
-0.548
-0.738
-0.927
-1.064
-1.144
-1.171
-1.161
-1.122
-1.065
-1.000
-0.933
-0.870
-0.809
-0.754
-0.493
-0.507
-0.521
-0.534
-0.547
-0.559
-0.571
-0.582
-0.593
-0.604
-0.615
-0.628
-0.641
-0.656
-0.671
-0.687
-0.701
-0.711
-0.713
-0.699
-0.662
-0.597
-0.515
-0.438
-0.359
-0.265
-0.241
-0.406
-0.693
-0.968
-1.159
-1.263
-1.296
-1.276
-1.223
-1.149
-1.069
-0.989
-0.914
-0.844
-0.781
-0.491
-0.505
-0.518
-0.532
-0.546
-0.559
-0.571
-0.584
-0.597
-0.611
-0.625
-0.640
-0.657
-0.675
-0.693
-0.713
-0.731
-0.746
-0.755
-0.752
-0.730
-0.685
-0.620
-0.534
-0.409
-0.241
-0.168
-0.364
-0.728
-1.071
-1.296
-1.412
-1.441
-1.405
-1.330
-1.237
-1.139
-1.043
-0.956
-0.876
-0.807
-0.488
-0.503
-0.517
-0.531
-0.545
-0.559
-0.573
-0.587
-0.602
-0.617
-0.634
-0.652
-0.671
-0.692
-0.713
-0.736
-0.758
-0.780
-0.797
-0.807
-0.805
-0.786
-0.745
-0.674
-0.561
-0.412
-0.356
-0.548
-0.905
-1.238
-1.463
-1.576
-1.590
-1.534
-1.435
-1.318
-1.201
-1.092
-0.992
-0.904
-0.828
-0.487
-0.501
-0.516
-0.531
-0.545
-0.560
-0.575
-0.591
-0.607
-0.624
-0.642
-0.662
-0.683
-0.706
-0.730
-0.755
-0.781
-0.808
-0.833
-0.856
-0.870
-0.876
-0.864
-0.831
-0.772
-0.705
-0.723
-0.892
-1.174
-1.450
-1.642
-1.733
-1.726
-1.644
-1.519
-1.385
-1.250
-1.129
-1.020
-0.927
-0.845
-0.485
-0.500
-0.515
-0.530
-0.545
-0.561
-0.577
-0.594
-0.611
-0.629
-0.649
-0.670
-0.692
-0.716
-0.742
-0.769
-0.799
-0.831
-0.863
-0.894
-0.925
-0.950
-0.964
-0.970
-0.968
-0.978
-1.044
-1.197
-1.418
-1.631
-1.788
-1.846
-1.815
-1.715
-1.575
-1.425
-1.281
-1.152
-1.038
-0.939
-0.853
-0.482
-0.497
-0.513
-0.529
-0.545
-0.561
-0.578
-0.595
-0.614
-0.633
-0.653
-0.674
-0.698
-0.723
-0.749
-0.779
-0.811
-0.844
-0.882
-0.920
-0.961
-1.000
-1.036
-1.073
-1.109
-1.163
-1.254
-1.396
-1.569
-1.735
-1.852
-1.885
-1.839
-1.730
-1.585
-1.436
-1.289
-1.156
-1.041
-0.941
-0.856
-0.479
-0.495
-0.510
-0.527
-0.543
-0.560
-0.577
-0.595
-0.614
-0.634
-0.654
-0.676
-0.699
-0.725
-0.752
-0.782
-0.814
-0.850
-0.890
-0.932
-0.978
-1.027
-1.077
-1.128
-1.189
-1.263
-1.361
-1.488
-1.623
-1.749
-1.834
-1.853
-1.796
-1.693
-1.553
-1.409
-1.271
-1.144
-1.032
-0.934
-0.850
-0.945
-0.982
-1.011
-1.033
-1.048
-1.055
-1.054
-1.049
-1.042
-1.037
-1.037
-1.047
-1.071
-1.114
-1.183
-1.286
-1.428
-1.629
-1.911
-2.301
-2.846
-3.560
-4.392
-5.068
-5.171
-4.669
-3.891
-3.150
-2.577
-2.141
-1.815
-1.559
-1.360
-1.199
-1.067
-0.958
-0.869
-0.795
-0.731
-0.679
-0.633
-1.013
-1.053
-1.084
-1.107
-1.121
-1.127
-1.123
-1.113
-1.101
-1.089
-1.084
-1.090
-1.115
-1.164
-1.243
-1.360
-1.531
-1.777
-2.136
-2.677
-3.505
-4.809
-6.706
-8.665
-8.924
-7.271
-5.354
-3.961
-3.067
-2.456
-2.029
-1.718
-1.476
-1.285
-1.134
-1.009
-0.909
-0.824
-0.755
-0.697
-0.648
-1.080
-1.124
-1.158
-1.181
-1.194
-1.197
-1.190
-1.175
-1.155
-1.135
-1.122
-1.125
-1.148
-1.201
-1.288
-1.424
-1.619
-1.905
-2.336
-3.012
-4.173
-6.390
-10.810
-18.446
-20.058
-12.409
-7.323
-4.819
-3.512
-2.742
-2.237
-1.872
-1.594
-1.375
-1.199
-1.058
-0.943
-0.850
-0.774
-0.711
-0.659
-1.140
-1.189
-1.227
-1.252
-1.267
-1.268
-1.256
-1.235
-1.204
-1.173
-1.149
-1.143
-1.165
-1.221
-1.318
-1.471
-1.691
-1.999
-2.461
-3.225
-4.601
-7.547
-15.727
-28.877
-31.899
-19.826
-8.907
-5.393
-3.813
-2.963
-2.415
-2.017
-1.709
-1.463
-1.265
-1.102
-0.973
-0.869
-0.788
-0.720
-0.666
-1.191
-1.243
-1.286
-1.316
-1.334
-1.338
-1.325
-1.294
-1.248
-1.199
-1.157
-1.138
-1.153
-1.214
-1.326
-1.498
-1.736
-2.057
-2.521
-3.240
-4.529
-7.267
-14.513
-26.500
-28.169
-17.598
-8.325
-5.233
-3.866
-3.097
-2.572
-2.170
-1.833
-1.555
-1.325
-1.140
-0.994
-0.882
-0.793
-0.723
-0.668
-1.229
-1.286
-1.335
-1.372
-1.399
-1.408
-1.395
-1.355
-1.287
-1.211
-1.139
-1.097
-1.099
-1.165
-1.300
-1.505
-1.773
-2.104
-2.521
-3.096
-4.023
-5.672
-8.796
-13.160
-13.516
-8.922
-5.949
-4.532
-3.722
-3.187
-2.760
-2.366
-1.998
-1.665
-1.389
-1.172
-1.008
-0.883
-0.791
-0.718
-0.662
-1.244
-1.309
-1.368
-1.420
-1.465
-1.490
-1.482
-1.424
-1.324
-1.196
-1.074
-0.990
-0.970
-1.043
-1.216
-1.483
-1.815
-2.181
-2.543
-2.921
-3.403
-4.083
-4.873
-5.121
-4.282
-3.742
-3.763
-3.716
-3.556
-3.384
-3.120
-2.725
-2.247
-1.812
-1.456
-1.193
-1.006
-0.870
-0.775
-0.704
-0.650
-1.239
-1.310
-1.379
-1.450
-1.521
-1.571
-1.578
-1.493
-1.330
-1.124
-0.926
-0.770
-0.701
-0.778
-1.026
-1.411
-1.877
-2.333
-2.676
-2.844
-2.915
-2.944
-2.835
-2.326
-1.685
-1.844
-2.578
-3.143
-3.601
-3.966
-3.986
-3.462
-2.685
-2.007
-1.522
-1.195
-0.982
-0.839
-0.744
-0.678
-0.629
-1.212
-1.288
-1.367
-1.459
-1.557
-1.642
-1.659
-1.532
-1.253
-0.923
-0.621
-0.346
-0.128
-0.196
-0.627
-1.242
-1.934
-2.583
-2.967
-2.899
-2.562
-2.146
-1.607
-0.859
-0.358
-0.825
-1.791
-2.791
-3.994
-5.518
-6.286
-5.031
-3.367
-2.229
-1.549
-1.156
-0.922
-0.781
-0.696
-0.639
-0.599
-1.163
-1.238
-1.325
-1.429
-1.545
-1.655
-1.653
-1.419
-0.926
-0.393
-0.043
[truncated: 79,379 more chars]
