# Supplementary material for: Binding free energy predictions in host-guest systems using Autodock4. A retrospective analysis on SAMPL6, SAMPL7 and SAMPL8 challenges
Source: J Comput Aided Mol Des. 2021 May 24;35(6):721–9. doi: 10.1007/s10822-021-00388-4 (PMC8141411; doi:10.1007/s10822-021-00388-4)
Supplement: Supplementary file 1 — Supplementary material 1 (ZIP 20409 kb) [file 10822_2021_388_MOESM1_ESM.zip › workspace/SAMPL7/exoOA/g8.pdb]

HETATM    1  C1  UNL     1       0.730  -0.271   1.781  1.00 20.00           C
HETATM    2  C2  UNL     1       0.838   1.732   0.275  1.00 20.00           C
HETATM    3  C3  UNL     1       1.833  -0.448  -0.465  1.00 20.00           C
HETATM    4  C4  UNL     1      -1.359   0.592   0.691  1.00 20.00           C
HETATM    5  C5  UNL     1      -0.361  -1.595  -0.052  1.00 20.00           C
HETATM    6  C6  UNL     1      -0.252   0.415  -1.562  1.00 20.00           C
HETATM    7  C7  UNL     1      -0.015   0.996   1.325  1.00 20.00           C
HETATM    8  C8  UNL     1       0.987  -1.199   0.579  1.00 20.00           C
HETATM    9  C9  UNL     1       1.096   0.818  -0.936  1.00 20.00           C
HETATM   10  C10 UNL     1      -1.099  -0.327  -0.514  1.00 20.00           C
HETATM   11  C11 UNL     1      -3.167   0.526  -1.597  1.00 20.00           C
HETATM   12  C12 UNL     1      -3.274  -1.459  -0.106  1.00 20.00           C
HETATM   13  C13 UNL     1      -2.181  -1.634  -2.331  1.00 20.00           C
HETATM   14  N14 UNL     1      -2.398  -0.714  -1.122  1.00 20.00           N
HETATM   15  H15 UNL     1       1.682   0.004   2.251  1.00 20.00           H
HETATM   16  H16 UNL     1       0.140  -0.799   2.541  1.00 20.00           H
HETATM   17  H17 UNL     1       0.326   2.647  -0.048  1.00 20.00           H
HETATM   18  H18 UNL     1       1.792   2.042   0.720  1.00 20.00           H
HETATM   19  H19 UNL     1       2.805  -0.176  -0.034  1.00 20.00           H
HETATM   20  H20 UNL     1       2.037  -1.103  -1.322  1.00 20.00           H
HETATM   21  H21 UNL     1      -1.983   0.084   1.438  1.00 20.00           H
HETATM   22  H22 UNL     1      -1.907   1.491   0.380  1.00 20.00           H
HETATM   23  H23 UNL     1      -0.188  -2.272  -0.898  1.00 20.00           H
HETATM   24  H24 UNL     1      -0.964  -2.148   0.680  1.00 20.00           H
HETATM   25  H25 UNL     1      -0.777   1.311  -1.919  1.00 20.00           H
HETATM   26  H26 UNL     1      -0.078  -0.221  -2.439  1.00 20.00           H
HETATM   27  H27 UNL     1      -0.192   1.652   2.184  1.00 20.00           H
HETATM   28  H28 UNL     1       1.519  -2.097   0.911  1.00 20.00           H
HETATM   29  H29 UNL     1       1.705   1.348  -1.677  1.00 20.00           H
HETATM   30  H30 UNL     1      -4.109   0.188  -2.034  1.00 20.00           H
HETATM   31  H31 UNL     1      -3.343   1.164  -0.729  1.00 20.00           H
HETATM   32  H32 UNL     1      -2.551   1.037  -2.341  1.00 20.00           H
HETATM   33  H33 UNL     1      -4.212  -1.719  -0.601  1.00 20.00           H
HETATM   34  H34 UNL     1      -2.734  -2.354   0.208  1.00 20.00           H
HETATM   35  H35 UNL     1      -3.449  -0.789   0.739  1.00 20.00           H
HETATM   36  H36 UNL     1      -3.161  -1.887  -2.738  1.00 20.00           H
HETATM   37  H37 UNL     1      -1.581  -1.089  -3.062  1.00 20.00           H
HETATM   38  H38 UNL     1      -1.659  -2.526  -1.982  1.00 20.00           H
TER      39      UNL     1 
CONECT    1    7    8   15   16
CONECT    2    7    9   17   18
CONECT    3    8    9   19   20
CONECT    4    7   10   21   22
CONECT    5    8   10   23   24
CONECT    6    9   10   25   26
CONECT    7    1    2    4   27
CONECT    8    1    3    5   28
CONECT    9    2    3    6   29
CONECT   10    4    5    6   14
CONECT   11   14   30   31   32
CONECT   12   14   33   34   35
CONECT   13   14   36   37   38
CONECT   14   10   11   12   13
CONECT   15    1
CONECT   16    1
CONECT   17    2
CONECT   18    2
CONECT   19    3
CONECT   20    3
CONECT   21    4
CONECT   22    4
CONECT   23    5
CONECT   24    5
CONECT   25    6
CONECT   26    6
CONECT   27    7
CONECT   28    8
CONECT   29    9
CONECT   30   11
CONECT   31   11
CONECT   32   11
CONECT   33   12
CONECT   34   12
CONECT   35   12
CONECT   36   13
CONECT   37   13
CONECT   38   13
END
