# Supplementary material for: Binding free energy predictions in host-guest systems using Autodock4. A retrospective analysis on SAMPL6, SAMPL7 and SAMPL8 challenges
Source: J Comput Aided Mol Des. 2021 May 24;35(6):721–9. doi: 10.1007/s10822-021-00388-4 (PMC8141411; doi:10.1007/s10822-021-00388-4)
Supplement: Supplementary file 1 — Supplementary material 1 (ZIP 20409 kb) [file 10822_2021_388_MOESM1_ESM.zip › workspace/SAMPL7/exoOA/g8_exoOA.dlg]

          AutoDock 4.2 Release 4.2.6   
         (C) 1989-2012 The Scripps Research Institute
        AutoDock comes with ABSOLUTELY NO WARRANTY.
        AutoDock is free software, and you are welcome
        to redistribute it under certain conditions;
        for details type 'autodock4 -C'

                     main.cc  $Revision: 1.213 $

                   Compiled on Jul 18 2014 at 18:34:22


This file was created at:			12:12 15" p.m., 01/28/2021
                   on host:		"amd8"
Current Working Directory = "/home/procacci/tex/Tesi/casbarra2/workspace/SAMPL7/GDCC/exo2OA"

      ________________________________________________________________

                   SETTING UP DEFAULT PARAMETER LIBRARY
      ________________________________________________________________


Random number generator was seeded with values 25363, 1611832335.
Docking parameter file (DPF) used for this docking:		g8_exoOA.dpf
DPF> autodock_parameter_version 4.2       # used by autodock to validate parameter set

	Autodock parameter version 4.2.
DPF> outlev 1                             # diagnostic output level

Output Level = 1  ADT-COMPATIBLE OUTPUT DURING DOCKING.
DPF> intelec                              # calculate internal electrostatics

Electrostatic energies will be calculated for all non-bonds between moving atoms.
DPF> seed pid time                        # seeds for random generator

Random number generator was seeded with values 25363, 1611832335.
DPF> ligand_types C N                     # atoms types in ligand

DPF> fld exoOA.maps.fld                   # grid_data_file

Opening Grid Map Dimensions file:		exoOA.maps.fld
Grid Point Spacing =				0.375 Angstroms

Even Number of User-specified Grid Points =	40 x-points
						40 y-points
						40 z-points

Coordinates of Central Grid Point of Maps =	(-0.001, -0.435, -0.003)
Macromolecule file used to create Grid Maps =	exoOA.pdbqt
Grid Parameter file used to create Grid Maps =	exoOA.gpf
Minimum coordinates in grid = (-7.501, -7.935, -7.503)
Maximum coordinates in grid = (7.499, 7.065, 7.497)

DPF> map exoOA.C.map                      # atom-specific affinity map

DPF> map exoOA.N.map                      # atom-specific affinity map

DPF> elecmap exoOA.e.map                  # electrostatics map

DPF> desolvmap exoOA.d.map                # desolvation map

DPF> move g8.pdbqt                        # small molecule

1,4-interactions will be _ignored_ in the non-bonded internal energy calculation.

Ligand PDBQT file = "g8.pdbqt"

INPUT LIGAND PDBQT FILE:
________________________

INPUT-LIGAND-PDBQT: REMARK  1 active torsions:
INPUT-LIGAND-PDBQT: REMARK  status: ('A' for Active; 'I' for Inactive)
INPUT-LIGAND-PDBQT: REMARK    1  A    between atoms: C10_10  and  N14_14 
INPUT-LIGAND-PDBQT: ROOT
INPUT-LIGAND-PDBQT: HETATM    1  C1  UNL     1       0.730  -0.271   1.781  1.00 20.00     0.009 C 
INPUT-LIGAND-PDBQT: HETATM    2  C2  UNL     1       0.838   1.732   0.275  1.00 20.00     0.009 C 
INPUT-LIGAND-PDBQT: HETATM    3  C3  UNL     1       1.833  -0.448  -0.465  1.00 20.00     0.009 C 
INPUT-LIGAND-PDBQT: HETATM    4  C4  UNL     1      -1.359   0.592   0.691  1.00 20.00     0.044 C 
INPUT-LIGAND-PDBQT: HETATM    5  C5  UNL     1      -0.361  -1.595  -0.052  1.00 20.00     0.044 C 
INPUT-LIGAND-PDBQT: HETATM    6  C6  UNL     1      -0.252   0.415  -1.562  1.00 20.00     0.044 C 
INPUT-LIGAND-PDBQT: HETATM    7  C7  UNL     1      -0.015   0.996   1.325  1.00 20.00    -0.012 C 
INPUT-LIGAND-PDBQT: HETATM    8  C8  UNL     1       0.987  -1.199   0.579  1.00 20.00    -0.012 C 
INPUT-LIGAND-PDBQT: HETATM    9  C9  UNL     1       1.096   0.818  -0.936  1.00 20.00    -0.012 C 
INPUT-LIGAND-PDBQT: HETATM   10  C10 UNL     1      -1.099  -0.327  -0.514  1.00 20.00     0.129 C 
INPUT-LIGAND-PDBQT: ENDROOT
INPUT-LIGAND-PDBQT: BRANCH  10  11
INPUT-LIGAND-PDBQT: HETATM   11  N14 UNL     1      -2.398  -0.714  -1.122  1.00 20.00    -0.070 N 
INPUT-LIGAND-PDBQT: HETATM   12  C11 UNL     1      -3.167   0.526  -1.597  1.00 20.00     0.272 C 
INPUT-LIGAND-PDBQT: HETATM   13  C12 UNL     1      -3.274  -1.459  -0.106  1.00 20.00     0.272 C 
INPUT-LIGAND-PDBQT: HETATM   14  C13 UNL     1      -2.181  -1.634  -2.331  1.00 20.00     0.272 C 
INPUT-LIGAND-PDBQT: ENDBRANCH  10  11
INPUT-LIGAND-PDBQT: TORSDOF 1
________________________________________________________________________________

Total charge on ligand                               =	+0.998 e
REMARK  1 active torsions:
REMARK  status: ('A' for Active; 'I' for Inactive)
REMARK    1  A    between atoms: C10_10  and  N14_14 


Number of Rotatable Bonds in Small Molecule =	1 torsions
Number of atoms in ligand:  14

Number of non-hydrogen atoms in ligand:  14

Number of vibrational degrees of freedom of ligand:  36


Number of torsional degrees of freedom = 1
Estimated loss of torsional free energy upon binding = +0.2983 kcal/mol


DPF> about -0.6159 -0.1834 -0.2881        # small molecule center

Small molecule center of rotation =	(-0.616, -0.183, -0.288)

DPF> tran0 random                         # initial coordinates/A or random

Initial translation =			(-2.112, 6.458, -0.654) Angstroms
DPF> quaternion0 random                   # initial orientation

Each run will begin with a new, random initial orientation.
Initial quaternion,  (x,y,z,w) =	( 0.090, -0.345, -0.922, -0.150 ),
DPF> dihe0 random                         # initial dihedrals (relative) or random

DPF> torsdof 1                            # torsional degrees of freedom

Number of torsional degrees of freedom = 1
Free energy coefficient for torsional degrees of freedom = 0.2983, the factory default value.

Estimated loss of torsional free energy upon binding = +0.2983 kcal/mol

DPF> rmstol 2.0                           # cluster_tolerance/A

Maximum RMS tolerance for conformational cluster analysis = 2.00 Angstroms
DPF> extnrg 1000.0                        # external grid energy

External grid energy (beyond grid map walls) = 1000.00

DPF> e0max 0.0 10000                      # max initial energy; max number of retries

Using user-specified maximum number of retries for simanneal initialization, 10000 retries.
If the simanneal initial energy is greater than e0max, 0.000,
then a new, random initial state will be created.

DPF> ga_pop_size 150                      # number of individuals in population

A population of 150 individuals will be used
DPF> ga_num_evals 2500000                 # maximum number of energy evaluations

There will be at most 2500000 function evaluations used.
DPF> ga_num_generations 27000             # maximum number of generations

The GA will run for at most 27000 generations.
DPF> ga_elitism 1                         # number of top individuals to survive to next generation

The 1 best will be preserved each GA generation.
DPF> ga_mutation_rate 0.02                # rate of gene mutation

The mutation rate is 0.020000.
DPF> ga_crossover_rate 0.8                # rate of crossover

The crossover rate is 0.800000.
DPF> ga_window_size 10                    # 

The GA's selection window is 10 generations.
DPF> ga_cauchy_alpha 0.0                  # Alpha parameter of Cauchy distribution

The alpha parameter (for the Cauchy distribution) is being set to 0.000000.
DPF> ga_cauchy_beta 1.0                   # Beta parameter Cauchy distribution

The beta parameter (for the Cauchy distribution) is being set to 1.000000.
DPF> set_ga                               # set the above parameters for GA or LGA

DPF> sw_max_its 300                       # iterations of Solis & Wets local search

Solis & Wets algorithms will perform at most 300 iterations.
DPF> sw_max_succ 4                        # consecutive successes before changing rho

Solis & Wets algorithms expand rho every 4 in a row successes.
DPF> sw_max_fail 4                        # consecutive failures before changing rho

Solis & Wets algorithms contract rho every 4 in a row failures.
DPF> sw_rho 1.0                           # size of local search space to sample

rho is set to 1.000000.
DPF> sw_lb_rho 0.01                       # lower bound on rho

rho will never get smaller than 0.010000.
DPF> ls_search_freq 0.06                  # probability of performing local search on individual

Local search will be performed with frequency 0.060000.
DPF> set_psw1                             # set the above pseudo-Solis & Wets parameters

Creating a new Local Search object using the pseudo-Solis-Wets algorithm (pSW1) with the current settings.

DPF> unbound_model bound               # state of unbound ligand

DPF> ga_run 50                            # do this many hybrid GA-LS runs

centering ligand on specified point: -0.616 -0.183 -0.288
Furthest true ligand atom from "about" center is 2.954 Angstroms (maxrad).
Number of requested GA dockings = 50 runs
Unbound model to be used is 'same as bound' [AutoDock 4.2 default].

	BEGINNING GENETIC ALGORITHM DOCKING 1 of 50
Run: 1 Seed: 469247008 2075472659 [ Run 1 of 50 GA/GALS ]
Beginning LAMARCKIAN GENETIC ALGORITHM (LGA), with a maximum of 2500000 energy evaluations.

Final-Value: -10.454


	FINAL GENETIC ALGORITHM DOCKED STATE
	_______________________________________________


Detailed state:  trans 0.444 -2.831 -0.070 quatxyzw 0.377131 0.853245 0.035917 0.358407 center -0.616 -0.183 -0.288 ntor 1 58.0348
State:	  0.444  -2.831  -0.070   0.404  0.914  0.038 137.995     58.03

DOCKED: MODEL        1
DOCKED: USER    Run = 1
DOCKED: USER    DPF = g8_exoOA.dpf
DOCKED: USER  
DOCKED: USER    Estimated Free Energy of Binding    =   -9.84 kcal/mol  [=(1)+(2)+(3)-(4)]
DOCKED: USER    Estimated Inhibition Constant, Ki   =   61.30 nM (nanomolar)  [Temperature = 298.15 K]
DOCKED: USER    
DOCKED: USER    (1) Final Intermolecular Energy     =  -10.14 kcal/mol
DOCKED: USER        vdW + Hbond + desolv Energy     =   -9.17 kcal/mol
DOCKED: USER        Electrostatic Energy            =   -0.97 kcal/mol
DOCKED: USER    (2) Final Total Internal Energy     =   -0.32 kcal/mol
DOCKED: USER    (3) Torsional Free Energy           =   +0.30 kcal/mol
DOCKED: USER    (4) Unbound System's Energy  [=(2)] =   -0.32 kcal/mol
DOCKED: USER    
DOCKED: USER    
DOCKED: USER    NEWDPF move g8.pdbqt
DOCKED: USER    NEWDPF about -0.615900 -0.183400 -0.288100
DOCKED: USER    NEWDPF tran0 0.443908 -2.831170 -0.070455
DOCKED: USER    NEWDPF quaternion0 0.377131 0.853245 0.035917 0.358407
DOCKED: USER    NEWDPF axisangle0 0.403969 0.913963 0.038472 137.995206
DOCKED: USER    NEWDPF quat0 0.403969 0.913963 0.038472 137.995206
DOCKED: USER    NEWDPF dihe0 58.03 
DOCKED: USER  keepresnum = 1 
DOCKED: USER  
DOCKED: REMARK  1 active torsions:
DOCKED: REMARK  status: ('A' for Active; 'I' for Inactive)
DOCKED: REMARK    1  A    between atoms: C10_10  and  N14_14 
DOCKED: USER                              x       y       z     vdW  Elec       q    Type
DOCKED: USER                           _______ _______ _______ _____ _____    ______ ____
DOCKED: ROOT
DOCKED: ATOM      1  C1  UNL     1      -1.441  -1.376  -0.725 -0.88 -0.00    +0.009 C 
DOCKED: ATOM      2  C2  UNL     1       0.730  -0.381   0.041 -1.13 -0.00    +0.009 C 
DOCKED: ATOM      3  C3  UNL     1      -0.753  -1.565   1.680 -0.91 -0.00    +0.009 C 
DOCKED: ATOM      4  C4  UNL     1       0.731  -2.413  -1.432 -0.80 -0.03    +0.044 C 
DOCKED: ATOM      5  C5  UNL     1      -0.756  -3.602   0.213 -0.54 -0.03    +0.044 C 
DOCKED: ATOM      6  C6  UNL     1       1.422  -2.602   0.980 -0.79 -0.03    +0.044 C 
DOCKED: ATOM      7  C7  UNL     1       0.015  -1.084  -1.128 -0.92 +0.01    -0.012 C 
DOCKED: ATOM      8  C8  UNL     1      -1.478  -2.277   0.524 -0.81 +0.01    -0.012 C 
DOCKED: ATOM      9  C9  UNL     1       0.708  -1.274   1.293 -0.82 +0.00    -0.012 C 
DOCKED: ATOM     10  C10 UNL     1       0.701  -3.307  -0.182 -0.50 -0.09    +0.129 C 
DOCKED: ENDROOT
DOCKED: BRANCH  10  11
DOCKED: ATOM     11  N14 UNL     1       1.394  -4.587  -0.480 -0.38 +0.07    -0.070 N 
DOCKED: ATOM     12  C11 UNL     1       2.620  -4.766   0.424 -0.29 -0.29    +0.272 C 
DOCKED: ATOM     13  C12 UNL     1       1.867  -4.622  -1.939 -0.32 -0.29    +0.272 C 
DOCKED: ATOM     14  C13 UNL     1       0.455  -5.780  -0.254 -0.10 -0.28    +0.272 C 
DOCKED: ENDBRANCH  10  11
DOCKED: TORSDOF 1
DOCKED: TER
DOCKED: ENDMDL
________________________________________________________________________________


	BEGINNING GENETIC ALGORITHM DOCKING 2 of 50
Run: 2 Seed: 771471520 2060529664 [ Run 2 of 50 GA/GALS ]
Beginning LAMARCKIAN GENETIC ALGORITHM (LGA), with a maximum of 2500000 energy evaluations.

Final-Value: -10.474


	FINAL GENETIC ALGORITHM DOCKED STATE
	_______________________________________________


Detailed state:  trans -0.466 -2.927 0.242 quatxyzw -0.673027 -0.325752 0.140919 -0.648893 center -0.616 -0.183 -0.288 ntor 1 178.5898
State:	 -0.466  -2.927   0.242  -0.885 -0.428  0.185 -99.084    178.59

DOCKED: MODEL        2
DOCKED: USER    Run = 2
DOCKED: USER    DPF = g8_exoOA.dpf
DOCKED: USER  
DOCKED: USER    Estimated Free Energy of Binding    =   -9.86 kcal/mol  [=(1)+(2)+(3)-(4)]
DOCKED: USER    Estimated Inhibition Constant, Ki   =   59.22 nM (nanomolar)  [Temperature = 298.15 K]
DOCKED: USER    
DOCKED: USER    (1) Final Intermolecular Energy     =  -10.16 kcal/mol
DOCKED: USER        vdW + Hbond + desolv Energy     =   -9.17 kcal/mol
DOCKED: USER        Electrostatic Energy            =   -0.99 kcal/mol
DOCKED: USER    (2) Final Total Internal Energy     =   -0.32 kcal/mol
DOCKED: USER    (3) Torsional Free Energy           =   +0.30 kcal/mol
DOCKED: USER    (4) Unbound System's Energy  [=(2)] =   -0.32 kcal/mol
DOCKED: USER    
DOCKED: USER    
DOCKED: USER    NEWDPF move g8.pdbqt
DOCKED: USER    NEWDPF about -0.615900 -0.183400 -0.288100
DOCKED: USER    NEWDPF tran0 -0.466258 -2.926783 0.242451
DOCKED: USER    NEWDPF quaternion0 -0.673027 -0.325752 0.140919 -0.648893
DOCKED: USER    NEWDPF axisangle0 -0.884538 -0.428125 0.185205 -99.083599
DOCKED: USER    NEWDPF quat0 -0.884538 -0.428125 0.185205 -99.083599
DOCKED: USER    NEWDPF dihe0 178.59 
DOCKED: USER  keepresnum = 1 
DOCKED: USER  
DOCKED: REMARK  1 active torsions:
DOCKED: REMARK  status: ('A' for Active; 'I' for Inactive)
DOCKED: REMARK    1  A    between atoms: C10_10  and  N14_14 
DOCKED: USER                              x       y       z     vdW  Elec       q    Type
DOCKED: USER                           _______ _______ _______ _____ _____    ______ ____
DOCKED: ROOT
DOCKED: ATOM      1  C1  UNL     1      -0.749  -0.478   0.396 -1.14 -0.00    +0.009 C 
DOCKED: ATOM      2  C2  UNL     1       0.766  -1.479  -1.334 -0.91 -0.00    +0.009 C 
DOCKED: ATOM      3  C3  UNL     1       1.406  -1.558   1.090 -0.89 -0.00    +0.009 C 
DOCKED: ATOM      4  C4  UNL     1      -1.424  -2.581  -0.795 -0.77 -0.03    +0.044 C 
DOCKED: ATOM      5  C5  UNL     1      -0.781  -2.661   1.637 -0.78 -0.03    +0.044 C 
DOCKED: ATOM      6  C6  UNL     1       0.739  -3.664  -0.100 -0.53 -0.03    +0.044 C 
DOCKED: ATOM      7  C7  UNL     1      -0.703  -1.228  -0.947 -0.89 +0.01    -0.012 C 
DOCKED: ATOM      8  C8  UNL     1      -0.058  -1.308   1.494 -0.89 +0.00    -0.012 C 
DOCKED: ATOM      9  C9  UNL     1       1.467  -2.315  -0.249 -0.80 +0.01    -0.012 C 
DOCKED: ATOM     10  C10 UNL     1      -0.726  -3.411   0.295 -0.48 -0.09    +0.129 C 
DOCKED: ENDROOT
DOCKED: BRANCH  10  11
DOCKED: ATOM     11  N14 UNL     1      -1.424  -4.715   0.438 -0.36 +0.07    -0.070 N 
DOCKED: ATOM     12  C11 UNL     1      -1.938  -4.903   1.872 -0.33 -0.30    +0.272 C 
DOCKED: ATOM     13  C12 UNL     1      -0.477  -5.878   0.113 -0.09 -0.28    +0.272 C 
DOCKED: ATOM     14  C13 UNL     1      -2.625  -4.797  -0.514 -0.32 -0.30    +0.272 C 
DOCKED: ENDBRANCH  10  11
DOCKED: TORSDOF 1
DOCKED: TER
DOCKED: ENDMDL
________________________________________________________________________________


	BEGINNING GENETIC ALGORITHM DOCKING 3 of 50
Run: 3 Seed: 980588478 986104246 [ Run 3 of 50 GA/GALS ]
Beginning LAMARCKIAN GENETIC ALGORITHM (LGA), with a maximum of 2500000 energy evaluations.

Final-Value: -10.475


	FINAL GENETIC ALGORITHM DOCKED STATE
	_______________________________________________


Detailed state:  trans -0.460 -2.928 0.236 quatxyzw -0.668451 -0.322924 0.145787 -0.653941 center -0.616 -0.183 -0.288 ntor 1 178.2576
State:	 -0.460  -2.928   0.236  -0.884 -0.427  0.193 -98.321    178.26

DOCKED: MODEL        3
DOCKED: USER    Run = 3
DOCKED: USER    DPF = g8_exoOA.dpf
DOCKED: USER  
DOCKED: USER    Estimated Free Energy of Binding    =   -9.86 kcal/mol  [=(1)+(2)+(3)-(4)]
DOCKED: USER    Estimated Inhibition Constant, Ki   =   59.10 nM (nanomolar)  [Temperature = 298.15 K]
DOCKED: USER    
DOCKED: USER    (1) Final Intermolecular Energy     =  -10.16 kcal/mol
DOCKED: USER        vdW + Hbond + desolv Energy     =   -9.17 kcal/mol
DOCKED: USER        Electrostatic Energy            =   -0.99 kcal/mol
DOCKED: USER    (2) Final Total Internal Energy     =   -0.32 kcal/mol
DOCKED: USER    (3) Torsional Free Energy           =   +0.30 kcal/mol
DOCKED: USER    (4) Unbound System's Energy  [=(2)] =   -0.32 kcal/mol
DOCKED: USER    
DOCKED: USER    
DOCKED: USER    NEWDPF move g8.pdbqt
DOCKED: USER    NEWDPF about -0.615900 -0.183400 -0.288100
DOCKED: USER    NEWDPF tran0 -0.459535 -2.928035 0.236080
DOCKED: USER    NEWDPF quaternion0 -0.668451 -0.322924 0.145787 -0.653941
DOCKED: USER    NEWDPF axisangle0 -0.883557 -0.426840 0.192701 -98.321221
DOCKED: USER    NEWDPF quat0 -0.883557 -0.426840 0.192701 -98.321221
DOCKED: USER    NEWDPF dihe0 178.26 
DOCKED: USER  keepresnum = 1 
DOCKED: USER  
DOCKED: REMARK  1 active torsions:
DOCKED: REMARK  status: ('A' for Active; 'I' for Inactive)
DOCKED: REMARK    1  A    between atoms: C10_10  and  N14_14 
DOCKED: USER                              x       y       z     vdW  Elec       q    Type
DOCKED: USER                           _______ _______ _______ _____ _____    ______ ____
DOCKED: ROOT
DOCKED: ATOM      1  C1  UNL     1      -0.750  -0.482   0.416 -1.13 -0.00    +0.009 C 
DOCKED: ATOM      2  C2  UNL     1       0.743  -1.462  -1.346 -0.91 -0.00    +0.009 C 
DOCKED: ATOM      3  C3  UNL     1       1.420  -1.559   1.067 -0.89 -0.00    +0.009 C 
DOCKED: ATOM      4  C4  UNL     1      -1.434  -2.577  -0.784 -0.77 -0.03    +0.044 C 
DOCKED: ATOM      5  C5  UNL     1      -0.755  -2.675   1.637 -0.78 -0.03    +0.044 C 
DOCKED: ATOM      6  C6  UNL     1       0.744  -3.657  -0.130 -0.53 -0.03    +0.044 C 
DOCKED: ATOM      7  C7  UNL     1      -0.721  -1.220  -0.934 -0.89 +0.01    -0.012 C 
DOCKED: ATOM      8  C8  UNL     1      -0.039  -1.319   1.496 -0.88 +0.00    -0.012 C 
DOCKED: ATOM      9  C9  UNL     1       1.464  -2.304  -0.278 -0.80 +0.01    -0.012 C 
DOCKED: ATOM     10  C10 UNL     1      -0.717  -3.414   0.288 -0.48 -0.09    +0.129 C 
DOCKED: ENDROOT
DOCKED: BRANCH  10  11
DOCKED: ATOM     11  N14 UNL     1      -1.407  -4.722   0.430 -0.36 +0.07    -0.070 N 
DOCKED: ATOM     12  C11 UNL     1      -1.891  -4.928   1.871 -0.34 -0.30    +0.272 C 
DOCKED: ATOM     13  C12 UNL     1      -0.463  -5.877   0.073 -0.09 -0.28    +0.272 C 
DOCKED: ATOM     14  C13 UNL     1      -2.627  -4.797  -0.499 -0.32 -0.30    +0.272 C 
DOCKED: ENDBRANCH  10  11
DOCKED: TORSDOF 1
DOCKED: TER
DOCKED: ENDMDL
________________________________________________________________________________


	BEGINNING GENETIC ALGORITHM DOCKING 4 of 50
Run: 4 Seed: 1874904596 1555416932 [ Run 4 of 50 GA/GALS ]
Beginning LAMARCKIAN GENETIC ALGORITHM (LGA), with a maximum of 2500000 energy evaluations.

Final-Value: -10.471


	FINAL GENETIC ALGORITHM DOCKED STATE
	_______________________________________________


Detailed state:  trans -0.482 -2.901 0.253 quatxyzw -0.682224 -0.651955 -0.253483 0.212771 center -0.616 -0.183 -0.288 ntor 1 -179.9651
State:	 -0.482  -2.901   0.253  -0.698 -0.667 -0.259 155.430   -179.97

DOCKED: MODEL        4
DOCKED: USER    Run = 4
DOCKED: USER    DPF = g8_exoOA.dpf
DOCKED: USER  
DOCKED: USER    Estimated Free Energy of Binding    =   -9.86 kcal/mol  [=(1)+(2)+(3)-(4)]
DOCKED: USER    Estimated Inhibition Constant, Ki   =   59.57 nM (nanomolar)  [Temperature = 298.15 K]
DOCKED: USER    
DOCKED: USER    (1) Final Intermolecular Energy     =  -10.15 kcal/mol
DOCKED: USER        vdW + Hbond + desolv Energy     =   -9.17 kcal/mol
DOCKED: USER        Electrostatic Energy            =   -0.98 kcal/mol
DOCKED: USER    (2) Final Total Internal Energy     =   -0.32 kcal/mol
DOCKED: USER    (3) Torsional Free Energy           =   +0.30 kcal/mol
DOCKED: USER    (4) Unbound System's Energy  [=(2)] =   -0.32 kcal/mol
DOCKED: USER    
DOCKED: USER    
DOCKED: USER    NEWDPF move g8.pdbqt
DOCKED: USER    NEWDPF about -0.615900 -0.183400 -0.288100
DOCKED: USER    NEWDPF tran0 -0.482453 -2.901030 0.252693
DOCKED: USER    NEWDPF quaternion0 -0.682224 -0.651955 -0.253483 0.212771
DOCKED: USER    NEWDPF axisangle0 -0.698212 -0.667233 -0.259423 155.430442
DOCKED: USER    NEWDPF quat0 -0.698212 -0.667233 -0.259423 155.430442
DOCKED: USER    NEWDPF dihe0 -179.97 
DOCKED: USER  keepresnum = 1 
DOCKED: USER  
DOCKED: REMARK  1 active torsions:
DOCKED: REMARK  status: ('A' for Active; 'I' for Inactive)
DOCKED: REMARK    1  A    between atoms: C10_10  and  N14_14 
DOCKED: USER                              x       y       z     vdW  Elec       q    Type
DOCKED: USER                           _______ _______ _______ _____ _____    ______ ____
DOCKED: ROOT
DOCKED: ATOM      1  C1  UNL     1       0.768  -1.470  -1.325 -0.91 -0.00    +0.009 C 
DOCKED: ATOM      2  C2  UNL     1       1.397  -1.542   1.102 -0.88 -0.00    +0.009 C 
DOCKED: ATOM      3  C3  UNL     1      -0.747  -0.450   0.394 -1.14 -0.00    +0.009 C 
DOCKED: ATOM      4  C4  UNL     1       0.718  -3.649  -0.081 -0.53 -0.03    +0.044 C 
DOCKED: ATOM      5  C5  UNL     1      -1.433  -2.553  -0.791 -0.78 -0.03    +0.044 C 
DOCKED: ATOM      6  C6  UNL     1      -0.801  -2.625   1.644 -0.79 -0.03    +0.044 C 
DOCKED: ATOM      7  C7  UNL     1       1.458  -2.307  -0.234 -0.80 +0.01    -0.012 C 
DOCKED: ATOM      8  C8  UNL     1      -0.702  -1.207  -0.945 -0.89 +0.01    -0.012 C 
DOCKED: ATOM      9  C9  UNL     1      -0.067  -1.279   1.498 -0.88 +0.00    -0.012 C 
DOCKED: ATOM     10  C10 UNL     1      -0.746  -3.383   0.307 -0.48 -0.09    +0.129 C 
DOCKED: ENDROOT
DOCKED: BRANCH  10  11
DOCKED: ATOM     11  N14 UNL     1      -1.455  -4.681   0.453 -0.37 +0.07    -0.070 N 
DOCKED: ATOM     12  C11 UNL     1      -2.631  -4.771  -0.530 -0.32 -0.30    +0.272 C 
DOCKED: ATOM     13  C12 UNL     1      -2.008  -4.842   1.875 -0.31 -0.30    +0.272 C 
DOCKED: ATOM     14  C13 UNL     1      -0.507  -5.854   0.172 -0.09 -0.28    +0.272 C 
DOCKED: ENDBRANCH  10  11
DOCKED: TORSDOF 1
DOCKED: TER
DOCKED: ENDMDL
________________________________________________________________________________


	BEGINNING GENETIC ALGORITHM DOCKING 5 of 50
Run: 5 Seed: 541257911 2094662810 [ Run 5 of 50 GA/GALS ]
Beginning LAMARCKIAN GENETIC ALGORITHM (LGA), with a maximum of 2500000 energy evaluations.

Final-Value: -10.476


	FINAL GENETIC ALGORITHM DOCKED STATE
	_______________________________________________


Detailed state:  trans -0.458 -2.911 0.239 quatxyzw -0.685628 -0.654003 -0.250126 0.199076 center -0.616 -0.183 -0.288 ntor 1 59.4113
State:	 -0.458  -2.911   0.239  -0.700 -0.667 -0.255 157.034     59.41

DOCKED: MODEL        5
DOCKED: USER    Run = 5
DOCKED: USER    DPF = g8_exoOA.dpf
DOCKED: USER  
DOCKED: USER    Estimated Free Energy of Binding    =   -9.86 kcal/mol  [=(1)+(2)+(3)-(4)]
DOCKED: USER    Estimated Inhibition Constant, Ki   =   58.99 nM (nanomolar)  [Temperature = 298.15 K]
DOCKED: USER    
DOCKED: USER    (1) Final Intermolecular Energy     =  -10.16 kcal/mol
DOCKED: USER        vdW + Hbond + desolv Energy     =   -9.18 kcal/mol
DOCKED: USER        Electrostatic Energy            =   -0.98 kcal/mol
DOCKED: USER    (2) Final Total Internal Energy     =   -0.32 kcal/mol
DOCKED: USER    (3) Torsional Free Energy           =   +0.30 kcal/mol
DOCKED: USER    (4) Unbound System's Energy  [=(2)] =   -0.32 kcal/mol
DOCKED: USER    
DOCKED: USER    
DOCKED: USER    NEWDPF move g8.pdbqt
DOCKED: USER    NEWDPF about -0.615900 -0.183400 -0.288100
DOCKED: USER    NEWDPF tran0 -0.457928 -2.911303 0.239421
DOCKED: USER    NEWDPF quaternion0 -0.685628 -0.654003 -0.250126 0.199076
DOCKED: USER    NEWDPF axisangle0 -0.699632 -0.667360 -0.255235 157.034148
DOCKED: USER    NEWDPF quat0 -0.699632 -0.667360 -0.255235 157.034148
DOCKED: USER    NEWDPF dihe0 59.41 
DOCKED: USER  keepresnum = 1 
DOCKED: USER  
DOCKED: REMARK  1 active torsions:
DOCKED: REMARK  status: ('A' for Active; 'I' for Inactive)
DOCKED: REMARK    1  A    between atoms: C10_10  and  N14_14 
DOCKED: USER                              x       y       z     vdW  Elec       q    Type
DOCKED: USER                           _______ _______ _______ _____ _____    ______ ____
DOCKED: ROOT
DOCKED: ATOM      1  C1  UNL     1       0.747  -1.452  -1.348 -0.91 -0.00    +0.009 C 
DOCKED: ATOM      2  C2  UNL     1       1.437  -1.557   1.061 -0.88 -0.00    +0.009 C 
DOCKED: ATOM      3  C3  UNL     1      -0.728  -0.464   0.424 -1.14 -0.00    +0.009 C 
DOCKED: ATOM      4  C4  UNL     1       0.737  -3.649  -0.136 -0.53 -0.03    +0.044 C 
DOCKED: ATOM      5  C5  UNL     1      -1.436  -2.552  -0.775 -0.78 -0.03    +0.044 C 
DOCKED: ATOM      6  C6  UNL     1      -0.742  -2.657   1.642 -0.78 -0.03    +0.044 C 
DOCKED: ATOM      7  C7  UNL     1       1.467  -2.302  -0.287 -0.80 +0.01    -0.012 C 
DOCKED: ATOM      8  C8  UNL     1      -0.713  -1.201  -0.928 -0.89 +0.01    -0.012 C 
DOCKED: ATOM      9  C9  UNL     1      -0.017  -1.306   1.497 -0.88 +0.00    -0.012 C 
DOCKED: ATOM     10  C10 UNL     1      -0.718  -3.396   0.293 -0.48 -0.09    +0.129 C 
DOCKED: ENDROOT
DOCKED: BRANCH  10  11
DOCKED: ATOM     11  N14 UNL     1      -1.419  -4.698   0.437 -0.36 +0.07    -0.070 N 
DOCKED: ATOM     12  C11 UNL     1      -1.921  -4.889   1.875 -0.33 -0.30    +0.272 C 
DOCKED: ATOM     13  C12 UNL     1      -0.478  -5.862   0.101 -0.09 -0.28    +0.272 C 
DOCKED: ATOM     14  C13 UNL     1      -2.627  -4.773  -0.505 -0.32 -0.30    +0.272 C 
DOCKED: ENDBRANCH  10  11
DOCKED: TORSDOF 1
DOCKED: TER
DOCKED: ENDMDL
________________________________________________________________________________


	BEGINNING GENETIC ALGORITHM DOCKING 6 of 50
Run: 6 Seed: 181484901 1710606680 [ Run 6 of 50 GA/GALS ]
Beginning LAMARCKIAN GENETIC ALGORITHM (LGA), with a maximum of 2500000 energy evaluations.

Final-Value: -10.450


	FINAL GENETIC ALGORITHM DOCKED STATE
	_______________________________________________


Detailed state:  trans -0.483 -2.901 -0.203 quatxyzw -0.241660 -0.311858 -0.484627 0.780693 center -0.616 -0.183 -0.288 ntor 1 113.0892
State:	 -0.483  -2.901  -0.203  -0.387 -0.499 -0.776 77.352    113.09

DOCKED: MODEL        6
DOCKED: USER    Run = 6
DOCKED: USER    DPF = g8_exoOA.dpf
DOCKED: USER  
DOCKED: USER    Estimated Free Energy of Binding    =   -9.83 kcal/mol  [=(1)+(2)+(3)-(4)]
DOCKED: USER    Estimated Inhibition Constant, Ki   =   62.56 nM (nanomolar)  [Temperature = 298.15 K]
DOCKED: USER    
DOCKED: USER    (1) Final Intermolecular Energy     =  -10.13 kcal/mol
DOCKED: USER        vdW + Hbond + desolv Energy     =   -9.11 kcal/mol
DOCKED: USER        Electrostatic Energy            =   -1.01 kcal/mol
DOCKED: USER    (2) Final Total Internal Energy     =   -0.32 kcal/mol
DOCKED: USER    (3) Torsional Free Energy           =   +0.30 kcal/mol
DOCKED: USER    (4) Unbound System's Energy  [=(2)] =   -0.32 kcal/mol
DOCKED: USER    
DOCKED: USER    
DOCKED: USER    NEWDPF move g8.pdbqt
DOCKED: USER    NEWDPF about -0.615900 -0.183400 -0.288100
DOCKED: USER    NEWDPF tran0 -0.482793 -2.901291 -0.203135
DOCKED: USER    NEWDPF quaternion0 -0.241660 -0.311858 -0.484627 0.780693
DOCKED: USER    NEWDPF axisangle0 -0.386709 -0.499041 -0.775509 77.351909
DOCKED: USER    NEWDPF quat0 -0.386709 -0.499041 -0.775509 77.351909
DOCKED: USER    NEWDPF dihe0 113.09 
DOCKED: USER  keepresnum = 1 
DOCKED: USER  
DOCKED: REMARK  1 active torsions:
DOCKED: REMARK  status: ('A' for Active; 'I' for Inactive)
DOCKED: REMARK    1  A    between atoms: C10_10  and  N14_14 
DOCKED: USER                              x       y       z     vdW  Elec       q    Type
DOCKED: USER                           _______ _______ _______ _____ _____    ______ ____
DOCKED: ROOT
DOCKED: ATOM      1  C1  UNL     1       1.514  -1.872   0.822 -0.90 -0.00    +0.009 C 
DOCKED: ATOM      2  C2  UNL     1      -0.749  -0.832   1.119 -1.02 -0.00    +0.009 C 
DOCKED: ATOM      3  C3  UNL     1       0.372  -0.775  -1.124 -0.93 -0.00    +0.009 C 
DOCKED: ATOM      4  C4  UNL     1      -0.496  -3.328   1.186 -0.64 -0.03    +0.044 C 
DOCKED: ATOM      5  C5  UNL     1       0.628  -3.271  -1.064 -0.64 -0.03    +0.044 C 
DOCKED: ATOM      6  C6  UNL     1      -1.642  -2.228  -0.766 -0.82 -0.02    +0.044 C 
DOCKED: ATOM      7  C7  UNL     1       0.168  -1.989   1.557 -0.83 +0.01    -0.012 C 
DOCKED: ATOM      8  C8  UNL     1       1.296  -1.932  -0.701 -0.80 +0.01    -0.012 C 
DOCKED: ATOM      9  C9  UNL     1      -0.982  -0.885  -0.401 -1.01 +0.01    -0.012 C 
DOCKED: ATOM     10  C10 UNL     1      -0.721  -3.382  -0.334 -0.48 -0.09    +0.129 C 
DOCKED: ENDROOT
DOCKED: BRANCH  10  11
DOCKED: ATOM     11  N14 UNL     1      -1.361  -4.675  -0.688 -0.35 +0.07    -0.070 N 
DOCKED: ATOM     12  C11 UNL     1      -1.758  -4.698  -2.170 -0.28 -0.31    +0.272 C 
DOCKED: ATOM     13  C12 UNL     1      -2.627  -4.903   0.149 -0.31 -0.32    +0.272 C 
DOCKED: ATOM     14  C13 UNL     1      -0.402  -5.846  -0.432 -0.09 -0.28    +0.272 C 
DOCKED: ENDBRANCH  10  11
DOCKED: TORSDOF 1
DOCKED: TER
DOCKED: ENDMDL
________________________________________________________________________________


	BEGINNING GENETIC ALGORITHM DOCKING 7 of 50
Run: 7 Seed: 1752026121 1435692285 [ Run 7 of 50 GA/GALS ]
Beginning LAMARCKIAN GENETIC ALGORITHM (LGA), with a maximum of 2500000 energy evaluations.

Final-Value: -10.477


	FINAL GENETIC ALGORITHM DOCKED STATE
	_______________________________________________


Detailed state:  trans -0.459 -2.896 0.239 quatxyzw -0.019247 -0.337808 -0.391114 0.855888 center -0.616 -0.183 -0.288 ntor 1 -59.0242
State:	 -0.459  -2.896   0.239  -0.037 -0.653 -0.756 62.284    -59.02

DOCKED: MODEL        7
DOCKED: USER    Run = 7
DOCKED: USER    DPF = g8_exoOA.dpf
DOCKED: USER  
DOCKED: USER    Estimated Free Energy of Binding    =   -9.86 kcal/mol  [=(1)+(2)+(3)-(4)]
DOCKED: USER    Estimated Inhibition Constant, Ki   =   58.97 nM (nanomolar)  [Temperature = 298.15 K]
DOCKED: USER    
DOCKED: USER    (1) Final Intermolecular Energy     =  -10.16 kcal/mol
DOCKED: USER        vdW + Hbond + desolv Energy     =   -9.18 kcal/mol
DOCKED: USER        Electrostatic Energy            =   -0.98 kcal/mol
DOCKED: USER    (2) Final Total Internal Energy     =   -0.32 kcal/mol
DOCKED: USER    (3) Torsional Free Energy           =   +0.30 kcal/mol
DOCKED: USER    (4) Unbound System's Energy  [=(2)] =   -0.32 kcal/mol
DOCKED: USER    
DOCKED: USER    
DOCKED: USER    NEWDPF move g8.pdbqt
DOCKED: USER    NEWDPF about -0.615900 -0.183400 -0.288100
DOCKED: USER    NEWDPF tran0 -0.459124 -2.895925 0.239480
DOCKED: USER    NEWDPF quaternion0 -0.019247 -0.337808 -0.391114 0.855888
DOCKED: USER    NEWDPF axisangle0 -0.037217 -0.653198 -0.756272 62.283937
DOCKED: USER    NEWDPF quat0 -0.037217 -0.653198 -0.756272 62.283937
DOCKED: USER    NEWDPF dihe0 -59.02 
DOCKED: USER  keepresnum = 1 
DOCKED: USER  
DOCKED: REMARK  1 active torsions:
DOCKED: REMARK  status: ('A' for Active; 'I' for Inactive)
DOCKED: REMARK    1  A    between atoms: C10_10  and  N14_14 
DOCKED: USER                              x       y       z     vdW  Elec       q    Type
DOCKED: USER                           _______ _______ _______ _____ _____    ______ ____
DOCKED: ROOT
DOCKED: ATOM      1  C1  UNL     1       1.453  -1.560   1.051 -0.88 -0.00    +0.009 C 
DOCKED: ATOM      2  C2  UNL     1      -0.705  -0.445   0.424 -1.14 -0.00    +0.009 C 
DOCKED: ATOM      3  C3  UNL     1       0.750  -1.449  -1.355 -0.91 -0.00    +0.009 C 
DOCKED: ATOM      4  C4  UNL     1      -0.733  -2.639   1.643 -0.79 -0.03    +0.044 C 
DOCKED: ATOM      5  C5  UNL     1       0.726  -3.646  -0.142 -0.53 -0.03    +0.044 C 
DOCKED: ATOM      6  C6  UNL     1      -1.438  -2.527  -0.770 -0.78 -0.03    +0.044 C 
DOCKED: ATOM      7  C7  UNL     1       0.004  -1.295   1.495 -0.87 +0.00    -0.012 C 
DOCKED: ATOM      8  C8  UNL     1       1.469  -2.306  -0.297 -0.80 +0.01    -0.012 C 
DOCKED: ATOM      9  C9  UNL     1      -0.703  -1.183  -0.927 -0.90 +0.01    -0.012 C 
DOCKED: ATOM     10  C10 UNL     1      -0.724  -3.377   0.295 -0.48 -0.09    +0.129 C 
DOCKED: ENDROOT
DOCKED: BRANCH  10  11
DOCKED: ATOM     11  N14 UNL     1      -1.436  -4.673   0.443 -0.37 +0.07    -0.070 N 
DOCKED: ATOM     12  C11 UNL     1      -1.966  -4.842   1.873 -0.32 -0.30    +0.272 C 
DOCKED: ATOM     13  C12 UNL     1      -0.496  -5.848   0.139 -0.09 -0.28    +0.272 C 
DOCKED: ATOM     14  C13 UNL     1      -2.627  -4.753  -0.521 -0.32 -0.30    +0.272 C 
DOCKED: ENDBRANCH  10  11
DOCKED: TORSDOF 1
DOCKED: TER
DOCKED: ENDMDL
________________________________________________________________________________


	BEGINNING GENETIC ALGORITHM DOCKING 8 of 50
Run: 8 Seed: 1412477854 1850412095 [ Run 8 of 50 GA/GALS ]
Beginning LAMARCKIAN GENETIC ALGORITHM (LGA), with a maximum of 2500000 energy evaluations.

Final-Value: -10.472


	FINAL GENETIC ALGORITHM DOCKED STATE
	_______________________________________________


Detailed state:  trans -0.502 -2.904 0.251 quatxyzw 0.685419 0.649995 0.251276 -0.211114 center -0.616 -0.183 -0.288 ntor 1 62.8518
State:	 -0.502  -2.904   0.251   0.701  0.665  0.257 -155.625     62.85

DOCKED: MODEL        8
DOCKED: USER    Run = 8
DOCKED: USER    DPF = g8_exoOA.dpf
DOCKED: USER  
DOCKED: USER    Estimated Free Energy of Binding    =   -9.86 kcal/mol  [=(1)+(2)+(3)-(4)]
DOCKED: USER    Estimated Inhibition Constant, Ki   =   59.41 nM (nanomolar)  [Temperature = 298.15 K]
DOCKED: USER    
DOCKED: USER    (1) Final Intermolecular Energy     =  -10.16 kcal/mol
DOCKED: USER        vdW + Hbond + desolv Energy     =   -9.17 kcal/mol
DOCKED: USER        Electrostatic Energy            =   -0.98 kcal/mol
DOCKED: USER    (2) Final Total Internal Energy     =   -0.32 kcal/mol
DOCKED: USER    (3) Torsional Free Energy           =   +0.30 kcal/mol
DOCKED: USER    (4) Unbound System's Energy  [=(2)] =   -0.32 kcal/mol
DOCKED: USER    
DOCKED: USER    
DOCKED: USER    NEWDPF move g8.pdbqt
DOCKED: USER    NEWDPF about -0.615900 -0.183400 -0.288100
DOCKED: USER    NEWDPF tran0 -0.501918 -2.903629 0.251432
DOCKED: USER    NEWDPF quaternion0 0.685419 0.649995 0.251276 -0.211114
DOCKED: USER    NEWDPF axisangle0 0.701223 0.664982 0.257070 -155.624730
DOCKED: USER    NEWDPF quat0 0.701223 0.664982 0.257070 -155.624730
DOCKED: USER    NEWDPF dihe0 62.85 
DOCKED: USER  keepresnum = 1 
DOCKED: USER  
DOCKED: REMARK  1 active torsions:
DOCKED: REMARK  status: ('A' for Active; 'I' for Inactive)
DOCKED: REMARK    1  A    between atoms: C10_10  and  N14_14 
DOCKED: USER                              x       y       z     vdW  Elec       q    Type
DOCKED: USER                           _______ _______ _______ _____ _____    ______ ____
DOCKED: ROOT
DOCKED: ATOM      1  C1  UNL     1       0.749  -1.479  -1.332 -0.91 -0.00    +0.009 C 
DOCKED: ATOM      2  C2  UNL     1       1.392  -1.559   1.091 -0.89 -0.00    +0.009 C 
DOCKED: ATOM      3  C3  UNL     1      -0.749  -0.451   0.399 -1.14 -0.00    +0.009 C 
DOCKED: ATOM      4  C4  UNL     1       0.691  -3.659  -0.091 -0.53 -0.03    +0.044 C 
DOCKED: ATOM      5  C5  UNL     1      -1.456  -2.548  -0.786 -0.78 -0.03    +0.044 C 
DOCKED: ATOM      6  C6  UNL     1      -0.810  -2.628   1.645 -0.79 -0.03    +0.044 C 
DOCKED: ATOM      7  C7  UNL     1       1.439  -2.322  -0.246 -0.80 +0.01    -0.012 C 
DOCKED: ATOM      8  C8  UNL     1      -0.716  -1.206  -0.942 -0.89 +0.01    -0.012 C 
DOCKED: ATOM      9  C9  UNL     1      -0.068  -1.287   1.497 -0.89 +0.00    -0.012 C 
DOCKED: ATOM     10  C10 UNL     1      -0.768  -3.384   0.306 -0.48 -0.09    +0.129 C 
DOCKED: ENDROOT
DOCKED: BRANCH  10  11
DOCKED: ATOM     11  N14 UNL     1      -1.486  -4.677   0.454 -0.37 +0.07    -0.070 N 
DOCKED: ATOM     12  C11 UNL     1      -2.090  -4.806   1.859 -0.29 -0.30    +0.272 C 
DOCKED: ATOM     13  C12 UNL     1      -0.531  -5.858   0.235 -0.10 -0.28    +0.272 C 
DOCKED: ATOM     14  C13 UNL     1      -2.625  -4.787  -0.569 -0.32 -0.30    +0.272 C 
DOCKED: ENDBRANCH  10  11
DOCKED: TORSDOF 1
DOCKED: TER
DOCKED: ENDMDL
________________________________________________________________________________


	BEGINNING GENETIC ALGORITHM DOCKING 9 of 50
Run: 9 Seed: 223298295 1912379346 [ Run 9 of 50 GA/GALS ]
Beginning LAMARCKIAN GENETIC ALGORITHM (LGA), with a maximum of 2500000 energy evaluations.

Final-Value: -10.477


	FINAL GENETIC ALGORITHM DOCKED STATE
	_______________________________________________


Detailed state:  trans -0.472 -2.913 0.242 quatxyzw -0.012784 -0.332747 -0.393914 0.856708 center -0.616 -0.183 -0.288 ntor 1 -180.0000
State:	 -0.472  -2.913   0.242  -0.025 -0.645 -0.764 62.102   -180.00

DOCKED: MODEL        9
DOCKED: USER    Run = 9
DOCKED: USER    DPF = g8_exoOA.dpf
DOCKED: USER  
DOCKED: USER    Estimated Free Energy of Binding    =   -9.86 kcal/mol  [=(1)+(2)+(3)-(4)]
DOCKED: USER    Estimated Inhibition Constant, Ki   =   58.93 nM (nanomolar)  [Temperature = 298.15 K]
DOCKED: USER    
DOCKED: USER    (1) Final Intermolecular Energy     =  -10.16 kcal/mol
DOCKED: USER        vdW + Hbond + desolv Energy     =   -9.18 kcal/mol
DOCKED: USER        Electrostatic Energy            =   -0.98 kcal/mol
DOCKED: USER    (2) Final Total Internal Energy     =   -0.32 kcal/mol
DOCKED: USER    (3) Torsional Free Energy           =   +0.30 kcal/mol
DOCKED: USER    (4) Unbound System's Energy  [=(2)] =   -0.32 kcal/mol
DOCKED: USER    
DOCKED: USER    
DOCKED: USER    NEWDPF move g8.pdbqt
DOCKED: USER    NEWDPF about -0.615900 -0.183400 -0.288100
DOCKED: USER    NEWDPF tran0 -0.471943 -2.912710 0.242114
DOCKED: USER    NEWDPF quaternion0 -0.012784 -0.332747 -0.393914 0.856708
DOCKED: USER    NEWDPF axisangle0 -0.024785 -0.645105 -0.763692 62.102196
DOCKED: USER    NEWDPF quat0 -0.024785 -0.645105 -0.763692 62.102196
DOCKED: USER    NEWDPF dihe0 -180.00 
DOCKED: USER  keepresnum = 1 
DOCKED: USER  
DOCKED: REMARK  1 active torsions:
DOCKED: REMARK  status: ('A' for Active; 'I' for Inactive)
DOCKED: REMARK    1  A    between atoms: C10_10  and  N14_14 
DOCKED: USER                              x       y       z     vdW  Elec       q    Type
DOCKED: USER                           _______ _______ _______ _____ _____    ______ ____
DOCKED: ROOT
DOCKED: ATOM      1  C1  UNL     1       1.417  -1.556   1.074 -0.89 -0.00    +0.009 C 
DOCKED: ATOM      2  C2  UNL     1      -0.741  -0.463   0.410 -1.14 -0.00    +0.009 C 
DOCKED: ATOM      3  C3  UNL     1       0.748  -1.464  -1.342 -0.91 -0.00    +0.009 C 
DOCKED: ATOM      4  C4  UNL     1      -0.769  -2.651   1.641 -0.79 -0.03    +0.044 C 
DOCKED: ATOM      5  C5  UNL     1       0.725  -3.655  -0.118 -0.53 -0.03    +0.044 C 
DOCKED: ATOM      6  C6  UNL     1      -1.439  -2.558  -0.783 -0.78 -0.03    +0.044 C 
DOCKED: ATOM      7  C7  UNL     1      -0.041  -1.301   1.496 -0.88 +0.00    -0.012 C 
DOCKED: ATOM      8  C8  UNL     1       1.458  -2.309  -0.269 -0.80 +0.01    -0.012 C 
DOCKED: ATOM      9  C9  UNL     1      -0.714  -1.208  -0.936 -0.89 +0.01    -0.012 C 
DOCKED: ATOM     10  C10 UNL     1      -0.734  -3.396   0.296 -0.48 -0.09    +0.129 C 
DOCKED: ENDROOT
DOCKED: BRANCH  10  11
DOCKED: ATOM     11  N14 UNL     1      -1.437  -4.697   0.441 -0.36 +0.07    -0.070 N 
DOCKED: ATOM     12  C11 UNL     1      -0.489  -5.864   0.133 -0.09 -0.28    +0.272 C 
DOCKED: ATOM     13  C12 UNL     1      -2.628  -4.782  -0.523 -0.32 -0.30    +0.272 C 
DOCKED: ATOM     14  C13 UNL     1      -1.965  -4.874   1.870 -0.32 -0.30    +0.272 C 
DOCKED: ENDBRANCH  10  11
DOCKED: TORSDOF 1
DOCKED: TER
DOCKED: ENDMDL
________________________________________________________________________________


	BEGINNING GENETIC ALGORITHM DOCKING 10 of 50
Run: 10 Seed: 443317505 298297206 [ Run 10 of 50 GA/GALS ]
Beginning LAMARCKIAN GENETIC ALGORITHM (LGA), with a maximum of 2500000 energy evaluations.

Final-Value: -10.476


	FINAL GENETIC ALGORITHM DOCKED STATE
	_______________________________________________


Detailed state:  trans -0.470 -2.903 0.240 quatxyzw -0.017446 -0.336550 -0.393073 0.855525 center -0.616 -0.183 -0.288 ntor 1 -179.0720
State:	 -0.470  -2.903   0.240  -0.034 -0.650 -0.759 62.364   -179.07

DOCKED: MODEL       10
DOCKED: USER    Run = 10
DOCKED: USER    DPF = g8_exoOA.dpf
DOCKED: USER  
DOCKED: USER    Estimated Free Energy of Binding    =   -9.86 kcal/mol  [=(1)+(2)+(3)-(4)]
DOCKED: USER    Estimated Inhibition Constant, Ki   =   59.03 nM (nanomolar)  [Temperature = 298.15 K]
DOCKED: USER    
DOCKED: USER    (1) Final Intermolecular Energy     =  -10.16 kcal/mol
DOCKED: USER        vdW + Hbond + desolv Energy     =   -9.18 kcal/mol
DOCKED: USER        Electrostatic Energy            =   -0.98 kcal/mol
DOCKED: USER    (2) Final Total Internal Energy     =   -0.32 kcal/mol
DOCKED: USER    (3) Torsional Free Energy           =   +0.30 kcal/mol
DOCKED: USER    (4) Unbound System's Energy  [=(2)] =   -0.32 kcal/mol
DOCKED: USER    
DOCKED: USER    
DOCKED: USER    NEWDPF move g8.pdbqt
DOCKED: USER    NEWDPF about -0.615900 -0.183400 -0.288100
DOCKED: USER    NEWDPF tran0 -0.470065 -2.903413 0.240480
DOCKED: USER    NEWDPF quaternion0 -0.017446 -0.336550 -0.393073 0.855525
DOCKED: USER    NEWDPF axisangle0 -0.033696 -0.650010 -0.759178 62.364461
DOCKED: USER    NEWDPF quat0 -0.033696 -0.650010 -0.759178 62.364461
DOCKED: USER    NEWDPF dihe0 -179.07 
DOCKED: USER  keepresnum = 1 
DOCKED: USER  
DOCKED: REMARK  1 active torsions:
DOCKED: REMARK  status: ('A' for Active; 'I' for Inactive)
DOCKED: REMARK    1  A    between atoms: C10_10  and  N14_14 
DOCKED: USER                              x       y       z     vdW  Elec       q    Type
DOCKED: USER                           _______ _______ _______ _____ _____    ______ ____
DOCKED: ROOT
DOCKED: ATOM      1  C1  UNL     1       1.433  -1.557   1.057 -0.89 -0.00    +0.009 C 
DOCKED: ATOM      2  C2  UNL     1      -0.729  -0.454   0.422 -1.14 -0.00    +0.009 C 
DOCKED: ATOM      3  C3  UNL     1       0.738  -1.452  -1.351 -0.91 -0.00    +0.009 C 
DOCKED: ATOM      4  C4  UNL     1      -0.750  -2.647   1.643 -0.79 -0.03    +0.044 C 
DOCKED: ATOM      5  C5  UNL     1       0.720  -3.648  -0.136 -0.53 -0.03    +0.044 C 
DOCKED: ATOM      6  C6  UNL     1      -1.448  -2.540  -0.772 -0.78 -0.03    +0.044 C 
DOCKED: ATOM      7  C7  UNL     1      -0.019  -1.299   1.497 -0.88 +0.00    -0.012 C 
DOCKED: ATOM      8  C8  UNL     1       1.457  -2.304  -0.289 -0.80 +0.01    -0.012 C 
DOCKED: ATOM      9  C9  UNL     1      -0.719  -1.193  -0.928 -0.89 +0.01    -0.012 C 
DOCKED: ATOM     10  C10 UNL     1      -0.733  -3.386   0.295 -0.48 -0.09    +0.129 C 
DOCKED: ENDROOT
DOCKED: BRANCH  10  11
DOCKED: ATOM     11  N14 UNL     1      -1.439  -4.685   0.442 -0.37 +0.07    -0.070 N 
DOCKED: ATOM     12  C11 UNL     1      -0.493  -5.855   0.141 -0.09 -0.28    +0.272 C 
DOCKED: ATOM     13  C12 UNL     1      -2.627  -4.771  -0.526 -0.32 -0.30    +0.272 C 
DOCKED: ATOM     14  C13 UNL     1      -1.973  -4.857   1.870 -0.32 -0.30    +0.272 C 
DOCKED: ENDBRANCH  10  11
DOCKED: TORSDOF 1
DOCKED: TER
DOCKED: ENDMDL
________________________________________________________________________________


	BEGINNING GENETIC ALGORITHM DOCKING 11 of 50
Run: 11 Seed: 769588448 1523338268 [ Run 11 of 50 GA/GALS ]
Beginning LAMARCKIAN GENETIC ALGORITHM (LGA), with a maximum of 2500000 energy evaluations.

Final-Value: -10.475


	FINAL GENETIC ALGORITHM DOCKED STATE
	_______________________________________________


Detailed state:  trans -0.448 -2.900 0.232 quatxyzw -0.666703 -0.313607 0.146367 -0.660102 center -0.616 -0.183 -0.288 ntor 1 180.0000
State:	 -0.448  -2.900   0.232  -0.888 -0.417  0.195 -97.385    180.00

DOCKED: MODEL       11
DOCKED: USER    Run = 11
DOCKED: USER    DPF = g8_exoOA.dpf
DOCKED: USER  
DOCKED: USER    Estimated Free Energy of Binding    =   -9.86 kcal/mol  [=(1)+(2)+(3)-(4)]
DOCKED: USER    Estimated Inhibition Constant, Ki   =   59.11 nM (nanomolar)  [Temperature = 298.15 K]
DOCKED: USER    
DOCKED: USER    (1) Final Intermolecular Energy     =  -10.16 kcal/mol
DOCKED: USER        vdW + Hbond + desolv Energy     =   -9.18 kcal/mol
DOCKED: USER        Electrostatic Energy            =   -0.98 kcal/mol
DOCKED: USER    (2) Final Total Internal Energy     =   -0.32 kcal/mol
DOCKED: USER    (3) Torsional Free Energy           =   +0.30 kcal/mol
DOCKED: USER    (4) Unbound System's Energy  [=(2)] =   -0.32 kcal/mol
DOCKED: USER    
DOCKED: USER    
DOCKED: USER    NEWDPF move g8.pdbqt
DOCKED: USER    NEWDPF about -0.615900 -0.183400 -0.288100
DOCKED: USER    NEWDPF tran0 -0.447532 -2.899801 0.232456
DOCKED: USER    NEWDPF quaternion0 -0.666703 -0.313607 0.146367 -0.660102
DOCKED: USER    NEWDPF axisangle0 -0.887546 -0.417488 0.194851 -97.384770
DOCKED: USER    NEWDPF quat0 -0.887546 -0.417488 0.194851 -97.384770
DOCKED: USER    NEWDPF dihe0 180.00 
DOCKED: USER  keepresnum = 1 
DOCKED: USER  
DOCKED: REMARK  1 active torsions:
DOCKED: REMARK  status: ('A' for Active; 'I' for Inactive)
DOCKED: REMARK    1  A    between atoms: C10_10  and  N14_14 
DOCKED: USER                              x       y       z     vdW  Elec       q    Type
DOCKED: USER                           _______ _______ _______ _____ _____    ______ ____
DOCKED: ROOT
DOCKED: ATOM      1  C1  UNL     1      -0.704  -0.452   0.435 -1.14 -0.00    +0.009 C 
DOCKED: ATOM      2  C2  UNL     1       0.746  -1.436  -1.359 -0.90 -0.00    +0.009 C 
DOCKED: ATOM      3  C3  UNL     1       1.463  -1.560   1.041 -0.88 -0.00    +0.009 C 
DOCKED: ATOM      4  C4  UNL     1      -1.435  -2.529  -0.768 -0.78 -0.03    +0.044 C 
DOCKED: ATOM      5  C5  UNL     1      -0.715  -2.654   1.640 -0.78 -0.03    +0.044 C 
DOCKED: ATOM      6  C6  UNL     1       0.740  -3.641  -0.160 -0.53 -0.03    +0.044 C 
DOCKED: ATOM      7  C7  UNL     1      -0.708  -1.180  -0.921 -0.90 +0.01    -0.012 C 
DOCKED: ATOM      8  C8  UNL     1       0.015  -1.305   1.496 -0.87 +0.00    -0.012 C 
DOCKED: ATOM      9  C9  UNL     1       1.474  -2.296  -0.311 -0.79 +0.01    -0.012 C 
DOCKED: ATOM     10  C10 UNL     1      -0.710  -3.383   0.286 -0.48 -0.09    +0.129 C 
DOCKED: ENDROOT
DOCKED: BRANCH  10  11
DOCKED: ATOM     11  N14 UNL     1      -1.414  -4.683   0.430 -0.36 +0.07    -0.070 N 
DOCKED: ATOM     12  C11 UNL     1      -1.913  -4.875   1.868 -0.34 -0.30    +0.272 C 
DOCKED: ATOM     13  C12 UNL     1      -0.478  -5.850   0.090 -0.09 -0.28    +0.272 C 
DOCKED: ATOM     14  C13 UNL     1      -2.625  -4.753  -0.510 -0.32 -0.30    +0.272 C 
DOCKED: ENDBRANCH  10  11
DOCKED: TORSDOF 1
DOCKED: TER
DOCKED: ENDMDL
________________________________________________________________________________


	BEGINNING GENETIC ALGORITHM DOCKING 12 of 50
Run: 12 Seed: 638554269 656265468 [ Run 12 of 50 GA/GALS ]
Beginning LAMARCKIAN GENETIC ALGORITHM (LGA), with a maximum of 2500000 energy evaluations.

Final-Value: -10.455


	FINAL GENETIC ALGORITHM DOCKED STATE
	_______________________________________________


Detailed state:  trans 0.228 -2.877 -0.334 quatxyzw 0.156781 0.344707 -0.509752 0.772495 center -0.616 -0.183 -0.288 ntor 1 -121.2482
State:	  0.228  -2.877  -0.334   0.247  0.543 -0.803 78.843   -121.25

DOCKED: MODEL       12
DOCKED: USER    Run = 12
DOCKED: USER    DPF = g8_exoOA.dpf
DOCKED: USER  
DOCKED: USER    Estimated Free Energy of Binding    =   -9.83 kcal/mol  [=(1)+(2)+(3)-(4)]
DOCKED: USER    Estimated Inhibition Constant, Ki   =   62.04 nM (nanomolar)  [Temperature = 298.15 K]
DOCKED: USER    
DOCKED: USER    (1) Final Intermolecular Energy     =  -10.13 kcal/mol
DOCKED: USER        vdW + Hbond + desolv Energy     =   -9.13 kcal/mol
DOCKED: USER        Electrostatic Energy            =   -1.00 kcal/mol
DOCKED: USER    (2) Final Total Internal Energy     =   -0.32 kcal/mol
DOCKED: USER    (3) Torsional Free Energy           =   +0.30 kcal/mol
DOCKED: USER    (4) Unbound System's Energy  [=(2)] =   -0.32 kcal/mol
DOCKED: USER    
DOCKED: USER    
DOCKED: USER    NEWDPF move g8.pdbqt
DOCKED: USER    NEWDPF about -0.615900 -0.183400 -0.288100
DOCKED: USER    NEWDPF tran0 0.228255 -2.877252 -0.334390
DOCKED: USER    NEWDPF quaternion0 0.156781 0.344707 -0.509752 0.772495
DOCKED: USER    NEWDPF axisangle0 0.246891 0.542829 -0.802734 78.842995
DOCKED: USER    NEWDPF quat0 0.246891 0.542829 -0.802734 78.842995
DOCKED: USER    NEWDPF dihe0 -121.25 
DOCKED: USER  keepresnum = 1 
DOCKED: USER  
DOCKED: REMARK  1 active torsions:
DOCKED: REMARK  status: ('A' for Active; 'I' for Inactive)
DOCKED: REMARK    1  A    between atoms: C10_10  and  N14_14 
DOCKED: USER                              x       y       z     vdW  Elec       q    Type
DOCKED: USER                           _______ _______ _______ _____ _____    ______ ____
DOCKED: ROOT
DOCKED: ATOM      1  C1  UNL     1      -0.818  -1.936   1.695 -0.90 -0.00    +0.009 C 
DOCKED: ATOM      2  C2  UNL     1      -1.110  -0.811  -0.528 -0.94 -0.00    +0.009 C 
DOCKED: ATOM      3  C3  UNL     1       1.125  -0.779   0.609 -0.93 -0.00    +0.009 C 
DOCKED: ATOM      4  C4  UNL     1      -1.157  -3.315  -0.373 -0.63 -0.03    +0.044 C 
DOCKED: ATOM      5  C5  UNL     1       1.086  -3.283   0.767 -0.66 -0.03    +0.044 C 
DOCKED: ATOM      6  C6  UNL     1       0.792  -2.154  -1.463 -0.83 -0.02    +0.044 C 
DOCKED: ATOM      7  C7  UNL     1      -1.544  -2.007   0.340 -0.79 +0.01    -0.012 C 
DOCKED: ATOM      8  C8  UNL     1       0.707  -1.974   1.484 -0.83 +0.01    -0.012 C 
DOCKED: ATOM      9  C9  UNL     1       0.412  -0.841  -0.753 -1.06 +0.01    -0.012 C 
DOCKED: ATOM     10  C10 UNL     1       0.365  -3.347  -0.590 -0.48 -0.09    +0.129 C 
DOCKED: ENDROOT
DOCKED: BRANCH  10  11
DOCKED: ATOM     11  N14 UNL     1       0.734  -4.611  -1.278 -0.36 +0.07    -0.070 N 
DOCKED: ATOM     12  C11 UNL     1       0.352  -5.827  -0.424 -0.09 -0.28    +0.272 C 
DOCKED: ATOM     13  C12 UNL     1       2.245  -4.667  -1.541 -0.28 -0.31    +0.272 C 
DOCKED: ATOM     14  C13 UNL     1       0.010  -4.729  -2.627 -0.33 -0.31    +0.272 C 
DOCKED: ENDBRANCH  10  11
DOCKED: TORSDOF 1
DOCKED: TER
DOCKED: ENDMDL
________________________________________________________________________________


	BEGINNING GENETIC ALGORITHM DOCKING 13 of 50
Run: 13 Seed: 490710333 1232203668 [ Run 13 of 50 GA/GALS ]
Beginning LAMARCKIAN GENETIC ALGORITHM (LGA), with a maximum of 2500000 energy evaluations.

Final-Value: -10.475


	FINAL GENETIC ALGORITHM DOCKED STATE
	_______________________________________________


Detailed state:  trans -0.452 -2.902 0.233 quatxyzw -0.666786 -0.314332 0.146048 -0.659743 center -0.616 -0.183 -0.288 ntor 1 -179.9071
State:	 -0.452  -2.902   0.233  -0.887 -0.418  0.194 -97.439   -179.91

DOCKED: MODEL       13
DOCKED: USER    Run = 13
DOCKED: USER    DPF = g8_exoOA.dpf
DOCKED: USER  
DOCKED: USER    Estimated Free Energy of Binding    =   -9.86 kcal/mol  [=(1)+(2)+(3)-(4)]
DOCKED: USER    Estimated Inhibition Constant, Ki   =   59.07 nM (nanomolar)  [Temperature = 298.15 K]
DOCKED: USER    
DOCKED: USER    (1) Final Intermolecular Energy     =  -10.16 kcal/mol
DOCKED: USER        vdW + Hbond + desolv Energy     =   -9.18 kcal/mol
DOCKED: USER        Electrostatic Energy            =   -0.98 kcal/mol
DOCKED: USER    (2) Final Total Internal Energy     =   -0.32 kcal/mol
DOCKED: USER    (3) Torsional Free Energy           =   +0.30 kcal/mol
DOCKED: USER    (4) Unbound System's Energy  [=(2)] =   -0.32 kcal/mol
DOCKED: USER    
DOCKED: USER    
DOCKED: USER    NEWDPF move g8.pdbqt
DOCKED: USER    NEWDPF about -0.615900 -0.183400 -0.288100
DOCKED: USER    NEWDPF tran0 -0.452316 -2.901717 0.232777
DOCKED: USER    NEWDPF quaternion0 -0.666786 -0.314332 0.146048 -0.659743
DOCKED: USER    NEWDPF axisangle0 -0.887285 -0.418278 0.194344 -97.439411
DOCKED: USER    NEWDPF quat0 -0.887285 -0.418278 0.194344 -97.439411
DOCKED: USER    NEWDPF dihe0 -179.91 
DOCKED: USER  keepresnum = 1 
DOCKED: USER  
DOCKED: REMARK  1 active torsions:
DOCKED: REMARK  status: ('A' for Active; 'I' for Inactive)
DOCKED: REMARK    1  A    between atoms: C10_10  and  N14_14 
DOCKED: USER                              x       y       z     vdW  Elec       q    Type
DOCKED: USER                           _______ _______ _______ _____ _____    ______ ____
DOCKED: ROOT
DOCKED: ATOM      1  C1  UNL     1      -0.711  -0.454   0.434 -1.14 -0.00    +0.009 C 
DOCKED: ATOM      2  C2  UNL     1       0.743  -1.438  -1.357 -0.90 -0.00    +0.009 C 
DOCKED: ATOM      3  C3  UNL     1       1.456  -1.561   1.044 -0.89 -0.00    +0.009 C 
DOCKED: ATOM      4  C4  UNL     1      -1.438  -2.532  -0.769 -0.78 -0.03    +0.044 C 
DOCKED: ATOM      5  C5  UNL     1      -0.722  -2.656   1.640 -0.78 -0.03    +0.044 C 
DOCKED: ATOM      6  C6  UNL     1       0.736  -3.642  -0.158 -0.53 -0.03    +0.044 C 
DOCKED: ATOM      7  C7  UNL     1      -0.712  -1.183  -0.921 -0.90 +0.01    -0.012 C 
DOCKED: ATOM      8  C8  UNL     1       0.007  -1.307   1.497 -0.87 +0.00    -0.012 C 
DOCKED: ATOM      9  C9  UNL     1       1.470  -2.297  -0.307 -0.79 +0.01    -0.012 C 
DOCKED: ATOM     10  C10 UNL     1      -0.714  -3.385   0.286 -0.48 -0.09    +0.129 C 
DOCKED: ENDROOT
DOCKED: BRANCH  10  11
DOCKED: ATOM     11  N14 UNL     1      -1.418  -4.685   0.429 -0.36 +0.07    -0.070 N 
DOCKED: ATOM     12  C11 UNL     1      -1.922  -4.876   1.866 -0.34 -0.30    +0.272 C 
DOCKED: ATOM     13  C12 UNL     1      -0.480  -5.852   0.093 -0.09 -0.28    +0.272 C 
DOCKED: ATOM     14  C13 UNL     1      -2.626  -4.757  -0.515 -0.32 -0.30    +0.272 C 
DOCKED: ENDBRANCH  10  11
DOCKED: TORSDOF 1
DOCKED: TER
DOCKED: ENDMDL
________________________________________________________________________________


	BEGINNING GENETIC ALGORITHM DOCKING 14 of 50
Run: 14 Seed: 1825648501 1316203530 [ Run 14 of 50 GA/GALS ]
Beginning LAMARCKIAN GENETIC ALGORITHM (LGA), with a maximum of 2500000 energy evaluations.

Final-Value: -10.447


	FINAL GENETIC ALGORITHM DOCKED STATE
	_______________________________________________


Detailed state:  trans -0.154 -2.894 -0.446 quatxyzw -0.317282 -0.302101 -0.648106 0.622917 center -0.616 -0.183 -0.288 ntor 1 179.9010
State:	 -0.154  -2.894  -0.446  -0.406 -0.386 -0.828 102.941    179.90

DOCKED: MODEL       14
DOCKED: USER    Run = 14
DOCKED: USER    DPF = g8_exoOA.dpf
DOCKED: USER  
DOCKED: USER    Estimated Free Energy of Binding    =   -9.83 kcal/mol  [=(1)+(2)+(3)-(4)]
DOCKED: USER    Estimated Inhibition Constant, Ki   =   62.02 nM (nanomolar)  [Temperature = 298.15 K]
DOCKED: USER    
DOCKED: USER    (1) Final Intermolecular Energy     =  -10.13 kcal/mol
DOCKED: USER        vdW + Hbond + desolv Energy     =   -9.14 kcal/mol
DOCKED: USER        Electrostatic Energy            =   -0.99 kcal/mol
DOCKED: USER    (2) Final Total Internal Energy     =   -0.32 kcal/mol
DOCKED: USER    (3) Torsional Free Energy           =   +0.30 kcal/mol
DOCKED: USER    (4) Unbound System's Energy  [=(2)] =   -0.32 kcal/mol
DOCKED: USER    
DOCKED: USER    
DOCKED: USER    NEWDPF move g8.pdbqt
DOCKED: USER    NEWDPF about -0.615900 -0.183400 -0.288100
DOCKED: USER    NEWDPF tran0 -0.154447 -2.893945 -0.446090
DOCKED: USER    NEWDPF quaternion0 -0.317282 -0.302101 -0.648106 0.622917
DOCKED: USER    NEWDPF axisangle0 -0.405582 -0.386176 -0.828475 102.941111
DOCKED: USER    NEWDPF quat0 -0.405582 -0.386176 -0.828475 102.941111
DOCKED: USER    NEWDPF dihe0 179.90 
DOCKED: USER  keepresnum = 1 
DOCKED: USER  
DOCKED: REMARK  1 active torsions:
DOCKED: REMARK  status: ('A' for Active; 'I' for Inactive)
DOCKED: REMARK    1  A    between atoms: C10_10  and  N14_14 
DOCKED: USER                              x       y       z     vdW  Elec       q    Type
DOCKED: USER                           _______ _______ _______ _____ _____    ______ ____
DOCKED: ROOT
DOCKED: ATOM      1  C1  UNL     1       1.499  -1.553   0.807 -0.90 -0.00    +0.009 C 
DOCKED: ATOM      2  C2  UNL     1      -0.923  -1.523   1.459 -0.91 -0.00    +0.009 C 
DOCKED: ATOM      3  C3  UNL     1      -0.186  -0.436  -0.678 -1.10 -0.00    +0.009 C 
DOCKED: ATOM      4  C4  UNL     1       0.156  -3.672   0.741 -0.53 -0.03    +0.044 C 
DOCKED: ATOM      5  C5  UNL     1       0.895  -2.582  -1.402 -0.78 -0.03    +0.044 C 
DOCKED: ATOM      6  C6  UNL     1      -1.534  -2.550  -0.747 -0.78 -0.03    +0.044 C 
DOCKED: ATOM      7  C7  UNL     1       0.376  -2.348   1.497 -0.82 +0.01    -0.012 C 
DOCKED: ATOM      8  C8  UNL     1       1.118  -1.254  -0.655 -0.85 +0.01    -0.012 C 
DOCKED: ATOM      9  C9  UNL     1      -1.320  -1.223   0.002 -0.89 +0.01    -0.012 C 
DOCKED: ATOM     10  C10 UNL     1      -0.233  -3.370  -0.715 -0.48 -0.09    +0.129 C 
DOCKED: ENDROOT
DOCKED: BRANCH  10  11
DOCKED: ATOM     11  N14 UNL     1      -0.444  -4.649  -1.440 -0.36 +0.07    -0.070 N 
DOCKED: ATOM     12  C11 UNL     1       0.520  -4.767  -2.628 -0.33 -0.30    +0.272 C 
DOCKED: ATOM     13  C12 UNL     1      -1.879  -4.740  -1.978 -0.31 -0.30    +0.272 C 
DOCKED: ATOM     14  C13 UNL     1      -0.206  -5.847  -0.510 -0.09 -0.28    +0.272 C 
DOCKED: ENDBRANCH  10  11
DOCKED: TORSDOF 1
DOCKED: TER
DOCKED: ENDMDL
________________________________________________________________________________


	BEGINNING GENETIC ALGORITHM DOCKING 15 of 50
Run: 15 Seed: 1756558890 509546316 [ Run 15 of 50 GA/GALS ]
Beginning LAMARCKIAN GENETIC ALGORITHM (LGA), with a maximum of 2500000 energy evaluations.

Final-Value: -10.475


	FINAL GENETIC ALGORITHM DOCKED STATE
	_______________________________________________


Detailed state:  trans -0.477 -2.920 0.246 quatxyzw 0.674184 0.324687 -0.139887 0.648449 center -0.616 -0.183 -0.288 ntor 1 179.5257
State:	 -0.477  -2.920   0.246   0.886  0.427 -0.184 99.151    179.53

DOCKED: MODEL       15
DOCKED: USER    Run = 15
DOCKED: USER    DPF = g8_exoOA.dpf
DOCKED: USER  
DOCKED: USER    Estimated Free Energy of Binding    =   -9.86 kcal/mol  [=(1)+(2)+(3)-(4)]
DOCKED: USER    Estimated Inhibition Constant, Ki   =   59.13 nM (nanomolar)  [Temperature = 298.15 K]
DOCKED: USER    
DOCKED: USER    (1) Final Intermolecular Energy     =  -10.16 kcal/mol
DOCKED: USER        vdW + Hbond + desolv Energy     =   -9.17 kcal/mol
DOCKED: USER        Electrostatic Energy            =   -0.99 kcal/mol
DOCKED: USER    (2) Final Total Internal Energy     =   -0.32 kcal/mol
DOCKED: USER    (3) Torsional Free Energy           =   +0.30 kcal/mol
DOCKED: USER    (4) Unbound System's Energy  [=(2)] =   -0.32 kcal/mol
DOCKED: USER    
DOCKED: USER    
DOCKED: USER    NEWDPF move g8.pdbqt
DOCKED: USER    NEWDPF about -0.615900 -0.183400 -0.288100
DOCKED: USER    NEWDPF tran0 -0.477070 -2.920019 0.246470
DOCKED: USER    NEWDPF quaternion0 0.674184 0.324687 -0.139887 0.648449
DOCKED: USER    NEWDPF axisangle0 0.885618 0.426514 -0.183757 99.150536
DOCKED: USER    NEWDPF quat0 0.885618 0.426514 -0.183757 99.150536
DOCKED: USER    NEWDPF dihe0 179.53 
DOCKED: USER  keepresnum = 1 
DOCKED: USER  
DOCKED: REMARK  1 active torsions:
DOCKED: REMARK  status: ('A' for Active; 'I' for Inactive)
DOCKED: REMARK    1  A    between atoms: C10_10  and  N14_14 
DOCKED: USER                              x       y       z     vdW  Elec       q    Type
DOCKED: USER                           _______ _______ _______ _____ _____    ______ ____
DOCKED: ROOT
DOCKED: ATOM      1  C1  UNL     1      -0.752  -0.470   0.396 -1.14 -0.00    +0.009 C 
DOCKED: ATOM      2  C2  UNL     1       0.761  -1.479  -1.332 -0.91 -0.00    +0.009 C 
DOCKED: ATOM      3  C3  UNL     1       1.400  -1.556   1.092 -0.89 -0.00    +0.009 C 
DOCKED: ATOM      4  C4  UNL     1      -1.433  -2.573  -0.792 -0.77 -0.03    +0.044 C 
DOCKED: ATOM      5  C5  UNL     1      -0.792  -2.650   1.640 -0.79 -0.03    +0.044 C 
DOCKED: ATOM      6  C6  UNL     1       0.726  -3.662  -0.094 -0.53 -0.03    +0.044 C 
DOCKED: ATOM      7  C7  UNL     1      -0.708  -1.223  -0.946 -0.89 +0.01    -0.012 C 
DOCKED: ATOM      8  C8  UNL     1      -0.064  -1.301   1.495 -0.89 +0.00    -0.012 C 
DOCKED: ATOM      9  C9  UNL     1       1.459  -2.316  -0.244 -0.80 +0.01    -0.012 C 
DOCKED: ATOM     10  C10 UNL     1      -0.738  -3.404   0.300 -0.48 -0.09    +0.129 C 
DOCKED: ENDROOT
DOCKED: BRANCH  10  11
DOCKED: ATOM     11  N14 UNL     1      -1.441  -4.704   0.444 -0.36 +0.07    -0.070 N 
DOCKED: ATOM     12  C11 UNL     1      -1.976  -4.878   1.872 -0.32 -0.30    +0.272 C 
DOCKED: ATOM     13  C12 UNL     1      -0.492  -5.872   0.145 -0.09 -0.28    +0.272 C 
DOCKED: ATOM     14  C13 UNL     1      -2.628  -4.793  -0.525 -0.32 -0.30    +0.272 C 
DOCKED: ENDBRANCH  10  11
DOCKED: TORSDOF 1
DOCKED: TER
DOCKED: ENDMDL
________________________________________________________________________________


	BEGINNING GENETIC ALGORITHM DOCKING 16 of 50
Run: 16 Seed: 1507144596 50807222 [ Run 16 of 50 GA/GALS ]
Beginning LAMARCKIAN GENETIC ALGORITHM (LGA), with a maximum of 2500000 energy evaluations.

Final-Value: -10.474


	FINAL GENETIC ALGORITHM DOCKED STATE
	_______________________________________________


Detailed state:  trans -0.474 -2.900 0.243 quatxyzw -0.688419 -0.652268 -0.247355 0.198598 center -0.616 -0.183 -0.288 ntor 1 -177.9967
State:	 -0.474  -2.900   0.243  -0.702 -0.666 -0.252 157.090   -178.00

DOCKED: MODEL       16
DOCKED: USER    Run = 16
DOCKED: USER    DPF = g8_exoOA.dpf
DOCKED: USER  
DOCKED: USER    Estimated Free Energy of Binding    =   -9.86 kcal/mol  [=(1)+(2)+(3)-(4)]
DOCKED: USER    Estimated Inhibition Constant, Ki   =   59.22 nM (nanomolar)  [Temperature = 298.15 K]
DOCKED: USER    
DOCKED: USER    (1) Final Intermolecular Energy     =  -10.16 kcal/mol
DOCKED: USER        vdW + Hbond + desolv Energy     =   -9.18 kcal/mol
DOCKED: USER        Electrostatic Energy            =   -0.98 kcal/mol
DOCKED: USER    (2) Final Total Internal Energy     =   -0.32 kcal/mol
DOCKED: USER    (3) Torsional Free Energy           =   +0.30 kcal/mol
DOCKED: USER    (4) Unbound System's Energy  [=(2)] =   -0.32 kcal/mol
DOCKED: USER    
DOCKED: USER    
DOCKED: USER    NEWDPF move g8.pdbqt
DOCKED: USER    NEWDPF about -0.615900 -0.183400 -0.288100
DOCKED: USER    NEWDPF tran0 -0.473663 -2.900007 0.242502
DOCKED: USER    NEWDPF quaternion0 -0.688419 -0.652268 -0.247355 0.198598
DOCKED: USER    NEWDPF axisangle0 -0.702411 -0.665524 -0.252382 157.090009
DOCKED: USER    NEWDPF quat0 -0.702411 -0.665524 -0.252382 157.090009
DOCKED: USER    NEWDPF dihe0 -178.00 
DOCKED: USER  keepresnum = 1 
DOCKED: USER  
DOCKED: REMARK  1 active torsions:
DOCKED: REMARK  status: ('A' for Active; 'I' for Inactive)
DOCKED: REMARK    1  A    between atoms: C10_10  and  N14_14 
DOCKED: USER                              x       y       z     vdW  Elec       q    Type
DOCKED: USER                           _______ _______ _______ _____ _____    ______ ____
DOCKED: ROOT
DOCKED: ATOM      1  C1  UNL     1       0.733  -1.451  -1.353 -0.91 -0.00    +0.009 C 
DOCKED: ATOM      2  C2  UNL     1       1.435  -1.558   1.053 -0.89 -0.00    +0.009 C 
DOCKED: ATOM      3  C3  UNL     1      -0.726  -0.450   0.426 -1.14 -0.00    +0.009 C 
DOCKED: ATOM      4  C4  UNL     1       0.714  -3.647  -0.138 -0.53 -0.03    +0.044 C 
DOCKED: ATOM      5  C5  UNL     1      -1.454  -2.535  -0.767 -0.78 -0.03    +0.044 C 
DOCKED: ATOM      6  C6  UNL     1      -0.749  -2.642   1.646 -0.79 -0.03    +0.044 C 
DOCKED: ATOM      7  C7  UNL     1       1.453  -2.305  -0.294 -0.80 +0.01    -0.012 C 
DOCKED: ATOM      8  C8  UNL     1      -0.723  -1.189  -0.925 -0.89 +0.01    -0.012 C 
DOCKED: ATOM      9  C9  UNL     1      -0.015  -1.297   1.496 -0.88 +0.00    -0.012 C 
DOCKED: ATOM     10  C10 UNL     1      -0.737  -3.382   0.298 -0.48 -0.09    +0.129 C 
DOCKED: ENDROOT
DOCKED: BRANCH  10  11
DOCKED: ATOM     11  N14 UNL     1      -1.446  -4.679   0.447 -0.37 +0.07    -0.070 N 
DOCKED: ATOM     12  C11 UNL     1      -2.621  -4.773  -0.535 -0.32 -0.30    +0.272 C 
DOCKED: ATOM     13  C12 UNL     1      -1.998  -4.837   1.870 -0.32 -0.30    +0.272 C 
DOCKED: ATOM     14  C13 UNL     1      -0.497  -5.854   0.170 -0.09 -0.28    +0.272 C 
DOCKED: ENDBRANCH  10  11
DOCKED: TORSDOF 1
DOCKED: TER
DOCKED: ENDMDL
________________________________________________________________________________


	BEGINNING GENETIC ALGORITHM DOCKING 17 of 50
Run: 17 Seed: 1156506460 1719676223 [ Run 17 of 50 GA/GALS ]
Beginning LAMARCKIAN GENETIC ALGORITHM (LGA), with a maximum of 2500000 energy evaluations.

Final-Value: -10.464


	FINAL GENETIC ALGORITHM DOCKED STATE
	_______________________________________________


Detailed state:  trans 0.230 -2.870 -0.323 quatxyzw -0.272875 -0.445774 -0.754425 0.397074 center -0.616 -0.183 -0.288 ntor 1 -120.1847
State:	  0.230  -2.870  -0.323  -0.297 -0.486 -0.822 133.209   -120.18

DOCKED: MODEL       17
DOCKED: USER    Run = 17
DOCKED: USER    DPF = g8_exoOA.dpf
DOCKED: USER  
DOCKED: USER    Estimated Free Energy of Binding    =   -9.84 kcal/mol  [=(1)+(2)+(3)-(4)]
DOCKED: USER    Estimated Inhibition Constant, Ki   =   61.11 nM (nanomolar)  [Temperature = 298.15 K]
DOCKED: USER    
DOCKED: USER    (1) Final Intermolecular Energy     =  -10.14 kcal/mol
DOCKED: USER        vdW + Hbond + desolv Energy     =   -9.14 kcal/mol
DOCKED: USER        Electrostatic Energy            =   -1.00 kcal/mol
DOCKED: USER    (2) Final Total Internal Energy     =   -0.32 kcal/mol
DOCKED: USER    (3) Torsional Free Energy           =   +0.30 kcal/mol
DOCKED: USER    (4) Unbound System's Energy  [=(2)] =   -0.32 kcal/mol
DOCKED: USER    
DOCKED: USER    
DOCKED: USER    NEWDPF move g8.pdbqt
DOCKED: USER    NEWDPF about -0.615900 -0.183400 -0.288100
DOCKED: USER    NEWDPF tran0 0.230167 -2.870334 -0.323062
DOCKED: USER    NEWDPF quaternion0 -0.272875 -0.445774 -0.754425 0.397074
DOCKED: USER    NEWDPF axisangle0 -0.297318 -0.485705 -0.822005 133.209254
DOCKED: USER    NEWDPF quat0 -0.297318 -0.485705 -0.822005 133.209254
DOCKED: USER    NEWDPF dihe0 -120.18 
DOCKED: USER  keepresnum = 1 
DOCKED: USER  
DOCKED: REMARK  1 active torsions:
DOCKED: REMARK  status: ('A' for Active; 'I' for Inactive)
DOCKED: REMARK    1  A    between atoms: C10_10  and  N14_14 
DOCKED: USER                              x       y       z     vdW  Elec       q    Type
DOCKED: USER                           _______ _______ _______ _____ _____    ______ ____
DOCKED: ROOT
DOCKED: ATOM      1  C1  UNL     1       1.125  -0.768   0.615 -0.93 -0.00    +0.009 C 
DOCKED: ATOM      2  C2  UNL     1      -0.799  -1.939   1.720 -0.90 -0.00    +0.009 C 
DOCKED: ATOM      3  C3  UNL     1      -1.123  -0.812  -0.497 -0.95 -0.00    +0.009 C 
DOCKED: ATOM      4  C4  UNL     1       1.102  -3.273   0.768 -0.66 -0.03    +0.044 C 
DOCKED: ATOM      5  C5  UNL     1       0.777  -2.143  -1.457 -0.83 -0.02    +0.044 C 
DOCKED: ATOM      6  C6  UNL     1      -1.153  -3.316  -0.348 -0.62 -0.03    +0.044 C 
DOCKED: ATOM      7  C7  UNL     1       0.724  -1.967   1.492 -0.83 +0.01    -0.012 C 
DOCKED: ATOM      8  C8  UNL     1       0.397  -0.833  -0.740 -1.07 +0.01    -0.012 C 
DOCKED: ATOM      9  C9  UNL     1      -1.539  -2.011   0.372 -0.79 +0.01    -0.012 C 
DOCKED: ATOM     10  C10 UNL     1       0.367  -3.339  -0.581 -0.48 -0.09    +0.129 C 
DOCKED: ENDROOT
DOCKED: BRANCH  10  11
DOCKED: ATOM     11  N14 UNL     1       0.735  -4.599  -1.276 -0.36 +0.07    -0.070 N 
DOCKED: ATOM     12  C11 UNL     1       2.247  -4.657  -1.533 -0.28 -0.31    +0.272 C 
DOCKED: ATOM     13  C12 UNL     1       0.017  -4.705  -2.628 -0.33 -0.31    +0.272 C 
DOCKED: ATOM     14  C13 UNL     1       0.346  -5.821  -0.432 -0.09 -0.28    +0.272 C 
DOCKED: ENDBRANCH  10  11
DOCKED: TORSDOF 1
DOCKED: TER
DOCKED: ENDMDL
________________________________________________________________________________


	BEGINNING GENETIC ALGORITHM DOCKING 18 of 50
Run: 18 Seed: 1928126550 1370068395 [ Run 18 of 50 GA/GALS ]
Beginning LAMARCKIAN GENETIC ALGORITHM (LGA), with a maximum of 2500000 energy evaluations.

Final-Value: -10.453


	FINAL GENETIC ALGORITHM DOCKED STATE
	_______________________________________________


Detailed state:  trans 0.429 -2.843 -0.068 quatxyzw -0.212347 -0.235960 0.668135 -0.672925 center -0.616 -0.183 -0.288 ntor 1 175.7388
State:	  0.429  -2.843  -0.068  -0.287 -0.319  0.903 -95.414    175.74

DOCKED: MODEL       18
DOCKED: USER    Run = 18
DOCKED: USER    DPF = g8_exoOA.dpf
DOCKED: USER  
DOCKED: USER    Estimated Free Energy of Binding    =   -9.84 kcal/mol  [=(1)+(2)+(3)-(4)]
DOCKED: USER    Estimated Inhibition Constant, Ki   =   61.38 nM (nanomolar)  [Temperature = 298.15 K]
DOCKED: USER    
DOCKED: USER    (1) Final Intermolecular Energy     =  -10.14 kcal/mol
DOCKED: USER        vdW + Hbond + desolv Energy     =   -9.17 kcal/mol
DOCKED: USER        Electrostatic Energy            =   -0.97 kcal/mol
DOCKED: USER    (2) Final Total Internal Energy     =   -0.32 kcal/mol
DOCKED: USER    (3) Torsional Free Energy           =   +0.30 kcal/mol
DOCKED: USER    (4) Unbound System's Energy  [=(2)] =   -0.32 kcal/mol
DOCKED: USER    
DOCKED: USER    
DOCKED: USER    NEWDPF move g8.pdbqt
DOCKED: USER    NEWDPF about -0.615900 -0.183400 -0.288100
DOCKED: USER    NEWDPF tran0 0.428931 -2.843479 -0.068053
DOCKED: USER    NEWDPF quaternion0 -0.212347 -0.235960 0.668135 -0.672925
DOCKED: USER    NEWDPF axisangle0 -0.287068 -0.318990 0.903237 -95.413627
DOCKED: USER    NEWDPF quat0 -0.287068 -0.318990 0.903237 -95.413627
DOCKED: USER    NEWDPF dihe0 175.74 
DOCKED: USER  keepresnum = 1 
DOCKED: USER  
DOCKED: REMARK  1 active torsions:
DOCKED: REMARK  status: ('A' for Active; 'I' for Inactive)
DOCKED: REMARK    1  A    between atoms: C10_10  and  N14_14 
DOCKED: USER                              x       y       z     vdW  Elec       q    Type
DOCKED: USER                           _______ _______ _______ _____ _____    ______ ____
DOCKED: ROOT
DOCKED: ATOM      1  C1  UNL     1      -0.751  -1.561   1.682 -0.91 -0.00    +0.009 C 
DOCKED: ATOM      2  C2  UNL     1      -1.446  -1.374  -0.721 -0.88 -0.00    +0.009 C 
DOCKED: ATOM      3  C3  UNL     1       0.737  -0.395   0.033 -1.13 -0.00    +0.009 C 
DOCKED: ATOM      4  C4  UNL     1      -0.776  -3.602   0.223 -0.54 -0.03    +0.044 C 
DOCKED: ATOM      5  C5  UNL     1       1.414  -2.620   0.978 -0.79 -0.03    +0.044 C 
DOCKED: ATOM      6  C6  UNL     1       0.715  -2.432  -1.433 -0.79 -0.03    +0.044 C 
DOCKED: ATOM      7  C7  UNL     1      -1.486  -2.270   0.531 -0.81 +0.01    -0.012 C 
DOCKED: ATOM      8  C8  UNL     1       0.712  -1.284   1.289 -0.82 +0.00    -0.012 C 
DOCKED: ATOM      9  C9  UNL     1       0.011  -1.096  -1.129 -0.92 +0.01    -0.012 C 
DOCKED: ATOM     10  C10 UNL     1       0.682  -3.322  -0.178 -0.49 -0.09    +0.129 C 
DOCKED: ENDROOT
DOCKED: BRANCH  10  11
DOCKED: ATOM     11  N14 UNL     1       1.362  -4.609  -0.475 -0.37 +0.07    -0.070 N 
DOCKED: ATOM     12  C11 UNL     1       2.622  -4.769   0.385 -0.30 -0.30    +0.272 C 
DOCKED: ATOM     13  C12 UNL     1       1.779  -4.677  -1.950 -0.32 -0.29    +0.272 C 
DOCKED: ATOM     14  C13 UNL     1       0.432  -5.796  -0.187 -0.10 -0.28    +0.272 C 
DOCKED: ENDBRANCH  10  11
DOCKED: TORSDOF 1
DOCKED: TER
DOCKED: ENDMDL
________________________________________________________________________________


	BEGINNING GENETIC ALGORITHM DOCKING 19 of 50
Run: 19 Seed: 1488704178 88208196 [ Run 19 of 50 GA/GALS ]
Beginning LAMARCKIAN GENETIC ALGORITHM (LGA), with a maximum of 2500000 energy evaluations.

Final-Value: -10.453


	FINAL GENETIC ALGORITHM DOCKED STATE
	_______________________________________________


Detailed state:  trans 0.445 -2.844 -0.055 quatxyzw -0.380655 -0.854407 -0.036866 -0.351755 center -0.616 -0.183 -0.288 ntor 1 177.9605
State:	  0.445  -2.844  -0.055  -0.407 -0.913 -0.039 -138.811    177.96

DOCKED: MODEL       19
DOCKED: USER    Run = 19
DOCKED: USER    DPF = g8_exoOA.dpf
DOCKED: USER  
DOCKED: USER    Estimated Free Energy of Binding    =   -9.84 kcal/mol  [=(1)+(2)+(3)-(4)]
DOCKED: USER    Estimated Inhibition Constant, Ki   =   61.33 nM (nanomolar)  [Temperature = 298.15 K]
DOCKED: USER    
DOCKED: USER    (1) Final Intermolecular Energy     =  -10.14 kcal/mol
DOCKED: USER        vdW + Hbond + desolv Energy     =   -9.17 kcal/mol
DOCKED: USER        Electrostatic Energy            =   -0.97 kcal/mol
DOCKED: USER    (2) Final Total Internal Energy     =   -0.32 kcal/mol
DOCKED: USER    (3) Torsional Free Energy           =   +0.30 kcal/mol
DOCKED: USER    (4) Unbound System's Energy  [=(2)] =   -0.32 kcal/mol
DOCKED: USER    
DOCKED: USER    
DOCKED: USER    NEWDPF move g8.pdbqt
DOCKED: USER    NEWDPF about -0.615900 -0.183400 -0.288100
DOCKED: USER    NEWDPF tran0 0.445458 -2.843824 -0.055012
DOCKED: USER    NEWDPF quaternion0 -0.380655 -0.854407 -0.036866 -0.351755
DOCKED: USER    NEWDPF axisangle0 -0.406642 -0.912738 -0.039383 -138.810626
DOCKED: USER    NEWDPF quat0 -0.406642 -0.912738 -0.039383 -138.810626
DOCKED: USER    NEWDPF dihe0 177.96 
DOCKED: USER  keepresnum = 1 
DOCKED: USER  
DOCKED: REMARK  1 active torsions:
DOCKED: REMARK  status: ('A' for Active; 'I' for Inactive)
DOCKED: REMARK    1  A    between atoms: C10_10  and  N14_14 
DOCKED: USER                              x       y       z     vdW  Elec       q    Type
DOCKED: USER                           _______ _______ _______ _____ _____    ______ ____
DOCKED: ROOT
DOCKED: ATOM      1  C1  UNL     1      -1.422  -1.381  -0.742 -0.88 -0.00    +0.009 C 
DOCKED: ATOM      2  C2  UNL     1       0.746  -0.394   0.045 -1.13 -0.00    +0.009 C 
DOCKED: ATOM      3  C3  UNL     1      -0.765  -1.560   1.673 -0.91 -0.00    +0.009 C 
DOCKED: ATOM      4  C4  UNL     1       0.753  -2.435  -1.415 -0.79 -0.03    +0.044 C 
DOCKED: ATOM      5  C5  UNL     1      -0.763  -3.605   0.217 -0.54 -0.03    +0.044 C 
DOCKED: ATOM      6  C6  UNL     1       1.412  -2.615   1.007 -0.79 -0.03    +0.044 C 
DOCKED: ATOM      7  C7  UNL     1       0.041  -1.101  -1.128 -0.92 +0.01    -0.012 C 
DOCKED: ATOM      8  C8  UNL     1      -1.480  -2.274   0.511 -0.81 +0.01    -0.012 C 
DOCKED: ATOM      9  C9  UNL     1       0.702  -1.281   1.303 -0.81 +0.00    -0.012 C 
DOCKED: ATOM     10  C10 UNL     1       0.701  -3.322  -0.160 -0.49 -0.09    +0.129 C 
DOCKED: ENDROOT
DOCKED: BRANCH  10  11
DOCKED: ATOM     11  N14 UNL     1       1.389  -4.608  -0.442 -0.38 +0.07    -0.070 N 
DOCKED: ATOM     12  C11 UNL     1       0.440  -5.793  -0.218 -0.10 -0.28    +0.272 C 
DOCKED: ATOM     13  C12 UNL     1       2.604  -4.789   0.478 -0.28 -0.29    +0.272 C 
DOCKED: ATOM     14  C13 UNL     1       1.879  -4.656  -1.896 -0.34 -0.29    +0.272 C 
DOCKED: ENDBRANCH  10  11
DOCKED: TORSDOF 1
DOCKED: TER
DOCKED: ENDMDL
________________________________________________________________________________


	BEGINNING GENETIC ALGORITHM DOCKING 20 of 50
Run: 20 Seed: 1916339070 756763122 [ Run 20 of 50 GA/GALS ]
Beginning LAMARCKIAN GENETIC ALGORITHM (LGA), with a maximum of 2500000 energy evaluations.

Final-Value: -10.477


	FINAL GENETIC ALGORITHM DOCKED STATE
	_______________________________________________


Detailed state:  trans -0.473 -2.910 0.244 quatxyzw 0.671983 0.318516 -0.142775 0.653148 center -0.616 -0.183 -0.288 ntor 1 -179.2887
State:	 -0.473  -2.910   0.244   0.887  0.421 -0.189 98.441   -179.29

DOCKED: MODEL       20
DOCKED: USER    Run = 20
DOCKED: USER    DPF = g8_exoOA.dpf
DOCKED: USER  
DOCKED: USER    Estimated Free Energy of Binding    =   -9.86 kcal/mol  [=(1)+(2)+(3)-(4)]
DOCKED: USER    Estimated Inhibition Constant, Ki   =   58.96 nM (nanomolar)  [Temperature = 298.15 K]
DOCKED: USER    
DOCKED: USER    (1) Final Intermolecular Energy     =  -10.16 kcal/mol
DOCKED: USER        vdW + Hbond + desolv Energy     =   -9.18 kcal/mol
DOCKED: USER        Electrostatic Energy            =   -0.98 kcal/mol
DOCKED: USER    (2) Final Total Internal Energy     =   -0.32 kcal/mol
DOCKED: USER    (3) Torsional Free Energy           =   +0.30 kcal/mol
DOCKED: USER    (4) Unbound System's Energy  [=(2)] =   -0.32 kcal/mol
DOCKED: USER    
DOCKED: USER    
DOCKED: USER    NEWDPF move g8.pdbqt
DOCKED: USER    NEWDPF about -0.615900 -0.183400 -0.288100
DOCKED: USER    NEWDPF tran0 -0.473453 -2.910261 0.243545
DOCKED: USER    NEWDPF quaternion0 0.671983 0.318516 -0.142775 0.653148
DOCKED: USER    NEWDPF axisangle0 0.887421 0.420633 -0.188550 98.441321
DOCKED: USER    NEWDPF quat0 0.887421 0.420633 -0.188550 98.441321
DOCKED: USER    NEWDPF dihe0 -179.29 
DOCKED: USER  keepresnum = 1 
DOCKED: USER  
DOCKED: REMARK  1 active torsions:
DOCKED: REMARK  status: ('A' for Active; 'I' for Inactive)
DOCKED: REMARK    1  A    between atoms: C10_10  and  N14_14 
DOCKED: USER                              x       y       z     vdW  Elec       q    Type
DOCKED: USER                           _______ _______ _______ _____ _____    ______ ____
DOCKED: ROOT
DOCKED: ATOM      1  C1  UNL     1      -0.735  -0.460   0.411 -1.14 -0.00    +0.009 C 
DOCKED: ATOM      2  C2  UNL     1       0.747  -1.466  -1.346 -0.91 -0.00    +0.009 C 
DOCKED: ATOM      3  C3  UNL     1       1.422  -1.559   1.068 -0.89 -0.00    +0.009 C 
DOCKED: ATOM      4  C4  UNL     1      -1.443  -2.553  -0.778 -0.78 -0.03    +0.044 C 
DOCKED: ATOM      5  C5  UNL     1      -0.765  -2.647   1.643 -0.79 -0.03    +0.044 C 
DOCKED: ATOM      6  C6  UNL     1       0.721  -3.655  -0.120 -0.53 -0.03    +0.044 C 
DOCKED: ATOM      7  C7  UNL     1      -0.715  -1.206  -0.935 -0.89 +0.01    -0.012 C 
DOCKED: ATOM      8  C8  UNL     1      -0.034  -1.300   1.495 -0.88 +0.00    -0.012 C 
DOCKED: ATOM      9  C9  UNL     1       1.457  -2.312  -0.274 -0.80 +0.01    -0.012 C 
DOCKED: ATOM     10  C10 UNL     1      -0.736  -3.393   0.298 -0.48 -0.09    +0.129 C 
DOCKED: ENDROOT
DOCKED: BRANCH  10  11
DOCKED: ATOM     11  N14 UNL     1      -1.442  -4.691   0.446 -0.37 +0.07    -0.070 N 
DOCKED: ATOM     12  C11 UNL     1      -1.982  -4.858   1.873 -0.32 -0.30    +0.272 C 
DOCKED: ATOM     13  C12 UNL     1      -0.495  -5.863   0.155 -0.09 -0.28    +0.272 C 
DOCKED: ATOM     14  C13 UNL     1      -2.627  -4.781  -0.525 -0.32 -0.30    +0.272 C 
DOCKED: ENDBRANCH  10  11
DOCKED: TORSDOF 1
DOCKED: TER
DOCKED: ENDMDL
________________________________________________________________________________


	BEGINNING GENETIC ALGORITHM DOCKING 21 of 50
Run: 21 Seed: 240704736 1193204061 [ Run 21 of 50 GA/GALS ]
Beginning LAMARCKIAN GENETIC ALGORITHM (LGA), with a maximum of 2500000 energy evaluations.

Final-Value: -10.474


	FINAL GENETIC ALGORITHM DOCKED STATE
	_______________________________________________


Detailed state:  trans -0.459 -2.906 0.233 quatxyzw -0.688680 -0.653660 -0.246917 0.193598 center -0.616 -0.183 -0.288 ntor 1 -179.3971
State:	 -0.459  -2.906   0.233  -0.702 -0.666 -0.252 157.674   -179.40

DOCKED: MODEL       21
DOCKED: USER    Run = 21
DOCKED: USER    DPF = g8_exoOA.dpf
DOCKED: USER  
DOCKED: USER    Estimated Free Energy of Binding    =   -9.86 kcal/mol  [=(1)+(2)+(3)-(4)]
DOCKED: USER    Estimated Inhibition Constant, Ki   =   59.21 nM (nanomolar)  [Temperature = 298.15 K]
DOCKED: USER    
DOCKED: USER    (1) Final Intermolecular Energy     =  -10.16 kcal/mol
DOCKED: USER        vdW + Hbond + desolv Energy     =   -9.18 kcal/mol
DOCKED: USER        Electrostatic Energy            =   -0.98 kcal/mol
DOCKED: USER    (2) Final Total Internal Energy     =   -0.32 kcal/mol
DOCKED: USER    (3) Torsional Free Energy           =   +0.30 kcal/mol
DOCKED: USER    (4) Unbound System's Energy  [=(2)] =   -0.32 kcal/mol
DOCKED: USER    
DOCKED: USER    
DOCKED: USER    NEWDPF move g8.pdbqt
DOCKED: USER    NEWDPF about -0.615900 -0.183400 -0.288100
DOCKED: USER    NEWDPF tran0 -0.458679 -2.905768 0.233478
DOCKED: USER    NEWDPF quaternion0 -0.688680 -0.653660 -0.246917 0.193598
DOCKED: USER    NEWDPF axisangle0 -0.701960 -0.666265 -0.251679 157.674379
DOCKED: USER    NEWDPF quat0 -0.701960 -0.666265 -0.251679 157.674379
DOCKED: USER    NEWDPF dihe0 -179.40 
DOCKED: USER  keepresnum = 1 
DOCKED: USER  
DOCKED: REMARK  1 active torsions:
DOCKED: REMARK  status: ('A' for Active; 'I' for Inactive)
DOCKED: REMARK    1  A    between atoms: C10_10  and  N14_14 
DOCKED: USER                              x       y       z     vdW  Elec       q    Type
DOCKED: USER                           _______ _______ _______ _____ _____    ______ ____
DOCKED: ROOT
DOCKED: ATOM      1  C1  UNL     1       0.730  -1.443  -1.363 -0.90 -0.00    +0.009 C 
DOCKED: ATOM      2  C2  UNL     1       1.451  -1.561   1.037 -0.89 -0.00    +0.009 C 
DOCKED: ATOM      3  C3  UNL     1      -0.719  -0.458   0.433 -1.14 -0.00    +0.009 C 
DOCKED: ATOM      4  C4  UNL     1       0.729  -3.646  -0.160 -0.53 -0.03    +0.044 C 
DOCKED: ATOM      5  C5  UNL     1      -1.449  -2.539  -0.766 -0.78 -0.03    +0.044 C 
DOCKED: ATOM      6  C6  UNL     1      -0.724  -2.657   1.641 -0.78 -0.03    +0.044 C 
DOCKED: ATOM      7  C7  UNL     1       1.461  -2.300  -0.315 -0.79 +0.01    -0.012 C 
DOCKED: ATOM      8  C8  UNL     1      -0.724  -1.189  -0.922 -0.90 +0.01    -0.012 C 
DOCKED: ATOM      9  C9  UNL     1       0.003  -1.308   1.493 -0.87 +0.00    -0.012 C 
DOCKED: ATOM     10  C10 UNL     1      -0.720  -3.389   0.288 -0.48 -0.09    +0.129 C 
DOCKED: ENDROOT
DOCKED: BRANCH  10  11
DOCKED: ATOM     11  N14 UNL     1      -1.422  -4.690   0.435 -0.36 +0.07    -0.070 N 
DOCKED: ATOM     12  C11 UNL     1      -2.626  -4.768  -0.513 -0.32 -0.30    +0.272 C 
DOCKED: ATOM     13  C12 UNL     1      -1.933  -4.874   1.871 -0.33 -0.30    +0.272 C 
DOCKED: ATOM     14  C13 UNL     1      -0.481  -5.858   0.110 -0.09 -0.28    +0.272 C 
DOCKED: ENDBRANCH  10  11
DOCKED: TORSDOF 1
DOCKED: TER
DOCKED: ENDMDL
________________________________________________________________________________


	BEGINNING GENETIC ALGORITHM DOCKING 22 of 50
Run: 22 Seed: 1015472305 903721551 [ Run 22 of 50 GA/GALS ]
Beginning LAMARCKIAN GENETIC ALGORITHM (LGA), with a maximum of 2500000 energy evaluations.

Final-Value: -10.476


	FINAL GENETIC ALGORITHM DOCKED STATE
	_______________________________________________


Detailed state:  trans -0.461 -2.904 0.237 quatxyzw 0.017395 0.335158 0.394281 -0.855517 center -0.616 -0.183 -0.288 ntor 1 -180.0000
State:	 -0.461  -2.904   0.237   0.034  0.647  0.761 -62.366   -180.00

DOCKED: MODEL       22
DOCKED: USER    Run = 22
DOCKED: USER    DPF = g8_exoOA.dpf
DOCKED: USER  
DOCKED: USER    Estimated Free Energy of Binding    =   -9.86 kcal/mol  [=(1)+(2)+(3)-(4)]
DOCKED: USER    Estimated Inhibition Constant, Ki   =   59.02 nM (nanomolar)  [Temperature = 298.15 K]
DOCKED: USER    
DOCKED: USER    (1) Final Intermolecular Energy     =  -10.16 kcal/mol
DOCKED: USER        vdW + Hbond + desolv Energy     =   -9.18 kcal/mol
DOCKED: USER        Electrostatic Energy            =   -0.98 kcal/mol
DOCKED: USER    (2) Final Total Internal Energy     =   -0.32 kcal/mol
DOCKED: USER    (3) Torsional Free Energy           =   +0.30 kcal/mol
DOCKED: USER    (4) Unbound System's Energy  [=(2)] =   -0.32 kcal/mol
DOCKED: USER    
DOCKED: USER    
DOCKED: USER    NEWDPF move g8.pdbqt
DOCKED: USER    NEWDPF about -0.615900 -0.183400 -0.288100
DOCKED: USER    NEWDPF tran0 -0.461179 -2.903577 0.237494
DOCKED: USER    NEWDPF quaternion0 0.017395 0.335158 0.394281 -0.855517
DOCKED: USER    NEWDPF axisangle0 0.033596 0.647305 0.761491 -62.366278
DOCKED: USER    NEWDPF quat0 0.033596 0.647305 0.761491 -62.366278
DOCKED: USER    NEWDPF dihe0 -180.00 
DOCKED: USER  keepresnum = 1 
DOCKED: USER  
DOCKED: REMARK  1 active torsions:
DOCKED: REMARK  status: ('A' for Active; 'I' for Inactive)
DOCKED: REMARK    1  A    between atoms: C10_10  and  N14_14 
DOCKED: USER                              x       y       z     vdW  Elec       q    Type
DOCKED: USER                           _______ _______ _______ _____ _____    ______ ____
DOCKED: ROOT
DOCKED: ATOM      1  C1  UNL     1       1.437  -1.555   1.061 -0.88 -0.00    +0.009 C 
DOCKED: ATOM      2  C2  UNL     1      -0.725  -0.455   0.423 -1.14 -0.00    +0.009 C 
DOCKED: ATOM      3  C3  UNL     1       0.748  -1.447  -1.348 -0.91 -0.00    +0.009 C 
DOCKED: ATOM      4  C4  UNL     1      -0.745  -2.650   1.640 -0.78 -0.03    +0.044 C 
DOCKED: ATOM      5  C5  UNL     1       0.732  -3.645  -0.137 -0.53 -0.03    +0.044 C 
DOCKED: ATOM      6  C6  UNL     1      -1.437  -2.541  -0.777 -0.78 -0.03    +0.044 C 
DOCKED: ATOM      7  C7  UNL     1      -0.017  -1.301   1.498 -0.88 +0.00    -0.012 C 
DOCKED: ATOM      8  C8  UNL     1       1.466  -2.299  -0.287 -0.80 +0.01    -0.012 C 
DOCKED: ATOM      9  C9  UNL     1      -0.710  -1.191  -0.928 -0.89 +0.01    -0.012 C 
DOCKED: ATOM     10  C10 UNL     1      -0.723  -3.387   0.291 -0.48 -0.09    +0.129 C 
DOCKED: ENDROOT
DOCKED: BRANCH  10  11
DOCKED: ATOM     11  N14 UNL     1      -1.427  -4.687   0.433 -0.36 +0.07    -0.070 N 
DOCKED: ATOM     12  C11 UNL     1      -0.484  -5.854   0.110 -0.09 -0.28    +0.272 C 
DOCKED: ATOM     13  C12 UNL     1      -2.626  -4.765  -0.521 -0.32 -0.30    +0.272 C 
DOCKED: ATOM     14  C13 UNL     1      -1.944  -4.873   1.866 -0.33 -0.30    +0.272 C 
DOCKED: ENDBRANCH  10  11
DOCKED: TORSDOF 1
DOCKED: TER
DOCKED: ENDMDL
________________________________________________________________________________


	BEGINNING GENETIC ALGORITHM DOCKING 23 of 50
Run: 23 Seed: 1138370252 560460489 [ Run 23 of 50 GA/GALS ]
Beginning LAMARCKIAN GENETIC ALGORITHM (LGA), with a maximum of 2500000 energy evaluations.

Final-Value: -10.475


	FINAL GENETIC ALGORITHM DOCKED STATE
	_______________________________________________


Detailed state:  trans -0.450 -2.903 0.233 quatxyzw 0.687622 0.653582 0.249331 -0.194528 center -0.616 -0.183 -0.288 ntor 1 179.3822
State:	 -0.450  -2.903   0.233   0.701  0.666  0.254 -157.566    179.38

DOCKED: MODEL       23
DOCKED: USER    Run = 23
DOCKED: USER    DPF = g8_exoOA.dpf
DOCKED: USER  
DOCKED: USER    Estimated Free Energy of Binding    =   -9.86 kcal/mol  [=(1)+(2)+(3)-(4)]
DOCKED: USER    Estimated Inhibition Constant, Ki   =   59.09 nM (nanomolar)  [Temperature = 298.15 K]
DOCKED: USER    
DOCKED: USER    (1) Final Intermolecular Energy     =  -10.16 kcal/mol
DOCKED: USER        vdW + Hbond + desolv Energy     =   -9.18 kcal/mol
DOCKED: USER        Electrostatic Energy            =   -0.98 kcal/mol
DOCKED: USER    (2) Final Total Internal Energy     =   -0.32 kcal/mol
DOCKED: USER    (3) Torsional Free Energy           =   +0.30 kcal/mol
DOCKED: USER    (4) Unbound System's Energy  [=(2)] =   -0.32 kcal/mol
DOCKED: USER    
DOCKED: USER    
DOCKED: USER    NEWDPF move g8.pdbqt
DOCKED: USER    NEWDPF about -0.615900 -0.183400 -0.288100
DOCKED: USER    NEWDPF tran0 -0.450020 -2.902732 0.232701
DOCKED: USER    NEWDPF quaternion0 0.687622 0.653582 0.249331 -0.194528
DOCKED: USER    NEWDPF axisangle0 0.701013 0.666310 0.254187 -157.565687
DOCKED: USER    NEWDPF quat0 0.701013 0.666310 0.254187 -157.565687
DOCKED: USER    NEWDPF dihe0 179.38 
DOCKED: USER  keepresnum = 1 
DOCKED: USER  
DOCKED: REMARK  1 active torsions:
DOCKED: REMARK  status: ('A' for Active; 'I' for Inactive)
DOCKED: REMARK    1  A    between atoms: C10_10  and  N14_14 
DOCKED: USER                              x       y       z     vdW  Elec       q    Type
DOCKED: USER                           _______ _______ _______ _____ _____    ______ ____
DOCKED: ROOT
DOCKED: ATOM      1  C1  UNL     1       0.744  -1.435  -1.355 -0.90 -0.00    +0.009 C 
DOCKED: ATOM      2  C2  UNL     1       1.453  -1.556   1.048 -0.88 -0.00    +0.009 C 
DOCKED: ATOM      3  C3  UNL     1      -0.716  -0.456   0.434 -1.14 -0.00    +0.009 C 
DOCKED: ATOM      4  C4  UNL     1       0.741  -3.640  -0.156 -0.53 -0.03    +0.044 C 
DOCKED: ATOM      5  C5  UNL     1      -1.435  -2.536  -0.771 -0.78 -0.03    +0.044 C 
DOCKED: ATOM      6  C6  UNL     1      -0.723  -2.657   1.639 -0.78 -0.03    +0.044 C 
DOCKED: ATOM      7  C7  UNL     1       1.472  -2.293  -0.305 -0.79 +0.01    -0.012 C 
DOCKED: ATOM      8  C8  UNL     1      -0.712  -1.185  -0.922 -0.90 +0.01    -0.012 C 
DOCKED: ATOM      9  C9  UNL     1       0.003  -1.306   1.497 -0.87 +0.00    -0.012 C 
DOCKED: ATOM     10  C10 UNL     1      -0.710  -3.387   0.285 -0.48 -0.09    +0.129 C 
DOCKED: ENDROOT
DOCKED: BRANCH  10  11
DOCKED: ATOM     11  N14 UNL     1      -1.411  -4.689   0.427 -0.36 +0.07    -0.070 N 
DOCKED: ATOM     12  C11 UNL     1      -2.628  -4.756  -0.506 -0.32 -0.30    +0.272 C 
DOCKED: ATOM     13  C12 UNL     1      -1.902  -4.889   1.867 -0.34 -0.30    +0.272 C 
DOCKED: ATOM     14  C13 UNL     1      -0.475  -5.853   0.076 -0.09 -0.28    +0.272 C 
DOCKED: ENDBRANCH  10  11
DOCKED: TORSDOF 1
DOCKED: TER
DOCKED: ENDMDL
________________________________________________________________________________


	BEGINNING GENETIC ALGORITHM DOCKING 24 of 50
Run: 24 Seed: 1506748844 1075563564 [ Run 24 of 50 GA/GALS ]
Beginning LAMARCKIAN GENETIC ALGORITHM (LGA), with a maximum of 2500000 energy evaluations.

Final-Value: -10.476


	FINAL GENETIC ALGORITHM DOCKED STATE
	_______________________________________________


Detailed state:  trans -0.441 -2.905 0.233 quatxyzw -0.688405 -0.653556 -0.248312 0.193144 center -0.616 -0.183 -0.288 ntor 1 179.2401
State:	 -0.441  -2.905   0.233  -0.702 -0.666 -0.253 157.727    179.24

DOCKED: MODEL       24
DOCKED: USER    Run = 24
DOCKED: USER    DPF = g8_exoOA.dpf
DOCKED: USER  
DOCKED: USER    Estimated Free Energy of Binding    =   -9.86 kcal/mol  [=(1)+(2)+(3)-(4)]
DOCKED: USER    Estimated Inhibition Constant, Ki   =   59.05 nM (nanomolar)  [Temperature = 298.15 K]
DOCKED: USER    
DOCKED: USER    (1) Final Intermolecular Energy     =  -10.16 kcal/mol
DOCKED: USER        vdW + Hbond + desolv Energy     =   -9.18 kcal/mol
DOCKED: USER        Electrostatic Energy            =   -0.98 kcal/mol
DOCKED: USER    (2) Final Total Internal Energy     =   -0.32 kcal/mol
DOCKED: USER    (3) Torsional Free Energy           =   +0.30 kcal/mol
DOCKED: USER    (4) Unbound System's Energy  [=(2)] =   -0.32 kcal/mol
DOCKED: USER    
DOCKED: USER    
DOCKED: USER    NEWDPF move g8.pdbqt
DOCKED: USER    NEWDPF about -0.615900 -0.183400 -0.288100
DOCKED: USER    NEWDPF tran0 -0.440750 -2.905339 0.232826
DOCKED: USER    NEWDPF quaternion0 -0.688405 -0.653556 -0.248312 0.193144
DOCKED: USER    NEWDPF axisangle0 -0.701616 -0.666098 -0.253078 157.727328
DOCKED: USER    NEWDPF quat0 -0.701616 -0.666098 -0.253078 157.727328
DOCKED: USER    NEWDPF dihe0 179.24 
DOCKED: USER  keepresnum = 1 
DOCKED: USER  
DOCKED: REMARK  1 active torsions:
DOCKED: REMARK  status: ('A' for Active; 'I' for Inactive)
DOCKED: REMARK    1  A    between atoms: C10_10  and  N14_14 
DOCKED: USER                              x       y       z     vdW  Elec       q    Type
DOCKED: USER                           _______ _______ _______ _____ _____    ______ ____
DOCKED: ROOT
DOCKED: ATOM      1  C1  UNL     1       0.749  -1.438  -1.358 -0.90 -0.00    +0.009 C 
DOCKED: ATOM      2  C2  UNL     1       1.466  -1.561   1.042 -0.88 -0.00    +0.009 C 
DOCKED: ATOM      3  C3  UNL     1      -0.704  -0.458   0.437 -1.14 -0.00    +0.009 C 
DOCKED: ATOM      4  C4  UNL     1       0.748  -3.643  -0.161 -0.53 -0.03    +0.044 C 
DOCKED: ATOM      5  C5  UNL     1      -1.430  -2.537  -0.767 -0.78 -0.03    +0.044 C 
DOCKED: ATOM      6  C6  UNL     1      -0.709  -2.660   1.640 -0.78 -0.03    +0.044 C 
DOCKED: ATOM      7  C7  UNL     1       1.480  -2.296  -0.311 -0.79 +0.01    -0.012 C 
DOCKED: ATOM      8  C8  UNL     1      -0.706  -1.186  -0.919 -0.90 +0.01    -0.012 C 
DOCKED: ATOM      9  C9  UNL     1       0.018  -1.310   1.497 -0.87 +0.00    -0.012 C 
DOCKED: ATOM     10  C10 UNL     1      -0.701  -3.389   0.286 -0.48 -0.09    +0.129 C 
DOCKED: ENDROOT
DOCKED: BRANCH  10  11
DOCKED: ATOM     11  N14 UNL     1      -1.403  -4.691   0.429 -0.36 +0.07    -0.070 N 
DOCKED: ATOM     12  C11 UNL     1      -2.625  -4.755  -0.497 -0.32 -0.30    +0.272 C 
DOCKED: ATOM     13  C12 UNL     1      -1.886  -4.893   1.871 -0.34 -0.30    +0.272 C 
DOCKED: ATOM     14  C13 UNL     1      -0.470  -5.855   0.070 -0.09 -0.28    +0.272 C 
DOCKED: ENDBRANCH  10  11
DOCKED: TORSDOF 1
DOCKED: TER
DOCKED: ENDMDL
________________________________________________________________________________


	BEGINNING GENETIC ALGORITHM DOCKING 25 of 50
Run: 25 Seed: 1454375556 629903726 [ Run 25 of 50 GA/GALS ]
Beginning LAMARCKIAN GENETIC ALGORITHM (LGA), with a maximum of 2500000 energy evaluations.

Final-Value: -10.477


	FINAL GENETIC ALGORITHM DOCKED STATE
	_______________________________________________


Detailed state:  trans -0.466 -2.923 0.239 quatxyzw 0.669951 0.322299 -0.143634 0.653191 center -0.616 -0.183 -0.288 ntor 1 -60.9161
State:	 -0.466  -2.923   0.239   0.885  0.426 -0.190 98.435    -60.92

DOCKED: MODEL       25
DOCKED: USER    Run = 25
DOCKED: USER    DPF = g8_exoOA.dpf
DOCKED: USER  
DOCKED: USER    Estimated Free Energy of Binding    =   -9.86 kcal/mol  [=(1)+(2)+(3)-(4)]
DOCKED: USER    Estimated Inhibition Constant, Ki   =   58.93 nM (nanomolar)  [Temperature = 298.15 K]
DOCKED: USER    
DOCKED: USER    (1) Final Intermolecular Energy     =  -10.16 kcal/mol
DOCKED: USER        vdW + Hbond + desolv Energy     =   -9.18 kcal/mol
DOCKED: USER        Electrostatic Energy            =   -0.99 kcal/mol
DOCKED: USER    (2) Final Total Internal Energy     =   -0.32 kcal/mol
DOCKED: USER    (3) Torsional Free Energy           =   +0.30 kcal/mol
DOCKED: USER    (4) Unbound System's Energy  [=(2)] =   -0.32 kcal/mol
DOCKED: USER    
DOCKED: USER    
DOCKED: USER    NEWDPF move g8.pdbqt
DOCKED: USER    NEWDPF about -0.615900 -0.183400 -0.288100
DOCKED: USER    NEWDPF tran0 -0.466216 -2.922593 0.238669
DOCKED: USER    NEWDPF quaternion0 0.669951 0.322299 -0.143634 0.653191
DOCKED: USER    NEWDPF axisangle0 0.884782 0.425649 -0.189693 98.434818
DOCKED: USER    NEWDPF quat0 0.884782 0.425649 -0.189693 98.434818
DOCKED: USER    NEWDPF dihe0 -60.92 
DOCKED: USER  keepresnum = 1 
DOCKED: USER  
DOCKED: REMARK  1 active torsions:
DOCKED: REMARK  status: ('A' for Active; 'I' for Inactive)
DOCKED: REMARK    1  A    between atoms: C10_10  and  N14_14 
DOCKED: USER                              x       y       z     vdW  Elec       q    Type
DOCKED: USER                           _______ _______ _______ _____ _____    ______ ____
DOCKED: ROOT
DOCKED: ATOM      1  C1  UNL     1      -0.746  -0.475   0.413 -1.14 -0.00    +0.009 C 
DOCKED: ATOM      2  C2  UNL     1       0.748  -1.464  -1.342 -0.91 -0.00    +0.009 C 
DOCKED: ATOM      3  C3  UNL     1       1.417  -1.560   1.073 -0.89 -0.00    +0.009 C 
DOCKED: ATOM      4  C4  UNL     1      -1.436  -2.569  -0.785 -0.78 -0.03    +0.044 C 
DOCKED: ATOM      5  C5  UNL     1      -0.764  -2.666   1.638 -0.78 -0.03    +0.044 C 
DOCKED: ATOM      6  C6  UNL     1       0.735  -3.658  -0.123 -0.53 -0.03    +0.044 C 
DOCKED: ATOM      7  C7  UNL     1      -0.717  -1.216  -0.935 -0.89 +0.01    -0.012 C 
DOCKED: ATOM      8  C8  UNL     1      -0.042  -1.313   1.497 -0.88 +0.00    -0.012 C 
DOCKED: ATOM      9  C9  UNL     1       1.461  -2.308  -0.271 -0.80 +0.01    -0.012 C 
DOCKED: ATOM     10  C10 UNL     1      -0.725  -3.407   0.291 -0.48 -0.09    +0.129 C 
DOCKED: ENDROOT
DOCKED: BRANCH  10  11
DOCKED: ATOM     11  N14 UNL     1      -1.423  -4.712   0.433 -0.36 +0.07    -0.070 N 
DOCKED: ATOM     12  C11 UNL     1      -2.627  -4.790  -0.515 -0.32 -0.30    +0.272 C 
DOCKED: ATOM     13  C12 UNL     1      -1.930  -4.904   1.868 -0.33 -0.30    +0.272 C 
DOCKED: ATOM     14  C13 UNL     1      -0.477  -5.874   0.101 -0.09 -0.28    +0.272 C 
DOCKED: ENDBRANCH  10  11
DOCKED: TORSDOF 1
DOCKED: TER
DOCKED: ENDMDL
________________________________________________________________________________


	BEGINNING GENETIC ALGORITHM DOCKING 26 of 50
Run: 26 Seed: 24121823 543555085 [ Run 26 of 50 GA/GALS ]
Beginning LAMARCKIAN GENETIC ALGORITHM (LGA), with a maximum of 2500000 energy evaluations.

Final-Value: -10.451


	FINAL GENETIC ALGORITHM DOCKED STATE
	_______________________________________________


Detailed state:  trans -0.494 -2.901 -0.209 quatxyzw -0.470451 -0.299952 0.146153 -0.816911 center -0.616 -0.183 -0.288 ntor 1 -8.1395
State:	 -0.494  -2.901  -0.209  -0.816 -0.520  0.253 -70.446     -8.14

DOCKED: MODEL       26
DOCKED: USER    Run = 26
DOCKED: USER    DPF = g8_exoOA.dpf
DOCKED: USER  
DOCKED: USER    Estimated Free Energy of Binding    =   -9.83 kcal/mol  [=(1)+(2)+(3)-(4)]
DOCKED: USER    Estimated Inhibition Constant, Ki   =   62.38 nM (nanomolar)  [Temperature = 298.15 K]
DOCKED: USER    
DOCKED: USER    (1) Final Intermolecular Energy     =  -10.13 kcal/mol
DOCKED: USER        vdW + Hbond + desolv Energy     =   -9.11 kcal/mol
DOCKED: USER        Electrostatic Energy            =   -1.01 kcal/mol
DOCKED: USER    (2) Final Total Internal Energy     =   -0.32 kcal/mol
DOCKED: USER    (3) Torsional Free Energy           =   +0.30 kcal/mol
DOCKED: USER    (4) Unbound System's Energy  [=(2)] =   -0.32 kcal/mol
DOCKED: USER    
DOCKED: USER    
DOCKED: USER    NEWDPF move g8.pdbqt
DOCKED: USER    NEWDPF about -0.615900 -0.183400 -0.288100
DOCKED: USER    NEWDPF tran0 -0.493793 -2.900607 -0.208667
DOCKED: USER    NEWDPF quaternion0 -0.470451 -0.299952 0.146153 -0.816911
DOCKED: USER    NEWDPF axisangle0 -0.815674 -0.520060 0.253403 -70.446414
DOCKED: USER    NEWDPF quat0 -0.815674 -0.520060 0.253403 -70.446414
DOCKED: USER    NEWDPF dihe0 -8.14 
DOCKED: USER  keepresnum = 1 
DOCKED: USER  
DOCKED: REMARK  1 active torsions:
DOCKED: REMARK  status: ('A' for Active; 'I' for Inactive)
DOCKED: REMARK    1  A    between atoms: C10_10  and  N14_14 
DOCKED: USER                              x       y       z     vdW  Elec       q    Type
DOCKED: USER                           _______ _______ _______ _____ _____    ______ ____
DOCKED: ROOT
DOCKED: ATOM      1  C1  UNL     1      -0.750  -0.835   1.122 -1.01 -0.00    +0.009 C 
DOCKED: ATOM      2  C2  UNL     1       0.366  -0.774  -1.124 -0.93 -0.00    +0.009 C 
DOCKED: ATOM      3  C3  UNL     1       1.509  -1.881   0.815 -0.90 -0.00    +0.009 C 
DOCKED: ATOM      4  C4  UNL     1      -1.652  -2.222  -0.765 -0.82 -0.02    +0.044 C 
DOCKED: ATOM      5  C5  UNL     1      -0.505  -3.333   1.179 -0.64 -0.03    +0.044 C 
DOCKED: ATOM      6  C6  UNL     1       0.615  -3.271  -1.074 -0.64 -0.03    +0.044 C 
DOCKED: ATOM      7  C7  UNL     1      -0.988  -0.882  -0.398 -1.01 +0.01    -0.012 C 
DOCKED: ATOM      8  C8  UNL     1       0.164  -1.998   1.553 -0.83 +0.01    -0.012 C 
DOCKED: ATOM      9  C9  UNL     1       1.287  -1.935  -0.707 -0.80 +0.01    -0.012 C 
DOCKED: ATOM     10  C10 UNL     1      -0.734  -3.380  -0.341 -0.48 -0.09    +0.129 C 
DOCKED: ENDROOT
DOCKED: BRANCH  10  11
DOCKED: ATOM     11  N14 UNL     1      -1.379  -4.670  -0.697 -0.36 +0.07    -0.070 N 
DOCKED: ATOM     12  C11 UNL     1      -1.807  -4.675  -2.171 -0.27 -0.31    +0.272 C 
DOCKED: ATOM     13  C12 UNL     1      -2.626  -4.911   0.164 -0.31 -0.32    +0.272 C 
DOCKED: ATOM     14  C13 UNL     1      -0.412  -5.842  -0.477 -0.09 -0.28    +0.272 C 
DOCKED: ENDBRANCH  10  11
DOCKED: TORSDOF 1
DOCKED: TER
DOCKED: ENDMDL
________________________________________________________________________________


	BEGINNING GENETIC ALGORITHM DOCKING 27 of 50
Run: 27 Seed: 478760854 1254044896 [ Run 27 of 50 GA/GALS ]
Beginning LAMARCKIAN GENETIC ALGORITHM (LGA), with a maximum of 2500000 energy evaluations.

Final-Value: -10.477


	FINAL GENETIC ALGORITHM DOCKED STATE
	_______________________________________________


Detailed state:  trans -0.462 -2.904 0.239 quatxyzw -0.669543 -0.316959 0.144281 -0.656073 center -0.616 -0.183 -0.288 ntor 1 180.0000
State:	 -0.462  -2.904   0.239  -0.887 -0.420  0.191 -97.998    180.00

DOCKED: MODEL       27
DOCKED: USER    Run = 27
DOCKED: USER    DPF = g8_exoOA.dpf
DOCKED: USER  
DOCKED: USER    Estimated Free Energy of Binding    =   -9.86 kcal/mol  [=(1)+(2)+(3)-(4)]
DOCKED: USER    Estimated Inhibition Constant, Ki   =   58.92 nM (nanomolar)  [Temperature = 298.15 K]
DOCKED: USER    
DOCKED: USER    (1) Final Intermolecular Energy     =  -10.16 kcal/mol
DOCKED: USER        vdW + Hbond + desolv Energy     =   -9.18 kcal/mol
DOCKED: USER        Electrostatic Energy            =   -0.98 kcal/mol
DOCKED: USER    (2) Final Total Internal Energy     =   -0.32 kcal/mol
DOCKED: USER    (3) Torsional Free Energy           =   +0.30 kcal/mol
DOCKED: USER    (4) Unbound System's Energy  [=(2)] =   -0.32 kcal/mol
DOCKED: USER    
DOCKED: USER    
DOCKED: USER    NEWDPF move g8.pdbqt
DOCKED: USER    NEWDPF about -0.615900 -0.183400 -0.288100
DOCKED: USER    NEWDPF tran0 -0.462015 -2.904361 0.239247
DOCKED: USER    NEWDPF quaternion0 -0.669543 -0.316959 0.144281 -0.656073
DOCKED: USER    NEWDPF axisangle0 -0.887168 -0.419981 0.191177 -97.997840
DOCKED: USER    NEWDPF quat0 -0.887168 -0.419981 0.191177 -97.997840
DOCKED: USER    NEWDPF dihe0 180.00 
DOCKED: USER  keepresnum = 1 
DOCKED: USER  
DOCKED: REMARK  1 active torsions:
DOCKED: REMARK  status: ('A' for Active; 'I' for Inactive)
DOCKED: REMARK    1  A    between atoms: C10_10  and  N14_14 
DOCKED: USER                              x       y       z     vdW  Elec       q    Type
DOCKED: USER                           _______ _______ _______ _____ _____    ______ ____
DOCKED: ROOT
DOCKED: ATOM      1  C1  UNL     1      -0.723  -0.455   0.422 -1.14 -0.00    +0.009 C 
DOCKED: ATOM      2  C2  UNL     1       0.747  -1.450  -1.350 -0.91 -0.00    +0.009 C 
DOCKED: ATOM      3  C3  UNL     1       1.438  -1.557   1.059 -0.88 -0.00    +0.009 C 
DOCKED: ATOM      4  C4  UNL     1      -1.439  -2.542  -0.774 -0.78 -0.03    +0.044 C 
DOCKED: ATOM      5  C5  UNL     1      -0.745  -2.649   1.642 -0.78 -0.03    +0.044 C 
DOCKED: ATOM      6  C6  UNL     1       0.730  -3.647  -0.136 -0.53 -0.03    +0.044 C 
DOCKED: ATOM      7  C7  UNL     1      -0.712  -1.193  -0.928 -0.89 +0.01    -0.012 C 
DOCKED: ATOM      8  C8  UNL     1      -0.015  -1.301   1.497 -0.88 +0.00    -0.012 C 
DOCKED: ATOM      9  C9  UNL     1       1.465  -2.302  -0.288 -0.80 +0.01    -0.012 C 
DOCKED: ATOM     10  C10 UNL     1      -0.724  -3.388   0.293 -0.48 -0.09    +0.129 C 
DOCKED: ENDROOT
DOCKED: BRANCH  10  11
DOCKED: ATOM     11  N14 UNL     1      -1.429  -4.687   0.438 -0.36 +0.07    -0.070 N 
DOCKED: ATOM     12  C11 UNL     1      -1.943  -4.870   1.873 -0.33 -0.30    +0.272 C 
DOCKED: ATOM     13  C12 UNL     1      -0.487  -5.856   0.116 -0.09 -0.28    +0.272 C 
DOCKED: ATOM     14  C13 UNL     1      -2.630  -4.765  -0.514 -0.32 -0.30    +0.272 C 
DOCKED: ENDBRANCH  10  11
DOCKED: TORSDOF 1
DOCKED: TER
DOCKED: ENDMDL
________________________________________________________________________________


	BEGINNING GENETIC ALGORITHM DOCKING 28 of 50
Run: 28 Seed: 2101375746 967435034 [ Run 28 of 50 GA/GALS ]
Beginning LAMARCKIAN GENETIC ALGORITHM (LGA), with a maximum of 2500000 energy evaluations.

Final-Value: -10.470


	FINAL GENETIC ALGORITHM DOCKED STATE
	_______________________________________________


Detailed state:  trans -0.452 -2.907 0.228 quatxyzw 0.025772 0.343025 0.397668 -0.850606 center -0.616 -0.183 -0.288 ntor 1 180.0000
State:	 -0.452  -2.907   0.228   0.049  0.652  0.756 -63.445    180.00

DOCKED: MODEL       28
DOCKED: USER    Run = 28
DOCKED: USER    DPF = g8_exoOA.dpf
DOCKED: USER  
DOCKED: USER    Estimated Free Energy of Binding    =   -9.86 kcal/mol  [=(1)+(2)+(3)-(4)]
DOCKED: USER    Estimated Inhibition Constant, Ki   =   59.62 nM (nanomolar)  [Temperature = 298.15 K]
DOCKED: USER    
DOCKED: USER    (1) Final Intermolecular Energy     =  -10.15 kcal/mol
DOCKED: USER        vdW + Hbond + desolv Energy     =   -9.17 kcal/mol
DOCKED: USER        Electrostatic Energy            =   -0.98 kcal/mol
DOCKED: USER    (2) Final Total Internal Energy     =   -0.32 kcal/mol
DOCKED: USER    (3) Torsional Free Energy           =   +0.30 kcal/mol
DOCKED: USER    (4) Unbound System's Energy  [=(2)] =   -0.32 kcal/mol
DOCKED: USER    
DOCKED: USER    
DOCKED: USER    NEWDPF move g8.pdbqt
DOCKED: USER    NEWDPF about -0.615900 -0.183400 -0.288100
DOCKED: USER    NEWDPF tran0 -0.452109 -2.907312 0.228072
DOCKED: USER    NEWDPF quaternion0 0.025772 0.343025 0.397668 -0.850606
DOCKED: USER    NEWDPF axisangle0 0.049014 0.652382 0.756304 -63.444778
DOCKED: USER    NEWDPF quat0 0.049014 0.652382 0.756304 -63.444778
DOCKED: USER    NEWDPF dihe0 180.00 
DOCKED: USER  keepresnum = 1 
DOCKED: USER  
DOCKED: REMARK  1 active torsions:
DOCKED: REMARK  status: ('A' for Active; 'I' for Inactive)
DOCKED: REMARK    1  A    between atoms: C10_10  and  N14_14 
DOCKED: USER                              x       y       z     vdW  Elec       q    Type
DOCKED: USER                           _______ _______ _______ _____ _____    ______ ____
DOCKED: ROOT
DOCKED: ATOM      1  C1  UNL     1       1.459  -1.559   1.022 -0.89 -0.00    +0.009 C 
DOCKED: ATOM      2  C2  UNL     1      -0.722  -0.462   0.446 -1.14 -0.00    +0.009 C 
DOCKED: ATOM      3  C3  UNL     1       0.713  -1.428  -1.370 -0.90 -0.00    +0.009 C 
DOCKED: ATOM      4  C4  UNL     1      -0.705  -2.670   1.639 -0.78 -0.03    +0.044 C 
DOCKED: ATOM      5  C5  UNL     1       0.735  -3.640  -0.182 -0.53 -0.03    +0.044 C 
DOCKED: ATOM      6  C6  UNL     1      -1.453  -2.538  -0.760 -0.78 -0.03    +0.044 C 
DOCKED: ATOM      7  C7  UNL     1       0.015  -1.316   1.495 -0.87 +0.00    -0.012 C 
DOCKED: ATOM      8  C8  UNL     1       1.460  -2.289  -0.334 -0.79 +0.01    -0.012 C 
DOCKED: ATOM      9  C9  UNL     1      -0.736  -1.184  -0.913 -0.90 +0.01    -0.012 C 
DOCKED: ATOM     10  C10 UNL     1      -0.711  -3.392   0.282 -0.48 -0.09    +0.129 C 
DOCKED: ENDROOT
DOCKED: BRANCH  10  11
DOCKED: ATOM     11  N14 UNL     1      -1.405  -4.697   0.427 -0.36 +0.07    -0.070 N 
DOCKED: ATOM     12  C11 UNL     1      -0.465  -5.857   0.070 -0.09 -0.28    +0.272 C 
DOCKED: ATOM     13  C12 UNL     1      -2.626  -4.770  -0.500 -0.32 -0.30    +0.272 C 
DOCKED: ATOM     14  C13 UNL     1      -1.888  -4.901   1.869 -0.34 -0.30    +0.272 C 
DOCKED: ENDBRANCH  10  11
DOCKED: TORSDOF 1
DOCKED: TER
DOCKED: ENDMDL
________________________________________________________________________________


	BEGINNING GENETIC ALGORITHM DOCKING 29 of 50
Run: 29 Seed: 125120381 1195810042 [ Run 29 of 50 GA/GALS ]
Beginning LAMARCKIAN GENETIC ALGORITHM (LGA), with a maximum of 2500000 energy evaluations.

Final-Value: -10.451


	FINAL GENETIC ALGORITHM DOCKED STATE
	_______________________________________________


Detailed state:  trans 0.410 -2.865 -0.046 quatxyzw 0.170171 0.625152 0.697623 -0.305857 center -0.616 -0.183 -0.288 ntor 1 -178.1652
State:	  0.410  -2.865  -0.046   0.179  0.657  0.733 -144.380   -178.17

DOCKED: MODEL       29
DOCKED: USER    Run = 29
DOCKED: USER    DPF = g8_exoOA.dpf
DOCKED: USER  
DOCKED: USER    Estimated Free Energy of Binding    =   -9.84 kcal/mol  [=(1)+(2)+(3)-(4)]
DOCKED: USER    Estimated Inhibition Constant, Ki   =   61.58 nM (nanomolar)  [Temperature = 298.15 K]
DOCKED: USER    
DOCKED: USER    (1) Final Intermolecular Energy     =  -10.14 kcal/mol
DOCKED: USER        vdW + Hbond + desolv Energy     =   -9.16 kcal/mol
DOCKED: USER        Electrostatic Energy            =   -0.97 kcal/mol
DOCKED: USER    (2) Final Total Internal Energy     =   -0.32 kcal/mol
DOCKED: USER    (3) Torsional Free Energy           =   +0.30 kcal/mol
DOCKED: USER    (4) Unbound System's Energy  [=(2)] =   -0.32 kcal/mol
DOCKED: USER    
DOCKED: USER    
DOCKED: USER    NEWDPF move g8.pdbqt
DOCKED: USER    NEWDPF about -0.615900 -0.183400 -0.288100
DOCKED: USER    NEWDPF tran0 0.409675 -2.864941 -0.045527
DOCKED: USER    NEWDPF quaternion0 0.170171 0.625152 0.697623 -0.305857
DOCKED: USER    NEWDPF axisangle0 0.178736 0.656619 0.732738 -144.380500
DOCKED: USER    NEWDPF quat0 0.178736 0.656619 0.732738 -144.380500
DOCKED: USER    NEWDPF dihe0 -178.17 
DOCKED: USER  keepresnum = 1 
DOCKED: USER  
DOCKED: REMARK  1 active torsions:
DOCKED: REMARK  status: ('A' for Active; 'I' for Inactive)
DOCKED: REMARK    1  A    between atoms: C10_10  and  N14_14 
DOCKED: USER                              x       y       z     vdW  Elec       q    Type
DOCKED: USER                           _______ _______ _______ _____ _____    ______ ____
DOCKED: ROOT
DOCKED: ATOM      1  C1  UNL     1       0.695  -0.412   0.006 -1.14 -0.00    +0.009 C 
DOCKED: ATOM      2  C2  UNL     1      -0.749  -1.563   1.704 -0.90 -0.00    +0.009 C 
DOCKED: ATOM      3  C3  UNL     1      -1.492  -1.426  -0.687 -0.88 -0.00    +0.009 C 
DOCKED: ATOM      4  C4  UNL     1       1.412  -2.612   0.976 -0.79 -0.03    +0.044 C 
DOCKED: ATOM      5  C5  UNL     1       0.666  -2.476  -1.423 -0.79 -0.03    +0.044 C 
DOCKED: ATOM      6  C6  UNL     1      -0.783  -3.629   0.282 -0.54 -0.03    +0.044 C 
DOCKED: ATOM      7  C7  UNL     1       0.704  -1.278   1.278 -0.83 +0.00    -0.012 C 
DOCKED: ATOM      8  C8  UNL     1      -0.046  -1.142  -1.130 -0.91 +0.01    -0.012 C 
DOCKED: ATOM      9  C9  UNL     1      -1.499  -2.299   0.580 -0.80 +0.01    -0.012 C 
DOCKED: ATOM     10  C10 UNL     1       0.665  -3.343  -0.152 -0.49 -0.09    +0.129 C 
DOCKED: ENDROOT
DOCKED: BRANCH  10  11
DOCKED: ATOM     11  N14 UNL     1       1.352  -4.629  -0.439 -0.37 +0.07    -0.070 N 
DOCKED: ATOM     12  C11 UNL     1       1.874  -4.656  -1.882 -0.34 -0.29    +0.272 C 
DOCKED: ATOM     13  C12 UNL     1       0.391  -5.811  -0.256 -0.09 -0.28    +0.272 C 
DOCKED: ATOM     14  C13 UNL     1       2.545  -4.832   0.505 -0.29 -0.29    +0.272 C 
DOCKED: ENDBRANCH  10  11
DOCKED: TORSDOF 1
DOCKED: TER
DOCKED: ENDMDL
________________________________________________________________________________


	BEGINNING GENETIC ALGORITHM DOCKING 30 of 50
Run: 30 Seed: 1528383918 1484573640 [ Run 30 of 50 GA/GALS ]
Beginning LAMARCKIAN GENETIC ALGORITHM (LGA), with a maximum of 2500000 energy evaluations.

Final-Value: -10.471


	FINAL GENETIC ALGORITHM DOCKED STATE
	_______________________________________________


Detailed state:  trans -0.462 -2.909 0.231 quatxyzw 0.688959 0.655545 0.246154 -0.187093 center -0.616 -0.183 -0.288 ntor 1 -179.3958
State:	 -0.462  -2.909   0.231   0.701  0.667  0.251 -158.434   -179.40

DOCKED: MODEL       30
DOCKED: USER    Run = 30
DOCKED: USER    DPF = g8_exoOA.dpf
DOCKED: USER  
DOCKED: USER    Estimated Free Energy of Binding    =   -9.86 kcal/mol  [=(1)+(2)+(3)-(4)]
DOCKED: USER    Estimated Inhibition Constant, Ki   =   59.56 nM (nanomolar)  [Temperature = 298.15 K]
DOCKED: USER    
DOCKED: USER    (1) Final Intermolecular Energy     =  -10.16 kcal/mol
DOCKED: USER        vdW + Hbond + desolv Energy     =   -9.17 kcal/mol
DOCKED: USER        Electrostatic Energy            =   -0.98 kcal/mol
DOCKED: USER    (2) Final Total Internal Energy     =   -0.32 kcal/mol
DOCKED: USER    (3) Torsional Free Energy           =   +0.30 kcal/mol
DOCKED: USER    (4) Unbound System's Energy  [=(2)] =   -0.32 kcal/mol
DOCKED: USER    
DOCKED: USER    
DOCKED: USER    NEWDPF move g8.pdbqt
DOCKED: USER    NEWDPF about -0.615900 -0.183400 -0.288100
DOCKED: USER    NEWDPF tran0 -0.462236 -2.909063 0.230763
DOCKED: USER    NEWDPF quaternion0 0.688959 0.655545 0.246154 -0.187093
DOCKED: USER    NEWDPF axisangle0 0.701343 0.667329 0.250579 -158.433636
DOCKED: USER    NEWDPF quat0 0.701343 0.667329 0.250579 -158.433636
DOCKED: USER    NEWDPF dihe0 -179.40 
DOCKED: USER  keepresnum = 1 
DOCKED: USER  
DOCKED: REMARK  1 active torsions:
DOCKED: REMARK  status: ('A' for Active; 'I' for Inactive)
DOCKED: REMARK    1  A    between atoms: C10_10  and  N14_14 
DOCKED: USER                              x       y       z     vdW  Elec       q    Type
DOCKED: USER                           _______ _______ _______ _____ _____    ______ ____
DOCKED: ROOT
DOCKED: ATOM      1  C1  UNL     1       0.702  -1.429  -1.367 -0.90 -0.00    +0.009 C 
DOCKED: ATOM      2  C2  UNL     1       1.449  -1.560   1.024 -0.89 -0.00    +0.009 C 
DOCKED: ATOM      3  C3  UNL     1      -0.733  -0.464   0.450 -1.13 -0.00    +0.009 C 
DOCKED: ATOM      4  C4  UNL     1       0.725  -3.640  -0.181 -0.53 -0.03    +0.044 C 
DOCKED: ATOM      5  C5  UNL     1      -1.464  -2.540  -0.756 -0.78 -0.03    +0.044 C 
DOCKED: ATOM      6  C6  UNL     1      -0.714  -2.672   1.643 -0.78 -0.03    +0.044 C 
DOCKED: ATOM      7  C7  UNL     1       1.449  -2.289  -0.333 -0.79 +0.01    -0.012 C 
DOCKED: ATOM      8  C8  UNL     1      -0.748  -1.186  -0.910 -0.90 +0.01    -0.012 C 
DOCKED: ATOM      9  C9  UNL     1       0.005  -1.318   1.497 -0.87 +0.00    -0.012 C 
DOCKED: ATOM     10  C10 UNL     1      -0.720  -3.394   0.285 -0.48 -0.09    +0.129 C 
DOCKED: ENDROOT
DOCKED: BRANCH  10  11
DOCKED: ATOM     11  N14 UNL     1      -1.415  -4.700   0.430 -0.36 +0.07    -0.070 N 
DOCKED: ATOM     12  C11 UNL     1      -2.628  -4.777  -0.507 -0.32 -0.30    +0.272 C 
DOCKED: ATOM     13  C12 UNL     1      -1.909  -4.896   1.869 -0.34 -0.30    +0.272 C 
DOCKED: ATOM     14  C13 UNL     1      -0.471  -5.860   0.087 -0.09 -0.28    +0.272 C 
DOCKED: ENDBRANCH  10  11
DOCKED: TORSDOF 1
DOCKED: TER
DOCKED: ENDMDL
________________________________________________________________________________


	BEGINNING GENETIC ALGORITHM DOCKING 31 of 50
Run: 31 Seed: 646686579 1975073634 [ Run 31 of 50 GA/GALS ]
Beginning LAMARCKIAN GENETIC ALGORITHM (LGA), with a maximum of 2500000 energy evaluations.

Final-Value: -10.476


	FINAL GENETIC ALGORITHM DOCKED STATE
	_______________________________________________


Detailed state:  trans -0.460 -2.924 0.238 quatxyzw 0.682655 0.655070 0.253130 -0.201969 center -0.616 -0.183 -0.288 ntor 1 178.5386
State:	 -0.460  -2.924   0.238   0.697  0.669  0.258 -156.696    178.54

DOCKED: MODEL       31
DOCKED: USER    Run = 31
DOCKED: USER    DPF = g8_exoOA.dpf
DOCKED: USER  
DOCKED: USER    Estimated Free Energy of Binding    =   -9.86 kcal/mol  [=(1)+(2)+(3)-(4)]
DOCKED: USER    Estimated Inhibition Constant, Ki   =   59.01 nM (nanomolar)  [Temperature = 298.15 K]
DOCKED: USER    
DOCKED: USER    (1) Final Intermolecular Energy     =  -10.16 kcal/mol
DOCKED: USER        vdW + Hbond + desolv Energy     =   -9.18 kcal/mol
DOCKED: USER        Electrostatic Energy            =   -0.99 kcal/mol
DOCKED: USER    (2) Final Total Internal Energy     =   -0.32 kcal/mol
DOCKED: USER    (3) Torsional Free Energy           =   +0.30 kcal/mol
DOCKED: USER    (4) Unbound System's Energy  [=(2)] =   -0.32 kcal/mol
DOCKED: USER    
DOCKED: USER    
DOCKED: USER    NEWDPF move g8.pdbqt
DOCKED: USER    NEWDPF about -0.615900 -0.183400 -0.288100
DOCKED: USER    NEWDPF tran0 -0.460470 -2.923719 0.238318
DOCKED: USER    NEWDPF quaternion0 0.682655 0.655070 0.253130 -0.201969
DOCKED: USER    NEWDPF axisangle0 0.697019 0.668854 0.258456 -156.695730
DOCKED: USER    NEWDPF quat0 0.697019 0.668854 0.258456 -156.695730
DOCKED: USER    NEWDPF dihe0 178.54 
DOCKED: USER  keepresnum = 1 
DOCKED: USER  
DOCKED: REMARK  1 active torsions:
DOCKED: REMARK  status: ('A' for Active; 'I' for Inactive)
DOCKED: REMARK    1  A    between atoms: C10_10  and  N14_14 
DOCKED: USER                              x       y       z     vdW  Elec       q    Type
DOCKED: USER                           _______ _______ _______ _____ _____    ______ ____
DOCKED: ROOT
DOCKED: ATOM      1  C1  UNL     1       0.751  -1.461  -1.341 -0.91 -0.00    +0.009 C 
DOCKED: ATOM      2  C2  UNL     1       1.420  -1.559   1.074 -0.89 -0.00    +0.009 C 
DOCKED: ATOM      3  C3  UNL     1      -0.745  -0.477   0.416 -1.14 -0.00    +0.009 C 
DOCKED: ATOM      4  C4  UNL     1       0.741  -3.656  -0.125 -0.53 -0.03    +0.044 C 
DOCKED: ATOM      5  C5  UNL     1      -1.431  -2.572  -0.785 -0.77 -0.03    +0.044 C 
DOCKED: ATOM      6  C6  UNL     1      -0.759  -2.668   1.638 -0.78 -0.03    +0.044 C 
DOCKED: ATOM      7  C7  UNL     1       1.466  -2.306  -0.271 -0.80 +0.01    -0.012 C 
DOCKED: ATOM      8  C8  UNL     1      -0.714  -1.217  -0.934 -0.89 +0.01    -0.012 C 
DOCKED: ATOM      9  C9  UNL     1      -0.039  -1.314   1.497 -0.88 +0.00    -0.012 C 
DOCKED: ATOM     10  C10 UNL     1      -0.719  -3.409   0.290 -0.48 -0.09    +0.129 C 
DOCKED: ENDROOT
DOCKED: BRANCH  10  11
DOCKED: ATOM     11  N14 UNL     1      -1.414  -4.714   0.431 -0.36 +0.07    -0.070 N 
DOCKED: ATOM     12  C11 UNL     1      -2.626  -4.788  -0.507 -0.32 -0.30    +0.272 C 
DOCKED: ATOM     13  C12 UNL     1      -1.910  -4.915   1.869 -0.34 -0.30    +0.272 C 
DOCKED: ATOM     14  C13 UNL     1      -0.470  -5.874   0.084 -0.09 -0.28    +0.272 C 
DOCKED: ENDBRANCH  10  11
DOCKED: TORSDOF 1
DOCKED: TER
DOCKED: ENDMDL
________________________________________________________________________________


	BEGINNING GENETIC ALGORITHM DOCKING 32 of 50
Run: 32 Seed: 1698285563 1082132291 [ Run 32 of 50 GA/GALS ]
Beginning LAMARCKIAN GENETIC ALGORITHM (LGA), with a maximum of 2500000 energy evaluations.

Final-Value: -10.454


	FINAL GENETIC ALGORITHM DOCKED STATE
	_______________________________________________


Detailed state:  trans 0.429 -2.859 -0.040 quatxyzw 0.377920 0.852361 0.022345 0.360773 center -0.616 -0.183 -0.288 ntor 1 -179.9868
State:	  0.429  -2.859  -0.040   0.405  0.914  0.024 137.705   -179.99

DOCKED: MODEL       32
DOCKED: USER    Run = 32
DOCKED: USER    DPF = g8_exoOA.dpf
DOCKED: USER  
DOCKED: USER    Estimated Free Energy of Binding    =   -9.84 kcal/mol  [=(1)+(2)+(3)-(4)]
DOCKED: USER    Estimated Inhibition Constant, Ki   =   61.27 nM (nanomolar)  [Temperature = 298.15 K]
DOCKED: USER    
DOCKED: USER    (1) Final Intermolecular Energy     =  -10.14 kcal/mol
DOCKED: USER        vdW + Hbond + desolv Energy     =   -9.17 kcal/mol
DOCKED: USER        Electrostatic Energy            =   -0.97 kcal/mol
DOCKED: USER    (2) Final Total Internal Energy     =   -0.32 kcal/mol
DOCKED: USER    (3) Torsional Free Energy           =   +0.30 kcal/mol
DOCKED: USER    (4) Unbound System's Energy  [=(2)] =   -0.32 kcal/mol
DOCKED: USER    
DOCKED: USER    
DOCKED: USER    NEWDPF move g8.pdbqt
DOCKED: USER    NEWDPF about -0.615900 -0.183400 -0.288100
DOCKED: USER    NEWDPF tran0 0.429032 -2.859056 -0.039519
DOCKED: USER    NEWDPF quaternion0 0.377920 0.852361 0.022345 0.360773
DOCKED: USER    NEWDPF axisangle0 0.405210 0.913910 0.023959 137.704690
DOCKED: USER    NEWDPF quat0 0.405210 0.913910 0.023959 137.704690
DOCKED: USER    NEWDPF dihe0 -179.99 
DOCKED: USER  keepresnum = 1 
DOCKED: USER  
DOCKED: REMARK  1 active torsions:
DOCKED: REMARK  status: ('A' for Active; 'I' for Inactive)
DOCKED: REMARK    1  A    between atoms: C10_10  and  N14_14 
DOCKED: USER                              x       y       z     vdW  Elec       q    Type
DOCKED: USER                           _______ _______ _______ _____ _____    ______ ____
DOCKED: ROOT
DOCKED: ATOM      1  C1  UNL     1      -1.477  -1.433  -0.697 -0.89 -0.00    +0.009 C 
DOCKED: ATOM      2  C2  UNL     1       0.697  -0.404   0.014 -1.14 -0.00    +0.009 C 
DOCKED: ATOM      3  C3  UNL     1      -0.752  -1.565   1.701 -0.90 -0.00    +0.009 C 
DOCKED: ATOM      4  C4  UNL     1       0.693  -2.468  -1.414 -0.79 -0.03    +0.044 C 
DOCKED: ATOM      5  C5  UNL     1      -0.760  -3.633   0.278 -0.53 -0.03    +0.044 C 
DOCKED: ATOM      6  C6  UNL     1       1.421  -2.600   0.991 -0.79 -0.03    +0.044 C 
DOCKED: ATOM      7  C7  UNL     1      -0.030  -1.139  -1.128 -0.92 +0.01    -0.012 C 
DOCKED: ATOM      8  C8  UNL     1      -1.488  -2.307   0.571 -0.80 +0.01    -0.012 C 
DOCKED: ATOM      9  C9  UNL     1       0.701  -1.271   1.286 -0.83 +0.00    -0.012 C 
DOCKED: ATOM     10  C10 UNL     1       0.689  -3.335  -0.144 -0.49 -0.09    +0.129 C 
DOCKED: ENDROOT
DOCKED: BRANCH  10  11
DOCKED: ATOM     11  N14 UNL     1       1.387  -4.616  -0.425 -0.37 +0.07    -0.070 N 
DOCKED: ATOM     12  C11 UNL     1       0.445  -5.808  -0.205 -0.10 -0.28    +0.272 C 
DOCKED: ATOM     13  C12 UNL     1       2.600  -4.789   0.498 -0.28 -0.29    +0.272 C 
DOCKED: ATOM     14  C13 UNL     1       1.882  -4.660  -1.877 -0.34 -0.29    +0.272 C 
DOCKED: ENDBRANCH  10  11
DOCKED: TORSDOF 1
DOCKED: TER
DOCKED: ENDMDL
________________________________________________________________________________


	BEGINNING GENETIC ALGORITHM DOCKING 33 of 50
Run: 33 Seed: 395694671 546837733 [ Run 33 of 50 GA/GALS ]
Beginning LAMARCKIAN GENETIC ALGORITHM (LGA), with a maximum of 2500000 energy evaluations.

Final-Value: -10.477


	FINAL GENETIC ALGORITHM DOCKED STATE
	_______________________________________________


Detailed state:  trans -0.455 -2.908 0.236 quatxyzw 0.668267 0.316195 -0.145675 0.657433 center -0.616 -0.183 -0.288 ntor 1 179.9584
State:	 -0.455  -2.908   0.236   0.887  0.420 -0.193 97.791    179.96

DOCKED: MODEL       33
DOCKED: USER    Run = 33
DOCKED: USER    DPF = g8_exoOA.dpf
DOCKED: USER  
DOCKED: USER    Estimated Free Energy of Binding    =   -9.86 kcal/mol  [=(1)+(2)+(3)-(4)]
DOCKED: USER    Estimated Inhibition Constant, Ki   =   58.92 nM (nanomolar)  [Temperature = 298.15 K]
DOCKED: USER    
DOCKED: USER    (1) Final Intermolecular Energy     =  -10.16 kcal/mol
DOCKED: USER        vdW + Hbond + desolv Energy     =   -9.18 kcal/mol
DOCKED: USER        Electrostatic Energy            =   -0.98 kcal/mol
DOCKED: USER    (2) Final Total Internal Energy     =   -0.32 kcal/mol
DOCKED: USER    (3) Torsional Free Energy           =   +0.30 kcal/mol
DOCKED: USER    (4) Unbound System's Energy  [=(2)] =   -0.32 kcal/mol
DOCKED: USER    
DOCKED: USER    
DOCKED: USER    NEWDPF move g8.pdbqt
DOCKED: USER    NEWDPF about -0.615900 -0.183400 -0.288100
DOCKED: USER    NEWDPF tran0 -0.454708 -2.907545 0.235866
DOCKED: USER    NEWDPF quaternion0 0.668267 0.316195 -0.145675 0.657433
DOCKED: USER    NEWDPF axisangle0 0.886869 0.419627 -0.193328 97.791204
DOCKED: USER    NEWDPF quat0 0.886869 0.419627 -0.193328 97.791204
DOCKED: USER    NEWDPF dihe0 179.96 
DOCKED: USER  keepresnum = 1 
DOCKED: USER  
DOCKED: REMARK  1 active torsions:
DOCKED: REMARK  status: ('A' for Active; 'I' for Inactive)
DOCKED: REMARK    1  A    between atoms: C10_10  and  N14_14 
DOCKED: USER                              x       y       z     vdW  Elec       q    Type
DOCKED: USER                           _______ _______ _______ _____ _____    ______ ____
DOCKED: ROOT
DOCKED: ATOM      1  C1  UNL     1      -0.718  -0.459   0.426 -1.14 -0.00    +0.009 C 
DOCKED: ATOM      2  C2  UNL     1       0.746  -1.448  -1.355 -0.91 -0.00    +0.009 C 
DOCKED: ATOM      3  C3  UNL     1       1.447  -1.560   1.051 -0.89 -0.00    +0.009 C 
DOCKED: ATOM      4  C4  UNL     1      -1.436  -2.544  -0.772 -0.78 -0.03    +0.044 C 
DOCKED: ATOM      5  C5  UNL     1      -0.732  -2.656   1.641 -0.78 -0.03    +0.044 C 
DOCKED: ATOM      6  C6  UNL     1       0.737  -3.648  -0.146 -0.53 -0.03    +0.044 C 
DOCKED: ATOM      7  C7  UNL     1      -0.712  -1.194  -0.926 -0.90 +0.01    -0.012 C 
DOCKED: ATOM      8  C8  UNL     1      -0.004  -1.306   1.495 -0.88 +0.00    -0.012 C 
DOCKED: ATOM      9  C9  UNL     1       1.469  -2.301  -0.298 -0.80 +0.01    -0.012 C 
DOCKED: ATOM     10  C10 UNL     1      -0.716  -3.391   0.290 -0.48 -0.09    +0.129 C 
DOCKED: ENDROOT
DOCKED: BRANCH  10  11
DOCKED: ATOM     11  N14 UNL     1      -1.418  -4.692   0.435 -0.36 +0.07    -0.070 N 
DOCKED: ATOM     12  C11 UNL     1      -1.926  -4.879   1.871 -0.33 -0.30    +0.272 C 
DOCKED: ATOM     13  C12 UNL     1      -0.477  -5.858   0.105 -0.09 -0.28    +0.272 C 
DOCKED: ATOM     14  C13 UNL     1      -2.624  -4.769  -0.512 -0.32 -0.30    +0.272 C 
DOCKED: ENDBRANCH  10  11
DOCKED: TORSDOF 1
DOCKED: TER
DOCKED: ENDMDL
________________________________________________________________________________


	BEGINNING GENETIC ALGORITHM DOCKING 34 of 50
Run: 34 Seed: 683042745 1567433534 [ Run 34 of 50 GA/GALS ]
Beginning LAMARCKIAN GENETIC ALGORITHM (LGA), with a maximum of 2500000 energy evaluations.

Final-Value: -10.476


	FINAL GENETIC ALGORITHM DOCKED STATE
	_______________________________________________


Detailed state:  trans -0.466 -2.897 0.244 quatxyzw -0.689003 -0.651047 -0.247576 0.200295 center -0.616 -0.183 -0.288 ntor 1 -58.2912
State:	 -0.466  -2.897   0.244  -0.703 -0.665 -0.253 156.892    -58.29

DOCKED: MODEL       34
DOCKED: USER    Run = 34
DOCKED: USER    DPF = g8_exoOA.dpf
DOCKED: USER  
DOCKED: USER    Estimated Free Energy of Binding    =   -9.86 kcal/mol  [=(1)+(2)+(3)-(4)]
DOCKED: USER    Estimated Inhibition Constant, Ki   =   59.00 nM (nanomolar)  [Temperature = 298.15 K]
DOCKED: USER    
DOCKED: USER    (1) Final Intermolecular Energy     =  -10.16 kcal/mol
DOCKED: USER        vdW + Hbond + desolv Energy     =   -9.18 kcal/mol
DOCKED: USER        Electrostatic Energy            =   -0.98 kcal/mol
DOCKED: USER    (2) Final Total Internal Energy     =   -0.32 kcal/mol
DOCKED: USER    (3) Torsional Free Energy           =   +0.30 kcal/mol
DOCKED: USER    (4) Unbound System's Energy  [=(2)] =   -0.32 kcal/mol
DOCKED: USER    
DOCKED: USER    
DOCKED: USER    NEWDPF move g8.pdbqt
DOCKED: USER    NEWDPF about -0.615900 -0.183400 -0.288100
DOCKED: USER    NEWDPF tran0 -0.466383 -2.897370 0.244402
DOCKED: USER    NEWDPF quaternion0 -0.689003 -0.651047 -0.247576 0.200295
DOCKED: USER    NEWDPF axisangle0 -0.703254 -0.664513 -0.252697 156.891582
DOCKED: USER    NEWDPF quat0 -0.703254 -0.664513 -0.252697 156.891582
DOCKED: USER    NEWDPF dihe0 -58.29 
DOCKED: USER  keepresnum = 1 
DOCKED: USER  
DOCKED: REMARK  1 active torsions:
DOCKED: REMARK  status: ('A' for Active; 'I' for Inactive)
DOCKED: REMARK    1  A    between atoms: C10_10  and  N14_14 
DOCKED: USER                              x       y       z     vdW  Elec       q    Type
DOCKED: USER                           _______ _______ _______ _____ _____    ______ ____
DOCKED: ROOT
DOCKED: ATOM      1  C1  UNL     1       0.749  -1.454  -1.349 -0.91 -0.00    +0.009 C 
DOCKED: ATOM      2  C2  UNL     1       1.444  -1.561   1.058 -0.89 -0.00    +0.009 C 
DOCKED: ATOM      3  C3  UNL     1      -0.711  -0.447   0.424 -1.14 -0.00    +0.009 C 
DOCKED: ATOM      4  C4  UNL     1       0.720  -3.648  -0.132 -0.53 -0.03    +0.044 C 
DOCKED: ATOM      5  C5  UNL     1      -1.443  -2.531  -0.768 -0.78 -0.03    +0.044 C 
DOCKED: ATOM      6  C6  UNL     1      -0.745  -2.637   1.647 -0.79 -0.03    +0.044 C 
DOCKED: ATOM      7  C7  UNL     1       1.464  -2.309  -0.288 -0.80 +0.01    -0.012 C 
DOCKED: ATOM      8  C8  UNL     1      -0.707  -1.187  -0.926 -0.90 +0.01    -0.012 C 
DOCKED: ATOM      9  C9  UNL     1      -0.006  -1.294   1.498 -0.87 +0.00    -0.012 C 
DOCKED: ATOM     10  C10 UNL     1      -0.731  -3.379   0.300 -0.48 -0.09    +0.129 C 
DOCKED: ENDROOT
DOCKED: BRANCH  10  11
DOCKED: ATOM     11  N14 UNL     1      -1.445  -4.673   0.448 -0.37 +0.07    -0.070 N 
DOCKED: ATOM     12  C11 UNL     1      -0.501  -5.850   0.168 -0.09 -0.28    +0.272 C 
DOCKED: ATOM     13  C12 UNL     1      -2.622  -4.762  -0.531 -0.32 -0.30    +0.272 C 
DOCKED: ATOM     14  C13 UNL     1      -1.995  -4.832   1.872 -0.32 -0.30    +0.272 C 
DOCKED: ENDBRANCH  10  11
DOCKED: TORSDOF 1
DOCKED: TER
DOCKED: ENDMDL
________________________________________________________________________________


	BEGINNING GENETIC ALGORITHM DOCKING 35 of 50
Run: 35 Seed: 1840997738 1185266801 [ Run 35 of 50 GA/GALS ]
Beginning LAMARCKIAN GENETIC ALGORITHM (LGA), with a maximum of 2500000 energy evaluations.

Final-Value: -10.458


	FINAL GENETIC ALGORITHM DOCKED STATE
	_______________________________________________


Detailed state:  trans 0.231 -2.867 -0.328 quatxyzw 0.150555 0.345076 -0.510401 0.773141 center -0.616 -0.183 -0.288 ntor 1 -121.7085
State:	  0.231  -2.867  -0.328   0.237  0.544 -0.805 78.726   -121.71

DOCKED: MODEL       35
DOCKED: USER    Run = 35
DOCKED: USER    DPF = g8_exoOA.dpf
DOCKED: USER  
DOCKED: USER    Estimated Free Energy of Binding    =   -9.83 kcal/mol  [=(1)+(2)+(3)-(4)]
DOCKED: USER    Estimated Inhibition Constant, Ki   =   61.80 nM (nanomolar)  [Temperature = 298.15 K]
DOCKED: USER    
DOCKED: USER    (1) Final Intermolecular Energy     =  -10.13 kcal/mol
DOCKED: USER        vdW + Hbond + desolv Energy     =   -9.13 kcal/mol
DOCKED: USER        Electrostatic Energy            =   -1.00 kcal/mol
DOCKED: USER    (2) Final Total Internal Energy     =   -0.32 kcal/mol
DOCKED: USER    (3) Torsional Free Energy           =   +0.30 kcal/mol
DOCKED: USER    (4) Unbound System's Energy  [=(2)] =   -0.32 kcal/mol
DOCKED: USER    
DOCKED: USER    
DOCKED: USER    NEWDPF move g8.pdbqt
DOCKED: USER    NEWDPF about -0.615900 -0.183400 -0.288100
DOCKED: USER    NEWDPF tran0 0.231208 -2.866835 -0.327933
DOCKED: USER    NEWDPF quaternion0 0.150555 0.345076 -0.510401 0.773141
DOCKED: USER    NEWDPF axisangle0 0.237381 0.544082 -0.804751 78.726401
DOCKED: USER    NEWDPF quat0 0.237381 0.544082 -0.804751 78.726401
DOCKED: USER    NEWDPF dihe0 -121.71 
DOCKED: USER  keepresnum = 1 
DOCKED: USER  
DOCKED: REMARK  1 active torsions:
DOCKED: REMARK  status: ('A' for Active; 'I' for Inactive)
DOCKED: REMARK    1  A    between atoms: C10_10  and  N14_14 
DOCKED: USER                              x       y       z     vdW  Elec       q    Type
DOCKED: USER                           _______ _______ _______ _____ _____    ______ ____
DOCKED: ROOT
DOCKED: ATOM      1  C1  UNL     1      -0.807  -1.950   1.717 -0.90 -0.00    +0.009 C 
DOCKED: ATOM      2  C2  UNL     1      -1.118  -0.805  -0.493 -0.95 -0.00    +0.009 C 
DOCKED: ATOM      3  C3  UNL     1       1.124  -0.773   0.630 -0.93 -0.00    +0.009 C 
DOCKED: ATOM      4  C4  UNL     1      -1.152  -3.311  -0.362 -0.63 -0.03    +0.044 C 
DOCKED: ATOM      5  C5  UNL     1       1.098  -3.280   0.764 -0.66 -0.03    +0.044 C 
DOCKED: ATOM      6  C6  UNL     1       0.784  -2.130  -1.453 -0.83 -0.02    +0.044 C 
DOCKED: ATOM      7  C7  UNL     1      -1.541  -2.011   0.366 -0.79 +0.01    -0.012 C 
DOCKED: ATOM      8  C8  UNL     1       0.717  -1.979   1.496 -0.83 +0.01    -0.012 C 
DOCKED: ATOM      9  C9  UNL     1       0.402  -0.826  -0.728 -1.07 +0.01    -0.012 C 
DOCKED: ATOM     10  C10 UNL     1       0.369  -3.334  -0.589 -0.49 -0.09    +0.129 C 
DOCKED: ENDROOT
DOCKED: BRANCH  10  11
DOCKED: ATOM     11  N14 UNL     1       0.739  -4.589  -1.292 -0.36 +0.07    -0.070 N 
DOCKED: ATOM     12  C11 UNL     1       0.379  -5.815  -0.442 -0.10 -0.28    +0.272 C 
DOCKED: ATOM     13  C12 UNL     1       2.246  -4.630  -1.575 -0.27 -0.30    +0.272 C 
DOCKED: ATOM     14  C13 UNL     1      -0.002  -4.702  -2.631 -0.32 -0.31    +0.272 C 
DOCKED: ENDBRANCH  10  11
DOCKED: TORSDOF 1
DOCKED: TER
DOCKED: ENDMDL
________________________________________________________________________________


	BEGINNING GENETIC ALGORITHM DOCKING 36 of 50
Run: 36 Seed: 557092507 1577011993 [ Run 36 of 50 GA/GALS ]
Beginning LAMARCKIAN GENETIC ALGORITHM (LGA), with a maximum of 2500000 energy evaluations.

Final-Value: -10.465


	FINAL GENETIC ALGORITHM DOCKED STATE
	_______________________________________________


Detailed state:  trans 0.231 -2.861 -0.308 quatxyzw -0.149399 -0.334030 0.516986 -0.773841 center -0.616 -0.183 -0.288 ntor 1 2.5590
State:	  0.231  -2.861  -0.308  -0.236 -0.527  0.816 -78.600      2.56

DOCKED: MODEL       36
DOCKED: USER    Run = 36
DOCKED: USER    DPF = g8_exoOA.dpf
DOCKED: USER  
DOCKED: USER    Estimated Free Energy of Binding    =   -9.84 kcal/mol  [=(1)+(2)+(3)-(4)]
DOCKED: USER    Estimated Inhibition Constant, Ki   =   61.01 nM (nanomolar)  [Temperature = 298.15 K]
DOCKED: USER    
DOCKED: USER    (1) Final Intermolecular Energy     =  -10.14 kcal/mol
DOCKED: USER        vdW + Hbond + desolv Energy     =   -9.14 kcal/mol
DOCKED: USER        Electrostatic Energy            =   -1.00 kcal/mol
DOCKED: USER    (2) Final Total Internal Energy     =   -0.32 kcal/mol
DOCKED: USER    (3) Torsional Free Energy           =   +0.30 kcal/mol
DOCKED: USER    (4) Unbound System's Energy  [=(2)] =   -0.32 kcal/mol
DOCKED: USER    
DOCKED: USER    
DOCKED: USER    NEWDPF move g8.pdbqt
DOCKED: USER    NEWDPF about -0.615900 -0.183400 -0.288100
DOCKED: USER    NEWDPF tran0 0.230934 -2.861122 -0.307519
DOCKED: USER    NEWDPF quaternion0 -0.149399 -0.334030 0.516986 -0.773841
DOCKED: USER    NEWDPF axisangle0 -0.235876 -0.527376 0.816233 -78.599871
DOCKED: USER    NEWDPF quat0 -0.235876 -0.527376 0.816233 -78.599871
DOCKED: USER    NEWDPF dihe0 2.56 
DOCKED: USER  keepresnum = 1 
DOCKED: USER  
DOCKED: REMARK  1 active torsions:
DOCKED: REMARK  status: ('A' for Active; 'I' for Inactive)
DOCKED: REMARK    1  A    between atoms: C10_10  and  N14_14 
DOCKED: USER                              x       y       z     vdW  Elec       q    Type
DOCKED: USER                           _______ _______ _______ _____ _____    ______ ____
DOCKED: ROOT
DOCKED: ATOM      1  C1  UNL     1      -0.771  -1.923   1.746 -0.90 -0.00    +0.009 C 
DOCKED: ATOM      2  C2  UNL     1      -1.136  -0.811  -0.473 -0.95 -0.00    +0.009 C 
DOCKED: ATOM      3  C3  UNL     1       1.128  -0.748   0.603 -0.92 -0.00    +0.009 C 
DOCKED: ATOM      4  C4  UNL     1      -1.150  -3.315  -0.307 -0.62 -0.03    +0.044 C 
DOCKED: ATOM      5  C5  UNL     1       1.123  -3.253   0.772 -0.67 -0.03    +0.044 C 
DOCKED: ATOM      6  C6  UNL     1       0.755  -2.136  -1.453 -0.83 -0.02    +0.044 C 
DOCKED: ATOM      7  C7  UNL     1      -1.533  -2.008   0.411 -0.79 +0.01    -0.012 C 
DOCKED: ATOM      8  C8  UNL     1       0.748  -1.945   1.494 -0.83 +0.01    -0.012 C 
DOCKED: ATOM      9  C9  UNL     1       0.379  -0.825  -0.739 -1.07 +0.01    -0.012 C 
DOCKED: ATOM     10  C10 UNL     1       0.366  -3.331  -0.565 -0.49 -0.09    +0.129 C 
DOCKED: ENDROOT
DOCKED: BRANCH  10  11
DOCKED: ATOM     11  N14 UNL     1       0.731  -4.593  -1.258 -0.36 +0.07    -0.070 N 
DOCKED: ATOM     12  C11 UNL     1       0.044  -4.679  -2.628 -0.33 -0.31    +0.272 C 
DOCKED: ATOM     13  C12 UNL     1       0.301  -5.812  -0.431 -0.09 -0.28    +0.272 C 
DOCKED: ATOM     14  C13 UNL     1       2.247  -4.676  -1.478 -0.29 -0.31    +0.272 C 
DOCKED: ENDBRANCH  10  11
DOCKED: TORSDOF 1
DOCKED: TER
DOCKED: ENDMDL
________________________________________________________________________________


	BEGINNING GENETIC ALGORITHM DOCKING 37 of 50
Run: 37 Seed: 1233669694 1708719505 [ Run 37 of 50 GA/GALS ]
Beginning LAMARCKIAN GENETIC ALGORITHM (LGA), with a maximum of 2500000 energy evaluations.

Final-Value: -10.476


	FINAL GENETIC ALGORITHM DOCKED STATE
	_______________________________________________


Detailed state:  trans -0.466 -2.902 0.238 quatxyzw 0.019353 0.337771 0.392549 -0.855244 center -0.616 -0.183 -0.288 ntor 1 -178.9544
State:	 -0.466  -2.902   0.238   0.037  0.652  0.757 -62.427   -178.95

DOCKED: MODEL       37
DOCKED: USER    Run = 37
DOCKED: USER    DPF = g8_exoOA.dpf
DOCKED: USER  
DOCKED: USER    Estimated Free Energy of Binding    =   -9.86 kcal/mol  [=(1)+(2)+(3)-(4)]
DOCKED: USER    Estimated Inhibition Constant, Ki   =   59.02 nM (nanomolar)  [Temperature = 298.15 K]
DOCKED: USER    
DOCKED: USER    (1) Final Intermolecular Energy     =  -10.16 kcal/mol
DOCKED: USER        vdW + Hbond + desolv Energy     =   -9.18 kcal/mol
DOCKED: USER        Electrostatic Energy            =   -0.98 kcal/mol
DOCKED: USER    (2) Final Total Internal Energy     =   -0.32 kcal/mol
DOCKED: USER    (3) Torsional Free Energy           =   +0.30 kcal/mol
DOCKED: USER    (4) Unbound System's Energy  [=(2)] =   -0.32 kcal/mol
DOCKED: USER    
DOCKED: USER    
DOCKED: USER    NEWDPF move g8.pdbqt
DOCKED: USER    NEWDPF about -0.615900 -0.183400 -0.288100
DOCKED: USER    NEWDPF tran0 -0.465555 -2.901559 0.238349
DOCKED: USER    NEWDPF quaternion0 0.019353 0.337771 0.392549 -0.855244
DOCKED: USER    NEWDPF axisangle0 0.037345 0.651782 0.757486 -62.426702
DOCKED: USER    NEWDPF quat0 0.037345 0.651782 0.757486 -62.426702
DOCKED: USER    NEWDPF dihe0 -178.95 
DOCKED: USER  keepresnum = 1 
DOCKED: USER  
DOCKED: REMARK  1 active torsions:
DOCKED: REMARK  status: ('A' for Active; 'I' for Inactive)
DOCKED: REMARK    1  A    between atoms: C10_10  and  N14_14 
DOCKED: USER                              x       y       z     vdW  Elec       q    Type
DOCKED: USER                           _______ _______ _______ _____ _____    ______ ____
DOCKED: ROOT
DOCKED: ATOM      1  C1  UNL     1       1.443  -1.561   1.050 -0.89 -0.00    +0.009 C 
DOCKED: ATOM      2  C2  UNL     1      -0.719  -0.452   0.426 -1.14 -0.00    +0.009 C 
DOCKED: ATOM      3  C3  UNL     1       0.739  -1.449  -1.355 -0.91 -0.00    +0.009 C 
DOCKED: ATOM      4  C4  UNL     1      -0.740  -2.647   1.643 -0.78 -0.03    +0.044 C 
DOCKED: ATOM      5  C5  UNL     1       0.722  -3.648  -0.144 -0.53 -0.03    +0.044 C 
DOCKED: ATOM      6  C6  UNL     1      -1.446  -2.535  -0.770 -0.78 -0.03    +0.044 C 
DOCKED: ATOM      7  C7  UNL     1      -0.007  -1.301   1.496 -0.88 +0.00    -0.012 C 
DOCKED: ATOM      8  C8  UNL     1       1.460  -2.305  -0.298 -0.80 +0.01    -0.012 C 
DOCKED: ATOM      9  C9  UNL     1      -0.715  -1.188  -0.926 -0.90 +0.01    -0.012 C 
DOCKED: ATOM     10  C10 UNL     1      -0.729  -3.384   0.293 -0.48 -0.09    +0.129 C 
DOCKED: ENDROOT
DOCKED: BRANCH  10  11
DOCKED: ATOM     11  N14 UNL     1      -1.437  -4.682   0.440 -0.37 +0.07    -0.070 N 
DOCKED: ATOM     12  C11 UNL     1      -0.494  -5.853   0.136 -0.09 -0.28    +0.272 C 
DOCKED: ATOM     13  C12 UNL     1      -2.627  -4.764  -0.525 -0.32 -0.30    +0.272 C 
DOCKED: ATOM     14  C13 UNL     1      -1.968  -4.854   1.869 -0.32 -0.30    +0.272 C 
DOCKED: ENDBRANCH  10  11
DOCKED: TORSDOF 1
DOCKED: TER
DOCKED: ENDMDL
________________________________________________________________________________


	BEGINNING GENETIC ALGORITHM DOCKING 38 of 50
Run: 38 Seed: 1839184561 815540733 [ Run 38 of 50 GA/GALS ]
Beginning LAMARCKIAN GENETIC ALGORITHM (LGA), with a maximum of 2500000 energy evaluations.

Final-Value: -10.476


	FINAL GENETIC ALGORITHM DOCKED STATE
	_______________________________________________


Detailed state:  trans -0.482 -2.918 0.247 quatxyzw 0.010061 0.330933 0.392838 -0.857940 center -0.616 -0.183 -0.288 ntor 1 -179.5921
State:	 -0.482  -2.918   0.247   0.020  0.644  0.765 -61.828   -179.59

DOCKED: MODEL       38
DOCKED: USER    Run = 38
DOCKED: USER    DPF = g8_exoOA.dpf
DOCKED: USER  
DOCKED: USER    Estimated Free Energy of Binding    =   -9.86 kcal/mol  [=(1)+(2)+(3)-(4)]
DOCKED: USER    Estimated Inhibition Constant, Ki   =   58.97 nM (nanomolar)  [Temperature = 298.15 K]
DOCKED: USER    
DOCKED: USER    (1) Final Intermolecular Energy     =  -10.16 kcal/mol
DOCKED: USER        vdW + Hbond + desolv Energy     =   -9.17 kcal/mol
DOCKED: USER        Electrostatic Energy            =   -0.99 kcal/mol
DOCKED: USER    (2) Final Total Internal Energy     =   -0.32 kcal/mol
DOCKED: USER    (3) Torsional Free Energy           =   +0.30 kcal/mol
DOCKED: USER    (4) Unbound System's Energy  [=(2)] =   -0.32 kcal/mol
DOCKED: USER    
DOCKED: USER    
DOCKED: USER    NEWDPF move g8.pdbqt
DOCKED: USER    NEWDPF about -0.615900 -0.183400 -0.288100
DOCKED: USER    NEWDPF tran0 -0.481930 -2.917616 0.247033
DOCKED: USER    NEWDPF quaternion0 0.010061 0.330933 0.392838 -0.857940
DOCKED: USER    NEWDPF axisangle0 0.019583 0.644152 0.764647 -61.827923
DOCKED: USER    NEWDPF quat0 0.019583 0.644152 0.764647 -61.827923
DOCKED: USER    NEWDPF dihe0 -179.59 
DOCKED: USER  keepresnum = 1 
DOCKED: USER  
DOCKED: REMARK  1 active torsions:
DOCKED: REMARK  status: ('A' for Active; 'I' for Inactive)
DOCKED: REMARK    1  A    between atoms: C10_10  and  N14_14 
DOCKED: USER                              x       y       z     vdW  Elec       q    Type
DOCKED: USER                           _______ _______ _______ _____ _____    ______ ____
DOCKED: ROOT
DOCKED: ATOM      1  C1  UNL     1       1.404  -1.560   1.085 -0.89 -0.00    +0.009 C 
DOCKED: ATOM      2  C2  UNL     1      -0.749  -0.467   0.404 -1.14 -0.00    +0.009 C 
DOCKED: ATOM      3  C3  UNL     1       0.749  -1.476  -1.336 -0.91 -0.00    +0.009 C 
DOCKED: ATOM      4  C4  UNL     1      -0.787  -2.650   1.643 -0.79 -0.03    +0.044 C 
DOCKED: ATOM      5  C5  UNL     1       0.717  -3.662  -0.103 -0.53 -0.03    +0.044 C 
DOCKED: ATOM      6  C6  UNL     1      -1.443  -2.566  -0.785 -0.78 -0.03    +0.044 C 
DOCKED: ATOM      7  C7  UNL     1      -0.057  -1.302   1.497 -0.88 +0.00    -0.012 C 
DOCKED: ATOM      8  C8  UNL     1       1.452  -2.318  -0.255 -0.80 +0.01    -0.012 C 
DOCKED: ATOM      9  C9  UNL     1      -0.715  -1.217  -0.940 -0.89 +0.01    -0.012 C 
DOCKED: ATOM     10  C10 UNL     1      -0.744  -3.401   0.301 -0.48 -0.09    +0.129 C 
DOCKED: ENDROOT
DOCKED: BRANCH  10  11
DOCKED: ATOM     11  N14 UNL     1      -1.450  -4.700   0.447 -0.37 +0.07    -0.070 N 
DOCKED: ATOM     12  C11 UNL     1      -0.499  -5.870   0.159 -0.09 -0.28    +0.272 C 
DOCKED: ATOM     13  C12 UNL     1      -2.629  -4.791  -0.531 -0.32 -0.30    +0.272 C 
DOCKED: ATOM     14  C13 UNL     1      -1.996  -4.867   1.871 -0.32 -0.30    +0.272 C 
DOCKED: ENDBRANCH  10  11
DOCKED: TORSDOF 1
DOCKED: TER
DOCKED: ENDMDL
________________________________________________________________________________


	BEGINNING GENETIC ALGORITHM DOCKING 39 of 50
Run: 39 Seed: 155066799 1199038354 [ Run 39 of 50 GA/GALS ]
Beginning LAMARCKIAN GENETIC ALGORITHM (LGA), with a maximum of 2500000 energy evaluations.

Final-Value: -10.458


	FINAL GENETIC ALGORITHM DOCKED STATE
	_______________________________________________


Detailed state:  trans -0.505 -2.905 -0.160 quatxyzw -0.716940 -0.613252 -0.330617 -0.024729 center -0.616 -0.183 -0.288 ntor 1 -10.1782
State:	 -0.505  -2.905  -0.160  -0.717 -0.613 -0.331 -177.166    -10.18

DOCKED: MODEL       39
DOCKED: USER    Run = 39
DOCKED: USER    DPF = g8_exoOA.dpf
DOCKED: USER  
DOCKED: USER    Estimated Free Energy of Binding    =   -9.84 kcal/mol  [=(1)+(2)+(3)-(4)]
DOCKED: USER    Estimated Inhibition Constant, Ki   =   61.66 nM (nanomolar)  [Temperature = 298.15 K]
DOCKED: USER    
DOCKED: USER    (1) Final Intermolecular Energy     =  -10.13 kcal/mol
DOCKED: USER        vdW + Hbond + desolv Energy     =   -9.12 kcal/mol
DOCKED: USER        Electrostatic Energy            =   -1.01 kcal/mol
DOCKED: USER    (2) Final Total Internal Energy     =   -0.32 kcal/mol
DOCKED: USER    (3) Torsional Free Energy           =   +0.30 kcal/mol
DOCKED: USER    (4) Unbound System's Energy  [=(2)] =   -0.32 kcal/mol
DOCKED: USER    
DOCKED: USER    
DOCKED: USER    NEWDPF move g8.pdbqt
DOCKED: USER    NEWDPF about -0.615900 -0.183400 -0.288100
DOCKED: USER    NEWDPF tran0 -0.504699 -2.905066 -0.160086
DOCKED: USER    NEWDPF quaternion0 -0.716940 -0.613252 -0.330617 -0.024729
DOCKED: USER    NEWDPF axisangle0 -0.717159 -0.613440 -0.330718 -177.165925
DOCKED: USER    NEWDPF quat0 -0.717159 -0.613440 -0.330718 -177.165925
DOCKED: USER    NEWDPF dihe0 -10.18 
DOCKED: USER  keepresnum = 1 
DOCKED: USER  
DOCKED: REMARK  1 active torsions:
DOCKED: REMARK  status: ('A' for Active; 'I' for Inactive)
DOCKED: REMARK    1  A    between atoms: C10_10  and  N14_14 
DOCKED: USER                              x       y       z     vdW  Elec       q    Type
DOCKED: USER                           _______ _______ _______ _____ _____    ______ ____
DOCKED: ROOT
DOCKED: ATOM      1  C1  UNL     1       0.374  -0.810  -1.128 -0.94 -0.00    +0.009 C 
DOCKED: ATOM      2  C2  UNL     1       1.503  -1.874   0.843 -0.90 -0.00    +0.009 C 
DOCKED: ATOM      3  C3  UNL     1      -0.749  -0.804   1.115 -1.02 -0.00    +0.009 C 
DOCKED: ATOM      4  C4  UNL     1       0.603  -3.306  -1.012 -0.63 -0.03    +0.044 C 
DOCKED: ATOM      5  C5  UNL     1      -1.657  -2.233  -0.738 -0.82 -0.02    +0.044 C 
DOCKED: ATOM      6  C6  UNL     1      -0.523  -3.300   1.239 -0.65 -0.03    +0.044 C 
DOCKED: ATOM      7  C7  UNL     1       1.285  -1.966  -0.679 -0.80 +0.01    -0.012 C 
DOCKED: ATOM      8  C8  UNL     1      -0.983  -0.889  -0.404 -1.01 +0.01    -0.012 C 
DOCKED: ATOM      9  C9  UNL     1       0.155  -1.960   1.579 -0.82 +0.01    -0.012 C 
DOCKED: ATOM     10  C10 UNL     1      -0.748  -3.386  -0.281 -0.48 -0.09    +0.129 C 
DOCKED: ENDROOT
DOCKED: BRANCH  10  11
DOCKED: ATOM     11  N14 UNL     1      -1.402  -4.680  -0.605 -0.36 +0.07    -0.070 N 
DOCKED: ATOM     12  C11 UNL     1      -0.429  -5.848  -0.399 -0.09 -0.28    +0.272 C 
DOCKED: ATOM     13  C12 UNL     1      -1.872  -4.701  -2.065 -0.29 -0.30    +0.272 C 
DOCKED: ATOM     14  C13 UNL     1      -2.625  -4.912   0.294 -0.30 -0.32    +0.272 C 
DOCKED: ENDBRANCH  10  11
DOCKED: TORSDOF 1
DOCKED: TER
DOCKED: ENDMDL
________________________________________________________________________________


	BEGINNING GENETIC ALGORITHM DOCKING 40 of 50
Run: 40 Seed: 450304385 1170465686 [ Run 40 of 50 GA/GALS ]
Beginning LAMARCKIAN GENETIC ALGORITHM (LGA), with a maximum of 2500000 energy evaluations.

Final-Value: -10.477


	FINAL GENETIC ALGORITHM DOCKED STATE
	_______________________________________________


Detailed state:  trans -0.472 -2.917 0.242 quatxyzw 0.671342 0.322061 -0.142459 0.652137 center -0.616 -0.183 -0.288 ntor 1 179.5284
State:	 -0.472  -2.917   0.242   0.886  0.425 -0.188 98.594    179.53

DOCKED: MODEL       40
DOCKED: USER    Run = 40
DOCKED: USER    DPF = g8_exoOA.dpf
DOCKED: USER  
DOCKED: USER    Estimated Free Energy of Binding    =   -9.86 kcal/mol  [=(1)+(2)+(3)-(4)]
DOCKED: USER    Estimated Inhibition Constant, Ki   =   58.90 nM (nanomolar)  [Temperature = 298.15 K]
DOCKED: USER    
DOCKED: USER    (1) Final Intermolecular Energy     =  -10.16 kcal/mol
DOCKED: USER        vdW + Hbond + desolv Energy     =   -9.18 kcal/mol
DOCKED: USER        Electrostatic Energy            =   -0.98 kcal/mol
DOCKED: USER    (2) Final Total Internal Energy     =   -0.32 kcal/mol
DOCKED: USER    (3) Torsional Free Energy           =   +0.30 kcal/mol
DOCKED: USER    (4) Unbound System's Energy  [=(2)] =   -0.32 kcal/mol
DOCKED: USER    
DOCKED: USER    
DOCKED: USER    NEWDPF move g8.pdbqt
DOCKED: USER    NEWDPF about -0.615900 -0.183400 -0.288100
DOCKED: USER    NEWDPF tran0 -0.471579 -2.916671 0.242368
DOCKED: USER    NEWDPF quaternion0 0.671342 0.322061 -0.142459 0.652137
DOCKED: USER    NEWDPF axisangle0 0.885557 0.424826 -0.187915 98.594206
DOCKED: USER    NEWDPF quat0 0.885557 0.424826 -0.187915 98.594206
DOCKED: USER    NEWDPF dihe0 179.53 
DOCKED: USER  keepresnum = 1 
DOCKED: USER  
DOCKED: REMARK  1 active torsions:
DOCKED: REMARK  status: ('A' for Active; 'I' for Inactive)
DOCKED: REMARK    1  A    between atoms: C10_10  and  N14_14 
DOCKED: USER                              x       y       z     vdW  Elec       q    Type
DOCKED: USER                           _______ _______ _______ _____ _____    ______ ____
DOCKED: ROOT
DOCKED: ATOM      1  C1  UNL     1      -0.746  -0.468   0.410 -1.14 -0.00    +0.009 C 
DOCKED: ATOM      2  C2  UNL     1       0.750  -1.465  -1.339 -0.91 -0.00    +0.009 C 
DOCKED: ATOM      3  C3  UNL     1       1.413  -1.557   1.078 -0.89 -0.00    +0.009 C 
DOCKED: ATOM      4  C4  UNL     1      -1.438  -2.564  -0.784 -0.78 -0.03    +0.044 C 
DOCKED: ATOM      5  C5  UNL     1      -0.772  -2.656   1.641 -0.78 -0.03    +0.044 C 
DOCKED: ATOM      6  C6  UNL     1       0.728  -3.656  -0.115 -0.53 -0.03    +0.044 C 
DOCKED: ATOM      7  C7  UNL     1      -0.715  -1.212  -0.937 -0.89 +0.01    -0.012 C 
DOCKED: ATOM      8  C8  UNL     1      -0.047  -1.305   1.497 -0.88 +0.00    -0.012 C 
DOCKED: ATOM      9  C9  UNL     1       1.459  -2.308  -0.264 -0.80 +0.01    -0.012 C 
DOCKED: ATOM     10  C10 UNL     1      -0.732  -3.401   0.295 -0.48 -0.09    +0.129 C 
DOCKED: ENDROOT
DOCKED: BRANCH  10  11
DOCKED: ATOM     11  N14 UNL     1      -1.433  -4.703   0.439 -0.36 +0.07    -0.070 N 
DOCKED: ATOM     12  C11 UNL     1      -1.953  -4.886   1.871 -0.33 -0.30    +0.272 C 
DOCKED: ATOM     13  C12 UNL     1      -0.486  -5.868   0.123 -0.09 -0.28    +0.272 C 
DOCKED: ATOM     14  C13 UNL     1      -2.629  -4.786  -0.519 -0.32 -0.30    +0.272 C 
DOCKED: ENDBRANCH  10  11
DOCKED: TORSDOF 1
DOCKED: TER
DOCKED: ENDMDL
________________________________________________________________________________


	BEGINNING GENETIC ALGORITHM DOCKING 41 of 50
Run: 41 Seed: 930682439 1919145122 [ Run 41 of 50 GA/GALS ]
Beginning LAMARCKIAN GENETIC ALGORITHM (LGA), with a maximum of 2500000 energy evaluations.

Final-Value: -10.473


	FINAL GENETIC ALGORITHM DOCKED STATE
	_______________________________________________


Detailed state:  trans -0.487 -2.905 0.245 quatxyzw 0.008237 0.330531 0.391352 -0.858793 center -0.616 -0.183 -0.288 ntor 1 -179.2096
State:	 -0.487  -2.905   0.245   0.016  0.645  0.764 -61.637   -179.21

DOCKED: MODEL       41
DOCKED: USER    Run = 41
DOCKED: USER    DPF = g8_exoOA.dpf
DOCKED: USER  
DOCKED: USER    Estimated Free Energy of Binding    =   -9.86 kcal/mol  [=(1)+(2)+(3)-(4)]
DOCKED: USER    Estimated Inhibition Constant, Ki   =   59.33 nM (nanomolar)  [Temperature = 298.15 K]
DOCKED: USER    
DOCKED: USER    (1) Final Intermolecular Energy     =  -10.16 kcal/mol
DOCKED: USER        vdW + Hbond + desolv Energy     =   -9.17 kcal/mol
DOCKED: USER        Electrostatic Energy            =   -0.98 kcal/mol
DOCKED: USER    (2) Final Total Internal Energy     =   -0.32 kcal/mol
DOCKED: USER    (3) Torsional Free Energy           =   +0.30 kcal/mol
DOCKED: USER    (4) Unbound System's Energy  [=(2)] =   -0.32 kcal/mol
DOCKED: USER    
DOCKED: USER    
DOCKED: USER    NEWDPF move g8.pdbqt
DOCKED: USER    NEWDPF about -0.615900 -0.183400 -0.288100
DOCKED: USER    NEWDPF tran0 -0.487254 -2.904814 0.244628
DOCKED: USER    NEWDPF quaternion0 0.008237 0.330531 0.391352 -0.858793
DOCKED: USER    NEWDPF axisangle0 0.016078 0.645160 0.763878 -61.637392
DOCKED: USER    NEWDPF quat0 0.016078 0.645160 0.763878 -61.637392
DOCKED: USER    NEWDPF dihe0 -179.21 
DOCKED: USER  keepresnum = 1 
DOCKED: USER  
DOCKED: REMARK  1 active torsions:
DOCKED: REMARK  status: ('A' for Active; 'I' for Inactive)
DOCKED: REMARK    1  A    between atoms: C10_10  and  N14_14 
DOCKED: USER                              x       y       z     vdW  Elec       q    Type
DOCKED: USER                           _______ _______ _______ _____ _____    ______ ____
DOCKED: ROOT
DOCKED: ATOM      1  C1  UNL     1       1.399  -1.548   1.082 -0.88 -0.00    +0.009 C 
DOCKED: ATOM      2  C2  UNL     1      -0.750  -0.453   0.391 -1.14 -0.00    +0.009 C 
DOCKED: ATOM      3  C3  UNL     1       0.751  -1.472  -1.340 -0.91 -0.00    +0.009 C 
DOCKED: ATOM      4  C4  UNL     1      -0.795  -2.631   1.638 -0.79 -0.03    +0.044 C 
DOCKED: ATOM      5  C5  UNL     1       0.711  -3.653  -0.099 -0.53 -0.03    +0.044 C 
DOCKED: ATOM      6  C6  UNL     1      -1.445  -2.555  -0.792 -0.78 -0.03    +0.044 C 
DOCKED: ATOM      7  C7  UNL     1      -0.062  -1.285   1.490 -0.89 +0.00    -0.012 C 
DOCKED: ATOM      8  C8  UNL     1       1.449  -2.311  -0.255 -0.80 +0.01    -0.012 C 
DOCKED: ATOM      9  C9  UNL     1      -0.713  -1.209  -0.949 -0.88 +0.01    -0.012 C 
DOCKED: ATOM     10  C10 UNL     1      -0.751  -3.387   0.300 -0.48 -0.09    +0.129 C 
DOCKED: ENDROOT
DOCKED: BRANCH  10  11
DOCKED: ATOM     11  N14 UNL     1      -1.459  -4.684   0.449 -0.37 +0.07    -0.070 N 
DOCKED: ATOM     12  C11 UNL     1      -0.508  -5.857   0.178 -0.09 -0.28    +0.272 C 
DOCKED: ATOM     13  C12 UNL     1      -2.630  -4.781  -0.539 -0.32 -0.30    +0.272 C 
DOCKED: ATOM     14  C13 UNL     1      -2.018  -4.840   1.869 -0.31 -0.30    +0.272 C 
DOCKED: ENDBRANCH  10  11
DOCKED: TORSDOF 1
DOCKED: TER
DOCKED: ENDMDL
________________________________________________________________________________


	BEGINNING GENETIC ALGORITHM DOCKING 42 of 50
Run: 42 Seed: 1833365544 309097112 [ Run 42 of 50 GA/GALS ]
Beginning LAMARCKIAN GENETIC ALGORITHM (LGA), with a maximum of 2500000 energy evaluations.

Final-Value: -10.455


	FINAL GENETIC ALGORITHM DOCKED STATE
	_______________________________________________


Detailed state:  trans 0.436 -2.860 -0.046 quatxyzw 0.215350 0.232573 -0.672447 0.668842 center -0.616 -0.183 -0.288 ntor 1 179.0982
State:	  0.436  -2.860  -0.046   0.290  0.313 -0.905 96.045    179.10

DOCKED: MODEL       42
DOCKED: USER    Run = 42
DOCKED: USER    DPF = g8_exoOA.dpf
DOCKED: USER  
DOCKED: USER    Estimated Free Energy of Binding    =   -9.84 kcal/mol  [=(1)+(2)+(3)-(4)]
DOCKED: USER    Estimated Inhibition Constant, Ki   =   61.12 nM (nanomolar)  [Temperature = 298.15 K]
DOCKED: USER    
DOCKED: USER    (1) Final Intermolecular Energy     =  -10.14 kcal/mol
DOCKED: USER        vdW + Hbond + desolv Energy     =   -9.17 kcal/mol
DOCKED: USER        Electrostatic Energy            =   -0.97 kcal/mol
DOCKED: USER    (2) Final Total Internal Energy     =   -0.32 kcal/mol
DOCKED: USER    (3) Torsional Free Energy           =   +0.30 kcal/mol
DOCKED: USER    (4) Unbound System's Energy  [=(2)] =   -0.32 kcal/mol
DOCKED: USER    
DOCKED: USER    
DOCKED: USER    NEWDPF move g8.pdbqt
DOCKED: USER    NEWDPF about -0.615900 -0.183400 -0.288100
DOCKED: USER    NEWDPF tran0 0.435843 -2.859500 -0.046413
DOCKED: USER    NEWDPF quaternion0 0.215350 0.232573 -0.672447 0.668842
DOCKED: USER    NEWDPF axisangle0 0.289681 0.312848 -0.904550 96.044543
DOCKED: USER    NEWDPF quat0 0.289681 0.312848 -0.904550 96.044543
DOCKED: USER    NEWDPF dihe0 179.10 
DOCKED: USER  keepresnum = 1 
DOCKED: USER  
DOCKED: REMARK  1 active torsions:
DOCKED: REMARK  status: ('A' for Active; 'I' for Inactive)
DOCKED: REMARK    1  A    between atoms: C10_10  and  N14_14 
DOCKED: USER                              x       y       z     vdW  Elec       q    Type
DOCKED: USER                           _______ _______ _______ _____ _____    ______ ____
DOCKED: ROOT
DOCKED: ATOM      1  C1  UNL     1      -0.754  -1.565   1.688 -0.90 -0.00    +0.009 C 
DOCKED: ATOM      2  C2  UNL     1      -1.452  -1.414  -0.716 -0.89 -0.00    +0.009 C 
DOCKED: ATOM      3  C3  UNL     1       0.723  -0.408   0.024 -1.13 -0.00    +0.009 C 
DOCKED: ATOM      4  C4  UNL     1      -0.763  -3.624   0.254 -0.53 -0.03    +0.044 C 
DOCKED: ATOM      5  C5  UNL     1       1.419  -2.615   0.996 -0.79 -0.03    +0.044 C 
DOCKED: ATOM      6  C6  UNL     1       0.718  -2.463  -1.416 -0.79 -0.03    +0.044 C 
DOCKED: ATOM      7  C7  UNL     1      -1.483  -2.295   0.547 -0.81 +0.01    -0.012 C 
DOCKED: ATOM      8  C8  UNL     1       0.707  -1.281   1.291 -0.82 +0.00    -0.012 C 
DOCKED: ATOM      9  C9  UNL     1       0.003  -1.129  -1.129 -0.92 +0.01    -0.012 C 
DOCKED: ATOM     10  C10 UNL     1       0.692  -3.337  -0.151 -0.49 -0.09    +0.129 C 
DOCKED: ENDROOT
DOCKED: BRANCH  10  11
DOCKED: ATOM     11  N14 UNL     1       1.383  -4.622  -0.432 -0.37 +0.07    -0.070 N 
DOCKED: ATOM     12  C11 UNL     1       2.598  -4.799   0.488 -0.28 -0.29    +0.272 C 
DOCKED: ATOM     13  C12 UNL     1       1.874  -4.669  -1.885 -0.34 -0.29    +0.272 C 
DOCKED: ATOM     14  C13 UNL     1       0.437  -5.810  -0.208 -0.09 -0.28    +0.272 C 
DOCKED: ENDBRANCH  10  11
DOCKED: TORSDOF 1
DOCKED: TER
DOCKED: ENDMDL
________________________________________________________________________________


	BEGINNING GENETIC ALGORITHM DOCKING 43 of 50
Run: 43 Seed: 1253515264 1505534810 [ Run 43 of 50 GA/GALS ]
Beginning LAMARCKIAN GENETIC ALGORITHM (LGA), with a maximum of 2500000 energy evaluations.

Final-Value: -10.449


	FINAL GENETIC ALGORITHM DOCKED STATE
	_______________________________________________


Detailed state:  trans -0.477 -2.908 -0.195 quatxyzw 0.239902 0.313258 0.485441 -0.780169 center -0.616 -0.183 -0.288 ntor 1 -6.0222
State:	 -0.477  -2.908  -0.195   0.383  0.501  0.776 -77.448     -6.02

DOCKED: MODEL       43
DOCKED: USER    Run = 43
DOCKED: USER    DPF = g8_exoOA.dpf
DOCKED: USER  
DOCKED: USER    Estimated Free Energy of Binding    =   -9.83 kcal/mol  [=(1)+(2)+(3)-(4)]
DOCKED: USER    Estimated Inhibition Constant, Ki   =   62.65 nM (nanomolar)  [Temperature = 298.15 K]
DOCKED: USER    
DOCKED: USER    (1) Final Intermolecular Energy     =  -10.12 kcal/mol
DOCKED: USER        vdW + Hbond + desolv Energy     =   -9.11 kcal/mol
DOCKED: USER        Electrostatic Energy            =   -1.01 kcal/mol
DOCKED: USER    (2) Final Total Internal Energy     =   -0.32 kcal/mol
DOCKED: USER    (3) Torsional Free Energy           =   +0.30 kcal/mol
DOCKED: USER    (4) Unbound System's Energy  [=(2)] =   -0.32 kcal/mol
DOCKED: USER    
DOCKED: USER    
DOCKED: USER    NEWDPF move g8.pdbqt
DOCKED: USER    NEWDPF about -0.615900 -0.183400 -0.288100
DOCKED: USER    NEWDPF tran0 -0.477255 -2.907776 -0.195357
DOCKED: USER    NEWDPF quaternion0 0.239902 0.313258 0.485441 -0.780169
DOCKED: USER    NEWDPF axisangle0 0.383494 0.500757 0.775999 -77.447976
DOCKED: USER    NEWDPF quat0 0.383494 0.500757 0.775999 -77.447976
DOCKED: USER    NEWDPF dihe0 -6.02 
DOCKED: USER  keepresnum = 1 
DOCKED: USER  
DOCKED: REMARK  1 active torsions:
DOCKED: REMARK  status: ('A' for Active; 'I' for Inactive)
DOCKED: REMARK    1  A    between atoms: C10_10  and  N14_14 
DOCKED: USER                              x       y       z     vdW  Elec       q    Type
DOCKED: USER                           _______ _______ _______ _____ _____    ______ ____
DOCKED: ROOT
DOCKED: ATOM      1  C1  UNL     1       1.517  -1.867   0.826 -0.90 -0.00    +0.009 C 
DOCKED: ATOM      2  C2  UNL     1      -0.750  -0.835   1.120 -1.01 -0.00    +0.009 C 
DOCKED: ATOM      3  C3  UNL     1       0.370  -0.782  -1.123 -0.93 -0.00    +0.009 C 
DOCKED: ATOM      4  C4  UNL     1      -0.488  -3.330   1.195 -0.64 -0.03    +0.044 C 
DOCKED: ATOM      5  C5  UNL     1       0.635  -3.277  -1.056 -0.64 -0.03    +0.044 C 
DOCKED: ATOM      6  C6  UNL     1      -1.639  -2.241  -0.760 -0.82 -0.02    +0.044 C 
DOCKED: ATOM      7  C7  UNL     1       0.171  -1.988   1.562 -0.83 +0.01    -0.012 C 
DOCKED: ATOM      8  C8  UNL     1       1.298  -1.934  -0.697 -0.80 +0.01    -0.012 C 
DOCKED: ATOM      9  C9  UNL     1      -0.984  -0.894  -0.400 -1.01 +0.01    -0.012 C 
DOCKED: ATOM     10  C10 UNL     1      -0.714  -3.390  -0.325 -0.48 -0.09    +0.129 C 
DOCKED: ENDROOT
DOCKED: BRANCH  10  11
DOCKED: ATOM     11  N14 UNL     1      -1.349  -4.686  -0.674 -0.35 +0.07    -0.070 N 
DOCKED: ATOM     12  C11 UNL     1      -2.626  -4.905   0.150 -0.31 -0.32    +0.272 C 
DOCKED: ATOM     13  C12 UNL     1      -0.394  -5.854  -0.393 -0.09 -0.28    +0.272 C 
DOCKED: ATOM     14  C13 UNL     1      -1.727  -4.725  -2.161 -0.29 -0.31    +0.272 C 
DOCKED: ENDBRANCH  10  11
DOCKED: TORSDOF 1
DOCKED: TER
DOCKED: ENDMDL
________________________________________________________________________________


	BEGINNING GENETIC ALGORITHM DOCKING 44 of 50
Run: 44 Seed: 1985839481 227722158 [ Run 44 of 50 GA/GALS ]
Beginning LAMARCKIAN GENETIC ALGORITHM (LGA), with a maximum of 2500000 energy evaluations.

Final-Value: -10.450


	FINAL GENETIC ALGORITHM DOCKED STATE
	_______________________________________________


Detailed state:  trans 0.236 -2.883 -0.291 quatxyzw -0.426617 -0.786916 -0.227528 -0.383396 center -0.616 -0.183 -0.288 ntor 1 -102.8787
State:	  0.236  -2.883  -0.291  -0.462 -0.852 -0.246 -134.912   -102.88

DOCKED: MODEL       44
DOCKED: USER    Run = 44
DOCKED: USER    DPF = g8_exoOA.dpf
DOCKED: USER  
DOCKED: USER    Estimated Free Energy of Binding    =   -9.83 kcal/mol  [=(1)+(2)+(3)-(4)]
DOCKED: USER    Estimated Inhibition Constant, Ki   =   62.33 nM (nanomolar)  [Temperature = 298.15 K]
DOCKED: USER    
DOCKED: USER    (1) Final Intermolecular Energy     =  -10.13 kcal/mol
DOCKED: USER        vdW + Hbond + desolv Energy     =   -9.13 kcal/mol
DOCKED: USER        Electrostatic Energy            =   -1.00 kcal/mol
DOCKED: USER    (2) Final Total Internal Energy     =   -0.32 kcal/mol
DOCKED: USER    (3) Torsional Free Energy           =   +0.30 kcal/mol
DOCKED: USER    (4) Unbound System's Energy  [=(2)] =   -0.32 kcal/mol
DOCKED: USER    
DOCKED: USER    
DOCKED: USER    NEWDPF move g8.pdbqt
DOCKED: USER    NEWDPF about -0.615900 -0.183400 -0.288100
DOCKED: USER    NEWDPF tran0 0.235609 -2.883139 -0.291133
DOCKED: USER    NEWDPF quaternion0 -0.426617 -0.786916 -0.227528 -0.383396
DOCKED: USER    NEWDPF axisangle0 -0.461915 -0.852024 -0.246353 -134.911558
DOCKED: USER    NEWDPF quat0 -0.461915 -0.852024 -0.246353 -134.911558
DOCKED: USER    NEWDPF dihe0 -102.88 
DOCKED: USER  keepresnum = 1 
DOCKED: USER  
DOCKED: REMARK  1 active torsions:
DOCKED: REMARK  status: ('A' for Active; 'I' for Inactive)
DOCKED: REMARK    1  A    between atoms: C10_10  and  N14_14 
DOCKED: USER                              x       y       z     vdW  Elec       q    Type
DOCKED: USER                           _______ _______ _______ _____ _____    ______ ____
DOCKED: ROOT
DOCKED: ATOM      1  C1  UNL     1      -1.146  -0.843  -0.467 -0.95 -0.00    +0.009 C 
DOCKED: ATOM      2  C2  UNL     1       1.128  -0.755   0.588 -0.92 -0.00    +0.009 C 
DOCKED: ATOM      3  C3  UNL     1      -0.753  -1.928   1.760 -0.90 -0.00    +0.009 C 
DOCKED: ATOM      4  C4  UNL     1       0.745  -2.169  -1.450 -0.83 -0.02    +0.044 C 
DOCKED: ATOM      5  C5  UNL     1      -1.142  -3.346  -0.274 -0.62 -0.03    +0.044 C 
DOCKED: ATOM      6  C6  UNL     1       1.139  -3.257   0.785 -0.67 -0.03    +0.044 C 
DOCKED: ATOM      7  C7  UNL     1       0.368  -0.851  -0.747 -1.07 +0.01    -0.012 C 
DOCKED: ATOM      8  C8  UNL     1      -1.527  -2.033   0.433 -0.79 +0.01    -0.012 C 
DOCKED: ATOM      9  C9  UNL     1       0.762  -1.943   1.496 -0.83 +0.01    -0.012 C 
DOCKED: ATOM     10  C10 UNL     1       0.372  -3.354  -0.545 -0.48 -0.09    +0.129 C 
DOCKED: ENDROOT
DOCKED: BRANCH  10  11
DOCKED: ATOM     11  N14 UNL     1       0.738  -4.623  -1.226 -0.35 +0.07    -0.070 N 
DOCKED: ATOM     12  C11 UNL     1       0.346  -4.575  -2.709 -0.31 -0.30    +0.272 C 
DOCKED: ATOM     13  C12 UNL     1       0.019  -5.815  -0.581 -0.09 -0.28    +0.272 C 
DOCKED: ATOM     14  C13 UNL     1       2.249  -4.872  -1.139 -0.32 -0.32    +0.272 C 
DOCKED: ENDBRANCH  10  11
DOCKED: TORSDOF 1
DOCKED: TER
DOCKED: ENDMDL
________________________________________________________________________________


	BEGINNING GENETIC ALGORITHM DOCKING 45 of 50
Run: 45 Seed: 598796936 584086139 [ Run 45 of 50 GA/GALS ]
Beginning LAMARCKIAN GENETIC ALGORITHM (LGA), with a maximum of 2500000 energy evaluations.

Final-Value: -10.467


	FINAL GENETIC ALGORITHM DOCKED STATE
	_______________________________________________


Detailed state:  trans 0.227 -2.870 -0.318 quatxyzw 0.152171 0.339948 -0.513026 0.773359 center -0.616 -0.183 -0.288 ntor 1 0.4646
State:	  0.227  -2.870  -0.318   0.240  0.536 -0.809 78.687      0.46

DOCKED: MODEL       45
DOCKED: USER    Run = 45
DOCKED: USER    DPF = g8_exoOA.dpf
DOCKED: USER  
DOCKED: USER    Estimated Free Energy of Binding    =   -9.84 kcal/mol  [=(1)+(2)+(3)-(4)]
DOCKED: USER    Estimated Inhibition Constant, Ki   =   60.87 nM (nanomolar)  [Temperature = 298.15 K]
DOCKED: USER    
DOCKED: USER    (1) Final Intermolecular Energy     =  -10.14 kcal/mol
DOCKED: USER        vdW + Hbond + desolv Energy     =   -9.14 kcal/mol
DOCKED: USER        Electrostatic Energy            =   -1.00 kcal/mol
DOCKED: USER    (2) Final Total Internal Energy     =   -0.32 kcal/mol
DOCKED: USER    (3) Torsional Free Energy           =   +0.30 kcal/mol
DOCKED: USER    (4) Unbound System's Energy  [=(2)] =   -0.32 kcal/mol
DOCKED: USER    
DOCKED: USER    
DOCKED: USER    NEWDPF move g8.pdbqt
DOCKED: USER    NEWDPF about -0.615900 -0.183400 -0.288100
DOCKED: USER    NEWDPF tran0 0.227270 -2.869785 -0.317996
DOCKED: USER    NEWDPF quaternion0 0.152171 0.339948 -0.513026 0.773359
DOCKED: USER    NEWDPF axisangle0 0.240029 0.536222 -0.809230 78.687096
DOCKED: USER    NEWDPF quat0 0.240029 0.536222 -0.809230 78.687096
DOCKED: USER    NEWDPF dihe0 0.46 
DOCKED: USER  keepresnum = 1 
DOCKED: USER  
DOCKED: REMARK  1 active torsions:
DOCKED: REMARK  status: ('A' for Active; 'I' for Inactive)
DOCKED: REMARK    1  A    between atoms: C10_10  and  N14_14 
DOCKED: USER                              x       y       z     vdW  Elec       q    Type
DOCKED: USER                           _______ _______ _______ _____ _____    ______ ____
DOCKED: ROOT
DOCKED: ATOM      1  C1  UNL     1      -0.797  -1.935   1.726 -0.90 -0.00    +0.009 C 
DOCKED: ATOM      2  C2  UNL     1      -1.126  -0.811  -0.493 -0.95 -0.00    +0.009 C 
DOCKED: ATOM      3  C3  UNL     1       1.124  -0.766   0.614 -0.93 -0.00    +0.009 C 
DOCKED: ATOM      4  C4  UNL     1      -1.156  -3.316  -0.338 -0.62 -0.03    +0.044 C 
DOCKED: ATOM      5  C5  UNL     1       1.102  -3.271   0.771 -0.66 -0.03    +0.044 C 
DOCKED: ATOM      6  C6  UNL     1       0.771  -2.143  -1.454 -0.83 -0.02    +0.044 C 
DOCKED: ATOM      7  C7  UNL     1      -1.541  -2.010   0.381 -0.79 +0.01    -0.012 C 
DOCKED: ATOM      8  C8  UNL     1       0.725  -1.964   1.494 -0.83 +0.01    -0.012 C 
DOCKED: ATOM      9  C9  UNL     1       0.393  -0.833  -0.738 -1.07 +0.01    -0.012 C 
DOCKED: ATOM     10  C10 UNL     1       0.363  -3.339  -0.576 -0.48 -0.09    +0.129 C 
DOCKED: ENDROOT
DOCKED: BRANCH  10  11
DOCKED: ATOM     11  N14 UNL     1       0.730  -4.600  -1.269 -0.36 +0.07    -0.070 N 
DOCKED: ATOM     12  C11 UNL     1       0.021  -4.701  -2.626 -0.33 -0.31    +0.272 C 
DOCKED: ATOM     13  C12 UNL     1       0.328  -5.820  -0.429 -0.09 -0.28    +0.272 C 
DOCKED: ATOM     14  C13 UNL     1       2.243  -4.667  -1.515 -0.29 -0.31    +0.272 C 
DOCKED: ENDBRANCH  10  11
DOCKED: TORSDOF 1
DOCKED: TER
DOCKED: ENDMDL
________________________________________________________________________________


	BEGINNING GENETIC ALGORITHM DOCKING 46 of 50
Run: 46 Seed: 538914292 1956079778 [ Run 46 of 50 GA/GALS ]
Beginning LAMARCKIAN GENETIC ALGORITHM (LGA), with a maximum of 2500000 energy evaluations.

Final-Value: -10.455


	FINAL GENETIC ALGORITHM DOCKED STATE
	_______________________________________________


Detailed state:  trans 0.440 -2.828 -0.067 quatxyzw -0.166181 -0.615955 -0.705222 0.309266 center -0.616 -0.183 -0.288 ntor 1 178.3463
State:	  0.440  -2.828  -0.067  -0.175 -0.648 -0.742 143.970    178.35

DOCKED: MODEL       46
DOCKED: USER    Run = 46
DOCKED: USER    DPF = g8_exoOA.dpf
DOCKED: USER  
DOCKED: USER    Estimated Free Energy of Binding    =   -9.84 kcal/mol  [=(1)+(2)+(3)-(4)]
DOCKED: USER    Estimated Inhibition Constant, Ki   =   61.19 nM (nanomolar)  [Temperature = 298.15 K]
DOCKED: USER    
DOCKED: USER    (1) Final Intermolecular Energy     =  -10.14 kcal/mol
DOCKED: USER        vdW + Hbond + desolv Energy     =   -9.17 kcal/mol
DOCKED: USER        Electrostatic Energy            =   -0.97 kcal/mol
DOCKED: USER    (2) Final Total Internal Energy     =   -0.32 kcal/mol
DOCKED: USER    (3) Torsional Free Energy           =   +0.30 kcal/mol
DOCKED: USER    (4) Unbound System's Energy  [=(2)] =   -0.32 kcal/mol
DOCKED: USER    
DOCKED: USER    
DOCKED: USER    NEWDPF move g8.pdbqt
DOCKED: USER    NEWDPF about -0.615900 -0.183400 -0.288100
DOCKED: USER    NEWDPF tran0 0.439967 -2.827523 -0.067477
DOCKED: USER    NEWDPF quaternion0 -0.166181 -0.615955 -0.705222 0.309266
DOCKED: USER    NEWDPF axisangle0 -0.174748 -0.647708 -0.741578 143.969943
DOCKED: USER    NEWDPF quat0 -0.174748 -0.647708 -0.741578 143.969943
DOCKED: USER    NEWDPF dihe0 178.35 
DOCKED: USER  keepresnum = 1 
DOCKED: USER  
DOCKED: REMARK  1 active torsions:
DOCKED: REMARK  status: ('A' for Active; 'I' for Inactive)
DOCKED: REMARK    1  A    between atoms: C10_10  and  N14_14 
DOCKED: USER                              x       y       z     vdW  Elec       q    Type
DOCKED: USER                           _______ _______ _______ _____ _____    ______ ____
DOCKED: ROOT
DOCKED: ATOM      1  C1  UNL     1       0.719  -0.376   0.035 -1.13 -0.00    +0.009 C 
DOCKED: ATOM      2  C2  UNL     1      -0.752  -1.560   1.685 -0.90 -0.00    +0.009 C 
DOCKED: ATOM      3  C3  UNL     1      -1.453  -1.380  -0.716 -0.88 -0.00    +0.009 C 
DOCKED: ATOM      4  C4  UNL     1       1.423  -2.593   0.977 -0.79 -0.03    +0.044 C 
DOCKED: ATOM      5  C5  UNL     1       0.720  -2.413  -1.432 -0.80 -0.03    +0.044 C 
DOCKED: ATOM      6  C6  UNL     1      -0.757  -3.600   0.224 -0.54 -0.03    +0.044 C 
DOCKED: ATOM      7  C7  UNL     1       0.707  -1.266   1.290 -0.82 +0.00    -0.012 C 
DOCKED: ATOM      8  C8  UNL     1       0.001  -1.085  -1.128 -0.92 +0.01    -0.012 C 
DOCKED: ATOM      9  C9  UNL     1      -1.480  -2.277   0.534 -0.81 +0.01    -0.012 C 
DOCKED: ATOM     10  C10 UNL     1       0.698  -3.303  -0.178 -0.50 -0.09    +0.129 C 
DOCKED: ENDROOT
DOCKED: BRANCH  10  11
DOCKED: ATOM     11  N14 UNL     1       1.392  -4.582  -0.477 -0.38 +0.07    -0.070 N 
DOCKED: ATOM     12  C11 UNL     1       1.865  -4.617  -1.936 -0.32 -0.29    +0.272 C 
DOCKED: ATOM     13  C12 UNL     1       0.455  -5.776  -0.250 -0.10 -0.28    +0.272 C 
DOCKED: ATOM     14  C13 UNL     1       2.620  -4.759   0.427 -0.29 -0.29    +0.272 C 
DOCKED: ENDBRANCH  10  11
DOCKED: TORSDOF 1
DOCKED: TER
DOCKED: ENDMDL
________________________________________________________________________________


	BEGINNING GENETIC ALGORITHM DOCKING 47 of 50
Run: 47 Seed: 1061487585 2045622728 [ Run 47 of 50 GA/GALS ]
Beginning LAMARCKIAN GENETIC ALGORITHM (LGA), with a maximum of 2500000 energy evaluations.

Final-Value: -10.477


	FINAL GENETIC ALGORITHM DOCKED STATE
	_______________________________________________


Detailed state:  trans -0.467 -2.910 0.242 quatxyzw 0.684363 0.653636 0.251312 -0.203099 center -0.616 -0.183 -0.288 ntor 1 -60.2313
State:	 -0.467  -2.910   0.242   0.699  0.668  0.257 -156.563    -60.23

DOCKED: MODEL       47
DOCKED: USER    Run = 47
DOCKED: USER    DPF = g8_exoOA.dpf
DOCKED: USER  
DOCKED: USER    Estimated Free Energy of Binding    =   -9.86 kcal/mol  [=(1)+(2)+(3)-(4)]
DOCKED: USER    Estimated Inhibition Constant, Ki   =   58.91 nM (nanomolar)  [Temperature = 298.15 K]
DOCKED: USER    
DOCKED: USER    (1) Final Intermolecular Energy     =  -10.16 kcal/mol
DOCKED: USER        vdW + Hbond + desolv Energy     =   -9.18 kcal/mol
DOCKED: USER        Electrostatic Energy            =   -0.98 kcal/mol
DOCKED: USER    (2) Final Total Internal Energy     =   -0.32 kcal/mol
DOCKED: USER    (3) Torsional Free Energy           =   +0.30 kcal/mol
DOCKED: USER    (4) Unbound System's Energy  [=(2)] =   -0.32 kcal/mol
DOCKED: USER    
DOCKED: USER    
DOCKED: USER    NEWDPF move g8.pdbqt
DOCKED: USER    NEWDPF about -0.615900 -0.183400 -0.288100
DOCKED: USER    NEWDPF tran0 -0.466512 -2.910417 0.242070
DOCKED: USER    NEWDPF quaternion0 0.684363 0.653636 0.251312 -0.203099
DOCKED: USER    NEWDPF axisangle0 0.698930 0.667549 0.256662 -156.563476
DOCKED: USER    NEWDPF quat0 0.698930 0.667549 0.256662 -156.563476
DOCKED: USER    NEWDPF dihe0 -60.23 
DOCKED: USER  keepresnum = 1 
DOCKED: USER  
DOCKED: REMARK  1 active torsions:
DOCKED: REMARK  status: ('A' for Active; 'I' for Inactive)
DOCKED: REMARK    1  A    between atoms: C10_10  and  N14_14 
DOCKED: USER                              x       y       z     vdW  Elec       q    Type
DOCKED: USER                           _______ _______ _______ _____ _____    ______ ____
DOCKED: ROOT
DOCKED: ATOM      1  C1  UNL     1       0.751  -1.459  -1.342 -0.91 -0.00    +0.009 C 
DOCKED: ATOM      2  C2  UNL     1       1.423  -1.554   1.072 -0.88 -0.00    +0.009 C 
DOCKED: ATOM      3  C3  UNL     1      -0.737  -0.462   0.414 -1.14 -0.00    +0.009 C 
DOCKED: ATOM      4  C4  UNL     1       0.731  -3.650  -0.121 -0.53 -0.03    +0.044 C 
DOCKED: ATOM      5  C5  UNL     1      -1.437  -2.555  -0.781 -0.78 -0.03    +0.044 C 
DOCKED: ATOM      6  C6  UNL     1      -0.762  -2.650   1.641 -0.79 -0.03    +0.044 C 
DOCKED: ATOM      7  C7  UNL     1       1.463  -2.304  -0.272 -0.80 +0.01    -0.012 C 
DOCKED: ATOM      8  C8  UNL     1      -0.712  -1.205  -0.934 -0.89 +0.01    -0.012 C 
DOCKED: ATOM      9  C9  UNL     1      -0.035  -1.300   1.496 -0.88 +0.00    -0.012 C 
DOCKED: ATOM     10  C10 UNL     1      -0.727  -3.394   0.296 -0.48 -0.09    +0.129 C 
DOCKED: ENDROOT
DOCKED: BRANCH  10  11
DOCKED: ATOM     11  N14 UNL     1      -1.430  -4.695   0.440 -0.36 +0.07    -0.070 N 
DOCKED: ATOM     12  C11 UNL     1      -0.484  -5.862   0.125 -0.09 -0.28    +0.272 C 
DOCKED: ATOM     13  C12 UNL     1      -2.625  -4.778  -0.518 -0.32 -0.30    +0.272 C 
DOCKED: ATOM     14  C13 UNL     1      -1.951  -4.877   1.872 -0.33 -0.30    +0.272 C 
DOCKED: ENDBRANCH  10  11
DOCKED: TORSDOF 1
DOCKED: TER
DOCKED: ENDMDL
________________________________________________________________________________


	BEGINNING GENETIC ALGORITHM DOCKING 48 of 50
Run: 48 Seed: 440315464 1308334034 [ Run 48 of 50 GA/GALS ]
Beginning LAMARCKIAN GENETIC ALGORITHM (LGA), with a maximum of 2500000 energy evaluations.

Final-Value: -10.454


	FINAL GENETIC ALGORITHM DOCKED STATE
	_______________________________________________


Detailed state:  trans 0.449 -2.831 -0.071 quatxyzw 0.164074 0.610447 0.706975 -0.317207 center -0.616 -0.183 -0.288 ntor 1 177.0128
State:	  0.449  -2.831  -0.071   0.173  0.644  0.745 -143.012    177.01

DOCKED: MODEL       48
DOCKED: USER    Run = 48
DOCKED: USER    DPF = g8_exoOA.dpf
DOCKED: USER  
DOCKED: USER    Estimated Free Energy of Binding    =   -9.84 kcal/mol  [=(1)+(2)+(3)-(4)]
DOCKED: USER    Estimated Inhibition Constant, Ki   =   61.30 nM (nanomolar)  [Temperature = 298.15 K]
DOCKED: USER    
DOCKED: USER    (1) Final Intermolecular Energy     =  -10.14 kcal/mol
DOCKED: USER        vdW + Hbond + desolv Energy     =   -9.17 kcal/mol
DOCKED: USER        Electrostatic Energy            =   -0.97 kcal/mol
DOCKED: USER    (2) Final Total Internal Energy     =   -0.32 kcal/mol
DOCKED: USER    (3) Torsional Free Energy           =   +0.30 kcal/mol
DOCKED: USER    (4) Unbound System's Energy  [=(2)] =   -0.32 kcal/mol
DOCKED: USER    
DOCKED: USER    
DOCKED: USER    NEWDPF move g8.pdbqt
DOCKED: USER    NEWDPF about -0.615900 -0.183400 -0.288100
DOCKED: USER    NEWDPF tran0 0.448815 -2.830985 -0.070545
DOCKED: USER    NEWDPF quaternion0 0.164074 0.610447 0.706975 -0.317207
DOCKED: USER    NEWDPF axisangle0 0.173008 0.643690 0.745474 -143.011849
DOCKED: USER    NEWDPF quat0 0.173008 0.643690 0.745474 -143.011849
DOCKED: USER    NEWDPF dihe0 177.01 
DOCKED: USER  keepresnum = 1 
DOCKED: USER  
DOCKED: REMARK  1 active torsions:
DOCKED: REMARK  status: ('A' for Active; 'I' for Inactive)
DOCKED: REMARK    1  A    between atoms: C10_10  and  N14_14 
DOCKED: USER                              x       y       z     vdW  Elec       q    Type
DOCKED: USER                           _______ _______ _______ _____ _____    ______ ____
DOCKED: ROOT
DOCKED: ATOM      1  C1  UNL     1       0.749  -0.382   0.051 -1.13 -0.00    +0.009 C 
DOCKED: ATOM      2  C2  UNL     1      -0.761  -1.563   1.669 -0.91 -0.00    +0.009 C 
DOCKED: ATOM      3  C3  UNL     1      -1.419  -1.362  -0.742 -0.88 -0.00    +0.009 C 
DOCKED: ATOM      4  C4  UNL     1       1.416  -2.611   0.992 -0.79 -0.03    +0.044 C 
DOCKED: ATOM      5  C5  UNL     1       0.756  -2.411  -1.428 -0.80 -0.03    +0.044 C 
DOCKED: ATOM      6  C6  UNL     1      -0.760  -3.594   0.196 -0.54 -0.03    +0.044 C 
DOCKED: ATOM      7  C7  UNL     1       0.707  -1.280   1.301 -0.81 +0.00    -0.012 C 
DOCKED: ATOM      8  C8  UNL     1       0.044  -1.078  -1.128 -0.92 +0.01    -0.012 C 
DOCKED: ATOM      9  C9  UNL     1      -1.476  -2.266   0.502 -0.81 +0.01    -0.012 C 
DOCKED: ATOM     10  C10 UNL     1       0.704  -3.308  -0.180 -0.50 -0.09    +0.129 C 
DOCKED: ENDROOT
DOCKED: BRANCH  10  11
DOCKED: ATOM     11  N14 UNL     1       1.392  -4.592  -0.475 -0.38 +0.07    -0.070 N 
DOCKED: ATOM     12  C11 UNL     1       1.859  -4.636  -1.936 -0.32 -0.29    +0.272 C 
DOCKED: ATOM     13  C12 UNL     1       0.450  -5.780  -0.238 -0.10 -0.28    +0.272 C 
DOCKED: ATOM     14  C13 UNL     1       2.621  -4.771   0.426 -0.29 -0.29    +0.272 C 
DOCKED: ENDBRANCH  10  11
DOCKED: TORSDOF 1
DOCKED: TER
DOCKED: ENDMDL
________________________________________________________________________________


	BEGINNING GENETIC ALGORITHM DOCKING 49 of 50
Run: 49 Seed: 870178919 1743390683 [ Run 49 of 50 GA/GALS ]
Beginning LAMARCKIAN GENETIC ALGORITHM (LGA), with a maximum of 2500000 energy evaluations.

Final-Value: -10.455


	FINAL GENETIC ALGORITHM DOCKED STATE
	_______________________________________________


Detailed state:  trans 0.434 -2.857 -0.040 quatxyzw 0.378859 0.852943 0.025439 0.358200 center -0.616 -0.183 -0.288 ntor 1 179.1164
State:	  0.434  -2.857  -0.040   0.406  0.914  0.027 138.021    179.12

DOCKED: MODEL       49
DOCKED: USER    Run = 49
DOCKED: USER    DPF = g8_exoOA.dpf
DOCKED: USER  
DOCKED: USER    Estimated Free Energy of Binding    =   -9.84 kcal/mol  [=(1)+(2)+(3)-(4)]
DOCKED: USER    Estimated Inhibition Constant, Ki   =   61.12 nM (nanomolar)  [Temperature = 298.15 K]
DOCKED: USER    
DOCKED: USER    (1) Final Intermolecular Energy     =  -10.14 kcal/mol
DOCKED: USER        vdW + Hbond + desolv Energy     =   -9.17 kcal/mol
DOCKED: USER        Electrostatic Energy            =   -0.97 kcal/mol
DOCKED: USER    (2) Final Total Internal Energy     =   -0.32 kcal/mol
DOCKED: USER    (3) Torsional Free Energy           =   +0.30 kcal/mol
DOCKED: USER    (4) Unbound System's Energy  [=(2)] =   -0.32 kcal/mol
DOCKED: USER    
DOCKED: USER    
DOCKED: USER    NEWDPF move g8.pdbqt
DOCKED: USER    NEWDPF about -0.615900 -0.183400 -0.288100
DOCKED: USER    NEWDPF tran0 0.434153 -2.856718 -0.039930
DOCKED: USER    NEWDPF quaternion0 0.378859 0.852943 0.025439 0.358200
DOCKED: USER    NEWDPF axisangle0 0.405785 0.913563 0.027247 138.020606
DOCKED: USER    NEWDPF quat0 0.405785 0.913563 0.027247 138.020606
DOCKED: USER    NEWDPF dihe0 179.12 
DOCKED: USER  keepresnum = 1 
DOCKED: USER  
DOCKED: REMARK  1 active torsions:
DOCKED: REMARK  status: ('A' for Active; 'I' for Inactive)
DOCKED: REMARK    1  A    between atoms: C10_10  and  N14_14 
DOCKED: USER                              x       y       z     vdW  Elec       q    Type
DOCKED: USER                           _______ _______ _______ _____ _____    ______ ____
DOCKED: ROOT
DOCKED: ATOM      1  C1  UNL     1      -1.463  -1.422  -0.707 -0.89 -0.00    +0.009 C 
DOCKED: ATOM      2  C2  UNL     1       0.710  -0.403   0.022 -1.13 -0.00    +0.009 C 
DOCKED: ATOM      3  C3  UNL     1      -0.754  -1.563   1.695 -0.90 -0.00    +0.009 C 
DOCKED: ATOM      4  C4  UNL     1       0.709  -2.463  -1.412 -0.79 -0.03    +0.044 C 
DOCKED: ATOM      5  C5  UNL     1      -0.760  -3.627   0.267 -0.53 -0.03    +0.044 C 
DOCKED: ATOM      6  C6  UNL     1       1.420  -2.603   0.998 -0.79 -0.03    +0.044 C 
DOCKED: ATOM      7  C7  UNL     1      -0.011  -1.132  -1.127 -0.92 +0.01    -0.012 C 
DOCKED: ATOM      8  C8  UNL     1      -1.485  -2.300   0.559 -0.80 +0.01    -0.012 C 
DOCKED: ATOM      9  C9  UNL     1       0.702  -1.273   1.292 -0.82 +0.00    -0.012 C 
DOCKED: ATOM     10  C10 UNL     1       0.693  -3.333  -0.144 -0.49 -0.09    +0.129 C 
DOCKED: ENDROOT
DOCKED: BRANCH  10  11
DOCKED: ATOM     11  N14 UNL     1       1.388  -4.616  -0.423 -0.37 +0.07    -0.070 N 
DOCKED: ATOM     12  C11 UNL     1       0.448  -5.806  -0.192 -0.10 -0.28    +0.272 C 
DOCKED: ATOM     13  C12 UNL     1       2.607  -4.785   0.493 -0.28 -0.29    +0.272 C 
DOCKED: ATOM     14  C13 UNL     1       1.874  -4.667  -1.878 -0.34 -0.29    +0.272 C 
DOCKED: ENDBRANCH  10  11
DOCKED: TORSDOF 1
DOCKED: TER
DOCKED: ENDMDL
________________________________________________________________________________


	BEGINNING GENETIC ALGORITHM DOCKING 50 of 50
Run: 50 Seed: 512001470 1851391039 [ Run 50 of 50 GA/GALS ]
Beginning LAMARCKIAN GENETIC ALGORITHM (LGA), with a maximum of 2500000 energy evaluations.

Final-Value: -10.471


	FINAL GENETIC ALGORITHM DOCKED STATE
	_______________________________________________


Detailed state:  trans -0.479 -2.909 0.246 quatxyzw -0.005185 -0.325010 -0.392649 0.860331 center -0.616 -0.183 -0.288 ntor 1 179.3942
State:	 -0.479  -2.909   0.246  -0.010 -0.638 -0.770 61.293    179.39

DOCKED: MODEL       50
DOCKED: USER    Run = 50
DOCKED: USER    DPF = g8_exoOA.dpf
DOCKED: USER  
DOCKED: USER    Estimated Free Energy of Binding    =   -9.86 kcal/mol  [=(1)+(2)+(3)-(4)]
DOCKED: USER    Estimated Inhibition Constant, Ki   =   59.48 nM (nanomolar)  [Temperature = 298.15 K]
DOCKED: USER    
DOCKED: USER    (1) Final Intermolecular Energy     =  -10.16 kcal/mol
DOCKED: USER        vdW + Hbond + desolv Energy     =   -9.17 kcal/mol
DOCKED: USER        Electrostatic Energy            =   -0.98 kcal/mol
DOCKED: USER    (2) Final Total Internal Energy     =   -0.32 kcal/mol
DOCKED: USER    (3) Torsional Free Energy           =   +0.30 kcal/mol
DOCKED: USER    (4) Unbound System's Energy  [=(2)] =   -0.32 kcal/mol
DOCKED: USER    
DOCKED: USER    
DOCKED: USER    NEWDPF move g8.pdbqt
DOCKED: USER    NEWDPF about -0.615900 -0.183400 -0.288100
DOCKED: USER    NEWDPF tran0 -0.478877 -2.909118 0.245622
DOCKED: USER    NEWDPF quaternion0 -0.005185 -0.325010 -0.392649 0.860331
DOCKED: USER    NEWDPF axisangle0 -0.010173 -0.637604 -0.770298 61.292543
DOCKED: USER    NEWDPF quat0 -0.010173 -0.637604 -0.770298 61.292543
DOCKED: USER    NEWDPF dihe0 179.39 
DOCKED: USER  keepresnum = 1 
DOCKED: USER  
DOCKED: REMARK  1 active torsions:
DOCKED: REMARK  status: ('A' for Active; 'I' for Inactive)
DOCKED: REMARK    1  A    between atoms: C10_10  and  N14_14 
DOCKED: USER                              x       y       z     vdW  Elec       q    Type
DOCKED: USER                           _______ _______ _______ _____ _____    ______ ____
DOCKED: ROOT
DOCKED: ATOM      1  C1  UNL     1       1.392  -1.546   1.107 -0.88 -0.00    +0.009 C 
DOCKED: ATOM      2  C2  UNL     1      -0.751  -0.459   0.389 -1.14 -0.00    +0.009 C 
DOCKED: ATOM      3  C3  UNL     1       0.776  -1.473  -1.323 -0.91 -0.00    +0.009 C 
DOCKED: ATOM      4  C4  UNL     1      -0.806  -2.636   1.635 -0.79 -0.03    +0.044 C 
DOCKED: ATOM      5  C5  UNL     1       0.726  -3.654  -0.083 -0.53 -0.03    +0.044 C 
DOCKED: ATOM      6  C6  UNL     1      -1.424  -2.562  -0.803 -0.78 -0.03    +0.044 C 
DOCKED: ATOM      7  C7  UNL     1      -0.074  -1.288   1.496 -0.89 +0.00    -0.012 C 
DOCKED: ATOM      8  C8  UNL     1       1.462  -2.310  -0.229 -0.80 +0.01    -0.012 C 
DOCKED: ATOM      9  C9  UNL     1      -0.695  -1.214  -0.951 -0.89 +0.01    -0.012 C 
DOCKED: ATOM     10  C10 UNL     1      -0.742  -3.392   0.298 -0.48 -0.09    +0.129 C 
DOCKED: ENDROOT
DOCKED: BRANCH  10  11
DOCKED: ATOM     11  N14 UNL     1      -1.448  -4.691   0.437 -0.37 +0.07    -0.070 N 
DOCKED: ATOM     12  C11 UNL     1      -0.498  -5.861   0.145 -0.09 -0.28    +0.272 C 
DOCKED: ATOM     13  C12 UNL     1      -2.627  -4.778  -0.541 -0.32 -0.30    +0.272 C 
DOCKED: ATOM     14  C13 UNL     1      -1.995  -4.864   1.861 -0.32 -0.30    +0.272 C 
DOCKED: ENDBRANCH  10  11
DOCKED: TORSDOF 1
DOCKED: TER
DOCKED: ENDMDL
________________________________________________________________________________

DPF> analysis                             # perform a ranked cluster analysis


		CLUSTER ANALYSIS OF CONFORMATIONS
		_________________________________

Number of conformations = 50

RMSD cluster analysis will be performed using the ligand atoms only (14 / 14 total atoms).

Outputting structurally similar clusters, ranked in order of increasing energy.


________________________________________________________________________________

Number of distinct conformational clusters found = 1,  out of 50 runs,
Using an rmsd-tolerance of 2.0 A


	CLUSTERING HISTOGRAM
	____________________

________________________________________________________________________________
     |           |     |           |     |                                    
Clus | Lowest    | Run | Mean      | Num | Histogram                          
-ter | Binding   |     | Binding   | in  |                                    
Rank | Energy    |     | Energy    | Clus|    5    10   15   20   25   30   35
_____|___________|_____|___________|_____|____:____|____:____|____:____|____:___
   1 |     -9.86 |  40 |     -9.85 |  50 |##################################################
_____|___________|_____|___________|_____|______________________________________


Number of multi-member conformational clusters found = 1, out of 50 runs.

	RMSD TABLE
	__________

_____________________________________________________________________
     |      |      |           |         |                 |
Rank | Sub- | Run  | Binding   | Cluster | Reference       | Grep
     | Rank |      | Energy    | RMSD    | RMSD            | Pattern
_____|______|______|___________|_________|_________________|___________
   1      1     40       -9.86      0.00      2.56           RANKING
   1      2     47       -9.86      0.01      2.55           RANKING
   1      3     33       -9.86      0.03      2.55           RANKING
   1      4     27       -9.86      0.02      2.55           RANKING
   1      5     25       -9.86      0.01      2.56           RANKING
   1      6      9       -9.86      0.01      2.55           RANKING
   1      7     20       -9.86      0.02      2.55           RANKING
   1      8      7       -9.86      0.04      2.54           RANKING
   1      9     38       -9.86      0.02      2.56           RANKING
   1     10      5       -9.86      0.02      2.55           RANKING
   1     11     34       -9.86      0.04      2.54           RANKING
   1     12     31       -9.86      0.02      2.56           RANKING
   1     13     22       -9.86      0.02      2.55           RANKING
   1     14     37       -9.86      0.03      2.55           RANKING
   1     15     10       -9.86      0.02      2.55           RANKING
   1     16     24       -9.86      0.05      2.55           RANKING
   1     17     13       -9.86      0.04      2.55           RANKING
   1     18     23       -9.86      0.04      2.55           RANKING
   1     19      3       -9.86      0.03      2.56           RANKING
   1     20     11       -9.86      0.05      2.54           RANKING
   1     21     15       -9.86      0.02      2.56           RANKING
   1     22     21       -9.86      0.04      2.55           RANKING
   1     23      2       -9.86      0.02      2.56           RANKING
   1     24     16       -9.86      0.03      2.55           RANKING
   1     25     41       -9.86      0.03      2.55           RANKING
   1     26      8       -9.86      0.06      2.54           RANKING
   1     27     50       -9.86      0.03      2.55           RANKING
   1     28     30       -9.86      0.05      2.55           RANKING
   1     29      4       -9.86      0.04      2.55           RANKING
   1     30     28       -9.86      0.06      2.55           RANKING
   1     31     45       -9.84      1.46      2.67           RANKING
   1     32     36       -9.84      1.45      2.67           RANKING
   1     33     17       -9.84      1.46      2.67           RANKING
   1     34     49       -9.84      1.44      2.75           RANKING
   1     35     42       -9.84      1.44      2.75           RANKING
   1     36     46       -9.84      1.44      2.74           RANKING
   1     37     32       -9.84      1.44      2.75           RANKING
   1     38      1       -9.84      1.45      2.74           RANKING
   1     39     48       -9.84      1.44      2.74           RANKING
   1     40     19       -9.84      1.44      2.75           RANKING
   1     41     18       -9.84      1.44      2.74           RANKING
   1     42     29       -9.84      1.43      2.75           RANKING
   1     43     39       -9.84      0.83      2.43           RANKING
   1     44     35       -9.83      1.46      2.67           RANKING
   1     45     14       -9.83      1.30      2.53           RANKING
   1     46     12       -9.83      1.46      2.68           RANKING
   1     47     44       -9.83      1.43      2.68           RANKING
   1     48     26       -9.83      0.88      2.42           RANKING
   1     49      6       -9.83      0.87      2.42           RANKING
   1     50     43       -9.83      0.87      2.43           RANKING
_______________________________________________________________________


	INFORMATION ENTROPY ANALYSIS FOR THIS CLUSTERING
	________________________________________________


Information entropy for this clustering = 0.00  (rmstol = 2.00 Angstrom)

_______________________________________________________________________


	STATISTICAL MECHANICAL ANALYSIS
	_______________________________


Partition function, Q =    50.84            at Temperature, T = 298.15 K
Free energy,        A ~ -2327.65 kcal/mol   at Temperature, T = 298.15 K
Internal energy,    U =    -9.85 kcal/mol   at Temperature, T = 298.15 K
Entropy,            S =     7.77 kcal/mol/K at Temperature, T = 298.15 K

_______________________________________________________________________


	LOWEST ENERGY DOCKED CONFORMATION from EACH CLUSTER
	___________________________________________________


Keeping original residue number (specified in the input PDBQ file) for outputting.

MODEL       40
USER    Run = 40
USER    Cluster Rank = 1
USER    Number of conformations in this cluster = 50
USER  
USER    RMSD from reference structure       = 2.556 A
USER  
USER    Estimated Free Energy of Binding    =   -9.86 kcal/mol  [=(1)+(2)+(3)-(4)]
USER    Estimated Inhibition Constant, Ki   =   58.90 nM (nanomolar)  [Temperature = 298.15 K]
USER    
USER    (1) Final Intermolecular Energy     =  -10.16 kcal/mol
USER        vdW + Hbond + desolv Energy     =   -9.18 kcal/mol
USER        Electrostatic Energy            =   -0.98 kcal/mol
USER    (2) Final Total Internal Energy     =   -0.32 kcal/mol
USER    (3) Torsional Free Energy           =   +0.30 kcal/mol
USER    (4) Unbound System's Energy  [=(2)] =   -0.32 kcal/mol
USER    
USER    
USER  
USER    DPF = g8_exoOA.dpf
USER    NEWDPF move	g8.pdbqt
USER    NEWDPF about	-0.615900 -0.183400 -0.288100
USER    NEWDPF tran0	-0.471579 -2.916671 0.242368
USER    NEWDPF axisangle0	0.885557 0.424826 -0.187915 98.594206
USER    NEWDPF quaternion0	0.671342 0.322061 -0.142459 0.652137
USER    NEWDPF dihe0	179.53 
USER  
USER                              x       y       z    vdW   Elec        q     RMS 
ATOM      1  C1  UNL     1      -0.746  -0.468   0.410 -1.14 -0.00    +0.009     2.556
ATOM      2  C2  UNL     1       0.750  -1.465  -1.339 -0.91 -0.00    +0.009     2.556
ATOM      3  C3  UNL     1       1.413  -1.557   1.078 -0.89 -0.00    +0.009     2.556
ATOM      4  C4  UNL     1      -1.438  -2.564  -0.784 -0.78 -0.03    +0.044     2.556
ATOM      5  C5  UNL     1      -0.772  -2.656   1.641 -0.78 -0.03    +0.044     2.556
ATOM      6  C6  UNL     1       0.728  -3.656  -0.115 -0.53 -0.03    +0.044     2.556
ATOM      7  C7  UNL     1      -0.715  -1.212  -0.937 -0.89 +0.01    -0.012     2.556
ATOM      8  C8  UNL     1      -0.047  -1.305   1.497 -0.88 +0.00    -0.012     2.556
ATOM      9  C9  UNL     1       1.459  -2.308  -0.264 -0.80 +0.01    -0.012     2.556
ATOM     10  C10 UNL     1      -0.732  -3.401   0.295 -0.48 -0.09    +0.129     2.556
ATOM     11  N14 UNL     1      -1.433  -4.703   0.439 -0.36 +0.07    -0.070     2.556
ATOM     12  C11 UNL     1      -1.953  -4.886   1.871 -0.33 -0.30    +0.272     2.556
ATOM     13  C12 UNL     1      -0.486  -5.868   0.123 -0.09 -0.28    +0.272     2.556
ATOM     14  C13 UNL     1      -2.629  -4.786  -0.519 -0.32 -0.30    +0.272     2.556
TER
ENDMDL


AVSFLD: # AVS field file
AVSFLD: #
AVSFLD: # Created by AutoDock
AVSFLD: #
AVSFLD: ndim=2           # number of dimensions in the field
AVSFLD: nspace=1         # number of physical coordinates
AVSFLD: veclen=7         # vector size
AVSFLD: dim1=14          # atoms
AVSFLD: dim2=1           # conformations
AVSFLD: data=Real       # data type (byte,integer,Real,double)
AVSFLD: field=uniform    # field coordinate layout
AVSFLD: label= x y z vdW Elec q RMS
AVSFLD: variable 1 file = g8_exoOA.dlg.pdb filetype = ascii offset = 5 stride = 12
AVSFLD: variable 2 file = g8_exoOA.dlg.pdb filetype = ascii offset = 6 stride = 12
AVSFLD: variable 3 file = g8_exoOA.dlg.pdb filetype = ascii offset = 7 stride = 12
AVSFLD: variable 4 file = g8_exoOA.dlg.pdb filetype = ascii offset = 8 stride = 12
AVSFLD: variable 5 file = g8_exoOA.dlg.pdb filetype = ascii offset = 9 stride = 12
AVSFLD: variable 6 file = g8_exoOA.dlg.pdb filetype = ascii offset = 10 stride = 12
AVSFLD: variable 7 file = g8_exoOA.dlg.pdb filetype = ascii offset = 11 stride = 12
AVSFLD: # end of file

>>> Closing the docking parameter file (DPF)...
This docking finished at:			12:19 41" p.m., 01/28/2021


________________________________________________________________________________

autodock4: Successful Completion on "amd8"

Real= 7m 25.80s,  CPU= 7m 25.49s,  System= 0.15s
________________________________________________________________________________
