# Supplementary material for: Binding free energy predictions in host-guest systems using Autodock4. A retrospective analysis on SAMPL6, SAMPL7 and SAMPL8 challenges
Source: J Comput Aided Mol Des. 2021 May 24;35(6):721–9. doi: 10.1007/s10822-021-00388-4 (PMC8141411; doi:10.1007/s10822-021-00388-4)
Supplement: Supplementary file 1 — Supplementary material 1 (ZIP 20409 kb) [file 10822_2021_388_MOESM1_ESM.zip › workspace/SAMPL7/exoOA/g1.pdb]

HETATM    1  C1  UNL     1      -4.744  -2.752   1.669  1.00 20.00           C
HETATM    2  C2  UNL     1       0.270  -1.012   0.165  1.00 20.00           C
HETATM    3  C3  UNL     1      -3.988  -1.948   2.732  1.00 20.00           C
HETATM    4  C4  UNL     1      -0.337  -1.593   1.433  1.00 20.00           C
HETATM    5  C5  UNL     1      -2.466  -2.052   2.711  1.00 20.00           C
HETATM    6  C6  UNL     1      -1.863  -1.507   1.413  1.00 20.00           C
HETATM    7  O7  UNL     1      -5.833  -2.228   1.297  1.00 20.00           O
HETATM    8  O8  UNL     1      -4.211  -3.835   1.302  1.00 20.00           O
HETATM    9  H9  UNL     1      -0.024   0.034   0.033  1.00 20.00           H
HETATM   10  H10 UNL     1       1.363  -1.061   0.196  1.00 20.00           H
HETATM   11  H11 UNL     1      -0.071  -1.574  -0.710  1.00 20.00           H
HETATM   12  H12 UNL     1      -4.348  -2.310   3.704  1.00 20.00           H
HETATM   13  H13 UNL     1      -4.283  -0.894   2.658  1.00 20.00           H
HETATM   14  H14 UNL     1      -0.024  -2.638   1.535  1.00 20.00           H
HETATM   15  H15 UNL     1       0.056  -1.050   2.301  1.00 20.00           H
HETATM   16  H16 UNL     1      -2.154  -3.093   2.859  1.00 20.00           H
HETATM   17  H17 UNL     1      -2.066  -1.480   3.558  1.00 20.00           H
HETATM   18  H18 UNL     1      -2.247  -2.070   0.554  1.00 20.00           H
HETATM   19  H19 UNL     1      -2.170  -0.463   1.277  1.00 20.00           H
TER      20      UNL     1 
CONECT    1    3    7    8
CONECT    2    4    9   10   11
CONECT    3    1    5   12   13
CONECT    4    2    6   14   15
CONECT    5    3    6   16   17
CONECT    6    4    5   18   19
CONECT    7    1
CONECT    8    1
CONECT    9    2
CONECT   10    2
CONECT   11    2
CONECT   12    3
CONECT   13    3
CONECT   14    4
CONECT   15    4
CONECT   16    5
CONECT   17    5
CONECT   18    6
CONECT   19    6
END
