# Supplementary material for: Binding free energy predictions in host-guest systems using Autodock4. A retrospective analysis on SAMPL6, SAMPL7 and SAMPL8 challenges
Source: J Comput Aided Mol Des. 2021 May 24;35(6):721–9. doi: 10.1007/s10822-021-00388-4 (PMC8141411; doi:10.1007/s10822-021-00388-4)
Supplement: Supplementary file 1 — Supplementary material 1 (ZIP 20409 kb) [file 10822_2021_388_MOESM1_ESM.zip › workspace/SAMPL7/exoOA/g7.pdbqt]

REMARK  1 active torsions:
REMARK  status: ('A' for Active; 'I' for Inactive)
REMARK    1  A    between atoms: C6_6  and  N11_11 
ROOT
HETATM    1  C1  UNL     1       0.714   1.280  -0.144  1.00 20.00     0.006 C 
HETATM    2  C2  UNL     1      -0.295  -0.779  -1.214  1.00 20.00     0.006 C 
HETATM    3  C3  UNL     1       0.275   0.780   1.232  1.00 20.00     0.034 C 
HETATM    4  C4  UNL     1      -0.734  -1.279   0.161  1.00 20.00     0.034 C 
HETATM    5  C5  UNL     1       0.947   0.119  -1.121  1.00 20.00    -0.019 C 
HETATM    6  C6  UNL     1      -0.958  -0.113   1.121  1.00 20.00     0.189 C 
HETATM    7  C7  UNL     1       1.335   0.647  -2.502  1.00 20.00     0.010 C 
ENDROOT
BRANCH   6   8
HETATM    8  N11 UNL     1      -1.282  -0.655   2.468  1.00 20.00    -0.074 N 
HETATM    9  C8  UNL     1      -2.518  -1.561   2.404  1.00 20.00     0.272 C 
HETATM   10  C9  UNL     1      -1.572   0.484   3.454  1.00 20.00     0.272 C 
HETATM   11  C10 UNL     1      -0.111  -1.479   3.017  1.00 20.00     0.272 C 
ENDBRANCH   6   8
TORSDOF 1
