# Supplementary material for: Binding free energy predictions in host-guest systems using Autodock4. A retrospective analysis on SAMPL6, SAMPL7 and SAMPL8 challenges
Source: J Comput Aided Mol Des. 2021 May 24;35(6):721–9. doi: 10.1007/s10822-021-00388-4 (PMC8141411; doi:10.1007/s10822-021-00388-4)
Supplement: Supplementary file 1 — Supplementary material 1 (ZIP 20409 kb) [file 10822_2021_388_MOESM1_ESM.zip › workspace/SAMPL7/exoOA/g4_exoOA.dlg]

          AutoDock 4.2 Release 4.2.6   
         (C) 1989-2012 The Scripps Research Institute
        AutoDock comes with ABSOLUTELY NO WARRANTY.
        AutoDock is free software, and you are welcome
        to redistribute it under certain conditions;
        for details type 'autodock4 -C'

                     main.cc  $Revision: 1.213 $

                   Compiled on Jul 18 2014 at 18:34:22


This file was created at:			11:40 36" a.m., 01/28/2021
                   on host:		"amd8"
Current Working Directory = "/home/procacci/tex/Tesi/casbarra2/workspace/SAMPL7/GDCC/exo2OA"

      ________________________________________________________________

                   SETTING UP DEFAULT PARAMETER LIBRARY
      ________________________________________________________________


Random number generator was seeded with values 21478, 1611830436.
Docking parameter file (DPF) used for this docking:		g4_exoOA.dpf
DPF> autodock_parameter_version 4.2       # used by autodock to validate parameter set

	Autodock parameter version 4.2.
DPF> outlev 1                             # diagnostic output level

Output Level = 1  ADT-COMPATIBLE OUTPUT DURING DOCKING.
DPF> intelec                              # calculate internal electrostatics

Electrostatic energies will be calculated for all non-bonds between moving atoms.
DPF> seed pid time                        # seeds for random generator

Random number generator was seeded with values 21478, 1611830436.
DPF> ligand_types C OA                    # atoms types in ligand

DPF> fld exoOA.maps.fld                   # grid_data_file

Opening Grid Map Dimensions file:		exoOA.maps.fld
Grid Point Spacing =				0.375 Angstroms

Even Number of User-specified Grid Points =	40 x-points
						40 y-points
						40 z-points

Coordinates of Central Grid Point of Maps =	(-0.001, -0.435, -0.003)
Macromolecule file used to create Grid Maps =	exoOA.pdbqt
Grid Parameter file used to create Grid Maps =	exoOA.gpf
Minimum coordinates in grid = (-7.501, -7.935, -7.503)
Maximum coordinates in grid = (7.499, 7.065, 7.497)

DPF> map exoOA.C.map                      # atom-specific affinity map

DPF> map exoOA.OA.map                     # atom-specific affinity map

DPF> elecmap exoOA.e.map                  # electrostatics map

DPF> desolvmap exoOA.d.map                # desolvation map

DPF> move g4.pdbqt                        # small molecule

1,4-interactions will be _ignored_ in the non-bonded internal energy calculation.

Ligand PDBQT file = "g4.pdbqt"

INPUT LIGAND PDBQT FILE:
________________________

INPUT-LIGAND-PDBQT: REMARK  5 active torsions:
INPUT-LIGAND-PDBQT: REMARK  status: ('A' for Active; 'I' for Inactive)
INPUT-LIGAND-PDBQT: REMARK    1  A    between atoms: C1_1  and  C7_7 
INPUT-LIGAND-PDBQT: REMARK    2  A    between atoms: C3_3  and  C8_8 
INPUT-LIGAND-PDBQT: REMARK    3  A    between atoms: C7_7  and  C9_9 
INPUT-LIGAND-PDBQT: REMARK    4  A    between atoms: C8_8  and  C10_10 
INPUT-LIGAND-PDBQT: REMARK    5  A    between atoms: C9_9  and  C10_10 
INPUT-LIGAND-PDBQT: ROOT
INPUT-LIGAND-PDBQT: HETATM    1  C9  UNL     1       0.008   4.190   4.739  1.00 20.00     0.008 C 
INPUT-LIGAND-PDBQT: ENDROOT
INPUT-LIGAND-PDBQT: BRANCH   1   2
INPUT-LIGAND-PDBQT: HETATM    2  C7  UNL     1       0.134   4.912   3.394  1.00 20.00     0.028 C 
INPUT-LIGAND-PDBQT: BRANCH   2   3
INPUT-LIGAND-PDBQT: HETATM    3  C1  UNL     1      -0.608   6.220   3.410  1.00 20.00    -0.025 C 
INPUT-LIGAND-PDBQT: HETATM    4  C2  UNL     1      -0.132   7.431   3.754  1.00 20.00    -0.091 C 
INPUT-LIGAND-PDBQT: HETATM    5  C4  UNL     1      -0.929   8.705   3.748  1.00 20.00     0.042 C 
INPUT-LIGAND-PDBQT: HETATM    6  C5  UNL     1       1.296   7.591   4.202  1.00 20.00     0.042 C 
INPUT-LIGAND-PDBQT: ENDBRANCH   2   3
INPUT-LIGAND-PDBQT: ENDBRANCH   1   2
INPUT-LIGAND-PDBQT: BRANCH   1   7
INPUT-LIGAND-PDBQT: HETATM    7  C10 UNL     1       0.696   2.808   4.760  1.00 20.00    -0.008 C 
INPUT-LIGAND-PDBQT: HETATM    8  C6  UNL     1      -0.143   1.747   4.039  1.00 20.00     0.010 C 
INPUT-LIGAND-PDBQT: BRANCH   7   9
INPUT-LIGAND-PDBQT: HETATM    9  C8  UNL     1       0.953   2.357   6.207  1.00 20.00     0.117 C 
INPUT-LIGAND-PDBQT: BRANCH   9  10
INPUT-LIGAND-PDBQT: HETATM   10  C3  UNL     1       2.170   2.975   6.907  1.00 20.00     0.172 C 
INPUT-LIGAND-PDBQT: HETATM   11  O11 UNL     1       2.297   2.644   8.120  1.00 20.00    -0.648 OA
INPUT-LIGAND-PDBQT: HETATM   12  O12 UNL     1       2.885   3.744   6.207  1.00 20.00    -0.648 OA
INPUT-LIGAND-PDBQT: ENDBRANCH   9  10
INPUT-LIGAND-PDBQT: ENDBRANCH   7   9
INPUT-LIGAND-PDBQT: ENDBRANCH   1   7
INPUT-LIGAND-PDBQT: TORSDOF 5
________________________________________________________________________________

Total charge on ligand                               =	-1.001 e
REMARK  5 active torsions:
REMARK  status: ('A' for Active; 'I' for Inactive)
REMARK    1  A    between atoms: C1_1  and  C7_7 
REMARK    2  A    between atoms: C3_3  and  C8_8 
REMARK    3  A    between atoms: C7_7  and  C9_9 
REMARK    4  A    between atoms: C8_8  and  C10_10 
REMARK    5  A    between atoms: C9_9  and  C10_10 


Number of Rotatable Bonds in Small Molecule =	5 torsions
Number of atoms in ligand:  12

Number of non-hydrogen atoms in ligand:  12

Number of vibrational degrees of freedom of ligand:  30


Number of torsional degrees of freedom = 5
Estimated loss of torsional free energy upon binding = +1.4915 kcal/mol


DPF> about 0.7189 4.6103 4.9572           # small molecule center

Small molecule center of rotation =	(+0.719, +4.610, +4.957)

DPF> tran0 random                         # initial coordinates/A or random

Initial translation =			(-2.658, 1.448, 3.610) Angstroms
DPF> quaternion0 random                   # initial orientation

Each run will begin with a new, random initial orientation.
Initial quaternion,  (x,y,z,w) =	( 0.482, 0.489, 0.231, 0.689 ),
DPF> dihe0 random                         # initial dihedrals (relative) or random

DPF> torsdof 5                            # torsional degrees of freedom

Number of torsional degrees of freedom = 5
Free energy coefficient for torsional degrees of freedom = 0.2983, the factory default value.

Estimated loss of torsional free energy upon binding = +1.4915 kcal/mol

DPF> rmstol 2.0                           # cluster_tolerance/A

Maximum RMS tolerance for conformational cluster analysis = 2.00 Angstroms
DPF> extnrg 1000.0                        # external grid energy

External grid energy (beyond grid map walls) = 1000.00

DPF> e0max 0.0 10000                      # max initial energy; max number of retries

Using user-specified maximum number of retries for simanneal initialization, 10000 retries.
If the simanneal initial energy is greater than e0max, 0.000,
then a new, random initial state will be created.

DPF> ga_pop_size 150                      # number of individuals in population

A population of 150 individuals will be used
DPF> ga_num_evals 2500000                 # maximum number of energy evaluations

There will be at most 2500000 function evaluations used.
DPF> ga_num_generations 27000             # maximum number of generations

The GA will run for at most 27000 generations.
DPF> ga_elitism 1                         # number of top individuals to survive to next generation

The 1 best will be preserved each GA generation.
DPF> ga_mutation_rate 0.02                # rate of gene mutation

The mutation rate is 0.020000.
DPF> ga_crossover_rate 0.8                # rate of crossover

The crossover rate is 0.800000.
DPF> ga_window_size 10                    # 

The GA's selection window is 10 generations.
DPF> ga_cauchy_alpha 0.0                  # Alpha parameter of Cauchy distribution

The alpha parameter (for the Cauchy distribution) is being set to 0.000000.
DPF> ga_cauchy_beta 1.0                   # Beta parameter Cauchy distribution

The beta parameter (for the Cauchy distribution) is being set to 1.000000.
DPF> set_ga                               # set the above parameters for GA or LGA

DPF> sw_max_its 300                       # iterations of Solis & Wets local search

Solis & Wets algorithms will perform at most 300 iterations.
DPF> sw_max_succ 4                        # consecutive successes before changing rho

Solis & Wets algorithms expand rho every 4 in a row successes.
DPF> sw_max_fail 4                        # consecutive failures before changing rho

Solis & Wets algorithms contract rho every 4 in a row failures.
DPF> sw_rho 1.0                           # size of local search space to sample

rho is set to 1.000000.
DPF> sw_lb_rho 0.01                       # lower bound on rho

rho will never get smaller than 0.010000.
DPF> ls_search_freq 0.06                  # probability of performing local search on individual

Local search will be performed with frequency 0.060000.
DPF> set_psw1                             # set the above pseudo-Solis & Wets parameters

Creating a new Local Search object using the pseudo-Solis-Wets algorithm (pSW1) with the current settings.

DPF> unbound_model bound               # state of unbound ligand

DPF> ga_run 50                            # do this many hybrid GA-LS runs

centering ligand on specified point: 0.719 4.610 4.957
Furthest true ligand atom from "about" center is 4.576 Angstroms (maxrad).
Number of requested GA dockings = 50 runs
Unbound model to be used is 'same as bound' [AutoDock 4.2 default].

	BEGINNING GENETIC ALGORITHM DOCKING 1 of 50
Run: 1 Seed: 669486985 1872736799 [ Run 1 of 50 GA/GALS ]
Beginning LAMARCKIAN GENETIC ALGORITHM (LGA), with a maximum of 2500000 energy evaluations.

Final-Value: -7.931


	FINAL GENETIC ALGORITHM DOCKED STATE
	_______________________________________________


Detailed state:  trans 0.680 -1.994 -0.175 quatxyzw 0.164280 -0.075181 0.945692 0.270235 center 0.719 4.610 4.957 ntor 5 79.3316 -10.3903 39.4395 89.1540 -28.9776
State:	  0.680  -1.994  -0.175   0.171 -0.078  0.982 148.643     79.33  -10.39   39.44   89.15  -28.98

DOCKED: MODEL        1
DOCKED: USER    Run = 1
DOCKED: USER    DPF = g4_exoOA.dpf
DOCKED: USER  
DOCKED: USER    Estimated Free Energy of Binding    =   -5.91 kcal/mol  [=(1)+(2)+(3)-(4)]
DOCKED: USER    Estimated Inhibition Constant, Ki   =   46.91 uM (micromolar)  [Temperature = 298.15 K]
DOCKED: USER    
DOCKED: USER    (1) Final Intermolecular Energy     =   -7.40 kcal/mol
DOCKED: USER        vdW + Hbond + desolv Energy     =   -8.05 kcal/mol
DOCKED: USER        Electrostatic Energy            =   +0.65 kcal/mol
DOCKED: USER    (2) Final Total Internal Energy     =   -0.53 kcal/mol
DOCKED: USER    (3) Torsional Free Energy           =   +1.49 kcal/mol
DOCKED: USER    (4) Unbound System's Energy  [=(2)] =   -0.53 kcal/mol
DOCKED: USER    
DOCKED: USER    
DOCKED: USER    NEWDPF move g4.pdbqt
DOCKED: USER    NEWDPF about 0.718900 4.610300 4.957200
DOCKED: USER    NEWDPF tran0 0.679929 -1.993882 -0.174896
DOCKED: USER    NEWDPF quaternion0 0.164280 -0.075181 0.945692 0.270235
DOCKED: USER    NEWDPF axisangle0 0.170628 -0.078086 0.982237 148.643442
DOCKED: USER    NEWDPF quat0 0.170628 -0.078086 0.982237 148.643442
DOCKED: USER    NEWDPF dihe0 79.33 -10.39 39.44 89.15 -28.98 
DOCKED: USER  keepresnum = 1 
DOCKED: USER  
DOCKED: REMARK  5 active torsions:
DOCKED: REMARK  status: ('A' for Active; 'I' for Inactive)
DOCKED: REMARK    1  A    between atoms: C1_1  and  C7_7 
DOCKED: REMARK    2  A    between atoms: C3_3  and  C8_8 
DOCKED: REMARK    3  A    between atoms: C7_7  and  C9_9 
DOCKED: REMARK    4  A    between atoms: C8_8  and  C10_10 
DOCKED: REMARK    5  A    between atoms: C9_9  and  C10_10 
DOCKED: USER                              x       y       z     vdW  Elec       q    Type
DOCKED: USER                           _______ _______ _______ _____ _____    ______ ____
DOCKED: ROOT
DOCKED: ATOM      1  C9  UNL     1       0.968  -1.247  -0.474 -0.93 -0.00    +0.008 C 
DOCKED: ENDROOT
DOCKED: BRANCH   1   2
DOCKED: ATOM      2  C7  UNL     1       0.745  -1.851  -1.864 -0.82 -0.01    +0.028 C 
DOCKED: BRANCH   2   3
DOCKED: ATOM      3  C1  UNL     1       0.238  -3.264  -1.766 -0.69 +0.02    -0.025 C 
DOCKED: ATOM      4  C2  UNL     1      -1.023  -3.670  -1.529 -0.57 +0.07    -0.091 C 
DOCKED: ATOM      5  C4  UNL     1      -1.466  -5.103  -1.443 -0.45 -0.05    +0.042 C 
DOCKED: ATOM      6  C5  UNL     1      -2.121  -2.664  -1.311 -0.70 -0.03    +0.042 C 
DOCKED: ENDBRANCH   2   3
DOCKED: ENDBRANCH   1   2
DOCKED: BRANCH   1   7
DOCKED: ATOM      7  C10 UNL     1      -0.248  -0.452   0.051 -1.20 +0.00    -0.008 C 
DOCKED: ATOM      8  C6  UNL     1       0.002   1.059   0.004 -1.13 -0.01    +0.010 C 
DOCKED: BRANCH   7   9
DOCKED: ATOM      9  C8  UNL     1      -0.581  -0.869   1.493 -0.70 -0.04    +0.117 C 
DOCKED: BRANCH   9  10
DOCKED: ATOM     10  C3  UNL     1      -0.468  -2.365   1.813 -0.66 -0.09    +0.172 C 
DOCKED: ATOM     11  O11 UNL     1      -1.577  -2.961   1.914 -0.14 +0.40    -0.648 OA
DOCKED: ATOM     12  O12 UNL     1       0.702  -2.818   1.952 -0.05 +0.38    -0.648 OA
DOCKED: ENDBRANCH   9  10
DOCKED: ENDBRANCH   7   9
DOCKED: ENDBRANCH   1   7
DOCKED: TORSDOF 5
DOCKED: TER
DOCKED: ENDMDL
________________________________________________________________________________


	BEGINNING GENETIC ALGORITHM DOCKING 2 of 50
Run: 2 Seed: 693291238 1343273416 [ Run 2 of 50 GA/GALS ]
Beginning LAMARCKIAN GENETIC ALGORITHM (LGA), with a maximum of 2500000 energy evaluations.

Final-Value: -7.938


	FINAL GENETIC ALGORITHM DOCKED STATE
	_______________________________________________


Detailed state:  trans 2.032 -1.697 0.136 quatxyzw -0.592111 -0.756026 -0.266305 0.083138 center 0.719 4.610 4.957 ntor 5 165.7786 174.7515 -16.3605 -97.2625 -64.4670
State:	  2.032  -1.697   0.136  -0.594 -0.759 -0.267 170.462    165.78  174.75  -16.36  -97.26  -64.47

DOCKED: MODEL        2
DOCKED: USER    Run = 2
DOCKED: USER    DPF = g4_exoOA.dpf
DOCKED: USER  
DOCKED: USER    Estimated Free Energy of Binding    =   -5.93 kcal/mol  [=(1)+(2)+(3)-(4)]
DOCKED: USER    Estimated Inhibition Constant, Ki   =   44.88 uM (micromolar)  [Temperature = 298.15 K]
DOCKED: USER    
DOCKED: USER    (1) Final Intermolecular Energy     =   -7.42 kcal/mol
DOCKED: USER        vdW + Hbond + desolv Energy     =   -7.93 kcal/mol
DOCKED: USER        Electrostatic Energy            =   +0.51 kcal/mol
DOCKED: USER    (2) Final Total Internal Energy     =   -0.52 kcal/mol
DOCKED: USER    (3) Torsional Free Energy           =   +1.49 kcal/mol
DOCKED: USER    (4) Unbound System's Energy  [=(2)] =   -0.52 kcal/mol
DOCKED: USER    
DOCKED: USER    
DOCKED: USER    NEWDPF move g4.pdbqt
DOCKED: USER    NEWDPF about 0.718900 4.610300 4.957200
DOCKED: USER    NEWDPF tran0 2.031512 -1.696501 0.136246
DOCKED: USER    NEWDPF quaternion0 -0.592111 -0.756026 -0.266305 0.083138
DOCKED: USER    NEWDPF axisangle0 -0.594168 -0.758652 -0.267230 170.462076
DOCKED: USER    NEWDPF quat0 -0.594168 -0.758652 -0.267230 170.462076
DOCKED: USER    NEWDPF dihe0 165.78 174.75 -16.36 -97.26 -64.47 
DOCKED: USER  keepresnum = 1 
DOCKED: USER  
DOCKED: REMARK  5 active torsions:
DOCKED: REMARK  status: ('A' for Active; 'I' for Inactive)
DOCKED: REMARK    1  A    between atoms: C1_1  and  C7_7 
DOCKED: REMARK    2  A    between atoms: C3_3  and  C8_8 
DOCKED: REMARK    3  A    between atoms: C7_7  and  C9_9 
DOCKED: REMARK    4  A    between atoms: C8_8  and  C10_10 
DOCKED: REMARK    5  A    between atoms: C9_9  and  C10_10 
DOCKED: USER                              x       y       z     vdW  Elec       q    Type
DOCKED: USER                           _______ _______ _______ _____ _____    ______ ____
DOCKED: ROOT
DOCKED: ATOM      1  C9  UNL     1       1.780  -2.497  -0.025 -0.72 -0.00    +0.008 C 
DOCKED: ENDROOT
DOCKED: BRANCH   1   2
DOCKED: ATOM      2  C7  UNL     1       1.765  -2.674   1.496 -0.78 -0.02    +0.028 C 
DOCKED: BRANCH   2   3
DOCKED: ATOM      3  C1  UNL     1       1.169  -4.000   1.881 -0.62 +0.02    -0.025 C 
DOCKED: ATOM      4  C2  UNL     1      -0.108  -4.261   2.216 -0.55 +0.08    -0.091 C 
DOCKED: ATOM      5  C4  UNL     1      -0.643  -5.614   2.592 -0.45 -0.05    +0.042 C 
DOCKED: ATOM      6  C5  UNL     1      -1.129  -3.156   2.250 -0.74 -0.03    +0.042 C 
DOCKED: ENDBRANCH   2   3
DOCKED: ENDBRANCH   1   2
DOCKED: BRANCH   1   7
DOCKED: ATOM      7  C10 UNL     1       0.417  -2.061  -0.605 -0.85 +0.00    -0.008 C 
DOCKED: ATOM      8  C6  UNL     1       0.129  -2.743  -1.946 -0.71 -0.01    +0.010 C 
DOCKED: BRANCH   7   9
DOCKED: ATOM      9  C8  UNL     1       0.375  -0.535  -0.790 -0.92 -0.05    +0.117 C 
DOCKED: BRANCH   9  10
DOCKED: ATOM     10  C3  UNL     1      -0.265   0.271   0.348 -1.01 -0.08    +0.172 C 
DOCKED: ATOM     11  O11 UNL     1      -0.999  -0.409   1.119 -0.18 +0.23    -0.648 OA
DOCKED: ATOM     12  O12 UNL     1      -0.001   1.505   0.373 -0.40 +0.40    -0.648 OA
DOCKED: ENDBRANCH   9  10
DOCKED: ENDBRANCH   7   9
DOCKED: ENDBRANCH   1   7
DOCKED: TORSDOF 5
DOCKED: TER
DOCKED: ENDMDL
________________________________________________________________________________


	BEGINNING GENETIC ALGORITHM DOCKING 3 of 50
Run: 3 Seed: 1591048218 265911670 [ Run 3 of 50 GA/GALS ]
Beginning LAMARCKIAN GENETIC ALGORITHM (LGA), with a maximum of 2500000 energy evaluations.

Final-Value: -7.905


	FINAL GENETIC ALGORITHM DOCKED STATE
	_______________________________________________


Detailed state:  trans -1.655 -1.524 -0.709 quatxyzw 0.537236 0.002553 -0.360836 0.762344 center 0.719 4.610 4.957 ntor 5 -179.3271 178.2397 10.2795 -157.7871 -23.4811
State:	 -1.655  -1.524  -0.709   0.830  0.004 -0.558 80.658   -179.33  178.24   10.28 -157.79  -23.48

DOCKED: MODEL        3
DOCKED: USER    Run = 3
DOCKED: USER    DPF = g4_exoOA.dpf
DOCKED: USER  
DOCKED: USER    Estimated Free Energy of Binding    =   -6.00 kcal/mol  [=(1)+(2)+(3)-(4)]
DOCKED: USER    Estimated Inhibition Constant, Ki   =   40.25 uM (micromolar)  [Temperature = 298.15 K]
DOCKED: USER    
DOCKED: USER    (1) Final Intermolecular Energy     =   -7.49 kcal/mol
DOCKED: USER        vdW + Hbond + desolv Energy     =   -8.04 kcal/mol
DOCKED: USER        Electrostatic Energy            =   +0.55 kcal/mol
DOCKED: USER    (2) Final Total Internal Energy     =   -0.42 kcal/mol
DOCKED: USER    (3) Torsional Free Energy           =   +1.49 kcal/mol
DOCKED: USER    (4) Unbound System's Energy  [=(2)] =   -0.42 kcal/mol
DOCKED: USER    
DOCKED: USER    
DOCKED: USER    NEWDPF move g4.pdbqt
DOCKED: USER    NEWDPF about 0.718900 4.610300 4.957200
DOCKED: USER    NEWDPF tran0 -1.654717 -1.524086 -0.708782
DOCKED: USER    NEWDPF quaternion0 0.537236 0.002553 -0.360836 0.762344
DOCKED: USER    NEWDPF axisangle0 0.830129 0.003945 -0.557558 80.657500
DOCKED: USER    NEWDPF quat0 0.830129 0.003945 -0.557558 80.657500
DOCKED: USER    NEWDPF dihe0 -179.33 178.24 10.28 -157.79 -23.48 
DOCKED: USER  keepresnum = 1 
DOCKED: USER  
DOCKED: REMARK  5 active torsions:
DOCKED: REMARK  status: ('A' for Active; 'I' for Inactive)
DOCKED: REMARK    1  A    between atoms: C1_1  and  C7_7 
DOCKED: REMARK    2  A    between atoms: C3_3  and  C8_8 
DOCKED: REMARK    3  A    between atoms: C7_7  and  C9_9 
DOCKED: REMARK    4  A    between atoms: C8_8  and  C10_10 
DOCKED: REMARK    5  A    between atoms: C9_9  and  C10_10 
DOCKED: USER                              x       y       z     vdW  Elec       q    Type
DOCKED: USER                           _______ _______ _______ _____ _____    ______ ____
DOCKED: ROOT
DOCKED: ATOM      1  C9  UNL     1      -1.865  -2.164  -0.183 -0.79 -0.00    +0.008 C 
DOCKED: ENDROOT
DOCKED: BRANCH   1   2
DOCKED: ATOM      2  C7  UNL     1      -1.640  -3.076  -1.393 -0.72 -0.02    +0.028 C 
DOCKED: BRANCH   2   3
DOCKED: ATOM      3  C1  UNL     1      -0.432  -3.949  -1.196 -0.55 +0.02    -0.025 C 
DOCKED: ATOM      4  C2  UNL     1       0.839  -3.687  -1.555 -0.59 +0.07    -0.091 C 
DOCKED: ATOM      5  C4  UNL     1       2.006  -4.606  -1.328 -0.52 -0.04    +0.042 C 
DOCKED: ATOM      6  C5  UNL     1       1.185  -2.401  -2.255 -0.73 -0.02    +0.042 C 
DOCKED: ENDBRANCH   2   3
DOCKED: ENDBRANCH   1   2
DOCKED: BRANCH   1   7
DOCKED: ATOM      7  C10 UNL     1      -0.608  -1.991   0.696 -0.87 +0.00    -0.008 C 
DOCKED: ATOM      8  C6  UNL     1      -0.665  -2.876   1.946 -0.80 -0.01    +0.010 C 
DOCKED: BRANCH   7   9
DOCKED: ATOM      9  C8  UNL     1      -0.446  -0.522   1.120 -0.91 -0.05    +0.117 C 
DOCKED: BRANCH   9  10
DOCKED: ATOM     10  C3  UNL     1      -0.080   0.471   0.009 -1.01 -0.08    +0.172 C 
DOCKED: ATOM     11  O11 UNL     1       0.115  -0.060  -1.121 -0.20 +0.26    -0.648 OA
DOCKED: ATOM     12  O12 UNL     1      -0.001   1.684   0.349 -0.34 +0.42    -0.648 OA
DOCKED: ENDBRANCH   9  10
DOCKED: ENDBRANCH   7   9
DOCKED: ENDBRANCH   1   7
DOCKED: TORSDOF 5
DOCKED: TER
DOCKED: ENDMDL
________________________________________________________________________________


	BEGINNING GENETIC ALGORITHM DOCKING 4 of 50
Run: 4 Seed: 1134518699 110699924 [ Run 4 of 50 GA/GALS ]
Beginning LAMARCKIAN GENETIC ALGORITHM (LGA), with a maximum of 2500000 energy evaluations.

Final-Value: -7.801


	FINAL GENETIC ALGORITHM DOCKED STATE
	_______________________________________________


Detailed state:  trans 0.702 -3.133 0.045 quatxyzw 0.456271 0.803892 -0.381536 0.001831 center 0.719 4.610 4.957 ntor 5 -58.9985 -152.8827 8.0584 137.7135 -18.8211
State:	  0.702  -3.133   0.045   0.456  0.804 -0.382 179.790    -59.00 -152.88    8.06  137.71  -18.82

DOCKED: MODEL        4
DOCKED: USER    Run = 4
DOCKED: USER    DPF = g4_exoOA.dpf
DOCKED: USER  
DOCKED: USER    Estimated Free Energy of Binding    =   -5.80 kcal/mol  [=(1)+(2)+(3)-(4)]
DOCKED: USER    Estimated Inhibition Constant, Ki   =   55.77 uM (micromolar)  [Temperature = 298.15 K]
DOCKED: USER    
DOCKED: USER    (1) Final Intermolecular Energy     =   -7.29 kcal/mol
DOCKED: USER        vdW + Hbond + desolv Energy     =   -7.86 kcal/mol
DOCKED: USER        Electrostatic Energy            =   +0.57 kcal/mol
DOCKED: USER    (2) Final Total Internal Energy     =   -0.51 kcal/mol
DOCKED: USER    (3) Torsional Free Energy           =   +1.49 kcal/mol
DOCKED: USER    (4) Unbound System's Energy  [=(2)] =   -0.51 kcal/mol
DOCKED: USER    
DOCKED: USER    
DOCKED: USER    NEWDPF move g4.pdbqt
DOCKED: USER    NEWDPF about 0.718900 4.610300 4.957200
DOCKED: USER    NEWDPF tran0 0.701521 -3.132542 0.045101
DOCKED: USER    NEWDPF quaternion0 0.456271 0.803892 -0.381536 0.001831
DOCKED: USER    NEWDPF axisangle0 0.456272 0.803894 -0.381537 179.790240
DOCKED: USER    NEWDPF quat0 0.456272 0.803894 -0.381537 179.790240
DOCKED: USER    NEWDPF dihe0 -59.00 -152.88 8.06 137.71 -18.82 
DOCKED: USER  keepresnum = 1 
DOCKED: USER  
DOCKED: REMARK  5 active torsions:
DOCKED: REMARK  status: ('A' for Active; 'I' for Inactive)
DOCKED: REMARK    1  A    between atoms: C1_1  and  C7_7 
DOCKED: REMARK    2  A    between atoms: C3_3  and  C8_8 
DOCKED: REMARK    3  A    between atoms: C7_7  and  C9_9 
DOCKED: REMARK    4  A    between atoms: C8_8  and  C10_10 
DOCKED: REMARK    5  A    between atoms: C9_9  and  C10_10 
DOCKED: USER                              x       y       z     vdW  Elec       q    Type
DOCKED: USER                           _______ _______ _______ _____ _____    ______ ____
DOCKED: ROOT
DOCKED: ATOM      1  C9  UNL     1       0.885  -3.644   0.704 -0.62 -0.01    +0.008 C 
DOCKED: ENDROOT
DOCKED: BRANCH   1   2
DOCKED: ATOM      2  C7  UNL     1       1.813  -2.518   1.170 -0.83 -0.02    +0.028 C 
DOCKED: BRANCH   2   3
DOCKED: ATOM      3  C1  UNL     1       1.117  -1.186   1.114 -0.87 +0.01    -0.025 C 
DOCKED: ATOM      4  C2  UNL     1       0.624  -0.560   0.029 -1.02 +0.04    -0.091 C 
DOCKED: ATOM      5  C4  UNL     1      -0.064   0.776   0.042 -1.16 -0.02    +0.042 C 
DOCKED: ATOM      6  C5  UNL     1       0.750  -1.184  -1.335 -0.83 -0.02    +0.042 C 
DOCKED: ENDBRANCH   2   3
DOCKED: ENDBRANCH   1   2
DOCKED: BRANCH   1   7
DOCKED: ATOM      7  C10 UNL     1      -0.535  -3.556   1.301 -0.66 +0.01    -0.008 C 
DOCKED: ATOM      8  C6  UNL     1      -0.683  -4.441   2.544 -0.56 -0.01    +0.010 C 
DOCKED: BRANCH   7   9
DOCKED: ATOM      9  C8  UNL     1      -1.585  -3.966   0.256 -0.50 -0.10    +0.117 C 
DOCKED: BRANCH   9  10
DOCKED: ATOM     10  C3  UNL     1      -1.818  -2.983  -0.898 -0.61 -0.12    +0.172 C 
DOCKED: ATOM     11  O11 UNL     1      -1.522  -3.439  -2.039 -0.08 +0.50    -0.648 OA
DOCKED: ATOM     12  O12 UNL     1      -2.256  -1.843  -0.580 -0.14 +0.30    -0.648 OA
DOCKED: ENDBRANCH   9  10
DOCKED: ENDBRANCH   7   9
DOCKED: ENDBRANCH   1   7
DOCKED: TORSDOF 5
DOCKED: TER
DOCKED: ENDMDL
________________________________________________________________________________


	BEGINNING GENETIC ALGORITHM DOCKING 5 of 50
Run: 5 Seed: 20591661 171505231 [ Run 5 of 50 GA/GALS ]
Beginning LAMARCKIAN GENETIC ALGORITHM (LGA), with a maximum of 2500000 energy evaluations.

Final-Value: -7.880


	FINAL GENETIC ALGORITHM DOCKED STATE
	_______________________________________________


Detailed state:  trans 0.817 -1.611 -1.561 quatxyzw 0.589021 0.613720 0.152965 0.502995 center 0.719 4.610 4.957 ntor 5 -61.2016 174.8906 3.4793 -160.0715 -32.1247
State:	  0.817  -1.611  -1.561   0.682  0.710  0.177 119.603    -61.20  174.89    3.48 -160.07  -32.12

DOCKED: MODEL        5
DOCKED: USER    Run = 5
DOCKED: USER    DPF = g4_exoOA.dpf
DOCKED: USER  
DOCKED: USER    Estimated Free Energy of Binding    =   -5.84 kcal/mol  [=(1)+(2)+(3)-(4)]
DOCKED: USER    Estimated Inhibition Constant, Ki   =   52.27 uM (micromolar)  [Temperature = 298.15 K]
DOCKED: USER    
DOCKED: USER    (1) Final Intermolecular Energy     =   -7.33 kcal/mol
DOCKED: USER        vdW + Hbond + desolv Energy     =   -7.79 kcal/mol
DOCKED: USER        Electrostatic Energy            =   +0.46 kcal/mol
DOCKED: USER    (2) Final Total Internal Energy     =   -0.55 kcal/mol
DOCKED: USER    (3) Torsional Free Energy           =   +1.49 kcal/mol
DOCKED: USER    (4) Unbound System's Energy  [=(2)] =   -0.55 kcal/mol
DOCKED: USER    
DOCKED: USER    
DOCKED: USER    NEWDPF move g4.pdbqt
DOCKED: USER    NEWDPF about 0.718900 4.610300 4.957200
DOCKED: USER    NEWDPF tran0 0.816795 -1.610822 -1.560847
DOCKED: USER    NEWDPF quaternion0 0.589021 0.613720 0.152965 0.502995
DOCKED: USER    NEWDPF axisangle0 0.681509 0.710086 0.176983 119.603337
DOCKED: USER    NEWDPF quat0 0.681509 0.710086 0.176983 119.603337
DOCKED: USER    NEWDPF dihe0 -61.20 174.89 3.48 -160.07 -32.12 
DOCKED: USER  keepresnum = 1 
DOCKED: USER  
DOCKED: REMARK  5 active torsions:
DOCKED: REMARK  status: ('A' for Active; 'I' for Inactive)
DOCKED: REMARK    1  A    between atoms: C1_1  and  C7_7 
DOCKED: REMARK    2  A    between atoms: C3_3  and  C8_8 
DOCKED: REMARK    3  A    between atoms: C7_7  and  C9_9 
DOCKED: REMARK    4  A    between atoms: C8_8  and  C10_10 
DOCKED: REMARK    5  A    between atoms: C9_9  and  C10_10 
DOCKED: USER                              x       y       z     vdW  Elec       q    Type
DOCKED: USER                           _______ _______ _______ _____ _____    ______ ____
DOCKED: ROOT
DOCKED: ATOM      1  C9  UNL     1       0.402  -2.295  -1.860 -0.81 -0.00    +0.008 C 
DOCKED: ENDROOT
DOCKED: BRANCH   1   2
DOCKED: ATOM      2  C7  UNL     1       1.648  -3.085  -1.450 -0.65 -0.02    +0.028 C 
DOCKED: BRANCH   2   3
DOCKED: ATOM      3  C1  UNL     1       1.365  -3.964  -0.263 -0.57 +0.02    -0.025 C 
DOCKED: ATOM      4  C2  UNL     1       1.574  -3.683   1.036 -0.61 +0.07    -0.091 C 
DOCKED: ATOM      5  C4  UNL     1       1.269  -4.609   2.179 -0.49 -0.04    +0.042 C 
DOCKED: ATOM      6  C5  UNL     1       2.170  -2.363   1.445 -0.73 -0.02    +0.042 C 
DOCKED: ENDBRANCH   2   3
DOCKED: ENDBRANCH   1   2
DOCKED: BRANCH   1   7
DOCKED: ATOM      7  C10 UNL     1      -0.682  -2.245  -0.761 -0.82 +0.00    -0.008 C 
DOCKED: ATOM      8  C6  UNL     1      -1.905  -3.091  -1.134 -0.77 -0.01    +0.010 C 
DOCKED: BRANCH   7   9
DOCKED: ATOM      9  C8  UNL     1      -1.124  -0.795  -0.507 -0.80 -0.05    +0.117 C 
DOCKED: BRANCH   9  10
DOCKED: ATOM     10  C3  UNL     1      -0.156   0.081   0.299 -1.01 -0.08    +0.172 C 
DOCKED: ATOM     11  O11 UNL     1       0.339   1.045  -0.351 -0.34 +0.35    -0.648 OA
DOCKED: ATOM     12  O12 UNL     1       0.045  -0.266   1.496 -0.19 +0.23    -0.648 OA
DOCKED: ENDBRANCH   9  10
DOCKED: ENDBRANCH   7   9
DOCKED: ENDBRANCH   1   7
DOCKED: TORSDOF 5
DOCKED: TER
DOCKED: ENDMDL
________________________________________________________________________________


	BEGINNING GENETIC ALGORITHM DOCKING 6 of 50
Run: 6 Seed: 813885410 1706388535 [ Run 6 of 50 GA/GALS ]
Beginning LAMARCKIAN GENETIC ALGORITHM (LGA), with a maximum of 2500000 energy evaluations.

Final-Value: -7.790


	FINAL GENETIC ALGORITHM DOCKED STATE
	_______________________________________________


Detailed state:  trans -0.203 -3.533 -1.377 quatxyzw 0.865347 -0.146723 0.474954 -0.063766 center 0.719 4.610 4.957 ntor 5 108.1618 12.3409 -115.3527 93.9187 164.8983
State:	 -0.203  -3.533  -1.377   0.867 -0.147  0.476 -172.688    108.16   12.34 -115.35   93.92  164.90

DOCKED: MODEL        6
DOCKED: USER    Run = 6
DOCKED: USER    DPF = g4_exoOA.dpf
DOCKED: USER  
DOCKED: USER    Estimated Free Energy of Binding    =   -5.85 kcal/mol  [=(1)+(2)+(3)-(4)]
DOCKED: USER    Estimated Inhibition Constant, Ki   =   51.59 uM (micromolar)  [Temperature = 298.15 K]
DOCKED: USER    
DOCKED: USER    (1) Final Intermolecular Energy     =   -7.34 kcal/mol
DOCKED: USER        vdW + Hbond + desolv Energy     =   -7.84 kcal/mol
DOCKED: USER        Electrostatic Energy            =   +0.50 kcal/mol
DOCKED: USER    (2) Final Total Internal Energy     =   -0.45 kcal/mol
DOCKED: USER    (3) Torsional Free Energy           =   +1.49 kcal/mol
DOCKED: USER    (4) Unbound System's Energy  [=(2)] =   -0.45 kcal/mol
DOCKED: USER    
DOCKED: USER    
DOCKED: USER    NEWDPF move g4.pdbqt
DOCKED: USER    NEWDPF about 0.718900 4.610300 4.957200
DOCKED: USER    NEWDPF tran0 -0.202750 -3.532816 -1.376733
DOCKED: USER    NEWDPF quaternion0 0.865347 -0.146723 0.474954 -0.063766
DOCKED: USER    NEWDPF axisangle0 0.867111 -0.147022 0.475923 -172.688046
DOCKED: USER    NEWDPF quat0 0.867111 -0.147022 0.475923 -172.688046
DOCKED: USER    NEWDPF dihe0 108.16 12.34 -115.35 93.92 164.90 
DOCKED: USER  keepresnum = 1 
DOCKED: USER  
DOCKED: REMARK  5 active torsions:
DOCKED: REMARK  status: ('A' for Active; 'I' for Inactive)
DOCKED: REMARK    1  A    between atoms: C1_1  and  C7_7 
DOCKED: REMARK    2  A    between atoms: C3_3  and  C8_8 
DOCKED: REMARK    3  A    between atoms: C7_7  and  C9_9 
DOCKED: REMARK    4  A    between atoms: C8_8  and  C10_10 
DOCKED: REMARK    5  A    between atoms: C9_9  and  C10_10 
DOCKED: USER                              x       y       z     vdW  Elec       q    Type
DOCKED: USER                           _______ _______ _______ _____ _____    ______ ____
DOCKED: ROOT
DOCKED: ATOM      1  C9  UNL     1      -0.605  -2.942  -1.844 -0.67 -0.01    +0.008 C 
DOCKED: ENDROOT
DOCKED: BRANCH   1   2
DOCKED: ATOM      2  C7  UNL     1      -1.849  -3.316  -1.032 -0.72 -0.02    +0.028 C 
DOCKED: BRANCH   2   3
DOCKED: ATOM      3  C1  UNL     1      -1.520  -4.334   0.025 -0.53 +0.02    -0.025 C 
DOCKED: ATOM      4  C2  UNL     1      -1.361  -4.126   1.345 -0.55 +0.08    -0.091 C 
DOCKED: ATOM      5  C4  UNL     1      -1.032  -5.192   2.352 -0.48 -0.05    +0.042 C 
DOCKED: ATOM      6  C5  UNL     1      -1.495  -2.743   1.922 -0.75 -0.02    +0.042 C 
DOCKED: ENDBRANCH   2   3
DOCKED: ENDBRANCH   1   2
DOCKED: BRANCH   1   7
DOCKED: ATOM      7  C10 UNL     1       0.194  -1.769  -1.237 -0.89 +0.00    -0.008 C 
DOCKED: ATOM      8  C6  UNL     1       1.222  -2.256  -0.210 -0.82 -0.01    +0.010 C 
DOCKED: BRANCH   7   9
DOCKED: ATOM      9  C8  UNL     1      -0.754  -0.761  -0.569 -0.89 -0.05    +0.117 C 
DOCKED: BRANCH   9  10
DOCKED: ATOM     10  C3  UNL     1      -0.106   0.266   0.369 -1.02 -0.08    +0.172 C 
DOCKED: ATOM     11  O11 UNL     1       0.225  -0.196   1.498 -0.15 +0.23    -0.648 OA
DOCKED: ATOM     12  O12 UNL     1       0.007   1.439  -0.081 -0.38 +0.39    -0.648 OA
DOCKED: ENDBRANCH   9  10
DOCKED: ENDBRANCH   7   9
DOCKED: ENDBRANCH   1   7
DOCKED: TORSDOF 5
DOCKED: TER
DOCKED: ENDMDL
________________________________________________________________________________


	BEGINNING GENETIC ALGORITHM DOCKING 7 of 50
Run: 7 Seed: 944233748 1332325097 [ Run 7 of 50 GA/GALS ]
Beginning LAMARCKIAN GENETIC ALGORITHM (LGA), with a maximum of 2500000 energy evaluations.

Final-Value: -7.635


	FINAL GENETIC ALGORITHM DOCKED STATE
	_______________________________________________


Detailed state:  trans 0.330 -2.312 -2.146 quatxyzw 0.688828 0.612476 -0.301328 0.244109 center 0.719 4.610 4.957 ntor 5 -170.3537 -171.2618 -48.7904 -74.5762 -98.3696
State:	  0.330  -2.312  -2.146   0.710  0.632 -0.311 151.742   -170.35 -171.26  -48.79  -74.58  -98.37

DOCKED: MODEL        7
DOCKED: USER    Run = 7
DOCKED: USER    DPF = g4_exoOA.dpf
DOCKED: USER  
DOCKED: USER    Estimated Free Energy of Binding    =   -5.66 kcal/mol  [=(1)+(2)+(3)-(4)]
DOCKED: USER    Estimated Inhibition Constant, Ki   =   70.89 uM (micromolar)  [Temperature = 298.15 K]
DOCKED: USER    
DOCKED: USER    (1) Final Intermolecular Energy     =   -7.15 kcal/mol
DOCKED: USER        vdW + Hbond + desolv Energy     =   -7.65 kcal/mol
DOCKED: USER        Electrostatic Energy            =   +0.50 kcal/mol
DOCKED: USER    (2) Final Total Internal Energy     =   -0.48 kcal/mol
DOCKED: USER    (3) Torsional Free Energy           =   +1.49 kcal/mol
DOCKED: USER    (4) Unbound System's Energy  [=(2)] =   -0.48 kcal/mol
DOCKED: USER    
DOCKED: USER    
DOCKED: USER    NEWDPF move g4.pdbqt
DOCKED: USER    NEWDPF about 0.718900 4.610300 4.957200
DOCKED: USER    NEWDPF tran0 0.330085 -2.312425 -2.145925
DOCKED: USER    NEWDPF quaternion0 0.688828 0.612476 -0.301328 0.244109
DOCKED: USER    NEWDPF axisangle0 0.710317 0.631583 -0.310729 151.741588
DOCKED: USER    NEWDPF quat0 0.710317 0.631583 -0.310729 151.741588
DOCKED: USER    NEWDPF dihe0 -170.35 -171.26 -48.79 -74.58 -98.37 
DOCKED: USER  keepresnum = 1 
DOCKED: USER  
DOCKED: REMARK  5 active torsions:
DOCKED: REMARK  status: ('A' for Active; 'I' for Inactive)
DOCKED: REMARK    1  A    between atoms: C1_1  and  C7_7 
DOCKED: REMARK    2  A    between atoms: C3_3  and  C8_8 
DOCKED: REMARK    3  A    between atoms: C7_7  and  C9_9 
DOCKED: REMARK    4  A    between atoms: C8_8  and  C10_10 
DOCKED: REMARK    5  A    between atoms: C9_9  and  C10_10 
DOCKED: USER                              x       y       z     vdW  Elec       q    Type
DOCKED: USER                           _______ _______ _______ _____ _____    ______ ____
DOCKED: ROOT
DOCKED: ATOM      1  C9  UNL     1       0.145  -2.955  -1.614 -0.74 -0.01    +0.008 C 
DOCKED: ENDROOT
DOCKED: BRANCH   1   2
DOCKED: ATOM      2  C7  UNL     1       1.617  -2.880  -1.198 -0.66 -0.02    +0.028 C 
DOCKED: BRANCH   2   3
DOCKED: ATOM      3  C1  UNL     1       2.027  -4.110  -0.435 -0.58 +0.02    -0.025 C 
DOCKED: ATOM      4  C2  UNL     1       1.811  -4.381   0.865 -0.53 +0.08    -0.091 C 
DOCKED: ATOM      5  C4  UNL     1       2.248  -5.634   1.570 -0.41 -0.05    +0.042 C 
DOCKED: ATOM      6  C5  UNL     1       1.095  -3.390   1.743 -0.65 -0.03    +0.042 C 
DOCKED: ENDBRANCH   2   3
DOCKED: ENDBRANCH   1   2
DOCKED: BRANCH   1   7
DOCKED: ATOM      7  C10 UNL     1      -0.786  -2.093  -0.734 -0.85 +0.00    -0.008 C 
DOCKED: ATOM      8  C6  UNL     1      -2.259  -2.281  -1.115 -0.81 -0.01    +0.010 C 
DOCKED: BRANCH   7   9
DOCKED: ATOM      9  C8  UNL     1      -0.415  -0.606  -0.853 -0.78 -0.05    +0.117 C 
DOCKED: BRANCH   9  10
DOCKED: ATOM     10  C3  UNL     1      -0.185   0.146   0.464 -1.00 -0.08    +0.172 C 
DOCKED: ATOM     11  O11 UNL     1      -0.227  -0.584   1.495 -0.20 +0.24    -0.648 OA
DOCKED: ATOM     12  O12 UNL     1       0.000   1.390   0.371 -0.43 +0.39    -0.648 OA
DOCKED: ENDBRANCH   9  10
DOCKED: ENDBRANCH   7   9
DOCKED: ENDBRANCH   1   7
DOCKED: TORSDOF 5
DOCKED: TER
DOCKED: ENDMDL
________________________________________________________________________________


	BEGINNING GENETIC ALGORITHM DOCKING 8 of 50
Run: 8 Seed: 390854617 582939924 [ Run 8 of 50 GA/GALS ]
Beginning LAMARCKIAN GENETIC ALGORITHM (LGA), with a maximum of 2500000 energy evaluations.

Final-Value: -7.659


	FINAL GENETIC ALGORITHM DOCKED STATE
	_______________________________________________


Detailed state:  trans 1.248 -3.263 0.555 quatxyzw 0.079173 -0.302174 0.893589 0.322368 center 0.719 4.610 4.957 ntor 5 120.8981 13.5527 13.1394 76.3983 -177.5903
State:	  1.248  -3.263   0.555   0.084 -0.319  0.944 142.388    120.90   13.55   13.14   76.40 -177.59

DOCKED: MODEL        8
DOCKED: USER    Run = 8
DOCKED: USER    DPF = g4_exoOA.dpf
DOCKED: USER  
DOCKED: USER    Estimated Free Energy of Binding    =   -5.74 kcal/mol  [=(1)+(2)+(3)-(4)]
DOCKED: USER    Estimated Inhibition Constant, Ki   =   62.12 uM (micromolar)  [Temperature = 298.15 K]
DOCKED: USER    
DOCKED: USER    (1) Final Intermolecular Energy     =   -7.23 kcal/mol
DOCKED: USER        vdW + Hbond + desolv Energy     =   -7.68 kcal/mol
DOCKED: USER        Electrostatic Energy            =   +0.45 kcal/mol
DOCKED: USER    (2) Final Total Internal Energy     =   -0.43 kcal/mol
DOCKED: USER    (3) Torsional Free Energy           =   +1.49 kcal/mol
DOCKED: USER    (4) Unbound System's Energy  [=(2)] =   -0.43 kcal/mol
DOCKED: USER    
DOCKED: USER    
DOCKED: USER    NEWDPF move g4.pdbqt
DOCKED: USER    NEWDPF about 0.718900 4.610300 4.957200
DOCKED: USER    NEWDPF tran0 1.248390 -3.262652 0.555179
DOCKED: USER    NEWDPF quaternion0 0.079173 -0.302174 0.893589 0.322368
DOCKED: USER    NEWDPF axisangle0 0.083638 -0.319216 0.943984 142.387649
DOCKED: USER    NEWDPF quat0 0.083638 -0.319216 0.943984 142.387649
DOCKED: USER    NEWDPF dihe0 120.90 13.55 13.14 76.40 -177.59 
DOCKED: USER  keepresnum = 1 
DOCKED: USER  
DOCKED: REMARK  5 active torsions:
DOCKED: REMARK  status: ('A' for Active; 'I' for Inactive)
DOCKED: REMARK    1  A    between atoms: C1_1  and  C7_7 
DOCKED: REMARK    2  A    between atoms: C3_3  and  C8_8 
DOCKED: REMARK    3  A    between atoms: C7_7  and  C9_9 
DOCKED: REMARK    4  A    between atoms: C8_8  and  C10_10 
DOCKED: REMARK    5  A    between atoms: C9_9  and  C10_10 
DOCKED: USER                              x       y       z     vdW  Elec       q    Type
DOCKED: USER                           _______ _______ _______ _____ _____    ______ ____
DOCKED: ROOT
DOCKED: ATOM      1  C9  UNL     1       1.507  -2.456   0.666 -0.84 -0.00    +0.008 C 
DOCKED: ENDROOT
DOCKED: BRANCH   1   2
DOCKED: ATOM      2  C7  UNL     1       1.338  -2.317  -0.850 -0.77 -0.02    +0.028 C 
DOCKED: BRANCH   2   3
DOCKED: ATOM      3  C1  UNL     1       1.199  -3.664  -1.505 -0.67 +0.02    -0.025 C 
DOCKED: ATOM      4  C2  UNL     1       0.077  -4.236  -1.979 -0.52 +0.08    -0.091 C 
DOCKED: ATOM      5  C4  UNL     1       0.006  -5.591  -2.626 -0.42 -0.06    +0.042 C 
DOCKED: ATOM      6  C5  UNL     1      -1.246  -3.526  -1.872 -0.61 -0.03    +0.042 C 
DOCKED: ENDBRANCH   2   3
DOCKED: ENDBRANCH   1   2
DOCKED: BRANCH   1   7
DOCKED: ATOM      7  C10 UNL     1       0.248  -2.053   1.463 -0.86 +0.00    -0.008 C 
DOCKED: ATOM      8  C6  UNL     1      -0.494  -3.279   2.006 -0.74 -0.01    +0.010 C 
DOCKED: BRANCH   7   9
DOCKED: ATOM      9  C8  UNL     1      -0.706  -1.230   0.582 -0.88 -0.05    +0.117 C 
DOCKED: BRANCH   9  10
DOCKED: ATOM     10  C3  UNL     1      -0.201   0.148   0.135 -1.01 -0.08    +0.172 C 
DOCKED: ATOM     11  O11 UNL     1      -0.001   0.961   1.082 -0.23 +0.32    -0.648 OA
DOCKED: ATOM     12  O12 UNL     1      -0.061   0.315  -1.108 -0.14 +0.27    -0.648 OA
DOCKED: ENDBRANCH   9  10
DOCKED: ENDBRANCH   7   9
DOCKED: ENDBRANCH   1   7
DOCKED: TORSDOF 5
DOCKED: TER
DOCKED: ENDMDL
________________________________________________________________________________


	BEGINNING GENETIC ALGORITHM DOCKING 9 of 50
Run: 9 Seed: 985302876 1375392533 [ Run 9 of 50 GA/GALS ]
Beginning LAMARCKIAN GENETIC ALGORITHM (LGA), with a maximum of 2500000 energy evaluations.

Final-Value: -7.874


	FINAL GENETIC ALGORITHM DOCKED STATE
	_______________________________________________


Detailed state:  trans -0.117 -0.349 -1.432 quatxyzw -0.688107 -0.486863 0.257250 -0.472542 center 0.719 4.610 4.957 ntor 5 -177.1728 156.4450 17.2210 -32.4371 144.8068
State:	 -0.117  -0.349  -1.432  -0.781 -0.552  0.292 -123.601   -177.17  156.45   17.22  -32.44  144.81

DOCKED: MODEL        9
DOCKED: USER    Run = 9
DOCKED: USER    DPF = g4_exoOA.dpf
DOCKED: USER  
DOCKED: USER    Estimated Free Energy of Binding    =   -5.90 kcal/mol  [=(1)+(2)+(3)-(4)]
DOCKED: USER    Estimated Inhibition Constant, Ki   =   47.30 uM (micromolar)  [Temperature = 298.15 K]
DOCKED: USER    
DOCKED: USER    (1) Final Intermolecular Energy     =   -7.39 kcal/mol
DOCKED: USER        vdW + Hbond + desolv Energy     =   -8.04 kcal/mol
DOCKED: USER        Electrostatic Energy            =   +0.65 kcal/mol
DOCKED: USER    (2) Final Total Internal Energy     =   -0.48 kcal/mol
DOCKED: USER    (3) Torsional Free Energy           =   +1.49 kcal/mol
DOCKED: USER    (4) Unbound System's Energy  [=(2)] =   -0.48 kcal/mol
DOCKED: USER    
DOCKED: USER    
DOCKED: USER    NEWDPF move g4.pdbqt
DOCKED: USER    NEWDPF about 0.718900 4.610300 4.957200
DOCKED: USER    NEWDPF tran0 -0.116818 -0.349191 -1.431540
DOCKED: USER    NEWDPF quaternion0 -0.688107 -0.486863 0.257250 -0.472542
DOCKED: USER    NEWDPF axisangle0 -0.780779 -0.552432 0.291896 -123.601153
DOCKED: USER    NEWDPF quat0 -0.780779 -0.552432 0.291896 -123.601153
DOCKED: USER    NEWDPF dihe0 -177.17 156.45 17.22 -32.44 144.81 
DOCKED: USER  keepresnum = 1 
DOCKED: USER  
DOCKED: REMARK  5 active torsions:
DOCKED: REMARK  status: ('A' for Active; 'I' for Inactive)
DOCKED: REMARK    1  A    between atoms: C1_1  and  C7_7 
DOCKED: REMARK    2  A    between atoms: C3_3  and  C8_8 
DOCKED: REMARK    3  A    between atoms: C7_7  and  C9_9 
DOCKED: REMARK    4  A    between atoms: C8_8  and  C10_10 
DOCKED: REMARK    5  A    between atoms: C9_9  and  C10_10 
DOCKED: USER                              x       y       z     vdW  Elec       q    Type
DOCKED: USER                           _______ _______ _______ _____ _____    ______ ____
DOCKED: ROOT
DOCKED: ATOM      1  C9  UNL     1      -0.398  -1.052  -1.036 -0.87 -0.00    +0.008 C 
DOCKED: ENDROOT
DOCKED: BRANCH   1   2
DOCKED: ATOM      2  C7  UNL     1       1.054  -1.532  -1.107 -0.85 -0.01    +0.028 C 
DOCKED: BRANCH   2   3
DOCKED: ATOM      3  C1  UNL     1       1.155  -2.849  -1.826 -0.78 +0.02    -0.025 C 
DOCKED: ATOM      4  C2  UNL     1       1.505  -4.042  -1.311 -0.55 +0.08    -0.091 C 
DOCKED: ATOM      5  C4  UNL     1       1.587  -5.327  -2.086 -0.46 -0.05    +0.042 C 
DOCKED: ATOM      6  C5  UNL     1       1.870  -4.168   0.144 -0.58 -0.04    +0.042 C 
DOCKED: ENDBRANCH   2   3
DOCKED: ENDBRANCH   1   2
DOCKED: BRANCH   1   7
DOCKED: ATOM      7  C10 UNL     1      -0.735  -0.306   0.273 -1.16 +0.00    -0.008 C 
DOCKED: ATOM      8  C6  UNL     1       0.002   1.035   0.365 -1.13 -0.01    +0.010 C 
DOCKED: BRANCH   7   9
DOCKED: ATOM      9  C8  UNL     1      -0.374  -1.170   1.492 -0.80 -0.05    +0.117 C 
DOCKED: BRANCH   9  10
DOCKED: ATOM     10  C3  UNL     1      -1.122  -2.502   1.629 -0.67 -0.10    +0.172 C 
DOCKED: ATOM     11  O11 UNL     1      -1.977  -2.714   0.722 -0.03 +0.37    -0.648 OA
DOCKED: ATOM     12  O12 UNL     1      -0.815  -3.214   2.624 -0.15 +0.43    -0.648 OA
DOCKED: ENDBRANCH   9  10
DOCKED: ENDBRANCH   7   9
DOCKED: ENDBRANCH   1   7
DOCKED: TORSDOF 5
DOCKED: TER
DOCKED: ENDMDL
________________________________________________________________________________


	BEGINNING GENETIC ALGORITHM DOCKING 10 of 50
Run: 10 Seed: 131159337 601891379 [ Run 10 of 50 GA/GALS ]
Beginning LAMARCKIAN GENETIC ALGORITHM (LGA), with a maximum of 2500000 energy evaluations.

Final-Value: -7.857


	FINAL GENETIC ALGORITHM DOCKED STATE
	_______________________________________________


Detailed state:  trans -1.122 -1.521 -0.898 quatxyzw -0.600341 0.009279 0.162629 -0.782979 center 0.719 4.610 4.957 ntor 5 -41.0343 -179.3361 39.5789 -176.0627 -20.1440
State:	 -1.122  -1.521  -0.898  -0.965  0.015  0.261 -76.932    -41.03 -179.34   39.58 -176.06  -20.14

DOCKED: MODEL       10
DOCKED: USER    Run = 10
DOCKED: USER    DPF = g4_exoOA.dpf
DOCKED: USER  
DOCKED: USER    Estimated Free Energy of Binding    =   -5.86 kcal/mol  [=(1)+(2)+(3)-(4)]
DOCKED: USER    Estimated Inhibition Constant, Ki   =   50.78 uM (micromolar)  [Temperature = 298.15 K]
DOCKED: USER    
DOCKED: USER    (1) Final Intermolecular Energy     =   -7.35 kcal/mol
DOCKED: USER        vdW + Hbond + desolv Energy     =   -7.87 kcal/mol
DOCKED: USER        Electrostatic Energy            =   +0.52 kcal/mol
DOCKED: USER    (2) Final Total Internal Energy     =   -0.51 kcal/mol
DOCKED: USER    (3) Torsional Free Energy           =   +1.49 kcal/mol
DOCKED: USER    (4) Unbound System's Energy  [=(2)] =   -0.51 kcal/mol
DOCKED: USER    
DOCKED: USER    
DOCKED: USER    NEWDPF move g4.pdbqt
DOCKED: USER    NEWDPF about 0.718900 4.610300 4.957200
DOCKED: USER    NEWDPF tran0 -1.121946 -1.520525 -0.897893
DOCKED: USER    NEWDPF quaternion0 -0.600341 0.009279 0.162629 -0.782979
DOCKED: USER    NEWDPF axisangle0 -0.965104 0.014917 0.261441 -76.931734
DOCKED: USER    NEWDPF quat0 -0.965104 0.014917 0.261441 -76.931734
DOCKED: USER    NEWDPF dihe0 -41.03 -179.34 39.58 -176.06 -20.14 
DOCKED: USER  keepresnum = 1 
DOCKED: USER  
DOCKED: REMARK  5 active torsions:
DOCKED: REMARK  status: ('A' for Active; 'I' for Inactive)
DOCKED: REMARK    1  A    between atoms: C1_1  and  C7_7 
DOCKED: REMARK    2  A    between atoms: C3_3  and  C8_8 
DOCKED: REMARK    3  A    between atoms: C7_7  and  C9_9 
DOCKED: REMARK    4  A    between atoms: C8_8  and  C10_10 
DOCKED: REMARK    5  A    between atoms: C9_9  and  C10_10 
DOCKED: USER                              x       y       z     vdW  Elec       q    Type
DOCKED: USER                           _______ _______ _______ _____ _____    ______ ____
DOCKED: ROOT
DOCKED: ATOM      1  C9  UNL     1      -1.644  -1.995  -0.416 -0.87 -0.00    +0.008 C 
DOCKED: ENDROOT
DOCKED: BRANCH   1   2
DOCKED: ATOM      2  C7  UNL     1      -1.473  -3.069  -1.494 -0.72 -0.02    +0.028 C 
DOCKED: BRANCH   2   3
DOCKED: ATOM      3  C1  UNL     1      -0.360  -4.017  -1.143 -0.53 +0.02    -0.025 C 
DOCKED: ATOM      4  C2  UNL     1       0.947  -3.897  -1.442 -0.56 +0.08    -0.091 C 
DOCKED: ATOM      5  C4  UNL     1       2.014  -4.884  -1.060 -0.49 -0.05    +0.042 C 
DOCKED: ATOM      6  C5  UNL     1       1.444  -2.716  -2.231 -0.63 -0.03    +0.042 C 
DOCKED: ENDBRANCH   2   3
DOCKED: ENDBRANCH   1   2
DOCKED: BRANCH   1   7
DOCKED: ATOM      7  C10 UNL     1      -0.629  -2.120   0.741 -0.85 +0.00    -0.008 C 
DOCKED: ATOM      8  C6  UNL     1      -1.228  -2.860   1.942 -0.81 -0.01    +0.010 C 
DOCKED: BRANCH   7   9
DOCKED: ATOM      9  C8  UNL     1      -0.148  -0.730   1.188 -0.88 -0.05    +0.117 C 
DOCKED: BRANCH   9  10
DOCKED: ATOM     10  C3  UNL     1       0.103   0.295   0.074 -1.01 -0.08    +0.172 C 
DOCKED: ATOM     11  O11 UNL     1      -0.372   1.443   0.305 -0.35 +0.39    -0.648 OA
DOCKED: ATOM     12  O12 UNL     1       0.731  -0.124  -0.937 -0.16 +0.26    -0.648 OA
DOCKED: ENDBRANCH   9  10
DOCKED: ENDBRANCH   7   9
DOCKED: ENDBRANCH   1   7
DOCKED: TORSDOF 5
DOCKED: TER
DOCKED: ENDMDL
________________________________________________________________________________


	BEGINNING GENETIC ALGORITHM DOCKING 11 of 50
Run: 11 Seed: 454821252 966918935 [ Run 11 of 50 GA/GALS ]
Beginning LAMARCKIAN GENETIC ALGORITHM (LGA), with a maximum of 2500000 energy evaluations.

Final-Value: -7.625


	FINAL GENETIC ALGORITHM DOCKED STATE
	_______________________________________________


Detailed state:  trans 0.404 -2.125 -2.069 quatxyzw -0.657720 -0.665458 0.199865 -0.290903 center 0.719 4.610 4.957 ntor 5 160.5966 -179.3870 -37.1777 -90.4706 -84.8363
State:	  0.404  -2.125  -2.069  -0.687 -0.696  0.209 -146.176    160.60 -179.39  -37.18  -90.47  -84.84

DOCKED: MODEL       11
DOCKED: USER    Run = 11
DOCKED: USER    DPF = g4_exoOA.dpf
DOCKED: USER  
DOCKED: USER    Estimated Free Energy of Binding    =   -5.64 kcal/mol  [=(1)+(2)+(3)-(4)]
DOCKED: USER    Estimated Inhibition Constant, Ki   =   72.92 uM (micromolar)  [Temperature = 298.15 K]
DOCKED: USER    
DOCKED: USER    (1) Final Intermolecular Energy     =   -7.14 kcal/mol
DOCKED: USER        vdW + Hbond + desolv Energy     =   -7.59 kcal/mol
DOCKED: USER        Electrostatic Energy            =   +0.46 kcal/mol
DOCKED: USER    (2) Final Total Internal Energy     =   -0.49 kcal/mol
DOCKED: USER    (3) Torsional Free Energy           =   +1.49 kcal/mol
DOCKED: USER    (4) Unbound System's Energy  [=(2)] =   -0.49 kcal/mol
DOCKED: USER    
DOCKED: USER    
DOCKED: USER    NEWDPF move g4.pdbqt
DOCKED: USER    NEWDPF about 0.718900 4.610300 4.957200
DOCKED: USER    NEWDPF tran0 0.404331 -2.124732 -2.069157
DOCKED: USER    NEWDPF quaternion0 -0.657720 -0.665458 0.199865 -0.290903
DOCKED: USER    NEWDPF axisangle0 -0.687450 -0.695538 0.208899 -146.175916
DOCKED: USER    NEWDPF quat0 -0.687450 -0.695538 0.208899 -146.175916
DOCKED: USER    NEWDPF dihe0 160.60 -179.39 -37.18 -90.47 -84.84 
DOCKED: USER  keepresnum = 1 
DOCKED: USER  
DOCKED: REMARK  5 active torsions:
DOCKED: REMARK  status: ('A' for Active; 'I' for Inactive)
DOCKED: REMARK    1  A    between atoms: C1_1  and  C7_7 
DOCKED: REMARK    2  A    between atoms: C3_3  and  C8_8 
DOCKED: REMARK    3  A    between atoms: C7_7  and  C9_9 
DOCKED: REMARK    4  A    between atoms: C8_8  and  C10_10 
DOCKED: REMARK    5  A    between atoms: C9_9  and  C10_10 
DOCKED: USER                              x       y       z     vdW  Elec       q    Type
DOCKED: USER                           _______ _______ _______ _____ _____    ______ ____
DOCKED: ROOT
DOCKED: ATOM      1  C9  UNL     1       0.203  -2.878  -1.721 -0.75 -0.01    +0.008 C 
DOCKED: ENDROOT
DOCKED: BRANCH   1   2
DOCKED: ATOM      2  C7  UNL     1       1.629  -2.871  -1.164 -0.66 -0.02    +0.028 C 
DOCKED: BRANCH   2   3
DOCKED: ATOM      3  C1  UNL     1       1.894  -4.098  -0.336 -0.59 +0.02    -0.025 C 
DOCKED: ATOM      4  C2  UNL     1       1.674  -4.264   0.981 -0.54 +0.08    -0.091 C 
DOCKED: ATOM      5  C4  UNL     1       1.961  -5.522   1.752 -0.43 -0.05    +0.042 C 
DOCKED: ATOM      6  C5  UNL     1       1.111  -3.140   1.809 -0.65 -0.03    +0.042 C 
DOCKED: ENDBRANCH   2   3
DOCKED: ENDBRANCH   1   2
DOCKED: BRANCH   1   7
DOCKED: ATOM      7  C10 UNL     1      -0.836  -2.269  -0.755 -0.82 +0.00    -0.008 C 
DOCKED: ATOM      8  C6  UNL     1      -2.265  -2.680  -1.128 -0.78 -0.01    +0.010 C 
DOCKED: BRANCH   7   9
DOCKED: ATOM      9  C8  UNL     1      -0.733  -0.736  -0.750 -0.84 -0.05    +0.117 C 
DOCKED: BRANCH   9  10
DOCKED: ATOM     10  C3  UNL     1      -0.323  -0.085   0.577 -0.99 -0.07    +0.172 C 
DOCKED: ATOM     11  O11 UNL     1      -0.569  -0.786   1.599 -0.15 +0.23    -0.648 OA
DOCKED: ATOM     12  O12 UNL     1       0.189   1.066   0.499 -0.40 +0.35    -0.648 OA
DOCKED: ENDBRANCH   9  10
DOCKED: ENDBRANCH   7   9
DOCKED: ENDBRANCH   1   7
DOCKED: TORSDOF 5
DOCKED: TER
DOCKED: ENDMDL
________________________________________________________________________________


	BEGINNING GENETIC ALGORITHM DOCKING 12 of 50
Run: 12 Seed: 1813451777 1660208923 [ Run 12 of 50 GA/GALS ]
Beginning LAMARCKIAN GENETIC ALGORITHM (LGA), with a maximum of 2500000 energy evaluations.

Final-Value: -7.954


	FINAL GENETIC ALGORITHM DOCKED STATE
	_______________________________________________


Detailed state:  trans -1.062 -1.625 -0.672 quatxyzw 0.555800 -0.062462 -0.090247 0.824039 center 0.719 4.610 4.957 ntor 5 -96.6101 -168.7620 97.2211 168.4467 -45.9384
State:	 -1.062  -1.625  -0.672   0.981 -0.110 -0.159 69.018    -96.61 -168.76   97.22  168.45  -45.94

DOCKED: MODEL       12
DOCKED: USER    Run = 12
DOCKED: USER    DPF = g4_exoOA.dpf
DOCKED: USER  
DOCKED: USER    Estimated Free Energy of Binding    =   -5.94 kcal/mol  [=(1)+(2)+(3)-(4)]
DOCKED: USER    Estimated Inhibition Constant, Ki   =   44.07 uM (micromolar)  [Temperature = 298.15 K]
DOCKED: USER    
DOCKED: USER    (1) Final Intermolecular Energy     =   -7.43 kcal/mol
DOCKED: USER        vdW + Hbond + desolv Energy     =   -7.86 kcal/mol
DOCKED: USER        Electrostatic Energy            =   +0.43 kcal/mol
DOCKED: USER    (2) Final Total Internal Energy     =   -0.52 kcal/mol
DOCKED: USER    (3) Torsional Free Energy           =   +1.49 kcal/mol
DOCKED: USER    (4) Unbound System's Energy  [=(2)] =   -0.52 kcal/mol
DOCKED: USER    
DOCKED: USER    
DOCKED: USER    NEWDPF move g4.pdbqt
DOCKED: USER    NEWDPF about 0.718900 4.610300 4.957200
DOCKED: USER    NEWDPF tran0 -1.061663 -1.625342 -0.671509
DOCKED: USER    NEWDPF quaternion0 0.555800 -0.062462 -0.090247 0.824039
DOCKED: USER    NEWDPF axisangle0 0.981055 -0.110252 -0.159298 69.017597
DOCKED: USER    NEWDPF quat0 0.981055 -0.110252 -0.159298 69.017597
DOCKED: USER    NEWDPF dihe0 -96.61 -168.76 97.22 168.45 -45.94 
DOCKED: USER  keepresnum = 1 
DOCKED: USER  
DOCKED: REMARK  5 active torsions:
DOCKED: REMARK  status: ('A' for Active; 'I' for Inactive)
DOCKED: REMARK    1  A    between atoms: C1_1  and  C7_7 
DOCKED: REMARK    2  A    between atoms: C3_3  and  C8_8 
DOCKED: REMARK    3  A    between atoms: C7_7  and  C9_9 
DOCKED: REMARK    4  A    between atoms: C8_8  and  C10_10 
DOCKED: REMARK    5  A    between atoms: C9_9  and  C10_10 
DOCKED: USER                              x       y       z     vdW  Elec       q    Type
DOCKED: USER                           _______ _______ _______ _____ _____    ______ ____
DOCKED: ROOT
DOCKED: ATOM      1  C9  UNL     1      -1.664  -2.038  -0.228 -0.84 -0.00    +0.008 C 
DOCKED: ENDROOT
DOCKED: BRANCH   1   2
DOCKED: ATOM      2  C7  UNL     1      -1.702  -3.011  -1.411 -0.72 -0.02    +0.028 C 
DOCKED: BRANCH   2   3
DOCKED: ATOM      3  C1  UNL     1      -0.542  -3.967  -1.363 -0.57 +0.02    -0.025 C 
DOCKED: ATOM      4  C2  UNL     1       0.734  -3.729  -1.717 -0.59 +0.07    -0.091 C 
DOCKED: ATOM      5  C4  UNL     1       1.851  -4.731  -1.645 -0.53 -0.05    +0.042 C 
DOCKED: ATOM      6  C5  UNL     1       1.140  -2.380  -2.248 -0.75 -0.02    +0.042 C 
DOCKED: ENDBRANCH   2   3
DOCKED: ENDBRANCH   1   2
DOCKED: BRANCH   1   7
DOCKED: ATOM      7  C10 UNL     1      -0.691  -2.469   0.890 -0.80 +0.00    -0.008 C 
DOCKED: ATOM      8  C6  UNL     1      -1.404  -2.602   2.240 -0.77 -0.01    +0.010 C 
DOCKED: BRANCH   7   9
DOCKED: ATOM      9  C8  UNL     1       0.461  -1.460   1.020 -0.82 -0.05    +0.117 C 
DOCKED: BRANCH   9  10
DOCKED: ATOM     10  C3  UNL     1       0.232  -0.081   0.389 -1.00 -0.08    +0.172 C 
DOCKED: ATOM     11  O11 UNL     1      -0.480   0.698   1.084 -0.23 +0.29    -0.648 OA
DOCKED: ATOM     12  O12 UNL     1       0.759   0.110  -0.741 -0.23 +0.27    -0.648 OA
DOCKED: ENDBRANCH   9  10
DOCKED: ENDBRANCH   7   9
DOCKED: ENDBRANCH   1   7
DOCKED: TORSDOF 5
DOCKED: TER
DOCKED: ENDMDL
________________________________________________________________________________


	BEGINNING GENETIC ALGORITHM DOCKING 13 of 50
Run: 13 Seed: 953512429 1876257230 [ Run 13 of 50 GA/GALS ]
Beginning LAMARCKIAN GENETIC ALGORITHM (LGA), with a maximum of 2500000 energy evaluations.

Final-Value: -7.888


	FINAL GENETIC ALGORITHM DOCKED STATE
	_______________________________________________


Detailed state:  trans 1.066 -1.582 -1.233 quatxyzw 0.548578 0.507246 0.345206 0.567976 center 0.719 4.610 4.957 ntor 5 133.1567 -163.6900 8.3058 171.5827 -7.9709
State:	  1.066  -1.582  -1.233   0.667  0.616  0.419 110.782    133.16 -163.69    8.31  171.58   -7.97

DOCKED: MODEL       13
DOCKED: USER    Run = 13
DOCKED: USER    DPF = g4_exoOA.dpf
DOCKED: USER  
DOCKED: USER    Estimated Free Energy of Binding    =   -5.98 kcal/mol  [=(1)+(2)+(3)-(4)]
DOCKED: USER    Estimated Inhibition Constant, Ki   =   41.54 uM (micromolar)  [Temperature = 298.15 K]
DOCKED: USER    
DOCKED: USER    (1) Final Intermolecular Energy     =   -7.47 kcal/mol
DOCKED: USER        vdW + Hbond + desolv Energy     =   -7.96 kcal/mol
DOCKED: USER        Electrostatic Energy            =   +0.50 kcal/mol
DOCKED: USER    (2) Final Total Internal Energy     =   -0.42 kcal/mol
DOCKED: USER    (3) Torsional Free Energy           =   +1.49 kcal/mol
DOCKED: USER    (4) Unbound System's Energy  [=(2)] =   -0.42 kcal/mol
DOCKED: USER    
DOCKED: USER    
DOCKED: USER    NEWDPF move g4.pdbqt
DOCKED: USER    NEWDPF about 0.718900 4.610300 4.957200
DOCKED: USER    NEWDPF tran0 1.065693 -1.582370 -1.233164
DOCKED: USER    NEWDPF quaternion0 0.548578 0.507246 0.345206 0.567976
DOCKED: USER    NEWDPF axisangle0 0.666523 0.616303 0.419425 110.781637
DOCKED: USER    NEWDPF quat0 0.666523 0.616303 0.419425 110.781637
DOCKED: USER    NEWDPF dihe0 133.16 -163.69 8.31 171.58 -7.97 
DOCKED: USER  keepresnum = 1 
DOCKED: USER  
DOCKED: REMARK  5 active torsions:
DOCKED: REMARK  status: ('A' for Active; 'I' for Inactive)
DOCKED: REMARK    1  A    between atoms: C1_1  and  C7_7 
DOCKED: REMARK    2  A    between atoms: C3_3  and  C8_8 
DOCKED: REMARK    3  A    between atoms: C7_7  and  C9_9 
DOCKED: REMARK    4  A    between atoms: C8_8  and  C10_10 
DOCKED: REMARK    5  A    between atoms: C9_9  and  C10_10 
DOCKED: USER                              x       y       z     vdW  Elec       q    Type
DOCKED: USER                           _______ _______ _______ _____ _____    ______ ____
DOCKED: ROOT
DOCKED: ATOM      1  C9  UNL     1       0.534  -1.979  -1.772 -0.83 -0.00    +0.008 C 
DOCKED: ENDROOT
DOCKED: BRANCH   1   2
DOCKED: ATOM      2  C7  UNL     1       1.516  -3.152  -1.692 -0.70 -0.02    +0.028 C 
DOCKED: BRANCH   2   3
DOCKED: ATOM      3  C1  UNL     1       1.282  -3.970  -0.452 -0.56 +0.02    -0.025 C 
DOCKED: ATOM      4  C2  UNL     1       1.580  -3.641   0.818 -0.61 +0.07    -0.091 C 
DOCKED: ATOM      5  C4  UNL     1       1.319  -4.507   2.018 -0.52 -0.04    +0.042 C 
DOCKED: ATOM      6  C5  UNL     1       2.240  -2.325   1.131 -0.74 -0.02    +0.042 C 
DOCKED: ENDBRANCH   2   3
DOCKED: ENDBRANCH   1   2
DOCKED: BRANCH   1   7
DOCKED: ATOM      7  C10 UNL     1      -0.611  -2.066  -0.740 -0.85 +0.00    -0.008 C 
DOCKED: ATOM      8  C6  UNL     1      -1.773  -2.923  -1.255 -0.77 -0.01    +0.010 C 
DOCKED: BRANCH   7   9
DOCKED: ATOM      9  C8  UNL     1      -1.129  -0.661  -0.392 -0.80 -0.05    +0.117 C 
DOCKED: BRANCH   9  10
DOCKED: ATOM     10  C3  UNL     1      -0.196   0.220   0.447 -1.01 -0.08    +0.172 C 
DOCKED: ATOM     11  O11 UNL     1       0.242  -0.334   1.496 -0.16 +0.23    -0.648 OA
DOCKED: ATOM     12  O12 UNL     1       0.013   1.386   0.010 -0.41 +0.39    -0.648 OA
DOCKED: ENDBRANCH   9  10
DOCKED: ENDBRANCH   7   9
DOCKED: ENDBRANCH   1   7
DOCKED: TORSDOF 5
DOCKED: TER
DOCKED: ENDMDL
________________________________________________________________________________


	BEGINNING GENETIC ALGORITHM DOCKING 14 of 50
Run: 14 Seed: 1301675189 565672249 [ Run 14 of 50 GA/GALS ]
Beginning LAMARCKIAN GENETIC ALGORITHM (LGA), with a maximum of 2500000 energy evaluations.

Final-Value: -7.959


	FINAL GENETIC ALGORITHM DOCKED STATE
	_______________________________________________


Detailed state:  trans 0.849 -1.934 -0.152 quatxyzw 0.226868 -0.042393 0.926473 0.297291 center 0.719 4.610 4.957 ntor 5 81.2425 -8.0008 32.2322 102.9906 -35.0680
State:	  0.849  -1.934  -0.152   0.238 -0.044  0.970 145.410     81.24   -8.00   32.23  102.99  -35.07

DOCKED: MODEL       14
DOCKED: USER    Run = 14
DOCKED: USER    DPF = g4_exoOA.dpf
DOCKED: USER  
DOCKED: USER    Estimated Free Energy of Binding    =   -5.97 kcal/mol  [=(1)+(2)+(3)-(4)]
DOCKED: USER    Estimated Inhibition Constant, Ki   =   42.03 uM (micromolar)  [Temperature = 298.15 K]
DOCKED: USER    
DOCKED: USER    (1) Final Intermolecular Energy     =   -7.46 kcal/mol
DOCKED: USER        vdW + Hbond + desolv Energy     =   -8.12 kcal/mol
DOCKED: USER        Electrostatic Energy            =   +0.66 kcal/mol
DOCKED: USER    (2) Final Total Internal Energy     =   -0.50 kcal/mol
DOCKED: USER    (3) Torsional Free Energy           =   +1.49 kcal/mol
DOCKED: USER    (4) Unbound System's Energy  [=(2)] =   -0.50 kcal/mol
DOCKED: USER    
DOCKED: USER    
DOCKED: USER    NEWDPF move g4.pdbqt
DOCKED: USER    NEWDPF about 0.718900 4.610300 4.957200
DOCKED: USER    NEWDPF tran0 0.848712 -1.934066 -0.151898
DOCKED: USER    NEWDPF quaternion0 0.226868 -0.042393 0.926473 0.297291
DOCKED: USER    NEWDPF axisangle0 0.237611 -0.044400 0.970345 145.410033
DOCKED: USER    NEWDPF quat0 0.237611 -0.044400 0.970345 145.410033
DOCKED: USER    NEWDPF dihe0 81.24 -8.00 32.23 102.99 -35.07 
DOCKED: USER  keepresnum = 1 
DOCKED: USER  
DOCKED: REMARK  5 active torsions:
DOCKED: REMARK  status: ('A' for Active; 'I' for Inactive)
DOCKED: REMARK    1  A    between atoms: C1_1  and  C7_7 
DOCKED: REMARK    2  A    between atoms: C3_3  and  C8_8 
DOCKED: REMARK    3  A    between atoms: C7_7  and  C9_9 
DOCKED: REMARK    4  A    between atoms: C8_8  and  C10_10 
DOCKED: REMARK    5  A    between atoms: C9_9  and  C10_10 
DOCKED: USER                              x       y       z     vdW  Elec       q    Type
DOCKED: USER                           _______ _______ _______ _____ _____    ______ ____
DOCKED: ROOT
DOCKED: ATOM      1  C9  UNL     1       1.040  -1.197  -0.538 -0.89 -0.00    +0.008 C 
DOCKED: ENDROOT
DOCKED: BRANCH   1   2
DOCKED: ATOM      2  C7  UNL     1       0.734  -1.936  -1.844 -0.84 -0.01    +0.028 C 
DOCKED: BRANCH   2   3
DOCKED: ATOM      3  C1  UNL     1       0.047  -3.247  -1.576 -0.68 +0.02    -0.025 C 
DOCKED: ATOM      4  C2  UNL     1      -1.262  -3.457  -1.348 -0.61 +0.07    -0.091 C 
DOCKED: ATOM      5  C4  UNL     1      -1.888  -4.798  -1.087 -0.51 -0.04    +0.042 C 
DOCKED: ATOM      6  C5  UNL     1      -2.229  -2.304  -1.327 -0.69 -0.02    +0.042 C 
DOCKED: ENDBRANCH   2   3
DOCKED: ENDBRANCH   1   2
DOCKED: BRANCH   1   7
DOCKED: ATOM      7  C10 UNL     1      -0.181  -0.455   0.048 -1.20 +0.00    -0.008 C 
DOCKED: ATOM      8  C6  UNL     1      -0.000   1.066  -0.010 -1.12 -0.01    +0.010 C 
DOCKED: BRANCH   7   9
DOCKED: ATOM      9  C8  UNL     1      -0.423  -0.884   1.504 -0.72 -0.04    +0.117 C 
DOCKED: BRANCH   9  10
DOCKED: ATOM     10  C3  UNL     1      -0.397  -2.392   1.783 -0.65 -0.09    +0.172 C 
DOCKED: ATOM     11  O11 UNL     1      -1.539  -2.914   1.929 -0.14 +0.40    -0.648 OA
DOCKED: ATOM     12  O12 UNL     1       0.744  -2.927   1.850 -0.06 +0.40    -0.648 OA
DOCKED: ENDBRANCH   9  10
DOCKED: ENDBRANCH   7   9
DOCKED: ENDBRANCH   1   7
DOCKED: TORSDOF 5
DOCKED: TER
DOCKED: ENDMDL
________________________________________________________________________________


	BEGINNING GENETIC ALGORITHM DOCKING 15 of 50
Run: 15 Seed: 678399425 313610366 [ Run 15 of 50 GA/GALS ]
Beginning LAMARCKIAN GENETIC ALGORITHM (LGA), with a maximum of 2500000 energy evaluations.

Final-Value: -7.897


	FINAL GENETIC ALGORITHM DOCKED STATE
	_______________________________________________


Detailed state:  trans 0.960 -1.689 1.305 quatxyzw -0.094563 -0.699553 -0.705135 -0.066849 center 0.719 4.610 4.957 ntor 5 154.9174 -165.8573 31.8532 166.5073 -4.5878
State:	  0.960  -1.689   1.305  -0.095 -0.701 -0.707 -172.334    154.92 -165.86   31.85  166.51   -4.59

DOCKED: MODEL       15
DOCKED: USER    Run = 15
DOCKED: USER    DPF = g4_exoOA.dpf
DOCKED: USER  
DOCKED: USER    Estimated Free Energy of Binding    =   -5.98 kcal/mol  [=(1)+(2)+(3)-(4)]
DOCKED: USER    Estimated Inhibition Constant, Ki   =   41.25 uM (micromolar)  [Temperature = 298.15 K]
DOCKED: USER    
DOCKED: USER    (1) Final Intermolecular Energy     =   -7.47 kcal/mol
DOCKED: USER        vdW + Hbond + desolv Energy     =   -8.00 kcal/mol
DOCKED: USER        Electrostatic Energy            =   +0.53 kcal/mol
DOCKED: USER    (2) Final Total Internal Energy     =   -0.42 kcal/mol
DOCKED: USER    (3) Torsional Free Energy           =   +1.49 kcal/mol
DOCKED: USER    (4) Unbound System's Energy  [=(2)] =   -0.42 kcal/mol
DOCKED: USER    
DOCKED: USER    
DOCKED: USER    NEWDPF move g4.pdbqt
DOCKED: USER    NEWDPF about 0.718900 4.610300 4.957200
DOCKED: USER    NEWDPF tran0 0.960286 -1.688985 1.305365
DOCKED: USER    NEWDPF quaternion0 -0.094563 -0.699553 -0.705135 -0.066849
DOCKED: USER    NEWDPF axisangle0 -0.094775 -0.701121 -0.706716 -172.333996
DOCKED: USER    NEWDPF quat0 -0.094775 -0.701121 -0.706716 -172.333996
DOCKED: USER    NEWDPF dihe0 154.92 -165.86 31.85 166.51 -4.59 
DOCKED: USER  keepresnum = 1 
DOCKED: USER  
DOCKED: REMARK  5 active torsions:
DOCKED: REMARK  status: ('A' for Active; 'I' for Inactive)
DOCKED: REMARK    1  A    between atoms: C1_1  and  C7_7 
DOCKED: REMARK    2  A    between atoms: C3_3  and  C8_8 
DOCKED: REMARK    3  A    between atoms: C7_7  and  C9_9 
DOCKED: REMARK    4  A    between atoms: C8_8  and  C10_10 
DOCKED: REMARK    5  A    between atoms: C9_9  and  C10_10 
DOCKED: USER                              x       y       z     vdW  Elec       q    Type
DOCKED: USER                           _______ _______ _______ _____ _____    ______ ____
DOCKED: ROOT
DOCKED: ATOM      1  C9  UNL     1       1.548  -1.929   0.734 -0.89 -0.00    +0.008 C 
DOCKED: ENDROOT
DOCKED: BRANCH   1   2
DOCKED: ATOM      2  C7  UNL     1       1.536  -3.277   1.461 -0.73 -0.02    +0.028 C 
DOCKED: BRANCH   2   3
DOCKED: ATOM      3  C1  UNL     1       0.312  -4.074   1.103 -0.53 +0.02    -0.025 C 
DOCKED: ATOM      4  C2  UNL     1      -0.950  -3.880   1.528 -0.58 +0.07    -0.091 C 
DOCKED: ATOM      5  C4  UNL     1      -2.133  -4.716   1.130 -0.51 -0.04    +0.042 C 
DOCKED: ATOM      6  C5  UNL     1      -1.268  -2.766   2.489 -0.64 -0.02    +0.042 C 
DOCKED: ENDBRANCH   2   3
DOCKED: ENDBRANCH   1   2
DOCKED: BRANCH   1   7
DOCKED: ATOM      7  C10 UNL     1       0.566  -1.865  -0.456 -0.89 +0.00    -0.008 C 
DOCKED: ATOM      8  C6  UNL     1       1.160  -2.505  -1.715 -0.83 -0.01    +0.010 C 
DOCKED: BRANCH   7   9
DOCKED: ATOM      9  C8  UNL     1       0.183  -0.407  -0.759 -0.94 -0.05    +0.117 C 
DOCKED: BRANCH   9  10
DOCKED: ATOM     10  C3  UNL     1      -0.223   0.454   0.444 -0.99 -0.08    +0.172 C 
DOCKED: ATOM     11  O11 UNL     1      -0.751  -0.192   1.393 -0.12 +0.23    -0.648 OA
DOCKED: ATOM     12  O12 UNL     1      -0.002   1.692   0.343 -0.34 +0.43    -0.648 OA
DOCKED: ENDBRANCH   9  10
DOCKED: ENDBRANCH   7   9
DOCKED: ENDBRANCH   1   7
DOCKED: TORSDOF 5
DOCKED: TER
DOCKED: ENDMDL
________________________________________________________________________________


	BEGINNING GENETIC ALGORITHM DOCKING 16 of 50
Run: 16 Seed: 157923025 1860173575 [ Run 16 of 50 GA/GALS ]
Beginning LAMARCKIAN GENETIC ALGORITHM (LGA), with a maximum of 2500000 energy evaluations.

Final-Value: -7.595


	FINAL GENETIC ALGORITHM DOCKED STATE
	_______________________________________________


Detailed state:  trans 0.659 -1.392 1.201 quatxyzw -0.052379 0.454200 0.885239 0.085503 center 0.719 4.610 4.957 ntor 5 -31.3631 37.1481 161.4496 67.8281 -139.2816
State:	  0.659  -1.392   1.201  -0.053  0.456  0.888 170.190    -31.36   37.15  161.45   67.83 -139.28

DOCKED: MODEL       16
DOCKED: USER    Run = 16
DOCKED: USER    DPF = g4_exoOA.dpf
DOCKED: USER  
DOCKED: USER    Estimated Free Energy of Binding    =   -5.63 kcal/mol  [=(1)+(2)+(3)-(4)]
DOCKED: USER    Estimated Inhibition Constant, Ki   =   74.61 uM (micromolar)  [Temperature = 298.15 K]
DOCKED: USER    
DOCKED: USER    (1) Final Intermolecular Energy     =   -7.12 kcal/mol
DOCKED: USER        vdW + Hbond + desolv Energy     =   -7.59 kcal/mol
DOCKED: USER        Electrostatic Energy            =   +0.47 kcal/mol
DOCKED: USER    (2) Final Total Internal Energy     =   -0.47 kcal/mol
DOCKED: USER    (3) Torsional Free Energy           =   +1.49 kcal/mol
DOCKED: USER    (4) Unbound System's Energy  [=(2)] =   -0.47 kcal/mol
DOCKED: USER    
DOCKED: USER    
DOCKED: USER    NEWDPF move g4.pdbqt
DOCKED: USER    NEWDPF about 0.718900 4.610300 4.957200
DOCKED: USER    NEWDPF tran0 0.658558 -1.391663 1.200768
DOCKED: USER    NEWDPF quaternion0 -0.052379 0.454200 0.885239 0.085503
DOCKED: USER    NEWDPF axisangle0 -0.052572 0.455869 0.888493 170.190096
DOCKED: USER    NEWDPF quat0 -0.052572 0.455869 0.888493 170.190096
DOCKED: USER    NEWDPF dihe0 -31.36 37.15 161.45 67.83 -139.28 
DOCKED: USER  keepresnum = 1 
DOCKED: USER  
DOCKED: REMARK  5 active torsions:
DOCKED: REMARK  status: ('A' for Active; 'I' for Inactive)
DOCKED: REMARK    1  A    between atoms: C1_1  and  C7_7 
DOCKED: REMARK    2  A    between atoms: C3_3  and  C8_8 
DOCKED: REMARK    3  A    between atoms: C7_7  and  C9_9 
DOCKED: REMARK    4  A    between atoms: C8_8  and  C10_10 
DOCKED: REMARK    5  A    between atoms: C9_9  and  C10_10 
DOCKED: USER                              x       y       z     vdW  Elec       q    Type
DOCKED: USER                           _______ _______ _______ _____ _____    ______ ____
DOCKED: ROOT
DOCKED: ATOM      1  C9  UNL     1       1.349  -1.183   0.743 -0.88 -0.00    +0.008 C 
DOCKED: ENDROOT
DOCKED: BRANCH   1   2
DOCKED: ATOM      2  C7  UNL     1       1.529  -2.691   0.545 -0.78 -0.02    +0.028 C 
DOCKED: BRANCH   2   3
DOCKED: ATOM      3  C1  UNL     1       0.835  -3.466   1.631 -0.67 +0.02    -0.025 C 
DOCKED: ATOM      4  C2  UNL     1      -0.047  -4.473   1.487 -0.46 +0.08    -0.091 C 
DOCKED: ATOM      5  C4  UNL     1      -0.707  -5.210   2.618 -0.48 -0.05    +0.042 C 
DOCKED: ATOM      6  C5  UNL     1      -0.457  -4.938   0.115 -0.32 -0.04    +0.042 C 
DOCKED: ENDBRANCH   2   3
DOCKED: ENDBRANCH   1   2
DOCKED: BRANCH   1   7
DOCKED: ATOM      7  C10 UNL     1       0.528  -0.512  -0.379 -1.13 +0.00    -0.008 C 
DOCKED: ATOM      8  C6  UNL     1      -0.370   0.605   0.167 -1.21 -0.00    +0.010 C 
DOCKED: BRANCH   7   9
DOCKED: ATOM      9  C8  UNL     1      -0.340  -1.552  -1.107 -0.76 -0.05    +0.117 C 
DOCKED: BRANCH   9  10
DOCKED: ATOM     10  C3  UNL     1      -1.671  -1.917  -0.438 -0.67 -0.08    +0.172 C 
DOCKED: ATOM     11  O11 UNL     1      -2.615  -2.145  -1.246 -0.19 +0.33    -0.648 OA
DOCKED: ATOM     12  O12 UNL     1      -1.675  -1.932   0.824 -0.05 +0.29    -0.648 OA
DOCKED: ENDBRANCH   9  10
DOCKED: ENDBRANCH   7   9
DOCKED: ENDBRANCH   1   7
DOCKED: TORSDOF 5
DOCKED: TER
DOCKED: ENDMDL
________________________________________________________________________________


	BEGINNING GENETIC ALGORITHM DOCKING 17 of 50
Run: 17 Seed: 1590602595 1779857053 [ Run 17 of 50 GA/GALS ]
Beginning LAMARCKIAN GENETIC ALGORITHM (LGA), with a maximum of 2500000 energy evaluations.

Final-Value: -7.847


	FINAL GENETIC ALGORITHM DOCKED STATE
	_______________________________________________


Detailed state:  trans -0.794 -1.647 1.261 quatxyzw 0.305642 -0.593699 -0.499684 0.551743 center 0.719 4.610 4.957 ntor 5 90.7701 -169.5552 67.5428 172.4912 -32.2988
State:	 -0.794  -1.647   1.261   0.366 -0.712 -0.599 113.027     90.77 -169.56   67.54  172.49  -32.30

DOCKED: MODEL       17
DOCKED: USER    Run = 17
DOCKED: USER    DPF = g4_exoOA.dpf
DOCKED: USER  
DOCKED: USER    Estimated Free Energy of Binding    =   -5.86 kcal/mol  [=(1)+(2)+(3)-(4)]
DOCKED: USER    Estimated Inhibition Constant, Ki   =   50.23 uM (micromolar)  [Temperature = 298.15 K]
DOCKED: USER    
DOCKED: USER    (1) Final Intermolecular Energy     =   -7.36 kcal/mol
DOCKED: USER        vdW + Hbond + desolv Energy     =   -7.81 kcal/mol
DOCKED: USER        Electrostatic Energy            =   +0.45 kcal/mol
DOCKED: USER    (2) Final Total Internal Energy     =   -0.49 kcal/mol
DOCKED: USER    (3) Torsional Free Energy           =   +1.49 kcal/mol
DOCKED: USER    (4) Unbound System's Energy  [=(2)] =   -0.49 kcal/mol
DOCKED: USER    
DOCKED: USER    
DOCKED: USER    NEWDPF move g4.pdbqt
DOCKED: USER    NEWDPF about 0.718900 4.610300 4.957200
DOCKED: USER    NEWDPF tran0 -0.794469 -1.646927 1.261351
DOCKED: USER    NEWDPF quaternion0 0.305642 -0.593699 -0.499684 0.551743
DOCKED: USER    NEWDPF axisangle0 0.366471 -0.711857 -0.599132 113.026701
DOCKED: USER    NEWDPF quat0 0.366471 -0.711857 -0.599132 113.026701
DOCKED: USER    NEWDPF dihe0 90.77 -169.56 67.54 172.49 -32.30 
DOCKED: USER  keepresnum = 1 
DOCKED: USER  
DOCKED: REMARK  5 active torsions:
DOCKED: REMARK  status: ('A' for Active; 'I' for Inactive)
DOCKED: REMARK    1  A    between atoms: C1_1  and  C7_7 
DOCKED: REMARK    2  A    between atoms: C3_3  and  C8_8 
DOCKED: REMARK    3  A    between atoms: C7_7  and  C9_9 
DOCKED: REMARK    4  A    between atoms: C8_8  and  C10_10 
DOCKED: REMARK    5  A    between atoms: C9_9  and  C10_10 
DOCKED: USER                              x       y       z     vdW  Elec       q    Type
DOCKED: USER                           _______ _______ _______ _____ _____    ______ ____
DOCKED: ROOT
DOCKED: ATOM      1  C9  UNL     1      -0.341  -2.116   1.813 -0.85 -0.00    +0.008 C 
DOCKED: ENDROOT
DOCKED: BRANCH   1   2
DOCKED: ATOM      2  C7  UNL     1      -1.497  -3.117   1.731 -0.74 -0.02    +0.028 C 
DOCKED: BRANCH   2   3
DOCKED: ATOM      3  C1  UNL     1      -1.369  -3.994   0.516 -0.57 +0.02    -0.025 C 
DOCKED: ATOM      4  C2  UNL     1      -1.683  -3.688  -0.756 -0.60 +0.07    -0.091 C 
DOCKED: ATOM      5  C4  UNL     1      -1.530  -4.613  -1.930 -0.53 -0.04    +0.042 C 
DOCKED: ATOM      6  C5  UNL     1      -2.248  -2.335  -1.098 -0.78 -0.02    +0.042 C 
DOCKED: ENDBRANCH   2   3
DOCKED: ENDBRANCH   1   2
DOCKED: BRANCH   1   7
DOCKED: ATOM      7  C10 UNL     1       0.789  -2.400   0.801 -0.81 +0.00    -0.008 C 
DOCKED: ATOM      8  C6  UNL     1       2.057  -2.909   1.496 -0.72 -0.01    +0.010 C 
DOCKED: BRANCH   7   9
DOCKED: ATOM      9  C8  UNL     1       1.122  -1.133  -0.004 -0.80 -0.05    +0.117 C 
DOCKED: BRANCH   9  10
DOCKED: ATOM     10  C3  UNL     1       0.137   0.035   0.127 -1.01 -0.08    +0.172 C 
DOCKED: ATOM     11  O11 UNL     1      -0.759   0.063  -0.763 -0.22 +0.27    -0.648 OA
DOCKED: ATOM     12  O12 UNL     1       0.341   0.832   1.085 -0.18 +0.31    -0.648 OA
DOCKED: ENDBRANCH   9  10
DOCKED: ENDBRANCH   7   9
DOCKED: ENDBRANCH   1   7
DOCKED: TORSDOF 5
DOCKED: TER
DOCKED: ENDMDL
________________________________________________________________________________


	BEGINNING GENETIC ALGORITHM DOCKING 18 of 50
Run: 18 Seed: 762908637 1474827249 [ Run 18 of 50 GA/GALS ]
Beginning LAMARCKIAN GENETIC ALGORITHM (LGA), with a maximum of 2500000 energy evaluations.

Final-Value: -7.932


	FINAL GENETIC ALGORITHM DOCKED STATE
	_______________________________________________


Detailed state:  trans 0.901 -1.910 -0.151 quatxyzw -0.252926 0.028727 -0.917322 -0.306143 center 0.719 4.610 4.957 ntor 5 -94.3617 -6.3019 30.6903 105.3239 -38.1800
State:	  0.901  -1.910  -0.151  -0.266  0.030 -0.964 -144.346    -94.36   -6.30   30.69  105.32  -38.18

DOCKED: MODEL       18
DOCKED: USER    Run = 18
DOCKED: USER    DPF = g4_exoOA.dpf
DOCKED: USER  
DOCKED: USER    Estimated Free Energy of Binding    =   -5.96 kcal/mol  [=(1)+(2)+(3)-(4)]
DOCKED: USER    Estimated Inhibition Constant, Ki   =   43.08 uM (micromolar)  [Temperature = 298.15 K]
DOCKED: USER    
DOCKED: USER    (1) Final Intermolecular Energy     =   -7.45 kcal/mol
DOCKED: USER        vdW + Hbond + desolv Energy     =   -8.12 kcal/mol
DOCKED: USER        Electrostatic Energy            =   +0.67 kcal/mol
DOCKED: USER    (2) Final Total Internal Energy     =   -0.48 kcal/mol
DOCKED: USER    (3) Torsional Free Energy           =   +1.49 kcal/mol
DOCKED: USER    (4) Unbound System's Energy  [=(2)] =   -0.48 kcal/mol
DOCKED: USER    
DOCKED: USER    
DOCKED: USER    NEWDPF move g4.pdbqt
DOCKED: USER    NEWDPF about 0.718900 4.610300 4.957200
DOCKED: USER    NEWDPF tran0 0.900559 -1.909894 -0.151390
DOCKED: USER    NEWDPF quaternion0 -0.252926 0.028727 -0.917322 -0.306143
DOCKED: USER    NEWDPF axisangle0 -0.265683 0.030175 -0.963588 -144.346101
DOCKED: USER    NEWDPF quat0 -0.265683 0.030175 -0.963588 -144.346101
DOCKED: USER    NEWDPF dihe0 -94.36 -6.30 30.69 105.32 -38.18 
DOCKED: USER  keepresnum = 1 
DOCKED: USER  
DOCKED: REMARK  5 active torsions:
DOCKED: REMARK  status: ('A' for Active; 'I' for Inactive)
DOCKED: REMARK    1  A    between atoms: C1_1  and  C7_7 
DOCKED: REMARK    2  A    between atoms: C3_3  and  C8_8 
DOCKED: REMARK    3  A    between atoms: C7_7  and  C9_9 
DOCKED: REMARK    4  A    between atoms: C8_8  and  C10_10 
DOCKED: REMARK    5  A    between atoms: C9_9  and  C10_10 
DOCKED: USER                              x       y       z     vdW  Elec       q    Type
DOCKED: USER                           _______ _______ _______ _____ _____    ______ ____
DOCKED: ROOT
DOCKED: ATOM      1  C9  UNL     1       1.052  -1.182  -0.571 -0.88 -0.00    +0.008 C 
DOCKED: ENDROOT
DOCKED: BRANCH   1   2
DOCKED: ATOM      2  C7  UNL     1       0.713  -1.977  -1.836 -0.83 -0.01    +0.028 C 
DOCKED: BRANCH   2   3
DOCKED: ATOM      3  C1  UNL     1       0.028  -3.272  -1.494 -0.67 +0.02    -0.025 C 
DOCKED: ATOM      4  C2  UNL     1      -1.281  -3.472  -1.257 -0.61 +0.07    -0.091 C 
DOCKED: ATOM      5  C4  UNL     1      -1.905  -4.796  -0.920 -0.51 -0.04    +0.042 C 
DOCKED: ATOM      6  C5  UNL     1      -2.250  -2.321  -1.306 -0.70 -0.02    +0.042 C 
DOCKED: ENDBRANCH   2   3
DOCKED: ENDBRANCH   1   2
DOCKED: BRANCH   1   7
DOCKED: ATOM      7  C10 UNL     1      -0.165  -0.455   0.041 -1.20 +0.00    -0.008 C 
DOCKED: ATOM      8  C6  UNL     1       0.001   1.068  -0.010 -1.12 -0.01    +0.010 C 
DOCKED: BRANCH   7   9
DOCKED: ATOM      9  C8  UNL     1      -0.377  -0.896   1.498 -0.75 -0.04    +0.117 C 
DOCKED: BRANCH   9  10
DOCKED: ATOM     10  C3  UNL     1      -0.369  -2.408   1.760 -0.65 -0.09    +0.172 C 
DOCKED: ATOM     11  O11 UNL     1       0.785  -2.914   1.856 -0.06 +0.40    -0.648 OA
DOCKED: ATOM     12  O12 UNL     1      -1.498  -2.967   1.833 -0.14 +0.41    -0.648 OA
DOCKED: ENDBRANCH   9  10
DOCKED: ENDBRANCH   7   9
DOCKED: ENDBRANCH   1   7
DOCKED: TORSDOF 5
DOCKED: TER
DOCKED: ENDMDL
________________________________________________________________________________


	BEGINNING GENETIC ALGORITHM DOCKING 19 of 50
Run: 19 Seed: 744311187 535326054 [ Run 19 of 50 GA/GALS ]
Beginning LAMARCKIAN GENETIC ALGORITHM (LGA), with a maximum of 2500000 energy evaluations.

Final-Value: -7.921


	FINAL GENETIC ALGORITHM DOCKED STATE
	_______________________________________________


Detailed state:  trans -0.804 -2.056 0.390 quatxyzw 0.951439 -0.231942 -0.200123 -0.030284 center 0.719 4.610 4.957 ntor 5 80.7744 -9.1842 45.9089 94.7723 -36.6008
State:	 -0.804  -2.056   0.390   0.952 -0.232 -0.200 -176.529     80.77   -9.18   45.91   94.77  -36.60

DOCKED: MODEL       19
DOCKED: USER    Run = 19
DOCKED: USER    DPF = g4_exoOA.dpf
DOCKED: USER  
DOCKED: USER    Estimated Free Energy of Binding    =   -5.93 kcal/mol  [=(1)+(2)+(3)-(4)]
DOCKED: USER    Estimated Inhibition Constant, Ki   =   44.92 uM (micromolar)  [Temperature = 298.15 K]
DOCKED: USER    
DOCKED: USER    (1) Final Intermolecular Energy     =   -7.42 kcal/mol
DOCKED: USER        vdW + Hbond + desolv Energy     =   -8.10 kcal/mol
DOCKED: USER        Electrostatic Energy            =   +0.68 kcal/mol
DOCKED: USER    (2) Final Total Internal Energy     =   -0.50 kcal/mol
DOCKED: USER    (3) Torsional Free Energy           =   +1.49 kcal/mol
DOCKED: USER    (4) Unbound System's Energy  [=(2)] =   -0.50 kcal/mol
DOCKED: USER    
DOCKED: USER    
DOCKED: USER    NEWDPF move g4.pdbqt
DOCKED: USER    NEWDPF about 0.718900 4.610300 4.957200
DOCKED: USER    NEWDPF tran0 -0.803637 -2.055703 0.390145
DOCKED: USER    NEWDPF quaternion0 0.951439 -0.231942 -0.200123 -0.030284
DOCKED: USER    NEWDPF axisangle0 0.951876 -0.232048 -0.200215 -176.529230
DOCKED: USER    NEWDPF quat0 0.951876 -0.232048 -0.200215 -176.529230
DOCKED: USER    NEWDPF dihe0 80.77 -9.18 45.91 94.77 -36.60 
DOCKED: USER  keepresnum = 1 
DOCKED: USER  
DOCKED: REMARK  5 active torsions:
DOCKED: REMARK  status: ('A' for Active; 'I' for Inactive)
DOCKED: REMARK    1  A    between atoms: C1_1  and  C7_7 
DOCKED: REMARK    2  A    between atoms: C3_3  and  C8_8 
DOCKED: REMARK    3  A    between atoms: C7_7  and  C9_9 
DOCKED: REMARK    4  A    between atoms: C8_8  and  C10_10 
DOCKED: REMARK    5  A    between atoms: C9_9  and  C10_10 
DOCKED: USER                              x       y       z     vdW  Elec       q    Type
DOCKED: USER                           _______ _______ _______ _____ _____    ______ ____
DOCKED: ROOT
DOCKED: ATOM      1  C9  UNL     1      -1.115  -1.367   0.788 -0.92 -0.00    +0.008 C 
DOCKED: ENDROOT
DOCKED: BRANCH   1   2
DOCKED: ATOM      2  C7  UNL     1      -0.791  -2.114   2.085 -0.81 -0.01    +0.028 C 
DOCKED: BRANCH   2   3
DOCKED: ATOM      3  C1  UNL     1      -0.092  -3.415   1.801 -0.68 +0.02    -0.025 C 
DOCKED: ATOM      4  C2  UNL     1       1.215  -3.606   1.541 -0.61 +0.07    -0.091 C 
DOCKED: ATOM      5  C4  UNL     1       1.853  -4.938   1.264 -0.51 -0.04    +0.042 C 
DOCKED: ATOM      6  C5  UNL     1       2.163  -2.439   1.495 -0.72 -0.02    +0.042 C 
DOCKED: ENDBRANCH   2   3
DOCKED: ENDBRANCH   1   2
DOCKED: BRANCH   1   7
DOCKED: ATOM      7  C10 UNL     1       0.029  -0.447   0.308 -1.20 +0.00    -0.008 C 
DOCKED: ATOM      8  C6  UNL     1      -0.369   1.032   0.371 -1.05 -0.01    +0.010 C 
DOCKED: BRANCH   7   9
DOCKED: ATOM      9  C8  UNL     1       0.439  -0.804  -1.130 -0.78 -0.05    +0.117 C 
DOCKED: BRANCH   9  10
DOCKED: ATOM     10  C3  UNL     1       0.335  -2.284  -1.520 -0.65 -0.10    +0.172 C 
DOCKED: ATOM     11  O11 UNL     1       1.442  -2.891  -1.559 -0.11 +0.42    -0.648 OA
DOCKED: ATOM     12  O12 UNL     1      -0.825  -2.714  -1.771 -0.05 +0.40    -0.648 OA
DOCKED: ENDBRANCH   9  10
DOCKED: ENDBRANCH   7   9
DOCKED: ENDBRANCH   1   7
DOCKED: TORSDOF 5
DOCKED: TER
DOCKED: ENDMDL
________________________________________________________________________________


	BEGINNING GENETIC ALGORITHM DOCKING 20 of 50
Run: 20 Seed: 578483977 1237140058 [ Run 20 of 50 GA/GALS ]
Beginning LAMARCKIAN GENETIC ALGORITHM (LGA), with a maximum of 2500000 energy evaluations.

Final-Value: -7.727


	FINAL GENETIC ALGORITHM DOCKED STATE
	_______________________________________________


Detailed state:  trans 0.844 -1.947 -0.035 quatxyzw 0.118957 -0.022372 0.946467 0.299247 center 0.719 4.610 4.957 ntor 5 88.9268 157.3231 35.0184 132.1501 -34.9781
State:	  0.844  -1.947  -0.035   0.125 -0.023  0.992 145.175     88.93  157.32   35.02  132.15  -34.98

DOCKED: MODEL       20
DOCKED: USER    Run = 20
DOCKED: USER    DPF = g4_exoOA.dpf
DOCKED: USER  
DOCKED: USER    Estimated Free Energy of Binding    =   -5.70 kcal/mol  [=(1)+(2)+(3)-(4)]
DOCKED: USER    Estimated Inhibition Constant, Ki   =   66.75 uM (micromolar)  [Temperature = 298.15 K]
DOCKED: USER    
DOCKED: USER    (1) Final Intermolecular Energy     =   -7.19 kcal/mol
DOCKED: USER        vdW + Hbond + desolv Energy     =   -7.84 kcal/mol
DOCKED: USER        Electrostatic Energy            =   +0.65 kcal/mol
DOCKED: USER    (2) Final Total Internal Energy     =   -0.54 kcal/mol
DOCKED: USER    (3) Torsional Free Energy           =   +1.49 kcal/mol
DOCKED: USER    (4) Unbound System's Energy  [=(2)] =   -0.54 kcal/mol
DOCKED: USER    
DOCKED: USER    
DOCKED: USER    NEWDPF move g4.pdbqt
DOCKED: USER    NEWDPF about 0.718900 4.610300 4.957200
DOCKED: USER    NEWDPF tran0 0.844262 -1.947421 -0.034622
DOCKED: USER    NEWDPF quaternion0 0.118957 -0.022372 0.946467 0.299247
DOCKED: USER    NEWDPF axisangle0 0.124670 -0.023447 0.991921 145.175228
DOCKED: USER    NEWDPF quat0 0.124670 -0.023447 0.991921 145.175228
DOCKED: USER    NEWDPF dihe0 88.93 157.32 35.02 132.15 -34.98 
DOCKED: USER  keepresnum = 1 
DOCKED: USER  
DOCKED: REMARK  5 active torsions:
DOCKED: REMARK  status: ('A' for Active; 'I' for Inactive)
DOCKED: REMARK    1  A    between atoms: C1_1  and  C7_7 
DOCKED: REMARK    2  A    between atoms: C3_3  and  C8_8 
DOCKED: REMARK    3  A    between atoms: C7_7  and  C9_9 
DOCKED: REMARK    4  A    between atoms: C8_8  and  C10_10 
DOCKED: REMARK    5  A    between atoms: C9_9  and  C10_10 
DOCKED: USER                              x       y       z     vdW  Elec       q    Type
DOCKED: USER                           _______ _______ _______ _____ _____    ______ ____
DOCKED: ROOT
DOCKED: ATOM      1  C9  UNL     1       1.120  -1.203  -0.349 -0.90 -0.00    +0.008 C 
DOCKED: ENDROOT
DOCKED: BRANCH   1   2
DOCKED: ATOM      2  C7  UNL     1       1.104  -1.905  -1.710 -0.85 -0.01    +0.028 C 
DOCKED: BRANCH   2   3
DOCKED: ATOM      3  C1  UNL     1      -0.123  -2.761  -1.863 -0.70 +0.02    -0.025 C 
DOCKED: ATOM      4  C2  UNL     1      -0.186  -4.105  -1.921 -0.53 +0.08    -0.091 C 
DOCKED: ATOM      5  C4  UNL     1      -1.450  -4.903  -2.075 -0.49 -0.05    +0.042 C 
DOCKED: ATOM      6  C5  UNL     1       1.069  -4.932  -1.845 -0.49 -0.04    +0.042 C 
DOCKED: ENDBRANCH   2   3
DOCKED: ENDBRANCH   1   2
DOCKED: BRANCH   1   7
DOCKED: ATOM      7  C10 UNL     1      -0.196  -0.462  -0.026 -1.20 +0.00    -0.008 C 
DOCKED: ATOM      8  C6  UNL     1       0.001   1.058  -0.004 -1.13 -0.01    +0.010 C 
DOCKED: BRANCH   7   9
DOCKED: ATOM      9  C8  UNL     1      -0.754  -0.923   1.330 -0.76 -0.05    +0.117 C 
DOCKED: BRANCH   9  10
DOCKED: ATOM     10  C3  UNL     1      -0.736  -2.434   1.596 -0.66 -0.09    +0.172 C 
DOCKED: ATOM     11  O11 UNL     1      -1.819  -3.024   1.321 -0.08 +0.41    -0.648 OA
DOCKED: ATOM     12  O12 UNL     1       0.336  -2.905   2.066 -0.05 +0.39    -0.648 OA
DOCKED: ENDBRANCH   9  10
DOCKED: ENDBRANCH   7   9
DOCKED: ENDBRANCH   1   7
DOCKED: TORSDOF 5
DOCKED: TER
DOCKED: ENDMDL
________________________________________________________________________________


	BEGINNING GENETIC ALGORITHM DOCKING 21 of 50
Run: 21 Seed: 1293142443 724209733 [ Run 21 of 50 GA/GALS ]
Beginning LAMARCKIAN GENETIC ALGORITHM (LGA), with a maximum of 2500000 energy evaluations.

Final-Value: -7.807


	FINAL GENETIC ALGORITHM DOCKED STATE
	_______________________________________________


Detailed state:  trans 0.306 -3.217 0.221 quatxyzw 0.054048 0.319811 -0.932486 0.158961 center 0.719 4.610 4.957 ntor 5 -55.0388 -25.5620 -174.1773 45.1892 -177.7839
State:	  0.306  -3.217   0.221   0.055  0.324 -0.944 161.707    -55.04  -25.56 -174.18   45.19 -177.78

DOCKED: MODEL       21
DOCKED: USER    Run = 21
DOCKED: USER    DPF = g4_exoOA.dpf
DOCKED: USER  
DOCKED: USER    Estimated Free Energy of Binding    =   -5.86 kcal/mol  [=(1)+(2)+(3)-(4)]
DOCKED: USER    Estimated Inhibition Constant, Ki   =   50.54 uM (micromolar)  [Temperature = 298.15 K]
DOCKED: USER    
DOCKED: USER    (1) Final Intermolecular Energy     =   -7.35 kcal/mol
DOCKED: USER        vdW + Hbond + desolv Energy     =   -7.85 kcal/mol
DOCKED: USER        Electrostatic Energy            =   +0.50 kcal/mol
DOCKED: USER    (2) Final Total Internal Energy     =   -0.45 kcal/mol
DOCKED: USER    (3) Torsional Free Energy           =   +1.49 kcal/mol
DOCKED: USER    (4) Unbound System's Energy  [=(2)] =   -0.45 kcal/mol
DOCKED: USER    
DOCKED: USER    
DOCKED: USER    NEWDPF move g4.pdbqt
DOCKED: USER    NEWDPF about 0.718900 4.610300 4.957200
DOCKED: USER    NEWDPF tran0 0.306200 -3.217165 0.221027
DOCKED: USER    NEWDPF quaternion0 0.054048 0.319811 -0.932486 0.158961
DOCKED: USER    NEWDPF axisangle0 0.054744 0.323930 -0.944496 161.706778
DOCKED: USER    NEWDPF quat0 0.054744 0.323930 -0.944496 161.706778
DOCKED: USER    NEWDPF dihe0 -55.04 -25.56 -174.18 45.19 -177.78 
DOCKED: USER  keepresnum = 1 
DOCKED: USER  
DOCKED: REMARK  5 active torsions:
DOCKED: REMARK  status: ('A' for Active; 'I' for Inactive)
DOCKED: REMARK    1  A    between atoms: C1_1  and  C7_7 
DOCKED: REMARK    2  A    between atoms: C3_3  and  C8_8 
DOCKED: REMARK    3  A    between atoms: C7_7  and  C9_9 
DOCKED: REMARK    4  A    between atoms: C8_8  and  C10_10 
DOCKED: REMARK    5  A    between atoms: C9_9  and  C10_10 
DOCKED: USER                              x       y       z     vdW  Elec       q    Type
DOCKED: USER                           _______ _______ _______ _____ _____    ______ ____
DOCKED: ROOT
DOCKED: ATOM      1  C9  UNL     1       1.131  -3.013   0.306 -0.72 -0.01    +0.008 C 
DOCKED: ENDROOT
DOCKED: BRANCH   1   2
DOCKED: ATOM      2  C7  UNL     1       1.096  -2.730  -1.199 -0.77 -0.02    +0.028 C 
DOCKED: BRANCH   2   3
DOCKED: ATOM      3  C1  UNL     1       0.381  -3.827  -1.939 -0.64 +0.02    -0.025 C 
DOCKED: ATOM      4  C2  UNL     1      -0.917  -4.170  -1.849 -0.52 +0.08    -0.091 C 
DOCKED: ATOM      5  C4  UNL     1      -1.572  -5.281  -2.620 -0.37 -0.06    +0.042 C 
DOCKED: ATOM      6  C5  UNL     1      -1.837  -3.434  -0.912 -0.69 -0.03    +0.042 C 
DOCKED: ENDBRANCH   2   3
DOCKED: ENDBRANCH   1   2
DOCKED: BRANCH   1   7
DOCKED: ATOM      7  C10 UNL     1       0.840  -1.768   1.171 -0.90 +0.00    -0.008 C 
DOCKED: ATOM      8  C6  UNL     1      -0.571  -1.812   1.769 -0.87 -0.00    +0.010 C 
DOCKED: BRANCH   7   9
DOCKED: ATOM      9  C8  UNL     1       1.000  -0.485   0.339 -0.83 -0.05    +0.117 C 
DOCKED: BRANCH   9  10
DOCKED: ATOM     10  C3  UNL     1      -0.294   0.237  -0.056 -1.01 -0.08    +0.172 C 
DOCKED: ATOM     11  O11 UNL     1      -0.376   1.426   0.362 -0.36 +0.38    -0.648 OA
DOCKED: ATOM     12  O12 UNL     1      -1.123  -0.435  -0.730 -0.18 +0.25    -0.648 OA
DOCKED: ENDBRANCH   9  10
DOCKED: ENDBRANCH   7   9
DOCKED: ENDBRANCH   1   7
DOCKED: TORSDOF 5
DOCKED: TER
DOCKED: ENDMDL
________________________________________________________________________________


	BEGINNING GENETIC ALGORITHM DOCKING 22 of 50
Run: 22 Seed: 2953345 481954013 [ Run 22 of 50 GA/GALS ]
Beginning LAMARCKIAN GENETIC ALGORITHM (LGA), with a maximum of 2500000 energy evaluations.

Final-Value: -7.756


	FINAL GENETIC ALGORITHM DOCKED STATE
	_______________________________________________


Detailed state:  trans 0.157 -3.298 1.591 quatxyzw -0.411503 -0.087470 0.783756 0.456881 center 0.719 4.610 4.957 ntor 5 -32.0879 15.0949 18.3368 89.2158 -178.2604
State:	  0.157  -3.298   1.591  -0.463 -0.098  0.881 125.628    -32.09   15.09   18.34   89.22 -178.26

DOCKED: MODEL       22
DOCKED: USER    Run = 22
DOCKED: USER    DPF = g4_exoOA.dpf
DOCKED: USER  
DOCKED: USER    Estimated Free Energy of Binding    =   -5.94 kcal/mol  [=(1)+(2)+(3)-(4)]
DOCKED: USER    Estimated Inhibition Constant, Ki   =   44.35 uM (micromolar)  [Temperature = 298.15 K]
DOCKED: USER    
DOCKED: USER    (1) Final Intermolecular Energy     =   -7.43 kcal/mol
DOCKED: USER        vdW + Hbond + desolv Energy     =   -7.85 kcal/mol
DOCKED: USER        Electrostatic Energy            =   +0.42 kcal/mol
DOCKED: USER    (2) Final Total Internal Energy     =   -0.33 kcal/mol
DOCKED: USER    (3) Torsional Free Energy           =   +1.49 kcal/mol
DOCKED: USER    (4) Unbound System's Energy  [=(2)] =   -0.33 kcal/mol
DOCKED: USER    
DOCKED: USER    
DOCKED: USER    NEWDPF move g4.pdbqt
DOCKED: USER    NEWDPF about 0.718900 4.610300 4.957200
DOCKED: USER    NEWDPF tran0 0.157461 -3.298409 1.590625
DOCKED: USER    NEWDPF quaternion0 -0.411503 -0.087470 0.783756 0.456881
DOCKED: USER    NEWDPF axisangle0 -0.462608 -0.098333 0.881093 125.627967
DOCKED: USER    NEWDPF quat0 -0.462608 -0.098333 0.881093 125.627967
DOCKED: USER    NEWDPF dihe0 -32.09 15.09 18.34 89.22 -178.26 
DOCKED: USER  keepresnum = 1 
DOCKED: USER  
DOCKED: REMARK  5 active torsions:
DOCKED: REMARK  status: ('A' for Active; 'I' for Inactive)
DOCKED: REMARK    1  A    between atoms: C1_1  and  C7_7 
DOCKED: REMARK    2  A    between atoms: C3_3  and  C8_8 
DOCKED: REMARK    3  A    between atoms: C7_7  and  C9_9 
DOCKED: REMARK    4  A    between atoms: C8_8  and  C10_10 
DOCKED: REMARK    5  A    between atoms: C9_9  and  C10_10 
DOCKED: USER                              x       y       z     vdW  Elec       q    Type
DOCKED: USER                           _______ _______ _______ _____ _____    ______ ____
DOCKED: ROOT
DOCKED: ATOM      1  C9  UNL     1       0.123  -2.490   1.865 -0.76 -0.00    +0.008 C 
DOCKED: ENDROOT
DOCKED: BRANCH   1   2
DOCKED: ATOM      2  C7  UNL     1       1.421  -2.291   1.077 -0.85 -0.02    +0.028 C 
DOCKED: BRANCH   2   3
DOCKED: ATOM      3  C1  UNL     1       1.863  -3.573   0.427 -0.68 +0.02    -0.025 C 
DOCKED: ATOM      4  C2  UNL     1       1.790  -3.901  -0.877 -0.55 +0.08    -0.091 C 
DOCKED: ATOM      5  C4  UNL     1       2.251  -5.205  -1.465 -0.46 -0.05    +0.042 C 
DOCKED: ATOM      6  C5  UNL     1       1.201  -2.940  -1.874 -0.75 -0.03    +0.042 C 
DOCKED: ENDBRANCH   2   3
DOCKED: ENDBRANCH   1   2
DOCKED: BRANCH   1   7
DOCKED: ATOM      7  C10 UNL     1      -1.146  -2.160   1.049 -0.86 +0.00    -0.008 C 
DOCKED: ATOM      8  C6  UNL     1      -1.876  -3.431   0.599 -0.68 -0.01    +0.010 C 
DOCKED: BRANCH   7   9
DOCKED: ATOM      9  C8  UNL     1      -0.788  -1.314  -0.184 -0.86 -0.05    +0.117 C 
DOCKED: BRANCH   9  10
DOCKED: ATOM     10  C3  UNL     1      -0.139   0.048   0.091 -1.01 -0.08    +0.172 C 
DOCKED: ATOM     11  O11 UNL     1       0.745   0.382  -0.748 -0.18 +0.28    -0.648 OA
DOCKED: ATOM     12  O12 UNL     1      -0.545   0.663   1.115 -0.20 +0.28    -0.648 OA
DOCKED: ENDBRANCH   9  10
DOCKED: ENDBRANCH   7   9
DOCKED: ENDBRANCH   1   7
DOCKED: TORSDOF 5
DOCKED: TER
DOCKED: ENDMDL
________________________________________________________________________________


	BEGINNING GENETIC ALGORITHM DOCKING 23 of 50
Run: 23 Seed: 885119756 655106738 [ Run 23 of 50 GA/GALS ]
Beginning LAMARCKIAN GENETIC ALGORITHM (LGA), with a maximum of 2500000 energy evaluations.

Final-Value: -7.841


	FINAL GENETIC ALGORITHM DOCKED STATE
	_______________________________________________


Detailed state:  trans -0.779 -2.113 0.295 quatxyzw 0.957580 -0.241380 -0.156225 -0.019229 center 0.719 4.610 4.957 ntor 5 81.3502 -9.7473 38.9698 88.6752 -33.5862
State:	 -0.779  -2.113   0.295   0.958 -0.241 -0.156 -177.796     81.35   -9.75   38.97   88.68  -33.59

DOCKED: MODEL       23
DOCKED: USER    Run = 23
DOCKED: USER    DPF = g4_exoOA.dpf
DOCKED: USER  
DOCKED: USER    Estimated Free Energy of Binding    =   -5.83 kcal/mol  [=(1)+(2)+(3)-(4)]
DOCKED: USER    Estimated Inhibition Constant, Ki   =   52.86 uM (micromolar)  [Temperature = 298.15 K]
DOCKED: USER    
DOCKED: USER    (1) Final Intermolecular Energy     =   -7.33 kcal/mol
DOCKED: USER        vdW + Hbond + desolv Energy     =   -8.01 kcal/mol
DOCKED: USER        Electrostatic Energy            =   +0.68 kcal/mol
DOCKED: USER    (2) Final Total Internal Energy     =   -0.51 kcal/mol
DOCKED: USER    (3) Torsional Free Energy           =   +1.49 kcal/mol
DOCKED: USER    (4) Unbound System's Energy  [=(2)] =   -0.51 kcal/mol
DOCKED: USER    
DOCKED: USER    
DOCKED: USER    NEWDPF move g4.pdbqt
DOCKED: USER    NEWDPF about 0.718900 4.610300 4.957200
DOCKED: USER    NEWDPF tran0 -0.779284 -2.113443 0.294560
DOCKED: USER    NEWDPF quaternion0 0.957580 -0.241380 -0.156225 -0.019229
DOCKED: USER    NEWDPF axisangle0 0.957757 -0.241424 -0.156254 -177.796373
DOCKED: USER    NEWDPF quat0 0.957757 -0.241424 -0.156254 -177.796373
DOCKED: USER    NEWDPF dihe0 81.35 -9.75 38.97 88.68 -33.59 
DOCKED: USER  keepresnum = 1 
DOCKED: USER  
DOCKED: REMARK  5 active torsions:
DOCKED: REMARK  status: ('A' for Active; 'I' for Inactive)
DOCKED: REMARK    1  A    between atoms: C1_1  and  C7_7 
DOCKED: REMARK    2  A    between atoms: C3_3  and  C8_8 
DOCKED: REMARK    3  A    between atoms: C7_7  and  C9_9 
DOCKED: REMARK    4  A    between atoms: C8_8  and  C10_10 
DOCKED: REMARK    5  A    between atoms: C9_9  and  C10_10 
DOCKED: USER                              x       y       z     vdW  Elec       q    Type
DOCKED: USER                           _______ _______ _______ _____ _____    ______ ____
DOCKED: ROOT
DOCKED: ATOM      1  C9  UNL     1      -1.114  -1.418   0.661 -0.92 -0.00    +0.008 C 
DOCKED: ENDROOT
DOCKED: BRANCH   1   2
DOCKED: ATOM      2  C7  UNL     1      -0.923  -2.166   1.984 -0.84 -0.01    +0.028 C 
DOCKED: BRANCH   2   3
DOCKED: ATOM      3  C1  UNL     1      -0.358  -3.541   1.752 -0.68 +0.02    -0.025 C 
DOCKED: ATOM      4  C2  UNL     1       0.928  -3.876   1.538 -0.56 +0.07    -0.091 C 
DOCKED: ATOM      5  C4  UNL     1       1.429  -5.275   1.313 -0.45 -0.05    +0.042 C 
DOCKED: ATOM      6  C5  UNL     1       1.996  -2.816   1.496 -0.72 -0.03    +0.042 C 
DOCKED: ENDBRANCH   2   3
DOCKED: ENDBRANCH   1   2
DOCKED: BRANCH   1   7
DOCKED: ATOM      7  C10 UNL     1       0.085  -0.519   0.286 -1.19 +0.00    -0.008 C 
DOCKED: ATOM      8  C6  UNL     1      -0.272   0.968   0.381 -1.09 -0.01    +0.010 C 
DOCKED: BRANCH   7   9
DOCKED: ATOM      9  C8  UNL     1       0.571  -0.837  -1.137 -0.75 -0.05    +0.117 C 
DOCKED: BRANCH   9  10
DOCKED: ATOM     10  C3  UNL     1       0.601  -2.319  -1.532 -0.66 -0.10    +0.172 C 
DOCKED: ATOM     11  O11 UNL     1       1.753  -2.838  -1.521 -0.09 +0.41    -0.648 OA
DOCKED: ATOM     12  O12 UNL     1      -0.509  -2.838  -1.833 -0.05 +0.41    -0.648 OA
DOCKED: ENDBRANCH   9  10
DOCKED: ENDBRANCH   7   9
DOCKED: ENDBRANCH   1   7
DOCKED: TORSDOF 5
DOCKED: TER
DOCKED: ENDMDL
________________________________________________________________________________


	BEGINNING GENETIC ALGORITHM DOCKING 24 of 50
Run: 24 Seed: 684862315 921609307 [ Run 24 of 50 GA/GALS ]
Beginning LAMARCKIAN GENETIC ALGORITHM (LGA), with a maximum of 2500000 energy evaluations.

Final-Value: -7.792


	FINAL GENETIC ALGORITHM DOCKED STATE
	_______________________________________________


Detailed state:  trans 1.412 -1.784 -1.598 quatxyzw -0.659579 -0.550170 -0.259267 -0.441644 center 0.719 4.610 4.957 ntor 5 170.0348 -178.9579 -41.5356 -166.4286 -29.3721
State:	  1.412  -1.784  -1.598  -0.735 -0.613 -0.289 -127.582    170.03 -178.96  -41.54 -166.43  -29.37

DOCKED: MODEL       24
DOCKED: USER    Run = 24
DOCKED: USER    DPF = g4_exoOA.dpf
DOCKED: USER  
DOCKED: USER    Estimated Free Energy of Binding    =   -5.78 kcal/mol  [=(1)+(2)+(3)-(4)]
DOCKED: USER    Estimated Inhibition Constant, Ki   =   57.71 uM (micromolar)  [Temperature = 298.15 K]
DOCKED: USER    
DOCKED: USER    (1) Final Intermolecular Energy     =   -7.27 kcal/mol
DOCKED: USER        vdW + Hbond + desolv Energy     =   -7.76 kcal/mol
DOCKED: USER        Electrostatic Energy            =   +0.49 kcal/mol
DOCKED: USER    (2) Final Total Internal Energy     =   -0.52 kcal/mol
DOCKED: USER    (3) Torsional Free Energy           =   +1.49 kcal/mol
DOCKED: USER    (4) Unbound System's Energy  [=(2)] =   -0.52 kcal/mol
DOCKED: USER    
DOCKED: USER    
DOCKED: USER    NEWDPF move g4.pdbqt
DOCKED: USER    NEWDPF about 0.718900 4.610300 4.957200
DOCKED: USER    NEWDPF tran0 1.411793 -1.784413 -1.597871
DOCKED: USER    NEWDPF quaternion0 -0.659579 -0.550170 -0.259267 -0.441644
DOCKED: USER    NEWDPF axisangle0 -0.735160 -0.613215 -0.288976 -127.582403
DOCKED: USER    NEWDPF quat0 -0.735160 -0.613215 -0.288976 -127.582403
DOCKED: USER    NEWDPF dihe0 170.03 -178.96 -41.54 -166.43 -29.37 
DOCKED: USER  keepresnum = 1 
DOCKED: USER  
DOCKED: REMARK  5 active torsions:
DOCKED: REMARK  status: ('A' for Active; 'I' for Inactive)
DOCKED: REMARK    1  A    between atoms: C1_1  and  C7_7 
DOCKED: REMARK    2  A    between atoms: C3_3  and  C8_8 
DOCKED: REMARK    3  A    between atoms: C7_7  and  C9_9 
DOCKED: REMARK    4  A    between atoms: C8_8  and  C10_10 
DOCKED: REMARK    5  A    between atoms: C9_9  and  C10_10 
DOCKED: USER                              x       y       z     vdW  Elec       q    Type
DOCKED: USER                           _______ _______ _______ _____ _____    ______ ____
DOCKED: ROOT
DOCKED: ATOM      1  C9  UNL     1       0.857  -2.325  -1.958 -0.83 -0.00    +0.008 C 
DOCKED: ENDROOT
DOCKED: BRANCH   1   2
DOCKED: ATOM      2  C7  UNL     1       1.773  -3.433  -1.429 -0.62 -0.02    +0.028 C 
DOCKED: BRANCH   2   3
DOCKED: ATOM      3  C1  UNL     1       1.186  -4.082  -0.205 -0.54 +0.02    -0.025 C 
DOCKED: ATOM      4  C2  UNL     1       1.342  -3.708   1.078 -0.60 +0.07    -0.091 C 
DOCKED: ATOM      5  C4  UNL     1       0.725  -4.402   2.260 -0.54 -0.04    +0.042 C 
DOCKED: ATOM      6  C5  UNL     1       2.197  -2.520   1.429 -0.72 -0.02    +0.042 C 
DOCKED: ENDBRANCH   2   3
DOCKED: ENDBRANCH   1   2
DOCKED: BRANCH   1   7
DOCKED: ATOM      7  C10 UNL     1      -0.287  -1.959  -0.987 -0.87 +0.00    -0.008 C 
DOCKED: ATOM      8  C6  UNL     1      -1.639  -2.485  -1.481 -0.74 -0.01    +0.010 C 
DOCKED: BRANCH   7   9
DOCKED: ATOM      9  C8  UNL     1      -0.369  -0.435  -0.804 -0.84 -0.05    +0.117 C 
DOCKED: BRANCH   9  10
DOCKED: ATOM     10  C3  UNL     1      -0.199   0.090   0.627 -0.99 -0.08    +0.172 C 
DOCKED: ATOM     11  O11 UNL     1      -0.292  -0.798   1.522 -0.19 +0.24    -0.648 OA
DOCKED: ATOM     12  O12 UNL     1      -0.004   1.331   0.747 -0.30 +0.37    -0.648 OA
DOCKED: ENDBRANCH   9  10
DOCKED: ENDBRANCH   7   9
DOCKED: ENDBRANCH   1   7
DOCKED: TORSDOF 5
DOCKED: TER
DOCKED: ENDMDL
________________________________________________________________________________


	BEGINNING GENETIC ALGORITHM DOCKING 25 of 50
Run: 25 Seed: 174456011 1603156558 [ Run 25 of 50 GA/GALS ]
Beginning LAMARCKIAN GENETIC ALGORITHM (LGA), with a maximum of 2500000 energy evaluations.

Final-Value: -7.739


	FINAL GENETIC ALGORITHM DOCKED STATE
	_______________________________________________


Detailed state:  trans -1.284 -2.172 0.709 quatxyzw -0.835097 0.344745 0.428444 -0.014104 center 0.719 4.610 4.957 ntor 5 100.2943 -3.5018 -17.4225 128.1611 -40.6619
State:	 -1.284  -2.172   0.709  -0.835  0.345  0.428 -178.384    100.29   -3.50  -17.42  128.16  -40.66

DOCKED: MODEL       25
DOCKED: USER    Run = 25
DOCKED: USER    DPF = g4_exoOA.dpf
DOCKED: USER  
DOCKED: USER    Estimated Free Energy of Binding    =   -5.74 kcal/mol  [=(1)+(2)+(3)-(4)]
DOCKED: USER    Estimated Inhibition Constant, Ki   =   62.41 uM (micromolar)  [Temperature = 298.15 K]
DOCKED: USER    
DOCKED: USER    (1) Final Intermolecular Energy     =   -7.23 kcal/mol
DOCKED: USER        vdW + Hbond + desolv Energy     =   -7.89 kcal/mol
DOCKED: USER        Electrostatic Energy            =   +0.66 kcal/mol
DOCKED: USER    (2) Final Total Internal Energy     =   -0.51 kcal/mol
DOCKED: USER    (3) Torsional Free Energy           =   +1.49 kcal/mol
DOCKED: USER    (4) Unbound System's Energy  [=(2)] =   -0.51 kcal/mol
DOCKED: USER    
DOCKED: USER    
DOCKED: USER    NEWDPF move g4.pdbqt
DOCKED: USER    NEWDPF about 0.718900 4.610300 4.957200
DOCKED: USER    NEWDPF tran0 -1.283504 -2.171657 0.709078
DOCKED: USER    NEWDPF quaternion0 -0.835097 0.344745 0.428444 -0.014104
DOCKED: USER    NEWDPF axisangle0 -0.835180 0.344779 0.428487 -178.383729
DOCKED: USER    NEWDPF quat0 -0.835180 0.344779 0.428487 -178.383729
DOCKED: USER    NEWDPF dihe0 100.29 -3.50 -17.42 128.16 -40.66 
DOCKED: USER  keepresnum = 1 
DOCKED: USER  
DOCKED: REMARK  5 active torsions:
DOCKED: REMARK  status: ('A' for Active; 'I' for Inactive)
DOCKED: REMARK    1  A    between atoms: C1_1  and  C7_7 
DOCKED: REMARK    2  A    between atoms: C3_3  and  C8_8 
DOCKED: REMARK    3  A    between atoms: C7_7  and  C9_9 
DOCKED: REMARK    4  A    between atoms: C8_8  and  C10_10 
DOCKED: REMARK    5  A    between atoms: C9_9  and  C10_10 
DOCKED: USER                              x       y       z     vdW  Elec       q    Type
DOCKED: USER                           _______ _______ _______ _____ _____    ______ ____
DOCKED: ROOT
DOCKED: ATOM      1  C9  UNL     1      -1.163  -1.520   1.248 -0.85 -0.00    +0.008 C 
DOCKED: ENDROOT
DOCKED: BRANCH   1   2
DOCKED: ATOM      2  C7  UNL     1      -0.589  -2.570   2.204 -0.75 -0.02    +0.028 C 
DOCKED: BRANCH   2   3
DOCKED: ATOM      3  C1  UNL     1       0.208  -3.604   1.457 -0.63 +0.02    -0.025 C 
DOCKED: ATOM      4  C2  UNL     1       1.511  -3.555   1.123 -0.63 +0.07    -0.091 C 
DOCKED: ATOM      5  C4  UNL     1       2.251  -4.626   0.373 -0.55 -0.04    +0.042 C 
DOCKED: ATOM      6  C5  UNL     1       2.348  -2.357   1.487 -0.63 -0.02    +0.042 C 
DOCKED: ENDBRANCH   2   3
DOCKED: ENDBRANCH   1   2
DOCKED: BRANCH   1   7
DOCKED: ATOM      7  C10 UNL     1      -0.094  -0.848   0.360 -1.13 +0.00    -0.008 C 
DOCKED: ATOM      8  C6  UNL     1      -0.006   0.659   0.623 -1.17 -0.00    +0.010 C 
DOCKED: BRANCH   7   9
DOCKED: ATOM      9  C8  UNL     1      -0.401  -1.089  -1.127 -0.69 -0.05    +0.117 C 
DOCKED: BRANCH   9  10
DOCKED: ATOM     10  C3  UNL     1       0.338  -2.256  -1.794 -0.61 -0.09    +0.172 C 
DOCKED: ATOM     11  O11 UNL     1       1.498  -1.970  -2.207 -0.20 +0.32    -0.648 OA
DOCKED: ATOM     12  O12 UNL     1      -0.293  -3.346  -1.868 -0.04 +0.48    -0.648 OA
DOCKED: ENDBRANCH   9  10
DOCKED: ENDBRANCH   7   9
DOCKED: ENDBRANCH   1   7
DOCKED: TORSDOF 5
DOCKED: TER
DOCKED: ENDMDL
________________________________________________________________________________


	BEGINNING GENETIC ALGORITHM DOCKING 26 of 50
Run: 26 Seed: 1938032890 418345899 [ Run 26 of 50 GA/GALS ]
Beginning LAMARCKIAN GENETIC ALGORITHM (LGA), with a maximum of 2500000 energy evaluations.

Final-Value: -7.910


	FINAL GENETIC ALGORITHM DOCKED STATE
	_______________________________________________


Detailed state:  trans -1.101 -1.549 -0.901 quatxyzw -0.642122 0.083807 0.128983 -0.751012 center 0.719 4.610 4.957 ntor 5 -34.6515 -168.2411 43.9676 172.7765 -12.4821
State:	 -1.101  -1.549  -0.901  -0.972  0.127  0.195 -82.644    -34.65 -168.24   43.97  172.78  -12.48

DOCKED: MODEL       26
DOCKED: USER    Run = 26
DOCKED: USER    DPF = g4_exoOA.dpf
DOCKED: USER  
DOCKED: USER    Estimated Free Energy of Binding    =   -6.00 kcal/mol  [=(1)+(2)+(3)-(4)]
DOCKED: USER    Estimated Inhibition Constant, Ki   =   40.25 uM (micromolar)  [Temperature = 298.15 K]
DOCKED: USER    
DOCKED: USER    (1) Final Intermolecular Energy     =   -7.49 kcal/mol
DOCKED: USER        vdW + Hbond + desolv Energy     =   -8.02 kcal/mol
DOCKED: USER        Electrostatic Energy            =   +0.53 kcal/mol
DOCKED: USER    (2) Final Total Internal Energy     =   -0.42 kcal/mol
DOCKED: USER    (3) Torsional Free Energy           =   +1.49 kcal/mol
DOCKED: USER    (4) Unbound System's Energy  [=(2)] =   -0.42 kcal/mol
DOCKED: USER    
DOCKED: USER    
DOCKED: USER    NEWDPF move g4.pdbqt
DOCKED: USER    NEWDPF about 0.718900 4.610300 4.957200
DOCKED: USER    NEWDPF tran0 -1.100925 -1.548790 -0.900858
DOCKED: USER    NEWDPF quaternion0 -0.642122 0.083807 0.128983 -0.751012
DOCKED: USER    NEWDPF axisangle0 -0.972487 0.126925 0.195343 -82.643698
DOCKED: USER    NEWDPF quat0 -0.972487 0.126925 0.195343 -82.643698
DOCKED: USER    NEWDPF dihe0 -34.65 -168.24 43.97 172.78 -12.48 
DOCKED: USER  keepresnum = 1 
DOCKED: USER  
DOCKED: REMARK  5 active torsions:
DOCKED: REMARK  status: ('A' for Active; 'I' for Inactive)
DOCKED: REMARK    1  A    between atoms: C1_1  and  C7_7 
DOCKED: REMARK    2  A    between atoms: C3_3  and  C8_8 
DOCKED: REMARK    3  A    between atoms: C7_7  and  C9_9 
DOCKED: REMARK    4  A    between atoms: C8_8  and  C10_10 
DOCKED: REMARK    5  A    between atoms: C9_9  and  C10_10 
DOCKED: USER                              x       y       z     vdW  Elec       q    Type
DOCKED: USER                           _______ _______ _______ _____ _____    ______ ____
DOCKED: ROOT
DOCKED: ATOM      1  C9  UNL     1      -1.643  -1.885  -0.333 -0.86 -0.00    +0.008 C 
DOCKED: ENDROOT
DOCKED: BRANCH   1   2
DOCKED: ATOM      2  C7  UNL     1      -1.687  -3.098  -1.267 -0.73 -0.02    +0.028 C 
DOCKED: BRANCH   2   3
DOCKED: ATOM      3  C1  UNL     1      -0.513  -4.008  -1.029 -0.53 +0.02    -0.025 C 
DOCKED: ATOM      4  C2  UNL     1       0.756  -3.838  -1.443 -0.56 +0.08    -0.091 C 
DOCKED: ATOM      5  C4  UNL     1       1.887  -4.789  -1.170 -0.51 -0.04    +0.042 C 
DOCKED: ATOM      6  C5  UNL     1       1.138  -2.632  -2.258 -0.74 -0.03    +0.042 C 
DOCKED: ENDBRANCH   2   3
DOCKED: ENDBRANCH   1   2
DOCKED: BRANCH   1   7
DOCKED: ATOM      7  C10 UNL     1      -0.572  -2.001   0.773 -0.87 +0.00    -0.008 C 
DOCKED: ATOM      8  C6  UNL     1      -1.129  -2.675   2.032 -0.84 -0.01    +0.010 C 
DOCKED: BRANCH   7   9
DOCKED: ATOM      9  C8  UNL     1      -0.023  -0.613   1.139 -0.91 -0.05    +0.117 C 
DOCKED: BRANCH   9  10
DOCKED: ATOM     10  C3  UNL     1       0.102   0.395  -0.010 -1.01 -0.08    +0.172 C 
DOCKED: ATOM     11  O11 UNL     1      -0.208   1.580   0.299 -0.32 +0.41    -0.648 OA
DOCKED: ATOM     12  O12 UNL     1       0.479  -0.071  -1.121 -0.14 +0.25    -0.648 OA
DOCKED: ENDBRANCH   9  10
DOCKED: ENDBRANCH   7   9
DOCKED: ENDBRANCH   1   7
DOCKED: TORSDOF 5
DOCKED: TER
DOCKED: ENDMDL
________________________________________________________________________________


	BEGINNING GENETIC ALGORITHM DOCKING 27 of 50
Run: 27 Seed: 334698664 2100936693 [ Run 27 of 50 GA/GALS ]
Beginning LAMARCKIAN GENETIC ALGORITHM (LGA), with a maximum of 2500000 energy evaluations.

Final-Value: -7.978


	FINAL GENETIC ALGORITHM DOCKED STATE
	_______________________________________________


Detailed state:  trans -1.117 -1.469 -0.613 quatxyzw -0.545063 0.066045 0.137105 -0.824467 center 0.719 4.610 4.957 ntor 5 105.7517 -175.0996 74.0215 179.4663 -38.2774
State:	 -1.117  -1.469  -0.613  -0.963  0.117  0.242 -68.931    105.75 -175.10   74.02  179.47  -38.28

DOCKED: MODEL       27
DOCKED: USER    Run = 27
DOCKED: USER    DPF = g4_exoOA.dpf
DOCKED: USER  
DOCKED: USER    Estimated Free Energy of Binding    =   -5.99 kcal/mol  [=(1)+(2)+(3)-(4)]
DOCKED: USER    Estimated Inhibition Constant, Ki   =   40.59 uM (micromolar)  [Temperature = 298.15 K]
DOCKED: USER    
DOCKED: USER    (1) Final Intermolecular Energy     =   -7.48 kcal/mol
DOCKED: USER        vdW + Hbond + desolv Energy     =   -7.95 kcal/mol
DOCKED: USER        Electrostatic Energy            =   +0.47 kcal/mol
DOCKED: USER    (2) Final Total Internal Energy     =   -0.50 kcal/mol
DOCKED: USER    (3) Torsional Free Energy           =   +1.49 kcal/mol
DOCKED: USER    (4) Unbound System's Energy  [=(2)] =   -0.50 kcal/mol
DOCKED: USER    
DOCKED: USER    
DOCKED: USER    NEWDPF move g4.pdbqt
DOCKED: USER    NEWDPF about 0.718900 4.610300 4.957200
DOCKED: USER    NEWDPF tran0 -1.116565 -1.468666 -0.612557
DOCKED: USER    NEWDPF quaternion0 -0.545063 0.066045 0.137105 -0.824467
DOCKED: USER    NEWDPF axisangle0 -0.963163 0.116706 0.242274 -68.930981
DOCKED: USER    NEWDPF quat0 -0.963163 0.116706 0.242274 -68.930981
DOCKED: USER    NEWDPF dihe0 105.75 -175.10 74.02 179.47 -38.28 
DOCKED: USER  keepresnum = 1 
DOCKED: USER  
DOCKED: REMARK  5 active torsions:
DOCKED: REMARK  status: ('A' for Active; 'I' for Inactive)
DOCKED: REMARK    1  A    between atoms: C1_1  and  C7_7 
DOCKED: REMARK    2  A    between atoms: C3_3  and  C8_8 
DOCKED: REMARK    3  A    between atoms: C7_7  and  C9_9 
DOCKED: REMARK    4  A    between atoms: C8_8  and  C10_10 
DOCKED: REMARK    5  A    between atoms: C9_9  and  C10_10 
DOCKED: USER                              x       y       z     vdW  Elec       q    Type
DOCKED: USER                           _______ _______ _______ _____ _____    ______ ____
DOCKED: ROOT
DOCKED: ATOM      1  C9  UNL     1      -1.660  -1.933  -0.145 -0.83 -0.00    +0.008 C 
DOCKED: ENDROOT
DOCKED: BRANCH   1   2
DOCKED: ATOM      2  C7  UNL     1      -1.701  -2.881  -1.348 -0.74 -0.02    +0.028 C 
DOCKED: BRANCH   2   3
DOCKED: ATOM      3  C1  UNL     1      -0.623  -3.925  -1.251 -0.57 +0.02    -0.025 C 
DOCKED: ATOM      4  C2  UNL     1       0.663  -3.817  -1.633 -0.57 +0.08    -0.091 C 
DOCKED: ATOM      5  C4  UNL     1       1.694  -4.903  -1.507 -0.51 -0.05    +0.042 C 
DOCKED: ATOM      6  C5  UNL     1       1.171  -2.544  -2.253 -0.73 -0.02    +0.042 C 
DOCKED: ENDBRANCH   2   3
DOCKED: ENDBRANCH   1   2
DOCKED: BRANCH   1   7
DOCKED: ATOM      7  C10 UNL     1      -0.593  -2.317   0.902 -0.82 +0.00    -0.008 C 
DOCKED: ATOM      8  C6  UNL     1      -1.229  -2.713   2.239 -0.81 -0.01    +0.010 C 
DOCKED: BRANCH   7   9
DOCKED: ATOM      9  C8  UNL     1       0.383  -1.150   1.128 -0.85 -0.05    +0.117 C 
DOCKED: BRANCH   9  10
DOCKED: ATOM     10  C3  UNL     1       0.203   0.073   0.220 -1.01 -0.08    +0.172 C 
DOCKED: ATOM     11  O11 UNL     1       0.680  -0.066  -0.942 -0.16 +0.26    -0.648 OA
DOCKED: ATOM     12  O12 UNL     1      -0.376   1.069   0.735 -0.36 +0.34    -0.648 OA
DOCKED: ENDBRANCH   9  10
DOCKED: ENDBRANCH   7   9
DOCKED: ENDBRANCH   1   7
DOCKED: TORSDOF 5
DOCKED: TER
DOCKED: ENDMDL
________________________________________________________________________________


	BEGINNING GENETIC ALGORITHM DOCKING 28 of 50
Run: 28 Seed: 14508962 2086279395 [ Run 28 of 50 GA/GALS ]
Beginning LAMARCKIAN GENETIC ALGORITHM (LGA), with a maximum of 2500000 energy evaluations.

Final-Value: -7.804


	FINAL GENETIC ALGORITHM DOCKED STATE
	_______________________________________________


Detailed state:  trans -0.718 -3.348 0.067 quatxyzw 0.447075 -0.040499 0.458750 -0.766833 center 0.719 4.610 4.957 ntor 5 -71.6528 -164.7187 11.2480 150.2358 -26.4392
State:	 -0.718  -3.348   0.067   0.697 -0.063  0.715 -79.859    -71.65 -164.72   11.25  150.24  -26.44

DOCKED: MODEL       28
DOCKED: USER    Run = 28
DOCKED: USER    DPF = g4_exoOA.dpf
DOCKED: USER  
DOCKED: USER    Estimated Free Energy of Binding    =   -5.77 kcal/mol  [=(1)+(2)+(3)-(4)]
DOCKED: USER    Estimated Inhibition Constant, Ki   =   58.60 uM (micromolar)  [Temperature = 298.15 K]
DOCKED: USER    
DOCKED: USER    (1) Final Intermolecular Energy     =   -7.27 kcal/mol
DOCKED: USER        vdW + Hbond + desolv Energy     =   -7.82 kcal/mol
DOCKED: USER        Electrostatic Energy            =   +0.56 kcal/mol
DOCKED: USER    (2) Final Total Internal Energy     =   -0.54 kcal/mol
DOCKED: USER    (3) Torsional Free Energy           =   +1.49 kcal/mol
DOCKED: USER    (4) Unbound System's Energy  [=(2)] =   -0.54 kcal/mol
DOCKED: USER    
DOCKED: USER    
DOCKED: USER    NEWDPF move g4.pdbqt
DOCKED: USER    NEWDPF about 0.718900 4.610300 4.957200
DOCKED: USER    NEWDPF tran0 -0.717736 -3.347833 0.066811
DOCKED: USER    NEWDPF quaternion0 0.447075 -0.040499 0.458750 -0.766833
DOCKED: USER    NEWDPF axisangle0 0.696545 -0.063098 0.714734 -79.859369
DOCKED: USER    NEWDPF quat0 0.696545 -0.063098 0.714734 -79.859369
DOCKED: USER    NEWDPF dihe0 -71.65 -164.72 11.25 150.24 -26.44 
DOCKED: USER  keepresnum = 1 
DOCKED: USER  
DOCKED: REMARK  5 active torsions:
DOCKED: REMARK  status: ('A' for Active; 'I' for Inactive)
DOCKED: REMARK    1  A    between atoms: C1_1  and  C7_7 
DOCKED: REMARK    2  A    between atoms: C3_3  and  C8_8 
DOCKED: REMARK    3  A    between atoms: C7_7  and  C9_9 
DOCKED: REMARK    4  A    between atoms: C8_8  and  C10_10 
DOCKED: REMARK    5  A    between atoms: C9_9  and  C10_10 
DOCKED: USER                              x       y       z     vdW  Elec       q    Type
DOCKED: USER                           _______ _______ _______ _____ _____    ______ ____
DOCKED: ROOT
DOCKED: ATOM      1  C9  UNL     1      -0.892  -3.740  -0.672 -0.59 -0.01    +0.008 C 
DOCKED: ENDROOT
DOCKED: BRANCH   1   2
DOCKED: ATOM      2  C7  UNL     1      -1.822  -2.554  -0.947 -0.82 -0.02    +0.028 C 
DOCKED: BRANCH   2   3
DOCKED: ATOM      3  C1  UNL     1      -1.059  -1.258  -0.953 -0.82 +0.01    -0.025 C 
DOCKED: ATOM      4  C2  UNL     1      -0.560  -0.593   0.105 -1.04 +0.04    -0.091 C 
DOCKED: ATOM      5  C4  UNL     1       0.196   0.704   0.031 -1.16 -0.02    +0.042 C 
DOCKED: ATOM      6  C5  UNL     1      -0.751  -1.124   1.500 -0.86 -0.02    +0.042 C 
DOCKED: ENDBRANCH   2   3
DOCKED: ENDBRANCH   1   2
DOCKED: BRANCH   1   7
DOCKED: ATOM      7  C10 UNL     1       0.534  -3.544  -1.231 -0.65 +0.01    -0.008 C 
DOCKED: ATOM      8  C6  UNL     1       0.757  -4.356  -2.511 -0.54 -0.01    +0.010 C 
DOCKED: BRANCH   7   9
DOCKED: ATOM      9  C8  UNL     1       1.583  -3.948  -0.182 -0.51 -0.10    +0.117 C 
DOCKED: BRANCH   9  10
DOCKED: ATOM     10  C3  UNL     1       1.683  -3.055   1.061 -0.61 -0.11    +0.172 C 
DOCKED: ATOM     11  O11 UNL     1       1.160  -3.548   2.100 -0.08 +0.48    -0.648 OA
DOCKED: ATOM     12  O12 UNL     1       2.253  -1.940   0.902 -0.16 +0.30    -0.648 OA
DOCKED: ENDBRANCH   9  10
DOCKED: ENDBRANCH   7   9
DOCKED: ENDBRANCH   1   7
DOCKED: TORSDOF 5
DOCKED: TER
DOCKED: ENDMDL
________________________________________________________________________________


	BEGINNING GENETIC ALGORITHM DOCKING 29 of 50
Run: 29 Seed: 1278612921 176884599 [ Run 29 of 50 GA/GALS ]
Beginning LAMARCKIAN GENETIC ALGORITHM (LGA), with a maximum of 2500000 energy evaluations.

Final-Value: -7.899


	FINAL GENETIC ALGORITHM DOCKED STATE
	_______________________________________________


Detailed state:  trans -1.011 -2.021 2.049 quatxyzw 0.090527 -0.427251 -0.682837 0.585657 center 0.719 4.610 4.957 ntor 5 145.7463 175.5609 -31.8072 -155.2838 -36.5059
State:	 -1.011  -2.021   2.049   0.112 -0.527 -0.842 108.301    145.75  175.56  -31.81 -155.28  -36.51

DOCKED: MODEL       29
DOCKED: USER    Run = 29
DOCKED: USER    DPF = g4_exoOA.dpf
DOCKED: USER  
DOCKED: USER    Estimated Free Energy of Binding    =   -5.86 kcal/mol  [=(1)+(2)+(3)-(4)]
DOCKED: USER    Estimated Inhibition Constant, Ki   =   50.89 uM (micromolar)  [Temperature = 298.15 K]
DOCKED: USER    
DOCKED: USER    (1) Final Intermolecular Energy     =   -7.35 kcal/mol
DOCKED: USER        vdW + Hbond + desolv Energy     =   -7.84 kcal/mol
DOCKED: USER        Electrostatic Energy            =   +0.49 kcal/mol
DOCKED: USER    (2) Final Total Internal Energy     =   -0.55 kcal/mol
DOCKED: USER    (3) Torsional Free Energy           =   +1.49 kcal/mol
DOCKED: USER    (4) Unbound System's Energy  [=(2)] =   -0.55 kcal/mol
DOCKED: USER    
DOCKED: USER    
DOCKED: USER    NEWDPF move g4.pdbqt
DOCKED: USER    NEWDPF about 0.718900 4.610300 4.957200
DOCKED: USER    NEWDPF tran0 -1.010548 -2.021442 2.049328
DOCKED: USER    NEWDPF quaternion0 0.090527 -0.427251 -0.682837 0.585657
DOCKED: USER    NEWDPF axisangle0 0.111685 -0.527107 -0.842428 108.301133
DOCKED: USER    NEWDPF quat0 0.111685 -0.527107 -0.842428 108.301133
DOCKED: USER    NEWDPF dihe0 145.75 175.56 -31.81 -155.28 -36.51 
DOCKED: USER  keepresnum = 1 
DOCKED: USER  
DOCKED: REMARK  5 active torsions:
DOCKED: REMARK  status: ('A' for Active; 'I' for Inactive)
DOCKED: REMARK    1  A    between atoms: C1_1  and  C7_7 
DOCKED: REMARK    2  A    between atoms: C3_3  and  C8_8 
DOCKED: REMARK    3  A    between atoms: C7_7  and  C9_9 
DOCKED: REMARK    4  A    between atoms: C8_8  and  C10_10 
DOCKED: REMARK    5  A    between atoms: C9_9  and  C10_10 
DOCKED: USER                              x       y       z     vdW  Elec       q    Type
DOCKED: USER                           _______ _______ _______ _____ _____    ______ ____
DOCKED: ROOT
DOCKED: ATOM      1  C9  UNL     1      -0.513  -2.707   2.157 -0.76 -0.00    +0.008 C 
DOCKED: ENDROOT
DOCKED: BRANCH   1   2
DOCKED: ATOM      2  C7  UNL     1      -1.690  -3.506   1.592 -0.65 -0.02    +0.028 C 
DOCKED: BRANCH   2   3
DOCKED: ATOM      3  C1  UNL     1      -1.338  -4.125   0.266 -0.54 +0.02    -0.025 C 
DOCKED: ATOM      4  C2  UNL     1      -1.561  -3.620  -0.961 -0.60 +0.07    -0.091 C 
DOCKED: ATOM      5  C4  UNL     1      -1.182  -4.290  -2.252 -0.51 -0.04    +0.042 C 
DOCKED: ATOM      6  C5  UNL     1      -2.249  -2.292  -1.127 -0.78 -0.02    +0.042 C 
DOCKED: ENDBRANCH   2   3
DOCKED: ENDBRANCH   1   2
DOCKED: BRANCH   1   7
DOCKED: ATOM      7  C10 UNL     1       0.503  -2.266   1.081 -0.83 +0.00    -0.008 C 
DOCKED: ATOM      8  C6  UNL     1       1.859  -2.956   1.266 -0.79 -0.01    +0.010 C 
DOCKED: BRANCH   7   9
DOCKED: ATOM      9  C8  UNL     1       0.698  -0.742   1.118 -0.78 -0.05    +0.117 C 
DOCKED: BRANCH   9  10
DOCKED: ATOM     10  C3  UNL     1       0.152   0.044  -0.082 -1.00 -0.08    +0.172 C 
DOCKED: ATOM     11  O11 UNL     1       0.311  -0.530  -1.196 -0.17 +0.25    -0.648 OA
DOCKED: ATOM     12  O12 UNL     1      -0.371   1.163   0.176 -0.40 +0.36    -0.648 OA
DOCKED: ENDBRANCH   9  10
DOCKED: ENDBRANCH   7   9
DOCKED: ENDBRANCH   1   7
DOCKED: TORSDOF 5
DOCKED: TER
DOCKED: ENDMDL
________________________________________________________________________________


	BEGINNING GENETIC ALGORITHM DOCKING 30 of 50
Run: 30 Seed: 742383068 1131285608 [ Run 30 of 50 GA/GALS ]
Beginning LAMARCKIAN GENETIC ALGORITHM (LGA), with a maximum of 2500000 energy evaluations.

Final-Value: -7.969


	FINAL GENETIC ALGORITHM DOCKED STATE
	_______________________________________________


Detailed state:  trans 1.066 -1.428 0.930 quatxyzw -0.152685 -0.786877 -0.594691 -0.062083 center 0.719 4.610 4.957 ntor 5 114.7273 -177.0152 74.6168 -179.8950 -39.3950
State:	  1.066  -1.428   0.930  -0.153 -0.788 -0.596 -172.881    114.73 -177.02   74.62 -179.90  -39.40

DOCKED: MODEL       30
DOCKED: USER    Run = 30
DOCKED: USER    DPF = g4_exoOA.dpf
DOCKED: USER  
DOCKED: USER    Estimated Free Energy of Binding    =   -6.00 kcal/mol  [=(1)+(2)+(3)-(4)]
DOCKED: USER    Estimated Inhibition Constant, Ki   =   39.74 uM (micromolar)  [Temperature = 298.15 K]
DOCKED: USER    
DOCKED: USER    (1) Final Intermolecular Energy     =   -7.50 kcal/mol
DOCKED: USER        vdW + Hbond + desolv Energy     =   -7.98 kcal/mol
DOCKED: USER        Electrostatic Energy            =   +0.49 kcal/mol
DOCKED: USER    (2) Final Total Internal Energy     =   -0.47 kcal/mol
DOCKED: USER    (3) Torsional Free Energy           =   +1.49 kcal/mol
DOCKED: USER    (4) Unbound System's Energy  [=(2)] =   -0.47 kcal/mol
DOCKED: USER    
DOCKED: USER    
DOCKED: USER    NEWDPF move g4.pdbqt
DOCKED: USER    NEWDPF about 0.718900 4.610300 4.957200
DOCKED: USER    NEWDPF tran0 1.066466 -1.428419 0.930196
DOCKED: USER    NEWDPF quaternion0 -0.152685 -0.786877 -0.594691 -0.062083
DOCKED: USER    NEWDPF axisangle0 -0.152980 -0.788398 -0.595841 -172.881181
DOCKED: USER    NEWDPF quat0 -0.152980 -0.788398 -0.595841 -172.881181
DOCKED: USER    NEWDPF dihe0 114.73 -177.02 74.62 -179.90 -39.40 
DOCKED: USER  keepresnum = 1 
DOCKED: USER  
DOCKED: REMARK  5 active torsions:
DOCKED: REMARK  status: ('A' for Active; 'I' for Inactive)
DOCKED: REMARK    1  A    between atoms: C1_1  and  C7_7 
DOCKED: REMARK    2  A    between atoms: C3_3  and  C8_8 
DOCKED: REMARK    3  A    between atoms: C7_7  and  C9_9 
DOCKED: REMARK    4  A    between atoms: C8_8  and  C10_10 
DOCKED: REMARK    5  A    between atoms: C9_9  and  C10_10 
DOCKED: USER                              x       y       z     vdW  Elec       q    Type
DOCKED: USER                           _______ _______ _______ _____ _____    ______ ____
DOCKED: ROOT
DOCKED: ATOM      1  C9  UNL     1       1.588  -1.859   0.408 -0.83 -0.00    +0.008 C 
DOCKED: ENDROOT
DOCKED: BRANCH   1   2
DOCKED: ATOM      2  C7  UNL     1       1.583  -2.944   1.489 -0.76 -0.02    +0.028 C 
DOCKED: BRANCH   2   3
DOCKED: ATOM      3  C1  UNL     1       0.467  -3.927   1.264 -0.58 +0.02    -0.025 C 
DOCKED: ATOM      4  C2  UNL     1      -0.808  -3.832   1.682 -0.59 +0.07    -0.091 C 
DOCKED: ATOM      5  C4  UNL     1      -1.880  -4.853   1.422 -0.53 -0.04    +0.042 C 
DOCKED: ATOM      6  C5  UNL     1      -1.261  -2.645   2.489 -0.66 -0.02    +0.042 C 
DOCKED: ENDBRANCH   2   3
DOCKED: ENDBRANCH   1   2
DOCKED: BRANCH   1   7
DOCKED: ATOM      7  C10 UNL     1       0.505  -2.064  -0.673 -0.85 +0.00    -0.008 C 
DOCKED: ATOM      8  C6  UNL     1       1.123  -2.299  -2.055 -0.83 -0.01    +0.010 C 
DOCKED: BRANCH   7   9
DOCKED: ATOM      9  C8  UNL     1      -0.431  -0.847  -0.734 -0.89 -0.05    +0.117 C 
DOCKED: BRANCH   9  10
DOCKED: ATOM     10  C3  UNL     1      -0.199   0.245   0.318 -1.01 -0.08    +0.172 C 
DOCKED: ATOM     11  O11 UNL     1      -0.504  -0.094   1.497 -0.13 +0.23    -0.648 OA
DOCKED: ATOM     12  O12 UNL     1       0.249   1.345  -0.109 -0.31 +0.38    -0.648 OA
DOCKED: ENDBRANCH   9  10
DOCKED: ENDBRANCH   7   9
DOCKED: ENDBRANCH   1   7
DOCKED: TORSDOF 5
DOCKED: TER
DOCKED: ENDMDL
________________________________________________________________________________


	BEGINNING GENETIC ALGORITHM DOCKING 31 of 50
Run: 31 Seed: 483678593 1830438461 [ Run 31 of 50 GA/GALS ]
Beginning LAMARCKIAN GENETIC ALGORITHM (LGA), with a maximum of 2500000 energy evaluations.

Final-Value: -7.821


	FINAL GENETIC ALGORITHM DOCKED STATE
	_______________________________________________


Detailed state:  trans 0.210 -2.316 0.793 quatxyzw -0.613290 0.080952 0.746829 0.244066 center 0.719 4.610 4.957 ntor 5 86.2000 -14.6243 40.8059 85.7630 -22.1782
State:	  0.210  -2.316   0.793  -0.632  0.083  0.770 151.747     86.20  -14.62   40.81   85.76  -22.18

DOCKED: MODEL       31
DOCKED: USER    Run = 31
DOCKED: USER    DPF = g4_exoOA.dpf
DOCKED: USER  
DOCKED: USER    Estimated Free Energy of Binding    =   -5.81 kcal/mol  [=(1)+(2)+(3)-(4)]
DOCKED: USER    Estimated Inhibition Constant, Ki   =   54.93 uM (micromolar)  [Temperature = 298.15 K]
DOCKED: USER    
DOCKED: USER    (1) Final Intermolecular Energy     =   -7.30 kcal/mol
DOCKED: USER        vdW + Hbond + desolv Energy     =   -8.03 kcal/mol
DOCKED: USER        Electrostatic Energy            =   +0.73 kcal/mol
DOCKED: USER    (2) Final Total Internal Energy     =   -0.52 kcal/mol
DOCKED: USER    (3) Torsional Free Energy           =   +1.49 kcal/mol
DOCKED: USER    (4) Unbound System's Energy  [=(2)] =   -0.52 kcal/mol
DOCKED: USER    
DOCKED: USER    
DOCKED: USER    NEWDPF move g4.pdbqt
DOCKED: USER    NEWDPF about 0.718900 4.610300 4.957200
DOCKED: USER    NEWDPF tran0 0.210162 -2.315663 0.793064
DOCKED: USER    NEWDPF quaternion0 -0.613290 0.080952 0.746829 0.244066
DOCKED: USER    NEWDPF axisangle0 -0.632415 0.083477 0.770119 151.746720
DOCKED: USER    NEWDPF quat0 -0.632415 0.083477 0.770119 151.746720
DOCKED: USER    NEWDPF dihe0 86.20 -14.62 40.81 85.76 -22.18 
DOCKED: USER  keepresnum = 1 
DOCKED: USER  
DOCKED: REMARK  5 active torsions:
DOCKED: REMARK  status: ('A' for Active; 'I' for Inactive)
DOCKED: REMARK    1  A    between atoms: C1_1  and  C7_7 
DOCKED: REMARK    2  A    between atoms: C3_3  and  C8_8 
DOCKED: REMARK    3  A    between atoms: C7_7  and  C9_9 
DOCKED: REMARK    4  A    between atoms: C8_8  and  C10_10 
DOCKED: REMARK    5  A    between atoms: C9_9  and  C10_10 
DOCKED: USER                              x       y       z     vdW  Elec       q    Type
DOCKED: USER                           _______ _______ _______ _____ _____    ______ ____
DOCKED: ROOT
DOCKED: ATOM      1  C9  UNL     1       0.399  -1.582   1.188 -0.93 -0.00    +0.008 C 
DOCKED: ENDROOT
DOCKED: BRANCH   1   2
DOCKED: ATOM      2  C7  UNL     1       1.859  -2.027   1.066 -0.85 -0.01    +0.028 C 
DOCKED: BRANCH   2   3
DOCKED: ATOM      3  C1  UNL     1       1.957  -3.410   0.484 -0.69 +0.02    -0.025 C 
DOCKED: ATOM      4  C2  UNL     1       1.797  -3.774  -0.802 -0.57 +0.07    -0.091 C 
DOCKED: ATOM      5  C4  UNL     1       1.909  -5.180  -1.322 -0.46 -0.05    +0.042 C 
DOCKED: ATOM      6  C5  UNL     1       1.467  -2.746  -1.851 -0.71 -0.03    +0.042 C 
DOCKED: ENDBRANCH   2   3
DOCKED: ENDBRANCH   1   2
DOCKED: BRANCH   1   7
DOCKED: ATOM      7  C10 UNL     1      -0.077  -0.706   0.009 -1.16 +0.00    -0.008 C 
DOCKED: ATOM      8  C6  UNL     1      -0.053   0.785   0.366 -1.20 -0.01    +0.010 C 
DOCKED: BRANCH   7   9
DOCKED: ATOM      9  C8  UNL     1      -1.498  -1.104  -0.418 -0.68 -0.05    +0.117 C 
DOCKED: BRANCH   9  10
DOCKED: ATOM     10  C3  UNL     1      -1.822  -2.603  -0.394 -0.63 -0.10    +0.172 C 
DOCKED: ATOM     11  O11 UNL     1      -1.731  -3.174  -1.518 -0.12 +0.46    -0.648 OA
DOCKED: ATOM     12  O12 UNL     1      -2.152  -3.085   0.725 -0.04 +0.42    -0.648 OA
DOCKED: ENDBRANCH   9  10
DOCKED: ENDBRANCH   7   9
DOCKED: ENDBRANCH   1   7
DOCKED: TORSDOF 5
DOCKED: TER
DOCKED: ENDMDL
________________________________________________________________________________


	BEGINNING GENETIC ALGORITHM DOCKING 32 of 50
Run: 32 Seed: 1947417908 874068334 [ Run 32 of 50 GA/GALS ]
Beginning LAMARCKIAN GENETIC ALGORITHM (LGA), with a maximum of 2500000 energy evaluations.

Final-Value: -7.810


	FINAL GENETIC ALGORITHM DOCKED STATE
	_______________________________________________


Detailed state:  trans -0.650 -3.535 -1.178 quatxyzw 0.903749 -0.077146 0.387997 -0.163537 center 0.719 4.610 4.957 ntor 5 -70.8617 15.2181 -126.2194 80.4465 -172.0086
State:	 -0.650  -3.535  -1.178   0.916 -0.078  0.393 -161.175    -70.86   15.22 -126.22   80.45 -172.01

DOCKED: MODEL       32
DOCKED: USER    Run = 32
DOCKED: USER    DPF = g4_exoOA.dpf
DOCKED: USER  
DOCKED: USER    Estimated Free Energy of Binding    =   -5.88 kcal/mol  [=(1)+(2)+(3)-(4)]
DOCKED: USER    Estimated Inhibition Constant, Ki   =   48.69 uM (micromolar)  [Temperature = 298.15 K]
DOCKED: USER    
DOCKED: USER    (1) Final Intermolecular Energy     =   -7.37 kcal/mol
DOCKED: USER        vdW + Hbond + desolv Energy     =   -7.87 kcal/mol
DOCKED: USER        Electrostatic Energy            =   +0.50 kcal/mol
DOCKED: USER    (2) Final Total Internal Energy     =   -0.44 kcal/mol
DOCKED: USER    (3) Torsional Free Energy           =   +1.49 kcal/mol
DOCKED: USER    (4) Unbound System's Energy  [=(2)] =   -0.44 kcal/mol
DOCKED: USER    
DOCKED: USER    
DOCKED: USER    NEWDPF move g4.pdbqt
DOCKED: USER    NEWDPF about 0.718900 4.610300 4.957200
DOCKED: USER    NEWDPF tran0 -0.650351 -3.535073 -1.178471
DOCKED: USER    NEWDPF quaternion0 0.903749 -0.077146 0.387997 -0.163537
DOCKED: USER    NEWDPF axisangle0 0.916082 -0.078198 0.393292 -161.175446
DOCKED: USER    NEWDPF quat0 0.916082 -0.078198 0.393292 -161.175446
DOCKED: USER    NEWDPF dihe0 -70.86 15.22 -126.22 80.45 -172.01 
DOCKED: USER  keepresnum = 1 
DOCKED: USER  
DOCKED: REMARK  5 active torsions:
DOCKED: REMARK  status: ('A' for Active; 'I' for Inactive)
DOCKED: REMARK    1  A    between atoms: C1_1  and  C7_7 
DOCKED: REMARK    2  A    between atoms: C3_3  and  C8_8 
DOCKED: REMARK    3  A    between atoms: C7_7  and  C9_9 
DOCKED: REMARK    4  A    between atoms: C8_8  and  C10_10 
DOCKED: REMARK    5  A    between atoms: C9_9  and  C10_10 
DOCKED: USER                              x       y       z     vdW  Elec       q    Type
DOCKED: USER                           _______ _______ _______ _____ _____    ______ ____
DOCKED: ROOT
DOCKED: ATOM      1  C9  UNL     1      -1.174  -3.056  -1.653 -0.68 -0.01    +0.008 C 
DOCKED: ENDROOT
DOCKED: BRANCH   1   2
DOCKED: ATOM      2  C7  UNL     1      -2.189  -3.254  -0.523 -0.69 -0.02    +0.028 C 
DOCKED: BRANCH   2   3
DOCKED: ATOM      3  C1  UNL     1      -1.712  -4.289   0.458 -0.56 +0.02    -0.025 C 
DOCKED: ATOM      4  C2  UNL     1      -1.229  -4.085   1.698 -0.57 +0.08    -0.091 C 
DOCKED: ATOM      5  C4  UNL     1      -0.768  -5.167   2.633 -0.47 -0.05    +0.042 C 
DOCKED: ATOM      6  C5  UNL     1      -1.103  -2.690   2.248 -0.80 -0.02    +0.042 C 
DOCKED: ENDBRANCH   2   3
DOCKED: ENDBRANCH   1   2
DOCKED: BRANCH   1   7
DOCKED: ATOM      7  C10 UNL     1      -0.319  -1.780  -1.493 -0.73 +0.00    -0.008 C 
DOCKED: ATOM      8  C6  UNL     1       1.142  -2.115  -1.172 -0.85 -0.01    +0.010 C 
DOCKED: BRANCH   7   9
DOCKED: ATOM      9  C8  UNL     1      -0.892  -0.885  -0.382 -0.90 -0.05    +0.117 C 
DOCKED: BRANCH   9  10
DOCKED: ATOM     10  C3  UNL     1       0.098   0.059   0.311 -1.01 -0.08    +0.172 C 
DOCKED: ATOM     11  O11 UNL     1      -0.008   1.270  -0.034 -0.41 +0.38    -0.648 OA
DOCKED: ATOM     12  O12 UNL     1       0.904  -0.476   1.121 -0.18 +0.25    -0.648 OA
DOCKED: ENDBRANCH   9  10
DOCKED: ENDBRANCH   7   9
DOCKED: ENDBRANCH   1   7
DOCKED: TORSDOF 5
DOCKED: TER
DOCKED: ENDMDL
________________________________________________________________________________


	BEGINNING GENETIC ALGORITHM DOCKING 33 of 50
Run: 33 Seed: 191026525 72720537 [ Run 33 of 50 GA/GALS ]
Beginning LAMARCKIAN GENETIC ALGORITHM (LGA), with a maximum of 2500000 energy evaluations.

Final-Value: -7.872


	FINAL GENETIC ALGORITHM DOCKED STATE
	_______________________________________________


Detailed state:  trans 0.996 -1.739 -1.317 quatxyzw -0.561127 -0.564583 -0.312408 -0.518444 center 0.719 4.610 4.957 ntor 5 -50.4430 -174.0844 -6.5034 176.4186 -20.4033
State:	  0.996  -1.739  -1.317  -0.656 -0.660 -0.365 -117.544    -50.44 -174.08   -6.50  176.42  -20.40

DOCKED: MODEL       33
DOCKED: USER    Run = 33
DOCKED: USER    DPF = g4_exoOA.dpf
DOCKED: USER  
DOCKED: USER    Estimated Free Energy of Binding    =   -5.81 kcal/mol  [=(1)+(2)+(3)-(4)]
DOCKED: USER    Estimated Inhibition Constant, Ki   =   54.75 uM (micromolar)  [Temperature = 298.15 K]
DOCKED: USER    
DOCKED: USER    (1) Final Intermolecular Energy     =   -7.31 kcal/mol
DOCKED: USER        vdW + Hbond + desolv Energy     =   -7.75 kcal/mol
DOCKED: USER        Electrostatic Energy            =   +0.44 kcal/mol
DOCKED: USER    (2) Final Total Internal Energy     =   -0.57 kcal/mol
DOCKED: USER    (3) Torsional Free Energy           =   +1.49 kcal/mol
DOCKED: USER    (4) Unbound System's Energy  [=(2)] =   -0.57 kcal/mol
DOCKED: USER    
DOCKED: USER    
DOCKED: USER    NEWDPF move g4.pdbqt
DOCKED: USER    NEWDPF about 0.718900 4.610300 4.957200
DOCKED: USER    NEWDPF tran0 0.996069 -1.738959 -1.317297
DOCKED: USER    NEWDPF quaternion0 -0.561127 -0.564583 -0.312408 -0.518444
DOCKED: USER    NEWDPF axisangle0 -0.656203 -0.660244 -0.365342 -117.544149
DOCKED: USER    NEWDPF quat0 -0.656203 -0.660244 -0.365342 -117.544149
DOCKED: USER    NEWDPF dihe0 -50.44 -174.08 -6.50 176.42 -20.40 
DOCKED: USER  keepresnum = 1 
DOCKED: USER  
DOCKED: REMARK  5 active torsions:
DOCKED: REMARK  status: ('A' for Active; 'I' for Inactive)
DOCKED: REMARK    1  A    between atoms: C1_1  and  C7_7 
DOCKED: REMARK    2  A    between atoms: C3_3  and  C8_8 
DOCKED: REMARK    3  A    between atoms: C7_7  and  C9_9 
DOCKED: REMARK    4  A    between atoms: C8_8  and  C10_10 
DOCKED: REMARK    5  A    between atoms: C9_9  and  C10_10 
DOCKED: USER                              x       y       z     vdW  Elec       q    Type
DOCKED: USER                           _______ _______ _______ _____ _____    ______ ____
DOCKED: ROOT
DOCKED: ATOM      1  C9  UNL     1       0.526  -2.237  -1.828 -0.83 -0.00    +0.008 C 
DOCKED: ENDROOT
DOCKED: BRANCH   1   2
DOCKED: ATOM      2  C7  UNL     1       1.554  -3.328  -1.516 -0.68 -0.02    +0.028 C 
DOCKED: BRANCH   2   3
DOCKED: ATOM      3  C1  UNL     1       1.202  -4.057  -0.249 -0.54 +0.02    -0.025 C 
DOCKED: ATOM      4  C2  UNL     1       1.480  -3.689   1.016 -0.61 +0.07    -0.091 C 
DOCKED: ATOM      5  C4  UNL     1       1.098  -4.465   2.244 -0.51 -0.04    +0.042 C 
DOCKED: ATOM      6  C5  UNL     1       2.241  -2.420   1.292 -0.73 -0.02    +0.042 C 
DOCKED: ENDBRANCH   2   3
DOCKED: ENDBRANCH   1   2
DOCKED: BRANCH   1   7
DOCKED: ATOM      7  C10 UNL     1      -0.687  -2.246  -0.873 -0.82 +0.00    -0.008 C 
DOCKED: ATOM      8  C6  UNL     1      -1.882  -2.987  -1.483 -0.73 -0.01    +0.010 C 
DOCKED: BRANCH   7   9
DOCKED: ATOM      9  C8  UNL     1      -1.105  -0.809  -0.520 -0.80 -0.05    +0.117 C 
DOCKED: BRANCH   9  10
DOCKED: ATOM     10  C3  UNL     1      -0.368  -0.155   0.655 -0.98 -0.07    +0.172 C 
DOCKED: ATOM     11  O11 UNL     1       0.171   0.955   0.379 -0.42 +0.34    -0.648 OA
DOCKED: ATOM     12  O12 UNL     1      -0.369  -0.797   1.741 -0.10 +0.22    -0.648 OA
DOCKED: ENDBRANCH   9  10
DOCKED: ENDBRANCH   7   9
DOCKED: ENDBRANCH   1   7
DOCKED: TORSDOF 5
DOCKED: TER
DOCKED: ENDMDL
________________________________________________________________________________


	BEGINNING GENETIC ALGORITHM DOCKING 34 of 50
Run: 34 Seed: 1859882027 1379326781 [ Run 34 of 50 GA/GALS ]
Beginning LAMARCKIAN GENETIC ALGORITHM (LGA), with a maximum of 2500000 energy evaluations.

Final-Value: -7.729


	FINAL GENETIC ALGORITHM DOCKED STATE
	_______________________________________________


Detailed state:  trans 0.189 -1.983 2.213 quatxyzw -0.318961 -0.461432 -0.585137 0.585627 center 0.719 4.610 4.957 ntor 5 -179.9590 -178.4472 -11.1393 -93.7471 -68.0598
State:	  0.189  -1.983   2.213  -0.393 -0.569 -0.722 108.305   -179.96 -178.45  -11.14  -93.75  -68.06

DOCKED: MODEL       34
DOCKED: USER    Run = 34
DOCKED: USER    DPF = g4_exoOA.dpf
DOCKED: USER  
DOCKED: USER    Estimated Free Energy of Binding    =   -5.75 kcal/mol  [=(1)+(2)+(3)-(4)]
DOCKED: USER    Estimated Inhibition Constant, Ki   =   60.85 uM (micromolar)  [Temperature = 298.15 K]
DOCKED: USER    
DOCKED: USER    (1) Final Intermolecular Energy     =   -7.24 kcal/mol
DOCKED: USER        vdW + Hbond + desolv Energy     =   -7.76 kcal/mol
DOCKED: USER        Electrostatic Energy            =   +0.52 kcal/mol
DOCKED: USER    (2) Final Total Internal Energy     =   -0.49 kcal/mol
DOCKED: USER    (3) Torsional Free Energy           =   +1.49 kcal/mol
DOCKED: USER    (4) Unbound System's Energy  [=(2)] =   -0.49 kcal/mol
DOCKED: USER    
DOCKED: USER    
DOCKED: USER    NEWDPF move g4.pdbqt
DOCKED: USER    NEWDPF about 0.718900 4.610300 4.957200
DOCKED: USER    NEWDPF tran0 0.189090 -1.983131 2.212956
DOCKED: USER    NEWDPF quaternion0 -0.318961 -0.461432 -0.585137 0.585627
DOCKED: USER    NEWDPF axisangle0 -0.393497 -0.569261 -0.721874 108.305400
DOCKED: USER    NEWDPF quat0 -0.393497 -0.569261 -0.721874 108.305400
DOCKED: USER    NEWDPF dihe0 -179.96 -178.45 -11.14 -93.75 -68.06 
DOCKED: USER  keepresnum = 1 
DOCKED: USER  
DOCKED: REMARK  5 active torsions:
DOCKED: REMARK  status: ('A' for Active; 'I' for Inactive)
DOCKED: REMARK    1  A    between atoms: C1_1  and  C7_7 
DOCKED: REMARK    2  A    between atoms: C3_3  and  C8_8 
DOCKED: REMARK    3  A    between atoms: C7_7  and  C9_9 
DOCKED: REMARK    4  A    between atoms: C8_8  and  C10_10 
DOCKED: REMARK    5  A    between atoms: C9_9  and  C10_10 
DOCKED: USER                              x       y       z     vdW  Elec       q    Type
DOCKED: USER                           _______ _______ _______ _____ _____    ______ ____
DOCKED: ROOT
DOCKED: ATOM      1  C9  UNL     1       0.233  -2.763   1.867 -0.75 -0.00    +0.008 C 
DOCKED: ENDROOT
DOCKED: BRANCH   1   2
DOCKED: ATOM      2  C7  UNL     1      -1.293  -2.783   2.007 -0.78 -0.02    +0.028 C 
DOCKED: BRANCH   2   3
DOCKED: ATOM      3  C1  UNL     1      -1.875  -4.031   1.404 -0.62 +0.02    -0.025 C 
DOCKED: ATOM      4  C2  UNL     1      -2.248  -4.230   0.126 -0.53 +0.08    -0.091 C 
DOCKED: ATOM      5  C4  UNL     1      -2.826  -5.507  -0.415 -0.43 -0.06    +0.042 C 
DOCKED: ATOM      6  C5  UNL     1      -2.116  -3.126  -0.889 -0.71 -0.03    +0.042 C 
DOCKED: ENDBRANCH   2   3
DOCKED: ENDBRANCH   1   2
DOCKED: BRANCH   1   7
DOCKED: ATOM      7  C10 UNL     1       0.716  -2.240   0.497 -0.82 +0.00    -0.008 C 
DOCKED: ATOM      8  C6  UNL     1       1.988  -2.959   0.033 -0.65 -0.01    +0.010 C 
DOCKED: BRANCH   7   9
DOCKED: ATOM      9  C8  UNL     1       0.981  -0.727   0.562 -0.84 -0.05    +0.117 C 
DOCKED: BRANCH   9  10
DOCKED: ATOM     10  C3  UNL     1      -0.200   0.187   0.215 -1.01 -0.08    +0.172 C 
DOCKED: ATOM     11  O11 UNL     1      -1.238  -0.425  -0.167 -0.19 +0.25    -0.648 OA
DOCKED: ATOM     12  O12 UNL     1       0.000   1.427   0.334 -0.42 +0.39    -0.648 OA
DOCKED: ENDBRANCH   9  10
DOCKED: ENDBRANCH   7   9
DOCKED: ENDBRANCH   1   7
DOCKED: TORSDOF 5
DOCKED: TER
DOCKED: ENDMDL
________________________________________________________________________________


	BEGINNING GENETIC ALGORITHM DOCKING 35 of 50
Run: 35 Seed: 293430903 488106848 [ Run 35 of 50 GA/GALS ]
Beginning LAMARCKIAN GENETIC ALGORITHM (LGA), with a maximum of 2500000 energy evaluations.

Final-Value: -7.887


	FINAL GENETIC ALGORITHM DOCKED STATE
	_______________________________________________


Detailed state:  trans 0.171 -2.030 0.815 quatxyzw 0.530840 -0.125912 -0.810634 -0.212667 center 0.719 4.610 4.957 ntor 5 79.6225 -9.4190 39.2030 95.6676 -34.4846
State:	  0.171  -2.030   0.815   0.543 -0.129 -0.830 -155.443     79.62   -9.42   39.20   95.67  -34.48

DOCKED: MODEL       35
DOCKED: USER    Run = 35
DOCKED: USER    DPF = g4_exoOA.dpf
DOCKED: USER  
DOCKED: USER    Estimated Free Energy of Binding    =   -5.89 kcal/mol  [=(1)+(2)+(3)-(4)]
DOCKED: USER    Estimated Inhibition Constant, Ki   =   48.08 uM (micromolar)  [Temperature = 298.15 K]
DOCKED: USER    
DOCKED: USER    (1) Final Intermolecular Energy     =   -7.38 kcal/mol
DOCKED: USER        vdW + Hbond + desolv Energy     =   -8.06 kcal/mol
DOCKED: USER        Electrostatic Energy            =   +0.68 kcal/mol
DOCKED: USER    (2) Final Total Internal Energy     =   -0.50 kcal/mol
DOCKED: USER    (3) Torsional Free Energy           =   +1.49 kcal/mol
DOCKED: USER    (4) Unbound System's Energy  [=(2)] =   -0.50 kcal/mol
DOCKED: USER    
DOCKED: USER    
DOCKED: USER    NEWDPF move g4.pdbqt
DOCKED: USER    NEWDPF about 0.718900 4.610300 4.957200
DOCKED: USER    NEWDPF tran0 0.170832 -2.029952 0.815231
DOCKED: USER    NEWDPF quaternion0 0.530840 -0.125912 -0.810634 -0.212667
DOCKED: USER    NEWDPF axisangle0 0.543267 -0.128860 -0.829612 -155.442611
DOCKED: USER    NEWDPF quat0 0.543267 -0.128860 -0.829612 -155.442611
DOCKED: USER    NEWDPF dihe0 79.62 -9.42 39.20 95.67 -34.48 
DOCKED: USER  keepresnum = 1 
DOCKED: USER  
DOCKED: REMARK  5 active torsions:
DOCKED: REMARK  status: ('A' for Active; 'I' for Inactive)
DOCKED: REMARK    1  A    between atoms: C1_1  and  C7_7 
DOCKED: REMARK    2  A    between atoms: C3_3  and  C8_8 
DOCKED: REMARK    3  A    between atoms: C7_7  and  C9_9 
DOCKED: REMARK    4  A    between atoms: C8_8  and  C10_10 
DOCKED: REMARK    5  A    between atoms: C9_9  and  C10_10 
DOCKED: USER                              x       y       z     vdW  Elec       q    Type
DOCKED: USER                           _______ _______ _______ _____ _____    ______ ____
DOCKED: ROOT
DOCKED: ATOM      1  C9  UNL     1       0.528  -1.316   1.120 -0.97 -0.00    +0.008 C 
DOCKED: ENDROOT
DOCKED: BRANCH   1   2
DOCKED: ATOM      2  C7  UNL     1       1.866  -1.981   0.784 -0.82 -0.01    +0.028 C 
DOCKED: BRANCH   2   3
DOCKED: ATOM      3  C1  UNL     1       1.657  -3.289   0.073 -0.68 +0.02    -0.025 C 
DOCKED: ATOM      4  C2  UNL     1       1.400  -3.482  -1.234 -0.61 +0.07    -0.091 C 
DOCKED: ATOM      5  C4  UNL     1       1.201  -4.822  -1.886 -0.52 -0.04    +0.042 C 
DOCKED: ATOM      6  C5  UNL     1       1.274  -2.309  -2.169 -0.72 -0.02    +0.042 C 
DOCKED: ENDBRANCH   2   3
DOCKED: ENDBRANCH   1   2
DOCKED: BRANCH   1   7
DOCKED: ATOM      7  C10 UNL     1      -0.021  -0.433  -0.021 -1.21 +0.00    -0.008 C 
DOCKED: ATOM      8  C6  UNL     1      -0.000   1.054   0.354 -1.13 -0.01    +0.010 C 
DOCKED: BRANCH   7   9
DOCKED: ATOM      9  C8  UNL     1      -1.458  -0.847  -0.378 -0.57 -0.05    +0.117 C 
DOCKED: BRANCH   9  10
DOCKED: ATOM     10  C3  UNL     1      -1.748  -2.353  -0.394 -0.65 -0.10    +0.172 C 
DOCKED: ATOM     11  O11 UNL     1      -1.843  -2.853  -1.551 -0.14 +0.42    -0.648 OA
DOCKED: ATOM     12  O12 UNL     1      -1.874  -2.909   0.732 -0.05 +0.40    -0.648 OA
DOCKED: ENDBRANCH   9  10
DOCKED: ENDBRANCH   7   9
DOCKED: ENDBRANCH   1   7
DOCKED: TORSDOF 5
DOCKED: TER
DOCKED: ENDMDL
________________________________________________________________________________


	BEGINNING GENETIC ALGORITHM DOCKING 36 of 50
Run: 36 Seed: 1023639914 1889305978 [ Run 36 of 50 GA/GALS ]
Beginning LAMARCKIAN GENETIC ALGORITHM (LGA), with a maximum of 2500000 energy evaluations.

Final-Value: -7.873


	FINAL GENETIC ALGORITHM DOCKED STATE
	_______________________________________________


Detailed state:  trans 0.129 -0.515 1.875 quatxyzw 0.305539 0.429950 0.694256 -0.489692 center 0.719 4.610 4.957 ntor 5 -175.2420 156.6548 16.8519 -46.1550 140.9514
State:	  0.129  -0.515   1.875   0.350  0.493  0.796 -121.359   -175.24  156.65   16.85  -46.16  140.95

DOCKED: MODEL       36
DOCKED: USER    Run = 36
DOCKED: USER    DPF = g4_exoOA.dpf
DOCKED: USER  
DOCKED: USER    Estimated Free Energy of Binding    =   -5.87 kcal/mol  [=(1)+(2)+(3)-(4)]
DOCKED: USER    Estimated Inhibition Constant, Ki   =   49.72 uM (micromolar)  [Temperature = 298.15 K]
DOCKED: USER    
DOCKED: USER    (1) Final Intermolecular Energy     =   -7.36 kcal/mol
DOCKED: USER        vdW + Hbond + desolv Energy     =   -8.03 kcal/mol
DOCKED: USER        Electrostatic Energy            =   +0.66 kcal/mol
DOCKED: USER    (2) Final Total Internal Energy     =   -0.51 kcal/mol
DOCKED: USER    (3) Torsional Free Energy           =   +1.49 kcal/mol
DOCKED: USER    (4) Unbound System's Energy  [=(2)] =   -0.51 kcal/mol
DOCKED: USER    
DOCKED: USER    
DOCKED: USER    NEWDPF move g4.pdbqt
DOCKED: USER    NEWDPF about 0.718900 4.610300 4.957200
DOCKED: USER    NEWDPF tran0 0.129162 -0.515107 1.874729
DOCKED: USER    NEWDPF quaternion0 0.305539 0.429950 0.694256 -0.489692
DOCKED: USER    NEWDPF axisangle0 0.350430 0.493121 0.796260 -121.359337
DOCKED: USER    NEWDPF quat0 0.350430 0.493121 0.796260 -121.359337
DOCKED: USER    NEWDPF dihe0 -175.24 156.65 16.85 -46.16 140.95 
DOCKED: USER  keepresnum = 1 
DOCKED: USER  
DOCKED: REMARK  5 active torsions:
DOCKED: REMARK  status: ('A' for Active; 'I' for Inactive)
DOCKED: REMARK    1  A    between atoms: C1_1  and  C7_7 
DOCKED: REMARK    2  A    between atoms: C3_3  and  C8_8 
DOCKED: REMARK    3  A    between atoms: C7_7  and  C9_9 
DOCKED: REMARK    4  A    between atoms: C8_8  and  C10_10 
DOCKED: REMARK    5  A    between atoms: C9_9  and  C10_10 
DOCKED: USER                              x       y       z     vdW  Elec       q    Type
DOCKED: USER                           _______ _______ _______ _____ _____    ______ ____
DOCKED: ROOT
DOCKED: ATOM      1  C9  UNL     1       0.357  -1.187   1.399 -0.82 -0.00    +0.008 C 
DOCKED: ENDROOT
DOCKED: BRANCH   1   2
DOCKED: ATOM      2  C7  UNL     1      -1.123  -1.577   1.450 -0.86 -0.01    +0.028 C 
DOCKED: BRANCH   2   3
DOCKED: ATOM      3  C1  UNL     1      -1.286  -3.051   1.701 -0.76 +0.02    -0.025 C 
DOCKED: ATOM      4  C2  UNL     1      -1.772  -3.980   0.858 -0.55 +0.08    -0.091 C 
DOCKED: ATOM      5  C4  UNL     1      -1.909  -5.444   1.172 -0.43 -0.05    +0.042 C 
DOCKED: ATOM      6  C5  UNL     1      -2.247  -3.590  -0.516 -0.65 -0.03    +0.042 C 
DOCKED: ENDBRANCH   2   3
DOCKED: ENDBRANCH   1   2
DOCKED: BRANCH   1   7
DOCKED: ATOM      7  C10 UNL     1       0.722  -0.324   0.172 -1.14 +0.00    -0.008 C 
DOCKED: ATOM      8  C6  UNL     1      -0.000   1.028   0.196 -1.14 -0.01    +0.010 C 
DOCKED: BRANCH   7   9
DOCKED: ATOM      9  C8  UNL     1       0.373  -1.064  -1.129 -0.83 -0.05    +0.117 C 
DOCKED: BRANCH   9  10
DOCKED: ATOM     10  C3  UNL     1       1.118  -2.381  -1.384 -0.66 -0.10    +0.172 C 
DOCKED: ATOM     11  O11 UNL     1       1.932  -2.704  -0.473 -0.04 +0.38    -0.648 OA
DOCKED: ATOM     12  O12 UNL     1       0.848  -2.974  -2.465 -0.14 +0.44    -0.648 OA
DOCKED: ENDBRANCH   9  10
DOCKED: ENDBRANCH   7   9
DOCKED: ENDBRANCH   1   7
DOCKED: TORSDOF 5
DOCKED: TER
DOCKED: ENDMDL
________________________________________________________________________________


	BEGINNING GENETIC ALGORITHM DOCKING 37 of 50
Run: 37 Seed: 148703354 535816468 [ Run 37 of 50 GA/GALS ]
Beginning LAMARCKIAN GENETIC ALGORITHM (LGA), with a maximum of 2500000 energy evaluations.

Final-Value: -7.664


	FINAL GENETIC ALGORITHM DOCKED STATE
	_______________________________________________


Detailed state:  trans 1.444 -1.852 1.393 quatxyzw 0.243556 0.674648 0.695772 0.037847 center 0.719 4.610 4.957 ntor 5 168.7366 -162.6134 -17.9724 179.4227 0.7234
State:	  1.444  -1.852   1.393   0.244  0.675  0.696 175.662    168.74 -162.61  -17.97  179.42    0.72

DOCKED: MODEL       37
DOCKED: USER    Run = 37
DOCKED: USER    DPF = g4_exoOA.dpf
DOCKED: USER  
DOCKED: USER    Estimated Free Energy of Binding    =   -5.93 kcal/mol  [=(1)+(2)+(3)-(4)]
DOCKED: USER    Estimated Inhibition Constant, Ki   =   44.76 uM (micromolar)  [Temperature = 298.15 K]
DOCKED: USER    
DOCKED: USER    (1) Final Intermolecular Energy     =   -7.42 kcal/mol
DOCKED: USER        vdW + Hbond + desolv Energy     =   -7.97 kcal/mol
DOCKED: USER        Electrostatic Energy            =   +0.55 kcal/mol
DOCKED: USER    (2) Final Total Internal Energy     =   -0.24 kcal/mol
DOCKED: USER    (3) Torsional Free Energy           =   +1.49 kcal/mol
DOCKED: USER    (4) Unbound System's Energy  [=(2)] =   -0.24 kcal/mol
DOCKED: USER    
DOCKED: USER    
DOCKED: USER    NEWDPF move g4.pdbqt
DOCKED: USER    NEWDPF about 0.718900 4.610300 4.957200
DOCKED: USER    NEWDPF tran0 1.443932 -1.852152 1.393461
DOCKED: USER    NEWDPF quaternion0 0.243556 0.674648 0.695772 0.037847
DOCKED: USER    NEWDPF axisangle0 0.243730 0.675131 0.696271 175.662029
DOCKED: USER    NEWDPF quat0 0.243730 0.675131 0.696271 175.662029
DOCKED: USER    NEWDPF dihe0 168.74 -162.61 -17.97 179.42 0.72 
DOCKED: USER  keepresnum = 1 
DOCKED: USER  
DOCKED: REMARK  5 active torsions:
DOCKED: REMARK  status: ('A' for Active; 'I' for Inactive)
DOCKED: REMARK    1  A    between atoms: C1_1  and  C7_7 
DOCKED: REMARK    2  A    between atoms: C3_3  and  C8_8 
DOCKED: REMARK    3  A    between atoms: C7_7  and  C9_9 
DOCKED: REMARK    4  A    between atoms: C8_8  and  C10_10 
DOCKED: REMARK    5  A    between atoms: C9_9  and  C10_10 
DOCKED: USER                              x       y       z     vdW  Elec       q    Type
DOCKED: USER                           _______ _______ _______ _____ _____    ______ ____
DOCKED: ROOT
DOCKED: ATOM      1  C9  UNL     1       1.845  -2.221   0.736 -0.85 -0.00    +0.008 C 
DOCKED: ENDROOT
DOCKED: BRANCH   1   2
DOCKED: ATOM      2  C7  UNL     1       1.623  -3.536   1.488 -0.69 -0.02    +0.028 C 
DOCKED: BRANCH   2   3
DOCKED: ATOM      3  C1  UNL     1       0.304  -4.156   1.117 -0.52 +0.02    -0.025 C 
DOCKED: ATOM      4  C2  UNL     1      -0.928  -3.736   1.461 -0.59 +0.07    -0.091 C 
DOCKED: ATOM      5  C4  UNL     1      -2.211  -4.403   1.055 -0.53 -0.04    +0.042 C 
DOCKED: ATOM      6  C5  UNL     1      -1.105  -2.520   2.329 -0.76 -0.02    +0.042 C 
DOCKED: ENDBRANCH   2   3
DOCKED: ENDBRANCH   1   2
DOCKED: BRANCH   1   7
DOCKED: ATOM      7  C10 UNL     1       0.720  -1.891  -0.269 -0.88 +0.00    -0.008 C 
DOCKED: ATOM      8  C6  UNL     1       0.835  -2.733  -1.544 -0.80 -0.01    +0.010 C 
DOCKED: BRANCH   7   9
DOCKED: ATOM      9  C8  UNL     1       0.750  -0.399  -0.639 -0.83 -0.05    +0.117 C 
DOCKED: BRANCH   9  10
DOCKED: ATOM     10  C3  UNL     1      -0.216   0.513   0.127 -1.00 -0.08    +0.172 C 
DOCKED: ATOM     11  O11 UNL     1      -1.131  -0.101   0.746 -0.22 +0.24    -0.648 OA
DOCKED: ATOM     12  O12 UNL     1      -0.000   1.753   0.041 -0.30 +0.44    -0.648 OA
DOCKED: ENDBRANCH   9  10
DOCKED: ENDBRANCH   7   9
DOCKED: ENDBRANCH   1   7
DOCKED: TORSDOF 5
DOCKED: TER
DOCKED: ENDMDL
________________________________________________________________________________


	BEGINNING GENETIC ALGORITHM DOCKING 38 of 50
Run: 38 Seed: 1301583203 1155545911 [ Run 38 of 50 GA/GALS ]
Beginning LAMARCKIAN GENETIC ALGORITHM (LGA), with a maximum of 2500000 energy evaluations.

Final-Value: -7.975


	FINAL GENETIC ALGORITHM DOCKED STATE
	_______________________________________________


Detailed state:  trans 1.024 -1.508 0.890 quatxyzw 0.132441 0.799503 0.581393 0.072365 center 0.719 4.610 4.957 ntor 5 -82.2577 -171.1568 80.6985 178.0773 -41.3601
State:	  1.024  -1.508   0.890   0.133  0.802  0.583 171.700    -82.26 -171.16   80.70  178.08  -41.36

DOCKED: MODEL       38
DOCKED: USER    Run = 38
DOCKED: USER    DPF = g4_exoOA.dpf
DOCKED: USER  
DOCKED: USER    Estimated Free Energy of Binding    =   -6.01 kcal/mol  [=(1)+(2)+(3)-(4)]
DOCKED: USER    Estimated Inhibition Constant, Ki   =   39.50 uM (micromolar)  [Temperature = 298.15 K]
DOCKED: USER    
DOCKED: USER    (1) Final Intermolecular Energy     =   -7.50 kcal/mol
DOCKED: USER        vdW + Hbond + desolv Energy     =   -7.95 kcal/mol
DOCKED: USER        Electrostatic Energy            =   +0.46 kcal/mol
DOCKED: USER    (2) Final Total Internal Energy     =   -0.48 kcal/mol
DOCKED: USER    (3) Torsional Free Energy           =   +1.49 kcal/mol
DOCKED: USER    (4) Unbound System's Energy  [=(2)] =   -0.48 kcal/mol
DOCKED: USER    
DOCKED: USER    
DOCKED: USER    NEWDPF move g4.pdbqt
DOCKED: USER    NEWDPF about 0.718900 4.610300 4.957200
DOCKED: USER    NEWDPF tran0 1.023540 -1.507914 0.889785
DOCKED: USER    NEWDPF quaternion0 0.132441 0.799503 0.581393 0.072365
DOCKED: USER    NEWDPF axisangle0 0.132789 0.801605 0.582921 171.700365
DOCKED: USER    NEWDPF quat0 0.132789 0.801605 0.582921 171.700365
DOCKED: USER    NEWDPF dihe0 -82.26 -171.16 80.70 178.08 -41.36 
DOCKED: USER  keepresnum = 1 
DOCKED: USER  
DOCKED: REMARK  5 active torsions:
DOCKED: REMARK  status: ('A' for Active; 'I' for Inactive)
DOCKED: REMARK    1  A    between atoms: C1_1  and  C7_7 
DOCKED: REMARK    2  A    between atoms: C3_3  and  C8_8 
DOCKED: REMARK    3  A    between atoms: C7_7  and  C9_9 
DOCKED: REMARK    4  A    between atoms: C8_8  and  C10_10 
DOCKED: REMARK    5  A    between atoms: C9_9  and  C10_10 
DOCKED: USER                              x       y       z     vdW  Elec       q    Type
DOCKED: USER                           _______ _______ _______ _____ _____    ______ ____
DOCKED: ROOT
DOCKED: ATOM      1  C9  UNL     1       1.569  -1.927   0.384 -0.85 -0.00    +0.008 C 
DOCKED: ENDROOT
DOCKED: BRANCH   1   2
DOCKED: ATOM      2  C7  UNL     1       1.611  -2.979   1.497 -0.76 -0.02    +0.028 C 
DOCKED: BRANCH   2   3
DOCKED: ATOM      3  C1  UNL     1       0.516  -3.994   1.324 -0.58 +0.02    -0.025 C 
DOCKED: ATOM      4  C2  UNL     1      -0.780  -3.873   1.668 -0.58 +0.07    -0.091 C 
DOCKED: ATOM      5  C4  UNL     1      -1.829  -4.930   1.467 -0.52 -0.05    +0.042 C 
DOCKED: ATOM      6  C5  UNL     1      -1.281  -2.613   2.322 -0.73 -0.02    +0.042 C 
DOCKED: ENDBRANCH   2   3
DOCKED: ENDBRANCH   1   2
DOCKED: BRANCH   1   7
DOCKED: ATOM      7  C10 UNL     1       0.505  -2.219  -0.696 -0.82 +0.00    -0.008 C 
DOCKED: ATOM      8  C6  UNL     1       1.138  -2.417  -2.077 -0.82 -0.01    +0.010 C 
DOCKED: BRANCH   7   9
DOCKED: ATOM      9  C8  UNL     1      -0.519  -1.074  -0.764 -0.86 -0.05    +0.117 C 
DOCKED: BRANCH   9  10
DOCKED: ATOM     10  C3  UNL     1      -0.283   0.109   0.184 -1.01 -0.08    +0.172 C 
DOCKED: ATOM     11  O11 UNL     1       0.375   1.061  -0.323 -0.34 +0.35    -0.648 OA
DOCKED: ATOM     12  O12 UNL     1      -0.752  -0.010   1.350 -0.09 +0.23    -0.648 OA
DOCKED: ENDBRANCH   9  10
DOCKED: ENDBRANCH   7   9
DOCKED: ENDBRANCH   1   7
DOCKED: TORSDOF 5
DOCKED: TER
DOCKED: ENDMDL
________________________________________________________________________________


	BEGINNING GENETIC ALGORITHM DOCKING 39 of 50
Run: 39 Seed: 1963666130 888377857 [ Run 39 of 50 GA/GALS ]
Beginning LAMARCKIAN GENETIC ALGORITHM (LGA), with a maximum of 2500000 energy evaluations.

Final-Value: -8.014


	FINAL GENETIC ALGORITHM DOCKED STATE
	_______________________________________________


Detailed state:  trans -0.480 -0.926 -1.671 quatxyzw -0.660603 -0.486576 0.431293 -0.375277 center 0.719 4.610 4.957 ntor 5 -12.5498 174.5456 31.0745 -59.7082 118.6528
State:	 -0.480  -0.926  -1.671  -0.713 -0.525  0.465 -135.917    -12.55  174.55   31.07  -59.71  118.65

DOCKED: MODEL       39
DOCKED: USER    Run = 39
DOCKED: USER    DPF = g4_exoOA.dpf
DOCKED: USER  
DOCKED: USER    Estimated Free Energy of Binding    =   -6.02 kcal/mol  [=(1)+(2)+(3)-(4)]
DOCKED: USER    Estimated Inhibition Constant, Ki   =   38.95 uM (micromolar)  [Temperature = 298.15 K]
DOCKED: USER    
DOCKED: USER    (1) Final Intermolecular Energy     =   -7.51 kcal/mol
DOCKED: USER        vdW + Hbond + desolv Energy     =   -8.18 kcal/mol
DOCKED: USER        Electrostatic Energy            =   +0.67 kcal/mol
DOCKED: USER    (2) Final Total Internal Energy     =   -0.51 kcal/mol
DOCKED: USER    (3) Torsional Free Energy           =   +1.49 kcal/mol
DOCKED: USER    (4) Unbound System's Energy  [=(2)] =   -0.51 kcal/mol
DOCKED: USER    
DOCKED: USER    
DOCKED: USER    NEWDPF move g4.pdbqt
DOCKED: USER    NEWDPF about 0.718900 4.610300 4.957200
DOCKED: USER    NEWDPF tran0 -0.480351 -0.926325 -1.671433
DOCKED: USER    NEWDPF quaternion0 -0.660603 -0.486576 0.431293 -0.375277
DOCKED: USER    NEWDPF axisangle0 -0.712692 -0.524943 0.465301 -135.917074
DOCKED: USER    NEWDPF quat0 -0.712692 -0.524943 0.465301 -135.917074
DOCKED: USER    NEWDPF dihe0 -12.55 174.55 31.07 -59.71 118.65 
DOCKED: USER  keepresnum = 1 
DOCKED: USER  
DOCKED: REMARK  5 active torsions:
DOCKED: REMARK  status: ('A' for Active; 'I' for Inactive)
DOCKED: REMARK    1  A    between atoms: C1_1  and  C7_7 
DOCKED: REMARK    2  A    between atoms: C3_3  and  C8_8 
DOCKED: REMARK    3  A    between atoms: C7_7  and  C9_9 
DOCKED: REMARK    4  A    between atoms: C8_8  and  C10_10 
DOCKED: REMARK    5  A    between atoms: C9_9  and  C10_10 
DOCKED: USER                              x       y       z     vdW  Elec       q    Type
DOCKED: USER                           _______ _______ _______ _____ _____    ______ ____
DOCKED: ROOT
DOCKED: ATOM      1  C9  UNL     1      -0.520  -1.527  -1.066 -0.89 -0.00    +0.008 C 
DOCKED: ENDROOT
DOCKED: BRANCH   1   2
DOCKED: ATOM      2  C7  UNL     1       0.987  -1.685  -1.287 -0.86 -0.01    +0.028 C 
DOCKED: BRANCH   2   3
DOCKED: ATOM      3  C1  UNL     1       1.432  -3.092  -1.001 -0.71 +0.02    -0.025 C 
DOCKED: ATOM      4  C2  UNL     1       1.935  -3.578   0.150 -0.59 +0.07    -0.091 C 
DOCKED: ATOM      5  C4  UNL     1       2.362  -5.001   0.372 -0.50 -0.05    +0.042 C 
DOCKED: ATOM      6  C5  UNL     1       2.123  -2.677   1.341 -0.73 -0.02    +0.042 C 
DOCKED: ENDBRANCH   2   3
DOCKED: ENDBRANCH   1   2
DOCKED: BRANCH   1   7
DOCKED: ATOM      7  C10 UNL     1      -0.875  -0.522   0.052 -1.09 +0.00    -0.008 C 
DOCKED: ATOM      8  C6  UNL     1       0.015   0.725  -0.006 -1.23 -0.01    +0.010 C 
DOCKED: BRANCH   7   9
DOCKED: ATOM      9  C8  UNL     1      -0.737  -1.183   1.433 -0.80 -0.05    +0.117 C 
DOCKED: BRANCH   9  10
DOCKED: ATOM     10  C3  UNL     1      -1.400  -2.556   1.601 -0.62 -0.10    +0.172 C 
DOCKED: ATOM     11  O11 UNL     1      -0.998  -3.210   2.604 -0.16 +0.43    -0.648 OA
DOCKED: ATOM     12  O12 UNL     1      -2.248  -2.877   0.722 -0.00 +0.38    -0.648 OA
DOCKED: ENDBRANCH   9  10
DOCKED: ENDBRANCH   7   9
DOCKED: ENDBRANCH   1   7
DOCKED: TORSDOF 5
DOCKED: TER
DOCKED: ENDMDL
________________________________________________________________________________


	BEGINNING GENETIC ALGORITHM DOCKING 40 of 50
Run: 40 Seed: 1758694106 1195579355 [ Run 40 of 50 GA/GALS ]
Beginning LAMARCKIAN GENETIC ALGORITHM (LGA), with a maximum of 2500000 energy evaluations.

Final-Value: -7.763


	FINAL GENETIC ALGORITHM DOCKED STATE
	_______________________________________________


Detailed state:  trans -1.074 -1.902 0.576 quatxyzw 0.879574 -0.337531 -0.335295 -0.000597 center 0.719 4.610 4.957 ntor 5 77.0438 -0.4827 61.6308 107.8211 -45.8616
State:	 -1.074  -1.902   0.576   0.880 -0.338 -0.335 -179.932     77.04   -0.48   61.63  107.82  -45.86

DOCKED: MODEL       40
DOCKED: USER    Run = 40
DOCKED: USER    DPF = g4_exoOA.dpf
DOCKED: USER  
DOCKED: USER    Estimated Free Energy of Binding    =   -5.76 kcal/mol  [=(1)+(2)+(3)-(4)]
DOCKED: USER    Estimated Inhibition Constant, Ki   =   60.16 uM (micromolar)  [Temperature = 298.15 K]
DOCKED: USER    
DOCKED: USER    (1) Final Intermolecular Energy     =   -7.25 kcal/mol
DOCKED: USER        vdW + Hbond + desolv Energy     =   -7.92 kcal/mol
DOCKED: USER        Electrostatic Energy            =   +0.67 kcal/mol
DOCKED: USER    (2) Final Total Internal Energy     =   -0.51 kcal/mol
DOCKED: USER    (3) Torsional Free Energy           =   +1.49 kcal/mol
DOCKED: USER    (4) Unbound System's Energy  [=(2)] =   -0.51 kcal/mol
DOCKED: USER    
DOCKED: USER    
DOCKED: USER    NEWDPF move g4.pdbqt
DOCKED: USER    NEWDPF about 0.718900 4.610300 4.957200
DOCKED: USER    NEWDPF tran0 -1.074179 -1.902111 0.576490
DOCKED: USER    NEWDPF quaternion0 0.879574 -0.337531 -0.335295 -0.000597
DOCKED: USER    NEWDPF axisangle0 0.879574 -0.337531 -0.335295 -179.931611
DOCKED: USER    NEWDPF quat0 0.879574 -0.337531 -0.335295 -179.931611
DOCKED: USER    NEWDPF dihe0 77.04 -0.48 61.63 107.82 -45.86 
DOCKED: USER  keepresnum = 1 
DOCKED: USER  
DOCKED: REMARK  5 active torsions:
DOCKED: REMARK  status: ('A' for Active; 'I' for Inactive)
DOCKED: REMARK    1  A    between atoms: C1_1  and  C7_7 
DOCKED: REMARK    2  A    between atoms: C3_3  and  C8_8 
DOCKED: REMARK    3  A    between atoms: C7_7  and  C9_9 
DOCKED: REMARK    4  A    between atoms: C8_8  and  C10_10 
DOCKED: REMARK    5  A    between atoms: C9_9  and  C10_10 
DOCKED: USER                              x       y       z     vdW  Elec       q    Type
DOCKED: USER                           _______ _______ _______ _____ _____    ______ ____
DOCKED: ROOT
DOCKED: ATOM      1  C9  UNL     1      -1.085  -1.204   1.069 -0.89 -0.00    +0.008 C 
DOCKED: ENDROOT
DOCKED: BRANCH   1   2
DOCKED: ATOM      2  C7  UNL     1      -0.651  -2.140   2.202 -0.72 -0.01    +0.028 C 
DOCKED: BRANCH   2   3
DOCKED: ATOM      3  C1  UNL     1      -0.107  -3.432   1.658 -0.67 +0.02    -0.025 C 
DOCKED: ATOM      4  C2  UNL     1       1.168  -3.718   1.338 -0.59 +0.07    -0.091 C 
DOCKED: ATOM      5  C4  UNL     1       1.648  -5.035   0.797 -0.46 -0.04    +0.042 C 
DOCKED: ATOM      6  C5  UNL     1       2.246  -2.679   1.496 -0.69 -0.02    +0.042 C 
DOCKED: ENDBRANCH   2   3
DOCKED: ENDBRANCH   1   2
DOCKED: BRANCH   1   7
DOCKED: ATOM      7  C10 UNL     1       0.099  -0.541   0.333 -1.18 +0.00    -0.008 C 
DOCKED: ATOM      8  C6  UNL     1       0.000   0.988   0.364 -1.15 -0.01    +0.010 C 
DOCKED: BRANCH   7   9
DOCKED: ATOM      9  C8  UNL     1       0.159  -1.018  -1.127 -0.80 -0.05    +0.117 C 
DOCKED: BRANCH   9  10
DOCKED: ATOM     10  C3  UNL     1      -0.620  -2.297  -1.459 -0.59 -0.09    +0.172 C 
DOCKED: ATOM     11  O11 UNL     1       0.106  -3.311  -1.664 -0.02 +0.48    -0.648 OA
DOCKED: ATOM     12  O12 UNL     1      -1.876  -2.188  -1.505 -0.16 +0.34    -0.648 OA
DOCKED: ENDBRANCH   9  10
DOCKED: ENDBRANCH   7   9
DOCKED: ENDBRANCH   1   7
DOCKED: TORSDOF 5
DOCKED: TER
DOCKED: ENDMDL
________________________________________________________________________________


	BEGINNING GENETIC ALGORITHM DOCKING 41 of 50
Run: 41 Seed: 1432298224 1803639503 [ Run 41 of 50 GA/GALS ]
Beginning LAMARCKIAN GENETIC ALGORITHM (LGA), with a maximum of 2500000 energy evaluations.

Final-Value: -7.828


	FINAL GENETIC ALGORITHM DOCKED STATE
	_______________________________________________


Detailed state:  trans -0.472 -3.276 -0.263 quatxyzw 0.959055 0.128722 0.031898 -0.250253 center 0.719 4.610 4.957 ntor 5 -62.7079 -16.8024 -167.9818 52.3340 175.8242
State:	 -0.472  -3.276  -0.263   0.991  0.133  0.033 -151.015    -62.71  -16.80 -167.98   52.33  175.82

DOCKED: MODEL       41
DOCKED: USER    Run = 41
DOCKED: USER    DPF = g4_exoOA.dpf
DOCKED: USER  
DOCKED: USER    Estimated Free Energy of Binding    =   -5.87 kcal/mol  [=(1)+(2)+(3)-(4)]
DOCKED: USER    Estimated Inhibition Constant, Ki   =   49.71 uM (micromolar)  [Temperature = 298.15 K]
DOCKED: USER    
DOCKED: USER    (1) Final Intermolecular Energy     =   -7.36 kcal/mol
DOCKED: USER        vdW + Hbond + desolv Energy     =   -7.87 kcal/mol
DOCKED: USER        Electrostatic Energy            =   +0.51 kcal/mol
DOCKED: USER    (2) Final Total Internal Energy     =   -0.47 kcal/mol
DOCKED: USER    (3) Torsional Free Energy           =   +1.49 kcal/mol
DOCKED: USER    (4) Unbound System's Energy  [=(2)] =   -0.47 kcal/mol
DOCKED: USER    
DOCKED: USER    
DOCKED: USER    NEWDPF move g4.pdbqt
DOCKED: USER    NEWDPF about 0.718900 4.610300 4.957200
DOCKED: USER    NEWDPF tran0 -0.472463 -3.275546 -0.262905
DOCKED: USER    NEWDPF quaternion0 0.959055 0.128722 0.031898 -0.250253
DOCKED: USER    NEWDPF axisangle0 0.990575 0.132952 0.032946 -151.015057
DOCKED: USER    NEWDPF quat0 0.990575 0.132952 0.032946 -151.015057
DOCKED: USER    NEWDPF dihe0 -62.71 -16.80 -167.98 52.33 175.82 
DOCKED: USER  keepresnum = 1 
DOCKED: USER  
DOCKED: REMARK  5 active torsions:
DOCKED: REMARK  status: ('A' for Active; 'I' for Inactive)
DOCKED: REMARK    1  A    between atoms: C1_1  and  C7_7 
DOCKED: REMARK    2  A    between atoms: C3_3  and  C8_8 
DOCKED: REMARK    3  A    between atoms: C7_7  and  C9_9 
DOCKED: REMARK    4  A    between atoms: C8_8  and  C10_10 
DOCKED: REMARK    5  A    between atoms: C9_9  and  C10_10 
DOCKED: USER                              x       y       z     vdW  Elec       q    Type
DOCKED: USER                           _______ _______ _______ _____ _____    ______ ____
DOCKED: ROOT
DOCKED: ATOM      1  C9  UNL     1      -1.283  -3.006  -0.275 -0.72 -0.01    +0.008 C 
DOCKED: ENDROOT
DOCKED: BRANCH   1   2
DOCKED: ATOM      2  C7  UNL     1      -1.163  -2.946   1.251 -0.75 -0.02    +0.028 C 
DOCKED: BRANCH   2   3
DOCKED: ATOM      3  C1  UNL     1      -0.351  -4.097   1.776 -0.60 +0.02    -0.025 C 
DOCKED: ATOM      4  C2  UNL     1       0.982  -4.266   1.698 -0.53 +0.08    -0.091 C 
DOCKED: ATOM      5  C4  UNL     1       1.735  -5.445   2.247 -0.43 -0.05    +0.042 C 
DOCKED: ATOM      6  C5  UNL     1       1.843  -3.241   1.011 -0.73 -0.03    +0.042 C 
DOCKED: ENDBRANCH   2   3
DOCKED: ENDBRANCH   1   2
DOCKED: BRANCH   1   7
DOCKED: ATOM      7  C10 UNL     1      -0.936  -1.672  -0.971 -0.89 +0.00    -0.008 C 
DOCKED: ATOM      8  C6  UNL     1       0.501  -1.669  -1.505 -0.89 -0.00    +0.010 C 
DOCKED: BRANCH   7   9
DOCKED: ATOM      9  C8  UNL     1      -1.120  -0.495   0.001 -0.83 -0.05    +0.117 C 
DOCKED: BRANCH   9  10
DOCKED: ATOM     10  C3  UNL     1       0.156   0.245   0.424 -1.00 -0.08    +0.172 C 
DOCKED: ATOM     11  O11 UNL     1       0.232   1.434   0.002 -0.35 +0.39    -0.648 OA
DOCKED: ATOM     12  O12 UNL     1       0.978  -0.412   1.120 -0.15 +0.24    -0.648 OA
DOCKED: ENDBRANCH   9  10
DOCKED: ENDBRANCH   7   9
DOCKED: ENDBRANCH   1   7
DOCKED: TORSDOF 5
DOCKED: TER
DOCKED: ENDMDL
________________________________________________________________________________


	BEGINNING GENETIC ALGORITHM DOCKING 42 of 50
Run: 42 Seed: 726016659 901887355 [ Run 42 of 50 GA/GALS ]
Beginning LAMARCKIAN GENETIC ALGORITHM (LGA), with a maximum of 2500000 energy evaluations.

Final-Value: -7.795


	FINAL GENETIC ALGORITHM DOCKED STATE
	_______________________________________________


Detailed state:  trans 1.111 -1.550 -1.114 quatxyzw 0.570617 0.523936 0.361413 0.518911 center 0.719 4.610 4.957 ntor 5 -11.0128 -179.7061 20.0097 -178.9642 -15.9212
State:	  1.111  -1.550  -1.114   0.668  0.613  0.423 117.482    -11.01 -179.71   20.01 -178.96  -15.92

DOCKED: MODEL       42
DOCKED: USER    Run = 42
DOCKED: USER    DPF = g4_exoOA.dpf
DOCKED: USER  
DOCKED: USER    Estimated Free Energy of Binding    =   -5.85 kcal/mol  [=(1)+(2)+(3)-(4)]
DOCKED: USER    Estimated Inhibition Constant, Ki   =   51.30 uM (micromolar)  [Temperature = 298.15 K]
DOCKED: USER    
DOCKED: USER    (1) Final Intermolecular Energy     =   -7.34 kcal/mol
DOCKED: USER        vdW + Hbond + desolv Energy     =   -7.88 kcal/mol
DOCKED: USER        Electrostatic Energy            =   +0.54 kcal/mol
DOCKED: USER    (2) Final Total Internal Energy     =   -0.45 kcal/mol
DOCKED: USER    (3) Torsional Free Energy           =   +1.49 kcal/mol
DOCKED: USER    (4) Unbound System's Energy  [=(2)] =   -0.45 kcal/mol
DOCKED: USER    
DOCKED: USER    
DOCKED: USER    NEWDPF move g4.pdbqt
DOCKED: USER    NEWDPF about 0.718900 4.610300 4.957200
DOCKED: USER    NEWDPF tran0 1.110917 -1.549636 -1.113974
DOCKED: USER    NEWDPF quaternion0 0.570617 0.523936 0.361413 0.518911
DOCKED: USER    NEWDPF axisangle0 0.667522 0.612914 0.422790 117.481562
DOCKED: USER    NEWDPF quat0 0.667522 0.612914 0.422790 117.481562
DOCKED: USER    NEWDPF dihe0 -11.01 -179.71 20.01 -178.96 -15.92 
DOCKED: USER  keepresnum = 1 
DOCKED: USER  
DOCKED: REMARK  5 active torsions:
DOCKED: REMARK  status: ('A' for Active; 'I' for Inactive)
DOCKED: REMARK    1  A    between atoms: C1_1  and  C7_7 
DOCKED: REMARK    2  A    between atoms: C3_3  and  C8_8 
DOCKED: REMARK    3  A    between atoms: C7_7  and  C9_9 
DOCKED: REMARK    4  A    between atoms: C8_8  and  C10_10 
DOCKED: REMARK    5  A    between atoms: C9_9  and  C10_10 
DOCKED: USER                              x       y       z     vdW  Elec       q    Type
DOCKED: USER                           _______ _______ _______ _____ _____    ______ ____
DOCKED: ROOT
DOCKED: ATOM      1  C9  UNL     1       0.596  -1.957  -1.660 -0.86 -0.00    +0.008 C 
DOCKED: ENDROOT
DOCKED: BRANCH   1   2
DOCKED: ATOM      2  C7  UNL     1       1.499  -3.171  -1.425 -0.71 -0.02    +0.028 C 
DOCKED: BRANCH   2   3
DOCKED: ATOM      3  C1  UNL     1       0.993  -4.008  -0.282 -0.53 +0.02    -0.025 C 
DOCKED: ATOM      4  C2  UNL     1       1.293  -3.884   1.024 -0.56 +0.07    -0.091 C 
DOCKED: ATOM      5  C4  UNL     1       0.751  -4.756   2.121 -0.52 -0.04    +0.042 C 
DOCKED: ATOM      6  C5  UNL     1       2.249  -2.818   1.490 -0.65 -0.03    +0.042 C 
DOCKED: ENDBRANCH   2   3
DOCKED: ENDBRANCH   1   2
DOCKED: BRANCH   1   7
DOCKED: ATOM      7  C10 UNL     1      -0.621  -1.904  -0.712 -0.88 +0.00    -0.008 C 
DOCKED: ATOM      8  C6  UNL     1      -1.854  -2.567  -1.335 -0.77 -0.01    +0.010 C 
DOCKED: BRANCH   7   9
DOCKED: ATOM      9  C8  UNL     1      -0.956  -0.449  -0.346 -0.85 -0.05    +0.117 C 
DOCKED: BRANCH   9  10
DOCKED: ATOM     10  C3  UNL     1       0.153   0.351   0.348 -1.01 -0.08    +0.172 C 
DOCKED: ATOM     11  O11 UNL     1      -0.035   1.601   0.359 -0.36 +0.41    -0.648 OA
DOCKED: ATOM     12  O12 UNL     1       1.119  -0.318   0.809 -0.17 +0.25    -0.648 OA
DOCKED: ENDBRANCH   9  10
DOCKED: ENDBRANCH   7   9
DOCKED: ENDBRANCH   1   7
DOCKED: TORSDOF 5
DOCKED: TER
DOCKED: ENDMDL
________________________________________________________________________________


	BEGINNING GENETIC ALGORITHM DOCKING 43 of 50
Run: 43 Seed: 1444775901 424865026 [ Run 43 of 50 GA/GALS ]
Beginning LAMARCKIAN GENETIC ALGORITHM (LGA), with a maximum of 2500000 energy evaluations.

Final-Value: -7.884


	FINAL GENETIC ALGORITHM DOCKED STATE
	_______________________________________________


Detailed state:  trans -0.961 -1.685 -1.095 quatxyzw -0.693512 0.028622 0.049621 -0.718165 center 0.719 4.610 4.957 ntor 5 154.6429 -164.8081 25.0486 161.0895 -2.6790
State:	 -0.961  -1.685  -1.095  -0.997  0.041  0.071 -88.194    154.64 -164.81   25.05  161.09   -2.68

DOCKED: MODEL       43
DOCKED: USER    Run = 43
DOCKED: USER    DPF = g4_exoOA.dpf
DOCKED: USER  
DOCKED: USER    Estimated Free Energy of Binding    =   -5.94 kcal/mol  [=(1)+(2)+(3)-(4)]
DOCKED: USER    Estimated Inhibition Constant, Ki   =   44.08 uM (micromolar)  [Temperature = 298.15 K]
DOCKED: USER    
DOCKED: USER    (1) Final Intermolecular Energy     =   -7.43 kcal/mol
DOCKED: USER        vdW + Hbond + desolv Energy     =   -7.98 kcal/mol
DOCKED: USER        Electrostatic Energy            =   +0.54 kcal/mol
DOCKED: USER    (2) Final Total Internal Energy     =   -0.45 kcal/mol
DOCKED: USER    (3) Torsional Free Energy           =   +1.49 kcal/mol
DOCKED: USER    (4) Unbound System's Energy  [=(2)] =   -0.45 kcal/mol
DOCKED: USER    
DOCKED: USER    
DOCKED: USER    NEWDPF move g4.pdbqt
DOCKED: USER    NEWDPF about 0.718900 4.610300 4.957200
DOCKED: USER    NEWDPF tran0 -0.960629 -1.685101 -1.094523
DOCKED: USER    NEWDPF quaternion0 -0.693512 0.028622 0.049621 -0.718165
DOCKED: USER    NEWDPF axisangle0 -0.996606 0.041131 0.071308 -88.193707
DOCKED: USER    NEWDPF quat0 -0.996606 0.041131 0.071308 -88.193707
DOCKED: USER    NEWDPF dihe0 154.64 -164.81 25.05 161.09 -2.68 
DOCKED: USER  keepresnum = 1 
DOCKED: USER  
DOCKED: REMARK  5 active torsions:
DOCKED: REMARK  status: ('A' for Active; 'I' for Inactive)
DOCKED: REMARK    1  A    between atoms: C1_1  and  C7_7 
DOCKED: REMARK    2  A    between atoms: C3_3  and  C8_8 
DOCKED: REMARK    3  A    between atoms: C7_7  and  C9_9 
DOCKED: REMARK    4  A    between atoms: C8_8  and  C10_10 
DOCKED: REMARK    5  A    between atoms: C9_9  and  C10_10 
DOCKED: USER                              x       y       z     vdW  Elec       q    Type
DOCKED: USER                           _______ _______ _______ _____ _____    ______ ____
DOCKED: ROOT
DOCKED: ATOM      1  C9  UNL     1      -1.614  -1.939  -0.607 -0.89 -0.00    +0.008 C 
DOCKED: ENDROOT
DOCKED: BRANCH   1   2
DOCKED: ATOM      2  C7  UNL     1      -1.532  -3.255  -1.387 -0.71 -0.02    +0.028 C 
DOCKED: BRANCH   2   3
DOCKED: ATOM      3  C1  UNL     1      -0.295  -4.027  -1.017 -0.52 +0.02    -0.025 C 
DOCKED: ATOM      4  C2  UNL     1       0.975  -3.764  -1.374 -0.57 +0.07    -0.091 C 
DOCKED: ATOM      5  C4  UNL     1       2.172  -4.579  -0.969 -0.52 -0.04    +0.042 C 
DOCKED: ATOM      6  C5  UNL     1       1.293  -2.587  -2.256 -0.69 -0.03    +0.042 C 
DOCKED: ENDBRANCH   2   3
DOCKED: ENDBRANCH   1   2
DOCKED: BRANCH   1   7
DOCKED: ATOM      7  C10 UNL     1      -0.778  -1.943   0.691 -0.88 +0.00    -0.008 C 
DOCKED: ATOM      8  C6  UNL     1      -1.503  -2.668   1.830 -0.79 -0.01    +0.010 C 
DOCKED: BRANCH   7   9
DOCKED: ATOM      9  C8  UNL     1      -0.456  -0.504   1.127 -0.91 -0.05    +0.117 C 
DOCKED: BRANCH   9  10
DOCKED: ATOM     10  C3  UNL     1       0.222   0.389   0.080 -1.00 -0.08    +0.172 C 
DOCKED: ATOM     11  O11 UNL     1       0.948  -0.234  -0.745 -0.16 +0.25    -0.648 OA
DOCKED: ATOM     12  O12 UNL     1      -0.007   1.627   0.171 -0.35 +0.42    -0.648 OA
DOCKED: ENDBRANCH   9  10
DOCKED: ENDBRANCH   7   9
DOCKED: ENDBRANCH   1   7
DOCKED: TORSDOF 5
DOCKED: TER
DOCKED: ENDMDL
________________________________________________________________________________


	BEGINNING GENETIC ALGORITHM DOCKING 44 of 50
Run: 44 Seed: 1923767294 1680909699 [ Run 44 of 50 GA/GALS ]
Beginning LAMARCKIAN GENETIC ALGORITHM (LGA), with a maximum of 2500000 energy evaluations.

Final-Value: -7.864


	FINAL GENETIC ALGORITHM DOCKED STATE
	_______________________________________________


Detailed state:  trans 0.135 -3.358 0.972 quatxyzw -0.569262 -0.248724 0.777123 0.100782 center 0.719 4.610 4.957 ntor 5 114.5565 -0.5549 -152.6410 57.6737 176.6250
State:	  0.135  -3.358   0.972  -0.572 -0.250  0.781 168.432    114.56   -0.55 -152.64   57.67  176.62

DOCKED: MODEL       44
DOCKED: USER    Run = 44
DOCKED: USER    DPF = g4_exoOA.dpf
DOCKED: USER  
DOCKED: USER    Estimated Free Energy of Binding    =   -5.93 kcal/mol  [=(1)+(2)+(3)-(4)]
DOCKED: USER    Estimated Inhibition Constant, Ki   =   45.09 uM (micromolar)  [Temperature = 298.15 K]
DOCKED: USER    
DOCKED: USER    (1) Final Intermolecular Energy     =   -7.42 kcal/mol
DOCKED: USER        vdW + Hbond + desolv Energy     =   -7.93 kcal/mol
DOCKED: USER        Electrostatic Energy            =   +0.51 kcal/mol
DOCKED: USER    (2) Final Total Internal Energy     =   -0.44 kcal/mol
DOCKED: USER    (3) Torsional Free Energy           =   +1.49 kcal/mol
DOCKED: USER    (4) Unbound System's Energy  [=(2)] =   -0.44 kcal/mol
DOCKED: USER    
DOCKED: USER    
DOCKED: USER    NEWDPF move g4.pdbqt
DOCKED: USER    NEWDPF about 0.718900 4.610300 4.957200
DOCKED: USER    NEWDPF tran0 0.135245 -3.357958 0.971903
DOCKED: USER    NEWDPF quaternion0 -0.569262 -0.248724 0.777123 0.100782
DOCKED: USER    NEWDPF axisangle0 -0.572175 -0.249997 0.781100 168.431640
DOCKED: USER    NEWDPF quat0 -0.572175 -0.249997 0.781100 168.431640
DOCKED: USER    NEWDPF dihe0 114.56 -0.55 -152.64 57.67 176.62 
DOCKED: USER  keepresnum = 1 
DOCKED: USER  
DOCKED: REMARK  5 active torsions:
DOCKED: REMARK  status: ('A' for Active; 'I' for Inactive)
DOCKED: REMARK    1  A    between atoms: C1_1  and  C7_7 
DOCKED: REMARK    2  A    between atoms: C3_3  and  C8_8 
DOCKED: REMARK    3  A    between atoms: C7_7  and  C9_9 
DOCKED: REMARK    4  A    between atoms: C8_8  and  C10_10 
DOCKED: REMARK    5  A    between atoms: C9_9  and  C10_10 
DOCKED: USER                              x       y       z     vdW  Elec       q    Type
DOCKED: USER                           _______ _______ _______ _____ _____    ______ ____
DOCKED: ROOT
DOCKED: ATOM      1  C9  UNL     1       0.368  -2.979   1.701 -0.73 -0.01    +0.008 C 
DOCKED: ENDROOT
DOCKED: BRANCH   1   2
DOCKED: ATOM      2  C7  UNL     1       1.767  -2.907   1.080 -0.79 -0.02    +0.028 C 
DOCKED: BRANCH   2   3
DOCKED: ATOM      3  C1  UNL     1       2.024  -4.088   0.186 -0.60 +0.02    -0.025 C 
DOCKED: ATOM      4  C2  UNL     1       1.771  -4.193  -1.132 -0.54 +0.08    -0.091 C 
DOCKED: ATOM      5  C4  UNL     1       2.053  -5.407  -1.971 -0.44 -0.05    +0.042 C 
DOCKED: ATOM      6  C5  UNL     1       1.145  -3.048  -1.882 -0.75 -0.03    +0.042 C 
DOCKED: ENDBRANCH   2   3
DOCKED: ENDBRANCH   1   2
DOCKED: BRANCH   1   7
DOCKED: ATOM      7  C10 UNL     1      -0.485  -1.719   1.438 -0.93 +0.00    -0.008 C 
DOCKED: ATOM      8  C6  UNL     1      -1.468  -1.933   0.281 -0.84 -0.00    +0.010 C 
DOCKED: BRANCH   7   9
DOCKED: ATOM      9  C8  UNL     1       0.416  -0.514   1.125 -0.85 -0.05    +0.117 C 
DOCKED: BRANCH   9  10
DOCKED: ATOM     10  C3  UNL     1       0.092   0.264  -0.156 -1.00 -0.08    +0.172 C 
DOCKED: ATOM     11  O11 UNL     1       0.343  -0.363  -1.225 -0.13 +0.25    -0.648 OA
DOCKED: ATOM     12  O12 UNL     1      -0.367   1.429   0.000 -0.33 +0.39    -0.648 OA
DOCKED: ENDBRANCH   9  10
DOCKED: ENDBRANCH   7   9
DOCKED: ENDBRANCH   1   7
DOCKED: TORSDOF 5
DOCKED: TER
DOCKED: ENDMDL
________________________________________________________________________________


	BEGINNING GENETIC ALGORITHM DOCKING 45 of 50
Run: 45 Seed: 2083584685 752249719 [ Run 45 of 50 GA/GALS ]
Beginning LAMARCKIAN GENETIC ALGORITHM (LGA), with a maximum of 2500000 energy evaluations.

Final-Value: -7.777


	FINAL GENETIC ALGORITHM DOCKED STATE
	_______________________________________________


Detailed state:  trans 0.804 -3.362 0.186 quatxyzw -0.134992 0.299799 -0.943983 0.028188 center 0.719 4.610 4.957 ntor 5 -48.6870 2.9198 -174.1800 60.9755 155.3129
State:	  0.804  -3.362   0.186  -0.135  0.300 -0.944 176.770    -48.69    2.92 -174.18   60.98  155.31

DOCKED: MODEL       45
DOCKED: USER    Run = 45
DOCKED: USER    DPF = g4_exoOA.dpf
DOCKED: USER  
DOCKED: USER    Estimated Free Energy of Binding    =   -5.93 kcal/mol  [=(1)+(2)+(3)-(4)]
DOCKED: USER    Estimated Inhibition Constant, Ki   =   45.19 uM (micromolar)  [Temperature = 298.15 K]
DOCKED: USER    
DOCKED: USER    (1) Final Intermolecular Energy     =   -7.42 kcal/mol
DOCKED: USER        vdW + Hbond + desolv Energy     =   -7.93 kcal/mol
DOCKED: USER        Electrostatic Energy            =   +0.51 kcal/mol
DOCKED: USER    (2) Final Total Internal Energy     =   -0.36 kcal/mol
DOCKED: USER    (3) Torsional Free Energy           =   +1.49 kcal/mol
DOCKED: USER    (4) Unbound System's Energy  [=(2)] =   -0.36 kcal/mol
DOCKED: USER    
DOCKED: USER    
DOCKED: USER    NEWDPF move g4.pdbqt
DOCKED: USER    NEWDPF about 0.718900 4.610300 4.957200
DOCKED: USER    NEWDPF tran0 0.803867 -3.362480 0.185766
DOCKED: USER    NEWDPF quaternion0 -0.134992 0.299799 -0.943983 0.028188
DOCKED: USER    NEWDPF axisangle0 -0.135045 0.299918 -0.944358 176.769501
DOCKED: USER    NEWDPF quat0 -0.135045 0.299918 -0.944358 176.769501
DOCKED: USER    NEWDPF dihe0 -48.69 2.92 -174.18 60.98 155.31 
DOCKED: USER  keepresnum = 1 
DOCKED: USER  
DOCKED: REMARK  5 active torsions:
DOCKED: REMARK  status: ('A' for Active; 'I' for Inactive)
DOCKED: REMARK    1  A    between atoms: C1_1  and  C7_7 
DOCKED: REMARK    2  A    between atoms: C3_3  and  C8_8 
DOCKED: REMARK    3  A    between atoms: C7_7  and  C9_9 
DOCKED: REMARK    4  A    between atoms: C8_8  and  C10_10 
DOCKED: REMARK    5  A    between atoms: C9_9  and  C10_10 
DOCKED: USER                              x       y       z     vdW  Elec       q    Type
DOCKED: USER                           _______ _______ _______ _____ _____    ______ ____
DOCKED: ROOT
DOCKED: ATOM      1  C9  UNL     1       1.492  -2.874   0.056 -0.75 -0.01    +0.008 C 
DOCKED: ENDROOT
DOCKED: BRANCH   1   2
DOCKED: ATOM      2  C7  UNL     1       0.954  -2.697  -1.367 -0.78 -0.02    +0.028 C 
DOCKED: BRANCH   2   3
DOCKED: ATOM      3  C1  UNL     1       0.166  -3.901  -1.801 -0.61 +0.02    -0.025 C 
DOCKED: ATOM      4  C2  UNL     1      -1.164  -4.091  -1.708 -0.54 +0.08    -0.091 C 
DOCKED: ATOM      5  C4  UNL     1      -1.893  -5.323  -2.164 -0.45 -0.05    +0.042 C 
DOCKED: ATOM      6  C5  UNL     1      -2.045  -3.034  -1.099 -0.73 -0.03    +0.042 C 
DOCKED: ENDBRANCH   2   3
DOCKED: ENDBRANCH   1   2
DOCKED: BRANCH   1   7
DOCKED: ATOM      7  C10 UNL     1       1.021  -1.773   1.031 -0.92 +0.00    -0.008 C 
DOCKED: ATOM      8  C6  UNL     1      -0.420  -2.010   1.498 -0.89 -0.00    +0.010 C 
DOCKED: BRANCH   7   9
DOCKED: ATOM      9  C8  UNL     1       1.121  -0.389   0.370 -0.72 -0.05    +0.117 C 
DOCKED: BRANCH   9  10
DOCKED: ATOM     10  C3  UNL     1      -0.203   0.263  -0.048 -1.01 -0.08    +0.172 C 
DOCKED: ATOM     11  O11 UNL     1      -0.370   1.434   0.396 -0.35 +0.39    -0.648 OA
DOCKED: ATOM     12  O12 UNL     1      -0.970  -0.440  -0.763 -0.19 +0.26    -0.648 OA
DOCKED: ENDBRANCH   9  10
DOCKED: ENDBRANCH   7   9
DOCKED: ENDBRANCH   1   7
DOCKED: TORSDOF 5
DOCKED: TER
DOCKED: ENDMDL
________________________________________________________________________________


	BEGINNING GENETIC ALGORITHM DOCKING 46 of 50
Run: 46 Seed: 121908071 1467985423 [ Run 46 of 50 GA/GALS ]
Beginning LAMARCKIAN GENETIC ALGORITHM (LGA), with a maximum of 2500000 energy evaluations.

Final-Value: -7.843


	FINAL GENETIC ALGORITHM DOCKED STATE
	_______________________________________________


Detailed state:  trans -0.321 -3.307 -1.075 quatxyzw 0.836349 -0.124107 0.512514 -0.149823 center 0.719 4.610 4.957 ntor 5 -65.4066 2.3195 -125.3586 74.2943 176.4657
State:	 -0.321  -3.307  -1.075   0.846 -0.126  0.518 -162.767    -65.41    2.32 -125.36   74.29  176.47

DOCKED: MODEL       46
DOCKED: USER    Run = 46
DOCKED: USER    DPF = g4_exoOA.dpf
DOCKED: USER  
DOCKED: USER    Estimated Free Energy of Binding    =   -5.94 kcal/mol  [=(1)+(2)+(3)-(4)]
DOCKED: USER    Estimated Inhibition Constant, Ki   =   44.34 uM (micromolar)  [Temperature = 298.15 K]
DOCKED: USER    
DOCKED: USER    (1) Final Intermolecular Energy     =   -7.43 kcal/mol
DOCKED: USER        vdW + Hbond + desolv Energy     =   -7.96 kcal/mol
DOCKED: USER        Electrostatic Energy            =   +0.53 kcal/mol
DOCKED: USER    (2) Final Total Internal Energy     =   -0.41 kcal/mol
DOCKED: USER    (3) Torsional Free Energy           =   +1.49 kcal/mol
DOCKED: USER    (4) Unbound System's Energy  [=(2)] =   -0.41 kcal/mol
DOCKED: USER    
DOCKED: USER    
DOCKED: USER    NEWDPF move g4.pdbqt
DOCKED: USER    NEWDPF about 0.718900 4.610300 4.957200
DOCKED: USER    NEWDPF tran0 -0.321366 -3.306878 -1.075357
DOCKED: USER    NEWDPF quaternion0 0.836349 -0.124107 0.512514 -0.149823
DOCKED: USER    NEWDPF axisangle0 0.845897 -0.125524 0.518364 -162.766604
DOCKED: USER    NEWDPF quat0 0.845897 -0.125524 0.518364 -162.766604
DOCKED: USER    NEWDPF dihe0 -65.41 2.32 -125.36 74.29 176.47 
DOCKED: USER  keepresnum = 1 
DOCKED: USER  
DOCKED: REMARK  5 active torsions:
DOCKED: REMARK  status: ('A' for Active; 'I' for Inactive)
DOCKED: REMARK    1  A    between atoms: C1_1  and  C7_7 
DOCKED: REMARK    2  A    between atoms: C3_3  and  C8_8 
DOCKED: REMARK    3  A    between atoms: C7_7  and  C9_9 
DOCKED: REMARK    4  A    between atoms: C8_8  and  C10_10 
DOCKED: REMARK    5  A    between atoms: C9_9  and  C10_10 
DOCKED: USER                              x       y       z     vdW  Elec       q    Type
DOCKED: USER                           _______ _______ _______ _____ _____    ______ ____
DOCKED: ROOT
DOCKED: ATOM      1  C9  UNL     1      -0.664  -2.798  -1.669 -0.70 -0.01    +0.008 C 
DOCKED: ENDROOT
DOCKED: BRANCH   1   2
DOCKED: ATOM      2  C7  UNL     1      -1.972  -2.964  -0.889 -0.76 -0.02    +0.028 C 
DOCKED: BRANCH   2   3
DOCKED: ATOM      3  C1  UNL     1      -1.894  -4.129   0.057 -0.59 +0.02    -0.025 C 
DOCKED: ATOM      4  C2  UNL     1      -1.531  -4.113   1.353 -0.56 +0.08    -0.091 C 
DOCKED: ATOM      5  C4  UNL     1      -1.473  -5.319   2.248 -0.47 -0.05    +0.042 C 
DOCKED: ATOM      6  C5  UNL     1      -1.126  -2.824   2.016 -0.79 -0.03    +0.042 C 
DOCKED: ENDBRANCH   2   3
DOCKED: ENDBRANCH   1   2
DOCKED: BRANCH   1   7
DOCKED: ATOM      7  C10 UNL     1       0.158  -1.565  -1.233 -0.90 +0.00    -0.008 C 
DOCKED: ATOM      8  C6  UNL     1       1.288  -1.950  -0.273 -0.83 -0.01    +0.010 C 
DOCKED: BRANCH   7   9
DOCKED: ATOM      9  C8  UNL     1      -0.751  -0.524  -0.560 -0.88 -0.05    +0.117 C 
DOCKED: BRANCH   9  10
DOCKED: ATOM     10  C3  UNL     1      -0.071   0.441   0.419 -1.00 -0.08    +0.172 C 
DOCKED: ATOM     11  O11 UNL     1      -0.002   1.635   0.011 -0.34 +0.42    -0.648 OA
DOCKED: ATOM     12  O12 UNL     1       0.350  -0.063   1.497 -0.13 +0.23    -0.648 OA
DOCKED: ENDBRANCH   9  10
DOCKED: ENDBRANCH   7   9
DOCKED: ENDBRANCH   1   7
DOCKED: TORSDOF 5
DOCKED: TER
DOCKED: ENDMDL
________________________________________________________________________________


	BEGINNING GENETIC ALGORITHM DOCKING 47 of 50
Run: 47 Seed: 1558290769 1118740440 [ Run 47 of 50 GA/GALS ]
Beginning LAMARCKIAN GENETIC ALGORITHM (LGA), with a maximum of 2500000 energy evaluations.

Final-Value: -7.940


	FINAL GENETIC ALGORITHM DOCKED STATE
	_______________________________________________


Detailed state:  trans -1.197 -1.439 -0.931 quatxyzw -0.630223 0.025132 0.178737 -0.755142 center 0.719 4.610 4.957 ntor 5 163.5658 -175.0098 31.8670 179.8592 -15.4446
State:	 -1.197  -1.439  -0.931  -0.961  0.038  0.273 -81.924    163.57 -175.01   31.87  179.86  -15.44

DOCKED: MODEL       47
DOCKED: USER    Run = 47
DOCKED: USER    DPF = g4_exoOA.dpf
DOCKED: USER  
DOCKED: USER    Estimated Free Energy of Binding    =   -6.05 kcal/mol  [=(1)+(2)+(3)-(4)]
DOCKED: USER    Estimated Inhibition Constant, Ki   =   36.46 uM (micromolar)  [Temperature = 298.15 K]
DOCKED: USER    
DOCKED: USER    (1) Final Intermolecular Energy     =   -7.55 kcal/mol
DOCKED: USER        vdW + Hbond + desolv Energy     =   -8.10 kcal/mol
DOCKED: USER        Electrostatic Energy            =   +0.56 kcal/mol
DOCKED: USER    (2) Final Total Internal Energy     =   -0.39 kcal/mol
DOCKED: USER    (3) Torsional Free Energy           =   +1.49 kcal/mol
DOCKED: USER    (4) Unbound System's Energy  [=(2)] =   -0.39 kcal/mol
DOCKED: USER    
DOCKED: USER    
DOCKED: USER    NEWDPF move g4.pdbqt
DOCKED: USER    NEWDPF about 0.718900 4.610300 4.957200
DOCKED: USER    NEWDPF tran0 -1.196599 -1.439143 -0.930918
DOCKED: USER    NEWDPF quaternion0 -0.630223 0.025132 0.178737 -0.755142
DOCKED: USER    NEWDPF axisangle0 -0.961350 0.038336 0.272647 -81.924382
DOCKED: USER    NEWDPF quat0 -0.961350 0.038336 0.272647 -81.924382
DOCKED: USER    NEWDPF dihe0 163.57 -175.01 31.87 179.86 -15.44 
DOCKED: USER  keepresnum = 1 
DOCKED: USER  
DOCKED: REMARK  5 active torsions:
DOCKED: REMARK  status: ('A' for Active; 'I' for Inactive)
DOCKED: REMARK    1  A    between atoms: C1_1  and  C7_7 
DOCKED: REMARK    2  A    between atoms: C3_3  and  C8_8 
DOCKED: REMARK    3  A    between atoms: C7_7  and  C9_9 
DOCKED: REMARK    4  A    between atoms: C8_8  and  C10_10 
DOCKED: REMARK    5  A    between atoms: C9_9  and  C10_10 
DOCKED: USER                              x       y       z     vdW  Elec       q    Type
DOCKED: USER                           _______ _______ _______ _____ _____    ______ ____
DOCKED: ROOT
DOCKED: ATOM      1  C9  UNL     1      -1.694  -1.878  -0.392 -0.86 -0.00    +0.008 C 
DOCKED: ENDROOT
DOCKED: BRANCH   1   2
DOCKED: ATOM      2  C7  UNL     1      -1.542  -3.038  -1.381 -0.73 -0.02    +0.028 C 
DOCKED: BRANCH   2   3
DOCKED: ATOM      3  C1  UNL     1      -0.341  -3.880  -1.047 -0.54 +0.02    -0.025 C 
DOCKED: ATOM      4  C2  UNL     1       0.938  -3.666  -1.407 -0.59 +0.07    -0.091 C 
DOCKED: ATOM      5  C4  UNL     1       2.097  -4.550  -1.039 -0.52 -0.04    +0.042 C 
DOCKED: ATOM      6  C5  UNL     1       1.305  -2.478  -2.255 -0.69 -0.02    +0.042 C 
DOCKED: ENDBRANCH   2   3
DOCKED: ENDBRANCH   1   2
DOCKED: BRANCH   1   7
DOCKED: ATOM      7  C10 UNL     1      -0.637  -1.890   0.734 -0.89 +0.00    -0.008 C 
DOCKED: ATOM      8  C6  UNL     1      -1.141  -2.635   1.975 -0.84 -0.01    +0.010 C 
DOCKED: BRANCH   7   9
DOCKED: ATOM      9  C8  UNL     1      -0.252  -0.454   1.125 -0.93 -0.05    +0.117 C 
DOCKED: BRANCH   9  10
DOCKED: ATOM     10  C3  UNL     1       0.065   0.505  -0.030 -1.00 -0.08    +0.172 C 
DOCKED: ATOM     11  O11 UNL     1       0.373  -0.069  -1.113 -0.19 +0.26    -0.648 OA
DOCKED: ATOM     12  O12 UNL     1      -0.002   1.737   0.234 -0.32 +0.43    -0.648 OA
DOCKED: ENDBRANCH   9  10
DOCKED: ENDBRANCH   7   9
DOCKED: ENDBRANCH   1   7
DOCKED: TORSDOF 5
DOCKED: TER
DOCKED: ENDMDL
________________________________________________________________________________


	BEGINNING GENETIC ALGORITHM DOCKING 48 of 50
Run: 48 Seed: 287350917 1496677635 [ Run 48 of 50 GA/GALS ]
Beginning LAMARCKIAN GENETIC ALGORITHM (LGA), with a maximum of 2500000 energy evaluations.

Final-Value: -7.651


	FINAL GENETIC ALGORITHM DOCKED STATE
	_______________________________________________


Detailed state:  trans 0.730 -1.730 -0.444 quatxyzw 0.571882 0.066779 0.750931 0.323409 center 0.719 4.610 4.957 ntor 5 168.7052 -25.2736 3.2295 32.0691 -79.1676
State:	  0.730  -1.730  -0.444   0.604  0.071  0.794 142.262    168.71  -25.27    3.23   32.07  -79.17

DOCKED: MODEL       48
DOCKED: USER    Run = 48
DOCKED: USER    DPF = g4_exoOA.dpf
DOCKED: USER  
DOCKED: USER    Estimated Free Energy of Binding    =   -5.75 kcal/mol  [=(1)+(2)+(3)-(4)]
DOCKED: USER    Estimated Inhibition Constant, Ki   =   61.24 uM (micromolar)  [Temperature = 298.15 K]
DOCKED: USER    
DOCKED: USER    (1) Final Intermolecular Energy     =   -7.24 kcal/mol
DOCKED: USER        vdW + Hbond + desolv Energy     =   -7.83 kcal/mol
DOCKED: USER        Electrostatic Energy            =   +0.59 kcal/mol
DOCKED: USER    (2) Final Total Internal Energy     =   -0.41 kcal/mol
DOCKED: USER    (3) Torsional Free Energy           =   +1.49 kcal/mol
DOCKED: USER    (4) Unbound System's Energy  [=(2)] =   -0.41 kcal/mol
DOCKED: USER    
DOCKED: USER    
DOCKED: USER    NEWDPF move g4.pdbqt
DOCKED: USER    NEWDPF about 0.718900 4.610300 4.957200
DOCKED: USER    NEWDPF tran0 0.729733 -1.730069 -0.443745
DOCKED: USER    NEWDPF quaternion0 0.571882 0.066779 0.750931 0.323409
DOCKED: USER    NEWDPF axisangle0 0.604361 0.070571 0.793579 142.261607
DOCKED: USER    NEWDPF quat0 0.604361 0.070571 0.793579 142.261607
DOCKED: USER    NEWDPF dihe0 168.71 -25.27 3.23 32.07 -79.17 
DOCKED: USER  keepresnum = 1 
DOCKED: USER  
DOCKED: REMARK  5 active torsions:
DOCKED: REMARK  status: ('A' for Active; 'I' for Inactive)
DOCKED: REMARK    1  A    between atoms: C1_1  and  C7_7 
DOCKED: REMARK    2  A    between atoms: C3_3  and  C8_8 
DOCKED: REMARK    3  A    between atoms: C7_7  and  C9_9 
DOCKED: REMARK    4  A    between atoms: C8_8  and  C10_10 
DOCKED: REMARK    5  A    between atoms: C9_9  and  C10_10 
DOCKED: USER                              x       y       z     vdW  Elec       q    Type
DOCKED: USER                           _______ _______ _______ _____ _____    ______ ____
DOCKED: ROOT
DOCKED: ATOM      1  C9  UNL     1       0.413  -1.213  -1.045 -0.98 -0.00    +0.008 C 
DOCKED: ENDROOT
DOCKED: BRANCH   1   2
DOCKED: ATOM      2  C7  UNL     1      -0.296  -2.462  -1.579 -0.73 -0.02    +0.028 C 
DOCKED: BRANCH   2   3
DOCKED: ATOM      3  C1  UNL     1       0.694  -3.539  -1.927 -0.69 +0.02    -0.025 C 
DOCKED: ATOM      4  C2  UNL     1       1.504  -4.213  -1.090 -0.52 +0.08    -0.091 C 
DOCKED: ATOM      5  C4  UNL     1       2.475  -5.283  -1.503 -0.36 -0.06    +0.042 C 
DOCKED: ATOM      6  C5  UNL     1       1.498  -3.911   0.385 -0.59 -0.03    +0.042 C 
DOCKED: ENDBRANCH   2   3
DOCKED: ENDBRANCH   1   2
DOCKED: BRANCH   1   7
DOCKED: ATOM      7  C10 UNL     1      -0.441  -0.404  -0.045 -1.19 +0.00    -0.008 C 
DOCKED: ATOM      8  C6  UNL     1       0.002   1.062   0.021 -1.13 -0.01    +0.010 C 
DOCKED: BRANCH   7   9
DOCKED: ATOM      9  C8  UNL     1      -0.357  -1.025   1.359 -0.82 -0.05    +0.117 C 
DOCKED: BRANCH   9  10
DOCKED: ATOM     10  C3  UNL     1      -1.172  -2.305   1.587 -0.67 -0.09    +0.172 C 
DOCKED: ATOM     11  O11 UNL     1      -2.049  -2.528   0.706 +0.02 +0.34    -0.648 OA
DOCKED: ATOM     12  O12 UNL     1      -0.887  -2.970   2.621 -0.16 +0.40    -0.648 OA
DOCKED: ENDBRANCH   9  10
DOCKED: ENDBRANCH   7   9
DOCKED: ENDBRANCH   1   7
DOCKED: TORSDOF 5
DOCKED: TER
DOCKED: ENDMDL
________________________________________________________________________________


	BEGINNING GENETIC ALGORITHM DOCKING 49 of 50
Run: 49 Seed: 1658680056 2026319060 [ Run 49 of 50 GA/GALS ]
Beginning LAMARCKIAN GENETIC ALGORITHM (LGA), with a maximum of 2500000 energy evaluations.

Final-Value: -7.884


	FINAL GENETIC ALGORITHM DOCKED STATE
	_______________________________________________


Detailed state:  trans 2.279 -2.188 0.892 quatxyzw 0.593673 0.637521 0.483471 -0.085872 center 0.719 4.610 4.957 ntor 5 -168.3305 175.5963 -78.6486 -130.6025 -71.0840
State:	  2.279  -2.188   0.892   0.596  0.640  0.485 -170.148   -168.33  175.60  -78.65 -130.60  -71.08

DOCKED: MODEL       49
DOCKED: USER    Run = 49
DOCKED: USER    DPF = g4_exoOA.dpf
DOCKED: USER  
DOCKED: USER    Estimated Free Energy of Binding    =   -5.89 kcal/mol  [=(1)+(2)+(3)-(4)]
DOCKED: USER    Estimated Inhibition Constant, Ki   =   48.16 uM (micromolar)  [Temperature = 298.15 K]
DOCKED: USER    
DOCKED: USER    (1) Final Intermolecular Energy     =   -7.38 kcal/mol
DOCKED: USER        vdW + Hbond + desolv Energy     =   -7.89 kcal/mol
DOCKED: USER        Electrostatic Energy            =   +0.51 kcal/mol
DOCKED: USER    (2) Final Total Internal Energy     =   -0.50 kcal/mol
DOCKED: USER    (3) Torsional Free Energy           =   +1.49 kcal/mol
DOCKED: USER    (4) Unbound System's Energy  [=(2)] =   -0.50 kcal/mol
DOCKED: USER    
DOCKED: USER    
DOCKED: USER    NEWDPF move g4.pdbqt
DOCKED: USER    NEWDPF about 0.718900 4.610300 4.957200
DOCKED: USER    NEWDPF tran0 2.278542 -2.187644 0.892194
DOCKED: USER    NEWDPF quaternion0 0.593673 0.637521 0.483471 -0.085872
DOCKED: USER    NEWDPF axisangle0 0.595874 0.639885 0.485264 -170.147662
DOCKED: USER    NEWDPF quat0 0.595874 0.639885 0.485264 -170.147662
DOCKED: USER    NEWDPF dihe0 -168.33 175.60 -78.65 -130.60 -71.08 
DOCKED: USER  keepresnum = 1 
DOCKED: USER  
DOCKED: REMARK  5 active torsions:
DOCKED: REMARK  status: ('A' for Active; 'I' for Inactive)
DOCKED: REMARK    1  A    between atoms: C1_1  and  C7_7 
DOCKED: REMARK    2  A    between atoms: C3_3  and  C8_8 
DOCKED: REMARK    3  A    between atoms: C7_7  and  C9_9 
DOCKED: REMARK    4  A    between atoms: C8_8  and  C10_10 
DOCKED: REMARK    5  A    between atoms: C9_9  and  C10_10 
DOCKED: USER                              x       y       z     vdW  Elec       q    Type
DOCKED: USER                           _______ _______ _______ _____ _____    ______ ____
DOCKED: ROOT
DOCKED: ATOM      1  C9  UNL     1       2.045  -2.825   0.373 -0.68 -0.00    +0.008 C 
DOCKED: ENDROOT
DOCKED: BRANCH   1   2
DOCKED: ATOM      2  C7  UNL     1       1.577  -3.535   1.647 -0.66 -0.02    +0.028 C 
DOCKED: BRANCH   2   3
DOCKED: ATOM      3  C1  UNL     1       0.264  -4.234   1.425 -0.55 +0.02    -0.025 C 
DOCKED: ATOM      4  C2  UNL     1      -0.971  -3.759   1.670 -0.61 +0.07    -0.091 C 
DOCKED: ATOM      5  C4  UNL     1      -2.249  -4.511   1.425 -0.48 -0.04    +0.042 C 
DOCKED: ATOM      6  C5  UNL     1      -1.159  -2.381   2.246 -0.81 -0.02    +0.042 C 
DOCKED: ENDBRANCH   2   3
DOCKED: ENDBRANCH   1   2
DOCKED: BRANCH   1   7
DOCKED: ATOM      7  C10 UNL     1       0.936  -1.998  -0.311 -0.86 +0.00    -0.008 C 
DOCKED: ATOM      8  C6  UNL     1       1.114  -1.960  -1.833 -0.87 -0.00    +0.010 C 
DOCKED: BRANCH   7   9
DOCKED: ATOM      9  C8  UNL     1       0.921  -0.561   0.235 -0.87 -0.05    +0.117 C 
DOCKED: BRANCH   9  10
DOCKED: ATOM     10  C3  UNL     1      -0.392   0.216   0.073 -1.01 -0.08    +0.172 C 
DOCKED: ATOM     11  O11 UNL     1      -1.356  -0.475  -0.362 -0.14 +0.25    -0.648 OA
DOCKED: ATOM     12  O12 UNL     1      -0.355   1.441   0.374 -0.36 +0.39    -0.648 OA
DOCKED: ENDBRANCH   9  10
DOCKED: ENDBRANCH   7   9
DOCKED: ENDBRANCH   1   7
DOCKED: TORSDOF 5
DOCKED: TER
DOCKED: ENDMDL
________________________________________________________________________________


	BEGINNING GENETIC ALGORITHM DOCKING 50 of 50
Run: 50 Seed: 1831073637 335229961 [ Run 50 of 50 GA/GALS ]
Beginning LAMARCKIAN GENETIC ALGORITHM (LGA), with a maximum of 2500000 energy evaluations.

Final-Value: -7.822


	FINAL GENETIC ALGORITHM DOCKED STATE
	_______________________________________________


Detailed state:  trans -1.492 -2.036 1.595 quatxyzw 0.341460 -0.438018 -0.665364 0.498835 center 0.719 4.610 4.957 ntor 5 -22.8751 -165.1673 -37.3210 177.3913 -10.8756
State:	 -1.492  -2.036   1.595   0.394 -0.505 -0.768 120.154    -22.88 -165.17  -37.32  177.39  -10.88

DOCKED: MODEL       50
DOCKED: USER    Run = 50
DOCKED: USER    DPF = g4_exoOA.dpf
DOCKED: USER  
DOCKED: USER    Estimated Free Energy of Binding    =   -5.89 kcal/mol  [=(1)+(2)+(3)-(4)]
DOCKED: USER    Estimated Inhibition Constant, Ki   =   48.48 uM (micromolar)  [Temperature = 298.15 K]
DOCKED: USER    
DOCKED: USER    (1) Final Intermolecular Energy     =   -7.38 kcal/mol
DOCKED: USER        vdW + Hbond + desolv Energy     =   -7.89 kcal/mol
DOCKED: USER        Electrostatic Energy            =   +0.51 kcal/mol
DOCKED: USER    (2) Final Total Internal Energy     =   -0.44 kcal/mol
DOCKED: USER    (3) Torsional Free Energy           =   +1.49 kcal/mol
DOCKED: USER    (4) Unbound System's Energy  [=(2)] =   -0.44 kcal/mol
DOCKED: USER    
DOCKED: USER    
DOCKED: USER    NEWDPF move g4.pdbqt
DOCKED: USER    NEWDPF about 0.718900 4.610300 4.957200
DOCKED: USER    NEWDPF tran0 -1.492231 -2.036390 1.595148
DOCKED: USER    NEWDPF quaternion0 0.341460 -0.438018 -0.665364 0.498835
DOCKED: USER    NEWDPF axisangle0 0.393979 -0.505388 -0.767700 120.154099
DOCKED: USER    NEWDPF quat0 0.393979 -0.505388 -0.767700 120.154099
DOCKED: USER    NEWDPF dihe0 -22.88 -165.17 -37.32 177.39 -10.88 
DOCKED: USER  keepresnum = 1 
DOCKED: USER  
DOCKED: REMARK  5 active torsions:
DOCKED: REMARK  status: ('A' for Active; 'I' for Inactive)
DOCKED: REMARK    1  A    between atoms: C1_1  and  C7_7 
DOCKED: REMARK    2  A    between atoms: C3_3  and  C8_8 
DOCKED: REMARK    3  A    between atoms: C7_7  and  C9_9 
DOCKED: REMARK    4  A    between atoms: C8_8  and  C10_10 
DOCKED: REMARK    5  A    between atoms: C9_9  and  C10_10 
DOCKED: USER                              x       y       z     vdW  Elec       q    Type
DOCKED: USER                           _______ _______ _______ _____ _____    ______ ____
DOCKED: ROOT
DOCKED: ATOM      1  C9  UNL     1      -0.892  -2.447   2.043 -0.85 -0.00    +0.008 C 
DOCKED: ENDROOT
DOCKED: BRANCH   1   2
DOCKED: ATOM      2  C7  UNL     1      -1.598  -3.729   1.591 -0.66 -0.02    +0.028 C 
DOCKED: BRANCH   2   3
DOCKED: ATOM      3  C1  UNL     1      -1.081  -4.190   0.256 -0.50 +0.02    -0.025 C 
DOCKED: ATOM      4  C2  UNL     1      -1.337  -3.657  -0.953 -0.58 +0.07    -0.091 C 
DOCKED: ATOM      5  C4  UNL     1      -0.786  -4.166  -2.255 -0.55 -0.04    +0.042 C 
DOCKED: ATOM      6  C5  UNL     1      -2.249  -2.467  -1.086 -0.77 -0.02    +0.042 C 
DOCKED: ENDBRANCH   2   3
DOCKED: ENDBRANCH   1   2
DOCKED: BRANCH   1   7
DOCKED: ATOM      7  C10 UNL     1       0.253  -2.013   1.103 -0.88 +0.00    -0.008 C 
DOCKED: ATOM      8  C6  UNL     1       1.584  -2.666   1.493 -0.81 -0.01    +0.010 C 
DOCKED: BRANCH   7   9
DOCKED: ATOM      9  C8  UNL     1       0.412  -0.484   1.120 -0.85 -0.05    +0.117 C 
DOCKED: BRANCH   9  10
DOCKED: ATOM     10  C3  UNL     1       0.148   0.243  -0.205 -0.99 -0.08    +0.172 C 
DOCKED: ATOM     11  O11 UNL     1      -0.243   1.437  -0.074 -0.32 +0.39    -0.648 OA
DOCKED: ATOM     12  O12 UNL     1       0.332  -0.430  -1.256 -0.13 +0.25    -0.648 OA
DOCKED: ENDBRANCH   9  10
DOCKED: ENDBRANCH   7   9
DOCKED: ENDBRANCH   1   7
DOCKED: TORSDOF 5
DOCKED: TER
DOCKED: ENDMDL
________________________________________________________________________________

DPF> analysis                             # perform a ranked cluster analysis


		CLUSTER ANALYSIS OF CONFORMATIONS
		_________________________________

Number of conformations = 50

RMSD cluster analysis will be performed using the ligand atoms only (12 / 12 total atoms).

Outputting structurally similar clusters, ranked in order of increasing energy.


________________________________________________________________________________

Number of distinct conformational clusters found = 2,  out of 50 runs,
Using an rmsd-tolerance of 2.0 A


	CLUSTERING HISTOGRAM
	____________________

________________________________________________________________________________
     |           |     |           |     |                                    
Clus | Lowest    | Run | Mean      | Num | Histogram                          
-ter | Binding   |     | Binding   | in  |                                    
Rank | Energy    |     | Energy    | Clus|    5    10   15   20   25   30   35
_____|___________|_____|___________|_____|____:____|____:____|____:____|____:___
   1 |     -6.05 |  47 |     -5.89 |  38 |######################################
   2 |     -6.02 |  39 |     -5.83 |  12 |############
_____|___________|_____|___________|_____|______________________________________


Number of multi-member conformational clusters found = 2, out of 50 runs.

	RMSD TABLE
	__________

_____________________________________________________________________
     |      |      |           |         |                 |
Rank | Sub- | Run  | Binding   | Cluster | Reference       | Grep
     | Rank |      | Energy    | RMSD    | RMSD            | Pattern
_____|______|______|___________|_________|_________________|___________
   1      1     47       -6.05      0.00      6.71           RANKING
   1      2     38       -6.01      1.73      6.25           RANKING
   1      3     30       -6.00      1.73      6.15           RANKING
   1      4      3       -6.00      0.26      6.78           RANKING
   1      5     26       -6.00      0.21      6.76           RANKING
   1      6     27       -5.99      0.53      6.78           RANKING
   1      7     15       -5.98      1.72      6.12           RANKING
   1      8     13       -5.98      1.72      6.52           RANKING
   1      9     12       -5.94      0.69      6.79           RANKING
   1     10     43       -5.94      0.28      6.74           RANKING
   1     11     46       -5.94      1.57      6.39           RANKING
   1     12     22       -5.94      1.24      6.60           RANKING
   1     13     37       -5.93      1.74      6.20           RANKING
   1     14      2       -5.93      1.93      6.29           RANKING
   1     15     19       -5.93      1.99      6.67           RANKING
   1     16     44       -5.93      1.13      6.76           RANKING
   1     17     45       -5.93      1.29      6.96           RANKING
   1     18     35       -5.89      1.92      7.14           RANKING
   1     19     49       -5.89      1.71      6.31           RANKING
   1     20     50       -5.89      1.13      6.52           RANKING
   1     21     32       -5.88      1.50      6.48           RANKING
   1     22     41       -5.87      1.84      6.24           RANKING
   1     23     36       -5.87      1.88      6.81           RANKING
   1     24     17       -5.86      1.52      6.46           RANKING
   1     25     21       -5.86      1.32      6.98           RANKING
   1     26     10       -5.86      0.28      6.82           RANKING
   1     27     29       -5.86      1.27      6.57           RANKING
   1     28     42       -5.85      1.69      6.47           RANKING
   1     29      6       -5.85      1.52      6.49           RANKING
   1     30      5       -5.84      1.75      6.57           RANKING
   1     31     23       -5.83      1.99      6.74           RANKING
   1     32     33       -5.81      1.79      6.58           RANKING
   1     33     24       -5.78      1.76      6.52           RANKING
   1     34     34       -5.75      1.58      6.54           RANKING
   1     35      8       -5.74      1.25      6.93           RANKING
   1     36     25       -5.74      1.93      6.80           RANKING
   1     37      7       -5.66      1.63      6.74           RANKING
   1     38     11       -5.64      1.71      6.72           RANKING
   2      1     39       -6.02      0.00      6.65           RANKING
   2      2     14       -5.97      1.59      6.70           RANKING
   2      3     18       -5.96      1.58      6.69           RANKING
   2      4      1       -5.91      1.60      6.78           RANKING
   2      5      9       -5.90      0.88      6.96           RANKING
   2      6     31       -5.81      1.20      7.22           RANKING
   2      7      4       -5.80      1.66      6.98           RANKING
   2      8     28       -5.77      1.70      6.75           RANKING
   2      9     40       -5.76      1.48      6.78           RANKING
   2     10     48       -5.75      0.89      7.01           RANKING
   2     11     20       -5.70      1.55      7.09           RANKING
   2     12     16       -5.63      1.78      6.85           RANKING
_______________________________________________________________________


	INFORMATION ENTROPY ANALYSIS FOR THIS CLUSTERING
	________________________________________________


Information entropy for this clustering = 0.14  (rmstol = 2.00 Angstrom)

_______________________________________________________________________


	STATISTICAL MECHANICAL ANALYSIS
	_______________________________


Partition function, Q =    50.50            at Temperature, T = 298.15 K
Free energy,        A ~ -2323.67 kcal/mol   at Temperature, T = 298.15 K
Internal energy,    U =    -5.87 kcal/mol   at Temperature, T = 298.15 K
Entropy,            S =     7.77 kcal/mol/K at Temperature, T = 298.15 K

_______________________________________________________________________


	LOWEST ENERGY DOCKED CONFORMATION from EACH CLUSTER
	___________________________________________________


Keeping original residue number (specified in the input PDBQ file) for outputting.

MODEL       47
USER    Run = 47
USER    Cluster Rank = 1
USER    Number of conformations in this cluster = 38
USER  
USER    RMSD from reference structure       = 6.708 A
USER  
USER    Estimated Free Energy of Binding    =   -6.05 kcal/mol  [=(1)+(2)+(3)-(4)]
USER    Estimated Inhibition Constant, Ki   =   36.46 uM (micromolar)  [Temperature = 298.15 K]
USER    
USER    (1) Final Intermolecular Energy     =   -7.55 kcal/mol
USER        vdW + Hbond + desolv Energy     =   -8.10 kcal/mol
USER        Electrostatic Energy            =   +0.56 kcal/mol
USER    (2) Final Total Internal Energy     =   -0.39 kcal/mol
USER    (3) Torsional Free Energy           =   +1.49 kcal/mol
USER    (4) Unbound System's Energy  [=(2)] =   -0.39 kcal/mol
USER    
USER    
USER  
USER    DPF = g4_exoOA.dpf
USER    NEWDPF move	g4.pdbqt
USER    NEWDPF about	0.718900 4.610300 4.957200
USER    NEWDPF tran0	-1.196599 -1.439143 -0.930918
USER    NEWDPF axisangle0	-0.961350 0.038336 0.272647 -81.924382
USER    NEWDPF quaternion0	-0.630223 0.025132 0.178737 -0.755142
USER    NEWDPF dihe0	163.57 -175.01 31.87 179.86 -15.44 
USER  
USER                              x       y       z    vdW   Elec        q     RMS 
ATOM      1  C9  UNL     1      -1.694  -1.878  -0.392 -0.86 -0.00    +0.008     6.708
ATOM      2  C7  UNL     1      -1.542  -3.038  -1.381 -0.73 -0.02    +0.028     6.708
ATOM      3  C1  UNL     1      -0.341  -3.880  -1.047 -0.54 +0.02    -0.025     6.708
ATOM      4  C2  UNL     1       0.938  -3.666  -1.407 -0.59 +0.07    -0.091     6.708
ATOM      5  C4  UNL     1       2.097  -4.550  -1.039 -0.52 -0.04    +0.042     6.708
ATOM      6  C5  UNL     1       1.305  -2.478  -2.255 -0.69 -0.02    +0.042     6.708
ATOM      7  C10 UNL     1      -0.637  -1.890   0.734 -0.89 +0.00    -0.008     6.708
ATOM      8  C6  UNL     1      -1.141  -2.635   1.975 -0.84 -0.01    +0.010     6.708
ATOM      9  C8  UNL     1      -0.252  -0.454   1.125 -0.93 -0.05    +0.117     6.708
ATOM     10  C3  UNL     1       0.065   0.505  -0.030 -1.00 -0.08    +0.172     6.708
ATOM     11  O11 UNL     1       0.373  -0.069  -1.113 -0.19 +0.26    -0.648     6.708
ATOM     12  O12 UNL     1      -0.002   1.737   0.234 -0.32 +0.43    -0.648     6.708
TER
ENDMDL
MODEL       39
USER    Run = 39
USER    Cluster Rank = 2
USER    Number of conformations in this cluster = 12
USER  
USER    RMSD from reference structure       = 6.654 A
USER  
USER    Estimated Free Energy of Binding    =   -6.02 kcal/mol  [=(1)+(2)+(3)-(4)]
USER    Estimated Inhibition Constant, Ki   =   38.95 uM (micromolar)  [Temperature = 298.15 K]
USER    
USER    (1) Final Intermolecular Energy     =   -7.51 kcal/mol
USER        vdW + Hbond + desolv Energy     =   -8.18 kcal/mol
USER        Electrostatic Energy            =   +0.67 kcal/mol
USER    (2) Final Total Internal Energy     =   -0.51 kcal/mol
USER    (3) Torsional Free Energy           =   +1.49 kcal/mol
USER    (4) Unbound System's Energy  [=(2)] =   -0.51 kcal/mol
USER    
USER    
USER  
USER    DPF = g4_exoOA.dpf
USER    NEWDPF move	g4.pdbqt
USER    NEWDPF about	0.718900 4.610300 4.957200
USER    NEWDPF tran0	-0.480351 -0.926325 -1.671433
USER    NEWDPF axisangle0	-0.712692 -0.524943 0.465301 -135.917074
USER    NEWDPF quaternion0	-0.660603 -0.486576 0.431293 -0.375277
USER    NEWDPF dihe0	-12.55 174.55 31.07 -59.71 118.65 
USER  
USER                              x       y       z    vdW   Elec        q     RMS 
ATOM      1  C9  UNL     1      -0.520  -1.527  -1.066 -0.89 -0.00    +0.008     6.654
ATOM      2  C7  UNL     1       0.987  -1.685  -1.287 -0.86 -0.01    +0.028     6.654
ATOM      3  C1  UNL     1       1.432  -3.092  -1.001 -0.71 +0.02    -0.025     6.654
ATOM      4  C2  UNL     1       1.935  -3.578   0.150 -0.59 +0.07    -0.091     6.654
ATOM      5  C4  UNL     1       2.362  -5.001   0.372 -0.50 -0.05    +0.042     6.654
ATOM      6  C5  UNL     1       2.123  -2.677   1.341 -0.73 -0.02    +0.042     6.654
ATOM      7  C10 UNL     1      -0.875  -0.522   0.052 -1.09 +0.00    -0.008     6.654
ATOM      8  C6  UNL     1       0.015   0.725  -0.006 -1.23 -0.01    +0.010     6.654
ATOM      9  C8  UNL     1      -0.737  -1.183   1.433 -0.80 -0.05    +0.117     6.654
ATOM     10  C3  UNL     1      -1.400  -2.556   1.601 -0.62 -0.10    +0.172     6.654
ATOM     11  O11 UNL     1      -0.998  -3.210   2.604 -0.16 +0.43    -0.648     6.654
ATOM     12  O12 UNL     1      -2.248  -2.877   0.722 -0.00 +0.38    -0.648     6.654
TER
ENDMDL


AVSFLD: # AVS field file
AVSFLD: #
AVSFLD: # Created by AutoDock
AVSFLD: #
AVSFLD: ndim=2           # number of dimensions in the field
AVSFLD: nspace=1         # number of physical coordinates
AVSFLD: veclen=7         # vector size
AVSFLD: dim1=12          # atoms
AVSFLD: dim2=2           # conformations
AVSFLD: data=Real       # data type (byte,integer,Real,double)
AVSFLD: field=uniform    # field coordinate layout
AVSFLD: label= x y z vdW Elec q RMS
AVSFLD: variable 1 file = g4_exoOA.dlg.pdb filetype = ascii offset = 5 stride = 12
AVSFLD: variable 2 file = g4_exoOA.dlg.pdb filetype = ascii offset = 6 stride = 12
AVSFLD: variable 3 file = g4_exoOA.dlg.pdb filetype = ascii offset = 7 stride = 12
AVSFLD: variable 4 file = g4_exoOA.dlg.pdb filetype = ascii offset = 8 stride = 12
AVSFLD: variable 5 file = g4_exoOA.dlg.pdb filetype = ascii offset = 9 stride = 12
AVSFLD: variable 6 file = g4_exoOA.dlg.pdb filetype = ascii offset = 10 stride = 12
AVSFLD: variable 7 file = g4_exoOA.dlg.pdb filetype = ascii offset = 11 stride = 12
AVSFLD: # end of file

>>> Closing the docking parameter file (DPF)...
This docking finished at:			11:49 24" a.m., 01/28/2021


________________________________________________________________________________

autodock4: Successful Completion on "amd8"

Real= 8m 48.67s,  CPU= 8m 48.32s,  System= 0.14s
________________________________________________________________________________
