# Supplementary material for: Binding free energy predictions in host-guest systems using Autodock4. A retrospective analysis on SAMPL6, SAMPL7 and SAMPL8 challenges
Source: J Comput Aided Mol Des. 2021 May 24;35(6):721–9. doi: 10.1007/s10822-021-00388-4 (PMC8141411; doi:10.1007/s10822-021-00388-4)
Supplement: Supplementary file 1 — Supplementary material 1 (ZIP 20409 kb) [file 10822_2021_388_MOESM1_ESM.zip › workspace/SAMPL7/exoOA/g1.sdf]

  -OEChem-06211917303D

 19 18  0     0  0  0  0  0  0999 V2000
   -4.7436   -2.7525    1.6691 C   0  0  0  0  0  0  0  0  0  0  0  0
    0.2701   -1.0123    0.1654 C   0  0  0  0  0  0  0  0  0  0  0  0
   -3.9882   -1.9478    2.7320 C   0  0  0  0  0  0  0  0  0  0  0  0
   -0.3368   -1.5927    1.4328 C   0  0  0  0  0  0  0  0  0  0  0  0
   -2.4658   -2.0522    2.7111 C   0  0  0  0  0  0  0  0  0  0  0  0
   -1.8632   -1.5074    1.4131 C   0  0  0  0  0  0  0  0  0  0  0  0
   -5.8329   -2.2280    1.2973 O   0  5  0  0  0  0  0  0  0  0  0  0
   -4.2107   -3.8355    1.3019 O   0  0  0  0  0  0  0  0  0  0  0  0
   -0.0237    0.0339    0.0332 H   0  0  0  0  0  0  0  0  0  0  0  0
    1.3633   -1.0614    0.1958 H   0  0  0  0  0  0  0  0  0  0  0  0
   -0.0710   -1.5740   -0.7098 H   0  0  0  0  0  0  0  0  0  0  0  0
   -4.3476   -2.3095    3.7037 H   0  0  0  0  0  0  0  0  0  0  0  0
   -4.2834   -0.8937    2.6581 H   0  0  0  0  0  0  0  0  0  0  0  0
   -0.0239   -2.6383    1.5350 H   0  0  0  0  0  0  0  0  0  0  0  0
    0.0557   -1.0499    2.3005 H   0  0  0  0  0  0  0  0  0  0  0  0
   -2.1536   -3.0929    2.8587 H   0  0  0  0  0  0  0  0  0  0  0  0
   -2.0664   -1.4801    3.5577 H   0  0  0  0  0  0  0  0  0  0  0  0
   -2.2473   -2.0697    0.5542 H   0  0  0  0  0  0  0  0  0  0  0  0
   -2.1699   -0.4632    1.2770 H   0  0  0  0  0  0  0  0  0  0  0  0
  1  3  1  0  0  0  0
  1  7  1  0  0  0  0
  1  8  2  0  0  0  0
  2  4  1  0  0  0  0
  3  5  1  0  0  0  0
  4  6  1  0  0  0  0
  5  6  1  0  0  0  0
  2  9  1  0  0  0  0
  2 10  1  0  0  0  0
  2 11  1  0  0  0  0
  3 12  1  0  0  0  0
  3 13  1  0  0  0  0
  4 14  1  0  0  0  0
  4 15  1  0  0  0  0
  5 16  1  0  0  0  0
  5 17  1  0  0  0  0
  6 18  1  0  0  0  0
  6 19  1  0  0  0  0
M  CHG  1   7  -1
M  END
$$$$
