# Supplementary material for: Binding free energy predictions in host-guest systems using Autodock4. A retrospective analysis on SAMPL6, SAMPL7 and SAMPL8 challenges
Source: J Comput Aided Mol Des. 2021 May 24;35(6):721–9. doi: 10.1007/s10822-021-00388-4 (PMC8141411; doi:10.1007/s10822-021-00388-4)
Supplement: Supplementary file 1 — Supplementary material 1 (ZIP 20409 kb) [file 10822_2021_388_MOESM1_ESM.zip › workspace/SAMPL7/exoOA/g5.pdbqt]

REMARK  3 active torsions:
REMARK  status: ('A' for Active; 'I' for Inactive)
REMARK    1  A    between atoms: C6_6  and  C10_10 
REMARK    2  A    between atoms: C10_10  and  C11_11 
REMARK    3  A    between atoms: C11_11  and  N12_12 
ROOT
HETATM    1  C1  UNL     1      -6.385  -0.111   1.480  1.00 20.00     0.000 A 
HETATM    2  C2  UNL     1      -5.867  -1.086   0.628  1.00 20.00     0.001 A 
HETATM    3  C3  UNL     1      -5.635   1.029   1.772  1.00 20.00     0.001 A 
HETATM    4  C4  UNL     1      -4.601  -0.922   0.067  1.00 20.00     0.007 A 
HETATM    5  C5  UNL     1      -4.369   1.193   1.211  1.00 20.00     0.007 A 
HETATM    6  C6  UNL     1      -3.851   0.218   0.359  1.00 20.00    -0.057 A 
ENDROOT
BRANCH   6   7
HETATM    7  C10 UNL     1      -2.481   0.396  -0.246  1.00 20.00     0.066 C 
BRANCH   7   8
HETATM    8  C11 UNL     1      -1.357  -0.187   0.604  1.00 20.00     0.241 C 
BRANCH   8   9
HETATM    9  N12 UNL     1      -0.016   0.025  -0.079  1.00 20.00    -0.073 N 
HETATM   10  C7  UNL     1       0.006  -0.713  -1.369  1.00 20.00     0.264 C 
HETATM   11  C8  UNL     1       1.102  -0.503   0.803  1.00 20.00     0.272 C 
HETATM   12  C9  UNL     1       0.193   1.502  -0.363  1.00 20.00     0.272 C 
ENDBRANCH   8   9
ENDBRANCH   7   8
ENDBRANCH   6   7
TORSDOF 3
