# Supplementary material for: Binding free energy predictions in host-guest systems using Autodock4. A retrospective analysis on SAMPL6, SAMPL7 and SAMPL8 challenges
Source: J Comput Aided Mol Des. 2021 May 24;35(6):721–9. doi: 10.1007/s10822-021-00388-4 (PMC8141411; doi:10.1007/s10822-021-00388-4)
Supplement: Supplementary file 1 — Supplementary material 1 (ZIP 20409 kb) [file 10822_2021_388_MOESM1_ESM.zip › workspace/SAMPL7/exoOA/g1.pdbqt]

REMARK  4 active torsions:
REMARK  status: ('A' for Active; 'I' for Inactive)
REMARK    1  A    between atoms: C1_1  and  C3_3 
REMARK    2  A    between atoms: C3_3  and  C5_5 
REMARK    3  A    between atoms: C4_4  and  C6_6 
REMARK    4  A    between atoms: C5_5  and  C6_6 
ROOT
HETATM    1  C3  UNL     1      -3.988  -1.948   2.732  1.00 20.00     0.113 C 
ENDROOT
BRANCH   1   2
HETATM    2  C1  UNL     1      -4.744  -2.752   1.669  1.00 20.00     0.172 C 
HETATM    3  O7  UNL     1      -5.833  -2.228   1.297  1.00 20.00    -0.648 OA
HETATM    4  O8  UNL     1      -4.211  -3.835   1.302  1.00 20.00    -0.648 OA
ENDBRANCH   1   2
BRANCH   1   5
HETATM    5  C5  UNL     1      -2.466  -2.052   2.711  1.00 20.00     0.010 C 
BRANCH   5   6
HETATM    6  C6  UNL     1      -1.863  -1.507   1.413  1.00 20.00     0.000 C 
BRANCH   6   7
HETATM    7  C4  UNL     1      -0.337  -1.593   1.433  1.00 20.00    -0.005 C 
HETATM    8  C2  UNL     1       0.270  -1.012   0.165  1.00 20.00     0.005 C 
ENDBRANCH   6   7
ENDBRANCH   5   6
ENDBRANCH   1   5
TORSDOF 4
