# Supplementary material for: Binding free energy predictions in host-guest systems using Autodock4. A retrospective analysis on SAMPL6, SAMPL7 and SAMPL8 challenges
Source: J Comput Aided Mol Des. 2021 May 24;35(6):721–9. doi: 10.1007/s10822-021-00388-4 (PMC8141411; doi:10.1007/s10822-021-00388-4)
Supplement: Supplementary file 1 — Supplementary material 1 (ZIP 20409 kb) [file 10822_2021_388_MOESM1_ESM.zip › workspace/SAMPL7/exoOA/exoOA.sdf]

  -OEChem-06211917303D

192212  0     1  0  0  0  0  0999 V2000
    3.9500   -0.2810    2.4280 H   0  0  0  0  0  0  0  0  0  0  0  0
    3.4640    0.6620    2.1830 C   0  0  0  0  0  0  0  0  0  0  0  0
    2.1990    3.0910    1.5500 C   0  0  0  0  0  0  0  0  0  0  0  0
    2.5650    1.2630    3.0650 C   0  0  0  0  0  0  0  0  0  0  0  0
    3.7170    1.3160    0.9760 C   0  0  0  0  0  0  0  0  0  0  0  0
    3.1130    2.5410    0.6420 C   0  0  0  0  0  0  0  0  0  0  0  0
    1.9290    2.4880    2.7840 C   0  0  0  0  0  0  0  0  0  0  0  0
    1.6650    4.0120    1.2810 H   0  0  0  0  0  0  0  0  0  0  0  0
    0.9660    3.0760    3.7930 C   0  0  2  0  0  0  0  0  0  0  0  0
    1.2810    2.6990    4.8140 H   0  0  0  0  0  0  0  0  0  0  0  0
    3.4610    3.2190   -0.6690 C   0  0  1  0  0  0  0  0  0  0  0  0
    4.4990    2.8680   -0.9650 H   0  0  0  0  0  0  0  0  0  0  0  0
   -0.4090    2.5080    3.4960 C   0  0  0  0  0  0  0  0  0  0  0  0
   -2.8580    1.3090    2.8730 C   0  0  0  0  0  0  0  0  0  0  0  0
   -0.7820    1.2690    4.0500 C   0  0  0  0  0  0  0  0  0  0  0  0
   -1.3130    3.1320    2.6250 C   0  0  0  0  0  0  0  0  0  0  0  0
   -2.5410    2.5500    2.2880 C   0  0  0  0  0  0  0  0  0  0  0  0
   -2.0060    0.6600    3.7680 C   0  0  0  0  0  0  0  0  0  0  0  0
   -1.0340    4.0930    2.1730 H   0  0  0  0  0  0  0  0  0  0  0  0
   -2.2810   -0.2910    4.2200 H   0  0  0  0  0  0  0  0  0  0  0  0
    2.5000    2.7230   -1.7250 C   0  0  0  0  0  0  0  0  0  0  0  0
    0.7310    1.5730   -3.5570 C   0  0  0  0  0  0  0  0  0  0  0  0
    1.2770    3.3430   -2.0180 C   0  0  0  0  0  0  0  0  0  0  0  0
    2.8100    1.5220   -2.3950 C   0  0  0  0  0  0  0  0  0  0  0  0
    1.9520    0.9400   -3.3280 C   0  0  0  0  0  0  0  0  0  0  0  0
    0.3640    2.7750   -2.9180 C   0  0  0  0  0  0  0  0  0  0  0  0
    1.0170    4.2740   -1.5060 H   0  0  0  0  0  0  0  0  0  0  0  0
    2.2200    0.0220   -3.8480 H   0  0  0  0  0  0  0  0  0  0  0  0
   -1.0110    3.3450   -3.1970 C   0  0  1  0  0  0  0  0  0  0  0  0
   -1.3020    2.9940   -4.2380 H   0  0  0  0  0  0  0  0  0  0  0  0
   -3.5040    3.1740    1.2970 C   0  0  2  0  0  0  0  0  0  0  0  0
   -4.5440    2.8030    1.5610 H   0  0  0  0  0  0  0  0  0  0  0  0
   -3.1820    2.6440   -0.0850 C   0  0  0  0  0  0  0  0  0  0  0  0
   -2.6180    1.5100   -2.5800 C   0  0  0  0  0  0  0  0  0  0  0  0
   -3.7750    1.4340   -0.4970 C   0  0  0  0  0  0  0  0  0  0  0  0
   -2.2960    3.2700   -0.9720 C   0  0  0  0  0  0  0  0  0  0  0  0
   -1.9950    2.7220   -2.2270 C   0  0  0  0  0  0  0  0  0  0  0  0
   -3.5180    0.8540   -1.7400 C   0  0  0  0  0  0  0  0  0  0  0  0
   -1.8190    4.2170   -0.6780 H   0  0  0  0  0  0  0  0  0  0  0  0
   -4.0000   -0.0740   -2.0410 H   0  0  0  0  0  0  0  0  0  0  0  0
    3.5160    4.7420   -0.4850 C   0  0  0  0  0  0  0  0  0  0  0  0
    2.4990    5.1690   -0.3280 H   0  0  0  0  0  0  0  0  0  0  0  0
    0.9460    4.6160    3.8570 C   0  0  0  0  0  0  0  0  0  0  0  0
    0.3670    5.0320    2.9990 H   0  0  0  0  0  0  0  0  0  0  0  0
   -2.3410    0.8810   -3.8020 O   0  0  0  0  0  0  0  0  0  0  0  0
   -0.1420    0.9280   -4.4460 O   0  0  0  0  0  0  0  0  0  0  0  0
   -4.6480    0.7290    0.3440 O   0  0  0  0  0  0  0  0  0  0  0  0
    2.2870    0.5560    4.2440 O   0  0  0  0  0  0  0  0  0  0  0  0
    0.0870    0.5580    4.8900 O   0  0  0  0  0  0  0  0  0  0  0  0
   -4.0470    0.6380    2.5530 O   0  0  0  0  0  0  0  0  0  0  0  0
    1.0610   -0.2000    4.1410 C   0  0  2  0  0  0  0  0  0  0  0  0
    0.7480   -0.3150    3.0760 H   0  0  0  0  0  0  0  0  0  0  0  0
   -3.9450   -0.0830    1.3060 C   0  0  1  0  0  0  0  0  0  0  0  0
   -2.8790   -0.2270    1.0100 H   0  0  0  0  0  0  0  0  0  0  0  0
    4.5870    0.6700    0.0870 O   0  0  0  0  0  0  0  0  0  0  0  0
    3.8800   -0.0220   -0.9630 C   0  0  1  0  0  0  0  0  0  0  0  0
    2.8110   -0.1850   -0.6910 H   0  0  0  0  0  0  0  0  0  0  0  0
    3.9980    0.8270   -2.1240 O   0  0  0  0  0  0  0  0  0  0  0  0
   -1.1180    0.1160   -3.7580 C   0  0  2  0  0  0  0  0  0  0  0  0
   -0.8060   -0.0860   -2.7070 H   0  0  0  0  0  0  0  0  0  0  0  0
    4.5630   -1.3460   -1.2240 C   0  0  0  0  0  0  0  0  0  0  0  0
    5.4720   -3.9900   -1.6030 C   0  0  0  0  0  0  0  0  0  0  0  0
    4.4780   -1.9190   -2.4940 C   0  0  0  0  0  0  0  0  0  0  0  0
    5.1010   -2.0450   -0.1410 C   0  0  0  0  0  0  0  0  0  0  0  0
    5.5450   -3.3590   -0.3430 C   0  0  0  0  0  0  0  0  0  0  0  0
    4.9320   -3.2350   -2.6650 C   0  0  0  0  0  0  0  0  0  0  0  0
    4.0930   -1.3400   -3.3320 H   0  0  0  0  0  0  0  0  0  0  0  0
    5.1940   -1.5590    0.8310 H   0  0  0  0  0  0  0  0  0  0  0  0
   -1.3150   -1.1830   -4.5070 C   0  0  0  0  0  0  0  0  0  0  0  0
   -1.5810   -3.7970   -5.5340 C   0  0  0  0  0  0  0  0  0  0  0  0
   -0.2120   -1.7950   -5.1050 C   0  0  0  0  0  0  0  0  0  0  0  0
   -2.5510   -1.8270   -4.4210 C   0  0  0  0  0  0  0  0  0  0  0  0
   -2.6680   -3.1260   -4.9340 C   0  0  0  0  0  0  0  0  0  0  0  0
   -0.3590   -3.0960   -5.6090 C   0  0  0  0  0  0  0  0  0  0  0  0
    0.7310   -1.2560   -5.1980 H   0  0  0  0  0  0  0  0  0  0  0  0
   -3.4080   -1.3100   -3.9880 H   0  0  0  0  0  0  0  0  0  0  0  0
   -4.6370   -1.4210    1.4430 C   0  0  0  0  0  0  0  0  0  0  0  0
   -5.5480   -4.0860    1.5880 C   0  0  0  0  0  0  0  0  0  0  0  0
   -5.1860   -2.0160    0.3060 C   0  0  0  0  0  0  0  0  0  0  0  0
   -4.5430   -2.1070    2.6550 C   0  0  0  0  0  0  0  0  0  0  0  0
   -4.9980   -3.4320    2.7110 C   0  0  0  0  0  0  0  0  0  0  0  0
   -5.6320   -3.3420    0.3920 C   0  0  0  0  0  0  0  0  0  0  0  0
   -5.2870   -1.4440   -0.6170 H   0  0  0  0  0  0  0  0  0  0  0  0
   -4.1490   -1.6070    3.5390 H   0  0  0  0  0  0  0  0  0  0  0  0
    1.2490   -1.5600    4.7750 C   0  0  0  0  0  0  0  0  0  0  0  0
    1.4850   -4.2600    5.5550 C   0  0  0  0  0  0  0  0  0  0  0  0
    2.4750   -2.2100    4.6190 C   0  0  0  0  0  0  0  0  0  0  0  0
    0.1420   -2.2090    5.3240 C   0  0  0  0  0  0  0  0  0  0  0  0
    0.2750   -3.5520    5.7060 C   0  0  0  0  0  0  0  0  0  0  0  0
    2.5770   -3.5530    5.0070 C   0  0  0  0  0  0  0  0  0  0  0  0
    3.3360   -1.6680    4.2270 H   0  0  0  0  0  0  0  0  0  0  0  0
   -0.7920   -1.6680    5.4750 H   0  0  0  0  0  0  0  0  0  0  0  0
    6.0600   -4.1490    0.6620 O   0  0  0  0  0  0  0  0  0  0  0  0
    0.6660   -3.8020   -6.1980 O   0  0  0  0  0  0  0  0  0  0  0  0
   -3.8320   -3.8620   -4.8790 O   0  0  0  0  0  0  0  0  0  0  0  0
    3.7250   -4.3020    4.8640 O   0  0  0  0  0  0  0  0  0  0  0  0
   -6.1620   -4.0370   -0.6730 O   0  0  0  0  0  0  0  0  0  0  0  0
   -4.9340   -4.2090    3.8470 O   0  0  0  0  0  0  0  0  0  0  0  0
   -0.7560   -4.2930    6.2420 O   0  0  0  0  0  0  0  0  0  0  0  0
    4.8820   -3.9020   -3.8700 O   0  0  0  0  0  0  0  0  0  0  0  0
   -4.8760   -3.4080   -4.0430 C   0  0  0  0  0  0  0  0  0  0  0  0
   -7.0820   -2.7390   -2.4890 C   0  0  0  0  0  0  0  0  0  0  0  0
   -4.8930   -3.8390   -2.7130 C   0  0  0  0  0  0  0  0  0  0  0  0
   -5.9040   -2.6520   -4.6160 C   0  0  0  0  0  0  0  0  0  0  0  0
   -7.0110   -2.3280   -3.8250 C   0  0  0  0  0  0  0  0  0  0  0  0
   -6.0240   -3.4920   -1.9690 C   0  0  0  0  0  0  0  0  0  0  0  0
   -5.8410   -2.3440   -5.6600 H   0  0  0  0  0  0  0  0  0  0  0  0
   -7.9440   -2.4990   -1.8660 H   0  0  0  0  0  0  0  0  0  0  0  0
   -4.1340   -3.7650    4.9240 C   0  0  0  0  0  0  0  0  0  0  0  0
   -2.6480   -3.1340    7.1870 C   0  0  0  0  0  0  0  0  0  0  0  0
   -2.7850   -4.1300    4.9420 C   0  0  0  0  0  0  0  0  0  0  0  0
   -4.7590   -3.0910    5.9780 C   0  0  0  0  0  0  0  0  0  0  0  0
   -4.0020   -2.7850    7.1140 C   0  0  0  0  0  0  0  0  0  0  0  0
   -2.0760   -3.8070    6.1030 C   0  0  0  0  0  0  0  0  0  0  0  0
   -5.8160   -2.8310    5.9130 H   0  0  0  0  0  0  0  0  0  0  0  0
   -2.0500   -2.9100    8.0710 H   0  0  0  0  0  0  0  0  0  0  0  0
    4.7730   -3.7840    4.0710 C   0  0  0  0  0  0  0  0  0  0  0  0
    6.9830   -3.0020    2.5770 C   0  0  0  0  0  0  0  0  0  0  0  0
    5.8020   -3.0780    4.7020 C   0  0  0  0  0  0  0  0  0  0  0  0
    4.7910   -4.1110    2.7120 C   0  0  0  0  0  0  0  0  0  0  0  0
    5.9250   -3.7100    1.9990 C   0  0  0  0  0  0  0  0  0  0  0  0
    6.9120   -2.6960    3.9410 C   0  0  0  0  0  0  0  0  0  0  0  0
    5.7390   -2.8520    5.7670 H   0  0  0  0  0  0  0  0  0  0  0  0
    7.8470   -2.7170    1.9750 H   0  0  0  0  0  0  0  0  0  0  0  0
    4.0640   -3.3790   -4.8960 C   0  0  0  0  0  0  0  0  0  0  0  0
    2.5470   -2.5810   -7.0840 C   0  0  0  0  0  0  0  0  0  0  0  0
    2.7130   -3.7380   -4.9200 C   0  0  0  0  0  0  0  0  0  0  0  0
    4.6760   -2.6330   -5.9080 C   0  0  0  0  0  0  0  0  0  0  0  0
    3.9030   -2.2430   -7.0070 C   0  0  0  0  0  0  0  0  0  0  0  0
    1.9890   -3.3290   -6.0430 C   0  0  0  0  0  0  0  0  0  0  0  0
    5.7350   -2.3830   -5.8410 H   0  0  0  0  0  0  0  0  0  0  0  0
    1.9360   -2.2900   -7.9390 H   0  0  0  0  0  0  0  0  0  0  0  0
    0.3710    4.9140    4.7590 H   0  0  0  0  0  0  0  0  0  0  0  0
   -3.5230    4.7080    1.4110 C   0  0  0  0  0  0  0  0  0  0  0  0
   -1.0410    4.8820   -3.2090 C   0  0  0  0  0  0  0  0  0  0  0  0
    4.0660    4.9620    0.4610 H   0  0  0  0  0  0  0  0  0  0  0  0
   -1.0290    5.2950   -2.1740 H   0  0  0  0  0  0  0  0  0  0  0  0
   -0.1300    5.2740   -3.7090 H   0  0  0  0  0  0  0  0  0  0  0  0
   -2.5060    5.1260    1.2310 H   0  0  0  0  0  0  0  0  0  0  0  0
   -3.7670    4.9790    2.4600 H   0  0  0  0  0  0  0  0  0  0  0  0
   -4.5290    5.3740    0.4680 C   0  0  0  0  0  0  0  0  0  0  0  0
   -5.2380    4.6330    0.0320 H   0  0  0  0  0  0  0  0  0  0  0  0
   -5.1850    6.0800    1.0250 H   0  0  0  0  0  0  0  0  0  0  0  0
    4.2060    5.4640   -1.6410 C   0  0  0  0  0  0  0  0  0  0  0  0
    5.1460    4.9440   -1.9410 H   0  0  0  0  0  0  0  0  0  0  0  0
    3.5770    5.4530   -2.5590 H   0  0  0  0  0  0  0  0  0  0  0  0
   -2.2870    5.3920   -3.9450 C   0  0  0  0  0  0  0  0  0  0  0  0
   -3.2090    5.0130   -3.4470 H   0  0  0  0  0  0  0  0  0  0  0  0
   -2.3130    4.9930   -4.9860 H   0  0  0  0  0  0  0  0  0  0  0  0
    2.3300    5.2730    3.8980 C   0  0  0  0  0  0  0  0  0  0  0  0
    3.1340    4.5300    4.1030 H   0  0  0  0  0  0  0  0  0  0  0  0
    2.4020    5.9910    4.7460 H   0  0  0  0  0  0  0  0  0  0  0  0
    4.5360    6.8710   -1.2410 C   0  0  0  0  0  0  0  0  0  0  0  0
   -2.3330    6.8880   -3.9930 C   0  0  0  0  0  0  0  0  0  0  0  0
    2.6310    5.9990    2.6160 C   0  0  0  0  0  0  0  0  0  0  0  0
   -3.8440    6.1170   -0.6430 C   0  0  0  0  0  0  0  0  0  0  0  0
   -3.2150    7.6410   -3.6240 O   0  0  0  0  0  0  0  0  0  0  0  0
   -2.6520    6.2330   -0.8580 O   0  0  0  0  0  0  0  0  0  0  0  0
    4.6590    7.3670   -0.1400 O   0  0  0  0  0  0  0  0  0  0  0  0
    1.9020    6.1800    1.6590 O   0  0  0  0  0  0  0  0  0  0  0  0
   -4.7570    6.6860   -1.4730 O   0  0  0  0  0  0  0  0  0  0  0  0
   -4.3300    7.2120   -2.2460 H   0  0  0  0  0  0  0  0  0  0  0  0
   -1.2170    7.4140   -4.5850 O   0  0  0  0  0  0  0  0  0  0  0  0
   -1.2360    8.4130   -4.6220 H   0  0  0  0  0  0  0  0  0  0  0  0
    4.7320    7.6480   -2.3530 O   0  0  0  0  0  0  0  0  0  0  0  0
    4.9680    8.5920   -2.1320 H   0  0  0  0  0  0  0  0  0  0  0  0
    3.9140    6.4520    2.5930 O   0  0  0  0  0  0  0  0  0  0  0  0
    4.1510    6.9380    1.7260 H   0  0  0  0  0  0  0  0  0  0  0  0
    2.2630   -4.3430   -4.1310 H   0  0  0  0  0  0  0  0  0  0  0  0
    3.9880   -4.6830    2.2450 H   0  0  0  0  0  0  0  0  0  0  0  0
   -4.0910   -4.4490   -2.2940 H   0  0  0  0  0  0  0  0  0  0  0  0
   -2.3240   -4.6780    4.1190 H   0  0  0  0  0  0  0  0  0  0  0  0
   -7.8310   -1.7480   -4.2550 H   0  0  0  0  0  0  0  0  0  0  0  0
   -4.4720   -2.2690    7.9540 H   0  0  0  0  0  0  0  0  0  0  0  0
    7.7320   -2.1540    4.4160 H   0  0  0  0  0  0  0  0  0  0  0  0
    4.3630   -1.6680   -7.8140 H   0  0  0  0  0  0  0  0  0  0  0  0
   -1.7070   -5.1880   -6.0230 C   0  0  0  0  0  0  0  0  0  0  0  0
   -1.5320   -6.2260   -5.4350 O   0  0  0  0  0  0  0  0  0  0  0  0
   -2.0800   -5.1920   -7.3470 O   0  0  0  0  0  0  0  0  0  0  0  0
   -2.1750   -6.1160   -7.7100 H   0  0  0  0  0  0  0  0  0  0  0  0
   -5.9790   -5.5010    1.6510 C   0  0  0  0  0  0  0  0  0  0  0  0
   -5.3430   -6.5060    1.4520 O   0  0  0  0  0  0  0  0  0  0  0  0
   -7.3100   -5.5740    1.9920 O   0  0  0  0  0  0  0  0  0  0  0  0
   -7.6350   -6.5150    2.0410 H   0  0  0  0  0  0  0  0  0  0  0  0
    1.5910   -5.6920    5.9140 C   0  0  0  0  0  0  0  0  0  0  0  0
    1.3550   -6.6690    5.2490 O   0  0  0  0  0  0  0  0  0  0  0  0
    2.0290   -5.8220    7.2120 O   0  0  0  0  0  0  0  0  0  0  0  0
    2.1120   -6.7770    7.4880 H   0  0  0  0  0  0  0  0  0  0  0  0
    5.9060   -5.3920   -1.7910 C   0  0  0  0  0  0  0  0  0  0  0  0
    5.2730   -6.4130   -1.6890 O   0  0  0  0  0  0  0  0  0  0  0  0
    7.2400   -5.4300   -2.1280 O   0  0  0  0  0  0  0  0  0  0  0  0
    7.5690   -6.3610   -2.2610 H   0  0  0  0  0  0  0  0  0  0  0  0
  1  2  1  0  0  0  0
  2  5  2  0  0  0  0
  2  4  1  0  0  0  0
  3  6  2  0  0  0  0
  3  7  1  0  0  0  0
  3  8  1  0  0  0  0
  4  7  2  0  0  0  0
  4 48  1  0  0  0  0
  5  6  1  0  0  0  0
  5 55  1  0  0  0  0
  6 11  1  0  0  0  0
  7  9  1  0  0  0  0
  9 10  1  0  0  0  0
  9 13  1  0  0  0  0
  9 43  1  0  0  0  0
 11 12  1  0  0  0  0
 11 21  1  0  0  0  0
 11 41  1  0  0  0  0
 13 16  2  0  0  0  0
 13 15  1  0  0  0  0
 14 17  2  0  0  0  0
 14 18  1  0  0  0  0
 14 50  1  0  0  0  0
 15 18  2  0  0  0  0
 15 49  1  0  0  0  0
 16 17  1  0  0  0  0
 16 19  1  0  0  0  0
 17 31  1  0  0  0  0
 18 20  1  0  0  0  0
 21 24  2  0  0  0  0
 21 23  1  0  0  0  0
 22 25  2  0  0  0  0
 22 26  1  0  0  0  0
 22 46  1  0  0  0  0
 23 26  2  0  0  0  0
 23 27  1  0  0  0  0
 24 25  1  0  0  0  0
 24 58  1  0  0  0  0
 25 28  1  0  0  0  0
 26 29  1  0  0  0  0
 29 30  1  0  0  0  0
 29 37  1  0  0  0  0
 29135  1  0  0  0  0
 31 32  1  0  0  0  0
 31 33  1  0  0  0  0
 31134  1  0  0  0  0
 33 36  2  0  0  0  0
 33 35  1  0  0  0  0
 34 37  2  0  0  0  0
 34 38  1  0  0  0  0
 34 45  1  0  0  0  0
 35 38  2  0  0  0  0
 35 47  1  0  0  0  0
 36 37  1  0  0  0  0
 36 39  1  0  0  0  0
 38 40  1  0  0  0  0
 41136  1  0  0  0  0
 41 42  1  0  0  0  0
 41144  1  0  0  0  0
 43133  1  0  0  0  0
 43 44  1  0  0  0  0
 43150  1  0  0  0  0
 45 59  1  0  0  0  0
 46 59  1  0  0  0  0
 47 53  1  0  0  0  0
 48 51  1  0  0  0  0
 49 51  1  0  0  0  0
 50 53  1  0  0  0  0
 51 52  1  0  0  0  0
 51 85  1  0  0  0  0
 53 54  1  0  0  0  0
 53 77  1  0  0  0  0
 55 56  1  0  0  0  0
 56 57  1  0  0  0  0
 56 58  1  0  0  0  0
 56 61  1  0  0  0  0
 59 60  1  0  0  0  0
 59 69  1  0  0  0  0
 61 64  2  0  0  0  0
 61 63  1  0  0  0  0
 62 65  2  0  0  0  0
 62 66  1  0  0  0  0
 62189  1  0  0  0  0
 63 66  2  0  0  0  0
 63 67  1  0  0  0  0
 64 65  1  0  0  0  0
 64 68  1  0  0  0  0
 65 93  1  0  0  0  0
 66100  1  0  0  0  0
 69 72  2  0  0  0  0
 69 71  1  0  0  0  0
 70 73  2  0  0  0  0
 70 74  1  0  0  0  0
 70177  1  0  0  0  0
 71 74  2  0  0  0  0
 71 75  1  0  0  0  0
 72 73  1  0  0  0  0
 72 76  1  0  0  0  0
 73 95  1  0  0  0  0
 74 94  1  0  0  0  0
 77 80  2  0  0  0  0
 77 79  1  0  0  0  0
 78 81  2  0  0  0  0
 78 82  1  0  0  0  0
 78181  1  0  0  0  0
 79 82  2  0  0  0  0
 79 83  1  0  0  0  0
 80 81  1  0  0  0  0
 80 84  1  0  0  0  0
 81 98  1  0  0  0  0
 82 97  1  0  0  0  0
 85 88  2  0  0  0  0
 85 87  1  0  0  0  0
 86 89  2  0  0  0  0
 86 90  1  0  0  0  0
 86185  1  0  0  0  0
 87 90  2  0  0  0  0
 87 91  1  0  0  0  0
 88 89  1  0  0  0  0
 88 92  1  0  0  0  0
 89 99  1  0  0  0  0
 90 96  1  0  0  0  0
 93121  1  0  0  0  0
 94130  1  0  0  0  0
 95101  1  0  0  0  0
 96117  1  0  0  0  0
 97106  1  0  0  0  0
 98109  1  0  0  0  0
 99114  1  0  0  0  0
100125  1  0  0  0  0
101104  2  0  0  0  0
101103  1  0  0  0  0
102105  2  0  0  0  0
102106  1  0  0  0  0
102108  1  0  0  0  0
103106  2  0  0  0  0
103171  1  0  0  0  0
104105  1  0  0  0  0
104107  1  0  0  0  0
105173  1  0  0  0  0
109112  2  0  0  0  0
109111  1  0  0  0  0
110113  2  0  0  0  0
110114  1  0  0  0  0
110116  1  0  0  0  0
111114  2  0  0  0  0
111172  1  0  0  0  0
112113  1  0  0  0  0
112115  1  0  0  0  0
113174  1  0  0  0  0
117120  2  0  0  0  0
117119  1  0  0  0  0
118121  2  0  0  0  0
118122  1  0  0  0  0
118124  1  0  0  0  0
119122  2  0  0  0  0
119123  1  0  0  0  0
120121  1  0  0  0  0
120170  1  0  0  0  0
122175  1  0  0  0  0
125128  2  0  0  0  0
125127  1  0  0  0  0
126129  2  0  0  0  0
126130  1  0  0  0  0
126132  1  0  0  0  0
127130  2  0  0  0  0
127169  1  0  0  0  0
128129  1  0  0  0  0
128131  1  0  0  0  0
129176  1  0  0  0  0
134139  1  0  0  0  0
134140  1  0  0  0  0
134141  1  0  0  0  0
135137  1  0  0  0  0
135138  1  0  0  0  0
135147  1  0  0  0  0
141142  1  0  0  0  0
141143  1  0  0  0  0
141156  1  0  0  0  0
144145  1  0  0  0  0
144146  1  0  0  0  0
144153  1  0  0  0  0
147148  1  0  0  0  0
147149  1  0  0  0  0
147154  1  0  0  0  0
150151  1  0  0  0  0
150152  1  0  0  0  0
150155  1  0  0  0  0
153159  2  0  0  0  0
153165  1  0  0  0  0
154157  2  0  0  0  0
154163  1  0  0  0  0
155160  2  0  0  0  0
155167  1  0  0  0  0
156158  2  0  0  0  0
156161  1  0  0  0  0
161162  1  0  0  0  0
163164  1  0  0  0  0
165166  1  0  0  0  0
167168  1  0  0  0  0
177178  2  0  0  0  0
177179  1  0  0  0  0
179180  1  0  0  0  0
181182  2  0  0  0  0
181183  1  0  0  0  0
183184  1  0  0  0  0
185186  2  0  0  0  0
185187  1  0  0  0  0
187188  1  0  0  0  0
189190  2  0  0  0  0
189191  1  0  0  0  0
191192  1  0  0  0  0
M  END
$$$$
