# Supplementary material for: Binding free energy predictions in host-guest systems using Autodock4. A retrospective analysis on SAMPL6, SAMPL7 and SAMPL8 challenges
Source: J Comput Aided Mol Des. 2021 May 24;35(6):721–9. doi: 10.1007/s10822-021-00388-4 (PMC8141411; doi:10.1007/s10822-021-00388-4)
Supplement: Supplementary file 1 — Supplementary material 1 (ZIP 20409 kb) [file 10822_2021_388_MOESM1_ESM.zip › workspace/SAMPL7/exoOA/g2.sdf]

  -OEChem-06211917303D

 14 14  0     0  0  0  0  0  0999 V2000
    1.8851   -1.0363   -0.1124 C   0  0  0  0  0  0  0  0  0  0  0  0
    2.8783   -1.6520    2.0022 C   0  0  0  0  0  0  0  0  0  0  0  0
    0.8066   -0.4630    0.5610 C   0  0  0  0  0  0  0  0  0  0  0  0
    1.7997   -1.0786    2.6757 C   0  0  0  0  0  0  0  0  0  0  0  0
    2.9210   -1.6309    0.6081 C   0  0  0  0  0  0  0  0  0  0  0  0
    0.7638   -0.4841    1.9551 C   0  0  0  0  0  0  0  0  0  0  0  0
    4.0590   -2.2352   -0.1030 C   0  0  0  0  0  0  0  0  0  0  0  0
    5.0028   -2.7775    0.5854 O   0  5  0  0  0  0  0  0  0  0  0  0
    4.0741   -2.2016   -1.3904 O   0  0  0  0  0  0  0  0  0  0  0  0
   -0.5663    0.2249    2.7850 Cl  0  0  0  0  0  0  0  0  0  0  0  0
    1.9080   -1.0153   -1.1989 H   0  0  0  0  0  0  0  0  0  0  0  0
    3.6798   -2.1130    2.5734 H   0  0  0  0  0  0  0  0  0  0  0  0
    0.0060   -0.0033   -0.0129 H   0  0  0  0  0  0  0  0  0  0  0  0
    1.7796   -1.1033    3.7623 H   0  0  0  0  0  0  0  0  0  0  0  0
  1  3  1  0  0  0  0
  1  5  2  0  0  0  0
  2  4  2  0  0  0  0
  2  5  1  0  0  0  0
  3  6  2  0  0  0  0
  4  6  1  0  0  0  0
  5  7  1  0  0  0  0
  6 10  1  0  0  0  0
  7  8  1  0  0  0  0
  7  9  2  0  0  0  0
  1 11  1  0  0  0  0
  2 12  1  0  0  0  0
  3 13  1  0  0  0  0
  4 14  1  0  0  0  0
M  CHG  1   8  -1
M  END
$$$$
