# Supplementary material for: Binding free energy predictions in host-guest systems using Autodock4. A retrospective analysis on SAMPL6, SAMPL7 and SAMPL8 challenges
Source: J Comput Aided Mol Des. 2021 May 24;35(6):721–9. doi: 10.1007/s10822-021-00388-4 (PMC8141411; doi:10.1007/s10822-021-00388-4)
Supplement: Supplementary file 1 — Supplementary material 1 (ZIP 20409 kb) [file 10822_2021_388_MOESM1_ESM.zip › workspace/SAMPL7/exoOA/g6_exoOA.dlg]

          AutoDock 4.2 Release 4.2.6   
         (C) 1989-2012 The Scripps Research Institute
        AutoDock comes with ABSOLUTELY NO WARRANTY.
        AutoDock is free software, and you are welcome
        to redistribute it under certain conditions;
        for details type 'autodock4 -C'

                     main.cc  $Revision: 1.213 $

                   Compiled on Jul 18 2014 at 18:34:22


This file was created at:			11:57 29" a.m., 01/28/2021
                   on host:		"amd8"
Current Working Directory = "/home/procacci/tex/Tesi/casbarra2/workspace/SAMPL7/GDCC/exo2OA"

      ________________________________________________________________

                   SETTING UP DEFAULT PARAMETER LIBRARY
      ________________________________________________________________


Random number generator was seeded with values 23989, 1611831449.
Docking parameter file (DPF) used for this docking:		g6_exoOA.dpf
DPF> autodock_parameter_version 4.2       # used by autodock to validate parameter set

	Autodock parameter version 4.2.
DPF> outlev 1                             # diagnostic output level

Output Level = 1  ADT-COMPATIBLE OUTPUT DURING DOCKING.
DPF> intelec                              # calculate internal electrostatics

Electrostatic energies will be calculated for all non-bonds between moving atoms.
DPF> seed pid time                        # seeds for random generator

Random number generator was seeded with values 23989, 1611831449.
DPF> ligand_types C N                     # atoms types in ligand

DPF> fld exoOA.maps.fld                   # grid_data_file

Opening Grid Map Dimensions file:		exoOA.maps.fld
Grid Point Spacing =				0.375 Angstroms

Even Number of User-specified Grid Points =	40 x-points
						40 y-points
						40 z-points

Coordinates of Central Grid Point of Maps =	(-0.001, -0.435, -0.003)
Macromolecule file used to create Grid Maps =	exoOA.pdbqt
Grid Parameter file used to create Grid Maps =	exoOA.gpf
Minimum coordinates in grid = (-7.501, -7.935, -7.503)
Maximum coordinates in grid = (7.499, 7.065, 7.497)

DPF> map exoOA.C.map                      # atom-specific affinity map

DPF> map exoOA.N.map                      # atom-specific affinity map

DPF> elecmap exoOA.e.map                  # electrostatics map

DPF> desolvmap exoOA.d.map                # desolvation map

DPF> move g6.pdbqt                        # small molecule

1,4-interactions will be _ignored_ in the non-bonded internal energy calculation.

Ligand PDBQT file = "g6.pdbqt"

INPUT LIGAND PDBQT FILE:
________________________

INPUT-LIGAND-PDBQT: REMARK  5 active torsions:
INPUT-LIGAND-PDBQT: REMARK  status: ('A' for Active; 'I' for Inactive)
INPUT-LIGAND-PDBQT: REMARK    1  A    between atoms: C5_5  and  C6_6 
INPUT-LIGAND-PDBQT: REMARK    2  A    between atoms: C6_6  and  C7_7 
INPUT-LIGAND-PDBQT: REMARK    3  A    between atoms: C7_7  and  C8_8 
INPUT-LIGAND-PDBQT: REMARK    4  A    between atoms: C8_8  and  C9_9 
INPUT-LIGAND-PDBQT: REMARK    5  A    between atoms: C9_9  and  N10_10 
INPUT-LIGAND-PDBQT: ROOT
INPUT-LIGAND-PDBQT: HETATM    1  C8  UNL     1       0.735  -0.981   5.844  1.00 20.00     0.028 C 
INPUT-LIGAND-PDBQT: ENDROOT
INPUT-LIGAND-PDBQT: BRANCH   1   2
INPUT-LIGAND-PDBQT: HETATM    2  C7  UNL     1       1.265  -0.909   4.412  1.00 20.00     0.002 C 
INPUT-LIGAND-PDBQT: BRANCH   2   3
INPUT-LIGAND-PDBQT: HETATM    3  C6  UNL     1       0.170  -0.479   3.434  1.00 20.00    -0.000 C 
INPUT-LIGAND-PDBQT: BRANCH   3   4
INPUT-LIGAND-PDBQT: HETATM    4  C5  UNL     1       0.709  -0.374   2.007  1.00 20.00    -0.005 C 
INPUT-LIGAND-PDBQT: HETATM    5  C1  UNL     1      -0.384   0.021   1.027  1.00 20.00     0.005 C 
INPUT-LIGAND-PDBQT: ENDBRANCH   3   4
INPUT-LIGAND-PDBQT: ENDBRANCH   2   3
INPUT-LIGAND-PDBQT: ENDBRANCH   1   2
INPUT-LIGAND-PDBQT: BRANCH   1   6
INPUT-LIGAND-PDBQT: HETATM    6  C9  UNL     1       1.838  -1.374   6.816  1.00 20.00     0.236 C 
INPUT-LIGAND-PDBQT: BRANCH   6   7
INPUT-LIGAND-PDBQT: HETATM    7  N10 UNL     1       1.269  -1.475   8.181  1.00 20.00    -0.079 N 
INPUT-LIGAND-PDBQT: HETATM    8  C2  UNL     1       0.640  -0.142   8.612  1.00 20.00     0.271 C 
INPUT-LIGAND-PDBQT: HETATM    9  C3  UNL     1       0.181  -2.556   8.241  1.00 20.00     0.271 C 
INPUT-LIGAND-PDBQT: HETATM   10  C4  UNL     1       2.358  -1.839   9.201  1.00 20.00     0.271 C 
INPUT-LIGAND-PDBQT: ENDBRANCH   6   7
INPUT-LIGAND-PDBQT: ENDBRANCH   1   6
INPUT-LIGAND-PDBQT: TORSDOF 5
________________________________________________________________________________

Total charge on ligand                               =	+1.000 e
REMARK  5 active torsions:
REMARK  status: ('A' for Active; 'I' for Inactive)
REMARK    1  A    between atoms: C5_5  and  C6_6 
REMARK    2  A    between atoms: C6_6  and  C7_7 
REMARK    3  A    between atoms: C7_7  and  C8_8 
REMARK    4  A    between atoms: C8_8  and  C9_9 
REMARK    5  A    between atoms: C9_9  and  N10_10 


Number of Rotatable Bonds in Small Molecule =	5 torsions
Number of atoms in ligand:  10

Number of non-hydrogen atoms in ligand:  10

Number of vibrational degrees of freedom of ligand:  24


Number of torsional degrees of freedom = 5
Estimated loss of torsional free energy upon binding = +1.4915 kcal/mol


DPF> about 0.8781 -1.0108 5.7775          # small molecule center

Small molecule center of rotation =	(+0.878, -1.011, +5.777)

DPF> tran0 random                         # initial coordinates/A or random

Initial translation =			(-2.245, 2.449, 4.934) Angstroms
DPF> quaternion0 random                   # initial orientation

Each run will begin with a new, random initial orientation.
Initial quaternion,  (x,y,z,w) =	( 0.336, -0.381, -0.144, 0.849 ),
DPF> dihe0 random                         # initial dihedrals (relative) or random

DPF> torsdof 5                            # torsional degrees of freedom

Number of torsional degrees of freedom = 5
Free energy coefficient for torsional degrees of freedom = 0.2983, the factory default value.

Estimated loss of torsional free energy upon binding = +1.4915 kcal/mol

DPF> rmstol 2.0                           # cluster_tolerance/A

Maximum RMS tolerance for conformational cluster analysis = 2.00 Angstroms
DPF> extnrg 1000.0                        # external grid energy

External grid energy (beyond grid map walls) = 1000.00

DPF> e0max 0.0 10000                      # max initial energy; max number of retries

Using user-specified maximum number of retries for simanneal initialization, 10000 retries.
If the simanneal initial energy is greater than e0max, 0.000,
then a new, random initial state will be created.

DPF> ga_pop_size 150                      # number of individuals in population

A population of 150 individuals will be used
DPF> ga_num_evals 2500000                 # maximum number of energy evaluations

There will be at most 2500000 function evaluations used.
DPF> ga_num_generations 27000             # maximum number of generations

The GA will run for at most 27000 generations.
DPF> ga_elitism 1                         # number of top individuals to survive to next generation

The 1 best will be preserved each GA generation.
DPF> ga_mutation_rate 0.02                # rate of gene mutation

The mutation rate is 0.020000.
DPF> ga_crossover_rate 0.8                # rate of crossover

The crossover rate is 0.800000.
DPF> ga_window_size 10                    # 

The GA's selection window is 10 generations.
DPF> ga_cauchy_alpha 0.0                  # Alpha parameter of Cauchy distribution

The alpha parameter (for the Cauchy distribution) is being set to 0.000000.
DPF> ga_cauchy_beta 1.0                   # Beta parameter Cauchy distribution

The beta parameter (for the Cauchy distribution) is being set to 1.000000.
DPF> set_ga                               # set the above parameters for GA or LGA

DPF> sw_max_its 300                       # iterations of Solis & Wets local search

Solis & Wets algorithms will perform at most 300 iterations.
DPF> sw_max_succ 4                        # consecutive successes before changing rho

Solis & Wets algorithms expand rho every 4 in a row successes.
DPF> sw_max_fail 4                        # consecutive failures before changing rho

Solis & Wets algorithms contract rho every 4 in a row failures.
DPF> sw_rho 1.0                           # size of local search space to sample

rho is set to 1.000000.
DPF> sw_lb_rho 0.01                       # lower bound on rho

rho will never get smaller than 0.010000.
DPF> ls_search_freq 0.06                  # probability of performing local search on individual

Local search will be performed with frequency 0.060000.
DPF> set_psw1                             # set the above pseudo-Solis & Wets parameters

Creating a new Local Search object using the pseudo-Solis-Wets algorithm (pSW1) with the current settings.

DPF> unbound_model bound               # state of unbound ligand

DPF> ga_run 50                            # do this many hybrid GA-LS runs

centering ligand on specified point: 0.878 -1.011 5.777
Furthest true ligand atom from "about" center is 5.022 Angstroms (maxrad).
Number of requested GA dockings = 50 runs
Unbound model to be used is 'same as bound' [AutoDock 4.2 default].

	BEGINNING GENETIC ALGORITHM DOCKING 1 of 50
Run: 1 Seed: 1303175085 2032838635 [ Run 1 of 50 GA/GALS ]
Beginning LAMARCKIAN GENETIC ALGORITHM (LGA), with a maximum of 2500000 energy evaluations.

Final-Value: -8.231


	FINAL GENETIC ALGORITHM DOCKED STATE
	_______________________________________________


Detailed state:  trans 1.690 -2.764 0.436 quatxyzw 0.072321 0.888208 -0.452159 -0.037536 center 0.878 -1.011 5.777 ntor 5 175.2482 61.7197 174.9276 165.5234 -80.1494
State:	  1.690  -2.764   0.436   0.072  0.889 -0.452 -175.698    175.25   61.72  174.93  165.52  -80.15

DOCKED: MODEL        1
DOCKED: USER    Run = 1
DOCKED: USER    DPF = g6_exoOA.dpf
DOCKED: USER  
DOCKED: USER    Estimated Free Energy of Binding    =   -6.40 kcal/mol  [=(1)+(2)+(3)-(4)]
DOCKED: USER    Estimated Inhibition Constant, Ki   =   20.44 uM (micromolar)  [Temperature = 298.15 K]
DOCKED: USER    
DOCKED: USER    (1) Final Intermolecular Energy     =   -7.89 kcal/mol
DOCKED: USER        vdW + Hbond + desolv Energy     =   -7.11 kcal/mol
DOCKED: USER        Electrostatic Energy            =   -0.78 kcal/mol
DOCKED: USER    (2) Final Total Internal Energy     =   -0.34 kcal/mol
DOCKED: USER    (3) Torsional Free Energy           =   +1.49 kcal/mol
DOCKED: USER    (4) Unbound System's Energy  [=(2)] =   -0.34 kcal/mol
DOCKED: USER    
DOCKED: USER    
DOCKED: USER    NEWDPF move g6.pdbqt
DOCKED: USER    NEWDPF about 0.878100 -1.010800 5.777500
DOCKED: USER    NEWDPF tran0 1.690353 -2.763670 0.435556
DOCKED: USER    NEWDPF quaternion0 0.072321 0.888208 -0.452159 -0.037536
DOCKED: USER    NEWDPF axisangle0 0.072372 0.888834 -0.452478 -175.697709
DOCKED: USER    NEWDPF quat0 0.072372 0.888834 -0.452478 -175.697709
DOCKED: USER    NEWDPF dihe0 175.25 61.72 174.93 165.52 -80.15 
DOCKED: USER  keepresnum = 1 
DOCKED: USER  
DOCKED: REMARK  5 active torsions:
DOCKED: REMARK  status: ('A' for Active; 'I' for Inactive)
DOCKED: REMARK    1  A    between atoms: C5_5  and  C6_6 
DOCKED: REMARK    2  A    between atoms: C6_6  and  C7_7 
DOCKED: REMARK    3  A    between atoms: C7_7  and  C8_8 
DOCKED: REMARK    4  A    between atoms: C8_8  and  C9_9 
DOCKED: REMARK    5  A    between atoms: C9_9  and  N10_10 
DOCKED: USER                              x       y       z     vdW  Elec       q    Type
DOCKED: USER                           _______ _______ _______ _____ _____    ______ ____
DOCKED: ROOT
DOCKED: ATOM      1  C8  UNL     1       1.836  -2.814   0.392 -0.75 -0.02    +0.028 C 
DOCKED: ENDROOT
DOCKED: BRANCH   1   2
DOCKED: ATOM      2  C7  UNL     1       1.323  -1.564   1.107 -0.91 -0.00    +0.002 C 
DOCKED: BRANCH   2   3
DOCKED: ATOM      3  C6  UNL     1      -0.206  -1.530   1.140 -0.97 +0.00    -0.000 C 
DOCKED: BRANCH   3   4
DOCKED: ATOM      4  C5  UNL     1      -0.750  -0.293   0.424 -1.15 +0.00    -0.005 C 
DOCKED: ATOM      5  C1  UNL     1       0.370   0.644   0.003 -1.20 -0.00    +0.005 C 
DOCKED: ENDBRANCH   3   4
DOCKED: ENDBRANCH   2   3
DOCKED: ENDBRANCH   1   2
DOCKED: BRANCH   1   6
DOCKED: ATOM      6  C9  UNL     1       0.686  -3.724  -0.012 -0.33 -0.18    +0.236 C 
DOCKED: BRANCH   6   7
DOCKED: ATOM      7  N10 UNL     1       0.411  -3.547  -1.458 -0.50 +0.06    -0.079 N 
DOCKED: ATOM      8  C2  UNL     1       0.898  -4.763  -2.260 -0.35 -0.29    +0.271 C 
DOCKED: ATOM      9  C3  UNL     1      -1.093  -3.380  -1.713 -0.41 -0.20    +0.271 C 
DOCKED: ATOM     10  C4  UNL     1       1.127  -2.301  -2.002 -0.55 -0.15    +0.271 C 
DOCKED: ENDBRANCH   6   7
DOCKED: ENDBRANCH   1   6
DOCKED: TORSDOF 5
DOCKED: TER
DOCKED: ENDMDL
________________________________________________________________________________


	BEGINNING GENETIC ALGORITHM DOCKING 2 of 50
Run: 2 Seed: 752545396 1486620860 [ Run 2 of 50 GA/GALS ]
Beginning LAMARCKIAN GENETIC ALGORITHM (LGA), with a maximum of 2500000 energy evaluations.

Final-Value: -8.142


	FINAL GENETIC ALGORITHM DOCKED STATE
	_______________________________________________


Detailed state:  trans 1.734 -2.831 0.214 quatxyzw -0.056311 0.926647 -0.371447 0.013512 center 0.878 -1.011 5.777 ntor 5 -131.0496 60.0602 150.3048 57.1570 -70.0056
State:	  1.734  -2.831   0.214  -0.056  0.927 -0.371 178.452   -131.05   60.06  150.30   57.16  -70.01

DOCKED: MODEL        2
DOCKED: USER    Run = 2
DOCKED: USER    DPF = g6_exoOA.dpf
DOCKED: USER  
DOCKED: USER    Estimated Free Energy of Binding    =   -6.27 kcal/mol  [=(1)+(2)+(3)-(4)]
DOCKED: USER    Estimated Inhibition Constant, Ki   =   25.17 uM (micromolar)  [Temperature = 298.15 K]
DOCKED: USER    
DOCKED: USER    (1) Final Intermolecular Energy     =   -7.77 kcal/mol
DOCKED: USER        vdW + Hbond + desolv Energy     =   -6.95 kcal/mol
DOCKED: USER        Electrostatic Energy            =   -0.81 kcal/mol
DOCKED: USER    (2) Final Total Internal Energy     =   -0.38 kcal/mol
DOCKED: USER    (3) Torsional Free Energy           =   +1.49 kcal/mol
DOCKED: USER    (4) Unbound System's Energy  [=(2)] =   -0.38 kcal/mol
DOCKED: USER    
DOCKED: USER    
DOCKED: USER    NEWDPF move g6.pdbqt
DOCKED: USER    NEWDPF about 0.878100 -1.010800 5.777500
DOCKED: USER    NEWDPF tran0 1.733825 -2.831373 0.213952
DOCKED: USER    NEWDPF quaternion0 -0.056311 0.926647 -0.371447 0.013512
DOCKED: USER    NEWDPF axisangle0 -0.056316 0.926731 -0.371481 178.451575
DOCKED: USER    NEWDPF quat0 -0.056316 0.926731 -0.371481 178.451575
DOCKED: USER    NEWDPF dihe0 -131.05 60.06 150.30 57.16 -70.01 
DOCKED: USER  keepresnum = 1 
DOCKED: USER  
DOCKED: REMARK  5 active torsions:
DOCKED: REMARK  status: ('A' for Active; 'I' for Inactive)
DOCKED: REMARK    1  A    between atoms: C5_5  and  C6_6 
DOCKED: REMARK    2  A    between atoms: C6_6  and  C7_7 
DOCKED: REMARK    3  A    between atoms: C7_7  and  C8_8 
DOCKED: REMARK    4  A    between atoms: C8_8  and  C9_9 
DOCKED: REMARK    5  A    between atoms: C9_9  and  N10_10 
DOCKED: USER                              x       y       z     vdW  Elec       q    Type
DOCKED: USER                           _______ _______ _______ _____ _____    ______ ____
DOCKED: ROOT
DOCKED: ATOM      1  C8  UNL     1       1.874  -2.842   0.136 -0.72 -0.02    +0.028 C 
DOCKED: ENDROOT
DOCKED: BRANCH   1   2
DOCKED: ATOM      2  C7  UNL     1       1.315  -1.853   1.158 -0.90 -0.00    +0.002 C 
DOCKED: BRANCH   2   3
DOCKED: ATOM      3  C6  UNL     1      -0.204  -1.723   1.035 -0.94 +0.00    -0.000 C 
DOCKED: BRANCH   3   4
DOCKED: ATOM      4  C5  UNL     1      -0.618  -0.280   0.746 -1.14 +0.00    -0.005 C 
DOCKED: ATOM      5  C1  UNL     1       0.216   0.324  -0.373 -1.20 -0.00    +0.005 C 
DOCKED: ENDBRANCH   3   4
DOCKED: ENDBRANCH   2   3
DOCKED: ENDBRANCH   1   2
DOCKED: BRANCH   1   6
DOCKED: ATOM      6  C9  UNL     1       0.839  -3.899  -0.224 -0.33 -0.19    +0.236 C 
DOCKED: BRANCH   6   7
DOCKED: ATOM      7  N10 UNL     1       0.416  -3.705  -1.631 -0.50 +0.06    -0.079 N 
DOCKED: ATOM      8  C2  UNL     1       1.122  -2.491  -2.253 -0.50 -0.16    +0.271 C 
DOCKED: ATOM      9  C3  UNL     1       0.757  -4.939  -2.479 -0.33 -0.30    +0.271 C 
DOCKED: ATOM     10  C4  UNL     1      -1.099  -3.471  -1.719 -0.41 -0.21    +0.271 C 
DOCKED: ENDBRANCH   6   7
DOCKED: ENDBRANCH   1   6
DOCKED: TORSDOF 5
DOCKED: TER
DOCKED: ENDMDL
________________________________________________________________________________


	BEGINNING GENETIC ALGORITHM DOCKING 3 of 50
Run: 3 Seed: 1780533359 826864248 [ Run 3 of 50 GA/GALS ]
Beginning LAMARCKIAN GENETIC ALGORITHM (LGA), with a maximum of 2500000 energy evaluations.

Final-Value: -8.111


	FINAL GENETIC ALGORITHM DOCKED STATE
	_______________________________________________


Detailed state:  trans 1.359 -2.523 1.058 quatxyzw 0.265405 0.414002 -0.673792 -0.551513 center 0.878 -1.011 5.777 ntor 5 -179.5194 71.1521 -46.6568 -177.9576 77.4741
State:	  1.359  -2.523   1.058   0.318  0.496 -0.808 -113.058   -179.52   71.15  -46.66 -177.96   77.47

DOCKED: MODEL        3
DOCKED: USER    Run = 3
DOCKED: USER    DPF = g6_exoOA.dpf
DOCKED: USER  
DOCKED: USER    Estimated Free Energy of Binding    =   -6.30 kcal/mol  [=(1)+(2)+(3)-(4)]
DOCKED: USER    Estimated Inhibition Constant, Ki   =   24.28 uM (micromolar)  [Temperature = 298.15 K]
DOCKED: USER    
DOCKED: USER    (1) Final Intermolecular Energy     =   -7.79 kcal/mol
DOCKED: USER        vdW + Hbond + desolv Energy     =   -6.93 kcal/mol
DOCKED: USER        Electrostatic Energy            =   -0.86 kcal/mol
DOCKED: USER    (2) Final Total Internal Energy     =   -0.32 kcal/mol
DOCKED: USER    (3) Torsional Free Energy           =   +1.49 kcal/mol
DOCKED: USER    (4) Unbound System's Energy  [=(2)] =   -0.32 kcal/mol
DOCKED: USER    
DOCKED: USER    
DOCKED: USER    NEWDPF move g6.pdbqt
DOCKED: USER    NEWDPF about 0.878100 -1.010800 5.777500
DOCKED: USER    NEWDPF tran0 1.359026 -2.523005 1.057752
DOCKED: USER    NEWDPF quaternion0 0.265405 0.414002 -0.673792 -0.551513
DOCKED: USER    NEWDPF axisangle0 0.318168 0.496307 -0.807743 -113.058188
DOCKED: USER    NEWDPF quat0 0.318168 0.496307 -0.807743 -113.058188
DOCKED: USER    NEWDPF dihe0 -179.52 71.15 -46.66 -177.96 77.47 
DOCKED: USER  keepresnum = 1 
DOCKED: USER  
DOCKED: REMARK  5 active torsions:
DOCKED: REMARK  status: ('A' for Active; 'I' for Inactive)
DOCKED: REMARK    1  A    between atoms: C5_5  and  C6_6 
DOCKED: REMARK    2  A    between atoms: C6_6  and  C7_7 
DOCKED: REMARK    3  A    between atoms: C7_7  and  C8_8 
DOCKED: REMARK    4  A    between atoms: C8_8  and  C9_9 
DOCKED: REMARK    5  A    between atoms: C9_9  and  N10_10 
DOCKED: USER                              x       y       z     vdW  Elec       q    Type
DOCKED: USER                           _______ _______ _______ _____ _____    ______ ____
DOCKED: ROOT
DOCKED: ATOM      1  C8  UNL     1       1.430  -2.506   1.201 -0.82 -0.02    +0.028 C 
DOCKED: ENDROOT
DOCKED: BRANCH   1   2
DOCKED: ATOM      2  C7  UNL     1       1.225  -1.569   0.011 -0.89 -0.00    +0.002 C 
DOCKED: BRANCH   2   3
DOCKED: ATOM      3  C6  UNL     1       0.702  -0.203   0.461 -1.14 +0.00    -0.000 C 
DOCKED: BRANCH   3   4
DOCKED: ATOM      4  C5  UNL     1      -0.749   0.007   0.028 -1.17 +0.00    -0.005 C 
DOCKED: ATOM      5  C1  UNL     1      -1.276  -1.187  -0.752 -0.90 -0.00    +0.005 C 
DOCKED: ENDBRANCH   3   4
DOCKED: ENDBRANCH   2   3
DOCKED: ENDBRANCH   1   2
DOCKED: BRANCH   1   6
DOCKED: ATOM      6  C9  UNL     1       0.871  -3.891   0.909 -0.38 -0.19    +0.236 C 
DOCKED: BRANCH   6   7
DOCKED: ATOM      7  N10 UNL     1      -0.452  -4.029   1.563 -0.46 +0.07    -0.079 N 
DOCKED: ATOM      8  C2  UNL     1      -1.535  -4.391   0.537 -0.32 -0.25    +0.271 C 
DOCKED: ATOM      9  C3  UNL     1      -0.421  -5.131   2.631 -0.33 -0.32    +0.271 C 
DOCKED: ATOM     10  C4  UNL     1      -0.863  -2.716   2.245 -0.52 -0.16    +0.271 C 
DOCKED: ENDBRANCH   6   7
DOCKED: ENDBRANCH   1   6
DOCKED: TORSDOF 5
DOCKED: TER
DOCKED: ENDMDL
________________________________________________________________________________


	BEGINNING GENETIC ALGORITHM DOCKING 4 of 50
Run: 4 Seed: 1592955360 2090147040 [ Run 4 of 50 GA/GALS ]
Beginning LAMARCKIAN GENETIC ALGORITHM (LGA), with a maximum of 2500000 energy evaluations.

Final-Value: -8.185


	FINAL GENETIC ALGORITHM DOCKED STATE
	_______________________________________________


Detailed state:  trans 1.616 -2.801 0.496 quatxyzw -0.118038 -0.878643 0.461548 0.032033 center 0.878 -1.011 5.777 ntor 5 178.1465 59.5886 -177.3523 169.2361 -84.6829
State:	  1.616  -2.801   0.496  -0.118 -0.879  0.462 176.329    178.15   59.59 -177.35  169.24  -84.68

DOCKED: MODEL        4
DOCKED: USER    Run = 4
DOCKED: USER    DPF = g6_exoOA.dpf
DOCKED: USER  
DOCKED: USER    Estimated Free Energy of Binding    =   -6.37 kcal/mol  [=(1)+(2)+(3)-(4)]
DOCKED: USER    Estimated Inhibition Constant, Ki   =   21.55 uM (micromolar)  [Temperature = 298.15 K]
DOCKED: USER    
DOCKED: USER    (1) Final Intermolecular Energy     =   -7.86 kcal/mol
DOCKED: USER        vdW + Hbond + desolv Energy     =   -7.10 kcal/mol
DOCKED: USER        Electrostatic Energy            =   -0.76 kcal/mol
DOCKED: USER    (2) Final Total Internal Energy     =   -0.33 kcal/mol
DOCKED: USER    (3) Torsional Free Energy           =   +1.49 kcal/mol
DOCKED: USER    (4) Unbound System's Energy  [=(2)] =   -0.33 kcal/mol
DOCKED: USER    
DOCKED: USER    
DOCKED: USER    NEWDPF move g6.pdbqt
DOCKED: USER    NEWDPF about 0.878100 -1.010800 5.777500
DOCKED: USER    NEWDPF tran0 1.615905 -2.801058 0.495924
DOCKED: USER    NEWDPF quaternion0 -0.118038 -0.878643 0.461548 0.032033
DOCKED: USER    NEWDPF axisangle0 -0.118099 -0.879095 0.461785 176.328604
DOCKED: USER    NEWDPF quat0 -0.118099 -0.879095 0.461785 176.328604
DOCKED: USER    NEWDPF dihe0 178.15 59.59 -177.35 169.24 -84.68 
DOCKED: USER  keepresnum = 1 
DOCKED: USER  
DOCKED: REMARK  5 active torsions:
DOCKED: REMARK  status: ('A' for Active; 'I' for Inactive)
DOCKED: REMARK    1  A    between atoms: C5_5  and  C6_6 
DOCKED: REMARK    2  A    between atoms: C6_6  and  C7_7 
DOCKED: REMARK    3  A    between atoms: C7_7  and  C8_8 
DOCKED: REMARK    4  A    between atoms: C8_8  and  C9_9 
DOCKED: REMARK    5  A    between atoms: C9_9  and  N10_10 
DOCKED: USER                              x       y       z     vdW  Elec       q    Type
DOCKED: USER                           _______ _______ _______ _____ _____    ______ ____
DOCKED: ROOT
DOCKED: ATOM      1  C8  UNL     1       1.758  -2.865   0.458 -0.75 -0.02    +0.028 C 
DOCKED: ENDROOT
DOCKED: BRANCH   1   2
DOCKED: ATOM      2  C7  UNL     1       1.337  -1.559   1.131 -0.90 -0.00    +0.002 C 
DOCKED: BRANCH   2   3
DOCKED: ATOM      3  C6  UNL     1      -0.183  -1.478   1.286 -0.96 +0.00    -0.000 C 
DOCKED: BRANCH   3   4
DOCKED: ATOM      4  C5  UNL     1      -0.748  -0.243   0.584 -1.13 +0.00    -0.005 C 
DOCKED: ATOM      5  C1  UNL     1       0.358   0.614  -0.012 -1.20 -0.00    +0.005 C 
DOCKED: ENDBRANCH   3   4
DOCKED: ENDBRANCH   2   3
DOCKED: ENDBRANCH   1   2
DOCKED: BRANCH   1   6
DOCKED: ATOM      6  C9  UNL     1       0.544  -3.679   0.035 -0.32 -0.18    +0.236 C 
DOCKED: BRANCH   6   7
DOCKED: ATOM      7  N10 UNL     1       0.264  -3.425  -1.398 -0.50 +0.06    -0.079 N 
DOCKED: ATOM      8  C2  UNL     1       0.572  -4.669  -2.244 -0.36 -0.28    +0.271 C 
DOCKED: ATOM      9  C3  UNL     1      -1.211  -3.058  -1.611 -0.42 -0.19    +0.271 C 
DOCKED: ATOM     10  C4  UNL     1       1.123  -2.267  -1.926 -0.56 -0.15    +0.271 C 
DOCKED: ENDBRANCH   6   7
DOCKED: ENDBRANCH   1   6
DOCKED: TORSDOF 5
DOCKED: TER
DOCKED: ENDMDL
________________________________________________________________________________


	BEGINNING GENETIC ALGORITHM DOCKING 5 of 50
Run: 5 Seed: 804540997 492496540 [ Run 5 of 50 GA/GALS ]
Beginning LAMARCKIAN GENETIC ALGORITHM (LGA), with a maximum of 2500000 energy evaluations.

Final-Value: -8.156


	FINAL GENETIC ALGORITHM DOCKED STATE
	_______________________________________________


Detailed state:  trans -0.520 -2.723 1.718 quatxyzw -0.422940 -0.569465 0.280067 0.646834 center 0.878 -1.011 5.777 ntor 5 151.9020 71.9110 -179.5630 -86.5267 -73.7286
State:	 -0.520  -2.723   1.718  -0.555 -0.747  0.367 99.393    151.90   71.91 -179.56  -86.53  -73.73

DOCKED: MODEL        5
DOCKED: USER    Run = 5
DOCKED: USER    DPF = g6_exoOA.dpf
DOCKED: USER  
DOCKED: USER    Estimated Free Energy of Binding    =   -6.31 kcal/mol  [=(1)+(2)+(3)-(4)]
DOCKED: USER    Estimated Inhibition Constant, Ki   =   23.62 uM (micromolar)  [Temperature = 298.15 K]
DOCKED: USER    
DOCKED: USER    (1) Final Intermolecular Energy     =   -7.80 kcal/mol
DOCKED: USER        vdW + Hbond + desolv Energy     =   -7.00 kcal/mol
DOCKED: USER        Electrostatic Energy            =   -0.80 kcal/mol
DOCKED: USER    (2) Final Total Internal Energy     =   -0.35 kcal/mol
DOCKED: USER    (3) Torsional Free Energy           =   +1.49 kcal/mol
DOCKED: USER    (4) Unbound System's Energy  [=(2)] =   -0.35 kcal/mol
DOCKED: USER    
DOCKED: USER    
DOCKED: USER    NEWDPF move g6.pdbqt
DOCKED: USER    NEWDPF about 0.878100 -1.010800 5.777500
DOCKED: USER    NEWDPF tran0 -0.520115 -2.723052 1.718477
DOCKED: USER    NEWDPF quaternion0 -0.422940 -0.569465 0.280067 0.646834
DOCKED: USER    NEWDPF axisangle0 -0.554580 -0.746711 0.367238 99.393379
DOCKED: USER    NEWDPF quat0 -0.554580 -0.746711 0.367238 99.393379
DOCKED: USER    NEWDPF dihe0 151.90 71.91 -179.56 -86.53 -73.73 
DOCKED: USER  keepresnum = 1 
DOCKED: USER  
DOCKED: REMARK  5 active torsions:
DOCKED: REMARK  status: ('A' for Active; 'I' for Inactive)
DOCKED: REMARK    1  A    between atoms: C5_5  and  C6_6 
DOCKED: REMARK    2  A    between atoms: C6_6  and  C7_7 
DOCKED: REMARK    3  A    between atoms: C7_7  and  C8_8 
DOCKED: REMARK    4  A    between atoms: C8_8  and  C9_9 
DOCKED: REMARK    5  A    between atoms: C9_9  and  N10_10 
DOCKED: USER                              x       y       z     vdW  Elec       q    Type
DOCKED: USER                           _______ _______ _______ _____ _____    ______ ____
DOCKED: ROOT
DOCKED: ATOM      1  C8  UNL     1      -0.490  -2.783   1.864 -0.79 -0.02    +0.028 C 
DOCKED: ENDROOT
DOCKED: BRANCH   1   2
DOCKED: ATOM      2  C7  UNL     1      -1.041  -1.445   1.374 -0.89 -0.00    +0.002 C 
DOCKED: BRANCH   2   3
DOCKED: ATOM      3  C6  UNL     1      -1.115  -1.399  -0.154 -0.98 +0.00    -0.000 C 
DOCKED: BRANCH   3   4
DOCKED: ATOM      4  C5  UNL     1      -0.070  -0.444  -0.732 -1.10 +0.00    -0.005 C 
DOCKED: ATOM      5  C1  UNL     1       0.245   0.687   0.234 -1.19 -0.00    +0.005 C 
DOCKED: ENDBRANCH   3   4
DOCKED: ENDBRANCH   2   3
DOCKED: ENDBRANCH   1   2
DOCKED: BRANCH   1   6
DOCKED: ATOM      6  C9  UNL     1      -0.121  -3.684   0.694 -0.33 -0.18    +0.236 C 
DOCKED: BRANCH   6   7
DOCKED: ATOM      7  N10 UNL     1       1.355  -3.775   0.598 -0.48 +0.06    -0.079 N 
DOCKED: ATOM      8  C2  UNL     1       1.803  -3.873  -0.868 -0.39 -0.23    +0.271 C 
DOCKED: ATOM      9  C3  UNL     1       2.021  -2.538   1.217 -0.52 -0.15    +0.271 C 
DOCKED: ATOM     10  C4  UNL     1       1.876  -5.016   1.338 -0.33 -0.29    +0.271 C 
DOCKED: ENDBRANCH   6   7
DOCKED: ENDBRANCH   1   6
DOCKED: TORSDOF 5
DOCKED: TER
DOCKED: ENDMDL
________________________________________________________________________________


	BEGINNING GENETIC ALGORITHM DOCKING 6 of 50
Run: 6 Seed: 693820633 436621258 [ Run 6 of 50 GA/GALS ]
Beginning LAMARCKIAN GENETIC ALGORITHM (LGA), with a maximum of 2500000 energy evaluations.

Final-Value: -8.201


	FINAL GENETIC ALGORITHM DOCKED STATE
	_______________________________________________


Detailed state:  trans -1.234 -2.593 -1.197 quatxyzw 0.681758 -0.442928 0.424891 -0.398106 center 0.878 -1.011 5.777 ntor 5 -172.8623 -65.1709 -165.1048 -47.9182 68.3460
State:	 -1.234  -2.593  -1.197   0.743 -0.483  0.463 -133.080   -172.86  -65.17 -165.10  -47.92   68.35

DOCKED: MODEL        6
DOCKED: USER    Run = 6
DOCKED: USER    DPF = g6_exoOA.dpf
DOCKED: USER  
DOCKED: USER    Estimated Free Energy of Binding    =   -6.34 kcal/mol  [=(1)+(2)+(3)-(4)]
DOCKED: USER    Estimated Inhibition Constant, Ki   =   22.57 uM (micromolar)  [Temperature = 298.15 K]
DOCKED: USER    
DOCKED: USER    (1) Final Intermolecular Energy     =   -7.83 kcal/mol
DOCKED: USER        vdW + Hbond + desolv Energy     =   -7.03 kcal/mol
DOCKED: USER        Electrostatic Energy            =   -0.81 kcal/mol
DOCKED: USER    (2) Final Total Internal Energy     =   -0.37 kcal/mol
DOCKED: USER    (3) Torsional Free Energy           =   +1.49 kcal/mol
DOCKED: USER    (4) Unbound System's Energy  [=(2)] =   -0.37 kcal/mol
DOCKED: USER    
DOCKED: USER    
DOCKED: USER    NEWDPF move g6.pdbqt
DOCKED: USER    NEWDPF about 0.878100 -1.010800 5.777500
DOCKED: USER    NEWDPF tran0 -1.233626 -2.592824 -1.197042
DOCKED: USER    NEWDPF quaternion0 0.681758 -0.442928 0.424891 -0.398106
DOCKED: USER    NEWDPF axisangle0 0.743191 -0.482840 0.463178 -133.080395
DOCKED: USER    NEWDPF quat0 0.743191 -0.482840 0.463178 -133.080395
DOCKED: USER    NEWDPF dihe0 -172.86 -65.17 -165.10 -47.92 68.35 
DOCKED: USER  keepresnum = 1 
DOCKED: USER  
DOCKED: REMARK  5 active torsions:
DOCKED: REMARK  status: ('A' for Active; 'I' for Inactive)
DOCKED: REMARK    1  A    between atoms: C5_5  and  C6_6 
DOCKED: REMARK    2  A    between atoms: C6_6  and  C7_7 
DOCKED: REMARK    3  A    between atoms: C7_7  and  C8_8 
DOCKED: REMARK    4  A    between atoms: C8_8  and  C9_9 
DOCKED: REMARK    5  A    between atoms: C9_9  and  N10_10 
DOCKED: USER                              x       y       z     vdW  Elec       q    Type
DOCKED: USER                           _______ _______ _______ _____ _____    ______ ____
DOCKED: ROOT
DOCKED: ATOM      1  C8  UNL     1      -1.282  -2.625  -1.347 -0.75 -0.02    +0.028 C 
DOCKED: ENDROOT
DOCKED: BRANCH   1   2
DOCKED: ATOM      2  C7  UNL     1      -1.544  -1.470  -0.380 -0.89 -0.00    +0.002 C 
DOCKED: BRANCH   2   3
DOCKED: ATOM      3  C6  UNL     1      -0.568  -1.498   0.798 -0.98 +0.00    -0.000 C 
DOCKED: BRANCH   3   4
DOCKED: ATOM      4  C5  UNL     1       0.374  -0.294   0.769 -1.17 +0.00    -0.005 C 
DOCKED: ATOM      5  C1  UNL     1      -0.001   0.679  -0.336 -1.16 -0.00    +0.005 C 
DOCKED: ENDBRANCH   3   4
DOCKED: ENDBRANCH   2   3
DOCKED: ENDBRANCH   1   2
DOCKED: BRANCH   1   6
DOCKED: ATOM      6  C9  UNL     1      -0.419  -3.697  -0.697 -0.33 -0.18    +0.236 C 
DOCKED: BRANCH   6   7
DOCKED: ATOM      7  N10 UNL     1       0.924  -3.684  -1.323 -0.49 +0.06    -0.079 N 
DOCKED: ATOM      8  C2  UNL     1       1.110  -4.899  -2.245 -0.35 -0.29    +0.271 C 
DOCKED: ATOM      9  C3  UNL     1       1.125  -2.415  -2.162 -0.52 -0.15    +0.271 C 
DOCKED: ATOM     10  C4  UNL     1       2.026  -3.727  -0.254 -0.38 -0.22    +0.271 C 
DOCKED: ENDBRANCH   6   7
DOCKED: ENDBRANCH   1   6
DOCKED: TORSDOF 5
DOCKED: TER
DOCKED: ENDMDL
________________________________________________________________________________


	BEGINNING GENETIC ALGORITHM DOCKING 7 of 50
Run: 7 Seed: 1417820012 842768647 [ Run 7 of 50 GA/GALS ]
Beginning LAMARCKIAN GENETIC ALGORITHM (LGA), with a maximum of 2500000 energy evaluations.

Final-Value: -8.197


	FINAL GENETIC ALGORITHM DOCKED STATE
	_______________________________________________


Detailed state:  trans 1.217 -2.723 1.357 quatxyzw 0.443431 0.463716 -0.658044 -0.394101 center 0.878 -1.011 5.777 ntor 5 -169.6827 -55.3482 178.7430 78.4311 71.7887
State:	  1.217  -2.723   1.357   0.482  0.505 -0.716 -133.580   -169.68  -55.35  178.74   78.43   71.79

DOCKED: MODEL        7
DOCKED: USER    Run = 7
DOCKED: USER    DPF = g6_exoOA.dpf
DOCKED: USER  
DOCKED: USER    Estimated Free Energy of Binding    =   -6.35 kcal/mol  [=(1)+(2)+(3)-(4)]
DOCKED: USER    Estimated Inhibition Constant, Ki   =   22.05 uM (micromolar)  [Temperature = 298.15 K]
DOCKED: USER    
DOCKED: USER    (1) Final Intermolecular Energy     =   -7.84 kcal/mol
DOCKED: USER        vdW + Hbond + desolv Energy     =   -7.05 kcal/mol
DOCKED: USER        Electrostatic Energy            =   -0.79 kcal/mol
DOCKED: USER    (2) Final Total Internal Energy     =   -0.35 kcal/mol
DOCKED: USER    (3) Torsional Free Energy           =   +1.49 kcal/mol
DOCKED: USER    (4) Unbound System's Energy  [=(2)] =   -0.35 kcal/mol
DOCKED: USER    
DOCKED: USER    
DOCKED: USER    NEWDPF move g6.pdbqt
DOCKED: USER    NEWDPF about 0.878100 -1.010800 5.777500
DOCKED: USER    NEWDPF tran0 1.216564 -2.722999 1.356900
DOCKED: USER    NEWDPF quaternion0 0.443431 0.463716 -0.658044 -0.394101
DOCKED: USER    NEWDPF axisangle0 0.482480 0.504550 -0.715991 -133.580218
DOCKED: USER    NEWDPF quat0 0.482480 0.504550 -0.715991 -133.580218
DOCKED: USER    NEWDPF dihe0 -169.68 -55.35 178.74 78.43 71.79 
DOCKED: USER  keepresnum = 1 
DOCKED: USER  
DOCKED: REMARK  5 active torsions:
DOCKED: REMARK  status: ('A' for Active; 'I' for Inactive)
DOCKED: REMARK    1  A    between atoms: C5_5  and  C6_6 
DOCKED: REMARK    2  A    between atoms: C6_6  and  C7_7 
DOCKED: REMARK    3  A    between atoms: C7_7  and  C8_8 
DOCKED: REMARK    4  A    between atoms: C8_8  and  C9_9 
DOCKED: REMARK    5  A    between atoms: C9_9  and  N10_10 
DOCKED: USER                              x       y       z     vdW  Elec       q    Type
DOCKED: USER                           _______ _______ _______ _____ _____    ______ ____
DOCKED: ROOT
DOCKED: ATOM      1  C8  UNL     1       1.272  -2.779   1.497 -0.77 -0.02    +0.028 C 
DOCKED: ENDROOT
DOCKED: BRANCH   1   2
DOCKED: ATOM      2  C7  UNL     1       1.494  -1.480   0.722 -0.89 -0.00    +0.002 C 
DOCKED: BRANCH   2   3
DOCKED: ATOM      3  C6  UNL     1       0.744  -1.492  -0.611 -0.97 +0.00    -0.000 C 
DOCKED: BRANCH   3   4
DOCKED: ATOM      4  C5  UNL     1      -0.209  -0.301  -0.723 -1.08 +0.00    -0.005 C 
DOCKED: ATOM      5  C1  UNL     1       0.002   0.688   0.412 -1.23 -0.00    +0.005 C 
DOCKED: ENDBRANCH   3   4
DOCKED: ENDBRANCH   2   3
DOCKED: ENDBRANCH   1   2
DOCKED: BRANCH   1   6
DOCKED: ATOM      6  C9  UNL     1       0.368  -3.729   0.724 -0.34 -0.18    +0.236 C 
DOCKED: BRANCH   6   7
DOCKED: ATOM      7  N10 UNL     1      -0.968  -3.756   1.365 -0.49 +0.06    -0.079 N 
DOCKED: ATOM      8  C2  UNL     1      -1.178  -2.516   2.247 -0.54 -0.15    +0.271 C 
DOCKED: ATOM      9  C3  UNL     1      -2.081  -3.781   0.308 -0.39 -0.22    +0.271 C 
DOCKED: ATOM     10  C4  UNL     1      -1.124  -5.001   2.250 -0.35 -0.29    +0.271 C 
DOCKED: ENDBRANCH   6   7
DOCKED: ENDBRANCH   1   6
DOCKED: TORSDOF 5
DOCKED: TER
DOCKED: ENDMDL
________________________________________________________________________________


	BEGINNING GENETIC ALGORITHM DOCKING 8 of 50
Run: 8 Seed: 2041152019 467815340 [ Run 8 of 50 GA/GALS ]
Beginning LAMARCKIAN GENETIC ALGORITHM (LGA), with a maximum of 2500000 energy evaluations.

Final-Value: -7.997


	FINAL GENETIC ALGORITHM DOCKED STATE
	_______________________________________________


Detailed state:  trans -1.451 -1.664 -0.303 quatxyzw 0.657415 0.248552 -0.535182 -0.468623 center 0.878 -1.011 5.777 ntor 5 -85.7768 -156.3670 33.8060 100.3484 -77.7274
State:	 -1.451  -1.664  -0.303   0.744  0.281 -0.606 -124.110    -85.78 -156.37   33.81  100.35  -77.73

DOCKED: MODEL        8
DOCKED: USER    Run = 8
DOCKED: USER    DPF = g6_exoOA.dpf
DOCKED: USER  
DOCKED: USER    Estimated Free Energy of Binding    =   -6.14 kcal/mol  [=(1)+(2)+(3)-(4)]
DOCKED: USER    Estimated Inhibition Constant, Ki   =   31.83 uM (micromolar)  [Temperature = 298.15 K]
DOCKED: USER    
DOCKED: USER    (1) Final Intermolecular Energy     =   -7.63 kcal/mol
DOCKED: USER        vdW + Hbond + desolv Energy     =   -6.76 kcal/mol
DOCKED: USER        Electrostatic Energy            =   -0.87 kcal/mol
DOCKED: USER    (2) Final Total Internal Energy     =   -0.37 kcal/mol
DOCKED: USER    (3) Torsional Free Energy           =   +1.49 kcal/mol
DOCKED: USER    (4) Unbound System's Energy  [=(2)] =   -0.37 kcal/mol
DOCKED: USER    
DOCKED: USER    
DOCKED: USER    NEWDPF move g6.pdbqt
DOCKED: USER    NEWDPF about 0.878100 -1.010800 5.777500
DOCKED: USER    NEWDPF tran0 -1.451057 -1.663984 -0.303062
DOCKED: USER    NEWDPF quaternion0 0.657415 0.248552 -0.535182 -0.468623
DOCKED: USER    NEWDPF axisangle0 0.744189 0.281359 -0.605822 -124.110079
DOCKED: USER    NEWDPF quat0 0.744189 0.281359 -0.605822 -124.110079
DOCKED: USER    NEWDPF dihe0 -85.78 -156.37 33.81 100.35 -77.73 
DOCKED: USER  keepresnum = 1 
DOCKED: USER  
DOCKED: REMARK  5 active torsions:
DOCKED: REMARK  status: ('A' for Active; 'I' for Inactive)
DOCKED: REMARK    1  A    between atoms: C5_5  and  C6_6 
DOCKED: REMARK    2  A    between atoms: C6_6  and  C7_7 
DOCKED: REMARK    3  A    between atoms: C7_7  and  C8_8 
DOCKED: REMARK    4  A    between atoms: C8_8  and  C9_9 
DOCKED: REMARK    5  A    between atoms: C9_9  and  N10_10 
DOCKED: USER                              x       y       z     vdW  Elec       q    Type
DOCKED: USER                           _______ _______ _______ _____ _____    ______ ____
DOCKED: ROOT
DOCKED: ATOM      1  C8  UNL     1      -1.501  -1.711  -0.158 -0.86 -0.01    +0.028 C 
DOCKED: ENDROOT
DOCKED: BRANCH   1   2
DOCKED: ATOM      2  C7  UNL     1      -0.606  -0.571  -0.646 -1.03 -0.00    +0.002 C 
DOCKED: BRANCH   2   3
DOCKED: ATOM      3  C6  UNL     1       0.488  -0.247   0.372 -1.20 +0.00    -0.000 C 
DOCKED: BRANCH   3   4
DOCKED: ATOM      4  C5  UNL     1       0.752  -1.432   1.301 -0.84 +0.00    -0.005 C 
DOCKED: ATOM      5  C1  UNL     1       1.876  -2.311   0.777 -0.85 -0.00    +0.005 C 
DOCKED: ENDBRANCH   3   4
DOCKED: ENDBRANCH   2   3
DOCKED: ENDBRANCH   1   2
DOCKED: BRANCH   1   6
DOCKED: ATOM      6  C9  UNL     1      -1.949  -2.589  -1.317 -0.52 -0.14    +0.236 C 
DOCKED: BRANCH   6   7
DOCKED: ATOM      7  N10 UNL     1      -1.174  -3.852  -1.297 -0.48 +0.07    -0.079 N 
DOCKED: ATOM      8  C2  UNL     1      -1.021  -4.379   0.138 -0.25 -0.24    +0.271 C 
DOCKED: ATOM      9  C3  UNL     1      -1.873  -4.936  -2.130 -0.30 -0.32    +0.271 C 
DOCKED: ATOM     10  C4  UNL     1       0.232  -3.639  -1.877 -0.42 -0.22    +0.271 C 
DOCKED: ENDBRANCH   6   7
DOCKED: ENDBRANCH   1   6
DOCKED: TORSDOF 5
DOCKED: TER
DOCKED: ENDMDL
________________________________________________________________________________


	BEGINNING GENETIC ALGORITHM DOCKING 9 of 50
Run: 9 Seed: 1924493813 1768619943 [ Run 9 of 50 GA/GALS ]
Beginning LAMARCKIAN GENETIC ALGORITHM (LGA), with a maximum of 2500000 energy evaluations.

Final-Value: -8.148


	FINAL GENETIC ALGORITHM DOCKED STATE
	_______________________________________________


Detailed state:  trans -1.309 -2.229 -0.443 quatxyzw 0.374686 -0.181785 -0.405030 -0.813950 center 0.878 -1.011 5.777 ntor 5 99.6669 148.6563 73.1728 87.0960 -79.4838
State:	 -1.309  -2.229  -0.443   0.645 -0.313 -0.697 -71.033     99.67  148.66   73.17   87.10  -79.48

DOCKED: MODEL        9
DOCKED: USER    Run = 9
DOCKED: USER    DPF = g6_exoOA.dpf
DOCKED: USER  
DOCKED: USER    Estimated Free Energy of Binding    =   -6.35 kcal/mol  [=(1)+(2)+(3)-(4)]
DOCKED: USER    Estimated Inhibition Constant, Ki   =   22.19 uM (micromolar)  [Temperature = 298.15 K]
DOCKED: USER    
DOCKED: USER    (1) Final Intermolecular Energy     =   -7.84 kcal/mol
DOCKED: USER        vdW + Hbond + desolv Energy     =   -7.02 kcal/mol
DOCKED: USER        Electrostatic Energy            =   -0.82 kcal/mol
DOCKED: USER    (2) Final Total Internal Energy     =   -0.31 kcal/mol
DOCKED: USER    (3) Torsional Free Energy           =   +1.49 kcal/mol
DOCKED: USER    (4) Unbound System's Energy  [=(2)] =   -0.31 kcal/mol
DOCKED: USER    
DOCKED: USER    
DOCKED: USER    NEWDPF move g6.pdbqt
DOCKED: USER    NEWDPF about 0.878100 -1.010800 5.777500
DOCKED: USER    NEWDPF tran0 -1.309014 -2.229153 -0.442542
DOCKED: USER    NEWDPF quaternion0 0.374686 -0.181785 -0.405030 -0.813950
DOCKED: USER    NEWDPF axisangle0 0.644971 -0.312918 -0.697205 -71.032636
DOCKED: USER    NEWDPF quat0 0.644971 -0.312918 -0.697205 -71.032636
DOCKED: USER    NEWDPF dihe0 99.67 148.66 73.17 87.10 -79.48 
DOCKED: USER  keepresnum = 1 
DOCKED: USER  
DOCKED: REMARK  5 active torsions:
DOCKED: REMARK  status: ('A' for Active; 'I' for Inactive)
DOCKED: REMARK    1  A    between atoms: C5_5  and  C6_6 
DOCKED: REMARK    2  A    between atoms: C6_6  and  C7_7 
DOCKED: REMARK    3  A    between atoms: C7_7  and  C8_8 
DOCKED: REMARK    4  A    between atoms: C8_8  and  C9_9 
DOCKED: REMARK    5  A    between atoms: C9_9  and  N10_10 
DOCKED: USER                              x       y       z     vdW  Elec       q    Type
DOCKED: USER                           _______ _______ _______ _____ _____    ______ ____
DOCKED: ROOT
DOCKED: ATOM      1  C8  UNL     1      -1.420  -2.134  -0.375 -0.84 -0.01    +0.028 C 
DOCKED: ENDROOT
DOCKED: BRANCH   1   2
DOCKED: ATOM      2  C7  UNL     1      -0.203  -1.865  -1.260 -0.85 -0.00    +0.002 C 
DOCKED: BRANCH   2   3
DOCKED: ATOM      3  C6  UNL     1       0.930  -1.213  -0.465 -0.95 +0.00    -0.000 C 
DOCKED: BRANCH   3   4
DOCKED: ATOM      4  C5  UNL     1       0.385  -0.307   0.639 -1.18 +0.00    -0.005 C 
DOCKED: ATOM      5  C1  UNL     1      -0.004   1.059   0.096 -1.13 -0.00    +0.005 C 
DOCKED: ENDBRANCH   3   4
DOCKED: ENDBRANCH   2   3
DOCKED: ENDBRANCH   1   2
DOCKED: BRANCH   1   6
DOCKED: ATOM      6  C9  UNL     1      -1.540  -3.615  -0.047 -0.42 -0.18    +0.236 C 
DOCKED: BRANCH   6   7
DOCKED: ATOM      7  N10 UNL     1      -1.056  -3.847   1.335 -0.49 +0.06    -0.079 N 
DOCKED: ATOM      8  C2  UNL     1      -1.259  -2.596   2.203 -0.52 -0.15    +0.271 C 
DOCKED: ATOM      9  C3  UNL     1      -1.812  -5.010   1.992 -0.31 -0.30    +0.271 C 
DOCKED: ATOM     10  C4  UNL     1       0.441  -4.190   1.339 -0.32 -0.23    +0.271 C 
DOCKED: ENDBRANCH   6   7
DOCKED: ENDBRANCH   1   6
DOCKED: TORSDOF 5
DOCKED: TER
DOCKED: ENDMDL
________________________________________________________________________________


	BEGINNING GENETIC ALGORITHM DOCKING 10 of 50
Run: 10 Seed: 567311419 1042279773 [ Run 10 of 50 GA/GALS ]
Beginning LAMARCKIAN GENETIC ALGORITHM (LGA), with a maximum of 2500000 energy evaluations.

Final-Value: -8.201


	FINAL GENETIC ALGORITHM DOCKED STATE
	_______________________________________________


Detailed state:  trans -1.641 -2.820 -0.422 quatxyzw -0.484192 0.086016 -0.127632 0.861319 center 0.878 -1.011 5.777 ntor 5 138.0231 76.8326 179.7660 -104.9693 -66.3471
State:	 -1.641  -2.820  -0.422  -0.953  0.169 -0.251 61.070    138.02   76.83  179.77 -104.97  -66.35

DOCKED: MODEL       10
DOCKED: USER    Run = 10
DOCKED: USER    DPF = g6_exoOA.dpf
DOCKED: USER  
DOCKED: USER    Estimated Free Energy of Binding    =   -6.36 kcal/mol  [=(1)+(2)+(3)-(4)]
DOCKED: USER    Estimated Inhibition Constant, Ki   =   21.63 uM (micromolar)  [Temperature = 298.15 K]
DOCKED: USER    
DOCKED: USER    (1) Final Intermolecular Energy     =   -7.86 kcal/mol
DOCKED: USER        vdW + Hbond + desolv Energy     =   -7.00 kcal/mol
DOCKED: USER        Electrostatic Energy            =   -0.86 kcal/mol
DOCKED: USER    (2) Final Total Internal Energy     =   -0.35 kcal/mol
DOCKED: USER    (3) Torsional Free Energy           =   +1.49 kcal/mol
DOCKED: USER    (4) Unbound System's Energy  [=(2)] =   -0.35 kcal/mol
DOCKED: USER    
DOCKED: USER    
DOCKED: USER    NEWDPF move g6.pdbqt
DOCKED: USER    NEWDPF about 0.878100 -1.010800 5.777500
DOCKED: USER    NEWDPF tran0 -1.640601 -2.820110 -0.421747
DOCKED: USER    NEWDPF quaternion0 -0.484192 0.086016 -0.127632 0.861319
DOCKED: USER    NEWDPF axisangle0 -0.953011 0.169301 -0.251212 61.070089
DOCKED: USER    NEWDPF quat0 -0.953011 0.169301 -0.251212 61.070089
DOCKED: USER    NEWDPF dihe0 138.02 76.83 179.77 -104.97 -66.35 
DOCKED: USER  keepresnum = 1 
DOCKED: USER  
DOCKED: REMARK  5 active torsions:
DOCKED: REMARK  status: ('A' for Active; 'I' for Inactive)
DOCKED: REMARK    1  A    between atoms: C5_5  and  C6_6 
DOCKED: REMARK    2  A    between atoms: C6_6  and  C7_7 
DOCKED: REMARK    3  A    between atoms: C7_7  and  C8_8 
DOCKED: REMARK    4  A    between atoms: C8_8  and  C9_9 
DOCKED: REMARK    5  A    between atoms: C9_9  and  N10_10 
DOCKED: USER                              x       y       z     vdW  Elec       q    Type
DOCKED: USER                           _______ _______ _______ _____ _____    ______ ____
DOCKED: ROOT
DOCKED: ATOM      1  C8  UNL     1      -1.788  -2.882  -0.402 -0.75 -0.02    +0.028 C 
DOCKED: ENDROOT
DOCKED: BRANCH   1   2
DOCKED: ATOM      2  C7  UNL     1      -1.269  -1.548  -0.939 -0.89 -0.00    +0.002 C 
DOCKED: BRANCH   2   3
DOCKED: ATOM      3  C6  UNL     1       0.257  -1.475  -0.871 -0.97 +0.00    -0.000 C 
DOCKED: BRANCH   3   4
DOCKED: ATOM      4  C5  UNL     1       0.721  -0.579   0.277 -1.12 +0.00    -0.005 C 
DOCKED: ATOM      5  C1  UNL     1      -0.100   0.697   0.354 -1.23 -0.00    +0.005 C 
DOCKED: ENDBRANCH   3   4
DOCKED: ENDBRANCH   2   3
DOCKED: ENDBRANCH   1   2
DOCKED: BRANCH   1   6
DOCKED: ATOM      6  C9  UNL     1      -0.642  -3.759   0.080 -0.31 -0.18    +0.236 C 
DOCKED: BRANCH   6   7
DOCKED: ATOM      7  N10 UNL     1      -0.771  -3.966   1.542 -0.48 +0.07    -0.079 N 
DOCKED: ATOM      8  C2  UNL     1       0.545  -4.487   2.140 -0.36 -0.27    +0.271 C 
DOCKED: ATOM      9  C3  UNL     1      -1.127  -2.652   2.251 -0.54 -0.15    +0.271 C 
DOCKED: ATOM     10  C4  UNL     1      -1.873  -4.989   1.854 -0.34 -0.30    +0.271 C 
DOCKED: ENDBRANCH   6   7
DOCKED: ENDBRANCH   1   6
DOCKED: TORSDOF 5
DOCKED: TER
DOCKED: ENDMDL
________________________________________________________________________________


	BEGINNING GENETIC ALGORITHM DOCKING 11 of 50
Run: 11 Seed: 1847463904 1440925782 [ Run 11 of 50 GA/GALS ]
Beginning LAMARCKIAN GENETIC ALGORITHM (LGA), with a maximum of 2500000 energy evaluations.

Final-Value: -8.138


	FINAL GENETIC ALGORITHM DOCKED STATE
	_______________________________________________


Detailed state:  trans -1.167 -2.386 -0.573 quatxyzw -0.442778 0.246226 0.286166 0.813283 center 0.878 -1.011 5.777 ntor 5 113.9958 126.1018 85.2670 -161.3758 -79.8529
State:	 -1.167  -2.386  -0.573  -0.761  0.423  0.492 71.164    114.00  126.10   85.27 -161.38  -79.85

DOCKED: MODEL       11
DOCKED: USER    Run = 11
DOCKED: USER    DPF = g6_exoOA.dpf
DOCKED: USER  
DOCKED: USER    Estimated Free Energy of Binding    =   -6.34 kcal/mol  [=(1)+(2)+(3)-(4)]
DOCKED: USER    Estimated Inhibition Constant, Ki   =   22.62 uM (micromolar)  [Temperature = 298.15 K]
DOCKED: USER    
DOCKED: USER    (1) Final Intermolecular Energy     =   -7.83 kcal/mol
DOCKED: USER        vdW + Hbond + desolv Energy     =   -6.98 kcal/mol
DOCKED: USER        Electrostatic Energy            =   -0.85 kcal/mol
DOCKED: USER    (2) Final Total Internal Energy     =   -0.31 kcal/mol
DOCKED: USER    (3) Torsional Free Energy           =   +1.49 kcal/mol
DOCKED: USER    (4) Unbound System's Energy  [=(2)] =   -0.31 kcal/mol
DOCKED: USER    
DOCKED: USER    
DOCKED: USER    NEWDPF move g6.pdbqt
DOCKED: USER    NEWDPF about 0.878100 -1.010800 5.777500
DOCKED: USER    NEWDPF tran0 -1.167214 -2.386481 -0.572605
DOCKED: USER    NEWDPF quaternion0 -0.442778 0.246226 0.286166 0.813283
DOCKED: USER    NEWDPF axisangle0 -0.760959 0.423164 0.491806 71.164031
DOCKED: USER    NEWDPF quat0 -0.760959 0.423164 0.491806 71.164031
DOCKED: USER    NEWDPF dihe0 114.00 126.10 85.27 -161.38 -79.85 
DOCKED: USER  keepresnum = 1 
DOCKED: USER  
DOCKED: REMARK  5 active torsions:
DOCKED: REMARK  status: ('A' for Active; 'I' for Inactive)
DOCKED: REMARK    1  A    between atoms: C5_5  and  C6_6 
DOCKED: REMARK    2  A    between atoms: C6_6  and  C7_7 
DOCKED: REMARK    3  A    between atoms: C7_7  and  C8_8 
DOCKED: REMARK    4  A    between atoms: C8_8  and  C9_9 
DOCKED: REMARK    5  A    between atoms: C9_9  and  N10_10 
DOCKED: USER                              x       y       z     vdW  Elec       q    Type
DOCKED: USER                           _______ _______ _______ _____ _____    ______ ____
DOCKED: ROOT
DOCKED: ATOM      1  C8  UNL     1      -1.306  -2.314  -0.536 -0.81 -0.02    +0.028 C 
DOCKED: ENDROOT
DOCKED: BRANCH   1   2
DOCKED: ATOM      2  C7  UNL     1       0.028  -1.815  -1.093 -0.90 -0.00    +0.002 C 
DOCKED: BRANCH   2   3
DOCKED: ATOM      3  C6  UNL     1       0.930  -1.278   0.020 -0.99 +0.00    -0.000 C 
DOCKED: BRANCH   3   4
DOCKED: ATOM      4  C5  UNL     1       0.226  -0.189   0.830 -1.16 +0.00    -0.005 C 
DOCKED: ATOM      5  C1  UNL     1      -0.007   1.061  -0.003 -1.13 -0.00    +0.005 C 
DOCKED: ENDBRANCH   3   4
DOCKED: ENDBRANCH   2   3
DOCKED: ENDBRANCH   1   2
DOCKED: BRANCH   1   6
DOCKED: ATOM      6  C9  UNL     1      -1.250  -3.805  -0.239 -0.38 -0.19    +0.236 C 
DOCKED: BRANCH   6   7
DOCKED: ATOM      7  N10 UNL     1      -1.078  -4.004   1.220 -0.46 +0.07    -0.079 N 
DOCKED: ATOM      8  C2  UNL     1      -1.934  -5.178   1.717 -0.33 -0.31    +0.271 C 
DOCKED: ATOM      9  C3  UNL     1       0.388  -4.305   1.562 -0.34 -0.24    +0.271 C 
DOCKED: ATOM     10  C4  UNL     1      -1.499  -2.747   1.996 -0.49 -0.16    +0.271 C 
DOCKED: ENDBRANCH   6   7
DOCKED: ENDBRANCH   1   6
DOCKED: TORSDOF 5
DOCKED: TER
DOCKED: ENDMDL
________________________________________________________________________________


	BEGINNING GENETIC ALGORITHM DOCKING 12 of 50
Run: 12 Seed: 1667215228 889700180 [ Run 12 of 50 GA/GALS ]
Beginning LAMARCKIAN GENETIC ALGORITHM (LGA), with a maximum of 2500000 energy evaluations.

Final-Value: -8.108


	FINAL GENETIC ALGORITHM DOCKED STATE
	_______________________________________________


Detailed state:  trans 0.954 -3.149 1.149 quatxyzw -0.711955 -0.367053 0.011444 0.598549 center 0.878 -1.011 5.777 ntor 5 131.7173 68.7671 -65.1764 38.8787 78.9710
State:	  0.954  -3.149   1.149  -0.889 -0.458  0.014 106.468    131.72   68.77  -65.18   38.88   78.97

DOCKED: MODEL       12
DOCKED: USER    Run = 12
DOCKED: USER    DPF = g6_exoOA.dpf
DOCKED: USER  
DOCKED: USER    Estimated Free Energy of Binding    =   -6.25 kcal/mol  [=(1)+(2)+(3)-(4)]
DOCKED: USER    Estimated Inhibition Constant, Ki   =   26.13 uM (micromolar)  [Temperature = 298.15 K]
DOCKED: USER    
DOCKED: USER    (1) Final Intermolecular Energy     =   -7.74 kcal/mol
DOCKED: USER        vdW + Hbond + desolv Energy     =   -6.90 kcal/mol
DOCKED: USER        Electrostatic Energy            =   -0.85 kcal/mol
DOCKED: USER    (2) Final Total Internal Energy     =   -0.36 kcal/mol
DOCKED: USER    (3) Torsional Free Energy           =   +1.49 kcal/mol
DOCKED: USER    (4) Unbound System's Energy  [=(2)] =   -0.36 kcal/mol
DOCKED: USER    
DOCKED: USER    
DOCKED: USER    NEWDPF move g6.pdbqt
DOCKED: USER    NEWDPF about 0.878100 -1.010800 5.777500
DOCKED: USER    NEWDPF tran0 0.953525 -3.148909 1.149271
DOCKED: USER    NEWDPF quaternion0 -0.711955 -0.367053 0.011444 0.598549
DOCKED: USER    NEWDPF axisangle0 -0.888737 -0.458194 0.014286 106.467859
DOCKED: USER    NEWDPF quat0 -0.888737 -0.458194 0.014286 106.467859
DOCKED: USER    NEWDPF dihe0 131.72 68.77 -65.18 38.88 78.97 
DOCKED: USER  keepresnum = 1 
DOCKED: USER  
DOCKED: REMARK  5 active torsions:
DOCKED: REMARK  status: ('A' for Active; 'I' for Inactive)
DOCKED: REMARK    1  A    between atoms: C5_5  and  C6_6 
DOCKED: REMARK    2  A    between atoms: C6_6  and  C7_7 
DOCKED: REMARK    3  A    between atoms: C7_7  and  C8_8 
DOCKED: REMARK    4  A    between atoms: C8_8  and  C9_9 
DOCKED: REMARK    5  A    between atoms: C9_9  and  N10_10 
DOCKED: USER                              x       y       z     vdW  Elec       q    Type
DOCKED: USER                           _______ _______ _______ _____ _____    ______ ____
DOCKED: ROOT
DOCKED: ATOM      1  C8  UNL     1       0.893  -3.279   1.221 -0.68 -0.02    +0.028 C 
DOCKED: ENDROOT
DOCKED: BRANCH   1   2
DOCKED: ATOM      2  C7  UNL     1       0.713  -1.778   1.446 -0.83 -0.00    +0.002 C 
DOCKED: BRANCH   2   3
DOCKED: ATOM      3  C6  UNL     1      -0.716  -1.335   1.125 -1.00 +0.00    -0.000 C 
DOCKED: BRANCH   3   4
DOCKED: ATOM      4  C5  UNL     1      -0.754  -0.429  -0.106 -1.15 +0.00    -0.005 C 
DOCKED: ATOM      5  C1  UNL     1       0.269   0.691  -0.005 -1.20 -0.00    +0.005 C 
DOCKED: ENDBRANCH   3   4
DOCKED: ENDBRANCH   2   3
DOCKED: ENDBRANCH   1   2
DOCKED: BRANCH   1   6
DOCKED: ATOM      6  C9  UNL     1       1.899  -3.549   0.111 -0.45 -0.18    +0.236 C 
DOCKED: BRANCH   6   7
DOCKED: ATOM      7  N10 UNL     1       1.169  -3.838  -1.146 -0.48 +0.07    -0.079 N 
DOCKED: ATOM      8  C2  UNL     1      -0.279  -4.256  -0.855 -0.25 -0.24    +0.271 C 
DOCKED: ATOM      9  C3  UNL     1       1.134  -2.601  -2.054 -0.52 -0.16    +0.271 C 
DOCKED: ATOM     10  C4  UNL     1       1.847  -4.978  -1.921 -0.33 -0.31    +0.271 C 
DOCKED: ENDBRANCH   6   7
DOCKED: ENDBRANCH   1   6
DOCKED: TORSDOF 5
DOCKED: TER
DOCKED: ENDMDL
________________________________________________________________________________


	BEGINNING GENETIC ALGORITHM DOCKING 13 of 50
Run: 13 Seed: 1347312072 1544889808 [ Run 13 of 50 GA/GALS ]
Beginning LAMARCKIAN GENETIC ALGORITHM (LGA), with a maximum of 2500000 energy evaluations.

Final-Value: -8.196


	FINAL GENETIC ALGORITHM DOCKED STATE
	_______________________________________________


Detailed state:  trans 0.375 -2.475 -1.502 quatxyzw 0.360098 -0.684410 0.258789 -0.578741 center 0.878 -1.011 5.777 ntor 5 136.1733 86.3270 141.6748 32.2439 -57.6964
State:	  0.375  -2.475  -1.502   0.442 -0.839  0.317 -109.276    136.17   86.33  141.67   32.24  -57.70

DOCKED: MODEL       13
DOCKED: USER    Run = 13
DOCKED: USER    DPF = g6_exoOA.dpf
DOCKED: USER  
DOCKED: USER    Estimated Free Energy of Binding    =   -6.36 kcal/mol  [=(1)+(2)+(3)-(4)]
DOCKED: USER    Estimated Inhibition Constant, Ki   =   21.85 uM (micromolar)  [Temperature = 298.15 K]
DOCKED: USER    
DOCKED: USER    (1) Final Intermolecular Energy     =   -7.85 kcal/mol
DOCKED: USER        vdW + Hbond + desolv Energy     =   -6.98 kcal/mol
DOCKED: USER        Electrostatic Energy            =   -0.86 kcal/mol
DOCKED: USER    (2) Final Total Internal Energy     =   -0.35 kcal/mol
DOCKED: USER    (3) Torsional Free Energy           =   +1.49 kcal/mol
DOCKED: USER    (4) Unbound System's Energy  [=(2)] =   -0.35 kcal/mol
DOCKED: USER    
DOCKED: USER    
DOCKED: USER    NEWDPF move g6.pdbqt
DOCKED: USER    NEWDPF about 0.878100 -1.010800 5.777500
DOCKED: USER    NEWDPF tran0 0.374690 -2.475423 -1.501879
DOCKED: USER    NEWDPF quaternion0 0.360098 -0.684410 0.258789 -0.578741
DOCKED: USER    NEWDPF axisangle0 0.441561 -0.839240 0.317333 -109.275903
DOCKED: USER    NEWDPF quat0 0.441561 -0.839240 0.317333 -109.275903
DOCKED: USER    NEWDPF dihe0 136.17 86.33 141.67 32.24 -57.70 
DOCKED: USER  keepresnum = 1 
DOCKED: USER  
DOCKED: REMARK  5 active torsions:
DOCKED: REMARK  status: ('A' for Active; 'I' for Inactive)
DOCKED: REMARK    1  A    between atoms: C5_5  and  C6_6 
DOCKED: REMARK    2  A    between atoms: C6_6  and  C7_7 
DOCKED: REMARK    3  A    between atoms: C7_7  and  C8_8 
DOCKED: REMARK    4  A    between atoms: C8_8  and  C9_9 
DOCKED: REMARK    5  A    between atoms: C9_9  and  N10_10 
DOCKED: USER                              x       y       z     vdW  Elec       q    Type
DOCKED: USER                           _______ _______ _______ _____ _____    ______ ____
DOCKED: ROOT
DOCKED: ATOM      1  C8  UNL     1       0.321  -2.481  -1.653 -0.78 -0.02    +0.028 C 
DOCKED: ENDROOT
DOCKED: BRANCH   1   2
DOCKED: ATOM      2  C7  UNL     1       1.094  -1.436  -0.849 -0.87 -0.00    +0.002 C 
DOCKED: BRANCH   2   3
DOCKED: ATOM      3  C6  UNL     1       0.576  -1.344   0.588 -1.01 +0.00    -0.000 C 
DOCKED: BRANCH   3   4
DOCKED: ATOM      4  C5  UNL     1      -0.457  -0.227   0.736 -1.18 +0.00    -0.005 C 
DOCKED: ATOM      5  C1  UNL     1      -0.001   1.048   0.045 -1.14 -0.00    +0.005 C 
DOCKED: ENDBRANCH   3   4
DOCKED: ENDBRANCH   2   3
DOCKED: ENDBRANCH   1   2
DOCKED: BRANCH   1   6
DOCKED: ATOM      6  C9  UNL     1      -0.035  -3.682  -0.789 -0.34 -0.18    +0.236 C 
DOCKED: BRANCH   6   7
DOCKED: ATOM      7  N10 UNL     1      -1.501  -3.894  -0.831 -0.47 +0.07    -0.079 N 
DOCKED: ATOM      8  C2  UNL     1      -2.236  -2.578  -1.126 -0.51 -0.16    +0.271 C 
DOCKED: ATOM      9  C3  UNL     1      -1.876  -4.903  -1.925 -0.32 -0.31    +0.271 C 
DOCKED: ATOM     10  C4  UNL     1      -2.014  -4.435   0.511 -0.35 -0.26    +0.271 C 
DOCKED: ENDBRANCH   6   7
DOCKED: ENDBRANCH   1   6
DOCKED: TORSDOF 5
DOCKED: TER
DOCKED: ENDMDL
________________________________________________________________________________


	BEGINNING GENETIC ALGORITHM DOCKING 14 of 50
Run: 14 Seed: 803670956 1740473015 [ Run 14 of 50 GA/GALS ]
Beginning LAMARCKIAN GENETIC ALGORITHM (LGA), with a maximum of 2500000 energy evaluations.

Final-Value: -8.152


	FINAL GENETIC ALGORITHM DOCKED STATE
	_______________________________________________


Detailed state:  trans 1.079 -2.502 0.541 quatxyzw 0.216606 -0.902003 0.346759 0.138674 center 0.878 -1.011 5.777 ntor 5 111.2042 125.1826 100.9500 69.2769 -67.5161
State:	  1.079  -2.502   0.541   0.219 -0.911  0.350 164.058    111.20  125.18  100.95   69.28  -67.52

DOCKED: MODEL       14
DOCKED: USER    Run = 14
DOCKED: USER    DPF = g6_exoOA.dpf
DOCKED: USER  
DOCKED: USER    Estimated Free Energy of Binding    =   -6.35 kcal/mol  [=(1)+(2)+(3)-(4)]
DOCKED: USER    Estimated Inhibition Constant, Ki   =   22.13 uM (micromolar)  [Temperature = 298.15 K]
DOCKED: USER    
DOCKED: USER    (1) Final Intermolecular Energy     =   -7.84 kcal/mol
DOCKED: USER        vdW + Hbond + desolv Energy     =   -7.03 kcal/mol
DOCKED: USER        Electrostatic Energy            =   -0.81 kcal/mol
DOCKED: USER    (2) Final Total Internal Energy     =   -0.31 kcal/mol
DOCKED: USER    (3) Torsional Free Energy           =   +1.49 kcal/mol
DOCKED: USER    (4) Unbound System's Energy  [=(2)] =   -0.31 kcal/mol
DOCKED: USER    
DOCKED: USER    
DOCKED: USER    NEWDPF move g6.pdbqt
DOCKED: USER    NEWDPF about 0.878100 -1.010800 5.777500
DOCKED: USER    NEWDPF tran0 1.078805 -2.501631 0.540506
DOCKED: USER    NEWDPF quaternion0 0.216606 -0.902003 0.346759 0.138674
DOCKED: USER    NEWDPF axisangle0 0.218719 -0.910803 0.350142 164.057777
DOCKED: USER    NEWDPF quat0 0.218719 -0.910803 0.350142 164.057777
DOCKED: USER    NEWDPF dihe0 111.20 125.18 100.95 69.28 -67.52 
DOCKED: USER  keepresnum = 1 
DOCKED: USER  
DOCKED: REMARK  5 active torsions:
DOCKED: REMARK  status: ('A' for Active; 'I' for Inactive)
DOCKED: REMARK    1  A    between atoms: C5_5  and  C6_6 
DOCKED: REMARK    2  A    between atoms: C6_6  and  C7_7 
DOCKED: REMARK    3  A    between atoms: C7_7  and  C8_8 
DOCKED: REMARK    4  A    between atoms: C8_8  and  C9_9 
DOCKED: REMARK    5  A    between atoms: C9_9  and  N10_10 
DOCKED: USER                              x       y       z     vdW  Elec       q    Type
DOCKED: USER                           _______ _______ _______ _____ _____    ______ ____
DOCKED: ROOT
DOCKED: ATOM      1  C8  UNL     1       1.221  -2.450   0.486 -0.79 -0.02    +0.028 C 
DOCKED: ENDROOT
DOCKED: BRANCH   1   2
DOCKED: ATOM      2  C7  UNL     1       0.166  -1.850   1.417 -0.89 -0.00    +0.002 C 
DOCKED: BRANCH   2   3
DOCKED: ATOM      3  C6  UNL     1      -0.992  -1.241   0.625 -0.97 +0.00    -0.000 C 
DOCKED: BRANCH   3   4
DOCKED: ATOM      4  C5  UNL     1      -0.496  -0.190  -0.369 -1.16 +0.00    -0.005 C 
DOCKED: ATOM      5  C1  UNL     1      -0.001   1.059   0.343 -1.13 -0.00    +0.005 C 
DOCKED: ENDBRANCH   3   4
DOCKED: ENDBRANCH   2   3
DOCKED: ENDBRANCH   1   2
DOCKED: BRANCH   1   6
DOCKED: ATOM      6  C9  UNL     1       0.769  -3.798  -0.055 -0.33 -0.19    +0.236 C 
DOCKED: BRANCH   6   7
DOCKED: ATOM      7  N10 UNL     1       0.571  -3.691  -1.520 -0.49 +0.06    -0.079 N 
DOCKED: ATOM      8  C2  UNL     1       1.128  -2.362  -2.052 -0.54 -0.15    +0.271 C 
DOCKED: ATOM      9  C3  UNL     1       1.287  -4.834  -2.253 -0.33 -0.29    +0.271 C 
DOCKED: ATOM     10  C4  UNL     1      -0.921  -3.758  -1.877 -0.40 -0.23    +0.271 C 
DOCKED: ENDBRANCH   6   7
DOCKED: ENDBRANCH   1   6
DOCKED: TORSDOF 5
DOCKED: TER
DOCKED: ENDMDL
________________________________________________________________________________


	BEGINNING GENETIC ALGORITHM DOCKING 15 of 50
Run: 15 Seed: 995541768 1656689469 [ Run 15 of 50 GA/GALS ]
Beginning LAMARCKIAN GENETIC ALGORITHM (LGA), with a maximum of 2500000 energy evaluations.

Final-Value: -8.047


	FINAL GENETIC ALGORITHM DOCKED STATE
	_______________________________________________


Detailed state:  trans -0.235 -3.229 1.378 quatxyzw 0.342190 0.727548 -0.594621 0.002529 center 0.878 -1.011 5.777 ntor 5 -119.0122 -70.8953 62.8487 -163.8607 -85.8723
State:	 -0.235  -3.229   1.378   0.342  0.728 -0.595 179.710   -119.01  -70.90   62.85 -163.86  -85.87

DOCKED: MODEL       15
DOCKED: USER    Run = 15
DOCKED: USER    DPF = g6_exoOA.dpf
DOCKED: USER  
DOCKED: USER    Estimated Free Energy of Binding    =   -6.21 kcal/mol  [=(1)+(2)+(3)-(4)]
DOCKED: USER    Estimated Inhibition Constant, Ki   =   27.97 uM (micromolar)  [Temperature = 298.15 K]
DOCKED: USER    
DOCKED: USER    (1) Final Intermolecular Energy     =   -7.70 kcal/mol
DOCKED: USER        vdW + Hbond + desolv Energy     =   -6.87 kcal/mol
DOCKED: USER        Electrostatic Energy            =   -0.84 kcal/mol
DOCKED: USER    (2) Final Total Internal Energy     =   -0.34 kcal/mol
DOCKED: USER    (3) Torsional Free Energy           =   +1.49 kcal/mol
DOCKED: USER    (4) Unbound System's Energy  [=(2)] =   -0.34 kcal/mol
DOCKED: USER    
DOCKED: USER    
DOCKED: USER    NEWDPF move g6.pdbqt
DOCKED: USER    NEWDPF about 0.878100 -1.010800 5.777500
DOCKED: USER    NEWDPF tran0 -0.234663 -3.229060 1.377982
DOCKED: USER    NEWDPF quaternion0 0.342190 0.727548 -0.594621 0.002529
DOCKED: USER    NEWDPF axisangle0 0.342191 0.727550 -0.594623 179.710210
DOCKED: USER    NEWDPF quat0 0.342191 0.727550 -0.594623 179.710210
DOCKED: USER    NEWDPF dihe0 -119.01 -70.90 62.85 -163.86 -85.87 
DOCKED: USER  keepresnum = 1 
DOCKED: USER  
DOCKED: REMARK  5 active torsions:
DOCKED: REMARK  status: ('A' for Active; 'I' for Inactive)
DOCKED: REMARK    1  A    between atoms: C5_5  and  C6_6 
DOCKED: REMARK    2  A    between atoms: C6_6  and  C7_7 
DOCKED: REMARK    3  A    between atoms: C7_7  and  C8_8 
DOCKED: REMARK    4  A    between atoms: C8_8  and  C9_9 
DOCKED: REMARK    5  A    between atoms: C9_9  and  N10_10 
DOCKED: USER                              x       y       z     vdW  Elec       q    Type
DOCKED: USER                           _______ _______ _______ _____ _____    ______ ____
DOCKED: ROOT
DOCKED: ATOM      1  C8  UNL     1      -0.138  -3.356   1.390 -0.66 -0.02    +0.028 C 
DOCKED: ENDROOT
DOCKED: BRANCH   1   2
DOCKED: ATOM      2  C7  UNL     1       0.080  -1.850   1.534 -0.87 -0.00    +0.002 C 
DOCKED: BRANCH   2   3
DOCKED: ATOM      3  C6  UNL     1       1.071  -1.329   0.491 -0.99 +0.00    -0.000 C 
DOCKED: BRANCH   3   4
DOCKED: ATOM      4  C5  UNL     1       0.363  -0.509  -0.588 -1.12 +0.00    -0.005 C 
DOCKED: ATOM      5  C1  UNL     1      -0.357   0.690   0.007 -1.21 -0.00    +0.005 C 
DOCKED: ENDBRANCH   3   4
DOCKED: ENDBRANCH   2   3
DOCKED: ENDBRANCH   1   2
DOCKED: BRANCH   1   6
DOCKED: ATOM      6  C9  UNL     1      -1.576  -3.666   1.002 -0.44 -0.18    +0.236 C 
DOCKED: BRANCH   6   7
DOCKED: ATOM      7  N10 UNL     1      -1.657  -3.830  -0.469 -0.49 +0.06    -0.079 N 
DOCKED: ATOM      8  C2  UNL     1      -2.545  -5.027  -0.839 -0.30 -0.30    +0.271 C 
DOCKED: ATOM      9  C3  UNL     1      -2.249  -2.577  -1.127 -0.51 -0.16    +0.271 C 
DOCKED: ATOM     10  C4  UNL     1      -0.263  -4.069  -1.069 -0.29 -0.23    +0.271 C 
DOCKED: ENDBRANCH   6   7
DOCKED: ENDBRANCH   1   6
DOCKED: TORSDOF 5
DOCKED: TER
DOCKED: ENDMDL
________________________________________________________________________________


	BEGINNING GENETIC ALGORITHM DOCKING 16 of 50
Run: 16 Seed: 957657158 1574197906 [ Run 16 of 50 GA/GALS ]
Beginning LAMARCKIAN GENETIC ALGORITHM (LGA), with a maximum of 2500000 energy evaluations.

Final-Value: -8.104


	FINAL GENETIC ALGORITHM DOCKED STATE
	_______________________________________________


Detailed state:  trans 0.956 -2.222 1.355 quatxyzw -0.313138 -0.128299 0.529810 0.777679 center 0.878 -1.011 5.777 ntor 5 -144.0636 -113.2420 -93.4574 37.8171 64.0015
State:	  0.956  -2.222   1.355  -0.498 -0.204  0.843 77.903   -144.06 -113.24  -93.46   37.82   64.00

DOCKED: MODEL       16
DOCKED: USER    Run = 16
DOCKED: USER    DPF = g6_exoOA.dpf
DOCKED: USER  
DOCKED: USER    Estimated Free Energy of Binding    =   -6.29 kcal/mol  [=(1)+(2)+(3)-(4)]
DOCKED: USER    Estimated Inhibition Constant, Ki   =   24.61 uM (micromolar)  [Temperature = 298.15 K]
DOCKED: USER    
DOCKED: USER    (1) Final Intermolecular Energy     =   -7.78 kcal/mol
DOCKED: USER        vdW + Hbond + desolv Energy     =   -6.91 kcal/mol
DOCKED: USER        Electrostatic Energy            =   -0.87 kcal/mol
DOCKED: USER    (2) Final Total Internal Energy     =   -0.32 kcal/mol
DOCKED: USER    (3) Torsional Free Energy           =   +1.49 kcal/mol
DOCKED: USER    (4) Unbound System's Energy  [=(2)] =   -0.32 kcal/mol
DOCKED: USER    
DOCKED: USER    
DOCKED: USER    NEWDPF move g6.pdbqt
DOCKED: USER    NEWDPF about 0.878100 -1.010800 5.777500
DOCKED: USER    NEWDPF tran0 0.955974 -2.222089 1.354860
DOCKED: USER    NEWDPF quaternion0 -0.313138 -0.128299 0.529810 0.777679
DOCKED: USER    NEWDPF axisangle0 -0.498102 -0.204084 0.842760 77.902835
DOCKED: USER    NEWDPF quat0 -0.498102 -0.204084 0.842760 77.902835
DOCKED: USER    NEWDPF dihe0 -144.06 -113.24 -93.46 37.82 64.00 
DOCKED: USER  keepresnum = 1 
DOCKED: USER  
DOCKED: REMARK  5 active torsions:
DOCKED: REMARK  status: ('A' for Active; 'I' for Inactive)
DOCKED: REMARK    1  A    between atoms: C5_5  and  C6_6 
DOCKED: REMARK    2  A    between atoms: C6_6  and  C7_7 
DOCKED: REMARK    3  A    between atoms: C7_7  and  C8_8 
DOCKED: REMARK    4  A    between atoms: C8_8  and  C9_9 
DOCKED: REMARK    5  A    between atoms: C9_9  and  N10_10 
DOCKED: USER                              x       y       z     vdW  Elec       q    Type
DOCKED: USER                           _______ _______ _______ _____ _____    ______ ____
DOCKED: ROOT
DOCKED: ATOM      1  C8  UNL     1       0.916  -2.150   1.493 -0.80 -0.01    +0.028 C 
DOCKED: ENDROOT
DOCKED: BRANCH   1   2
DOCKED: ATOM      2  C7  UNL     1       1.386  -1.634   0.132 -0.86 -0.00    +0.002 C 
DOCKED: BRANCH   2   3
DOCKED: ATOM      3  C6  UNL     1       0.212  -1.468  -0.835 -0.97 +0.00    -0.000 C 
DOCKED: BRANCH   3   4
DOCKED: ATOM      4  C5  UNL     1      -0.750  -0.379  -0.361 -1.12 +0.00    -0.005 C 
DOCKED: ATOM      5  C1  UNL     1      -0.010   0.754   0.332 -1.22 -0.00    +0.005 C 
DOCKED: ENDBRANCH   3   4
DOCKED: ENDBRANCH   2   3
DOCKED: ENDBRANCH   1   2
DOCKED: BRANCH   1   6
DOCKED: ATOM      6  C9  UNL     1       0.880  -3.671   1.518 -0.44 -0.18    +0.236 C 
DOCKED: BRANCH   6   7
DOCKED: ATOM      7  N10 UNL     1      -0.526  -4.121   1.659 -0.46 +0.07    -0.079 N 
DOCKED: ATOM      8  C2  UNL     1      -1.403  -3.002   2.241 -0.46 -0.17    +0.271 C 
DOCKED: ATOM      9  C3  UNL     1      -1.110  -4.524   0.298 -0.25 -0.25    +0.271 C 
DOCKED: ATOM     10  C4  UNL     1      -0.620  -5.334   2.595 -0.32 -0.32    +0.271 C 
DOCKED: ENDBRANCH   6   7
DOCKED: ENDBRANCH   1   6
DOCKED: TORSDOF 5
DOCKED: TER
DOCKED: ENDMDL
________________________________________________________________________________


	BEGINNING GENETIC ALGORITHM DOCKING 17 of 50
Run: 17 Seed: 1750982899 1574704932 [ Run 17 of 50 GA/GALS ]
Beginning LAMARCKIAN GENETIC ALGORITHM (LGA), with a maximum of 2500000 energy evaluations.

Final-Value: -8.129


	FINAL GENETIC ALGORITHM DOCKED STATE
	_______________________________________________


Detailed state:  trans -1.726 -2.368 -0.402 quatxyzw 0.474120 -0.153764 -0.216723 -0.839403 center 0.878 -1.011 5.777 ntor 5 -162.5978 -83.6138 37.7923 179.3131 -75.0351
State:	 -1.726  -2.368  -0.402   0.872 -0.283 -0.399 -65.846   -162.60  -83.61   37.79  179.31  -75.04

DOCKED: MODEL       17
DOCKED: USER    Run = 17
DOCKED: USER    DPF = g6_exoOA.dpf
DOCKED: USER  
DOCKED: USER    Estimated Free Energy of Binding    =   -6.28 kcal/mol  [=(1)+(2)+(3)-(4)]
DOCKED: USER    Estimated Inhibition Constant, Ki   =   24.73 uM (micromolar)  [Temperature = 298.15 K]
DOCKED: USER    
DOCKED: USER    (1) Final Intermolecular Energy     =   -7.78 kcal/mol
DOCKED: USER        vdW + Hbond + desolv Energy     =   -6.91 kcal/mol
DOCKED: USER        Electrostatic Energy            =   -0.87 kcal/mol
DOCKED: USER    (2) Final Total Internal Energy     =   -0.35 kcal/mol
DOCKED: USER    (3) Torsional Free Energy           =   +1.49 kcal/mol
DOCKED: USER    (4) Unbound System's Energy  [=(2)] =   -0.35 kcal/mol
DOCKED: USER    
DOCKED: USER    
DOCKED: USER    NEWDPF move g6.pdbqt
DOCKED: USER    NEWDPF about 0.878100 -1.010800 5.777500
DOCKED: USER    NEWDPF tran0 -1.726102 -2.368174 -0.401577
DOCKED: USER    NEWDPF quaternion0 0.474120 -0.153764 -0.216723 -0.839403
DOCKED: USER    NEWDPF axisangle0 0.872331 -0.282911 -0.398748 -65.845680
DOCKED: USER    NEWDPF quat0 0.872331 -0.282911 -0.398748 -65.845680
DOCKED: USER    NEWDPF dihe0 -162.60 -83.61 37.79 179.31 -75.04 
DOCKED: USER  keepresnum = 1 
DOCKED: USER  
DOCKED: REMARK  5 active torsions:
DOCKED: REMARK  status: ('A' for Active; 'I' for Inactive)
DOCKED: REMARK    1  A    between atoms: C5_5  and  C6_6 
DOCKED: REMARK    2  A    between atoms: C6_6  and  C7_7 
DOCKED: REMARK    3  A    between atoms: C7_7  and  C8_8 
DOCKED: REMARK    4  A    between atoms: C8_8  and  C9_9 
DOCKED: REMARK    5  A    between atoms: C9_9  and  N10_10 
DOCKED: USER                              x       y       z     vdW  Elec       q    Type
DOCKED: USER                           _______ _______ _______ _____ _____    ______ ____
DOCKED: ROOT
DOCKED: ATOM      1  C8  UNL     1      -1.873  -2.330  -0.350 -0.80 -0.02    +0.028 C 
DOCKED: ENDROOT
DOCKED: BRANCH   1   2
DOCKED: ATOM      2  C7  UNL     1      -0.739  -1.523  -0.980 -0.90 -0.00    +0.002 C 
DOCKED: BRANCH   2   3
DOCKED: ATOM      3  C6  UNL     1      -0.649  -0.121  -0.375 -1.13 +0.00    -0.000 C 
DOCKED: BRANCH   3   4
DOCKED: ATOM      4  C5  UNL     1       0.373  -0.070   0.761 -1.19 +0.00    -0.005 C 
DOCKED: ATOM      5  C1  UNL     1       1.295  -1.278   0.734 -0.91 -0.00    +0.005 C 
DOCKED: ENDBRANCH   3   4
DOCKED: ENDBRANCH   2   3
DOCKED: ENDBRANCH   1   2
DOCKED: BRANCH   1   6
DOCKED: ATOM      6  C9  UNL     1      -1.462  -3.781  -0.142 -0.40 -0.19    +0.236 C 
DOCKED: BRANCH   6   7
DOCKED: ATOM      7  N10 UNL     1      -1.235  -4.018   1.304 -0.48 +0.07    -0.079 N 
DOCKED: ATOM      8  C2  UNL     1      -2.167  -5.119   1.831 -0.30 -0.32    +0.271 C 
DOCKED: ATOM      9  C3  UNL     1       0.213  -4.455   1.565 -0.32 -0.25    +0.271 C 
DOCKED: ATOM     10  C4  UNL     1      -1.500  -2.742   2.115 -0.47 -0.16    +0.271 C 
DOCKED: ENDBRANCH   6   7
DOCKED: ENDBRANCH   1   6
DOCKED: TORSDOF 5
DOCKED: TER
DOCKED: ENDMDL
________________________________________________________________________________


	BEGINNING GENETIC ALGORITHM DOCKING 18 of 50
Run: 18 Seed: 1465201941 1204104791 [ Run 18 of 50 GA/GALS ]
Beginning LAMARCKIAN GENETIC ALGORITHM (LGA), with a maximum of 2500000 energy evaluations.

Final-Value: -8.104


	FINAL GENETIC ALGORITHM DOCKED STATE
	_______________________________________________


Detailed state:  trans -1.279 -2.431 -0.594 quatxyzw -0.457175 0.191642 0.262358 0.827908 center 0.878 -1.011 5.777 ntor 5 156.8091 105.4505 100.7587 -178.0837 -67.9257
State:	 -1.279  -2.431  -0.594  -0.815  0.342  0.468 68.231    156.81  105.45  100.76 -178.08  -67.93

DOCKED: MODEL       18
DOCKED: USER    Run = 18
DOCKED: USER    DPF = g6_exoOA.dpf
DOCKED: USER  
DOCKED: USER    Estimated Free Energy of Binding    =   -6.29 kcal/mol  [=(1)+(2)+(3)-(4)]
DOCKED: USER    Estimated Inhibition Constant, Ki   =   24.35 uM (micromolar)  [Temperature = 298.15 K]
DOCKED: USER    
DOCKED: USER    (1) Final Intermolecular Energy     =   -7.79 kcal/mol
DOCKED: USER        vdW + Hbond + desolv Energy     =   -6.89 kcal/mol
DOCKED: USER        Electrostatic Energy            =   -0.89 kcal/mol
DOCKED: USER    (2) Final Total Internal Energy     =   -0.32 kcal/mol
DOCKED: USER    (3) Torsional Free Energy           =   +1.49 kcal/mol
DOCKED: USER    (4) Unbound System's Energy  [=(2)] =   -0.32 kcal/mol
DOCKED: USER    
DOCKED: USER    
DOCKED: USER    NEWDPF move g6.pdbqt
DOCKED: USER    NEWDPF about 0.878100 -1.010800 5.777500
DOCKED: USER    NEWDPF tran0 -1.279284 -2.431060 -0.593589
DOCKED: USER    NEWDPF quaternion0 -0.457175 0.191642 0.262358 0.827908
DOCKED: USER    NEWDPF axisangle0 -0.815128 0.341691 0.467776 68.231071
DOCKED: USER    NEWDPF quat0 -0.815128 0.341691 0.467776 68.231071
DOCKED: USER    NEWDPF dihe0 156.81 105.45 100.76 -178.08 -67.93 
DOCKED: USER  keepresnum = 1 
DOCKED: USER  
DOCKED: REMARK  5 active torsions:
DOCKED: REMARK  status: ('A' for Active; 'I' for Inactive)
DOCKED: REMARK    1  A    between atoms: C5_5  and  C6_6 
DOCKED: REMARK    2  A    between atoms: C6_6  and  C7_7 
DOCKED: REMARK    3  A    between atoms: C7_7  and  C8_8 
DOCKED: REMARK    4  A    between atoms: C8_8  and  C9_9 
DOCKED: REMARK    5  A    between atoms: C9_9  and  N10_10 
DOCKED: USER                              x       y       z     vdW  Elec       q    Type
DOCKED: USER                           _______ _______ _______ _____ _____    ______ ____
DOCKED: ROOT
DOCKED: ATOM      1  C8  UNL     1      -1.422  -2.374  -0.545 -0.81 -0.02    +0.028 C 
DOCKED: ENDROOT
DOCKED: BRANCH   1   2
DOCKED: ATOM      2  C7  UNL     1      -0.187  -1.725  -1.171 -0.88 -0.00    +0.002 C 
DOCKED: BRANCH   2   3
DOCKED: ATOM      3  C6  UNL     1       0.900  -1.472  -0.124 -0.96 +0.00    -0.000 C 
DOCKED: BRANCH   3   4
DOCKED: ATOM      4  C5  UNL     1       0.559  -0.265   0.750 -1.11 +0.00    -0.005 C 
DOCKED: ATOM      5  C1  UNL     1      -0.376   0.695   0.033 -1.20 -0.00    +0.005 C 
DOCKED: ENDBRANCH   3   4
DOCKED: ENDBRANCH   2   3
DOCKED: ENDBRANCH   1   2
DOCKED: BRANCH   1   6
DOCKED: ATOM      6  C9  UNL     1      -1.195  -3.859  -0.303 -0.36 -0.19    +0.236 C 
DOCKED: BRANCH   6   7
DOCKED: ATOM      7  N10 UNL     1      -1.192  -4.118   1.157 -0.45 +0.07    -0.079 N 
DOCKED: ATOM      8  C2  UNL     1      -2.253  -5.164   1.530 -0.31 -0.33    +0.271 C 
DOCKED: ATOM      9  C3  UNL     1       0.175  -4.643   1.617 -0.31 -0.26    +0.271 C 
DOCKED: ATOM     10  C4  UNL     1      -1.496  -2.832   1.940 -0.49 -0.16    +0.271 C 
DOCKED: ENDBRANCH   6   7
DOCKED: ENDBRANCH   1   6
DOCKED: TORSDOF 5
DOCKED: TER
DOCKED: ENDMDL
________________________________________________________________________________


	BEGINNING GENETIC ALGORITHM DOCKING 19 of 50
Run: 19 Seed: 293451283 267709607 [ Run 19 of 50 GA/GALS ]
Beginning LAMARCKIAN GENETIC ALGORITHM (LGA), with a maximum of 2500000 energy evaluations.

Final-Value: -8.150


	FINAL GENETIC ALGORITHM DOCKED STATE
	_______________________________________________


Detailed state:  trans -1.406 -2.284 -0.309 quatxyzw -0.388979 0.083114 0.458971 0.794439 center 0.878 -1.011 5.777 ntor 5 91.1476 151.3555 66.3848 -162.8115 -64.9596
State:	 -1.406  -2.284  -0.309  -0.640  0.137  0.756 74.795     91.15  151.36   66.38 -162.81  -64.96

DOCKED: MODEL       19
DOCKED: USER    Run = 19
DOCKED: USER    DPF = g6_exoOA.dpf
DOCKED: USER  
DOCKED: USER    Estimated Free Energy of Binding    =   -6.32 kcal/mol  [=(1)+(2)+(3)-(4)]
DOCKED: USER    Estimated Inhibition Constant, Ki   =   23.17 uM (micromolar)  [Temperature = 298.15 K]
DOCKED: USER    
DOCKED: USER    (1) Final Intermolecular Energy     =   -7.81 kcal/mol
DOCKED: USER        vdW + Hbond + desolv Energy     =   -6.93 kcal/mol
DOCKED: USER        Electrostatic Energy            =   -0.88 kcal/mol
DOCKED: USER    (2) Final Total Internal Energy     =   -0.33 kcal/mol
DOCKED: USER    (3) Torsional Free Energy           =   +1.49 kcal/mol
DOCKED: USER    (4) Unbound System's Energy  [=(2)] =   -0.33 kcal/mol
DOCKED: USER    
DOCKED: USER    
DOCKED: USER    NEWDPF move g6.pdbqt
DOCKED: USER    NEWDPF about 0.878100 -1.010800 5.777500
DOCKED: USER    NEWDPF tran0 -1.405516 -2.284283 -0.309150
DOCKED: USER    NEWDPF quaternion0 -0.388979 0.083114 0.458971 0.794439
DOCKED: USER    NEWDPF axisangle0 -0.640458 0.136849 0.755702 74.795450
DOCKED: USER    NEWDPF quat0 -0.640458 0.136849 0.755702 74.795450
DOCKED: USER    NEWDPF dihe0 91.15 151.36 66.38 -162.81 -64.96 
DOCKED: USER  keepresnum = 1 
DOCKED: USER  
DOCKED: REMARK  5 active torsions:
DOCKED: REMARK  status: ('A' for Active; 'I' for Inactive)
DOCKED: REMARK    1  A    between atoms: C5_5  and  C6_6 
DOCKED: REMARK    2  A    between atoms: C6_6  and  C7_7 
DOCKED: REMARK    3  A    between atoms: C7_7  and  C8_8 
DOCKED: REMARK    4  A    between atoms: C8_8  and  C9_9 
DOCKED: REMARK    5  A    between atoms: C9_9  and  N10_10 
DOCKED: USER                              x       y       z     vdW  Elec       q    Type
DOCKED: USER                           _______ _______ _______ _____ _____    ______ ____
DOCKED: ROOT
DOCKED: ATOM      1  C8  UNL     1      -1.499  -2.198  -0.211 -0.83 -0.02    +0.028 C 
DOCKED: ENDROOT
DOCKED: BRANCH   1   2
DOCKED: ATOM      2  C7  UNL     1      -0.451  -1.824  -1.259 -0.82 -0.00    +0.002 C 
DOCKED: BRANCH   2   3
DOCKED: ATOM      3  C6  UNL     1       0.761  -1.148  -0.617 -1.01 +0.00    -0.000 C 
DOCKED: BRANCH   3   4
DOCKED: ATOM      4  C5  UNL     1       0.366  -0.377   0.643 -1.18 +0.00    -0.005 C 
DOCKED: ATOM      5  C1  UNL     1      -0.005   1.062   0.323 -1.13 -0.00    +0.005 C 
DOCKED: ENDBRANCH   3   4
DOCKED: ENDBRANCH   2   3
DOCKED: ENDBRANCH   1   2
DOCKED: BRANCH   1   6
DOCKED: ATOM      6  C9  UNL     1      -1.613  -3.709  -0.067 -0.42 -0.19    +0.236 C 
DOCKED: BRANCH   6   7
DOCKED: ATOM      7  N10 UNL     1      -1.216  -4.098   1.307 -0.47 +0.07    -0.079 N 
DOCKED: ATOM      8  C2  UNL     1      -2.156  -5.177   1.863 -0.30 -0.33    +0.271 C 
DOCKED: ATOM      9  C3  UNL     1       0.214  -4.655   1.326 -0.28 -0.25    +0.271 C 
DOCKED: ATOM     10  C4  UNL     1      -1.268  -2.889   2.253 -0.50 -0.16    +0.271 C 
DOCKED: ENDBRANCH   6   7
DOCKED: ENDBRANCH   1   6
DOCKED: TORSDOF 5
DOCKED: TER
DOCKED: ENDMDL
________________________________________________________________________________


	BEGINNING GENETIC ALGORITHM DOCKING 20 of 50
Run: 20 Seed: 1551736229 267301784 [ Run 20 of 50 GA/GALS ]
Beginning LAMARCKIAN GENETIC ALGORITHM (LGA), with a maximum of 2500000 energy evaluations.

Final-Value: -8.127


	FINAL GENETIC ALGORITHM DOCKED STATE
	_______________________________________________


Detailed state:  trans 0.906 -2.426 -0.922 quatxyzw -0.214694 0.626886 -0.723544 -0.193403 center 0.878 -1.011 5.777 ntor 5 -135.3738 -93.8378 -122.2360 58.7717 59.4426
State:	  0.906  -2.426  -0.922  -0.219  0.639 -0.737 -157.697   -135.37  -93.84 -122.24   58.77   59.44

DOCKED: MODEL       20
DOCKED: USER    Run = 20
DOCKED: USER    DPF = g6_exoOA.dpf
DOCKED: USER  
DOCKED: USER    Estimated Free Energy of Binding    =   -6.28 kcal/mol  [=(1)+(2)+(3)-(4)]
DOCKED: USER    Estimated Inhibition Constant, Ki   =   24.88 uM (micromolar)  [Temperature = 298.15 K]
DOCKED: USER    
DOCKED: USER    (1) Final Intermolecular Energy     =   -7.77 kcal/mol
DOCKED: USER        vdW + Hbond + desolv Energy     =   -6.94 kcal/mol
DOCKED: USER        Electrostatic Energy            =   -0.83 kcal/mol
DOCKED: USER    (2) Final Total Internal Energy     =   -0.35 kcal/mol
DOCKED: USER    (3) Torsional Free Energy           =   +1.49 kcal/mol
DOCKED: USER    (4) Unbound System's Energy  [=(2)] =   -0.35 kcal/mol
DOCKED: USER    
DOCKED: USER    
DOCKED: USER    NEWDPF move g6.pdbqt
DOCKED: USER    NEWDPF about 0.878100 -1.010800 5.777500
DOCKED: USER    NEWDPF tran0 0.906085 -2.425540 -0.921609
DOCKED: USER    NEWDPF quaternion0 -0.214694 0.626886 -0.723544 -0.193403
DOCKED: USER    NEWDPF axisangle0 -0.218825 0.638949 -0.737468 -157.697132
DOCKED: USER    NEWDPF quat0 -0.218825 0.638949 -0.737468 -157.697132
DOCKED: USER    NEWDPF dihe0 -135.37 -93.84 -122.24 58.77 59.44 
DOCKED: USER  keepresnum = 1 
DOCKED: USER  
DOCKED: REMARK  5 active torsions:
DOCKED: REMARK  status: ('A' for Active; 'I' for Inactive)
DOCKED: REMARK    1  A    between atoms: C5_5  and  C6_6 
DOCKED: REMARK    2  A    between atoms: C6_6  and  C7_7 
DOCKED: REMARK    3  A    between atoms: C7_7  and  C8_8 
DOCKED: REMARK    4  A    between atoms: C8_8  and  C9_9 
DOCKED: REMARK    5  A    between atoms: C9_9  and  N10_10 
DOCKED: USER                              x       y       z     vdW  Elec       q    Type
DOCKED: USER                           _______ _______ _______ _____ _____    ______ ____
DOCKED: ROOT
DOCKED: ATOM      1  C8  UNL     1       1.062  -2.406  -0.953 -0.80 -0.02    +0.028 C 
DOCKED: ENDROOT
DOCKED: BRANCH   1   2
DOCKED: ATOM      2  C7  UNL     1      -0.170  -1.527  -1.162 -0.90 -0.00    +0.002 C 
DOCKED: BRANCH   2   3
DOCKED: ATOM      3  C6  UNL     1      -0.914  -1.288   0.153 -1.00 +0.00    -0.000 C 
DOCKED: BRANCH   3   4
DOCKED: ATOM      4  C5  UNL     1      -0.311  -0.116   0.928 -1.13 +0.00    -0.005 C 
DOCKED: ATOM      5  C1  UNL     1       0.001   1.056   0.011 -1.14 -0.00    +0.005 C 
DOCKED: ENDBRANCH   3   4
DOCKED: ENDBRANCH   2   3
DOCKED: ENDBRANCH   1   2
DOCKED: BRANCH   1   6
DOCKED: ATOM      6  C9  UNL     1       0.677  -3.758  -0.370 -0.33 -0.19    +0.236 C 
DOCKED: BRANCH   6   7
DOCKED: ATOM      7  N10 UNL     1       1.330  -3.921   0.951 -0.48 +0.06    -0.079 N 
DOCKED: ATOM      8  C2  UNL     1       2.174  -2.687   1.301 -0.48 -0.16    +0.271 C 
DOCKED: ATOM      9  C3  UNL     1       0.284  -4.113   2.058 -0.38 -0.24    +0.271 C 
DOCKED: ATOM     10  C4  UNL     1       2.256  -5.147   0.954 -0.31 -0.30    +0.271 C 
DOCKED: ENDBRANCH   6   7
DOCKED: ENDBRANCH   1   6
DOCKED: TORSDOF 5
DOCKED: TER
DOCKED: ENDMDL
________________________________________________________________________________


	BEGINNING GENETIC ALGORITHM DOCKING 21 of 50
Run: 21 Seed: 362789026 2117161408 [ Run 21 of 50 GA/GALS ]
Beginning LAMARCKIAN GENETIC ALGORITHM (LGA), with a maximum of 2500000 energy evaluations.

Final-Value: -8.074


	FINAL GENETIC ALGORITHM DOCKED STATE
	_______________________________________________


Detailed state:  trans 0.585 -2.696 1.457 quatxyzw -0.361346 -0.504040 0.780298 -0.080673 center 0.878 -1.011 5.777 ntor 5 -155.5626 -70.9719 116.8232 179.0707 -66.8820
State:	  0.585  -2.696   1.457  -0.363 -0.506  0.783 -170.745   -155.56  -70.97  116.82  179.07  -66.88

DOCKED: MODEL       21
DOCKED: USER    Run = 21
DOCKED: USER    DPF = g6_exoOA.dpf
DOCKED: USER  
DOCKED: USER    Estimated Free Energy of Binding    =   -6.23 kcal/mol  [=(1)+(2)+(3)-(4)]
DOCKED: USER    Estimated Inhibition Constant, Ki   =   27.18 uM (micromolar)  [Temperature = 298.15 K]
DOCKED: USER    
DOCKED: USER    (1) Final Intermolecular Energy     =   -7.72 kcal/mol
DOCKED: USER        vdW + Hbond + desolv Energy     =   -6.87 kcal/mol
DOCKED: USER        Electrostatic Energy            =   -0.85 kcal/mol
DOCKED: USER    (2) Final Total Internal Energy     =   -0.35 kcal/mol
DOCKED: USER    (3) Torsional Free Energy           =   +1.49 kcal/mol
DOCKED: USER    (4) Unbound System's Energy  [=(2)] =   -0.35 kcal/mol
DOCKED: USER    
DOCKED: USER    
DOCKED: USER    NEWDPF move g6.pdbqt
DOCKED: USER    NEWDPF about 0.878100 -1.010800 5.777500
DOCKED: USER    NEWDPF tran0 0.584782 -2.696016 1.456947
DOCKED: USER    NEWDPF quaternion0 -0.361346 -0.504040 0.780298 -0.080673
DOCKED: USER    NEWDPF axisangle0 -0.362527 -0.505688 0.782850 -170.745479
DOCKED: USER    NEWDPF quat0 -0.362527 -0.505688 0.782850 -170.745479
DOCKED: USER    NEWDPF dihe0 -155.56 -70.97 116.82 179.07 -66.88 
DOCKED: USER  keepresnum = 1 
DOCKED: USER  
DOCKED: REMARK  5 active torsions:
DOCKED: REMARK  status: ('A' for Active; 'I' for Inactive)
DOCKED: REMARK    1  A    between atoms: C5_5  and  C6_6 
DOCKED: REMARK    2  A    between atoms: C6_6  and  C7_7 
DOCKED: REMARK    3  A    between atoms: C7_7  and  C8_8 
DOCKED: REMARK    4  A    between atoms: C8_8  and  C9_9 
DOCKED: REMARK    5  A    between atoms: C9_9  and  N10_10 
DOCKED: USER                              x       y       z     vdW  Elec       q    Type
DOCKED: USER                           _______ _______ _______ _____ _____    ______ ____
DOCKED: ROOT
DOCKED: ATOM      1  C8  UNL     1       0.653  -2.829   1.516 -0.74 -0.02    +0.028 C 
DOCKED: ENDROOT
DOCKED: BRANCH   1   2
DOCKED: ATOM      2  C7  UNL     1       1.209  -1.561   0.869 -0.94 -0.00    +0.002 C 
DOCKED: BRANCH   2   3
DOCKED: ATOM      3  C6  UNL     1       0.757  -1.434  -0.587 -0.97 +0.00    -0.000 C 
DOCKED: BRANCH   3   4
DOCKED: ATOM      4  C5  UNL     1      -0.288  -0.331  -0.751 -1.06 +0.00    -0.005 C 
DOCKED: ATOM      5  C1  UNL     1      -0.200   0.691   0.372 -1.23 -0.00    +0.005 C 
DOCKED: ENDBRANCH   3   4
DOCKED: ENDBRANCH   2   3
DOCKED: ENDBRANCH   1   2
DOCKED: BRANCH   1   6
DOCKED: ATOM      6  C9  UNL     1      -0.869  -2.808   1.540 -0.55 -0.14    +0.236 C 
DOCKED: BRANCH   6   7
DOCKED: ATOM      7  N10 UNL     1      -1.383  -3.898   0.678 -0.46 +0.06    -0.079 N 
DOCKED: ATOM      8  C2  UNL     1      -2.248  -4.875   1.487 -0.31 -0.31    +0.271 C 
DOCKED: ATOM      9  C3  UNL     1      -2.242  -3.334  -0.463 -0.44 -0.20    +0.271 C 
DOCKED: ATOM     10  C4  UNL     1      -0.226  -4.692   0.054 -0.16 -0.25    +0.271 C 
DOCKED: ENDBRANCH   6   7
DOCKED: ENDBRANCH   1   6
DOCKED: TORSDOF 5
DOCKED: TER
DOCKED: ENDMDL
________________________________________________________________________________


	BEGINNING GENETIC ALGORITHM DOCKING 22 of 50
Run: 22 Seed: 1061055815 1756011916 [ Run 22 of 50 GA/GALS ]
Beginning LAMARCKIAN GENETIC ALGORITHM (LGA), with a maximum of 2500000 energy evaluations.

Final-Value: -8.195


	FINAL GENETIC ALGORITHM DOCKED STATE
	_______________________________________________


Detailed state:  trans -1.345 -2.666 1.305 quatxyzw -0.788253 0.060131 0.156872 0.591973 center 0.878 -1.011 5.777 ntor 5 -148.2565 -78.3697 -161.2724 -40.3820 59.7711
State:	 -1.345  -2.666   1.305  -0.978  0.075  0.195 107.406   -148.26  -78.37 -161.27  -40.38   59.77

DOCKED: MODEL       22
DOCKED: USER    Run = 22
DOCKED: USER    DPF = g6_exoOA.dpf
DOCKED: USER  
DOCKED: USER    Estimated Free Energy of Binding    =   -6.33 kcal/mol  [=(1)+(2)+(3)-(4)]
DOCKED: USER    Estimated Inhibition Constant, Ki   =   22.82 uM (micromolar)  [Temperature = 298.15 K]
DOCKED: USER    
DOCKED: USER    (1) Final Intermolecular Energy     =   -7.82 kcal/mol
DOCKED: USER        vdW + Hbond + desolv Energy     =   -6.97 kcal/mol
DOCKED: USER        Electrostatic Energy            =   -0.85 kcal/mol
DOCKED: USER    (2) Final Total Internal Energy     =   -0.37 kcal/mol
DOCKED: USER    (3) Torsional Free Energy           =   +1.49 kcal/mol
DOCKED: USER    (4) Unbound System's Energy  [=(2)] =   -0.37 kcal/mol
DOCKED: USER    
DOCKED: USER    
DOCKED: USER    NEWDPF move g6.pdbqt
DOCKED: USER    NEWDPF about 0.878100 -1.010800 5.777500
DOCKED: USER    NEWDPF tran0 -1.345156 -2.665553 1.304593
DOCKED: USER    NEWDPF quaternion0 -0.788253 0.060131 0.156872 0.591973
DOCKED: USER    NEWDPF axisangle0 -0.978033 0.074608 0.194640 107.405708
DOCKED: USER    NEWDPF quat0 -0.978033 0.074608 0.194640 107.405708
DOCKED: USER    NEWDPF dihe0 -148.26 -78.37 -161.27 -40.38 59.77 
DOCKED: USER  keepresnum = 1 
DOCKED: USER  
DOCKED: REMARK  5 active torsions:
DOCKED: REMARK  status: ('A' for Active; 'I' for Inactive)
DOCKED: REMARK    1  A    between atoms: C5_5  and  C6_6 
DOCKED: REMARK    2  A    between atoms: C6_6  and  C7_7 
DOCKED: REMARK    3  A    between atoms: C7_7  and  C8_8 
DOCKED: REMARK    4  A    between atoms: C8_8  and  C9_9 
DOCKED: REMARK    5  A    between atoms: C9_9  and  N10_10 
DOCKED: USER                              x       y       z     vdW  Elec       q    Type
DOCKED: USER                           _______ _______ _______ _____ _____    ______ ____
DOCKED: ROOT
DOCKED: ATOM      1  C8  UNL     1      -1.499  -2.695   1.342 -0.76 -0.02    +0.028 C 
DOCKED: ENDROOT
DOCKED: BRANCH   1   2
DOCKED: ATOM      2  C7  UNL     1      -0.536  -1.555   1.675 -0.89 -0.00    +0.002 C 
DOCKED: BRANCH   2   3
DOCKED: ATOM      3  C6  UNL     1       0.666  -1.547   0.728 -0.97 +0.00    -0.000 C 
DOCKED: BRANCH   3   4
DOCKED: ATOM      4  C5  UNL     1       0.500  -0.498  -0.372 -1.14 +0.00    -0.005 C 
DOCKED: ATOM      5  C1  UNL     1      -0.318   0.689   0.110 -1.21 -0.00    +0.005 C 
DOCKED: ENDBRANCH   3   4
DOCKED: ENDBRANCH   2   3
DOCKED: ENDBRANCH   1   2
DOCKED: BRANCH   1   6
DOCKED: ATOM      6  C9  UNL     1      -0.803  -3.778   0.530 -0.34 -0.19    +0.236 C 
DOCKED: BRANCH   6   7
DOCKED: ATOM      7  N10 UNL     1      -1.467  -3.898  -0.790 -0.47 +0.07    -0.079 N 
DOCKED: ATOM      8  C2  UNL     1      -2.454  -5.075  -0.801 -0.31 -0.30    +0.271 C 
DOCKED: ATOM      9  C3  UNL     1      -2.247  -2.620  -1.127 -0.51 -0.16    +0.271 C 
DOCKED: ATOM     10  C4  UNL     1      -0.434  -4.133  -1.902 -0.36 -0.25    +0.271 C 
DOCKED: ENDBRANCH   6   7
DOCKED: ENDBRANCH   1   6
DOCKED: TORSDOF 5
DOCKED: TER
DOCKED: ENDMDL
________________________________________________________________________________


	BEGINNING GENETIC ALGORITHM DOCKING 23 of 50
Run: 23 Seed: 91278181 439889628 [ Run 23 of 50 GA/GALS ]
Beginning LAMARCKIAN GENETIC ALGORITHM (LGA), with a maximum of 2500000 energy evaluations.

Final-Value: -8.182


	FINAL GENETIC ALGORITHM DOCKED STATE
	_______________________________________________


Detailed state:  trans 1.087 -2.308 1.345 quatxyzw -0.358134 -0.201325 0.591073 0.694148 center 0.878 -1.011 5.777 ntor 5 -146.5626 -103.4856 -112.3310 168.8209 61.8285
State:	  1.087  -2.308   1.345  -0.498 -0.280  0.821 92.081   -146.56 -103.49 -112.33  168.82   61.83

DOCKED: MODEL       23
DOCKED: USER    Run = 23
DOCKED: USER    DPF = g6_exoOA.dpf
DOCKED: USER  
DOCKED: USER    Estimated Free Energy of Binding    =   -6.34 kcal/mol  [=(1)+(2)+(3)-(4)]
DOCKED: USER    Estimated Inhibition Constant, Ki   =   22.57 uM (micromolar)  [Temperature = 298.15 K]
DOCKED: USER    
DOCKED: USER    (1) Final Intermolecular Energy     =   -7.83 kcal/mol
DOCKED: USER        vdW + Hbond + desolv Energy     =   -6.98 kcal/mol
DOCKED: USER        Electrostatic Energy            =   -0.85 kcal/mol
DOCKED: USER    (2) Final Total Internal Energy     =   -0.35 kcal/mol
DOCKED: USER    (3) Torsional Free Energy           =   +1.49 kcal/mol
DOCKED: USER    (4) Unbound System's Energy  [=(2)] =   -0.35 kcal/mol
DOCKED: USER    
DOCKED: USER    
DOCKED: USER    NEWDPF move g6.pdbqt
DOCKED: USER    NEWDPF about 0.878100 -1.010800 5.777500
DOCKED: USER    NEWDPF tran0 1.087480 -2.307968 1.345171
DOCKED: USER    NEWDPF quaternion0 -0.358134 -0.201325 0.591073 0.694148
DOCKED: USER    NEWDPF axisangle0 -0.497524 -0.279683 0.821126 92.081275
DOCKED: USER    NEWDPF quat0 -0.497524 -0.279683 0.821126 92.081275
DOCKED: USER    NEWDPF dihe0 -146.56 -103.49 -112.33 168.82 61.83 
DOCKED: USER  keepresnum = 1 
DOCKED: USER  
DOCKED: REMARK  5 active torsions:
DOCKED: REMARK  status: ('A' for Active; 'I' for Inactive)
DOCKED: REMARK    1  A    between atoms: C5_5  and  C6_6 
DOCKED: REMARK    2  A    between atoms: C6_6  and  C7_7 
DOCKED: REMARK    3  A    between atoms: C7_7  and  C8_8 
DOCKED: REMARK    4  A    between atoms: C8_8  and  C9_9 
DOCKED: REMARK    5  A    between atoms: C9_9  and  N10_10 
DOCKED: USER                              x       y       z     vdW  Elec       q    Type
DOCKED: USER                           _______ _______ _______ _____ _____    ______ ____
DOCKED: ROOT
DOCKED: ATOM      1  C8  UNL     1       1.075  -2.259   1.498 -0.80 -0.01    +0.028 C 
DOCKED: ENDROOT
DOCKED: BRANCH   1   2
DOCKED: ATOM      2  C7  UNL     1       1.467  -1.561   0.195 -0.84 -0.00    +0.002 C 
DOCKED: BRANCH   2   3
DOCKED: ATOM      3  C6  UNL     1       0.281  -1.469  -0.766 -0.97 +0.00    -0.000 C 
DOCKED: BRANCH   3   4
DOCKED: ATOM      4  C5  UNL     1      -0.710  -0.392  -0.325 -1.13 +0.00    -0.005 C 
DOCKED: ATOM      5  C1  UNL     1      -0.005   0.762   0.369 -1.22 -0.00    +0.005 C 
DOCKED: ENDBRANCH   3   4
DOCKED: ENDBRANCH   2   3
DOCKED: ENDBRANCH   1   2
DOCKED: BRANCH   1   6
DOCKED: ATOM      6  C9  UNL     1       0.799  -3.737   1.264 -0.41 -0.18    +0.236 C 
DOCKED: BRANCH   6   7
DOCKED: ATOM      7  N10 UNL     1      -0.624  -4.019   1.569 -0.47 +0.07    -0.079 N 
DOCKED: ATOM      8  C2  UNL     1      -1.406  -4.335   0.286 -0.31 -0.24    +0.271 C 
DOCKED: ATOM      9  C3  UNL     1      -0.752  -5.222   2.513 -0.33 -0.31    +0.271 C 
DOCKED: ATOM     10  C4  UNL     1      -1.287  -2.810   2.246 -0.50 -0.16    +0.271 C 
DOCKED: ENDBRANCH   6   7
DOCKED: ENDBRANCH   1   6
DOCKED: TORSDOF 5
DOCKED: TER
DOCKED: ENDMDL
________________________________________________________________________________


	BEGINNING GENETIC ALGORITHM DOCKING 24 of 50
Run: 24 Seed: 1277292734 1518711666 [ Run 24 of 50 GA/GALS ]
Beginning LAMARCKIAN GENETIC ALGORITHM (LGA), with a maximum of 2500000 energy evaluations.

Final-Value: -8.171


	FINAL GENETIC ALGORITHM DOCKED STATE
	_______________________________________________


Detailed state:  trans 0.239 -2.743 -1.663 quatxyzw -0.288562 0.625174 -0.342306 0.639309 center 0.878 -1.011 5.777 ntor 5 136.7122 82.1474 170.7903 172.0543 -72.8848
State:	  0.239  -2.743  -1.663  -0.375  0.813 -0.445 100.519    136.71   82.15  170.79  172.05  -72.88

DOCKED: MODEL       24
DOCKED: USER    Run = 24
DOCKED: USER    DPF = g6_exoOA.dpf
DOCKED: USER  
DOCKED: USER    Estimated Free Energy of Binding    =   -6.33 kcal/mol  [=(1)+(2)+(3)-(4)]
DOCKED: USER    Estimated Inhibition Constant, Ki   =   23.04 uM (micromolar)  [Temperature = 298.15 K]
DOCKED: USER    
DOCKED: USER    (1) Final Intermolecular Energy     =   -7.82 kcal/mol
DOCKED: USER        vdW + Hbond + desolv Energy     =   -7.03 kcal/mol
DOCKED: USER        Electrostatic Energy            =   -0.79 kcal/mol
DOCKED: USER    (2) Final Total Internal Energy     =   -0.35 kcal/mol
DOCKED: USER    (3) Torsional Free Energy           =   +1.49 kcal/mol
DOCKED: USER    (4) Unbound System's Energy  [=(2)] =   -0.35 kcal/mol
DOCKED: USER    
DOCKED: USER    
DOCKED: USER    NEWDPF move g6.pdbqt
DOCKED: USER    NEWDPF about 0.878100 -1.010800 5.777500
DOCKED: USER    NEWDPF tran0 0.239233 -2.743020 -1.662790
DOCKED: USER    NEWDPF quaternion0 -0.288562 0.625174 -0.342306 0.639309
DOCKED: USER    NEWDPF axisangle0 -0.375267 0.813023 -0.445161 100.519429
DOCKED: USER    NEWDPF quat0 -0.375267 0.813023 -0.445161 100.519429
DOCKED: USER    NEWDPF dihe0 136.71 82.15 170.79 172.05 -72.88 
DOCKED: USER  keepresnum = 1 
DOCKED: USER  
DOCKED: REMARK  5 active torsions:
DOCKED: REMARK  status: ('A' for Active; 'I' for Inactive)
DOCKED: REMARK    1  A    between atoms: C5_5  and  C6_6 
DOCKED: REMARK    2  A    between atoms: C6_6  and  C7_7 
DOCKED: REMARK    3  A    between atoms: C7_7  and  C8_8 
DOCKED: REMARK    4  A    between atoms: C8_8  and  C9_9 
DOCKED: REMARK    5  A    between atoms: C9_9  and  N10_10 
DOCKED: USER                              x       y       z     vdW  Elec       q    Type
DOCKED: USER                           _______ _______ _______ _____ _____    ______ ____
DOCKED: ROOT
DOCKED: ATOM      1  C8  UNL     1       0.178  -2.789  -1.804 -0.74 -0.02    +0.028 C 
DOCKED: ENDROOT
DOCKED: BRANCH   1   2
DOCKED: ATOM      2  C7  UNL     1       0.974  -1.564  -1.354 -0.89 -0.00    +0.002 C 
DOCKED: BRANCH   2   3
DOCKED: ATOM      3  C6  UNL     1       1.095  -1.508   0.170 -0.95 +0.00    -0.000 C 
DOCKED: BRANCH   3   4
DOCKED: ATOM      4  C5  UNL     1       0.072  -0.547   0.775 -1.16 +0.00    -0.005 C 
DOCKED: ATOM      5  C1  UNL     1       0.003   0.756  -0.005 -1.23 -0.00    +0.005 C 
DOCKED: ENDBRANCH   3   4
DOCKED: ENDBRANCH   2   3
DOCKED: ENDBRANCH   1   2
DOCKED: BRANCH   1   6
DOCKED: ATOM      6  C9  UNL     1      -0.111  -3.714  -0.631 -0.32 -0.18    +0.236 C 
DOCKED: BRANCH   6   7
DOCKED: ATOM      7  N10 UNL     1      -1.555  -3.646  -0.302 -0.49 +0.06    -0.079 N 
DOCKED: ATOM      8  C2  UNL     1      -2.248  -4.983  -0.598 -0.33 -0.29    +0.271 C 
DOCKED: ATOM      9  C3  UNL     1      -1.762  -3.321   1.184 -0.41 -0.19    +0.271 C 
DOCKED: ATOM     10  C4  UNL     1      -2.252  -2.555  -1.129 -0.51 -0.16    +0.271 C 
DOCKED: ENDBRANCH   6   7
DOCKED: ENDBRANCH   1   6
DOCKED: TORSDOF 5
DOCKED: TER
DOCKED: ENDMDL
________________________________________________________________________________


	BEGINNING GENETIC ALGORITHM DOCKING 25 of 50
Run: 25 Seed: 2064809557 1359989594 [ Run 25 of 50 GA/GALS ]
Beginning LAMARCKIAN GENETIC ALGORITHM (LGA), with a maximum of 2500000 energy evaluations.

Final-Value: -8.188


	FINAL GENETIC ALGORITHM DOCKED STATE
	_______________________________________________


Detailed state:  trans 1.202 -2.875 1.065 quatxyzw -0.398785 -0.547307 0.682681 0.274541 center 0.878 -1.011 5.777 ntor 5 -140.2864 -61.8601 169.8918 111.7426 62.7445
State:	  1.202  -2.875   1.065  -0.415 -0.569  0.710 148.131   -140.29  -61.86  169.89  111.74   62.74

DOCKED: MODEL       25
DOCKED: USER    Run = 25
DOCKED: USER    DPF = g6_exoOA.dpf
DOCKED: USER  
DOCKED: USER    Estimated Free Energy of Binding    =   -6.35 kcal/mol  [=(1)+(2)+(3)-(4)]
DOCKED: USER    Estimated Inhibition Constant, Ki   =   22.25 uM (micromolar)  [Temperature = 298.15 K]
DOCKED: USER    
DOCKED: USER    (1) Final Intermolecular Energy     =   -7.84 kcal/mol
DOCKED: USER        vdW + Hbond + desolv Energy     =   -6.96 kcal/mol
DOCKED: USER        Electrostatic Energy            =   -0.88 kcal/mol
DOCKED: USER    (2) Final Total Internal Energy     =   -0.35 kcal/mol
DOCKED: USER    (3) Torsional Free Energy           =   +1.49 kcal/mol
DOCKED: USER    (4) Unbound System's Energy  [=(2)] =   -0.35 kcal/mol
DOCKED: USER    
DOCKED: USER    
DOCKED: USER    NEWDPF move g6.pdbqt
DOCKED: USER    NEWDPF about 0.878100 -1.010800 5.777500
DOCKED: USER    NEWDPF tran0 1.202108 -2.874611 1.064634
DOCKED: USER    NEWDPF quaternion0 -0.398785 -0.547307 0.682681 0.274541
DOCKED: USER    NEWDPF axisangle0 -0.414721 -0.569177 0.709961 148.130654
DOCKED: USER    NEWDPF quat0 -0.414721 -0.569177 0.709961 148.130654
DOCKED: USER    NEWDPF dihe0 -140.29 -61.86 169.89 111.74 62.74 
DOCKED: USER  keepresnum = 1 
DOCKED: USER  
DOCKED: REMARK  5 active torsions:
DOCKED: REMARK  status: ('A' for Active; 'I' for Inactive)
DOCKED: REMARK    1  A    between atoms: C5_5  and  C6_6 
DOCKED: REMARK    2  A    between atoms: C6_6  and  C7_7 
DOCKED: REMARK    3  A    between atoms: C7_7  and  C8_8 
DOCKED: REMARK    4  A    between atoms: C8_8  and  C9_9 
DOCKED: REMARK    5  A    between atoms: C9_9  and  N10_10 
DOCKED: USER                              x       y       z     vdW  Elec       q    Type
DOCKED: USER                           _______ _______ _______ _____ _____    ______ ____
DOCKED: ROOT
DOCKED: ATOM      1  C8  UNL     1       1.286  -2.955   1.175 -0.76 -0.02    +0.028 C 
DOCKED: ENDROOT
DOCKED: BRANCH   1   2
DOCKED: ATOM      2  C7  UNL     1       1.412  -1.557   0.571 -0.91 -0.00    +0.002 C 
DOCKED: BRANCH   2   3
DOCKED: ATOM      3  C6  UNL     1       0.505  -1.394  -0.650 -0.99 +0.00    -0.000 C 
DOCKED: BRANCH   3   4
DOCKED: ATOM      4  C5  UNL     1      -0.559  -0.322  -0.413 -1.13 +0.00    -0.005 C 
DOCKED: ATOM      5  C1  UNL     1       0.002   0.856   0.368 -1.19 -0.00    +0.005 C 
DOCKED: ENDBRANCH   3   4
DOCKED: ENDBRANCH   2   3
DOCKED: ENDBRANCH   1   2
DOCKED: BRANCH   1   6
DOCKED: ATOM      6  C9  UNL     1       0.144  -3.728   0.531 -0.31 -0.18    +0.236 C 
DOCKED: BRANCH   6   7
DOCKED: ATOM      7  N10 UNL     1      -0.897  -3.996   1.552 -0.48 +0.07    -0.079 N 
DOCKED: ATOM      8  C2  UNL     1      -1.323  -2.698   2.253 -0.50 -0.15    +0.271 C 
DOCKED: ATOM      9  C3  UNL     1      -2.143  -4.622   0.910 -0.34 -0.28    +0.271 C 
DOCKED: ATOM     10  C4  UNL     1      -0.375  -4.966   2.623 -0.34 -0.31    +0.271 C 
DOCKED: ENDBRANCH   6   7
DOCKED: ENDBRANCH   1   6
DOCKED: TORSDOF 5
DOCKED: TER
DOCKED: ENDMDL
________________________________________________________________________________


	BEGINNING GENETIC ALGORITHM DOCKING 26 of 50
Run: 26 Seed: 921882194 1937156357 [ Run 26 of 50 GA/GALS ]
Beginning LAMARCKIAN GENETIC ALGORITHM (LGA), with a maximum of 2500000 energy evaluations.

Final-Value: -8.222


	FINAL GENETIC ALGORITHM DOCKED STATE
	_______________________________________________


Detailed state:  trans -1.615 -2.624 -0.369 quatxyzw -0.450476 0.050876 0.004199 0.891328 center 0.878 -1.011 5.777 ntor 5 152.9952 83.7592 157.2813 -92.5697 -58.8147
State:	 -1.615  -2.624  -0.369  -0.994  0.112  0.009 53.919    153.00   83.76  157.28  -92.57  -58.81

DOCKED: MODEL       26
DOCKED: USER    Run = 26
DOCKED: USER    DPF = g6_exoOA.dpf
DOCKED: USER  
DOCKED: USER    Estimated Free Energy of Binding    =   -6.36 kcal/mol  [=(1)+(2)+(3)-(4)]
DOCKED: USER    Estimated Inhibition Constant, Ki   =   21.72 uM (micromolar)  [Temperature = 298.15 K]
DOCKED: USER    
DOCKED: USER    (1) Final Intermolecular Energy     =   -7.85 kcal/mol
DOCKED: USER        vdW + Hbond + desolv Energy     =   -7.01 kcal/mol
DOCKED: USER        Electrostatic Energy            =   -0.85 kcal/mol
DOCKED: USER    (2) Final Total Internal Energy     =   -0.37 kcal/mol
DOCKED: USER    (3) Torsional Free Energy           =   +1.49 kcal/mol
DOCKED: USER    (4) Unbound System's Energy  [=(2)] =   -0.37 kcal/mol
DOCKED: USER    
DOCKED: USER    
DOCKED: USER    NEWDPF move g6.pdbqt
DOCKED: USER    NEWDPF about 0.878100 -1.010800 5.777500
DOCKED: USER    NEWDPF tran0 -1.614944 -2.623959 -0.369161
DOCKED: USER    NEWDPF quaternion0 -0.450476 0.050876 0.004199 0.891328
DOCKED: USER    NEWDPF axisangle0 -0.993640 0.112219 0.009261 53.918855
DOCKED: USER    NEWDPF quat0 -0.993640 0.112219 0.009261 53.918855
DOCKED: USER    NEWDPF dihe0 153.00 83.76 157.28 -92.57 -58.81 
DOCKED: USER  keepresnum = 1 
DOCKED: USER  
DOCKED: REMARK  5 active torsions:
DOCKED: REMARK  status: ('A' for Active; 'I' for Inactive)
DOCKED: REMARK    1  A    between atoms: C5_5  and  C6_6 
DOCKED: REMARK    2  A    between atoms: C6_6  and  C7_7 
DOCKED: REMARK    3  A    between atoms: C7_7  and  C8_8 
DOCKED: REMARK    4  A    between atoms: C8_8  and  C9_9 
DOCKED: REMARK    5  A    between atoms: C9_9  and  N10_10 
DOCKED: USER                              x       y       z     vdW  Elec       q    Type
DOCKED: USER                           _______ _______ _______ _____ _____    ______ ____
DOCKED: ROOT
DOCKED: ATOM      1  C8  UNL     1      -1.765  -2.652  -0.318 -0.78 -0.02    +0.028 C 
DOCKED: ENDROOT
DOCKED: BRANCH   1   2
DOCKED: ATOM      2  C7  UNL     1      -1.105  -1.488  -1.058 -0.85 -0.00    +0.002 C 
DOCKED: BRANCH   2   3
DOCKED: ATOM      3  C6  UNL     1       0.401  -1.443  -0.794 -0.98 +0.00    -0.000 C 
DOCKED: BRANCH   3   4
DOCKED: ATOM      4  C5  UNL     1       0.743  -0.440   0.308 -1.14 +0.00    -0.005 C 
DOCKED: ATOM      5  C1  UNL     1      -0.273   0.689   0.367 -1.22 -0.00    +0.005 C 
DOCKED: ENDBRANCH   3   4
DOCKED: ENDBRANCH   2   3
DOCKED: ENDBRANCH   1   2
DOCKED: BRANCH   1   6
DOCKED: ATOM      6  C9  UNL     1      -0.744  -3.724   0.034 -0.32 -0.18    +0.236 C 
DOCKED: BRANCH   6   7
DOCKED: ATOM      7  N10 UNL     1      -0.762  -3.949   1.499 -0.47 +0.06    -0.079 N 
DOCKED: ATOM      8  C2  UNL     1       0.612  -4.418   1.998 -0.36 -0.26    +0.271 C 
DOCKED: ATOM      9  C3  UNL     1      -1.124  -2.657   2.246 -0.55 -0.15    +0.271 C 
DOCKED: ATOM     10  C4  UNL     1      -1.796  -5.021   1.875 -0.34 -0.30    +0.271 C 
DOCKED: ENDBRANCH   6   7
DOCKED: ENDBRANCH   1   6
DOCKED: TORSDOF 5
DOCKED: TER
DOCKED: ENDMDL
________________________________________________________________________________


	BEGINNING GENETIC ALGORITHM DOCKING 27 of 50
Run: 27 Seed: 1279880105 472410350 [ Run 27 of 50 GA/GALS ]
Beginning LAMARCKIAN GENETIC ALGORITHM (LGA), with a maximum of 2500000 energy evaluations.

Final-Value: -8.170


	FINAL GENETIC ALGORITHM DOCKED STATE
	_______________________________________________


Detailed state:  trans -1.286 -2.488 -0.980 quatxyzw 0.697315 -0.490686 0.367747 -0.371134 center 0.878 -1.011 5.777 ntor 5 175.0505 -67.9283 -148.2893 -38.5724 59.6244
State:	 -1.286  -2.488  -0.980   0.751 -0.528  0.396 -136.429    175.05  -67.93 -148.29  -38.57   59.62

DOCKED: MODEL       27
DOCKED: USER    Run = 27
DOCKED: USER    DPF = g6_exoOA.dpf
DOCKED: USER  
DOCKED: USER    Estimated Free Energy of Binding    =   -6.32 kcal/mol  [=(1)+(2)+(3)-(4)]
DOCKED: USER    Estimated Inhibition Constant, Ki   =   23.18 uM (micromolar)  [Temperature = 298.15 K]
DOCKED: USER    
DOCKED: USER    (1) Final Intermolecular Energy     =   -7.81 kcal/mol
DOCKED: USER        vdW + Hbond + desolv Energy     =   -6.96 kcal/mol
DOCKED: USER        Electrostatic Energy            =   -0.85 kcal/mol
DOCKED: USER    (2) Final Total Internal Energy     =   -0.36 kcal/mol
DOCKED: USER    (3) Torsional Free Energy           =   +1.49 kcal/mol
DOCKED: USER    (4) Unbound System's Energy  [=(2)] =   -0.36 kcal/mol
DOCKED: USER    
DOCKED: USER    
DOCKED: USER    NEWDPF move g6.pdbqt
DOCKED: USER    NEWDPF about 0.878100 -1.010800 5.777500
DOCKED: USER    NEWDPF tran0 -1.286088 -2.488251 -0.979748
DOCKED: USER    NEWDPF quaternion0 0.697315 -0.490686 0.367747 -0.371134
DOCKED: USER    NEWDPF axisangle0 0.750949 -0.528427 0.396032 -136.428814
DOCKED: USER    NEWDPF quat0 0.750949 -0.528427 0.396032 -136.428814
DOCKED: USER    NEWDPF dihe0 175.05 -67.93 -148.29 -38.57 59.62 
DOCKED: USER  keepresnum = 1 
DOCKED: USER  
DOCKED: REMARK  5 active torsions:
DOCKED: REMARK  status: ('A' for Active; 'I' for Inactive)
DOCKED: REMARK    1  A    between atoms: C5_5  and  C6_6 
DOCKED: REMARK    2  A    between atoms: C6_6  and  C7_7 
DOCKED: REMARK    3  A    between atoms: C7_7  and  C8_8 
DOCKED: REMARK    4  A    between atoms: C8_8  and  C9_9 
DOCKED: REMARK    5  A    between atoms: C9_9  and  N10_10 
DOCKED: USER                              x       y       z     vdW  Elec       q    Type
DOCKED: USER                           _______ _______ _______ _____ _____    ______ ____
DOCKED: ROOT
DOCKED: ATOM      1  C8  UNL     1      -1.340  -2.495  -1.131 -0.80 -0.02    +0.028 C 
DOCKED: ENDROOT
DOCKED: BRANCH   1   2
DOCKED: ATOM      2  C7  UNL     1      -1.491  -1.473  -0.004 -0.87 -0.00    +0.002 C 
DOCKED: BRANCH   2   3
DOCKED: ATOM      3  C6  UNL     1      -0.262  -1.464   0.908 -0.99 +0.00    -0.000 C 
DOCKED: BRANCH   3   4
DOCKED: ATOM      4  C5  UNL     1       0.538  -0.171   0.751 -1.12 +0.00    -0.005 C 
DOCKED: ATOM      5  C1  UNL     1      -0.011   0.690  -0.375 -1.15 -0.00    +0.005 C 
DOCKED: ENDBRANCH   3   4
DOCKED: ENDBRANCH   2   3
DOCKED: ENDBRANCH   1   2
DOCKED: BRANCH   1   6
DOCKED: ATOM      6  C9  UNL     1      -0.546  -3.707  -0.666 -0.34 -0.18    +0.236 C 
DOCKED: BRANCH   6   7
DOCKED: ATOM      7  N10 UNL     1       0.687  -3.821  -1.481 -0.48 +0.07    -0.079 N 
DOCKED: ATOM      8  C2  UNL     1       0.495  -4.826  -2.626 -0.34 -0.30    +0.271 C 
DOCKED: ATOM      9  C3  UNL     1       1.063  -2.466  -2.096 -0.52 -0.16    +0.271 C 
DOCKED: ATOM     10  C4  UNL     1       1.867  -4.298  -0.622 -0.36 -0.25    +0.271 C 
DOCKED: ENDBRANCH   6   7
DOCKED: ENDBRANCH   1   6
DOCKED: TORSDOF 5
DOCKED: TER
DOCKED: ENDMDL
________________________________________________________________________________


	BEGINNING GENETIC ALGORITHM DOCKING 28 of 50
Run: 28 Seed: 1004702074 1193435085 [ Run 28 of 50 GA/GALS ]
Beginning LAMARCKIAN GENETIC ALGORITHM (LGA), with a maximum of 2500000 energy evaluations.

Final-Value: -8.217


	FINAL GENETIC ALGORITHM DOCKED STATE
	_______________________________________________


Detailed state:  trans 1.015 -2.638 1.253 quatxyzw -0.475081 -0.342365 0.668286 0.458779 center 0.878 -1.011 5.777 ntor 5 -130.9536 -91.4381 -150.4764 -163.0004 53.0401
State:	  1.015  -2.638   1.253  -0.535 -0.385  0.752 125.383   -130.95  -91.44 -150.48 -163.00   53.04

DOCKED: MODEL       28
DOCKED: USER    Run = 28
DOCKED: USER    DPF = g6_exoOA.dpf
DOCKED: USER  
DOCKED: USER    Estimated Free Energy of Binding    =   -6.36 kcal/mol  [=(1)+(2)+(3)-(4)]
DOCKED: USER    Estimated Inhibition Constant, Ki   =   21.85 uM (micromolar)  [Temperature = 298.15 K]
DOCKED: USER    
DOCKED: USER    (1) Final Intermolecular Energy     =   -7.85 kcal/mol
DOCKED: USER        vdW + Hbond + desolv Energy     =   -7.03 kcal/mol
DOCKED: USER        Electrostatic Energy            =   -0.82 kcal/mol
DOCKED: USER    (2) Final Total Internal Energy     =   -0.37 kcal/mol
DOCKED: USER    (3) Torsional Free Energy           =   +1.49 kcal/mol
DOCKED: USER    (4) Unbound System's Energy  [=(2)] =   -0.37 kcal/mol
DOCKED: USER    
DOCKED: USER    
DOCKED: USER    NEWDPF move g6.pdbqt
DOCKED: USER    NEWDPF about 0.878100 -1.010800 5.777500
DOCKED: USER    NEWDPF tran0 1.014910 -2.637997 1.252913
DOCKED: USER    NEWDPF quaternion0 -0.475081 -0.342365 0.668286 0.458779
DOCKED: USER    NEWDPF axisangle0 -0.534669 -0.385307 0.752108 125.383322
DOCKED: USER    NEWDPF quat0 -0.534669 -0.385307 0.752108 125.383322
DOCKED: USER    NEWDPF dihe0 -130.95 -91.44 -150.48 -163.00 53.04 
DOCKED: USER  keepresnum = 1 
DOCKED: USER  
DOCKED: REMARK  5 active torsions:
DOCKED: REMARK  status: ('A' for Active; 'I' for Inactive)
DOCKED: REMARK    1  A    between atoms: C5_5  and  C6_6 
DOCKED: REMARK    2  A    between atoms: C6_6  and  C7_7 
DOCKED: REMARK    3  A    between atoms: C7_7  and  C8_8 
DOCKED: REMARK    4  A    between atoms: C8_8  and  C9_9 
DOCKED: REMARK    5  A    between atoms: C9_9  and  N10_10 
DOCKED: USER                              x       y       z     vdW  Elec       q    Type
DOCKED: USER                           _______ _______ _______ _____ _____    ______ ____
DOCKED: ROOT
DOCKED: ATOM      1  C8  UNL     1       1.040  -2.666   1.409 -0.78 -0.02    +0.028 C 
DOCKED: ENDROOT
DOCKED: BRANCH   1   2
DOCKED: ATOM      2  C7  UNL     1       1.499  -1.564   0.454 -0.89 -0.00    +0.002 C 
DOCKED: BRANCH   2   3
DOCKED: ATOM      3  C6  UNL     1       0.489  -1.349  -0.674 -1.00 +0.00    -0.000 C 
DOCKED: BRANCH   3   4
DOCKED: ATOM      4  C5  UNL     1      -0.597  -0.353  -0.266 -1.15 +0.00    -0.005 C 
DOCKED: ATOM      5  C1  UNL     1       0.001   0.894   0.366 -1.18 -0.00    +0.005 C 
DOCKED: ENDBRANCH   3   4
DOCKED: ENDBRANCH   2   3
DOCKED: ENDBRANCH   1   2
DOCKED: BRANCH   1   6
DOCKED: ATOM      6  C9  UNL     1       0.218  -3.717   0.676 -0.33 -0.18    +0.236 C 
DOCKED: BRANCH   6   7
DOCKED: ATOM      7  N10 UNL     1      -1.091  -3.869   1.353 -0.49 +0.06    -0.079 N 
DOCKED: ATOM      8  C2  UNL     1      -2.228  -3.990   0.327 -0.38 -0.24    +0.271 C 
DOCKED: ATOM      9  C3  UNL     1      -1.109  -5.126   2.234 -0.34 -0.30    +0.271 C 
DOCKED: ATOM     10  C4  UNL     1      -1.387  -2.656   2.249 -0.49 -0.15    +0.271 C 
DOCKED: ENDBRANCH   6   7
DOCKED: ENDBRANCH   1   6
DOCKED: TORSDOF 5
DOCKED: TER
DOCKED: ENDMDL
________________________________________________________________________________


	BEGINNING GENETIC ALGORITHM DOCKING 29 of 50
Run: 29 Seed: 594296222 1509018751 [ Run 29 of 50 GA/GALS ]
Beginning LAMARCKIAN GENETIC ALGORITHM (LGA), with a maximum of 2500000 energy evaluations.

Final-Value: -8.182


	FINAL GENETIC ALGORITHM DOCKED STATE
	_______________________________________________


Detailed state:  trans -1.399 -2.246 -0.369 quatxyzw 0.389229 -0.147870 -0.431611 -0.800217 center 0.878 -1.011 5.777 ntor 5 98.7149 146.3087 70.8726 -152.1581 -79.2582
State:	 -1.399  -2.246  -0.369   0.649 -0.247 -0.720 -73.698     98.71  146.31   70.87 -152.16  -79.26

DOCKED: MODEL       29
DOCKED: USER    Run = 29
DOCKED: USER    DPF = g6_exoOA.dpf
DOCKED: USER  
DOCKED: USER    Estimated Free Energy of Binding    =   -6.36 kcal/mol  [=(1)+(2)+(3)-(4)]
DOCKED: USER    Estimated Inhibition Constant, Ki   =   21.68 uM (micromolar)  [Temperature = 298.15 K]
DOCKED: USER    
DOCKED: USER    (1) Final Intermolecular Energy     =   -7.85 kcal/mol
DOCKED: USER        vdW + Hbond + desolv Energy     =   -7.01 kcal/mol
DOCKED: USER        Electrostatic Energy            =   -0.84 kcal/mol
DOCKED: USER    (2) Final Total Internal Energy     =   -0.33 kcal/mol
DOCKED: USER    (3) Torsional Free Energy           =   +1.49 kcal/mol
DOCKED: USER    (4) Unbound System's Energy  [=(2)] =   -0.33 kcal/mol
DOCKED: USER    
DOCKED: USER    
DOCKED: USER    NEWDPF move g6.pdbqt
DOCKED: USER    NEWDPF about 0.878100 -1.010800 5.777500
DOCKED: USER    NEWDPF tran0 -1.398536 -2.245527 -0.369098
DOCKED: USER    NEWDPF quaternion0 0.389229 -0.147870 -0.431611 -0.800217
DOCKED: USER    NEWDPF axisangle0 0.649029 -0.246568 -0.719699 -73.698371
DOCKED: USER    NEWDPF quat0 0.649029 -0.246568 -0.719699 -73.698371
DOCKED: USER    NEWDPF dihe0 98.71 146.31 70.87 -152.16 -79.26 
DOCKED: USER  keepresnum = 1 
DOCKED: USER  
DOCKED: REMARK  5 active torsions:
DOCKED: REMARK  status: ('A' for Active; 'I' for Inactive)
DOCKED: REMARK    1  A    between atoms: C5_5  and  C6_6 
DOCKED: REMARK    2  A    between atoms: C6_6  and  C7_7 
DOCKED: REMARK    3  A    between atoms: C7_7  and  C8_8 
DOCKED: REMARK    4  A    between atoms: C8_8  and  C9_9 
DOCKED: REMARK    5  A    between atoms: C9_9  and  N10_10 
DOCKED: USER                              x       y       z     vdW  Elec       q    Type
DOCKED: USER                           _______ _______ _______ _____ _____    ______ ____
DOCKED: ROOT
DOCKED: ATOM      1  C8  UNL     1      -1.503  -2.153  -0.289 -0.84 -0.01    +0.028 C 
DOCKED: ENDROOT
DOCKED: BRANCH   1   2
DOCKED: ATOM      2  C7  UNL     1      -0.332  -1.848  -1.223 -0.85 -0.00    +0.002 C 
DOCKED: BRANCH   2   3
DOCKED: ATOM      3  C6  UNL     1       0.840  -1.227  -0.462 -0.98 +0.00    -0.000 C 
DOCKED: BRANCH   3   4
DOCKED: ATOM      4  C5  UNL     1       0.351  -0.319   0.668 -1.18 +0.00    -0.005 C 
DOCKED: ATOM      5  C1  UNL     1      -0.005   1.066   0.154 -1.13 -0.00    +0.005 C 
DOCKED: ENDBRANCH   3   4
DOCKED: ENDBRANCH   2   3
DOCKED: ENDBRANCH   1   2
DOCKED: BRANCH   1   6
DOCKED: ATOM      6  C9  UNL     1      -1.642  -3.651  -0.059 -0.42 -0.18    +0.236 C 
DOCKED: BRANCH   6   7
DOCKED: ATOM      7  N10 UNL     1      -1.090  -3.991   1.275 -0.47 +0.07    -0.079 N 
DOCKED: ATOM      8  C2  UNL     1      -1.827  -5.193   1.882 -0.33 -0.31    +0.271 C 
DOCKED: ATOM      9  C3  UNL     1       0.400  -4.346   1.175 -0.29 -0.24    +0.271 C 
DOCKED: ATOM     10  C4  UNL     1      -1.233  -2.807   2.242 -0.51 -0.16    +0.271 C 
DOCKED: ENDBRANCH   6   7
DOCKED: ENDBRANCH   1   6
DOCKED: TORSDOF 5
DOCKED: TER
DOCKED: ENDMDL
________________________________________________________________________________


	BEGINNING GENETIC ALGORITHM DOCKING 30 of 50
Run: 30 Seed: 1139773615 847402577 [ Run 30 of 50 GA/GALS ]
Beginning LAMARCKIAN GENETIC ALGORITHM (LGA), with a maximum of 2500000 energy evaluations.

Final-Value: -8.145


	FINAL GENETIC ALGORITHM DOCKED STATE
	_______________________________________________


Detailed state:  trans 0.933 -2.842 -1.265 quatxyzw -0.179819 0.590836 -0.773155 0.144258 center 0.878 -1.011 5.777 ntor 5 -143.0561 -68.1405 171.1760 -144.2795 69.6192
State:	  0.933  -2.842  -1.265  -0.182  0.597 -0.781 163.411   -143.06  -68.14  171.18 -144.28   69.62

DOCKED: MODEL       30
DOCKED: USER    Run = 30
DOCKED: USER    DPF = g6_exoOA.dpf
DOCKED: USER  
DOCKED: USER    Estimated Free Energy of Binding    =   -6.32 kcal/mol  [=(1)+(2)+(3)-(4)]
DOCKED: USER    Estimated Inhibition Constant, Ki   =   23.33 uM (micromolar)  [Temperature = 298.15 K]
DOCKED: USER    
DOCKED: USER    (1) Final Intermolecular Energy     =   -7.81 kcal/mol
DOCKED: USER        vdW + Hbond + desolv Energy     =   -6.99 kcal/mol
DOCKED: USER        Electrostatic Energy            =   -0.82 kcal/mol
DOCKED: USER    (2) Final Total Internal Energy     =   -0.33 kcal/mol
DOCKED: USER    (3) Torsional Free Energy           =   +1.49 kcal/mol
DOCKED: USER    (4) Unbound System's Energy  [=(2)] =   -0.33 kcal/mol
DOCKED: USER    
DOCKED: USER    
DOCKED: USER    NEWDPF move g6.pdbqt
DOCKED: USER    NEWDPF about 0.878100 -1.010800 5.777500
DOCKED: USER    NEWDPF tran0 0.932937 -2.841771 -1.264880
DOCKED: USER    NEWDPF quaternion0 -0.179819 0.590836 -0.773155 0.144258
DOCKED: USER    NEWDPF axisangle0 -0.181719 0.597081 -0.781327 163.411427
DOCKED: USER    NEWDPF quat0 -0.181719 0.597081 -0.781327 163.411427
DOCKED: USER    NEWDPF dihe0 -143.06 -68.14 171.18 -144.28 69.62 
DOCKED: USER  keepresnum = 1 
DOCKED: USER  
DOCKED: REMARK  5 active torsions:
DOCKED: REMARK  status: ('A' for Active; 'I' for Inactive)
DOCKED: REMARK    1  A    between atoms: C5_5  and  C6_6 
DOCKED: REMARK    2  A    between atoms: C6_6  and  C7_7 
DOCKED: REMARK    3  A    between atoms: C7_7  and  C8_8 
DOCKED: REMARK    4  A    between atoms: C8_8  and  C9_9 
DOCKED: REMARK    5  A    between atoms: C9_9  and  N10_10 
DOCKED: USER                              x       y       z     vdW  Elec       q    Type
DOCKED: USER                           _______ _______ _______ _____ _____    ______ ____
DOCKED: ROOT
DOCKED: ATOM      1  C8  UNL     1       1.055  -2.915  -1.339 -0.75 -0.02    +0.028 C 
DOCKED: ENDROOT
DOCKED: BRANCH   1   2
DOCKED: ATOM      2  C7  UNL     1       0.396  -1.546  -1.503 -0.89 -0.00    +0.002 C 
DOCKED: BRANCH   2   3
DOCKED: ATOM      3  C6  UNL     1      -0.896  -1.449  -0.690 -0.96 +0.00    -0.000 C 
DOCKED: BRANCH   3   4
DOCKED: ATOM      4  C5  UNL     1      -0.740  -0.489   0.490 -1.13 +0.00    -0.005 C 
DOCKED: ATOM      5  C1  UNL     1       0.154   0.688   0.135 -1.22 -0.00    +0.005 C 
DOCKED: ENDBRANCH   3   4
DOCKED: ENDBRANCH   2   3
DOCKED: ENDBRANCH   1   2
DOCKED: BRANCH   1   6
DOCKED: ATOM      6  C9  UNL     1       0.345  -3.740  -0.275 -0.30 -0.18    +0.236 C 
DOCKED: BRANCH   6   7
DOCKED: ATOM      7  N10 UNL     1       1.212  -3.837   0.923 -0.47 +0.06    -0.079 N 
DOCKED: ATOM      8  C2  UNL     1       0.380  -4.134   2.179 -0.38 -0.24    +0.271 C 
DOCKED: ATOM      9  C3  UNL     1       2.246  -4.960   0.760 -0.33 -0.29    +0.271 C 
DOCKED: ATOM     10  C4  UNL     1       1.971  -2.522   1.156 -0.54 -0.15    +0.271 C 
DOCKED: ENDBRANCH   6   7
DOCKED: ENDBRANCH   1   6
DOCKED: TORSDOF 5
DOCKED: TER
DOCKED: ENDMDL
________________________________________________________________________________


	BEGINNING GENETIC ALGORITHM DOCKING 31 of 50
Run: 31 Seed: 188345200 56304867 [ Run 31 of 50 GA/GALS ]
Beginning LAMARCKIAN GENETIC ALGORITHM (LGA), with a maximum of 2500000 energy evaluations.

Final-Value: -8.160


	FINAL GENETIC ALGORITHM DOCKED STATE
	_______________________________________________


Detailed state:  trans 1.088 -2.333 0.976 quatxyzw 0.269128 0.257415 -0.649907 -0.662517 center 0.878 -1.011 5.777 ntor 5 -118.8310 -114.3669 -100.8208 165.9586 68.1233
State:	  1.088  -2.333   0.976   0.359  0.344 -0.868 -97.016   -118.83 -114.37 -100.82  165.96   68.12

DOCKED: MODEL       31
DOCKED: USER    Run = 31
DOCKED: USER    DPF = g6_exoOA.dpf
DOCKED: USER  
DOCKED: USER    Estimated Free Energy of Binding    =   -6.34 kcal/mol  [=(1)+(2)+(3)-(4)]
DOCKED: USER    Estimated Inhibition Constant, Ki   =   22.46 uM (micromolar)  [Temperature = 298.15 K]
DOCKED: USER    
DOCKED: USER    (1) Final Intermolecular Energy     =   -7.83 kcal/mol
DOCKED: USER        vdW + Hbond + desolv Energy     =   -7.00 kcal/mol
DOCKED: USER        Electrostatic Energy            =   -0.83 kcal/mol
DOCKED: USER    (2) Final Total Internal Energy     =   -0.33 kcal/mol
DOCKED: USER    (3) Torsional Free Energy           =   +1.49 kcal/mol
DOCKED: USER    (4) Unbound System's Energy  [=(2)] =   -0.33 kcal/mol
DOCKED: USER    
DOCKED: USER    
DOCKED: USER    NEWDPF move g6.pdbqt
DOCKED: USER    NEWDPF about 0.878100 -1.010800 5.777500
DOCKED: USER    NEWDPF tran0 1.087934 -2.333369 0.976377
DOCKED: USER    NEWDPF quaternion0 0.269128 0.257415 -0.649907 -0.662517
DOCKED: USER    NEWDPF axisangle0 0.359293 0.343656 -0.867645 -97.015793
DOCKED: USER    NEWDPF quat0 0.359293 0.343656 -0.867645 -97.015793
DOCKED: USER    NEWDPF dihe0 -118.83 -114.37 -100.82 165.96 68.12 
DOCKED: USER  keepresnum = 1 
DOCKED: USER  
DOCKED: REMARK  5 active torsions:
DOCKED: REMARK  status: ('A' for Active; 'I' for Inactive)
DOCKED: REMARK    1  A    between atoms: C5_5  and  C6_6 
DOCKED: REMARK    2  A    between atoms: C6_6  and  C7_7 
DOCKED: REMARK    3  A    between atoms: C7_7  and  C8_8 
DOCKED: REMARK    4  A    between atoms: C8_8  and  C9_9 
DOCKED: REMARK    5  A    between atoms: C9_9  and  N10_10 
DOCKED: USER                              x       y       z     vdW  Elec       q    Type
DOCKED: USER                           _______ _______ _______ _____ _____    ______ ____
DOCKED: ROOT
DOCKED: ATOM      1  C8  UNL     1       1.114  -2.276   1.124 -0.84 -0.02    +0.028 C 
DOCKED: ENDROOT
DOCKED: BRANCH   1   2
DOCKED: ATOM      2  C7  UNL     1       1.210  -1.668  -0.275 -0.86 -0.00    +0.002 C 
DOCKED: BRANCH   2   3
DOCKED: ATOM      3  C6  UNL     1      -0.172  -1.306  -0.822 -0.98 +0.00    -0.000 C 
DOCKED: BRANCH   3   4
DOCKED: ATOM      4  C5  UNL     1      -0.832  -0.211   0.017 -1.11 +0.00    -0.005 C 
DOCKED: ATOM      5  C1  UNL     1       0.004   1.059   0.032 -1.13 -0.00    +0.005 C 
DOCKED: ENDBRANCH   3   4
DOCKED: ENDBRANCH   2   3
DOCKED: ENDBRANCH   1   2
DOCKED: BRANCH   1   6
DOCKED: ATOM      6  C9  UNL     1       0.738  -3.749   1.056 -0.39 -0.18    +0.236 C 
DOCKED: BRANCH   6   7
DOCKED: ATOM      7  N10 UNL     1      -0.644  -3.921   1.565 -0.48 +0.06    -0.079 N 
DOCKED: ATOM      8  C2  UNL     1      -1.618  -4.220   0.415 -0.34 -0.24    +0.271 C 
DOCKED: ATOM      9  C3  UNL     1      -0.717  -5.083   2.564 -0.33 -0.31    +0.271 C 
DOCKED: ATOM     10  C4  UNL     1      -1.126  -2.649   2.278 -0.53 -0.15    +0.271 C 
DOCKED: ENDBRANCH   6   7
DOCKED: ENDBRANCH   1   6
DOCKED: TORSDOF 5
DOCKED: TER
DOCKED: ENDMDL
________________________________________________________________________________


	BEGINNING GENETIC ALGORITHM DOCKING 32 of 50
Run: 32 Seed: 1480258651 1065979892 [ Run 32 of 50 GA/GALS ]
Beginning LAMARCKIAN GENETIC ALGORITHM (LGA), with a maximum of 2500000 energy evaluations.

Final-Value: -8.097


	FINAL GENETIC ALGORITHM DOCKED STATE
	_______________________________________________


Detailed state:  trans -0.231 -2.400 1.738 quatxyzw 0.149211 0.588490 -0.489873 -0.625651 center 0.878 -1.011 5.777 ntor 5 177.7372 -81.7810 36.4353 55.7093 -64.1937
State:	 -0.231  -2.400   1.738   0.191  0.754 -0.628 -102.540    177.74  -81.78   36.44   55.71  -64.19

DOCKED: MODEL       32
DOCKED: USER    Run = 32
DOCKED: USER    DPF = g6_exoOA.dpf
DOCKED: USER  
DOCKED: USER    Estimated Free Energy of Binding    =   -6.28 kcal/mol  [=(1)+(2)+(3)-(4)]
DOCKED: USER    Estimated Inhibition Constant, Ki   =   24.94 uM (micromolar)  [Temperature = 298.15 K]
DOCKED: USER    
DOCKED: USER    (1) Final Intermolecular Energy     =   -7.77 kcal/mol
DOCKED: USER        vdW + Hbond + desolv Energy     =   -6.90 kcal/mol
DOCKED: USER        Electrostatic Energy            =   -0.87 kcal/mol
DOCKED: USER    (2) Final Total Internal Energy     =   -0.33 kcal/mol
DOCKED: USER    (3) Torsional Free Energy           =   +1.49 kcal/mol
DOCKED: USER    (4) Unbound System's Energy  [=(2)] =   -0.33 kcal/mol
DOCKED: USER    
DOCKED: USER    
DOCKED: USER    NEWDPF move g6.pdbqt
DOCKED: USER    NEWDPF about 0.878100 -1.010800 5.777500
DOCKED: USER    NEWDPF tran0 -0.230945 -2.400042 1.737720
DOCKED: USER    NEWDPF quaternion0 0.149211 0.588490 -0.489873 -0.625651
DOCKED: USER    NEWDPF axisangle0 0.191271 0.754375 -0.627960 -102.540001
DOCKED: USER    NEWDPF quat0 0.191271 0.754375 -0.627960 -102.540001
DOCKED: USER    NEWDPF dihe0 177.74 -81.78 36.44 55.71 -64.19 
DOCKED: USER  keepresnum = 1 
DOCKED: USER  
DOCKED: REMARK  5 active torsions:
DOCKED: REMARK  status: ('A' for Active; 'I' for Inactive)
DOCKED: REMARK    1  A    between atoms: C5_5  and  C6_6 
DOCKED: REMARK    2  A    between atoms: C6_6  and  C7_7 
DOCKED: REMARK    3  A    between atoms: C7_7  and  C8_8 
DOCKED: REMARK    4  A    between atoms: C8_8  and  C9_9 
DOCKED: REMARK    5  A    between atoms: C9_9  and  N10_10 
DOCKED: USER                              x       y       z     vdW  Elec       q    Type
DOCKED: USER                           _______ _______ _______ _____ _____    ______ ____
DOCKED: ROOT
DOCKED: ATOM      1  C8  UNL     1      -0.143  -2.374   1.870 -0.78 -0.01    +0.028 C 
DOCKED: ENDROOT
DOCKED: BRANCH   1   2
DOCKED: ATOM      2  C7  UNL     1      -1.023  -1.479   0.998 -0.93 -0.00    +0.002 C 
DOCKED: BRANCH   2   3
DOCKED: ATOM      3  C6  UNL     1      -0.452  -0.063   0.900 -1.11 +0.00    -0.000 C 
DOCKED: BRANCH   3   4
DOCKED: ATOM      4  C5  UNL     1       0.371   0.118  -0.376 -1.19 +0.00    -0.005 C 
DOCKED: ATOM      5  C1  UNL     1       0.474  -1.181  -1.160 -0.96 -0.00    +0.005 C 
DOCKED: ENDBRANCH   3   4
DOCKED: ENDBRANCH   2   3
DOCKED: ENDBRANCH   1   2
DOCKED: BRANCH   1   6
DOCKED: ATOM      6  C9  UNL     1      -0.070  -3.785   1.305 -0.39 -0.19    +0.236 C 
DOCKED: BRANCH   6   7
DOCKED: ATOM      7  N10 UNL     1       1.335  -4.091   0.944 -0.46 +0.07    -0.079 N 
DOCKED: ATOM      8  C2  UNL     1       2.239  -2.873   1.183 -0.46 -0.17    +0.271 C 
DOCKED: ATOM      9  C3  UNL     1       1.874  -5.257   1.784 -0.31 -0.31    +0.271 C 
DOCKED: ATOM     10  C4  UNL     1       1.445  -4.482  -0.538 -0.31 -0.25    +0.271 C 
DOCKED: ENDBRANCH   6   7
DOCKED: ENDBRANCH   1   6
DOCKED: TORSDOF 5
DOCKED: TER
DOCKED: ENDMDL
________________________________________________________________________________


	BEGINNING GENETIC ALGORITHM DOCKING 33 of 50
Run: 33 Seed: 190492444 673526028 [ Run 33 of 50 GA/GALS ]
Beginning LAMARCKIAN GENETIC ALGORITHM (LGA), with a maximum of 2500000 energy evaluations.

Final-Value: -8.190


	FINAL GENETIC ALGORITHM DOCKED STATE
	_______________________________________________


Detailed state:  trans 1.376 -2.310 0.562 quatxyzw -0.248046 0.864513 -0.418051 -0.127764 center 0.878 -1.011 5.777 ntor 5 141.5269 99.4862 109.1781 178.6890 -68.9677
State:	  1.376  -2.310   0.562  -0.250  0.872 -0.422 -165.319    141.53   99.49  109.18  178.69  -68.97

DOCKED: MODEL       33
DOCKED: USER    Run = 33
DOCKED: USER    DPF = g6_exoOA.dpf
DOCKED: USER  
DOCKED: USER    Estimated Free Energy of Binding    =   -6.37 kcal/mol  [=(1)+(2)+(3)-(4)]
DOCKED: USER    Estimated Inhibition Constant, Ki   =   21.31 uM (micromolar)  [Temperature = 298.15 K]
DOCKED: USER    
DOCKED: USER    (1) Final Intermolecular Energy     =   -7.86 kcal/mol
DOCKED: USER        vdW + Hbond + desolv Energy     =   -7.02 kcal/mol
DOCKED: USER        Electrostatic Energy            =   -0.85 kcal/mol
DOCKED: USER    (2) Final Total Internal Energy     =   -0.33 kcal/mol
DOCKED: USER    (3) Torsional Free Energy           =   +1.49 kcal/mol
DOCKED: USER    (4) Unbound System's Energy  [=(2)] =   -0.33 kcal/mol
DOCKED: USER    
DOCKED: USER    
DOCKED: USER    NEWDPF move g6.pdbqt
DOCKED: USER    NEWDPF about 0.878100 -1.010800 5.777500
DOCKED: USER    NEWDPF tran0 1.376188 -2.310382 0.562325
DOCKED: USER    NEWDPF quaternion0 -0.248046 0.864513 -0.418051 -0.127764
DOCKED: USER    NEWDPF axisangle0 -0.250095 0.871657 -0.421506 -165.319199
DOCKED: USER    NEWDPF quat0 -0.250095 0.871657 -0.421506 -165.319199
DOCKED: USER    NEWDPF dihe0 141.53 99.49 109.18 178.69 -68.97 
DOCKED: USER  keepresnum = 1 
DOCKED: USER  
DOCKED: REMARK  5 active torsions:
DOCKED: REMARK  status: ('A' for Active; 'I' for Inactive)
DOCKED: REMARK    1  A    between atoms: C5_5  and  C6_6 
DOCKED: REMARK    2  A    between atoms: C6_6  and  C7_7 
DOCKED: REMARK    3  A    between atoms: C7_7  and  C8_8 
DOCKED: REMARK    4  A    between atoms: C8_8  and  C9_9 
DOCKED: REMARK    5  A    between atoms: C9_9  and  N10_10 
DOCKED: USER                              x       y       z     vdW  Elec       q    Type
DOCKED: USER                           _______ _______ _______ _____ _____    ______ ____
DOCKED: ROOT
DOCKED: ATOM      1  C8  UNL     1       1.516  -2.262   0.500 -0.83 -0.02    +0.028 C 
DOCKED: ENDROOT
DOCKED: BRANCH   1   2
DOCKED: ATOM      2  C7  UNL     1       0.432  -1.563   1.321 -0.89 -0.00    +0.002 C 
DOCKED: BRANCH   2   3
DOCKED: ATOM      3  C6  UNL     1      -0.832  -1.330   0.490 -1.00 +0.00    -0.000 C 
DOCKED: BRANCH   3   4
DOCKED: ATOM      4  C5  UNL     1      -0.704  -0.078  -0.377 -1.10 +0.00    -0.005 C 
DOCKED: ATOM      5  C1  UNL     1      -0.006   1.048   0.370 -1.14 -0.00    +0.005 C 
DOCKED: ENDBRANCH   3   4
DOCKED: ENDBRANCH   2   3
DOCKED: ENDBRANCH   1   2
DOCKED: BRANCH   1   6
DOCKED: ATOM      6  C9  UNL     1       1.128  -3.701   0.193 -0.38 -0.18    +0.236 C 
DOCKED: BRANCH   6   7
DOCKED: ATOM      7  N10 UNL     1       0.896  -3.842  -1.264 -0.47 +0.07    -0.079 N 
DOCKED: ATOM      8  C2  UNL     1       1.854  -4.877  -1.873 -0.34 -0.30    +0.271 C 
DOCKED: ATOM      9  C3  UNL     1      -0.541  -4.299  -1.548 -0.33 -0.25    +0.271 C 
DOCKED: ATOM     10  C4  UNL     1       1.121  -2.504  -1.984 -0.54 -0.16    +0.271 C 
DOCKED: ENDBRANCH   6   7
DOCKED: ENDBRANCH   1   6
DOCKED: TORSDOF 5
DOCKED: TER
DOCKED: ENDMDL
________________________________________________________________________________


	BEGINNING GENETIC ALGORITHM DOCKING 34 of 50
Run: 34 Seed: 181041983 1126386199 [ Run 34 of 50 GA/GALS ]
Beginning LAMARCKIAN GENETIC ALGORITHM (LGA), with a maximum of 2500000 energy evaluations.

Final-Value: -8.142


	FINAL GENETIC ALGORITHM DOCKED STATE
	_______________________________________________


Detailed state:  trans 1.116 -2.656 -1.132 quatxyzw -0.167669 0.592048 -0.783683 -0.084898 center 0.878 -1.011 5.777 ntor 5 -151.1308 -83.0930 -151.1141 60.0085 67.8912
State:	  1.116  -2.656  -1.132  -0.168  0.594 -0.787 -170.260   -151.13  -83.09 -151.11   60.01   67.89

DOCKED: MODEL       34
DOCKED: USER    Run = 34
DOCKED: USER    DPF = g6_exoOA.dpf
DOCKED: USER  
DOCKED: USER    Estimated Free Energy of Binding    =   -6.30 kcal/mol  [=(1)+(2)+(3)-(4)]
DOCKED: USER    Estimated Inhibition Constant, Ki   =   24.18 uM (micromolar)  [Temperature = 298.15 K]
DOCKED: USER    
DOCKED: USER    (1) Final Intermolecular Energy     =   -7.79 kcal/mol
DOCKED: USER        vdW + Hbond + desolv Energy     =   -6.99 kcal/mol
DOCKED: USER        Electrostatic Energy            =   -0.79 kcal/mol
DOCKED: USER    (2) Final Total Internal Energy     =   -0.35 kcal/mol
DOCKED: USER    (3) Torsional Free Energy           =   +1.49 kcal/mol
DOCKED: USER    (4) Unbound System's Energy  [=(2)] =   -0.35 kcal/mol
DOCKED: USER    
DOCKED: USER    
DOCKED: USER    NEWDPF move g6.pdbqt
DOCKED: USER    NEWDPF about 0.878100 -1.010800 5.777500
DOCKED: USER    NEWDPF tran0 1.115777 -2.656402 -1.131556
DOCKED: USER    NEWDPF quaternion0 -0.167669 0.592048 -0.783683 -0.084898
DOCKED: USER    NEWDPF axisangle0 -0.168276 0.594193 -0.786523 -170.259699
DOCKED: USER    NEWDPF quat0 -0.168276 0.594193 -0.786523 -170.259699
DOCKED: USER    NEWDPF dihe0 -151.13 -83.09 -151.11 60.01 67.89 
DOCKED: USER  keepresnum = 1 
DOCKED: USER  
DOCKED: REMARK  5 active torsions:
DOCKED: REMARK  status: ('A' for Active; 'I' for Inactive)
DOCKED: REMARK    1  A    between atoms: C5_5  and  C6_6 
DOCKED: REMARK    2  A    between atoms: C6_6  and  C7_7 
DOCKED: REMARK    3  A    between atoms: C7_7  and  C8_8 
DOCKED: REMARK    4  A    between atoms: C8_8  and  C9_9 
DOCKED: REMARK    5  A    between atoms: C9_9  and  N10_10 
DOCKED: USER                              x       y       z     vdW  Elec       q    Type
DOCKED: USER                           _______ _______ _______ _____ _____    ______ ____
DOCKED: ROOT
DOCKED: ATOM      1  C8  UNL     1       1.271  -2.677  -1.167 -0.76 -0.02    +0.028 C 
DOCKED: ENDROOT
DOCKED: BRANCH   1   2
DOCKED: ATOM      2  C7  UNL     1       0.253  -1.585  -1.498 -0.86 -0.00    +0.002 C 
DOCKED: BRANCH   2   3
DOCKED: ATOM      3  C6  UNL     1      -0.829  -1.489  -0.421 -0.97 +0.00    -0.000 C 
DOCKED: BRANCH   3   4
DOCKED: ATOM      4  C5  UNL     1      -0.496  -0.406   0.606 -1.17 +0.00    -0.005 C 
DOCKED: ATOM      5  C1  UNL     1       0.365   0.691  -0.000 -1.19 -0.00    +0.005 C 
DOCKED: ENDBRANCH   3   4
DOCKED: ENDBRANCH   2   3
DOCKED: ENDBRANCH   1   2
DOCKED: BRANCH   1   6
DOCKED: ATOM      6  C9  UNL     1       0.625  -3.805  -0.376 -0.32 -0.19    +0.236 C 
DOCKED: BRANCH   6   7
DOCKED: ATOM      7  N10 UNL     1       1.140  -3.782   1.013 -0.48 +0.06    -0.079 N 
DOCKED: ATOM      8  C2  UNL     1       2.124  -2.619   1.212 -0.50 -0.16    +0.271 C 
DOCKED: ATOM      9  C3  UNL     1      -0.007  -3.612   2.019 -0.41 -0.21    +0.271 C 
DOCKED: ATOM     10  C4  UNL     1       1.875  -5.089   1.346 -0.33 -0.29    +0.271 C 
DOCKED: ENDBRANCH   6   7
DOCKED: ENDBRANCH   1   6
DOCKED: TORSDOF 5
DOCKED: TER
DOCKED: ENDMDL
________________________________________________________________________________


	BEGINNING GENETIC ALGORITHM DOCKING 35 of 50
Run: 35 Seed: 128931185 1344985966 [ Run 35 of 50 GA/GALS ]
Beginning LAMARCKIAN GENETIC ALGORITHM (LGA), with a maximum of 2500000 energy evaluations.

Final-Value: -8.133


	FINAL GENETIC ALGORITHM DOCKED STATE
	_______________________________________________


Detailed state:  trans 0.191 -2.577 -1.673 quatxyzw -0.328511 0.630045 -0.368073 0.599705 center 0.878 -1.011 5.777 ntor 5 -180.0000 56.5069 178.9831 56.3032 -83.7200
State:	  0.191  -2.577  -1.673  -0.411  0.787 -0.460 106.303   -180.00   56.51  178.98   56.30  -83.72

DOCKED: MODEL       35
DOCKED: USER    Run = 35
DOCKED: USER    DPF = g6_exoOA.dpf
DOCKED: USER  
DOCKED: USER    Estimated Free Energy of Binding    =   -6.30 kcal/mol  [=(1)+(2)+(3)-(4)]
DOCKED: USER    Estimated Inhibition Constant, Ki   =   23.97 uM (micromolar)  [Temperature = 298.15 K]
DOCKED: USER    
DOCKED: USER    (1) Final Intermolecular Energy     =   -7.79 kcal/mol
DOCKED: USER        vdW + Hbond + desolv Energy     =   -7.03 kcal/mol
DOCKED: USER        Electrostatic Energy            =   -0.77 kcal/mol
DOCKED: USER    (2) Final Total Internal Energy     =   -0.34 kcal/mol
DOCKED: USER    (3) Torsional Free Energy           =   +1.49 kcal/mol
DOCKED: USER    (4) Unbound System's Energy  [=(2)] =   -0.34 kcal/mol
DOCKED: USER    
DOCKED: USER    
DOCKED: USER    NEWDPF move g6.pdbqt
DOCKED: USER    NEWDPF about 0.878100 -1.010800 5.777500
DOCKED: USER    NEWDPF tran0 0.191191 -2.576605 -1.673024
DOCKED: USER    NEWDPF quaternion0 -0.328511 0.630045 -0.368073 0.599705
DOCKED: USER    NEWDPF axisangle0 -0.410525 0.787339 -0.459964 106.302519
DOCKED: USER    NEWDPF quat0 -0.410525 0.787339 -0.459964 106.302519
DOCKED: USER    NEWDPF dihe0 -180.00 56.51 178.98 56.30 -83.72 
DOCKED: USER  keepresnum = 1 
DOCKED: USER  
DOCKED: REMARK  5 active torsions:
DOCKED: REMARK  status: ('A' for Active; 'I' for Inactive)
DOCKED: REMARK    1  A    between atoms: C5_5  and  C6_6 
DOCKED: REMARK    2  A    between atoms: C6_6  and  C7_7 
DOCKED: REMARK    3  A    between atoms: C7_7  and  C8_8 
DOCKED: REMARK    4  A    between atoms: C8_8  and  C9_9 
DOCKED: REMARK    5  A    between atoms: C9_9  and  N10_10 
DOCKED: USER                              x       y       z     vdW  Elec       q    Type
DOCKED: USER                           _______ _______ _______ _____ _____    ______ ____
DOCKED: ROOT
DOCKED: ATOM      1  C8  UNL     1       0.141  -2.622  -1.818 -0.74 -0.02    +0.028 C 
DOCKED: ENDROOT
DOCKED: BRANCH   1   2
DOCKED: ATOM      2  C7  UNL     1       0.781  -1.342  -1.281 -0.90 -0.00    +0.002 C 
DOCKED: BRANCH   2   3
DOCKED: ATOM      3  C6  UNL     1       1.018  -1.430   0.228 -0.97 +0.00    -0.000 C 
DOCKED: BRANCH   3   4
DOCKED: ATOM      4  C5  UNL     1       0.360  -0.262   0.963 -1.08 +0.00    -0.005 C 
DOCKED: ATOM      5  C1  UNL     1      -0.325   0.690  -0.005 -1.21 -0.00    +0.005 C 
DOCKED: ENDBRANCH   3   4
DOCKED: ENDBRANCH   2   3
DOCKED: ENDBRANCH   1   2
DOCKED: BRANCH   1   6
DOCKED: ATOM      6  C9  UNL     1      -0.094  -3.627  -0.700 -0.34 -0.18    +0.236 C 
DOCKED: BRANCH   6   7
DOCKED: ATOM      7  N10 UNL     1      -1.505  -3.538  -0.256 -0.50 +0.06    -0.079 N 
DOCKED: ATOM      8  C2  UNL     1      -2.250  -2.432  -1.017 -0.51 -0.15    +0.271 C 
DOCKED: ATOM      9  C3  UNL     1      -2.241  -4.863  -0.502 -0.34 -0.29    +0.271 C 
DOCKED: ATOM     10  C4  UNL     1      -1.586  -3.221   1.245 -0.44 -0.19    +0.271 C 
DOCKED: ENDBRANCH   6   7
DOCKED: ENDBRANCH   1   6
DOCKED: TORSDOF 5
DOCKED: TER
DOCKED: ENDMDL
________________________________________________________________________________


	BEGINNING GENETIC ALGORITHM DOCKING 36 of 50
Run: 36 Seed: 1689229820 1114393223 [ Run 36 of 50 GA/GALS ]
Beginning LAMARCKIAN GENETIC ALGORITHM (LGA), with a maximum of 2500000 energy evaluations.

Final-Value: -8.076


	FINAL GENETIC ALGORITHM DOCKED STATE
	_______________________________________________


Detailed state:  trans 0.075 -1.682 -1.351 quatxyzw -0.813583 0.059132 -0.067155 0.574523 center 0.878 -1.011 5.777 ntor 5 -63.2123 161.1973 61.1297 -150.4707 -58.8970
State:	  0.075  -1.682  -1.351  -0.994  0.072 -0.082 109.868    -63.21  161.20   61.13 -150.47  -58.90

DOCKED: MODEL       36
DOCKED: USER    Run = 36
DOCKED: USER    DPF = g6_exoOA.dpf
DOCKED: USER  
DOCKED: USER    Estimated Free Energy of Binding    =   -6.20 kcal/mol  [=(1)+(2)+(3)-(4)]
DOCKED: USER    Estimated Inhibition Constant, Ki   =   28.72 uM (micromolar)  [Temperature = 298.15 K]
DOCKED: USER    
DOCKED: USER    (1) Final Intermolecular Energy     =   -7.69 kcal/mol
DOCKED: USER        vdW + Hbond + desolv Energy     =   -6.83 kcal/mol
DOCKED: USER        Electrostatic Energy            =   -0.86 kcal/mol
DOCKED: USER    (2) Final Total Internal Energy     =   -0.39 kcal/mol
DOCKED: USER    (3) Torsional Free Energy           =   +1.49 kcal/mol
DOCKED: USER    (4) Unbound System's Energy  [=(2)] =   -0.39 kcal/mol
DOCKED: USER    
DOCKED: USER    
DOCKED: USER    NEWDPF move g6.pdbqt
DOCKED: USER    NEWDPF about 0.878100 -1.010800 5.777500
DOCKED: USER    NEWDPF tran0 0.074966 -1.681939 -1.351321
DOCKED: USER    NEWDPF quaternion0 -0.813583 0.059132 -0.067155 0.574523
DOCKED: USER    NEWDPF axisangle0 -0.994006 0.072246 -0.082048 109.867497
DOCKED: USER    NEWDPF quat0 -0.994006 0.072246 -0.082048 109.867497
DOCKED: USER    NEWDPF dihe0 -63.21 161.20 61.13 -150.47 -58.90 
DOCKED: USER  keepresnum = 1 
DOCKED: USER  
DOCKED: REMARK  5 active torsions:
DOCKED: REMARK  status: ('A' for Active; 'I' for Inactive)
DOCKED: REMARK    1  A    between atoms: C5_5  and  C6_6 
DOCKED: REMARK    2  A    between atoms: C6_6  and  C7_7 
DOCKED: REMARK    3  A    between atoms: C7_7  and  C8_8 
DOCKED: REMARK    4  A    between atoms: C8_8  and  C9_9 
DOCKED: REMARK    5  A    between atoms: C9_9  and  N10_10 
DOCKED: USER                              x       y       z     vdW  Elec       q    Type
DOCKED: USER                           _______ _______ _______ _____ _____    ______ ____
DOCKED: ROOT
DOCKED: ATOM      1  C8  UNL     1      -0.068  -1.752  -1.371 -0.81 -0.01    +0.028 C 
DOCKED: ENDROOT
DOCKED: BRANCH   1   2
DOCKED: ATOM      2  C7  UNL     1       0.382  -0.436  -0.737 -1.10 -0.00    +0.002 C 
DOCKED: BRANCH   2   3
DOCKED: ATOM      3  C6  UNL     1      -0.002  -0.371   0.743 -1.20 +0.00    -0.000 C 
DOCKED: BRANCH   3   4
DOCKED: ATOM      4  C5  UNL     1      -1.125  -1.356   1.070 -0.89 +0.00    -0.005 C 
DOCKED: ATOM      5  C1  UNL     1      -0.656  -2.435   2.033 -0.83 -0.00    +0.005 C 
DOCKED: ENDBRANCH   3   4
DOCKED: ENDBRANCH   2   3
DOCKED: ENDBRANCH   1   2
DOCKED: BRANCH   1   6
DOCKED: ATOM      6  C9  UNL     1       1.125  -2.558  -1.861 -0.59 -0.14    +0.236 C 
DOCKED: BRANCH   6   7
DOCKED: ATOM      7  N10 UNL     1       1.108  -3.893  -1.216 -0.47 +0.07    -0.079 N 
DOCKED: ATOM      8  C2  UNL     1       1.761  -4.947  -2.121 -0.30 -0.31    +0.271 C 
DOCKED: ATOM      9  C3  UNL     1       1.874  -3.866   0.114 -0.40 -0.22    +0.271 C 
DOCKED: ATOM     10  C4  UNL     1      -0.332  -4.340  -0.926 -0.25 -0.24    +0.271 C 
DOCKED: ENDBRANCH   6   7
DOCKED: ENDBRANCH   1   6
DOCKED: TORSDOF 5
DOCKED: TER
DOCKED: ENDMDL
________________________________________________________________________________


	BEGINNING GENETIC ALGORITHM DOCKING 37 of 50
Run: 37 Seed: 1924679033 120544022 [ Run 37 of 50 GA/GALS ]
Beginning LAMARCKIAN GENETIC ALGORITHM (LGA), with a maximum of 2500000 energy evaluations.

Final-Value: -8.173


	FINAL GENETIC ALGORITHM DOCKED STATE
	_______________________________________________


Detailed state:  trans 1.182 -2.407 0.811 quatxyzw -0.169593 -0.143627 0.660244 0.717417 center 0.878 -1.011 5.777 ntor 5 -65.0666 -175.1858 -57.2688 140.0995 79.0272
State:	  1.182  -2.407   0.811  -0.243 -0.206  0.948 88.317    -65.07 -175.19  -57.27  140.10   79.03

DOCKED: MODEL       37
DOCKED: USER    Run = 37
DOCKED: USER    DPF = g6_exoOA.dpf
DOCKED: USER  
DOCKED: USER    Estimated Free Energy of Binding    =   -6.37 kcal/mol  [=(1)+(2)+(3)-(4)]
DOCKED: USER    Estimated Inhibition Constant, Ki   =   21.39 uM (micromolar)  [Temperature = 298.15 K]
DOCKED: USER    
DOCKED: USER    (1) Final Intermolecular Energy     =   -7.86 kcal/mol
DOCKED: USER        vdW + Hbond + desolv Energy     =   -7.04 kcal/mol
DOCKED: USER        Electrostatic Energy            =   -0.82 kcal/mol
DOCKED: USER    (2) Final Total Internal Energy     =   -0.31 kcal/mol
DOCKED: USER    (3) Torsional Free Energy           =   +1.49 kcal/mol
DOCKED: USER    (4) Unbound System's Energy  [=(2)] =   -0.31 kcal/mol
DOCKED: USER    
DOCKED: USER    
DOCKED: USER    NEWDPF move g6.pdbqt
DOCKED: USER    NEWDPF about 0.878100 -1.010800 5.777500
DOCKED: USER    NEWDPF tran0 1.181542 -2.407089 0.810981
DOCKED: USER    NEWDPF quaternion0 -0.169593 -0.143627 0.660244 0.717417
DOCKED: USER    NEWDPF axisangle0 -0.243443 -0.206170 0.947750 88.316688
DOCKED: USER    NEWDPF quat0 -0.243443 -0.206170 0.947750 88.316688
DOCKED: USER    NEWDPF dihe0 -65.07 -175.19 -57.27 140.10 79.03 
DOCKED: USER  keepresnum = 1 
DOCKED: USER  
DOCKED: REMARK  5 active torsions:
DOCKED: REMARK  status: ('A' for Active; 'I' for Inactive)
DOCKED: REMARK    1  A    between atoms: C5_5  and  C6_6 
DOCKED: REMARK    2  A    between atoms: C6_6  and  C7_7 
DOCKED: REMARK    3  A    between atoms: C7_7  and  C8_8 
DOCKED: REMARK    4  A    between atoms: C8_8  and  C9_9 
DOCKED: REMARK    5  A    between atoms: C9_9  and  N10_10 
DOCKED: USER                              x       y       z     vdW  Elec       q    Type
DOCKED: USER                           _______ _______ _______ _____ _____    ______ ____
DOCKED: ROOT
DOCKED: ATOM      1  C8  UNL     1       1.198  -2.305   0.934 -0.83 -0.02    +0.028 C 
DOCKED: ENDROOT
DOCKED: BRANCH   1   2
DOCKED: ATOM      2  C7  UNL     1       1.341  -2.156  -0.581 -0.80 -0.00    +0.002 C 
DOCKED: BRANCH   2   3
DOCKED: ATOM      3  C6  UNL     1       0.388  -1.092  -1.128 -0.98 +0.00    -0.000 C 
DOCKED: BRANCH   3   4
DOCKED: ATOM      4  C5  UNL     1      -0.388  -0.408  -0.002 -1.20 +0.00    -0.005 C 
DOCKED: ATOM      5  C1  UNL     1      -0.001   1.056   0.131 -1.14 -0.00    +0.005 C 
DOCKED: ENDBRANCH   3   4
DOCKED: ENDBRANCH   2   3
DOCKED: ENDBRANCH   1   2
DOCKED: BRANCH   1   6
DOCKED: ATOM      6  C9  UNL     1       0.885  -3.745   1.315 -0.42 -0.18    +0.236 C 
DOCKED: BRANCH   6   7
DOCKED: ATOM      7  N10 UNL     1      -0.573  -3.880   1.548 -0.48 +0.06    -0.079 N 
DOCKED: ATOM      8  C2  UNL     1      -1.327  -4.042   0.220 -0.32 -0.23    +0.271 C 
DOCKED: ATOM      9  C3  UNL     1      -0.876  -5.106   2.420 -0.32 -0.30    +0.271 C 
DOCKED: ATOM     10  C4  UNL     1      -1.128  -2.639   2.263 -0.54 -0.15    +0.271 C 
DOCKED: ENDBRANCH   6   7
DOCKED: ENDBRANCH   1   6
DOCKED: TORSDOF 5
DOCKED: TER
DOCKED: ENDMDL
________________________________________________________________________________


	BEGINNING GENETIC ALGORITHM DOCKING 38 of 50
Run: 38 Seed: 466322181 781884703 [ Run 38 of 50 GA/GALS ]
Beginning LAMARCKIAN GENETIC ALGORITHM (LGA), with a maximum of 2500000 energy evaluations.

Final-Value: -8.211


	FINAL GENETIC ALGORITHM DOCKED STATE
	_______________________________________________


Detailed state:  trans -1.330 -2.622 1.237 quatxyzw 0.785963 -0.007007 -0.170978 -0.594120 center 0.878 -1.011 5.777 ntor 5 -166.4567 -64.9767 -171.5729 -169.5469 72.2478
State:	 -1.330  -2.622   1.237   0.977 -0.009 -0.213 -107.100   -166.46  -64.98 -171.57 -169.55   72.25

DOCKED: MODEL       38
DOCKED: USER    Run = 38
DOCKED: USER    DPF = g6_exoOA.dpf
DOCKED: USER  
DOCKED: USER    Estimated Free Energy of Binding    =   -6.36 kcal/mol  [=(1)+(2)+(3)-(4)]
DOCKED: USER    Estimated Inhibition Constant, Ki   =   21.89 uM (micromolar)  [Temperature = 298.15 K]
DOCKED: USER    
DOCKED: USER    (1) Final Intermolecular Energy     =   -7.85 kcal/mol
DOCKED: USER        vdW + Hbond + desolv Energy     =   -7.06 kcal/mol
DOCKED: USER        Electrostatic Energy            =   -0.79 kcal/mol
DOCKED: USER    (2) Final Total Internal Energy     =   -0.36 kcal/mol
DOCKED: USER    (3) Torsional Free Energy           =   +1.49 kcal/mol
DOCKED: USER    (4) Unbound System's Energy  [=(2)] =   -0.36 kcal/mol
DOCKED: USER    
DOCKED: USER    
DOCKED: USER    NEWDPF move g6.pdbqt
DOCKED: USER    NEWDPF about 0.878100 -1.010800 5.777500
DOCKED: USER    NEWDPF tran0 -1.330008 -2.621808 1.237035
DOCKED: USER    NEWDPF quaternion0 0.785963 -0.007007 -0.170978 -0.594120
DOCKED: USER    NEWDPF axisangle0 0.977109 -0.008711 -0.212560 -107.100106
DOCKED: USER    NEWDPF quat0 0.977109 -0.008711 -0.212560 -107.100106
DOCKED: USER    NEWDPF dihe0 -166.46 -64.98 -171.57 -169.55 72.25 
DOCKED: USER  keepresnum = 1 
DOCKED: USER  
DOCKED: REMARK  5 active torsions:
DOCKED: REMARK  status: ('A' for Active; 'I' for Inactive)
DOCKED: REMARK    1  A    between atoms: C5_5  and  C6_6 
DOCKED: REMARK    2  A    between atoms: C6_6  and  C7_7 
DOCKED: REMARK    3  A    between atoms: C7_7  and  C8_8 
DOCKED: REMARK    4  A    between atoms: C8_8  and  C9_9 
DOCKED: REMARK    5  A    between atoms: C9_9  and  N10_10 
DOCKED: USER                              x       y       z     vdW  Elec       q    Type
DOCKED: USER                           _______ _______ _______ _____ _____    ______ ____
DOCKED: ROOT
DOCKED: ATOM      1  C8  UNL     1      -1.477  -2.662   1.287 -0.77 -0.02    +0.028 C 
DOCKED: ENDROOT
DOCKED: BRANCH   1   2
DOCKED: ATOM      2  C7  UNL     1      -0.568  -1.463   1.553 -0.93 -0.00    +0.002 C 
DOCKED: BRANCH   2   3
DOCKED: ATOM      3  C6  UNL     1       0.682  -1.504   0.672 -0.98 +0.00    -0.000 C 
DOCKED: BRANCH   3   4
DOCKED: ATOM      4  C5  UNL     1       0.691  -0.353  -0.334 -1.10 +0.00    -0.005 C 
DOCKED: ATOM      5  C1  UNL     1      -0.369   0.685  -0.002 -1.20 -0.00    +0.005 C 
DOCKED: ENDBRANCH   3   4
DOCKED: ENDBRANCH   2   3
DOCKED: ENDBRANCH   1   2
DOCKED: BRANCH   1   6
DOCKED: ATOM      6  C9  UNL     1      -0.784  -3.688   0.402 -0.34 -0.18    +0.236 C 
DOCKED: BRANCH   6   7
DOCKED: ATOM      7  N10 UNL     1      -1.362  -3.624  -0.961 -0.50 +0.06    -0.079 N 
DOCKED: ATOM      8  C2  UNL     1      -0.255  -3.565  -2.023 -0.39 -0.22    +0.271 C 
DOCKED: ATOM      9  C3  UNL     1      -2.229  -4.859  -1.245 -0.32 -0.29    +0.271 C 
DOCKED: ATOM     10  C4  UNL     1      -2.244  -2.377  -1.122 -0.52 -0.15    +0.271 C 
DOCKED: ENDBRANCH   6   7
DOCKED: ENDBRANCH   1   6
DOCKED: TORSDOF 5
DOCKED: TER
DOCKED: ENDMDL
________________________________________________________________________________


	BEGINNING GENETIC ALGORITHM DOCKING 39 of 50
Run: 39 Seed: 1231689731 1586888600 [ Run 39 of 50 GA/GALS ]
Beginning LAMARCKIAN GENETIC ALGORITHM (LGA), with a maximum of 2500000 energy evaluations.

Final-Value: -8.131


	FINAL GENETIC ALGORITHM DOCKED STATE
	_______________________________________________


Detailed state:  trans 0.979 -2.476 -1.103 quatxyzw 0.231324 -0.629438 0.722883 0.166542 center 0.878 -1.011 5.777 ntor 5 -141.1913 -88.4901 -130.2723 175.0805 65.6360
State:	  0.979  -2.476  -1.103   0.235 -0.638  0.733 160.826   -141.19  -88.49 -130.27  175.08   65.64

DOCKED: MODEL       39
DOCKED: USER    Run = 39
DOCKED: USER    DPF = g6_exoOA.dpf
DOCKED: USER  
DOCKED: USER    Estimated Free Energy of Binding    =   -6.30 kcal/mol  [=(1)+(2)+(3)-(4)]
DOCKED: USER    Estimated Inhibition Constant, Ki   =   24.17 uM (micromolar)  [Temperature = 298.15 K]
DOCKED: USER    
DOCKED: USER    (1) Final Intermolecular Energy     =   -7.79 kcal/mol
DOCKED: USER        vdW + Hbond + desolv Energy     =   -6.97 kcal/mol
DOCKED: USER        Electrostatic Energy            =   -0.82 kcal/mol
DOCKED: USER    (2) Final Total Internal Energy     =   -0.34 kcal/mol
DOCKED: USER    (3) Torsional Free Energy           =   +1.49 kcal/mol
DOCKED: USER    (4) Unbound System's Energy  [=(2)] =   -0.34 kcal/mol
DOCKED: USER    
DOCKED: USER    
DOCKED: USER    NEWDPF move g6.pdbqt
DOCKED: USER    NEWDPF about 0.878100 -1.010800 5.777500
DOCKED: USER    NEWDPF tran0 0.979115 -2.475549 -1.103235
DOCKED: USER    NEWDPF quaternion0 0.231324 -0.629438 0.722883 0.166542
DOCKED: USER    NEWDPF axisangle0 0.234601 -0.638353 0.733122 160.826382
DOCKED: USER    NEWDPF quat0 0.234601 -0.638353 0.733122 160.826382
DOCKED: USER    NEWDPF dihe0 -141.19 -88.49 -130.27 175.08 65.64 
DOCKED: USER  keepresnum = 1 
DOCKED: USER  
DOCKED: REMARK  5 active torsions:
DOCKED: REMARK  status: ('A' for Active; 'I' for Inactive)
DOCKED: REMARK    1  A    between atoms: C5_5  and  C6_6 
DOCKED: REMARK    2  A    between atoms: C6_6  and  C7_7 
DOCKED: REMARK    3  A    between atoms: C7_7  and  C8_8 
DOCKED: REMARK    4  A    between atoms: C8_8  and  C9_9 
DOCKED: REMARK    5  A    between atoms: C9_9  and  N10_10 
DOCKED: USER                              x       y       z     vdW  Elec       q    Type
DOCKED: USER                           _______ _______ _______ _____ _____    ______ ____
DOCKED: ROOT
DOCKED: ATOM      1  C8  UNL     1       1.134  -2.459  -1.144 -0.80 -0.02    +0.028 C 
DOCKED: ENDROOT
DOCKED: BRANCH   1   2
DOCKED: ATOM      2  C7  UNL     1      -0.093  -1.559  -1.293 -0.85 -0.00    +0.002 C 
DOCKED: BRANCH   2   3
DOCKED: ATOM      3  C6  UNL     1      -0.866  -1.450   0.023 -0.98 +0.00    -0.000 C 
DOCKED: BRANCH   3   4
DOCKED: ATOM      4  C5  UNL     1      -0.364  -0.278   0.867 -1.15 +0.00    -0.005 C 
DOCKED: ATOM      5  C1  UNL     1      -0.001   0.917  -0.001 -1.18 -0.00    +0.005 C 
DOCKED: ENDBRANCH   3   4
DOCKED: ENDBRANCH   2   3
DOCKED: ENDBRANCH   1   2
DOCKED: BRANCH   1   6
DOCKED: ATOM      6  C9  UNL     1       0.759  -3.796  -0.520 -0.34 -0.19    +0.236 C 
DOCKED: BRANCH   6   7
DOCKED: ATOM      7  N10 UNL     1       1.366  -3.890   0.828 -0.48 +0.06    -0.079 N 
DOCKED: ATOM      8  C2  UNL     1       0.282  -3.970   1.913 -0.39 -0.23    +0.271 C 
DOCKED: ATOM      9  C3  UNL     1       2.248  -5.141   0.944 -0.31 -0.30    +0.271 C 
DOCKED: ATOM     10  C4  UNL     1       2.241  -2.662   1.120 -0.49 -0.16    +0.271 C 
DOCKED: ENDBRANCH   6   7
DOCKED: ENDBRANCH   1   6
DOCKED: TORSDOF 5
DOCKED: TER
DOCKED: ENDMDL
________________________________________________________________________________


	BEGINNING GENETIC ALGORITHM DOCKING 40 of 50
Run: 40 Seed: 1323353205 465267833 [ Run 40 of 50 GA/GALS ]
Beginning LAMARCKIAN GENETIC ALGORITHM (LGA), with a maximum of 2500000 energy evaluations.

Final-Value: -8.150


	FINAL GENETIC ALGORITHM DOCKED STATE
	_______________________________________________


Detailed state:  trans 0.350 -2.435 -1.186 quatxyzw 0.450513 -0.695726 0.057584 -0.556496 center 0.878 -1.011 5.777 ntor 5 139.9153 117.3064 108.1199 -172.0980 -62.5107
State:	  0.350  -2.435  -1.186   0.542 -0.837  0.069 -112.372    139.92  117.31  108.12 -172.10  -62.51

DOCKED: MODEL       40
DOCKED: USER    Run = 40
DOCKED: USER    DPF = g6_exoOA.dpf
DOCKED: USER  
DOCKED: USER    Estimated Free Energy of Binding    =   -6.31 kcal/mol  [=(1)+(2)+(3)-(4)]
DOCKED: USER    Estimated Inhibition Constant, Ki   =   23.63 uM (micromolar)  [Temperature = 298.15 K]
DOCKED: USER    
DOCKED: USER    (1) Final Intermolecular Energy     =   -7.80 kcal/mol
DOCKED: USER        vdW + Hbond + desolv Energy     =   -6.97 kcal/mol
DOCKED: USER        Electrostatic Energy            =   -0.83 kcal/mol
DOCKED: USER    (2) Final Total Internal Energy     =   -0.35 kcal/mol
DOCKED: USER    (3) Torsional Free Energy           =   +1.49 kcal/mol
DOCKED: USER    (4) Unbound System's Energy  [=(2)] =   -0.35 kcal/mol
DOCKED: USER    
DOCKED: USER    
DOCKED: USER    NEWDPF move g6.pdbqt
DOCKED: USER    NEWDPF about 0.878100 -1.010800 5.777500
DOCKED: USER    NEWDPF tran0 0.350073 -2.434593 -1.186161
DOCKED: USER    NEWDPF quaternion0 0.450513 -0.695726 0.057584 -0.556496
DOCKED: USER    NEWDPF axisangle0 0.542231 -0.837366 0.069308 -112.372425
DOCKED: USER    NEWDPF quat0 0.542231 -0.837366 0.069308 -112.372425
DOCKED: USER    NEWDPF dihe0 139.92 117.31 108.12 -172.10 -62.51 
DOCKED: USER  keepresnum = 1 
DOCKED: USER  
DOCKED: REMARK  5 active torsions:
DOCKED: REMARK  status: ('A' for Active; 'I' for Inactive)
DOCKED: REMARK    1  A    between atoms: C5_5  and  C6_6 
DOCKED: REMARK    2  A    between atoms: C6_6  and  C7_7 
DOCKED: REMARK    3  A    between atoms: C7_7  and  C8_8 
DOCKED: REMARK    4  A    between atoms: C8_8  and  C9_9 
DOCKED: REMARK    5  A    between atoms: C9_9  and  N10_10 
DOCKED: USER                              x       y       z     vdW  Elec       q    Type
DOCKED: USER                           _______ _______ _______ _____ _____    ______ ____
DOCKED: ROOT
DOCKED: ATOM      1  C8  UNL     1       0.278  -2.375  -1.317 -0.80 -0.02    +0.028 C 
DOCKED: ENDROOT
DOCKED: BRANCH   1   2
DOCKED: ATOM      2  C7  UNL     1       1.276  -1.798  -0.313 -0.83 -0.00    +0.002 C 
DOCKED: BRANCH   2   3
DOCKED: ATOM      3  C6  UNL     1       0.608  -1.510   1.033 -0.96 +0.00    -0.000 C 
DOCKED: BRANCH   3   4
DOCKED: ATOM      4  C5  UNL     1      -0.463  -0.427   0.901 -1.12 +0.00    -0.005 C 
DOCKED: ATOM      5  C1  UNL     1      -0.004   0.703  -0.006 -1.24 -0.00    +0.005 C 
DOCKED: ENDBRANCH   3   4
DOCKED: ENDBRANCH   2   3
DOCKED: ENDBRANCH   1   2
DOCKED: BRANCH   1   6
DOCKED: ATOM      6  C9  UNL     1      -0.125  -3.792  -0.934 -0.34 -0.19    +0.236 C 
DOCKED: BRANCH   6   7
DOCKED: ATOM      7  N10 UNL     1      -1.588  -3.834  -0.697 -0.49 +0.06    -0.079 N 
DOCKED: ATOM      8  C2  UNL     1      -2.239  -4.976  -1.491 -0.29 -0.30    +0.271 C 
DOCKED: ATOM      9  C3  UNL     1      -1.894  -4.054   0.790 -0.38 -0.24    +0.271 C 
DOCKED: ATOM     10  C4  UNL     1      -2.249  -2.517  -1.130 -0.52 -0.16    +0.271 C 
DOCKED: ENDBRANCH   6   7
DOCKED: ENDBRANCH   1   6
DOCKED: TORSDOF 5
DOCKED: TER
DOCKED: ENDMDL
________________________________________________________________________________


	BEGINNING GENETIC ALGORITHM DOCKING 41 of 50
Run: 41 Seed: 530178298 630818364 [ Run 41 of 50 GA/GALS ]
Beginning LAMARCKIAN GENETIC ALGORITHM (LGA), with a maximum of 2500000 energy evaluations.

Final-Value: -8.194


	FINAL GENETIC ALGORITHM DOCKED STATE
	_______________________________________________


Detailed state:  trans -1.133 -2.292 -0.805 quatxyzw -0.658401 0.699203 -0.252392 0.117987 center 0.878 -1.011 5.777 ntor 5 -86.7248 -148.9131 -82.0535 150.0470 64.0617
State:	 -1.133  -2.292  -0.805  -0.663  0.704 -0.254 166.448    -86.72 -148.91  -82.05  150.05   64.06

DOCKED: MODEL       41
DOCKED: USER    Run = 41
DOCKED: USER    DPF = g6_exoOA.dpf
DOCKED: USER  
DOCKED: USER    Estimated Free Energy of Binding    =   -6.36 kcal/mol  [=(1)+(2)+(3)-(4)]
DOCKED: USER    Estimated Inhibition Constant, Ki   =   21.72 uM (micromolar)  [Temperature = 298.15 K]
DOCKED: USER    
DOCKED: USER    (1) Final Intermolecular Energy     =   -7.85 kcal/mol
DOCKED: USER        vdW + Hbond + desolv Energy     =   -7.04 kcal/mol
DOCKED: USER        Electrostatic Energy            =   -0.81 kcal/mol
DOCKED: USER    (2) Final Total Internal Energy     =   -0.34 kcal/mol
DOCKED: USER    (3) Torsional Free Energy           =   +1.49 kcal/mol
DOCKED: USER    (4) Unbound System's Energy  [=(2)] =   -0.34 kcal/mol
DOCKED: USER    
DOCKED: USER    
DOCKED: USER    NEWDPF move g6.pdbqt
DOCKED: USER    NEWDPF about 0.878100 -1.010800 5.777500
DOCKED: USER    NEWDPF tran0 -1.132609 -2.292495 -0.805227
DOCKED: USER    NEWDPF quaternion0 -0.658401 0.699203 -0.252392 0.117987
DOCKED: USER    NEWDPF axisangle0 -0.663033 0.704121 -0.254167 166.448073
DOCKED: USER    NEWDPF quat0 -0.663033 0.704121 -0.254167 166.448073
DOCKED: USER    NEWDPF dihe0 -86.72 -148.91 -82.05 150.05 64.06 
DOCKED: USER  keepresnum = 1 
DOCKED: USER  
DOCKED: REMARK  5 active torsions:
DOCKED: REMARK  status: ('A' for Active; 'I' for Inactive)
DOCKED: REMARK    1  A    between atoms: C5_5  and  C6_6 
DOCKED: REMARK    2  A    between atoms: C6_6  and  C7_7 
DOCKED: REMARK    3  A    between atoms: C7_7  and  C8_8 
DOCKED: REMARK    4  A    between atoms: C8_8  and  C9_9 
DOCKED: REMARK    5  A    between atoms: C9_9  and  N10_10 
DOCKED: USER                              x       y       z     vdW  Elec       q    Type
DOCKED: USER                           _______ _______ _______ _____ _____    ______ ____
DOCKED: ROOT
DOCKED: ATOM      1  C8  UNL     1      -1.136  -2.203  -0.938 -0.83 -0.02    +0.028 C 
DOCKED: ENDROOT
DOCKED: BRANCH   1   2
DOCKED: ATOM      2  C7  UNL     1      -1.502  -1.931   0.521 -0.82 -0.00    +0.002 C 
DOCKED: BRANCH   2   3
DOCKED: ATOM      3  C6  UNL     1      -0.352  -1.249   1.265 -1.00 +0.00    -0.000 C 
DOCKED: BRANCH   3   4
DOCKED: ATOM      4  C5  UNL     1       0.489  -0.390   0.321 -1.18 +0.00    -0.005 C 
DOCKED: ATOM      5  C1  UNL     1      -0.009   1.046   0.281 -1.14 -0.00    +0.005 C 
DOCKED: ENDBRANCH   3   4
DOCKED: ENDBRANCH   2   3
DOCKED: ENDBRANCH   1   2
DOCKED: BRANCH   1   6
DOCKED: ATOM      6  C9  UNL     1      -0.704  -3.649  -1.133 -0.40 -0.19    +0.236 C 
DOCKED: BRANCH   6   7
DOCKED: ATOM      7  N10 UNL     1       0.730  -3.681  -1.509 -0.50 +0.06    -0.079 N 
DOCKED: ATOM      8  C2  UNL     1       1.620  -3.806  -0.263 -0.37 -0.22    +0.271 C 
DOCKED: ATOM      9  C3  UNL     1       1.028  -4.874  -2.427 -0.31 -0.30    +0.271 C 
DOCKED: ATOM     10  C4  UNL     1       1.129  -2.398  -2.252 -0.50 -0.15    +0.271 C 
DOCKED: ENDBRANCH   6   7
DOCKED: ENDBRANCH   1   6
DOCKED: TORSDOF 5
DOCKED: TER
DOCKED: ENDMDL
________________________________________________________________________________


	BEGINNING GENETIC ALGORITHM DOCKING 42 of 50
Run: 42 Seed: 636103893 1121454771 [ Run 42 of 50 GA/GALS ]
Beginning LAMARCKIAN GENETIC ALGORITHM (LGA), with a maximum of 2500000 energy evaluations.

Final-Value: -8.015


	FINAL GENETIC ALGORITHM DOCKED STATE
	_______________________________________________


Detailed state:  trans -0.249 -3.219 0.879 quatxyzw 0.794837 0.247186 0.048929 -0.552032 center 0.878 -1.011 5.777 ntor 5 179.5152 -54.8719 165.4402 -62.6876 82.7139
State:	 -0.249  -3.219   0.879   0.953  0.296  0.059 -112.987    179.52  -54.87  165.44  -62.69   82.71

DOCKED: MODEL       42
DOCKED: USER    Run = 42
DOCKED: USER    DPF = g6_exoOA.dpf
DOCKED: USER  
DOCKED: USER    Estimated Free Energy of Binding    =   -6.18 kcal/mol  [=(1)+(2)+(3)-(4)]
DOCKED: USER    Estimated Inhibition Constant, Ki   =   29.61 uM (micromolar)  [Temperature = 298.15 K]
DOCKED: USER    
DOCKED: USER    (1) Final Intermolecular Energy     =   -7.67 kcal/mol
DOCKED: USER        vdW + Hbond + desolv Energy     =   -6.91 kcal/mol
DOCKED: USER        Electrostatic Energy            =   -0.76 kcal/mol
DOCKED: USER    (2) Final Total Internal Energy     =   -0.35 kcal/mol
DOCKED: USER    (3) Torsional Free Energy           =   +1.49 kcal/mol
DOCKED: USER    (4) Unbound System's Energy  [=(2)] =   -0.35 kcal/mol
DOCKED: USER    
DOCKED: USER    
DOCKED: USER    NEWDPF move g6.pdbqt
DOCKED: USER    NEWDPF about 0.878100 -1.010800 5.777500
DOCKED: USER    NEWDPF tran0 -0.249206 -3.218799 0.879424
DOCKED: USER    NEWDPF quaternion0 0.794837 0.247186 0.048929 -0.552032
DOCKED: USER    NEWDPF axisangle0 0.953244 0.296449 0.058680 -112.986889
DOCKED: USER    NEWDPF quat0 0.953244 0.296449 0.058680 -112.986889
DOCKED: USER    NEWDPF dihe0 179.52 -54.87 165.44 -62.69 82.71 
DOCKED: USER  keepresnum = 1 
DOCKED: USER  
DOCKED: REMARK  5 active torsions:
DOCKED: REMARK  status: ('A' for Active; 'I' for Inactive)
DOCKED: REMARK    1  A    between atoms: C5_5  and  C6_6 
DOCKED: REMARK    2  A    between atoms: C6_6  and  C7_7 
DOCKED: REMARK    3  A    between atoms: C7_7  and  C8_8 
DOCKED: REMARK    4  A    between atoms: C8_8  and  C9_9 
DOCKED: REMARK    5  A    between atoms: C9_9  and  N10_10 
DOCKED: USER                              x       y       z     vdW  Elec       q    Type
DOCKED: USER                           _______ _______ _______ _____ _____    ______ ____
DOCKED: ROOT
DOCKED: ATOM      1  C8  UNL     1      -0.341  -3.348   0.909 -0.62 -0.02    +0.028 C 
DOCKED: ENDROOT
DOCKED: BRANCH   1   2
DOCKED: ATOM      2  C7  UNL     1      -0.356  -1.908   1.422 -0.91 -0.00    +0.002 C 
DOCKED: BRANCH   2   3
DOCKED: ATOM      3  C6  UNL     1       0.962  -1.193   1.116 -0.93 +0.00    -0.000 C 
DOCKED: BRANCH   3   4
DOCKED: ATOM      4  C5  UNL     1       0.727   0.087   0.315 -1.12 +0.00    -0.005 C 
DOCKED: ATOM      5  C1  UNL     1      -0.748   0.283  -0.001 -1.13 -0.00    +0.005 C 
DOCKED: ENDBRANCH   3   4
DOCKED: ENDBRANCH   2   3
DOCKED: ENDBRANCH   1   2
DOCKED: BRANCH   1   6
DOCKED: ATOM      6  C9  UNL     1       0.830  -3.579  -0.036 -0.36 -0.18    +0.236 C 
DOCKED: BRANCH   6   7
DOCKED: ATOM      7  N10 UNL     1       0.369  -3.401  -1.433 -0.51 +0.06    -0.079 N 
DOCKED: ATOM      8  C2  UNL     1       0.605  -4.677  -2.255 -0.36 -0.28    +0.271 C 
DOCKED: ATOM      9  C3  UNL     1      -1.131  -3.078  -1.477 -0.45 -0.19    +0.271 C 
DOCKED: ATOM     10  C4  UNL     1       1.123  -2.249  -2.115 -0.52 -0.15    +0.271 C 
DOCKED: ENDBRANCH   6   7
DOCKED: ENDBRANCH   1   6
DOCKED: TORSDOF 5
DOCKED: TER
DOCKED: ENDMDL
________________________________________________________________________________


	BEGINNING GENETIC ALGORITHM DOCKING 43 of 50
Run: 43 Seed: 2085009252 1556408650 [ Run 43 of 50 GA/GALS ]
Beginning LAMARCKIAN GENETIC ALGORITHM (LGA), with a maximum of 2500000 energy evaluations.

Final-Value: -8.112


	FINAL GENETIC ALGORITHM DOCKED STATE
	_______________________________________________


Detailed state:  trans -1.433 -3.069 -0.325 quatxyzw 0.677673 0.496062 -0.177564 -0.512985 center 0.878 -1.011 5.777 ntor 5 -112.8333 -65.8837 58.1939 -42.0920 -87.2642
State:	 -1.433  -3.069  -0.325   0.789  0.578 -0.207 -118.274   -112.83  -65.88   58.19  -42.09  -87.26

DOCKED: MODEL       43
DOCKED: USER    Run = 43
DOCKED: USER    DPF = g6_exoOA.dpf
DOCKED: USER  
DOCKED: USER    Estimated Free Energy of Binding    =   -6.27 kcal/mol  [=(1)+(2)+(3)-(4)]
DOCKED: USER    Estimated Inhibition Constant, Ki   =   25.15 uM (micromolar)  [Temperature = 298.15 K]
DOCKED: USER    
DOCKED: USER    (1) Final Intermolecular Energy     =   -7.77 kcal/mol
DOCKED: USER        vdW + Hbond + desolv Energy     =   -6.94 kcal/mol
DOCKED: USER        Electrostatic Energy            =   -0.82 kcal/mol
DOCKED: USER    (2) Final Total Internal Energy     =   -0.35 kcal/mol
DOCKED: USER    (3) Torsional Free Energy           =   +1.49 kcal/mol
DOCKED: USER    (4) Unbound System's Energy  [=(2)] =   -0.35 kcal/mol
DOCKED: USER    
DOCKED: USER    
DOCKED: USER    NEWDPF move g6.pdbqt
DOCKED: USER    NEWDPF about 0.878100 -1.010800 5.777500
DOCKED: USER    NEWDPF tran0 -1.433353 -3.068803 -0.325465
DOCKED: USER    NEWDPF quaternion0 0.677673 0.496062 -0.177564 -0.512985
DOCKED: USER    NEWDPF axisangle0 0.789462 0.577893 -0.206855 -118.274253
DOCKED: USER    NEWDPF quat0 0.789462 0.577893 -0.206855 -118.274253
DOCKED: USER    NEWDPF dihe0 -112.83 -65.88 58.19 -42.09 -87.26 
DOCKED: USER  keepresnum = 1 
DOCKED: USER  
DOCKED: REMARK  5 active torsions:
DOCKED: REMARK  status: ('A' for Active; 'I' for Inactive)
DOCKED: REMARK    1  A    between atoms: C5_5  and  C6_6 
DOCKED: REMARK    2  A    between atoms: C6_6  and  C7_7 
DOCKED: REMARK    3  A    between atoms: C7_7  and  C8_8 
DOCKED: REMARK    4  A    between atoms: C8_8  and  C9_9 
DOCKED: REMARK    5  A    between atoms: C9_9  and  N10_10 
DOCKED: USER                              x       y       z     vdW  Elec       q    Type
DOCKED: USER                           _______ _______ _______ _____ _____    ______ ____
DOCKED: ROOT
DOCKED: ATOM      1  C8  UNL     1      -1.454  -3.196  -0.230 -0.68 -0.02    +0.028 C 
DOCKED: ENDROOT
DOCKED: BRANCH   1   2
DOCKED: ATOM      2  C7  UNL     1      -1.541  -1.687  -0.002 -0.85 -0.00    +0.002 C 
DOCKED: BRANCH   2   3
DOCKED: ATOM      3  C6  UNL     1      -0.585  -1.235   1.104 -1.02 +0.00    -0.000 C 
DOCKED: BRANCH   3   4
DOCKED: ATOM      4  C5  UNL     1       0.539  -0.362   0.545 -1.15 +0.00    -0.005 C 
DOCKED: ATOM      5  C1  UNL     1       0.004   0.953   0.003 -1.17 -0.00    +0.005 C 
DOCKED: ENDBRANCH   3   4
DOCKED: ENDBRANCH   2   3
DOCKED: ENDBRANCH   1   2
DOCKED: BRANCH   1   6
DOCKED: ATOM      6  C9  UNL     1      -1.038  -3.510  -1.660 -0.44 -0.18    +0.236 C 
DOCKED: BRANCH   6   7
DOCKED: ATOM      7  N10 UNL     1       0.431  -3.701  -1.708 -0.51 +0.06    -0.079 N 
DOCKED: ATOM      8  C2  UNL     1       1.130  -2.442  -2.242 -0.50 -0.16    +0.271 C 
DOCKED: ATOM      9  C3  UNL     1       0.989  -3.998  -0.309 -0.30 -0.22    +0.271 C 
DOCKED: ATOM     10  C4  UNL     1       0.799  -4.876  -2.626 -0.32 -0.30    +0.271 C 
DOCKED: ENDBRANCH   6   7
DOCKED: ENDBRANCH   1   6
DOCKED: TORSDOF 5
DOCKED: TER
DOCKED: ENDMDL
________________________________________________________________________________


	BEGINNING GENETIC ALGORITHM DOCKING 44 of 50
Run: 44 Seed: 2105748019 1686581715 [ Run 44 of 50 GA/GALS ]
Beginning LAMARCKIAN GENETIC ALGORITHM (LGA), with a maximum of 2500000 energy evaluations.

Final-Value: -8.207


	FINAL GENETIC ALGORITHM DOCKED STATE
	_______________________________________________


Detailed state:  trans -1.108 -2.356 1.206 quatxyzw -0.715637 0.244257 0.227195 0.613665 center 0.878 -1.011 5.777 ntor 5 -134.8605 -97.2827 -118.2842 179.6848 60.7173
State:	 -1.108  -2.356   1.206  -0.906  0.309  0.288 104.290   -134.86  -97.28 -118.28  179.68   60.72

DOCKED: MODEL       44
DOCKED: USER    Run = 44
DOCKED: USER    DPF = g6_exoOA.dpf
DOCKED: USER  
DOCKED: USER    Estimated Free Energy of Binding    =   -6.37 kcal/mol  [=(1)+(2)+(3)-(4)]
DOCKED: USER    Estimated Inhibition Constant, Ki   =   21.52 uM (micromolar)  [Temperature = 298.15 K]
DOCKED: USER    
DOCKED: USER    (1) Final Intermolecular Energy     =   -7.86 kcal/mol
DOCKED: USER        vdW + Hbond + desolv Energy     =   -7.02 kcal/mol
DOCKED: USER        Electrostatic Energy            =   -0.84 kcal/mol
DOCKED: USER    (2) Final Total Internal Energy     =   -0.35 kcal/mol
DOCKED: USER    (3) Torsional Free Energy           =   +1.49 kcal/mol
DOCKED: USER    (4) Unbound System's Energy  [=(2)] =   -0.35 kcal/mol
DOCKED: USER    
DOCKED: USER    
DOCKED: USER    NEWDPF move g6.pdbqt
DOCKED: USER    NEWDPF about 0.878100 -1.010800 5.777500
DOCKED: USER    NEWDPF tran0 -1.107503 -2.356158 1.205722
DOCKED: USER    NEWDPF quaternion0 -0.715637 0.244257 0.227195 0.613665
DOCKED: USER    NEWDPF axisangle0 -0.906367 0.309356 0.287746 104.290053
DOCKED: USER    NEWDPF quat0 -0.906367 0.309356 0.287746 104.290053
DOCKED: USER    NEWDPF dihe0 -134.86 -97.28 -118.28 179.68 60.72 
DOCKED: USER  keepresnum = 1 
DOCKED: USER  
DOCKED: REMARK  5 active torsions:
DOCKED: REMARK  status: ('A' for Active; 'I' for Inactive)
DOCKED: REMARK    1  A    between atoms: C5_5  and  C6_6 
DOCKED: REMARK    2  A    between atoms: C6_6  and  C7_7 
DOCKED: REMARK    3  A    between atoms: C7_7  and  C8_8 
DOCKED: REMARK    4  A    between atoms: C8_8  and  C9_9 
DOCKED: REMARK    5  A    between atoms: C9_9  and  N10_10 
DOCKED: USER                              x       y       z     vdW  Elec       q    Type
DOCKED: USER                           _______ _______ _______ _____ _____    ______ ____
DOCKED: ROOT
DOCKED: ATOM      1  C8  UNL     1      -1.262  -2.321   1.229 -0.81 -0.01    +0.028 C 
DOCKED: ENDROOT
DOCKED: BRANCH   1   2
DOCKED: ATOM      2  C7  UNL     1       0.039  -1.564   1.493 -0.90 -0.00    +0.002 C 
DOCKED: BRANCH   2   3
DOCKED: ATOM      3  C6  UNL     1       0.818  -1.328   0.197 -1.00 +0.00    -0.000 C 
DOCKED: BRANCH   3   4
DOCKED: ATOM      4  C5  UNL     1       0.273  -0.120  -0.566 -1.13 +0.00    -0.005 C 
DOCKED: ATOM      5  C1  UNL     1      -0.003   1.049   0.366 -1.14 -0.00    +0.005 C 
DOCKED: ENDBRANCH   3   4
DOCKED: ENDBRANCH   2   3
DOCKED: ENDBRANCH   1   2
DOCKED: BRANCH   1   6
DOCKED: ATOM      6  C9  UNL     1      -0.985  -3.710   0.673 -0.38 -0.18    +0.236 C 
DOCKED: BRANCH   6   7
DOCKED: ATOM      7  N10 UNL     1      -1.561  -3.812  -0.689 -0.49 +0.06    -0.079 N 
DOCKED: ATOM      8  C2  UNL     1      -0.473  -4.142  -1.721 -0.35 -0.24    +0.271 C 
DOCKED: ATOM      9  C3  UNL     1      -2.626  -4.916  -0.750 -0.31 -0.30    +0.271 C 
DOCKED: ATOM     10  C4  UNL     1      -2.223  -2.489  -1.102 -0.52 -0.16    +0.271 C 
DOCKED: ENDBRANCH   6   7
DOCKED: ENDBRANCH   1   6
DOCKED: TORSDOF 5
DOCKED: TER
DOCKED: ENDMDL
________________________________________________________________________________


	BEGINNING GENETIC ALGORITHM DOCKING 45 of 50
Run: 45 Seed: 1739596292 778036671 [ Run 45 of 50 GA/GALS ]
Beginning LAMARCKIAN GENETIC ALGORITHM (LGA), with a maximum of 2500000 energy evaluations.

Final-Value: -8.043


	FINAL GENETIC ALGORITHM DOCKED STATE
	_______________________________________________


Detailed state:  trans 1.333 -3.179 0.236 quatxyzw 0.221797 -0.517386 0.668690 -0.485769 center 0.878 -1.011 5.777 ntor 5 179.6232 -39.3428 54.8606 -158.2470 -89.5329
State:	  1.333  -3.179   0.236   0.254 -0.592  0.765 -121.874    179.62  -39.34   54.86 -158.25  -89.53

DOCKED: MODEL       45
DOCKED: USER    Run = 45
DOCKED: USER    DPF = g6_exoOA.dpf
DOCKED: USER  
DOCKED: USER    Estimated Free Energy of Binding    =   -6.19 kcal/mol  [=(1)+(2)+(3)-(4)]
DOCKED: USER    Estimated Inhibition Constant, Ki   =   28.97 uM (micromolar)  [Temperature = 298.15 K]
DOCKED: USER    
DOCKED: USER    (1) Final Intermolecular Energy     =   -7.68 kcal/mol
DOCKED: USER        vdW + Hbond + desolv Energy     =   -6.84 kcal/mol
DOCKED: USER        Electrostatic Energy            =   -0.84 kcal/mol
DOCKED: USER    (2) Final Total Internal Energy     =   -0.36 kcal/mol
DOCKED: USER    (3) Torsional Free Energy           =   +1.49 kcal/mol
DOCKED: USER    (4) Unbound System's Energy  [=(2)] =   -0.36 kcal/mol
DOCKED: USER    
DOCKED: USER    
DOCKED: USER    NEWDPF move g6.pdbqt
DOCKED: USER    NEWDPF about 0.878100 -1.010800 5.777500
DOCKED: USER    NEWDPF tran0 1.332672 -3.179096 0.235998
DOCKED: USER    NEWDPF quaternion0 0.221797 -0.517386 0.668690 -0.485769
DOCKED: USER    NEWDPF axisangle0 0.253747 -0.591916 0.765015 -121.874253
DOCKED: USER    NEWDPF quat0 0.253747 -0.591916 0.765015 -121.874253
DOCKED: USER    NEWDPF dihe0 179.62 -39.34 54.86 -158.25 -89.53 
DOCKED: USER  keepresnum = 1 
DOCKED: USER  
DOCKED: REMARK  5 active torsions:
DOCKED: REMARK  status: ('A' for Active; 'I' for Inactive)
DOCKED: REMARK    1  A    between atoms: C5_5  and  C6_6 
DOCKED: REMARK    2  A    between atoms: C6_6  and  C7_7 
DOCKED: REMARK    3  A    between atoms: C7_7  and  C8_8 
DOCKED: REMARK    4  A    between atoms: C8_8  and  C9_9 
DOCKED: REMARK    5  A    between atoms: C9_9  and  N10_10 
DOCKED: USER                              x       y       z     vdW  Elec       q    Type
DOCKED: USER                           _______ _______ _______ _____ _____    ______ ____
DOCKED: ROOT
DOCKED: ATOM      1  C8  UNL     1       1.354  -3.299   0.132 -0.66 -0.02    +0.028 C 
DOCKED: ENDROOT
DOCKED: BRANCH   1   2
DOCKED: ATOM      2  C7  UNL     1       1.358  -1.777  -0.003 -0.85 -0.00    +0.002 C 
DOCKED: BRANCH   2   3
DOCKED: ATOM      3  C6  UNL     1       0.388  -1.312  -1.091 -0.98 +0.00    -0.000 C 
DOCKED: BRANCH   3   4
DOCKED: ATOM      4  C5  UNL     1      -0.374  -0.059  -0.657 -1.07 +0.00    -0.005 C 
DOCKED: ATOM      5  C1  UNL     1       0.006   0.364   0.753 -1.21 -0.00    +0.005 C 
DOCKED: ENDBRANCH   3   4
DOCKED: ENDBRANCH   2   3
DOCKED: ENDBRANCH   1   2
DOCKED: BRANCH   1   6
DOCKED: ATOM      6  C9  UNL     1       1.026  -3.721   1.557 -0.44 -0.18    +0.236 C 
DOCKED: BRANCH   6   7
DOCKED: ATOM      7  N10 UNL     1      -0.436  -3.935   1.675 -0.48 +0.06    -0.079 N 
DOCKED: ATOM      8  C2  UNL     1      -0.743  -5.120   2.602 -0.32 -0.31    +0.271 C 
DOCKED: ATOM      9  C3  UNL     1      -1.127  -2.690   2.249 -0.54 -0.15    +0.271 C 
DOCKED: ATOM     10  C4  UNL     1      -1.057  -4.232   0.302 -0.27 -0.23    +0.271 C 
DOCKED: ENDBRANCH   6   7
DOCKED: ENDBRANCH   1   6
DOCKED: TORSDOF 5
DOCKED: TER
DOCKED: ENDMDL
________________________________________________________________________________


	BEGINNING GENETIC ALGORITHM DOCKING 46 of 50
Run: 46 Seed: 1084159343 1257756111 [ Run 46 of 50 GA/GALS ]
Beginning LAMARCKIAN GENETIC ALGORITHM (LGA), with a maximum of 2500000 energy evaluations.

Final-Value: -8.115


	FINAL GENETIC ALGORITHM DOCKED STATE
	_______________________________________________


Detailed state:  trans -1.156 -2.349 1.511 quatxyzw -0.617619 0.230697 0.298774 0.689971 center 0.878 -1.011 5.777 ntor 5 -179.6234 74.4311 -28.5872 46.5750 82.2085
State:	 -1.156  -2.349   1.511  -0.853  0.319  0.413 92.744   -179.62   74.43  -28.59   46.58   82.21

DOCKED: MODEL       46
DOCKED: USER    Run = 46
DOCKED: USER    DPF = g6_exoOA.dpf
DOCKED: USER  
DOCKED: USER    Estimated Free Energy of Binding    =   -6.29 kcal/mol  [=(1)+(2)+(3)-(4)]
DOCKED: USER    Estimated Inhibition Constant, Ki   =   24.42 uM (micromolar)  [Temperature = 298.15 K]
DOCKED: USER    
DOCKED: USER    (1) Final Intermolecular Energy     =   -7.78 kcal/mol
DOCKED: USER        vdW + Hbond + desolv Energy     =   -6.91 kcal/mol
DOCKED: USER        Electrostatic Energy            =   -0.87 kcal/mol
DOCKED: USER    (2) Final Total Internal Energy     =   -0.33 kcal/mol
DOCKED: USER    (3) Torsional Free Energy           =   +1.49 kcal/mol
DOCKED: USER    (4) Unbound System's Energy  [=(2)] =   -0.33 kcal/mol
DOCKED: USER    
DOCKED: USER    
DOCKED: USER    NEWDPF move g6.pdbqt
DOCKED: USER    NEWDPF about 0.878100 -1.010800 5.777500
DOCKED: USER    NEWDPF tran0 -1.156385 -2.348995 1.510759
DOCKED: USER    NEWDPF quaternion0 -0.617619 0.230697 0.298774 0.689971
DOCKED: USER    NEWDPF axisangle0 -0.853257 0.318713 0.412764 92.744422
DOCKED: USER    NEWDPF quat0 -0.853257 0.318713 0.412764 92.744422
DOCKED: USER    NEWDPF dihe0 -179.62 74.43 -28.59 46.58 82.21 
DOCKED: USER  keepresnum = 1 
DOCKED: USER  
DOCKED: REMARK  5 active torsions:
DOCKED: REMARK  status: ('A' for Active; 'I' for Inactive)
DOCKED: REMARK    1  A    between atoms: C5_5  and  C6_6 
DOCKED: REMARK    2  A    between atoms: C6_6  and  C7_7 
DOCKED: REMARK    3  A    between atoms: C7_7  and  C8_8 
DOCKED: REMARK    4  A    between atoms: C8_8  and  C9_9 
DOCKED: REMARK    5  A    between atoms: C9_9  and  N10_10 
DOCKED: USER                              x       y       z     vdW  Elec       q    Type
DOCKED: USER                           _______ _______ _______ _____ _____    ______ ____
DOCKED: ROOT
DOCKED: ATOM      1  C8  UNL     1      -1.301  -2.295   1.556 -0.81 -0.01    +0.028 C 
DOCKED: ENDROOT
DOCKED: BRANCH   1   2
DOCKED: ATOM      2  C7  UNL     1       0.072  -1.637   1.414 -0.90 -0.00    +0.002 C 
DOCKED: BRANCH   2   3
DOCKED: ATOM      3  C6  UNL     1      -0.056  -0.153   1.067 -1.11 +0.00    -0.000 C 
DOCKED: BRANCH   3   4
DOCKED: ATOM      4  C5  UNL     1       0.322   0.113  -0.391 -1.19 +0.00    -0.005 C 
DOCKED: ATOM      5  C1  UNL     1       0.746  -1.165  -1.097 -0.96 -0.00    +0.005 C 
DOCKED: ENDBRANCH   3   4
DOCKED: ENDBRANCH   2   3
DOCKED: ENDBRANCH   1   2
DOCKED: BRANCH   1   6
DOCKED: ATOM      6  C9  UNL     1      -1.230  -3.781   1.238 -0.43 -0.19    +0.236 C 
DOCKED: BRANCH   6   7
DOCKED: ATOM      7  N10 UNL     1      -1.620  -3.994  -0.176 -0.45 +0.07    -0.079 N 
DOCKED: ATOM      8  C2  UNL     1      -2.248  -2.724  -0.768 -0.49 -0.17    +0.271 C 
DOCKED: ATOM      9  C3  UNL     1      -0.398  -4.364  -1.030 -0.26 -0.24    +0.271 C 
DOCKED: ATOM     10  C4  UNL     1      -2.645  -5.132  -0.295 -0.32 -0.32    +0.271 C 
DOCKED: ENDBRANCH   6   7
DOCKED: ENDBRANCH   1   6
DOCKED: TORSDOF 5
DOCKED: TER
DOCKED: ENDMDL
________________________________________________________________________________


	BEGINNING GENETIC ALGORITHM DOCKING 47 of 50
Run: 47 Seed: 701465798 702484420 [ Run 47 of 50 GA/GALS ]
Beginning LAMARCKIAN GENETIC ALGORITHM (LGA), with a maximum of 2500000 energy evaluations.

Final-Value: -8.181


	FINAL GENETIC ALGORITHM DOCKED STATE
	_______________________________________________


Detailed state:  trans 1.422 -2.447 0.490 quatxyzw 0.417432 -0.855416 0.271183 0.143087 center 0.878 -1.011 5.777 ntor 5 56.3882 -172.0111 51.7656 -21.8572 -79.9424
State:	  1.422  -2.447   0.490   0.422 -0.864  0.274 163.547     56.39 -172.01   51.77  -21.86  -79.94

DOCKED: MODEL       47
DOCKED: USER    Run = 47
DOCKED: USER    DPF = g6_exoOA.dpf
DOCKED: USER  
DOCKED: USER    Estimated Free Energy of Binding    =   -6.37 kcal/mol  [=(1)+(2)+(3)-(4)]
DOCKED: USER    Estimated Inhibition Constant, Ki   =   21.42 uM (micromolar)  [Temperature = 298.15 K]
DOCKED: USER    
DOCKED: USER    (1) Final Intermolecular Energy     =   -7.86 kcal/mol
DOCKED: USER        vdW + Hbond + desolv Energy     =   -7.04 kcal/mol
DOCKED: USER        Electrostatic Energy            =   -0.82 kcal/mol
DOCKED: USER    (2) Final Total Internal Energy     =   -0.32 kcal/mol
DOCKED: USER    (3) Torsional Free Energy           =   +1.49 kcal/mol
DOCKED: USER    (4) Unbound System's Energy  [=(2)] =   -0.32 kcal/mol
DOCKED: USER    
DOCKED: USER    
DOCKED: USER    NEWDPF move g6.pdbqt
DOCKED: USER    NEWDPF about 0.878100 -1.010800 5.777500
DOCKED: USER    NEWDPF tran0 1.421563 -2.446616 0.489608
DOCKED: USER    NEWDPF quaternion0 0.417432 -0.855416 0.271183 0.143087
DOCKED: USER    NEWDPF axisangle0 0.421772 -0.864310 0.274002 163.546996
DOCKED: USER    NEWDPF quat0 0.421772 -0.864310 0.274002 163.546996
DOCKED: USER    NEWDPF dihe0 56.39 -172.01 51.77 -21.86 -79.94 
DOCKED: USER  keepresnum = 1 
DOCKED: USER  
DOCKED: REMARK  5 active torsions:
DOCKED: REMARK  status: ('A' for Active; 'I' for Inactive)
DOCKED: REMARK    1  A    between atoms: C5_5  and  C6_6 
DOCKED: REMARK    2  A    between atoms: C6_6  and  C7_7 
DOCKED: REMARK    3  A    between atoms: C7_7  and  C8_8 
DOCKED: REMARK    4  A    between atoms: C8_8  and  C9_9 
DOCKED: REMARK    5  A    between atoms: C9_9  and  N10_10 
DOCKED: USER                              x       y       z     vdW  Elec       q    Type
DOCKED: USER                           _______ _______ _______ _____ _____    ______ ____
DOCKED: ROOT
DOCKED: ATOM      1  C8  UNL     1       1.521  -2.341   0.421 -0.82 -0.02    +0.028 C 
DOCKED: ENDROOT
DOCKED: BRANCH   1   2
DOCKED: ATOM      2  C7  UNL     1       0.477  -2.231   1.532 -0.82 -0.00    +0.002 C 
DOCKED: BRANCH   2   3
DOCKED: ATOM      3  C6  UNL     1      -0.488  -1.072   1.276 -1.00 +0.00    -0.000 C 
DOCKED: BRANCH   3   4
DOCKED: ATOM      4  C5  UNL     1      -0.249  -0.442  -0.096 -1.20 +0.00    -0.005 C 
DOCKED: ATOM      5  C1  UNL     1       0.001   1.054   0.014 -1.14 -0.00    +0.005 C 
DOCKED: ENDBRANCH   3   4
DOCKED: ENDBRANCH   2   3
DOCKED: ENDBRANCH   1   2
DOCKED: BRANCH   1   6
DOCKED: ATOM      6  C9  UNL     1       1.556  -3.748  -0.159 -0.41 -0.19    +0.236 C 
DOCKED: BRANCH   6   7
DOCKED: ATOM      7  N10 UNL     1       0.831  -3.758  -1.452 -0.49 +0.06    -0.079 N 
DOCKED: ATOM      8  C2  UNL     1      -0.686  -3.841  -1.228 -0.35 -0.22    +0.271 C 
DOCKED: ATOM      9  C3  UNL     1       1.124  -2.482  -2.253 -0.50 -0.16    +0.271 C 
DOCKED: ATOM     10  C4  UNL     1       1.252  -4.963  -2.306 -0.32 -0.30    +0.271 C 
DOCKED: ENDBRANCH   6   7
DOCKED: ENDBRANCH   1   6
DOCKED: TORSDOF 5
DOCKED: TER
DOCKED: ENDMDL
________________________________________________________________________________


	BEGINNING GENETIC ALGORITHM DOCKING 48 of 50
Run: 48 Seed: 2014876240 743209480 [ Run 48 of 50 GA/GALS ]
Beginning LAMARCKIAN GENETIC ALGORITHM (LGA), with a maximum of 2500000 energy evaluations.

Final-Value: -8.095


	FINAL GENETIC ALGORITHM DOCKED STATE
	_______________________________________________


Detailed state:  trans 0.194 -1.602 -1.292 quatxyzw -0.825470 0.103269 -0.023810 0.554408 center 0.878 -1.011 5.777 ntor 5 -68.6595 175.2855 47.1963 -137.4050 -69.1650
State:	  0.194  -1.602  -1.292  -0.992  0.124 -0.029 112.660    -68.66  175.29   47.20 -137.41  -69.16

DOCKED: MODEL       48
DOCKED: USER    Run = 48
DOCKED: USER    DPF = g6_exoOA.dpf
DOCKED: USER  
DOCKED: USER    Estimated Free Energy of Binding    =   -6.22 kcal/mol  [=(1)+(2)+(3)-(4)]
DOCKED: USER    Estimated Inhibition Constant, Ki   =   27.52 uM (micromolar)  [Temperature = 298.15 K]
DOCKED: USER    
DOCKED: USER    (1) Final Intermolecular Energy     =   -7.71 kcal/mol
DOCKED: USER        vdW + Hbond + desolv Energy     =   -6.86 kcal/mol
DOCKED: USER        Electrostatic Energy            =   -0.85 kcal/mol
DOCKED: USER    (2) Final Total Internal Energy     =   -0.38 kcal/mol
DOCKED: USER    (3) Torsional Free Energy           =   +1.49 kcal/mol
DOCKED: USER    (4) Unbound System's Energy  [=(2)] =   -0.38 kcal/mol
DOCKED: USER    
DOCKED: USER    
DOCKED: USER    NEWDPF move g6.pdbqt
DOCKED: USER    NEWDPF about 0.878100 -1.010800 5.777500
DOCKED: USER    NEWDPF tran0 0.193681 -1.602268 -1.291513
DOCKED: USER    NEWDPF quaternion0 -0.825470 0.103269 -0.023810 0.554408
DOCKED: USER    NEWDPF axisangle0 -0.991859 0.124085 -0.028610 112.660134
DOCKED: USER    NEWDPF quat0 -0.991859 0.124085 -0.028610 112.660134
DOCKED: USER    NEWDPF dihe0 -68.66 175.29 47.20 -137.41 -69.16 
DOCKED: USER  keepresnum = 1 
DOCKED: USER  
DOCKED: REMARK  5 active torsions:
DOCKED: REMARK  status: ('A' for Active; 'I' for Inactive)
DOCKED: REMARK    1  A    between atoms: C5_5  and  C6_6 
DOCKED: REMARK    2  A    between atoms: C6_6  and  C7_7 
DOCKED: REMARK    3  A    between atoms: C7_7  and  C8_8 
DOCKED: REMARK    4  A    between atoms: C8_8  and  C9_9 
DOCKED: REMARK    5  A    between atoms: C9_9  and  N10_10 
DOCKED: USER                              x       y       z     vdW  Elec       q    Type
DOCKED: USER                           _______ _______ _______ _____ _____    ______ ____
DOCKED: ROOT
DOCKED: ATOM      1  C8  UNL     1       0.043  -1.654  -1.312 -0.84 -0.01    +0.028 C 
DOCKED: ENDROOT
DOCKED: BRANCH   1   2
DOCKED: ATOM      2  C7  UNL     1       0.655  -0.439  -0.615 -1.04 -0.00    +0.002 C 
DOCKED: BRANCH   2   3
DOCKED: ATOM      3  C6  UNL     1       0.039  -0.222   0.769 -1.20 +0.00    -0.000 C 
DOCKED: BRANCH   3   4
DOCKED: ATOM      4  C5  UNL     1      -1.123  -1.185   1.017 -0.88 +0.00    -0.005 C 
DOCKED: ATOM      5  C1  UNL     1      -0.765  -2.230   2.062 -0.84 -0.00    +0.005 C 
DOCKED: ENDBRANCH   3   4
DOCKED: ENDBRANCH   2   3
DOCKED: ENDBRANCH   1   2
DOCKED: BRANCH   1   6
DOCKED: ATOM      6  C9  UNL     1       1.125  -2.564  -1.873 -0.59 -0.14    +0.236 C 
DOCKED: BRANCH   6   7
DOCKED: ATOM      7  N10 UNL     1       1.119  -3.844  -1.126 -0.47 +0.07    -0.079 N 
DOCKED: ATOM      8  C2  UNL     1       1.896  -4.927  -1.889 -0.33 -0.31    +0.271 C 
DOCKED: ATOM      9  C3  UNL     1       1.771  -3.674   0.254 -0.41 -0.21    +0.271 C 
DOCKED: ATOM     10  C4  UNL     1      -0.316  -4.347  -0.915 -0.24 -0.24    +0.271 C 
DOCKED: ENDBRANCH   6   7
DOCKED: ENDBRANCH   1   6
DOCKED: TORSDOF 5
DOCKED: TER
DOCKED: ENDMDL
________________________________________________________________________________


	BEGINNING GENETIC ALGORITHM DOCKING 49 of 50
Run: 49 Seed: 129843736 1806218654 [ Run 49 of 50 GA/GALS ]
Beginning LAMARCKIAN GENETIC ALGORITHM (LGA), with a maximum of 2500000 energy evaluations.

Final-Value: -8.146


	FINAL GENETIC ALGORITHM DOCKED STATE
	_______________________________________________


Detailed state:  trans -1.323 -2.740 -0.838 quatxyzw 0.718164 -0.308377 0.368801 -0.503119 center 0.878 -1.011 5.777 ntor 5 -180.0000 -53.1207 179.1415 -130.6436 58.8265
State:	 -1.323  -2.740  -0.838   0.831 -0.357  0.427 -119.587   -180.00  -53.12  179.14 -130.64   58.83

DOCKED: MODEL       49
DOCKED: USER    Run = 49
DOCKED: USER    DPF = g6_exoOA.dpf
DOCKED: USER  
DOCKED: USER    Estimated Free Energy of Binding    =   -6.30 kcal/mol  [=(1)+(2)+(3)-(4)]
DOCKED: USER    Estimated Inhibition Constant, Ki   =   24.18 uM (micromolar)  [Temperature = 298.15 K]
DOCKED: USER    
DOCKED: USER    (1) Final Intermolecular Energy     =   -7.79 kcal/mol
DOCKED: USER        vdW + Hbond + desolv Energy     =   -6.90 kcal/mol
DOCKED: USER        Electrostatic Energy            =   -0.89 kcal/mol
DOCKED: USER    (2) Final Total Internal Energy     =   -0.36 kcal/mol
DOCKED: USER    (3) Torsional Free Energy           =   +1.49 kcal/mol
DOCKED: USER    (4) Unbound System's Energy  [=(2)] =   -0.36 kcal/mol
DOCKED: USER    
DOCKED: USER    
DOCKED: USER    NEWDPF move g6.pdbqt
DOCKED: USER    NEWDPF about 0.878100 -1.010800 5.777500
DOCKED: USER    NEWDPF tran0 -1.322819 -2.740114 -0.838334
DOCKED: USER    NEWDPF quaternion0 0.718164 -0.308377 0.368801 -0.503119
DOCKED: USER    NEWDPF axisangle0 0.831000 -0.356828 0.426746 -119.586814
DOCKED: USER    NEWDPF quat0 0.831000 -0.356828 0.426746 -119.586814
DOCKED: USER    NEWDPF dihe0 -180.00 -53.12 179.14 -130.64 58.83 
DOCKED: USER  keepresnum = 1 
DOCKED: USER  
DOCKED: REMARK  5 active torsions:
DOCKED: REMARK  status: ('A' for Active; 'I' for Inactive)
DOCKED: REMARK    1  A    between atoms: C5_5  and  C6_6 
DOCKED: REMARK    2  A    between atoms: C6_6  and  C7_7 
DOCKED: REMARK    3  A    between atoms: C7_7  and  C8_8 
DOCKED: REMARK    4  A    between atoms: C8_8  and  C9_9 
DOCKED: REMARK    5  A    between atoms: C9_9  and  N10_10 
DOCKED: USER                              x       y       z     vdW  Elec       q    Type
DOCKED: USER                           _______ _______ _______ _____ _____    ______ ____
DOCKED: ROOT
DOCKED: ATOM      1  C8  UNL     1      -1.409  -2.802  -0.959 -0.77 -0.02    +0.028 C 
DOCKED: ENDROOT
DOCKED: BRANCH   1   2
DOCKED: ATOM      2  C7  UNL     1      -1.497  -1.501  -0.160 -0.89 -0.00    +0.002 C 
DOCKED: BRANCH   2   3
DOCKED: ATOM      3  C6  UNL     1      -0.421  -1.441   0.925 -1.00 +0.00    -0.000 C 
DOCKED: BRANCH   3   4
DOCKED: ATOM      4  C5  UNL     1       0.418  -0.168   0.806 -1.13 +0.00    -0.005 C 
DOCKED: ATOM      5  C1  UNL     1      -0.021   0.679  -0.378 -1.15 -0.00    +0.005 C 
DOCKED: ENDBRANCH   3   4
DOCKED: ENDBRANCH   2   3
DOCKED: ENDBRANCH   1   2
DOCKED: BRANCH   1   6
DOCKED: ATOM      6  C9  UNL     1      -0.283  -3.685  -0.442 -0.31 -0.18    +0.236 C 
DOCKED: BRANCH   6   7
DOCKED: ATOM      7  N10 UNL     1       0.698  -3.908  -1.531 -0.47 +0.07    -0.079 N 
DOCKED: ATOM      8  C2  UNL     1       1.962  -4.597  -0.997 -0.34 -0.28    +0.271 C 
DOCKED: ATOM      9  C3  UNL     1       0.101  -4.796  -2.631 -0.33 -0.31    +0.271 C 
DOCKED: ATOM     10  C4  UNL     1       1.116  -2.575  -2.170 -0.51 -0.16    +0.271 C 
DOCKED: ENDBRANCH   6   7
DOCKED: ENDBRANCH   1   6
DOCKED: TORSDOF 5
DOCKED: TER
DOCKED: ENDMDL
________________________________________________________________________________


	BEGINNING GENETIC ALGORITHM DOCKING 50 of 50
Run: 50 Seed: 586802506 520603847 [ Run 50 of 50 GA/GALS ]
Beginning LAMARCKIAN GENETIC ALGORITHM (LGA), with a maximum of 2500000 energy evaluations.

Final-Value: -8.184


	FINAL GENETIC ALGORITHM DOCKED STATE
	_______________________________________________


Detailed state:  trans -1.366 -2.389 -0.390 quatxyzw -0.328125 0.103948 0.362485 0.866102 center 0.878 -1.011 5.777 ntor 5 90.8264 147.7809 80.7402 -32.9469 -73.2791
State:	 -1.366  -2.389  -0.390  -0.656  0.208  0.725 59.982     90.83  147.78   80.74  -32.95  -73.28

DOCKED: MODEL       50
DOCKED: USER    Run = 50
DOCKED: USER    DPF = g6_exoOA.dpf
DOCKED: USER  
DOCKED: USER    Estimated Free Energy of Binding    =   -6.38 kcal/mol  [=(1)+(2)+(3)-(4)]
DOCKED: USER    Estimated Inhibition Constant, Ki   =   21.19 uM (micromolar)  [Temperature = 298.15 K]
DOCKED: USER    
DOCKED: USER    (1) Final Intermolecular Energy     =   -7.87 kcal/mol
DOCKED: USER        vdW + Hbond + desolv Energy     =   -7.07 kcal/mol
DOCKED: USER        Electrostatic Energy            =   -0.80 kcal/mol
DOCKED: USER    (2) Final Total Internal Energy     =   -0.32 kcal/mol
DOCKED: USER    (3) Torsional Free Energy           =   +1.49 kcal/mol
DOCKED: USER    (4) Unbound System's Energy  [=(2)] =   -0.32 kcal/mol
DOCKED: USER    
DOCKED: USER    
DOCKED: USER    NEWDPF move g6.pdbqt
DOCKED: USER    NEWDPF about 0.878100 -1.010800 5.777500
DOCKED: USER    NEWDPF tran0 -1.366205 -2.388551 -0.390473
DOCKED: USER    NEWDPF quaternion0 -0.328125 0.103948 0.362485 0.866102
DOCKED: USER    NEWDPF axisangle0 -0.656425 0.207952 0.725163 59.982340
DOCKED: USER    NEWDPF quat0 -0.656425 0.207952 0.725163 59.982340
DOCKED: USER    NEWDPF dihe0 90.83 147.78 80.74 -32.95 -73.28 
DOCKED: USER  keepresnum = 1 
DOCKED: USER  
DOCKED: REMARK  5 active torsions:
DOCKED: REMARK  status: ('A' for Active; 'I' for Inactive)
DOCKED: REMARK    1  A    between atoms: C5_5  and  C6_6 
DOCKED: REMARK    2  A    between atoms: C6_6  and  C7_7 
DOCKED: REMARK    3  A    between atoms: C7_7  and  C8_8 
DOCKED: REMARK    4  A    between atoms: C8_8  and  C9_9 
DOCKED: REMARK    5  A    between atoms: C9_9  and  N10_10 
DOCKED: USER                              x       y       z     vdW  Elec       q    Type
DOCKED: USER                           _______ _______ _______ _____ _____    ______ ____
DOCKED: ROOT
DOCKED: ATOM      1  C8  UNL     1      -1.480  -2.306  -0.312 -0.82 -0.02    +0.028 C 
DOCKED: ENDROOT
DOCKED: BRANCH   1   2
DOCKED: ATOM      2  C7  UNL     1      -0.462  -1.932  -1.389 -0.80 -0.00    +0.002 C 
DOCKED: BRANCH   2   3
DOCKED: ATOM      3  C6  UNL     1       0.751  -1.220  -0.786 -1.00 +0.00    -0.000 C 
DOCKED: BRANCH   3   4
DOCKED: ATOM      4  C5  UNL     1       0.352  -0.364   0.416 -1.20 +0.00    -0.005 C 
DOCKED: ATOM      5  C1  UNL     1      -0.000   1.054  -0.004 -1.14 -0.00    +0.005 C 
DOCKED: ENDBRANCH   3   4
DOCKED: ENDBRANCH   2   3
DOCKED: ENDBRANCH   1   2
DOCKED: BRANCH   1   6
DOCKED: ATOM      6  C9  UNL     1      -1.317  -3.758   0.113 -0.38 -0.19    +0.236 C 
DOCKED: BRANCH   6   7
DOCKED: ATOM      7  N10 UNL     1      -0.743  -3.803   1.479 -0.49 +0.06    -0.079 N 
DOCKED: ATOM      8  C2  UNL     1       0.790  -3.875   1.426 -0.38 -0.22    +0.271 C 
DOCKED: ATOM      9  C3  UNL     1      -1.133  -2.551   2.277 -0.53 -0.15    +0.271 C 
DOCKED: ATOM     10  C4  UNL     1      -1.251  -5.033   2.244 -0.33 -0.29    +0.271 C 
DOCKED: ENDBRANCH   6   7
DOCKED: ENDBRANCH   1   6
DOCKED: TORSDOF 5
DOCKED: TER
DOCKED: ENDMDL
________________________________________________________________________________

DPF> analysis                             # perform a ranked cluster analysis


		CLUSTER ANALYSIS OF CONFORMATIONS
		_________________________________

Number of conformations = 50

RMSD cluster analysis will be performed using the ligand atoms only (10 / 10 total atoms).

Outputting structurally similar clusters, ranked in order of increasing energy.


________________________________________________________________________________

Number of distinct conformational clusters found = 2,  out of 50 runs,
Using an rmsd-tolerance of 2.0 A


	CLUSTERING HISTOGRAM
	____________________

________________________________________________________________________________
     |           |     |           |     |                                    
Clus | Lowest    | Run | Mean      | Num | Histogram                          
-ter | Binding   |     | Binding   | in  |                                    
Rank | Energy    |     | Energy    | Clus|    5    10   15   20   25   30   35
_____|___________|_____|___________|_____|____:____|____:____|____:____|____:___
   1 |     -6.40 |   1 |     -6.31 |  43 |###########################################
   2 |     -6.36 |  10 |     -6.33 |   7 |#######
_____|___________|_____|___________|_____|______________________________________


Number of multi-member conformational clusters found = 2, out of 50 runs.

	RMSD TABLE
	__________

_____________________________________________________________________
     |      |      |           |         |                 |
Rank | Sub- | Run  | Binding   | Cluster | Reference       | Grep
     | Rank |      | Energy    | RMSD    | RMSD            | Pattern
_____|______|______|___________|_________|_________________|___________
   1      1      1       -6.40      0.00      4.50           RANKING
   1      2     50       -6.38      1.99      3.77           RANKING
   1      3     33       -6.37      0.76      4.51           RANKING
   1      4     37       -6.37      1.88      3.73           RANKING
   1      5     47       -6.37      0.67      4.57           RANKING
   1      6     44       -6.37      1.46      4.42           RANKING
   1      7      4       -6.37      0.20      4.42           RANKING
   1      8     41       -6.36      0.87      4.60           RANKING
   1      9     28       -6.36      1.91      3.78           RANKING
   1     10     13       -6.36      1.47      4.60           RANKING
   1     11     38       -6.36      1.36      4.43           RANKING
   1     12      7       -6.35      1.88      3.72           RANKING
   1     13     14       -6.35      0.58      4.57           RANKING
   1     14     25       -6.35      2.00      3.79           RANKING
   1     15     31       -6.34      1.92      3.69           RANKING
   1     16      6       -6.34      0.93      4.59           RANKING
   1     17     23       -6.34      1.92      3.71           RANKING
   1     18     11       -6.34      1.96      3.95           RANKING
   1     19     22       -6.33      1.46      4.50           RANKING
   1     20     24       -6.33      1.53      4.40           RANKING
   1     21     27       -6.32      0.95      4.66           RANKING
   1     22     30       -6.32      1.48      3.93           RANKING
   1     23      5       -6.31      1.43      3.83           RANKING
   1     24     40       -6.31      1.55      4.50           RANKING
   1     25     35       -6.30      1.56      4.30           RANKING
   1     26     39       -6.30      1.48      3.90           RANKING
   1     27     49       -6.30      1.00      4.74           RANKING
   1     28     34       -6.30      1.48      3.85           RANKING
   1     29      3       -6.30      1.89      3.71           RANKING
   1     30     46       -6.29      1.70      4.35           RANKING
   1     31     16       -6.29      1.96      3.73           RANKING
   1     32     20       -6.28      1.55      3.85           RANKING
   1     33     32       -6.28      1.53      3.84           RANKING
   1     34     43       -6.27      0.87      4.72           RANKING
   1     35      2       -6.27      0.31      4.66           RANKING
   1     36     12       -6.25      0.86      4.51           RANKING
   1     37     21       -6.23      1.85      4.06           RANKING
   1     38     48       -6.22      1.09      4.53           RANKING
   1     39     15       -6.21      1.64      4.41           RANKING
   1     40     36       -6.20      1.10      4.61           RANKING
   1     41     45       -6.19      1.93      3.77           RANKING
   1     42     42       -6.18      0.63      4.45           RANKING
   1     43      8       -6.14      1.36      4.63           RANKING
   2      1     10       -6.36      0.00      3.88           RANKING
   2      2     29       -6.36      0.66      3.93           RANKING
   2      3     26       -6.36      0.15      3.85           RANKING
   2      4      9       -6.35      0.64      3.85           RANKING
   2      5     19       -6.32      0.66      3.99           RANKING
   2      6     18       -6.29      0.64      4.05           RANKING
   2      7     17       -6.28      0.74      3.94           RANKING
_______________________________________________________________________


	INFORMATION ENTROPY ANALYSIS FOR THIS CLUSTERING
	________________________________________________


Information entropy for this clustering = 0.10  (rmstol = 2.00 Angstrom)

_______________________________________________________________________


	STATISTICAL MECHANICAL ANALYSIS
	_______________________________


Partition function, Q =    50.54            at Temperature, T = 298.15 K
Free energy,        A ~ -2324.11 kcal/mol   at Temperature, T = 298.15 K
Internal energy,    U =    -6.31 kcal/mol   at Temperature, T = 298.15 K
Entropy,            S =     7.77 kcal/mol/K at Temperature, T = 298.15 K

_______________________________________________________________________


	LOWEST ENERGY DOCKED CONFORMATION from EACH CLUSTER
	___________________________________________________


Keeping original residue number (specified in the input PDBQ file) for outputting.

MODEL        1
USER    Run = 1
USER    Cluster Rank = 1
USER    Number of conformations in this cluster = 43
USER  
USER    RMSD from reference structure       = 4.500 A
USER  
USER    Estimated Free Energy of Binding    =   -6.40 kcal/mol  [=(1)+(2)+(3)-(4)]
USER    Estimated Inhibition Constant, Ki   =   20.44 uM (micromolar)  [Temperature = 298.15 K]
USER    
USER    (1) Final Intermolecular Energy     =   -7.89 kcal/mol
USER        vdW + Hbond + desolv Energy     =   -7.11 kcal/mol
USER        Electrostatic Energy            =   -0.78 kcal/mol
USER    (2) Final Total Internal Energy     =   -0.34 kcal/mol
USER    (3) Torsional Free Energy           =   +1.49 kcal/mol
USER    (4) Unbound System's Energy  [=(2)] =   -0.34 kcal/mol
USER    
USER    
USER  
USER    DPF = g6_exoOA.dpf
USER    NEWDPF move	g6.pdbqt
USER    NEWDPF about	0.878100 -1.010800 5.777500
USER    NEWDPF tran0	1.690353 -2.763670 0.435556
USER    NEWDPF axisangle0	0.072372 0.888834 -0.452478 -175.697709
USER    NEWDPF quaternion0	0.072321 0.888208 -0.452159 -0.037536
USER    NEWDPF dihe0	175.25 61.72 174.93 165.52 -80.15 
USER  
USER                              x       y       z    vdW   Elec        q     RMS 
ATOM      1  C8  UNL     1       1.836  -2.814   0.392 -0.75 -0.02    +0.028     4.500
ATOM      2  C7  UNL     1       1.323  -1.564   1.107 -0.91 -0.00    +0.002     4.500
ATOM      3  C6  UNL     1      -0.206  -1.530   1.140 -0.97 +0.00    -0.000     4.500
ATOM      4  C5  UNL     1      -0.750  -0.293   0.424 -1.15 +0.00    -0.005     4.500
ATOM      5  C1  UNL     1       0.370   0.644   0.003 -1.20 -0.00    +0.005     4.500
ATOM      6  C9  UNL     1       0.686  -3.724  -0.012 -0.33 -0.18    +0.236     4.500
ATOM      7  N10 UNL     1       0.411  -3.547  -1.458 -0.50 +0.06    -0.079     4.500
ATOM      8  C2  UNL     1       0.898  -4.763  -2.260 -0.35 -0.29    +0.271     4.500
ATOM      9  C3  UNL     1      -1.093  -3.380  -1.713 -0.41 -0.20    +0.271     4.500
ATOM     10  C4  UNL     1       1.127  -2.301  -2.002 -0.55 -0.15    +0.271     4.500
TER
ENDMDL
MODEL       10
USER    Run = 10
USER    Cluster Rank = 2
USER    Number of conformations in this cluster = 7
USER  
USER    RMSD from reference structure       = 3.878 A
USER  
USER    Estimated Free Energy of Binding    =   -6.36 kcal/mol  [=(1)+(2)+(3)-(4)]
USER    Estimated Inhibition Constant, Ki   =   21.63 uM (micromolar)  [Temperature = 298.15 K]
USER    
USER    (1) Final Intermolecular Energy     =   -7.86 kcal/mol
USER        vdW + Hbond + desolv Energy     =   -7.00 kcal/mol
USER        Electrostatic Energy            =   -0.86 kcal/mol
USER    (2) Final Total Internal Energy     =   -0.35 kcal/mol
USER    (3) Torsional Free Energy           =   +1.49 kcal/mol
USER    (4) Unbound System's Energy  [=(2)] =   -0.35 kcal/mol
USER    
USER    
USER  
USER    DPF = g6_exoOA.dpf
USER    NEWDPF move	g6.pdbqt
USER    NEWDPF about	0.878100 -1.010800 5.777500
USER    NEWDPF tran0	-1.640601 -2.820110 -0.421747
USER    NEWDPF axisangle0	-0.953011 0.169301 -0.251212 61.070089
USER    NEWDPF quaternion0	-0.484192 0.086016 -0.127632 0.861319
USER    NEWDPF dihe0	138.02 76.83 179.77 -104.97 -66.35 
USER  
USER                              x       y       z    vdW   Elec        q     RMS 
ATOM      1  C8  UNL     1      -1.788  -2.882  -0.402 -0.75 -0.02    +0.028     3.878
ATOM      2  C7  UNL     1      -1.269  -1.548  -0.939 -0.89 -0.00    +0.002     3.878
ATOM      3  C6  UNL     1       0.257  -1.475  -0.871 -0.97 +0.00    -0.000     3.878
ATOM      4  C5  UNL     1       0.721  -0.579   0.277 -1.12 +0.00    -0.005     3.878
ATOM      5  C1  UNL     1      -0.100   0.697   0.354 -1.23 -0.00    +0.005     3.878
ATOM      6  C9  UNL     1      -0.642  -3.759   0.080 -0.31 -0.18    +0.236     3.878
ATOM      7  N10 UNL     1      -0.771  -3.966   1.542 -0.48 +0.07    -0.079     3.878
ATOM      8  C2  UNL     1       0.545  -4.487   2.140 -0.36 -0.27    +0.271     3.878
ATOM      9  C3  UNL     1      -1.127  -2.652   2.251 -0.54 -0.15    +0.271     3.878
ATOM     10  C4  UNL     1      -1.873  -4.989   1.854 -0.34 -0.30    +0.271     3.878
TER
ENDMDL


AVSFLD: # AVS field file
AVSFLD: #
AVSFLD: # Created by AutoDock
AVSFLD: #
AVSFLD: ndim=2           # number of dimensions in the field
AVSFLD: nspace=1         # number of physical coordinates
AVSFLD: veclen=7         # vector size
AVSFLD: dim1=10          # atoms
AVSFLD: dim2=2           # conformations
AVSFLD: data=Real       # data type (byte,integer,Real,double)
AVSFLD: field=uniform    # field coordinate layout
AVSFLD: label= x y z vdW Elec q RMS
AVSFLD: variable 1 file = g6_exoOA.dlg.pdb filetype = ascii offset = 5 stride = 12
AVSFLD: variable 2 file = g6_exoOA.dlg.pdb filetype = ascii offset = 6 stride = 12
AVSFLD: variable 3 file = g6_exoOA.dlg.pdb filetype = ascii offset = 7 stride = 12
AVSFLD: variable 4 file = g6_exoOA.dlg.pdb filetype = ascii offset = 8 stride = 12
AVSFLD: variable 5 file = g6_exoOA.dlg.pdb filetype = ascii offset = 9 stride = 12
AVSFLD: variable 6 file = g6_exoOA.dlg.pdb filetype = ascii offset = 10 stride = 12
AVSFLD: variable 7 file = g6_exoOA.dlg.pdb filetype = ascii offset = 11 stride = 12
AVSFLD: # end of file

>>> Closing the docking parameter file (DPF)...
This docking finished at:			12:05 22" p.m., 01/28/2021


________________________________________________________________________________

autodock4: Successful Completion on "amd8"

Real= 7m 53.40s,  CPU= 7m 53.15s,  System= 0.09s
________________________________________________________________________________
