# Supplementary material for: Binding free energy predictions in host-guest systems using Autodock4. A retrospective analysis on SAMPL6, SAMPL7 and SAMPL8 challenges
Source: J Comput Aided Mol Des. 2021 May 24;35(6):721–9. doi: 10.1007/s10822-021-00388-4 (PMC8141411; doi:10.1007/s10822-021-00388-4)
Supplement: Supplementary file 1 — Supplementary material 1 (ZIP 20409 kb) [file 10822_2021_388_MOESM1_ESM.zip › workspace/SAMPL7/exoOA/ANALYSIS/ourdock.txt]

Predictions:
exoOA-g1,-4.86917  
exoOA-g2,-5.8783   
exoOA-g3,-6.9132   
exoOA-g4,-6.4483   
exoOA-g5,-7.95345  
exoOA-g6,-6.79345  
exoOA-g7,-8.43312  
exoOA-g8,-9.86     
#
Name:
autodock4_default
#
Participant name:
Lorenzo Casbarra
#
Participant organization:
University of Florence, Italy
#
Software:
autodock4_default
#
Method:
autodock_default
#
Category:
Docking
#
Ranked:
No
#
