# Supplementary material for: Binding free energy predictions in host-guest systems using Autodock4. A retrospective analysis on SAMPL6, SAMPL7 and SAMPL8 challenges
Source: J Comput Aided Mol Des. 2021 May 24;35(6):721–9. doi: 10.1007/s10822-021-00388-4 (PMC8141411; doi:10.1007/s10822-021-00388-4)
Supplement: Supplementary file 1 — Supplementary material 1 (ZIP 20409 kb) [file 10822_2021_388_MOESM1_ESM.zip › workspace/SAMPL7/exoOA/ANALYSIS/GDCC_MMGBSA_RESP_NoEntropy.txt]

# Results for GDCC
#
# This file will be automatically parsed.  It must contain the following seven elements:
# predictions, participant name, participant organization, name of method, software listing, method, method category, and ranked.
# These elements must be provided in the order shown.
# The file name must begin with the letters "GDCC" and then be followed by an underscore or dash.
#
# FILE FORMAT: All comment lines in this file (which begin with #) will be ignored.
# Please use only UTF-8 characters in the non-comment fields. If your information (e.g. your name, etc.)
# contains a non-UTF-8 character, you may note it in comments near that entry.
#
#
# PREDICTIONS
# Please explicitly describe how you handle ions and pKa effects.
#
# The data in each prediction line should be structured as follows, with all (up to six) numbers in kcal/mol.
# host-guest ID (note that the host varies!), Free energy, free energy SEM, free energy model uncertainty,
# enthalpy, enthalpy SEM, enthalpy model uncertainty
# The free energy, free energy SEM, and free energy model uncertainty are REQUIRED.
# The corresponding quantities for binding enthalpy are optional.
#
# Note that the "model uncertainty" should be your estimate of ACCURACY of this particular approach
# for the compound considered.
#
# For the CD challenge, beta CD (bCD) is optional and will not be judged, as
# literature values are available.
# Likewise, for the GDCC challenge, OA binding values for guests 1-6 (but not 7-8)
# are optional as literature values are available.
#
# The list of predictions must begin with the "Prediction:" keyword, as illustrated here.
Predictions:
OA-g1, -14.26, 0.04, 1.00,,,
OA-g2, -12.90, 0.04, 1.00,,,
OA-g3, -17.09, 0.04, 1.00,,,
OA-g4, -18.81, 0.04, 1.00,,,
OA-g5, -17.15, 0.07, 1.00,,,
OA-g6, -18.91, 0.07, 1.00,,,
OA-g7, -21.55, 0.08, 1.00,,,
OA-g8, -20.91, 0.05, 1.00,,,
exoOA-g1, -11.54, 0.06, 1.00,,,
exoOA-g2, -10.25, 0.06, 1.00,,,
exoOA-g3, -12.65, 0.07, 1.00,,,
exoOA-g4, -13.91, 0.08, 1.00,,,
exoOA-g5, -16.26, 0.06, 1.00,,,
exoOA-g6, -17.91, 0.07, 1.00,,,
exoOA-g7, -20.53, 0.07, 1.00,,,
exoOA-g8, -19.82, 0.05, 1.00,,,
#
#
# Please list your name, using only UTF-8 characters as described above. The "Participant name:" entry is required.
Participant name:
Yigitcan Eken
#
#
# Please list your organization/affiliation, using only UTF-8 characters as described above.
Participant organization:
Michigan State University/Wilson Research Group, East Lansing
#
#
# Please provide a brief (40 character limit) informal yet informative name of the method used.
# Following is sample text; please edit to your taste.
# The "Name:" keyword is required, as shown here.
# 40 character limit.
Name:
RESP/GAFF/MMGBSA
#
# All major software packages used and their versions
# Following is sample text; please edit to your taste.
# The "Software:" keyword is required.
Software:
AMBER18
MOE2019
Gaussian16
RED Server
#
# Methodology and computational details.
# Level of detail should be at least that used in a publication.
# Please include the values of key parameters, with units, and explain how any
# statistical uncertainties were estimated.
# Use as many lines of text as you need.
# Please explicitly describe how you handle ions (e.g. counterions) and pKa effects
# Following is sample text; please edit to your taste.
# All text following the "Method:" keyword will be regarded as part of your free text methods description.
Method:
Initial structures of host, guest molecules were protonated using Protonate3D method implemented in Molecular
Operating Environment(MOE) v2019. Complex structures were generated by docking guest molecules in to the binding
cavity of the host using general docking followed by a amber10:EHT minimization in MOE. RED Server was used to 
generate RESP charges (10.1093/nar/gkr288) for the each host and guest molecules and these charges fit to the 
GAFF using Antechamber on Amber18 to generate forcefield parameters.

The complexes were placed in a 14 Angstrom cube beyond the solute, neutralized and solvated by mimicing ionic strength of the experiment
using sodium and chloride ions with parameters from Joung and Cheatham (10.1021/jp8001614),and TIP4P-Ew type water. The systems were 
relaxed under NVT conditions with 500.0,200.0, 20.0, 10.0, 5.0 and 0.0 kcal/mol restraint on the host-guest, followed by a heating to 
300K over 50 picosecond and 100ps equilibration molecular dynamics. After equilibration molecular dynamics 10ns prodution simulations 
were performed under the NPT conditions as a triplicate by using randomized starting atom velocities. The temperature of the system were 
kept at 300K by the Langevin dynamics and the pressure is coupled to 1 atm using isotropic position scaling. Non-bonded interactions were 
truncated with 10 angstrom cutoff, whereas long range electrostatic interactions were calculated with Particle Mesh Ewald. 
Hydrogen atoms were constrained using SHAKE algorithmand 2 femto-second was used as a time step. AMBER18 is used during all simulations.

The binding free energies of the guest molecules were calculated using MMPBSA.py program in Amber18 using generalized born solvation
model from the first 2 ns of the production runs with neglected solute entropies(10.1517/17460441.2015.1032936).

#
#
# METHOD CATEGORY SECTION
#
# State which method category your prediction method is better described as:
# `Alchemical`, `Quantum`, `Other Physical` `Empirical`, `Mixed`, or `Other`.
# Pick only one category label.
# The `Category:` keyword is required.
Category:
Alchemical
#
# All submissions must either be ranked or non-ranked.
# Only one ranked submission per participant is allowed.
# Multiple ranked submissions from the same participant will not be judged.
# Non-ranked submissions are accepted so we can verify that they were made before the deadline.
# The "Ranked:" keyword is required, and expects a Boolean value (True/False)
Ranked:
False
