# Supplementary material for: Binding free energy predictions in host-guest systems using Autodock4. A retrospective analysis on SAMPL6, SAMPL7 and SAMPL8 challenges
Source: J Comput Aided Mol Des. 2021 May 24;35(6):721–9. doi: 10.1007/s10822-021-00388-4 (PMC8141411; doi:10.1007/s10822-021-00388-4)
Supplement: Supplementary file 1 — Supplementary material 1 (ZIP 20409 kb) [file 10822_2021_388_MOESM1_ESM.zip › workspace/SAMPL7/exoOA/ANALYSIS/experimental_measurements.csv]

ID	name	SMILES	Kd_1	dKd_1	DH_1	dDH_1	Kd_2	dKd_2	DH_2	dDH_2	TDS	dTDS	n	Ka_1	dKa_1	Ka_2	dKa_2	Ka	dKa	DH	dDH	DG	dDG
clip-g1	4-azaniumylbutylammonium	[NH3+]CCCC[NH3+]	3.42e-05	3.29e-06	-6.03	0.26	2.96e-05	7.7e-06	-6.14	0.696	0.0	0.8	0.862	29239.76608187135	2812.831298519203	33783.78378378378	8788.349159970781	31000.0	9000.0	-6.1	0.8	-6.1	0.2
clip-g2	5-azaniumylpentylammonium	[NH3+]CCCCC[NH3+]	7.49e-07	1.77e-08	-8.58	0.021	8.29e-07	4.08e-08	-8.95	0.053	-0.4	0.3	1.0005000000000002	1335113.4846461948	31550.745898848658	1206272.6176115803	59367.82002237933	1270000.0	80000.0	-8.8	0.3	-8.32	0.04
clip-g3	6-azaniumylhexylammonium	[NH3+]CCCCCC[NH3+]	4.35e-08	3.39e-09	-10.8	0.044	4.13e-08	3.24e-09	-10.9	0.043	-0.8	0.3	0.9025	22988505.747126438	1791518.0340864053	24213075.06053269	1899524.5325938475	24000000.0	3000000.0	-10.9	0.3	-10.05	0.07
clip-g15	trimethyl-[6-(trimethylammonio)hexyl]ammonium	C[N+](C)(C)CCCCCC[N+](C)(C)C	1.83e-08	1e-09	-12.8	0.033	2e-08	8.74e-10	-12.7	0.028	-2.2	0.4	0.9685	54644808.743169405	2986055.1225775634	50000000.0	2184999.9999999995	52000000.0	4000000.0	-12.8	0.4	-10.52	0.05
clip-g12	hexyl(trimethyl)ammonium	CCCCCC[N+](C)(C)C	8.3e-07	2.33e-08	-8.54	0.027	8.27e-07	3.1e-08	-8.25	0.034	-0.1	0.3	0.9385	1204819.2771084337	33822.03512846567	1209189.8428053204	45326.34235425023	1210000.0	70000.0	-8.4	0.3	-8.29	0.03
clip-g5	8-azaniumyloctylammonium	[NH3+]CCCCCCCC[NH3+]	7.07e-09	1.13e-09	-11.5	0.094	6.63e-09	8.99e-10	-11.3	0.07	-0.3	0.4	0.8935	141442715.70014146	22606827.261833075	150829562.59426847	20451851.70018814	150000000.0	30000000.0	-11.4	0.4	-11.1	0.1
clip-g16	10-azaniumyldecylammonium	[NH3+]CCCCCCCCCC[NH3+]	3.55e-09	7.8e-10	-11.3	0.068	3.27e-09	8.48e-10	-11.2	0.072	0.3	0.4	0.8905000000000001	281690140.8450704	61892481.65046618	305810397.5535168	79304959.36556032	300000000.0	100000000.0	-11.2	0.4	-11.5	0.2
clip-g17	12-azaniumyldodecylammonium	[NH3+]CCCCCCCCCCCC[NH3+]	1.97e-09	1.06e-09	-10.4	0.123	2.2e-09	5.76e-10	-10.4	0.064	1.4	0.5	0.9735	507614213.19796956	273132520.8070293	454545454.54545456	119008264.46280992	500000000.0	300000000.0	-10.4	0.3	-11.8	0.4
clip-g9	1-adamantylammonium	[NH3+]C1(C2)C[C@H]3C[C@@H]2C[C@@H](C1)C3	2.8e-06	1.13e-07	-4.83	0.036	2.79e-06	1.62e-07	-4.72	0.046	2.8	0.2	0.9495	357142.85714285716	14413.265306122452	358422.93906810036	20811.65452653486	360000.0	30000.0	-4.8	0.2	-7.57	0.05
clip-g6	1-adamantyl(trimethyl)ammonium	C[N+](C1(C2)C[C@H]3C[C@@H]2C[C@@H](C1)C3)(C)C	8.83e-08	9.44e-09	-10.1	0.119	9.7e-08	1.36e-08	-10.3	0.165	-0.6	0.4	0.831	11325028.31257078	1210739.1536882014	10309278.350515464	1445424.593474333	11000000.0	2000000.0	-10.2	0.4	-9.6	0.1
clip-g11	1-(1-adamantyl)ethanamine	NC(C)C1(C2)C[C@H]3C[C@@H]2C[C@@H](C1)C3	2.45e-07	2.23e-08	-7.41	0.084	2.38e-07	2.22e-08	-7.35	0.084	1.6	0.3	0.847	4081632.6530612246	371511.8700541442	4201680.672268908	391921.4744721419	4100000.0	600000.0	-7.4	0.3	-9.02	0.08
clip-g10	(9-azaniumyl-4-pentacyclo[7.3.1.1^{4,12}.0^{2,7}.0^{6,11}]tetradecanyl)ammonium	[NH3+]C1(C2)C[C@H]3[C@H](C4)[C@@H]2[C@@H]5CC4([NH3+])C[C@H]3[C@@H]5C1	9.02e-07	6.48e-08	-5.88	0.049	1.17e-06	7.26e-08	-5.8	0.047	2.3	0.2	0.99	1108647.4501108648	79645.62612769847	854700.8547008546	53035.283804514576	1000000.0	100000.0	-5.8	0.2	-8.17	0.08
clip-g8	[4-(azaniumylmethyl)phenyl]methylammonium	[NH3+]CC1=CC=C(C[NH3+])C=C1	1.14e-07	6.79e-09	-10.5	0.044	1.2e-07	5.34e-09	-10.6	0.033	-1.1	0.3	0.902	8771929.824561404	522468.45183133276	8333333.333333334	370833.33333333343	8500000.0	700000.0	-10.6	0.3	-9.45	0.05
clip-g18	1-methyl-4-(1-methylpyridin-1-ium-4-yl)pyridin-1-ium	C[N+]1=CC=C(C2=CC=[N+](C)C=C2)C=C1	1.72e-08	1.42e-09	-12.4	0.045	1.98e-08	2.34e-09	-12.3	0.069	-1.8	0.4	0.948	58139534.883720934	4799891.833423473	50505050.50505051	5968778.696051424	54000000.0	8000000.0	-12.4	0.4	-10.55	0.09
clip-g19	4-(1,1-dimethylpiperidin-1-ium-4-yl)-1,1-dimethyl-piperidin-1-ium	C[N+]1(C)CCC(C2CC[N+](C)(C)CC2)CC1	2.8e-09	1.53e-10	-13.7	0.039	2.74e-09	6.04e-10	-13.6	0.144	-2.0	0.5	0.7915	357142857.14285713	19515306.122448977	364963503.649635	80451808.83371517	360000000.0	80000000.0	-13.6	0.4	-11.7	0.1
clip-g7	(4-azaniumylcyclohexyl)ammonium	[NH3+][C@H]1CC[C@H]([NH3+])CC1	1.68e-05	6.52e-07	-6.61	0.088	1.72e-05	1.24e-06	-6.8	0.17	-0.2	0.3	0.826	59523.80952380953	2310.0907029478462	58139.534883720924	4191.454840454299	59000.0	5000.0	-6.7	0.3	-6.5	0.05
OA-g1	hexanoate	CCCCCC([O-])=O									-0.57	0.07	1					4400.0	200.0	-5.54	0.1	-4.97	0.02
OA-g2	4-chlorobenzoate	O=C([O-])C1=CC=C(Cl)C=C1									-2.6	0.2	1					116000.0	5000.0	-9.6	0.3	-6.91	0.02
OA-g3	(4~{S})-4-isopropenylcyclohexene-1-carboxylate	[O-]C(C1=CC[C@@H](C(C)=C)CC1)=O									-3.9	0.02	1					870000.0	40000.0	-12.0	0.02	-8.1	0.02
OA-g4	(3~{S})-3,7-dimethyloct-6-enoate	C/C(C)=C/CC[C@H](C)CC([O-])=O									0.1	0.1	1					91000.0	7000.0	-6.7	0.2	-6.76	0.05
OA-g5	2-[dimethyl(methyl)-$l^{4}-azanyl]ethylbenzene	C[N](C)([CH2+])CCC1=CC=CC=C1									-2.75	0.05	1					3000.0	100.0	-7.48	0.05	-4.73	0.02
OA-g6	hexyl(trimethyl)ammonium	CCCCCC[N+](C)(C)C									-2.3	0.3	1					4400.0	200.0	-7.3	0.3	-4.97	0.02
OA-g7	trimethyl-(4-methylcyclohexyl)ammonium	C[C@H]1CC[C@H]([N+](C)(C)C)CC1									0.3	0.1	1					28000.0	2000.0	-5.7	0.2	-6.07	0.05
OA-g8	1-adamantyl(trimethyl)ammonium	C[N+](C12C[C@@H]3C[C@H](C1)C[C@H](C2)C3)(C)C									0.4	0.1	1					1110000.0	40000.0	-7.8	0.2	-8.25	0.02
exoOA-g1	hexanoate	CCCCCC([O-])=O									NaN	NaN	1					NaN	NaN	NaN	NaN	NaN	NaN
exoOA-g2	4-chlorobenzoate	O=C([O-])C1=CC=C(Cl)C=C1									NaN	NaN	1					9.0	4.0	NaN	NaN	-1.3	0.3
exoOA-g3	(4~{S})-4-isopropenylcyclohexene-1-carboxylate	[O-]C(C1=CC[C@@H](C(C)=C)CC1)=O									-2.65	0.07	1					300.0	40.0	-6.0	0.1	-3.37	0.07
exoOA-g4	(3~{S})-3,7-dimethyloct-6-enoate	C/C(C)=C/CC[C@H](C)CC([O-])=O									-3.7	0.7	1					440.0	20.0	-7.3	0.7	-3.61	0.02
exoOA-g5	2-[dimethyl(methyl)-$l^{4}-azanyl]ethylbenzene	C[N](C)([CH2+])CCC1=CC=CC=C1									-0.6	0.02	1					12100.0	500.0	-6.17	0.02	-5.57	0.02
exoOA-g6	hexyl(trimethyl)ammonium	CCCCCC[N+](C)(C)C									2.58	0.02	1					18900.0	800.0	-3.25	0.02	-5.83	0.02
exoOA-g7	trimethyl-(4-methylcyclohexyl)ammonium	C[C@H]1CC[C@H]([N+](C)(C)C)CC1									2.01	0.05	1					130000.0	20000.0	-4.97	0.07	-6.98	0.1
exoOA-g8	1-adamantyl(trimethyl)ammonium	C[N+](C12C[C@@H]3C[C@H](C1)C[C@H](C2)C3)(C)C									2.63	0.02	1					420000.0	20000.0	-5.04	0.05	-7.67	0.02
bCD-g1	trans-4-methylcyclohexanol	C[C@H]1CC[C@H](O)CC1			-2.6051625239005736	0.10516252390057361			-2.5167304015296366	0.11233269598470362	2.0	0.2	0.875	2025.31	68.11	2098.64	66.95	2100.0	100.0	-2.6	0.2	-4.52	0.03
bCD-g2	R-rimantadine	[N+H3][C@H](C)C12CC3CC(C1)CC(C2)C3			-10.339388145315487	0.41826003824091773			-10.480401529636712	0.42065009560229444	-4.2	0.7	1.0	36491.91	1737.7	33572.61	1563.02	35000.0	3000.0	-10.4	0.7	-6.2	0.04
MGLab_8-g1	trans-4-methylcyclohexanol	C[C@H]1CC[C@H](O)CC1			-2.1940726577437855	0.3346080305927342			-1.4077437858508604	0.12428298279158699	1.5	0.4	0.89	244.18	13.89	286.54	14.93	260.0	20.0	-1.8	0.4	-3.3	0.05
MGLab_8-g2	R-rimantadine	[N+H3][C@H](C)C12CC3CC(C1)CC(C2)C3			-6.548757170172084	0.2820267686424474			-7.280114722753346	0.3513384321223709	-2.9	0.5	1.03	780.56	31.98	874.24	32.42	830.0	50.0	-6.9	0.5	-3.98	0.04
MGLab_9-g1	trans-4-methylcyclohexanol	C[C@H]1CC[C@H](O)CC1			-2.50717017208413	0.43021032504780116			-2.973231357552581	0.6333652007648183	0.4	0.8	0.875	221.08	12.72	203.13	10.87	210.0	20.0	-2.7	0.8	-3.17	0.05
MGLab_9-g2	R-rimantadine	[N+H3][C@H](C)C12CC3CC(C1)CC(C2)C3			-9.110898661567877	0.4134799235181644			-8.989005736137667	0.41826003824091773	-5.2	0.6	1.0	683.17	21.71	713.79	20.94	700.0	40.0	-9.0	0.6	-3.88	0.03
MGLab_19-g1	trans-4-methylcyclohexanol	C[C@H]1CC[C@H](O)CC1			-2.1916826003824093	0.1744741873804971			-1.9239961759082218	0.12428298279158699	1.1	0.2	0.8300000000000001	199.6	8.02	228.31	8.02	210.0	20.0	-2.1	0.2	-3.18	0.04
MGLab_19-g2	R-rimantadine	[N+H3][C@H](C)C12CC3CC(C1)CC(C2)C3			-11.36472275334608	0.8126195028680687			-11.61567877629063	0.657265774378585	-8.0	1.0	0.9400000000000001	315.83	17.83	318.33	9.41	320.0	20.0	-11.0	1.0	-3.41	0.04
MGLab_23-g1	trans-4-methylcyclohexanol	C[C@H]1CC[C@H](O)CC1			-2.361376673040153	0.40152963671128106			-3.1094646271510515	0.9990439770554492	0.0	1.0	0.755	236.64	11.99	210.2	10.99	220.0	20.0	-3.0	1.0	-3.2	0.05
MGLab_23-g2	R-rimantadine	[N+H3][C@H](C)C12CC3CC(C1)CC(C2)C3			-7.6696940726577445	0.32982791586998084			-7.538240917782026	0.3178776290630975	-3.3	0.5	0.9550000000000001	1427.7	56.95	1588.79	59.25	1510.0	90.0	-7.6	0.5	-4.33	0.04
MGLab_24-g1	trans-4-methylcyclohexanol	C[C@H]1CC[C@H](O)CC1			-1.854684512428298	0.10516252390057361			-1.4077437858508604	0.11233269598470362	1.7	0.2	0.915	276.83	13.59	286.54	14.95	280.0	20.0	-1.6	0.2	-3.34	0.05
MGLab_24-g2	R-rimantadine	[N+H3][C@H](C)C12CC3CC(C1)CC(C2)C3			-8.475143403441683	0.3632887189292543			-8.824091778202677	0.372848948374761	-4.5	0.6	1.03	1161.66	44.16	1038.92	35.79	1100.0	70.0	-8.6	0.6	-4.15	0.04
MGLab_34-g1	trans-4-methylcyclohexanol	C[C@H]1CC[C@H](O)CC1			-3.618546845124283	0.1768642447418738			-3.8193116634799233	0.17208413001912043	0.1	0.3	0.815	570.79	17.8	775.47	23.66	700.0	100.0	-3.7	0.3	-3.85	0.09
MGLab_34-g2	R-rimantadine	[N+H3][C@H](C)C12CC3CC(C1)CC(C2)C3			-10.437380497131931	0.37523900573613767			-7.292065009560229	0.2222753346080306	-3.0	2.0	0.995	19532.83	733.92	5690.03	192.09	11000.0	7000.0	-9.0	2.0	-5.5	0.4
MGLab_35-g1	trans-4-methylcyclohexanol	C[C@H]1CC[C@H](O)CC1			-4.2710325047801145	0.17208413001912043			-4.727533460803059	0.19837476099426385	0.1	0.3	0.85	2103.19	65.42	2442.72	73.46	2300.0	200.0	-4.5	0.3	-4.58	0.05
MGLab_35-g2	R-rimantadine	[N+H3][C@H](C)C12CC3CC(C1)CC(C2)C3			-7.550191204588909	0.3107074569789675			-7.017208413001912	0.30592734225621415	-1.2	0.5	0.78	27807.38	1045.27	25648.94	1023.43	27000.0	2000.0	-7.3	0.5	-6.04	0.04
MGLab_36-g1	trans-4-methylcyclohexanol	C[C@H]1CC[C@H](O)CC1			-3.238527724665392	0.2724665391969407			-2.7868068833652004	0.19359464627151052	0.1	0.3	0.8700000000000001	197.68	7.63	207.65	8.29	200.0	10.0	-3.0	0.3	-3.15	0.04
MGLab_36-g2	R-rimantadine	[N+H3][C@H](C)C12CC3CC(C1)CC(C2)C3			-10.831739961759082	0.884321223709369			-10.843690248565965	0.9392925430210325	-7.0	1.0	0.84	372.79	15.55	335.42	14.34	350.0	20.0	-11.0	1.0	-3.48	0.04
