# Supplementary material for: Binding free energy predictions in host-guest systems using Autodock4. A retrospective analysis on SAMPL6, SAMPL7 and SAMPL8 challenges
Source: J Comput Aided Mol Des. 2021 May 24;35(6):721–9. doi: 10.1007/s10822-021-00388-4 (PMC8141411; doi:10.1007/s10822-021-00388-4)
Supplement: Supplementary file 1 — Supplementary material 1 (ZIP 20409 kb) [file 10822_2021_388_MOESM1_ESM.zip › workspace/SAMPL7/exoOA/exoOA.A.map]

GRID_PARAMETER_FILE exoOA.gpf
GRID_DATA_FILE exoOA.maps.fld
MACROMOLECULE exoOA.pdbqt
SPACING 0.375
NELEMENTS 40 40 40
CENTER -0.001 -0.435 -0.003
-0.025
-0.029
-0.035
-0.046
-0.057
-0.071
-0.088
-0.105
-0.115
-0.121
-0.120
-0.105
-0.051
0.039
0.148
0.212
0.197
0.105
-0.011
-0.098
-0.141
-0.157
-0.160
-0.158
-0.151
-0.135
-0.122
-0.111
-0.103
-0.095
-0.088
-0.082
-0.075
-0.068
-0.061
-0.056
-0.048
-0.042
-0.036
-0.030
-0.025
-0.032
-0.040
-0.048
-0.060
-0.075
-0.093
-0.112
-0.128
-0.137
-0.134
-0.093
0.053
0.383
0.901
1.469
1.675
1.483
1.005
0.466
0.093
-0.102
-0.177
-0.196
-0.198
-0.195
-0.183
-0.167
-0.152
-0.141
-0.132
-0.122
-0.113
-0.104
-0.094
-0.084
-0.076
-0.066
-0.057
-0.049
-0.041
-0.033
-0.043
-0.051
-0.063
-0.078
-0.097
-0.120
-0.139
-0.152
-0.154
-0.096
0.149
0.917
2.750
5.984
9.303
10.233
7.878
4.748
2.225
0.782
0.097
-0.154
-0.222
-0.234
-0.235
-0.227
-0.212
-0.197
-0.185
-0.174
-0.163
-0.152
-0.141
-0.129
-0.114
-0.100
-0.088
-0.075
-0.064
-0.053
-0.044
-0.054
-0.067
-0.081
-0.099
-0.123
-0.149
-0.165
-0.179
-0.144
0.095
1.145
5.235
17.663
44.034
74.555
77.751
48.889
22.344
8.700
2.798
0.671
-0.027
-0.224
-0.264
-0.267
-0.261
-0.248
-0.235
-0.223
-0.212
-0.202
-0.192
-0.181
-0.168
-0.152
-0.133
-0.116
-0.100
-0.083
-0.068
-0.056
-0.068
-0.084
-0.102
-0.125
-0.153
-0.177
-0.193
-0.195
-0.063
0.725
4.763
24.380
118.757
454.372
984.508
996.595
447.731
124.365
32.761
8.505
1.986
0.282
-0.148
-0.248
-0.273
-0.278
-0.270
-0.258
-0.248
-0.238
-0.228
-0.217
-0.208
-0.199
-0.184
-0.167
-0.147
-0.127
-0.106
-0.087
-0.070
-0.085
-0.102
-0.125
-0.152
-0.181
-0.202
-0.218
-0.195
0.114
2.069
14.924
109.721
897.227
7056.813
28330.004
25563.322
5945.268
829.939
118.530
22.178
4.654
1.011
0.187
-0.022
-0.113
-0.167
-0.192
-0.207
-0.218
-0.236
-0.241
-0.234
-0.223
-0.216
-0.207
-0.192
-0.173
-0.151
-0.130
-0.108
-0.087
-0.102
-0.123
-0.148
-0.175
-0.202
-0.221
-0.235
-0.182
0.346
4.130
34.403
359.079
5849.707
100069.750
100186.617
100314.297
100314.883
4606.175
347.251
44.850
8.803
2.777
1.574
1.150
0.779
0.499
0.337
0.176
0.030
-0.097
-0.178
-0.212
-0.217
-0.214
-0.214
-0.208
-0.192
-0.172
-0.151
-0.126
-0.104
-0.117
-0.139
-0.165
-0.192
-0.217
-0.236
-0.248
-0.171
0.525
5.509
50.063
654.727
16899.631
100106.070
100293.039
100538.797
100539.227
12783.525
610.265
67.571
14.837
8.864
8.255
6.653
4.621
3.411
2.716
1.910
1.162
0.579
0.224
0.047
-0.047
-0.097
-0.141
-0.180
-0.194
-0.184
-0.166
-0.144
-0.120
-0.131
-0.154
-0.179
-0.205
-0.231
-0.251
-0.257
-0.175
0.498
5.238
47.075
562.120
13835.020
100094.859
100276.055
100472.117
100472.992
9585.556
530.492
67.660
28.041
34.363
37.898
30.544
20.074
15.284
12.922
9.398
5.995
3.474
1.958
1.234
0.827
0.520
0.244
0.022
-0.115
-0.167
-0.170
-0.157
-0.133
-0.141
-0.164
-0.186
-0.209
-0.236
-0.255
-0.258
-0.186
0.307
3.406
25.678
233.927
3119.413
48479.258
100151.062
100250.953
35185.418
2528.378
246.792
60.227
69.513
135.938
157.416
116.345
70.865
60.932
58.266
44.584
27.994
16.032
9.367
6.517
4.689
3.163
1.817
0.816
0.223
-0.063
-0.149
-0.159
-0.143
-0.145
-0.163
-0.177
-0.194
-0.217
-0.239
-0.244
-0.193
0.118
1.664
10.420
66.172
421.066
2417.503
7087.955
7122.791
2112.937
423.631
98.439
68.251
163.405
364.242
461.502
314.689
209.847
248.188
285.466
263.028
163.964
81.362
47.845
33.557
22.934
14.551
7.835
3.525
1.252
0.278
-0.066
-0.145
-0.146
-0.145
-0.152
-0.153
-0.153
-0.169
-0.195
-0.208
-0.183
-0.009
0.676
3.480
14.916
61.420
187.745
358.992
376.058
212.914
94.958
57.668
82.674
235.634
575.165
740.078
512.245
535.297
1070.530
2080.850
2351.036
1381.120
547.273
291.773
222.871
134.513
66.560
29.164
11.729
3.845
1.018
0.139
-0.107
-0.143
-0.138
-0.132
-0.111
-0.089
-0.094
-0.127
-0.168
-0.173
-0.093
0.239
1.270
4.276
11.661
27.475
45.661
56.050
52.455
46.136
52.214
82.700
185.364
411.912
542.569
528.050
1414.617
7433.592
32188.451
47185.754
18312.445
4085.008
2770.899
2271.720
967.510
318.814
100.305
31.210
9.213
2.416
0.462
-0.041
-0.133
-0.128
-0.110
-0.070
-0.029
-0.012
-0.050
-0.123
-0.171
-0.147
0.026
0.525
1.620
3.914
7.939
13.714
19.699
24.851
32.317
46.603
67.533
103.600
174.677
244.685
584.915
4462.519
64077.062
100543.961
100513.672
102081.664
32129.199
43814.777
35063.180
9728.369
1543.561
290.339
69.851
17.468
4.252
0.812
0.036
-0.120
-0.121
-0.096
-0.044
0.006
0.031
-0.023
-0.113
-0.186
-0.207
-0.112
0.166
0.733
1.712
3.228
5.628
8.516
13.323
21.145
33.462
44.413
49.710
63.228
123.567
673.684
8926.733
100270.969
100323.070
100890.000
109587.328
157348.297
102795.070
100363.938
87000.102
6456.750
643.783
112.210
24.155
5.325
1.077
0.083
-0.112
-0.122
-0.099
-0.054
-0.011
0.010
-0.041
-0.130
-0.218
-0.261
-0.221
-0.061
0.246
0.697
1.303
2.251
3.694
6.550
11.661
18.257
22.525
23.283
27.923
73.515
535.370
6811.000
100098.781
100192.633
101313.172
121599.789
142420.000
102210.750
100311.797
100232.172
12657.028
937.730
123.383
24.487
5.153
1.023
0.069
-0.110
-0.124
-0.112
-0.089
-0.064
-0.058
-0.094
-0.167
-0.248
-0.300
-0.298
-0.219
-0.061
0.129
0.376
0.756
1.459
2.933
5.317
8.559
10.612
10.728
13.035
38.616
249.966
2179.075
23742.494
100118.695
101030.383
101637.023
108749.914
100907.656
100164.055
100113.164
8839.365
722.419
94.821
18.051
3.856
0.743
0.018
-0.117
-0.126
-0.128
-0.124
-0.118
-0.128
-0.162
-0.215
-0.274
-0.321
-0.335
-0.308
-0.247
-0.164
-0.054
0.121
0.481
1.218
2.522
4.016
5.128
5.309
6.160
16.434
76.359
441.143
2348.645
8070.920
11790.559
9008.912
32868.117
100221.539
100059.578
21617.648
2561.383
314.383
49.330
9.816
2.183
0.383
-0.053
-0.123
-0.125
-0.134
-0.141
-0.155
-0.176
-0.207
-0.246
-0.287
-0.326
-0.348
-0.351
-0.333
-0.306
-0.260
-0.164
0.034
0.420
1.108
1.862
2.331
2.444
2.657
5.555
20.557
79.146
259.894
595.973
773.365
1052.421
2690.095
6247.354
5714.254
2011.457
476.793
89.605
18.612
4.333
0.952
0.093
-0.104
-0.125
-0.118
-0.132
-0.147
-0.165
-0.189
-0.220
-0.252
-0.285
-0.318
-0.345
-0.362
-0.363
-0.353
-0.336
-0.287
-0.185
0.018
0.350
0.707
0.944
0.895
0.895
1.568
4.571
13.738
33.914
64.146
90.859
141.563
280.018
445.473
411.627
227.179
75.657
22.640
5.945
1.517
0.280
-0.061
-0.127
-0.120
-0.110
-0.124
-0.140
-0.160
-0.183
-0.211
-0.241
-0.271
-0.299
-0.324
-0.351
-0.366
-0.369
-0.364
-0.340
-0.291
-0.209
-0.084
0.061
0.121
0.105
0.053
0.142
0.792
2.391
5.442
9.429
14.438
21.655
36.485
47.652
46.697
29.644
13.271
5.072
1.555
0.342
-0.031
-0.125
-0.128
-0.111
-0.102
-0.115
-0.132
-0.148
-0.167
-0.192
-0.220
-0.248
-0.277
-0.306
-0.333
-0.355
-0.368
-0.374
-0.371
-0.352
-0.326
-0.292
-0.256
-0.244
-0.259
-0.290
-0.287
-0.175
0.109
0.617
1.321
2.289
3.581
5.255
6.665
6.179
4.493
2.299
0.930
0.239
-0.043
-0.127
-0.136
-0.119
-0.102
-0.091
-0.106
-0.119
-0.133
-0.153
-0.174
-0.198
-0.229
-0.257
-0.284
-0.308
-0.333
-0.351
-0.365
-0.375
-0.378
-0.375
-0.374
-0.370
-0.368
-0.379
-0.393
-0.400
-0.384
-0.327
-0.230
-0.085
0.110
0.372
0.667
0.822
0.816
0.560
0.253
0.028
-0.099
-0.141
-0.142
-0.124
-0.108
-0.092
-0.080
-0.092
-0.105
-0.118
-0.137
-0.158
-0.180
-0.203
-0.233
-0.259
-0.284
-0.309
-0.330
-0.348
-0.363
-0.372
-0.382
-0.392
-0.393
-0.393
-0.395
-0.404
-0.412
-0.407
-0.390
-0.366
-0.336
-0.283
-0.217
-0.153
-0.094
-0.083
-0.098
-0.128
-0.154
-0.161
-0.150
-0.134
-0.116
-0.099
-0.082
-0.067
-0.078
-0.088
-0.103
-0.120
-0.139
-0.158
-0.179
-0.207
-0.234
-0.261
-0.286
-0.311
-0.331
-0.344
-0.357
-0.369
-0.377
-0.378
-0.376
-0.380
-0.386
-0.389
-0.387
-0.376
-0.362
-0.347
-0.328
-0.302
-0.270
-0.238
-0.217
-0.200
-0.187
-0.174
-0.155
-0.137
-0.121
-0.104
-0.085
-0.067
-0.055
-0.065
-0.078
-0.088
-0.104
-0.120
-0.137
-0.157
-0.182
-0.212
-0.239
-0.266
-0.291
-0.315
-0.328
-0.342
-0.354
-0.359
-0.360
-0.358
-0.360
-0.362
-0.366
-0.361
-0.351
-0.340
-0.323
-0.305
-0.284
-0.264
-0.240
-0.219
-0.198
-0.177
-0.159
-0.137
-0.121
-0.105
-0.088
-0.071
-0.056
-0.047
-0.055
-0.065
-0.076
-0.090
-0.104
-0.121
-0.140
-0.163
-0.189
-0.217
-0.243
-0.269
-0.295
-0.313
-0.327
-0.339
-0.346
-0.348
-0.348
-0.345
-0.341
-0.339
-0.333
-0.323
-0.313
-0.298
-0.282
-0.260
-0.238
-0.218
-0.194
-0.175
-0.157
-0.139
-0.120
-0.103
-0.087
-0.073
-0.058
-0.047
-0.038
-0.044
-0.055
-0.064
-0.080
-0.093
-0.108
-0.125
-0.146
-0.172
-0.197
-0.224
-0.251
-0.275
-0.295
-0.311
-0.321
-0.327
-0.331
-0.329
-0.325
-0.317
-0.310
-0.302
-0.293
-0.282
-0.267
-0.250
-0.232
-0.211
-0.191
-0.171
-0.154
-0.137
-0.119
-0.102
-0.087
-0.072
-0.059
-0.047
-0.037
-0.030
-0.039
-0.045
-0.054
-0.069
-0.083
-0.098
-0.115
-0.134
-0.157
-0.179
-0.204
-0.233
-0.256
-0.278
-0.293
-0.300
-0.309
-0.308
-0.307
-0.301
-0.295
-0.287
-0.276
-0.264
-0.253
-0.239
-0.221
-0.203
-0.185
-0.165
-0.147
-0.131
-0.116
-0.100
-0.085
-0.073
-0.061
-0.051
-0.038
-0.031
-0.025
-0.033
-0.040
-0.049
-0.063
-0.074
-0.090
-0.106
-0.126
-0.147
-0.169
-0.192
-0.217
-0.239
-0.258
-0.273
-0.285
-0.287
-0.290
-0.289
-0.282
-0.276
-0.267
-0.255
-0.243
-0.227
-0.213
-0.193
-0.177
-0.160
-0.142
-0.126
-0.111
-0.097
-0.085
-0.073
-0.061
-0.051
-0.042
-0.030
-0.025
-0.021
-0.028
-0.036
-0.044
-0.056
-0.069
-0.082
-0.098
-0.119
-0.139
-0.159
-0.179
-0.201
-0.220
-0.236
-0.251
-0.264
-0.269
-0.272
-0.272
-0.267
-0.259
-0.248
-0.237
-0.220
-0.203
-0.187
-0.170
-0.154
-0.139
-0.124
-0.107
-0.095
-0.081
-0.072
-0.059
-0.050
-0.041
-0.035
-0.025
-0.020
-0.016
-0.022
-0.032
-0.039
-0.049
-0.064
-0.078
-0.094
-0.112
-0.132
-0.150
-0.168
-0.185
-0.204
-0.221
-0.232
-0.243
-0.251
-0.255
-0.253
-0.249
-0.239
-0.226
-0.212
-0.198
-0.183
-0.167
-0.150
-0.135
-0.120
-0.106
-0.092
-0.079
-0.069
-0.060
-0.050
-0.042
-0.037
-0.031
-0.023
-0.015
-0.015
-0.019
-0.028
-0.036
-0.046
-0.060
-0.074
-0.091
-0.109
-0.125
-0.141
-0.159
-0.175
-0.192
-0.206
-0.218
-0.226
-0.231
-0.235
-0.235
-0.230
-0.220
-0.209
-0.192
-0.177
-0.161
-0.145
-0.129
-0.118
-0.105
-0.093
-0.080
-0.070
-0.059
-0.052
-0.045
-0.037
-0.030
-0.026
-0.018
-0.013
-0.015
-0.019
-0.025
-0.033
-0.044
-0.057
-0.073
-0.089
-0.104
-0.120
-0.137
-0.151
-0.167
-0.182
-0.195
-0.205
-0.212
-0.218
-0.217
-0.217
-0.214
-0.204
-0.189
-0.174
-0.160
-0.143
-0.127
-0.114
-0.101
-0.090
-0.078
-0.068
-0.058
-0.050
-0.043
-0.039
-0.032
-0.026
-0.021
-0.016
-0.011
-0.011
-0.016
-0.020
-0.029
-0.038
-0.055
-0.070
-0.088
-0.103
-0.117
-0.132
-0.147
-0.160
-0.172
-0.184
-0.191
-0.197
-0.202
-0.202
-0.202
-0.199
-0.190
-0.174
-0.158
-0.142
-0.127
-0.113
-0.101
-0.088
-0.078
-0.067
-0.060
-0.053
-0.045
-0.039
-0.032
-0.027
-0.023
-0.020
-0.014
-0.009
-0.008
-0.015
-0.020
-0.029
-0.039
-0.052
-0.067
-0.086
-0.103
-0.118
-0.129
-0.143
-0.155
-0.163
-0.170
-0.177
-0.180
-0.185
-0.185
-0.185
-0.183
-0.175
-0.162
-0.147
-0.130
-0.116
-0.101
-0.086
-0.075
-0.068
-0.059
-0.052
-0.047
-0.041
-0.034
-0.028
-0.024
-0.021
-0.015
-0.010
-0.005
-0.007
-0.015
-0.019
-0.028
-0.039
-0.052
-0.068
-0.086
-0.099
-0.112
-0.125
-0.137
-0.147
-0.152
-0.155
-0.161
-0.166
-0.170
-0.169
-0.168
-0.167
-0.161
-0.150
-0.134
-0.118
-0.100
-0.086
-0.076
-0.067
-0.058
-0.052
-0.047
-0.042
-0.036
-0.031
-0.025
-0.021
-0.017
-0.012
-0.008
-0.004
-0.007
-0.012
-0.019
-0.027
-0.038
-0.052
-0.069
-0.086
-0.099
-0.109
-0.122
-0.133
-0.138
-0.143
-0.146
-0.151
-0.153
-0.154
-0.154
-0.153
-0.153
-0.146
-0.137
-0.122
-0.106
-0.091
-0.078
-0.067
-0.058
-0.051
-0.046
-0.041
-0.037
-0.031
-0.026
-0.023
-0.019
-0.015
-0.010
-0.005
-0.004
-0.007
-0.011
-0.018
-0.027
-0.037
-0.051
-0.066
-0.083
-0.096
-0.109
-0.119
-0.127
-0.130
-0.133
-0.134
-0.134
-0.135
-0.134
-0.136
-0.139
-0.138
-0.132
-0.124
-0.112
-0.096
-0.083
-0.070
-0.060
-0.052
-0.046
-0.042
-0.038
-0.034
-0.028
-0.024
-0.020
-0.015
-0.011
-0.007
-0.004
-0.003
-0.007
-0.010
-0.016
-0.025
-0.036
-0.049
-0.065
-0.082
-0.095
-0.106
-0.115
-0.121
-0.123
-0.123
-0.122
-0.116
-0.113
-0.110
-0.115
-0.123
-0.125
-0.120
-0.110
-0.098
-0.088
-0.075
-0.064
-0.053
-0.046
-0.041
-0.038
-0.034
-0.031
-0.024
-0.022
-0.016
-0.012
-0.008
-0.007
-0.004
-0.003
-0.005
-0.010
-0.014
-0.023
-0.034
-0.046
-0.062
-0.078
-0.092
-0.104
-0.111
-0.114
-0.116
-0.116
-0.111
-0.101
-0.091
-0.087
-0.095
-0.105
-0.110
-0.104
-0.097
-0.088
-0.078
-0.067
-0.056
-0.048
-0.041
-0.037
-0.033
-0.031
-0.028
-0.022
-0.017
-0.012
-0.008
-0.008
-0.005
-0.004
-0.003
-0.030
-0.035
-0.044
-0.054
-0.067
-0.083
-0.102
-0.121
-0.128
-0.132
-0.130
-0.093
0.025
0.253
0.560
0.840
0.921
0.715
0.359
0.073
-0.092
-0.155
-0.172
-0.169
-0.167
-0.153
-0.139
-0.127
-0.117
-0.109
-0.102
-0.095
-0.088
-0.080
-0.073
-0.066
-0.057
-0.051
-0.044
-0.036
-0.030
-0.039
-0.048
-0.059
-0.072
-0.089
-0.109
-0.133
-0.146
-0.152
-0.147
-0.084
0.147
0.722
1.763
3.130
4.360
4.577
3.399
1.860
0.710
0.100
-0.132
-0.201
-0.213
-0.210
-0.203
-0.188
-0.172
-0.159
-0.149
-0.140
-0.131
-0.122
-0.112
-0.101
-0.091
-0.080
-0.068
-0.059
-0.049
-0.041
-0.052
-0.063
-0.077
-0.094
-0.115
-0.142
-0.162
-0.174
-0.173
-0.104
0.221
1.252
3.854
8.824
15.345
20.395
19.528
13.683
6.983
2.620
0.713
0.003
-0.203
-0.247
-0.246
-0.241
-0.230
-0.216
-0.202
-0.191
-0.184
-0.174
-0.163
-0.151
-0.137
-0.121
-0.106
-0.092
-0.078
-0.065
-0.053
-0.067
-0.082
-0.099
-0.120
-0.149
-0.175
-0.192
-0.202
-0.156
0.131
1.376
5.947
20.028
51.785
93.814
112.267
87.344
51.278
22.287
7.663
2.114
0.337
-0.150
-0.263
-0.280
-0.276
-0.267
-0.253
-0.242
-0.230
-0.220
-0.210
-0.201
-0.190
-0.175
-0.158
-0.139
-0.120
-0.101
-0.084
-0.068
-0.085
-0.103
-0.126
-0.153
-0.182
-0.205
-0.220
-0.216
-0.061
0.793
5.127
27.052
121.919
457.592
1002.537
1082.484
586.424
217.681
70.696
20.114
5.141
1.086
0.061
-0.178
-0.242
-0.263
-0.265
-0.257
-0.254
-0.253
-0.246
-0.236
-0.227
-0.219
-0.207
-0.190
-0.171
-0.150
-0.128
-0.106
-0.086
-0.106
-0.126
-0.152
-0.180
-0.207
-0.227
-0.243
-0.209
0.128
2.202
15.318
108.980
859.480
6554.915
23445.414
23908.572
6238.116
1169.561
231.716
51.234
11.028
2.661
0.845
0.381
0.165
0.036
-0.029
-0.092
-0.144
-0.196
-0.229
-0.240
-0.236
-0.232
-0.227
-0.215
-0.197
-0.176
-0.154
-0.130
-0.105
-0.125
-0.148
-0.174
-0.201
-0.227
-0.245
-0.259
-0.179
0.426
4.323
34.622
345.798
5404.627
100440.797
101864.336
104111.273
89214.820
5659.582
656.061
104.445
21.110
7.244
4.797
3.682
2.505
1.692
1.252
0.814
0.450
0.150
-0.034
-0.127
-0.168
-0.188
-0.206
-0.218
-0.215
-0.198
-0.175
-0.150
-0.126
-0.143
-0.166
-0.192
-0.217
-0.245
-0.262
-0.256
-0.130
0.660
5.826
53.062
671.706
15392.767
100766.398
103777.922
109553.562
108758.133
14560.872
1148.877
159.165
39.330
29.819
29.797
23.302
14.204
9.570
7.320
5.101
3.051
1.627
0.834
0.457
0.264
0.119
-0.010
-0.119
-0.182
-0.199
-0.189
-0.169
-0.141
-0.155
-0.177
-0.197
-0.220
-0.245
-0.250
-0.215
-0.043
0.809
5.870
47.542
578.793
11461.304
100718.062
103224.555
108041.266
107384.008
11248.568
1007.316
173.995
104.202
180.299
219.713
143.984
74.784
49.025
38.391
25.806
14.034
7.165
4.099
2.743
2.107
1.507
0.904
0.363
0.023
-0.132
-0.180
-0.178
-0.156
-0.159
-0.172
-0.176
-0.183
-0.194
-0.183
-0.114
0.127
0.968
4.569
28.975
246.111
2917.269
39273.797
101222.859
102605.906
34032.156
3362.609
516.642
195.702
441.362
1238.535
1587.852
877.566
347.539
255.662
207.589
131.068
62.370
29.471
16.455
12.211
10.281
7.812
4.716
2.388
0.840
0.135
-0.113
-0.169
-0.164
-0.149
-0.138
-0.108
-0.075
-0.049
-0.023
0.062
0.338
1.171
3.434
13.253
70.866
421.214
2327.268
6777.441
6506.051
2557.434
745.010
273.888
348.337
1621.654
6434.700
9407.882
3926.074
1401.876
1393.057
1248.336
704.279
318.649
135.289
74.544
61.420
50.489
37.407
21.975
9.692
3.575
0.956
0.100
-0.125
-0.162
-0.121
-0.062
0.044
0.172
0.257
0.253
0.305
0.528
1.275
2.898
7.101
22.191
77.237
231.863
511.044
625.452
532.131
346.593
276.493
552.002
2745.382
12596.553
18829.055
7737.036
3896.021
6400.706
7427.963
5389.679
2597.096
843.496
491.353
406.898
297.241
196.080
100.580
36.969
11.368
3.094
0.600
-0.022
-0.145
-0.067
0.058
0.286
0.542
0.704
0.696
0.580
0.655
1.134
2.331
4.866
11.150
26.830
63.678
140.185
228.237
278.124
278.625
360.398
625.994
1851.846
6553.674
9589.113
4991.713
7417.123
26173.965
87663.234
103069.922
43488.750
7988.682
5579.092
4858.420
2348.728
1001.734
407.439
119.877
30.227
7.232
1.422
0.132
-0.115
-0.013
0.190
0.534
0.976
1.222
1.102
0.860
0.651
0.826
1.664
3.640
7.613
15.498
31.302
60.590
103.695
147.642
211.825
386.223
576.167
787.921
1519.204
1973.483
2345.178
11672.404
109593.484
108082.023
102970.766
104606.688
81813.344
102629.789
101223.273
28258.227
4900.004
1258.398
296.372
60.629
12.460
2.363
0.325
-0.085
0.021
0.261
0.659
1.171
1.451
1.364
0.928
0.543
0.492
0.980
2.357
5.082
9.285
16.061
26.469
42.774
69.029
128.992
248.845
350.839
340.172
330.474
434.251
1438.009
19441.266
102990.492
102658.227
102425.883
126328.555
200134.781
105241.242
101886.695
103802.047
18682.107
2470.327
463.103
84.044
15.784
2.979
0.422
-0.066
0.011
0.229
0.588
1.045
1.289
1.124
0.765
0.346
0.186
0.447
1.278
2.774
4.883
7.388
10.675
16.530
30.226
62.251
115.384
148.809
137.401
104.043
157.376
910.555
13963.631
100559.773
100653.477
102769.000
170470.078
200090.391
104106.883
101527.062
102762.586
37559.559
2652.870
430.061
78.377
14.696
2.769
0.381
-0.073
-0.036
0.118
0.368
0.638
0.790
0.714
0.401
0.106
-0.053
0.037
0.465
1.253
2.282
3.280
4.445
7.035
13.348
26.449
46.807
60.237
56.487
44.245
67.276
370.335
3834.788
57423.660
100235.859
101901.875
142427.547
117955.602
101522.297
100602.367
100963.844
24591.139
1645.211
242.205
46.390
9.667
1.883
0.232
-0.094
-0.085
-0.003
0.120
0.236
0.302
0.247
0.084
-0.105
-0.214
-0.185
0.024
0.413
0.914
1.411
2.080
3.352
6.555
12.966
22.623
29.020
28.207
22.320
28.699
109.357
675.324
4114.803
16426.807
24428.271
19161.398
102016.172
100360.141
100175.219
70594.727
5449.695
585.645
100.102
22.078
4.854
0.976
0.067
-0.116
-0.116
-0.094
-0.057
-0.008
-0.007
-0.047
-0.137
-0.236
-0.305
-0.301
-0.206
-0.013
0.256
0.534
0.997
1.830
3.630
6.908
11.307
15.316
14.469
11.055
11.008
27.882
108.770
363.335
911.065
1269.668
1757.712
5925.518
14979.672
13656.788
4131.318
803.023
153.916
33.486
8.084
1.966
0.351
-0.061
-0.130
-0.131
-0.135
-0.132
-0.138
-0.151
-0.185
-0.241
-0.300
-0.344
-0.355
-0.320
-0.224
-0.092
0.087
0.406
0.929
1.839
3.400
5.257
6.688
6.193
4.729
3.869
6.604
18.513
45.406
86.279
124.179
208.686
438.911
775.688
718.415
364.238
119.798
33.170
9.349
2.579
0.603
0.018
-0.125
-0.132
-0.127
-0.142
-0.156
-0.175
-0.199
-0.233
-0.273
-0.313
-0.347
-0.367
-0.369
-0.336
-0.271
-0.164
0.016
0.298
0.727
1.293
1.962
2.309
2.166
1.533
0.983
1.319
3.141
6.810
11.800
18.250
29.078
50.594
71.572
66.764
42.392
19.130
7.221
2.383
0.605
0.047
-0.116
-0.141
-0.125
-0.117
-0.134
-0.153
-0.174
-0.200
-0.234
-0.265
-0.300
-0.331
-0.355
-0.375
-0.377
-0.357
-0.307
-0.220
-0.084
0.085
0.287
0.470
0.513
0.424
0.210
-0.012
-0.040
0.213
0.768
1.653
2.737
4.515
7.083
8.689
8.552
5.977
3.129
1.338
0.383
0.002
-0.127
-0.150
-0.134
-0.117
-0.108
-0.124
-0.140
-0.160
-0.187
-0.215
-0.245
-0.278
-0.310
-0.336
-0.359
-0.378
-0.382
-0.374
-0.345
-0.298
-0.231
-0.160
-0.100
-0.079
-0.128
-0.219
-0.312
-0.359
-0.343
-0.242
-0.077
0.154
0.463
0.829
1.087
1.026
0.768
0.378
0.070
-0.090
-0.155
-0.162
-0.143
-0.125
-0.107
-0.098
-0.112
-0.126
-0.147
-0.171
-0.196
-0.223
-0.253
-0.284
-0.311
-0.334
-0.359
-0.379
-0.385
-0.388
-0.380
-0.350
-0.309
-0.266
-0.241
-0.253
-0.308
-0.371
-0.418
-0.431
-0.413
-0.373
-0.322
-0.253
-0.172
-0.102
-0.087
-0.109
-0.147
-0.175
-0.183
-0.172
-0.151
-0.133
-0.113
-0.093
-0.083
-0.096
-0.113
-0.132
-0.150
-0.172
-0.196
-0.225
-0.257
-0.285
-0.312
-0.337
-0.362
-0.378
-0.390
-0.396
-0.385
-0.356
-0.310
-0.274
-0.273
-0.313
-0.368
-0.406
-0.422
-0.414
-0.399
-0.377
-0.352
-0.316
-0.283
-0.254
-0.235
-0.219
-0.201
-0.180
-0.158
-0.138
-0.121
-0.099
-0.080
-0.068
-0.082
-0.097
-0.111
-0.130
-0.149
-0.173
-0.201
-0.231
-0.263
-0.292
-0.319
-0.344
-0.365
-0.380
-0.393
-0.390
-0.367
-0.329
-0.302
-0.297
-0.321
-0.363
-0.392
-0.400
-0.390
-0.374
-0.354
-0.334
-0.311
-0.288
-0.262
-0.235
-0.210
-0.185
-0.164
-0.143
-0.124
-0.104
-0.083
-0.066
-0.057
-0.068
-0.082
-0.097
-0.112
-0.131
-0.154
-0.179
-0.209
-0.240
-0.271
-0.302
-0.331
-0.352
-0.368
-0.382
-0.387
-0.375
-0.357
-0.337
-0.331
-0.346
-0.363
-0.375
-0.375
-0.364
-0.347
-0.329
-0.309
-0.285
-0.263
-0.235
-0.211
-0.188
-0.165
-0.143
-0.121
-0.103
-0.084
-0.067
-0.055
-0.047
-0.057
-0.070
-0.084
-0.100
-0.118
-0.137
-0.161
-0.191
-0.221
-0.251
-0.283
-0.314
-0.338
-0.355
-0.369
-0.378
-0.379
-0.371
-0.364
-0.356
-0.357
-0.357
-0.355
-0.344
-0.331
-0.316
-0.300
-0.279
-0.258
-0.235
-0.210
-0.187
-0.165
-0.143
-0.121
-0.102
-0.086
-0.072
-0.060
-0.045
-0.039
-0.048
-0.060
-0.073
-0.088
-0.105
-0.125
-0.148
-0.176
-0.205
-0.234
-0.267
-0.295
-0.320
-0.339
-0.353
-0.363
-0.369
-0.370
-0.362
-0.358
-0.351
-0.341
-0.328
-0.317
-0.304
-0.290
-0.271
-0.250
-0.229
-0.206
-0.184
-0.160
-0.142
-0.120
-0.102
-0.086
-0.072
-0.061
-0.050
-0.037
-0.033
-0.042
-0.052
-0.063
-0.077
-0.093
-0.114
-0.138
-0.165
-0.192
-0.218
-0.247
-0.275
-0.300
-0.320
-0.334
-0.344
-0.350
-0.350
-0.348
-0.342
-0.332
-0.319
-0.308
-0.296
-0.282
-0.264
-0.245
-0.224
-0.202
-0.182
-0.160
-0.140
-0.121
-0.104
-0.089
-0.073
-0.062
-0.052
-0.043
-0.032
-0.028
-0.037
-0.047
-0.057
-0.072
-0.089
-0.107
-0.132
-0.155
-0.179
-0.204
-0.231
-0.255
-0.279
-0.298
-0.313
-0.323
-0.328
-0.328
-0.327
-0.321
-0.312
-0.302
-0.290
-0.277
-0.258
-0.239
-0.221
-0.198
-0.178
-0.158
-0.140
-0.122
-0.103
-0.091
-0.077
-0.063
-0.052
-0.044
-0.036
-0.027
-0.024
-0.031
-0.041
-0.054
-0.067
-0.083
-0.102
-0.122
-0.145
-0.168
-0.193
-0.216
-0.241
-0.256
-0.273
-0.287
-0.298
-0.308
-0.311
-0.309
-0.305
-0.297
-0.285
-0.270
-0.254
-0.236
-0.216
-0.196
-0.177
-0.158
-0.138
-0.122
-0.104
-0.087
-0.075
-0.066
-0.054
-0.046
-0.038
-0.029
-0.023
-0.019
-0.028
-0.036
-0.048
-0.062
-0.078
-0.099
-0.118
-0.138
-0.159
-0.181
-0.201
-0.219
-0.233
-0.242
-0.257
-0.270
-0.282
-0.290
-0.289
-0.285
-0.277
-0.266
-0.250
-0.229
-0.210
-0.192
-0.172
-0.151
-0.136
-0.120
-0.105
-0.089
-0.076
-0.064
-0.057
-0.045
-0.038
-0.033
-0.024
-0.018
-0.018
-0.023
-0.034
-0.046
-0.061
-0.078
-0.096
-0.113
-0.134
-0.152
-0.171
-0.185
-0.194
-0.203
-0.213
-0.224
-0.240
-0.254
-0.264
-0.266
-0.264
-0.257
-0.247
-0.229
-0.209
-0.187
-0.168
-0.149
-0.131
-0.118
-0.102
-0.089
-0.077
-0.067
-0.057
-0.050
-0.040
-0.034
-0.027
-0.022
-0.017
-0.016
-0.023
-0.031
-0.043
-0.060
-0.078
-0.095
-0.112
-0.129
-0.146
-0.161
-0.170
-0.174
-0.174
-0.177
-0.188
-0.206
-0.223
-0.235
-0.242
-0.241
-0.238
-0.227
-0.208
-0.187
-0.166
-0.149
-0.131
-0.117
-0.101
-0.091
-0.078
-0.069
-0.060
-0.051
-0.043
-0.036
-0.030
-0.025
-0.019
-0.014
-0.014
-0.019
-0.029
-0.040
-0.055
-0.074
-0.095
-0.111
-0.126
-0.142
-0.154
-0.160
-0.152
-0.144
-0.147
-0.158
-0.180
-0.198
-0.213
-0.219
-0.218
-0.214
-0.207
-0.192
-0.170
-0.150
-0.133
-0.116
-0.100
-0.088
-0.080
-0.070
-0.061
-0.054
-0.046
-0.040
-0.031
-0.027
-0.022
-0.016
-0.012
-0.012
-0.018
-0.030
-0.040
-0.054
-0.073
-0.092
-0.108
-0.123
-0.139
-0.150
-0.146
-0.134
-0.121
-0.119
-0.132
-0.154
-0.173
-0.187
-0.196
-0.197
-0.194
-0.187
-0.174
-0.154
-0.134
-0.116
-0.100
-0.088
-0.078
-0.069
-0.062
-0.056
-0.050
-0.042
-0.035
-0.028
-0.025
-0.019
-0.014
-0.011
-0.009
-0.018
-0.027
-0.041
-0.055
-0.073
-0.091
-0.107
-0.120
-0.135
-0.142
-0.132
-0.116
-0.098
-0.092
-0.094
-0.109
-0.128
-0.149
-0.166
-0.175
-0.176
-0.169
-0.155
-0.139
-0.121
-0.102
-0.089
-0.078
-0.069
-0.061
-0.056
-0.050
-0.045
-0.038
-0.032
-0.026
-0.024
-0.018
-0.013
-0.008
-0.008
-0.017
-0.027
-0.039
-0.054
-0.072
-0.091
-0.104
-0.117
-0.129
-0.131
-0.118
-0.098
-0.074
-0.050
-0.031
-0.029
-0.045
-0.076
-0.116
-0.144
-0.156
-0.152
-0.139
-0.126
-0.109
-0.093
-0.081
-0.071
-0.062
-0.056
-0.051
-0.047
-0.042
-0.035
-0.030
-0.025
-0.020
-0.015
-0.011
-0.007
-0.008
-0.014
-0.024
-0.037
-0.053
-0.070
-0.087
-0.102
-0.112
-0.122
-0.120
-0.107
-0.083
-0.045
0.006
0.055
0.094
0.083
0.025
-0.049
-0.106
-0.134
-0.137
-0.124
-0.110
-0.098
-0.083
-0.073
-0.062
-0.056
-0.051
-0.047
-0.043
-0.039
-0.032
-0.028
-0.021
-0.018
-0.012
-0.009
-0.007
-0.008
-0.013
-0.022
-0.035
-0.050
-0.067
-0.084
-0.098
-0.109
-0.114
-0.110
-0.097
-0.074
-0.025
0.046
0.128
0.202
0.214
0.136
0.016
-0.070
-0.112
-0.120
-0.108
-0.098
-0.087
-0.076
-0.064
-0.056
-0.050
-0.045
-0.043
-0.039
-0.034
-0.029
-0.023
-0.019
-0.014
-0.010
-0.008
-0.005
-0.035
-0.043
-0.051
-0.063
-0.077
-0.095
-0.115
-0.135
-0.141
-0.144
-0.132
-0.043
0.214
0.840
1.811
2.904
3.348
2.617
1.455
0.553
0.066
-0.123
-0.176
-0.181
-0.177
-0.169
-0.154
-0.141
-0.131
-0.123
-0.115
-0.109
-0.103
-0.095
-0.087
-0.080
-0.070
-0.063
-0.055
-0.046
-0.038
-0.048
-0.057
-0.070
-0.084
-0.103
-0.126
-0.151
-0.162
-0.168
-0.159
-0.055
0.329
1.422
3.980
9.104
15.177
17.355
13.538
6.815
2.583
0.658
0.007
-0.187
-0.223
-0.220
-0.216
-0.203
-0.187
-0.175
-0.166
-0.157
-0.150
-0.141
-0.131
-0.119
-0.108
-0.096
-0.084
-0.072
-0.061
-0.051
-0.063
-0.076
-0.092
-0.111
-0.136
-0.164
-0.184
-0.194
-0.191
-0.106
0.306
1.700
5.879
16.650
38.895
71.231
81.610
61.208
27.596
9.310
2.416
0.400
-0.132
-0.248
-0.257
-0.252
-0.245
-0.232
-0.220
-0.209
-0.200
-0.191
-0.183
-0.173
-0.160
-0.143
-0.128
-0.112
-0.095
-0.080
-0.066
-0.082
-0.099
-0.119
-0.145
-0.174
-0.201
-0.216
-0.223
-0.176
0.131
1.510
6.505
23.157
69.269
166.356
302.952
345.177
229.915
91.758
25.867
6.159
1.193
0.026
-0.239
-0.286
-0.285
-0.280
-0.266
-0.258
-0.249
-0.240
-0.230
-0.222
-0.212
-0.199
-0.183
-0.165
-0.146
-0.123
-0.103
-0.084
-0.105
-0.126
-0.151
-0.179
-0.207
-0.228
-0.244
-0.236
-0.085
0.767
4.781
22.906
101.226
349.329
911.592
1473.892
1437.565
761.286
246.003
60.909
13.250
2.721
0.430
-0.061
-0.185
-0.215
-0.228
-0.229
-0.235
-0.245
-0.252
-0.252
-0.246
-0.240
-0.229
-0.215
-0.197
-0.176
-0.155
-0.130
-0.105
-0.129
-0.152
-0.177
-0.203
-0.230
-0.250
-0.264
-0.217
0.127
2.044
12.729
78.813
480.844
2549.804
8425.709
13274.247
9516.783
3420.878
742.857
136.079
26.008
5.718
1.945
1.024
0.613
0.376
0.260
0.160
0.044
-0.070
-0.152
-0.199
-0.222
-0.232
-0.238
-0.235
-0.222
-0.202
-0.181
-0.156
-0.129
-0.150
-0.172
-0.198
-0.224
-0.253
-0.267
-0.256
-0.132
0.477
3.891
25.676
208.203
1904.591
19630.154
117232.875
172036.141
92185.688
19427.701
2366.687
310.516
48.427
15.400
10.623
7.863
5.171
3.653
2.856
2.117
1.439
0.790
0.385
0.135
0.001
-0.084
-0.155
-0.206
-0.226
-0.221
-0.201
-0.177
-0.151
-0.165
-0.188
-0.210
-0.232
-0.253
-0.239
-0.163
0.115
1.070
5.793
38.276
351.344
4243.510
73915.625
170426.000
200092.172
154203.062
54980.016
5076.779
486.242
95.503
78.289
86.122
57.982
33.593
21.747
16.452
11.973
7.210
4.145
2.411
1.551
1.029
0.644
0.294
0.018
-0.139
-0.203
-0.210
-0.194
-0.168
-0.172
-0.183
-0.183
-0.184
-0.165
-0.091
0.117
0.739
2.278
7.648
37.159
312.727
3612.764
53275.066
151880.625
200159.984
139116.672
44928.570
4366.274
524.882
350.282
774.657
975.313
547.549
218.128
138.062
103.809
64.726
32.931
16.301
9.188
6.615
5.262
3.846
2.301
1.062
0.294
-0.060
-0.179
-0.197
-0.181
-0.155
-0.127
-0.062
0.015
0.112
0.281
0.699
1.907
4.729
10.220
29.911
163.529
1226.933
9526.990
43086.496
67332.102
41993.469
10888.369
1830.927
641.667
2479.020
11382.037
16928.322
6576.057
1550.695
1032.667
817.985
405.396
148.843
58.563
32.038
26.041
23.476
18.492
11.285
5.531
1.997
0.485
-0.034
-0.168
-0.186
-0.084
0.056
0.283
0.570
0.829
1.078
1.615
3.511
7.694
14.638
26.886
73.777
317.612
1337.935
4100.174
7071.952
6469.485
3016.044
1127.420
1608.990
17149.234
100141.742
100213.922
68738.305
9329.843
10900.654
8257.307
2792.921
702.675
214.146
117.337
114.839
125.168
105.917
61.714
25.548
8.479
2.192
0.395
-0.075
-0.173
0.079
0.424
1.075
1.896
2.466
2.700
2.957
4.649
9.087
17.327
27.434
51.128
131.696
441.250
1460.064
3723.908
4576.444
2732.638
1846.815
3588.762
40057.176
100480.273
100615.094
104504.492
44372.445
101442.547
88981.430
19159.840
3461.527
937.116
576.384
681.519
889.616
729.387
377.190
117.717
30.456
6.984
1.436
0.120
-0.139
0.321
1.064
2.494
4.224
5.589
5.382
4.755
5.090
8.224
14.707
25.517
47.702
103.747
281.204
912.667
2277.511
2977.926
2466.491
3796.884
6571.595
20384.420
101121.242
101067.305
85584.156
106426.234
109173.836
142496.969
117375.375
28018.748
6109.818
5227.255
6423.086
7724.902
6074.772
2412.533
515.872
96.225
18.178
3.266
0.428
-0.084
0.626
1.790
4.049
7.141
9.346
8.645
6.372
4.898
5.911
9.985
20.104
41.365
81.597
165.395
377.848
785.974
1139.697
1825.558
4694.845
8435.414
7883.649
14083.750
19704.354
14832.917
84468.359
196558.500
200096.125
132044.422
106507.688
55345.172
103650.586
109046.711
62105.551
44754.938
11660.278
1628.061
230.283
33.481
5.559
0.794
-0.024
0.784
2.147
5.016
8.821
11.488
10.434
7.179
4.348
3.794
6.032
13.132
28.398
53.073
83.473
130.999
219.449
374.154
966.710
2839.723
4575.705
3325.152
1785.352
1644.704
3640.396
26462.879
142455.922
131724.891
108642.852
122737.438
187249.609
106461.445
126340.453
200046.734
112458.562
24531.971
2812.504
321.669
44.710
6.910
0.964
0.010
0.740
1.970
4.319
7.534
9.747
8.777
5.870
3.327
2.274
3.198
7.426
15.654
26.834
37.922
47.638
67.374
131.779
353.569
854.454
1310.039
975.002
480.197
359.081
1128.977
10488.218
103504.328
103128.758
103266.859
152096.297
157668.359
105090.148
116558.102
163518.312
92181.742
16180.014
2105.162
268.026
38.200
5.983
0.868
-0.004
0.480
1.319
2.867
4.691
6.022
5.377
3.718
1.959
1.102
1.530
3.582
7.507
12.302
16.685
19.572
26.817
52.578
129.099
281.180
388.677
355.101
201.458
134.323
382.418
2954.870
35173.867
100428.086
101873.477
134898.125
111531.977
101842.656
104204.156
110432.445
28328.646
4785.772
855.056
137.951
22.423
3.992
0.572
-0.045
0.211
0.645
1.368
2.231
2.695
2.507
1.664
0.765
0.341
0.564
1.562
3.509
5.913
8.288
10.346
14.904
28.793
66.959
134.333
203.881
197.602
116.454
64.874
111.881
534.912
3009.427
10524.596
15550.033
13515.615
79610.602
100425.625
100657.945
53070.398
5617.412
981.650
224.537
48.202
10.394
1.956
0.240
-0.099
0.010
0.188
0.463
0.750
0.900
0.804
0.448
0.116
-0.066
0.047
0.559
1.602
2.932
4.402
6.368
9.868
18.339
36.224
71.592
102.581
94.926
60.039
31.121
32.259
95.278
302.073
693.997
985.478
1450.641
5017.573
12531.151
10519.025
3629.638
862.519
199.361
55.941
14.857
3.657
0.726
0.008
-0.134
-0.099
-0.049
0.028
0.092
0.116
0.060
-0.069
-0.208
-0.278
-0.217
0.048
0.561
1.295
2.310
3.697
6.213
10.495
18.191
29.432
39.596
36.275
24.503
12.761
9.502
17.115
39.176
73.629
108.168
182.076
409.242
678.156
633.859
333.661
120.898
40.058
13.156
4.060
1.026
0.128
-0.112
-0.145
-0.136
-0.136
-0.133
-0.134
-0.155
-0.195
-0.252
-0.319
-0.358
-0.341
-0.232
-0.003
0.352
0.936
1.842
3.261
5.215
7.669
10.502
12.418
11.571
7.762
4.067
2.427
3.136
6.042
10.331
16.324
27.249
45.483
64.397
64.433
39.872
20.088
8.248
3.057
0.888
0.138
-0.102
-0.153
-0.141
-0.135
-0.152
-0.170
-0.192
-0.222
-0.257
-0.299
-0.344
-0.372
-0.382
-0.360
-0.285
-0.127
0.163
0.610
1.293
2.144
2.892
3.507
3.829
3.263
2.167
1.064
0.365
0.289
0.679
1.391
2.480
4.199
6.393
8.318
8.308
5.948
3.255
1.486
0.486
0.039
-0.127
-0.167
-0.152
-0.130
-0.125
-0.142
-0.164
-0.190
-0.220
-0.254
-0.290
-0.328
-0.357
-0.378
-0.392
-0.379
-0.319
-0.200
0.006
0.301
0.649
1.010
1.313
1.485
1.269
0.756
0.232
-0.156
-0.300
-0.287
-0.155
0.062
0.362
0.720
0.989
0.951
0.724
0.355
0.057
-0.105
-0.173
-0.181
-0.165
-0.141
-0.121
-0.116
-0.132
-0.152
-0.176
-0.204
-0.234
-0.268
-0.300
-0.333
-0.360
-0.384
-0.399
-0.384
-0.341
-0.267
-0.133
0.066
0.375
0.757
1.013
0.992
0.609
0.112
-0.227
-0.392
-0.443
-0.423
-0.373
-0.306
-0.239
-0.167
-0.146
-0.159
-0.191
-0.211
-0.216
-0.199
-0.174
-0.150
-0.130
-0.107
-0.100
-0.119
-0.137
-0.159
-0.182
-0.211
-0.243
-0.277
-0.309
-0.336
-0.362
-0.384
-0.389
-0.382
-0.360
-0.296
-0.160
0.109
0.495
0.853
0.893
0.564
0.109
-0.217
-0.377
-0.437
-0.443
-0.427
-0.402
-0.369
-0.336
-0.305
-0.283
-0.262
-0.237
-0.212
-0.183
-0.160
-0.138
-0.114
-0.090
-0.084
-0.101
-0.117
-0.138
-0.160
-0.186
-0.218
-0.250
-0.282
-0.316
-0.345
-0.367
-0.383
-0.393
-0.394
-0.366
-0.269
-0.082
0.221
0.515
0.565
0.337
0.004
-0.244
-0.367
-0.414
-0.417
-0.405
-0.386
-0.363
-0.337
-0.309
-0.278
-0.250
-0.221
-0.194
-0.165
-0.142
-0.119
-0.097
-0.077
-0.072
-0.085
-0.099
-0.119
-0.139
-0.161
-0.191
-0.225
-0.258
-0.292
-0.328
-0.359
-0.379
-0.396
-0.409
-0.403
-0.359
-0.249
-0.061
0.089
0.132
0.015
-0.152
-0.291
-0.367
-0.397
-0.393
-0.379
-0.361
-0.335
-0.311
-0.285
-0.256
-0.228
-0.201
-0.174
-0.145
-0.121
-0.100
-0.083
-0.064
-0.061
-0.072
-0.084
-0.103
-0.122
-0.146
-0.173
-0.206
-0.240
-0.274
-0.311
-0.346
-0.370
-0.389
-0.406
-0.414
-0.401
-0.351
-0.275
-0.215
-0.187
-0.224
-0.282
-0.338
-0.366
-0.373
-0.365
-0.349
-0.330
-0.305
-0.281
-0.255
-0.228
-0.201
-0.175
-0.146
-0.124
-0.102
-0.083
-0.069
-0.055
-0.052
-0.061
-0.073
-0.091
-0.109
-0.132
-0.159
-0.192
-0.225
-0.258
-0.289
-0.324
-0.353
-0.373
-0.390
-0.402
-0.406
-0.394
-0.376
-0.353
-0.337
-0.337
-0.347
-0.356
-0.357
-0.348
-0.339
-0.321
-0.299
-0.275
-0.251
-0.226
-0.200
-0.174
-0.150
-0.126
-0.106
-0.086
-0.072
-0.060
-0.046
-0.045
-0.052
-0.063
-0.080
-0.098
-0.120
-0.146
-0.178
-0.210
-0.241
-0.273
-0.303
-0.332
-0.357
-0.374
-0.385
-0.390
-0.393
-0.392
-0.386
-0.379
-0.372
-0.364
-0.353
-0.341
-0.328
-0.314
-0.295
-0.273
-0.250
-0.226
-0.199
-0.175
-0.149
-0.128
-0.110
-0.092
-0.075
-0.062
-0.051
-0.041
-0.037
-0.046
-0.058
-0.073
-0.091
-0.111
-0.136
-0.167
-0.195
-0.225
-0.255
-0.286
-0.310
-0.331
-0.351
-0.363
-0.374
-0.377
-0.374
-0.374
-0.369
-0.366
-0.354
-0.340
-0.326
-0.309
-0.290
-0.270
-0.250
-0.226
-0.202
-0.178
-0.153
-0.132
-0.112
-0.096
-0.080
-0.064
-0.054
-0.044
-0.035
-0.032
-0.042
-0.053
-0.068
-0.085
-0.107
-0.130
-0.154
-0.181
-0.211
-0.239
-0.261
-0.275
-0.284
-0.299
-0.317
-0.337
-0.352
-0.355
-0.351
-0.348
-0.343
-0.335
-0.322
-0.308
-0.291
-0.269
-0.248
-0.225
-0.201
-0.177
-0.155
-0.135
-0.115
-0.097
-0.083
-0.069
-0.056
-0.047
-0.039
-0.030
-0.026
-0.036
-0.048
-0.062
-0.080
-0.102
-0.125
-0.148
-0.174
-0.198
-0.214
-0.221
-0.211
-0.205
-0.213
-0.240
-0.278
-0.308
-0.329
-0.335
-0.331
-0.323
-0.317
-0.302
-0.288
-0.266
-0.244
-0.223
-0.200
-0.178
-0.156
-0.138
-0.118
-0.102
-0.086
-0.074
-0.063
-0.050
-0.041
-0.032
-0.025
-0.025
-0.034
-0.045
-0.061
-0.079
-0.099
-0.119
-0.142
-0.165
-0.182
-0.184
-0.166
-0.127
-0.095
-0.088
-0.124
-0.183
-0.243
-0.281
-0.304
-0.309
-0.304
-0.297
-0.285
-0.266
-0.242
-0.219
-0.197
-0.176
-0.155
-0.138
-0.119
-0.103
-0.089
-0.076
-0.064
-0.056
-0.043
-0.036
-0.029
-0.021
-0.023
-0.031
-0.043
-0.057
-0.078
-0.099
-0.118
-0.137
-0.156
-0.167
-0.153
-0.107
-0.033
0.045
0.067
0.015
-0.081
-0.171
-0.234
-0.268
-0.277
-0.278
-0.273
-0.262
-0.241
-0.217
-0.195
-0.175
-0.155
-0.135
-0.120
-0.107
-0.094
-0.082
-0.068
-0.057
-0.049
-0.040
-0.033
-0.026
-0.019
-0.019
-0.028
-0.041
-0.055
-0.074
-0.095
-0.116
-0.134
-0.151
-0.155
-0.128
-0.050
0.063
0.169
0.204
0.141
0.018
-0.103
-0.189
-0.233
-0.249
-0.250
-0.246
-0.238
-0.219
-0.197
-0.174
-0.154
-0.135
-0.119
-0.108
-0.095
-0.083
-0.073
-0.062
-0.054
-0.045
-0.036
-0.030
-0.022
-0.016
-0.019
-0.028
-0.039
-0.055
-0.076
-0.096
-0.113
-0.130
-0.148
-0.145
-0.104
-0.004
0.129
0.260
0.308
0.253
0.125
-0.012
-0.115
-0.186
-0.216
-0.224
-0.220
-0.212
-0.197
-0.175
-0.155
-0.133
-0.118
-0.105
-0.093
-0.083
-0.075
-0.067
-0.057
-0.050
-0.040
-0.034
-0.028
-0.021
-0.016
-0.018
-0.027
-0.039
-0.054
-0.074
-0.097
-0.111
-0.127
-0.140
-0.133
-0.079
0.031
0.190
0.335
0.435
0.415
0.342
0.202
0.050
-0.079
-0.157
-0.189
-0.198
-0.190
-0.176
-0.157
-0.137
-0.117
-0.104
-0.093
-0.084
-0.076
-0.069
-0.062
-0.053
-0.047
-0.039
-0.033
-0.025
-0.021
-0.015
-0.016
-0.025
-0.038
-0.054
-0.073
-0.095
-0.109
-0.121
-0.132
-0.119
-0.057
0.060
0.243
0.449
0.612
0.754
0.798
0.666
0.427
0.148
-0.039
-0.135
-0.170
-0.170
-0.156
-0.141
-0.123
-0.106
-0.094
-0.084
-0.076
-0.071
-0.064
-0.058
-0.051
-0.043
-0.036
-0.030
-0.025
-0.018
-0.015
-0.013
-0.023
-0.036
-0.052
-0.070
-0.090
-0.104
-0.116
-0.123
-0.105
-0.041
0.086
0.296
0.558
0.906
1.277
1.543
1.537
1.067
0.531
0.136
-0.068
-0.141
-0.151
-0.139
-0.125
-0.110
-0.095
-0.085
-0.075
-0.069
-0.065
-0.060
-0.055
-0.047
-0.041
-0.033
-0.026
-0.023
-0.016
-0.010
-0.013
-0.021
-0.033
-0.049
-0.068
-0.086
-0.098
-0.110
-0.114
-0.095
-0.038
0.085
0.299
0.617
1.116
1.748
2.386
2.495
1.804
0.912
0.291
-0.005
-0.111
-0.133
-0.121
-0.109
-0.098
-0.085
-0.075
-0.068
-0.063
-0.058
-0.055
-0.051
-0.043
-0.038
-0.029
-0.025
-0.020
-0.013
-0.010
-0.041
-0.050
-0.060
-0.073
-0.087
-0.106
-0.127
-0.146
-0.153
-0.155
-0.120
0.056
0.616
2.118
5.090
8.389
9.878
7.803
4.152
1.636
0.375
-0.044
-0.170
-0.188
-0.184
-0.179
-0.166
-0.152
-0.144
-0.137
-0.130
-0.125
-0.119
-0.111
-0.103
-0.096
-0.085
-0.077
-0.067
-0.058
-0.049
-0.057
-0.067
-0.081
-0.097
-0.118
-0.143
-0.168
-0.178
-0.184
-0.162
0.003
0.674
3.063
10.399
28.517
58.376
70.127
50.769
22.800
7.522
1.998
0.276
-0.139
-0.225
-0.228
-0.224
-0.214
-0.202
-0.190
-0.181
-0.174
-0.168
-0.161
-0.152
-0.141
-0.129
-0.116
-0.103
-0.090
-0.077
-0.064
-0.075
-0.091
-0.108
-0.129
-0.156
-0.185
-0.205
-0.212
-0.206
-0.096
0.459
2.648
11.132
44.063
156.405
402.769
535.803
342.880
120.849
30.230
6.676
1.168
0.011
-0.234
-0.264
-0.260
-0.258
-0.247
-0.236
-0.225
-0.217
-0.211
-0.205
-0.196
-0.185
-0.171
-0.155
-0.137
-0.117
-0.099
-0.083
-0.099
-0.119
-0.139
-0.166
-0.196
-0.220
-0.234
-0.239
-0.189
0.140
1.670
8.141
35.803
166.266
718.315
2379.632
3872.587
1953.461
516.869
94.087
16.557
2.932
0.318
-0.194
-0.287
-0.290
-0.283
-0.271
-0.264
-0.261
-0.257
-0.250
-0.242
-0.233
-0.223
-0.210
-0.193
-0.173
-0.150
-0.127
-0.105
-0.126
-0.148
-0.172
-0.199
-0.225
-0.248
-0.262
-0.249
-0.093
0.718
4.622
23.246
112.941
575.272
2676.125
9971.799
15859.817
7293.716
1371.881
216.651
32.879
5.709
0.956
0.066
-0.122
-0.151
-0.157
-0.154
-0.169
-0.201
-0.230
-0.246
-0.252
-0.255
-0.249
-0.238
-0.223
-0.203
-0.185
-0.158
-0.132
-0.151
-0.174
-0.200
-0.224
-0.252
-0.269
-0.263
-0.185
0.168
1.878
10.780
62.709
391.471
2534.579
15967.222
55979.465
57941.758
17854.828
2831.038
375.221
57.304
10.307
3.089
1.554
1.026
0.816
0.715
0.626
0.461
0.239
0.055
-0.073
-0.151
-0.201
-0.237
-0.250
-0.248
-0.228
-0.207
-0.185
-0.158
-0.172
-0.195
-0.218
-0.240
-0.258
-0.241
-0.155
0.099
0.877
3.975
20.614
137.790
1125.089
12948.367
104757.734
106321.375
105669.805
102452.234
9342.575
767.246
93.884
25.284
16.267
11.955
8.107
6.063
5.423
4.613
3.543
2.251
1.376
0.782
0.437
0.174
-0.033
-0.164
-0.229
-0.244
-0.228
-0.205
-0.179
-0.184
-0.200
-0.203
-0.199
-0.169
-0.049
0.269
1.100
3.175
8.257
32.050
205.604
2122.039
35044.172
110515.523
110864.352
103602.344
100933.852
23956.141
1253.190
179.718
140.925
147.278
103.655
54.450
36.898
31.916
25.492
17.414
10.631
6.445
4.373
2.963
1.857
0.942
0.298
-0.048
-0.196
-0.233
-0.220
-0.195
-0.171
-0.146
-0.077
0.022
0.192
0.543
1.503
4.208
9.961
20.802
45.816
207.928
1845.990
28785.561
108855.984
108550.977
103428.750
101029.773
18228.404
1232.304
730.521
1883.319
2630.703
1282.161
439.715
270.311
217.468
149.757
82.645
43.762
25.100
18.667
13.758
9.214
5.053
2.231
0.726
0.064
-0.172
-0.219
-0.207
-0.075
0.085
0.391
0.842
1.336
2.074
4.201
10.923
27.978
57.169
82.157
167.317
876.394
8042.446
82155.562
108237.664
108809.430
67830.062
6510.232
1544.207
7953.237
54193.504
95681.000
25834.402
3994.315
2847.156
2314.819
1063.705
390.405
157.154
89.069
75.416
62.227
43.311
24.287
10.802
3.734
0.960
0.074
-0.173
-0.208
0.216
0.801
1.865
3.285
4.722
5.687
8.904
20.690
55.780
114.840
156.741
179.333
456.365
2360.879
13648.012
53677.270
71198.055
26490.463
5683.181
5391.368
96835.844
100505.273
100498.312
102998.406
38378.219
64458.902
47272.219
10967.394
1832.141
475.173
292.419
320.818
333.050
265.742
146.034
54.357
15.667
4.040
0.747
-0.026
-0.184
0.850
2.507
5.660
10.173
13.833
15.034
15.977
28.226
69.915
153.593
203.452
250.425
483.087
2046.396
15587.428
87722.703
101231.164
49626.656
15651.288
26135.109
111484.367
102669.836
101715.648
119754.430
143539.375
101816.133
101263.570
101643.672
7997.595
1257.154
973.384
1732.640
3075.162
2665.660
1137.795
302.309
63.877
13.238
2.496
0.290
-0.130
1.947
5.579
13.883
26.553
35.621
35.527
27.252
28.731
55.988
113.213
174.119
307.989
651.353
1749.822
9222.905
42759.879
64558.812
32531.729
67486.375
103879.320
166045.016
110622.406
103642.141
157536.672
121173.742
103363.336
108428.359
111034.430
22367.980
3525.645
4296.079
15621.353
52802.359
47160.969
12528.409
1870.505
243.216
35.114
5.510
0.812
-0.049
3.240
9.549
25.310
52.157
70.150
63.736
41.617
26.829
32.807
59.658
120.799
300.766
667.269
1185.705
2693.206
7698.796
10881.943
18106.949
101232.250
101032.547
108616.016
84253.078
103636.891
71013.062
104362.039
113979.391
178318.938
200464.969
56453.758
14802.681
30291.277
118475.102
105565.258
101075.031
100180.211
8044.413
667.122
69.979
9.836
1.395
0.041
4.172
11.957
31.740
65.884
94.051
84.066
51.399
24.361
17.942
29.502
71.503
193.152
419.472
589.045
742.397
1135.058
1983.608
7500.950
47289.969
100525.195
52801.738
11200.419
4705.671
11276.870
103321.156
134920.891
200134.391
143031.406
109371.555
71397.625
120975.180
200333.016
138569.859
103835.508
100376.758
17961.590
1025.187
94.387
12.191
1.659
0.087
3.807
10.543
27.140
55.326
78.351
69.715
39.796
19.074
10.567
14.232
33.946
87.006
169.256
233.834
222.027
250.233
498.302
1891.304
7417.692
12597.935
8603.594
2558.331
897.102
1705.199
8597.299
41014.305
111488.250
104389.414
108509.258
110556.320
114571.664
200175.031
200063.734
107377.328
100583.906
11444.221
771.227
79.018
10.414
1.489
0.063
2.762
6.874
15.993
29.684
41.160
36.631
22.352
10.575
5.476
6.688
15.795
36.570
65.962
86.619
88.610
98.298
196.560
623.790
1964.509
3444.187
3167.894
1356.210
415.858
374.342
1435.859
7584.229
29482.164
43453.938
26077.459
103350.812
103633.719
128764.039
170399.156
105247.109
26540.162
3014.760
340.182
44.367
6.835
1.000
-0.002
1.494
3.516
7.402
12.480
15.982
14.207
9.242
4.611
2.437
3.172
7.639
17.738
32.922
45.162
51.808
67.730
132.462
380.998
1137.150
2300.390
2104.886
938.198
277.257
128.756
289.794
1028.843
2847.417
3811.032
4223.884
16977.689
52453.496
49204.633
17084.148
7288.335
2371.095
530.738
97.982
17.486
3.126
0.432
-0.082
0.588
1.354
2.566
3.968
4.939
4.336
2.929
1.458
0.830
1.364
3.806
9.253
17.337
25.025
33.969
52.479
93.609
209.130
512.365
910.690
899.289
447.444
144.086
50.954
61.436
148.952
298.573
427.331
668.695
1832.860
3585.319
3452.635
1776.390
740.092
288.974
90.340
24.288
5.554
1.110
0.071
-0.137
0.115
0.351
0.681
1.013
1.171
1.029
0.595
0.208
0.041
0.379
1.551
4.047
7.772
13.035
20.866
35.906
58.735
95.766
170.821
254.121
231.064
129.768
50.736
18.432
14.427
24.142
43.243
62.770
105.742
205.810
331.365
322.020
206.209
100.896
45.607
17.597
5.564
1.503
0.220
-0.104
-0.160
-0.083
-0.038
0.031
0.079
0.088
0.020
-0.113
-0.238
-0.272
-0.124
0.370
1.417
3.067
5.708
10.276
18.173
28.238
38.092
50.067
57.127
52.572
32.412
14.967
5.736
3.255
4.356
7.046
10.488
17.674
29.660
39.922
41.135
29.284
16.847
7.949
3.352
1.172
0.221
-0.095
-0.165
-0.159
-0.143
-0.151
-0.156
-0.172
-0.198
-0.241
-0.305
-0.357
-0.379
-0.341
-0.165
0.215
0.944
2.218
4.379
7.696
11.331
14.148
16.042
16.570
13.962
9.032
4.598
1.699
0.609
0.512
0.907
1.687
2.860
4.443
5.902
5.795
4.571
2.701
1.350
0.480
0.040
-0.135
-0.183
-0.172
-0.148
-0.144
-0.164
-0.187
-0.216
-0.250
-0.289
-0.332
-0.373
-0.397
-0.398
-0.349
-0.190
0.133
0.691
1.632
2.969
4.565
6.258
8.005
9.111
8.516
5.742
2.798
0.863
0.054
-0.196
-0.201
-0.072
0.139
0.405
0.626
0.630
0.452
0.220
-0.002
-0.144
-0.203
-0.209
-0.187
-0.161
-0.135
-0.132
-0.149
-0.174
-0.204
-0.237
-0.276
-0.314
-0.350
-0.381
-0.396
-0.386
-0.308
-0.125
0.161
0.571
1.211
2.232
4.002
7.244
9.831
9.964
6.899
3.196
1.009
0.076
-0.262
-0.359
-0.375
-0.356
-0.317
-0.271
-0.241
-0.237
-0.253
-0.261
-0.255
-0.233
-0.203
-0.173
-0.147
-0.120
-0.120
-0.140
-0.158
-0.186
-0.217
-0.252
-0.289
-0.324
-0.357
-0.379
-0.381
-0.338
-0.228
-0.062
0.134
0.494
1.262
3.055
6.221
9.568
10.036
7.049
3.317
1.113
0.160
-0.214
-0.346
-0.396
-0.415
-0.410
-0.391
-0.363
-0.338
-0.312
-0.282
-0.248
-0.215
-0.185
-0.157
-0.131
-0.103
-0.105
-0.122
-0.144
-0.167
-0.195
-0.228
-0.265
-0.301
-0.335
-0.365
-0.374
-0.354
-0.294
-0.222
-0.110
0.077
0.609
1.944
4.366
6.549
6.976
4.978
2.530
0.860
0.105
-0.206
-0.332
-0.385
-0.403
-0.400
-0.382
-0.358
-0.324
-0.293
-0.261
-0.228
-0.199
-0.167
-0.140
-0.112
-0.089
-0.085
-0.104
-0.124
-0.145
-0.171
-0.201
-0.241
-0.276
-0.312
-0.348
-0.375
-0.375
-0.352
-0.330
-0.298
-0.203
0.074
0.745
1.879
3.144
3.227
2.479
1.262
0.423
-0.038
-0.253
-0.342
-0.377
-0.389
-0.379
-0.356
-0.329
-0.299
-0.270
-0.239
-0.208
-0.174
-0.144
-0.119
-0.095
-0.078
-0.073
-0.087
-0.104
-0.126
-0.152
-0.181
-0.219
-0.254
-0.291
-0.329
-0.365
-0.384
-0.389
-0.393
-0.391
-0.354
-0.234
0.042
0.486
0.869
1.012
0.766
0.369
0.024
-0.186
-0.302
-0.354
-0.372
-0.370
-0.352
-0.326
-0.300
-0.271
-0.241
-0.211
-0.180
-0.149
-0.124
-0.101
-0.082
-0.067
-0.064
-0.074
-0.091
-0.110
-0.134
-0.165
-0.201
-0.238
-0.274
-0.308
-0.344
-0.376
-0.395
-0.409
-0.415
-0.406
-0.367
-0.273
-0.140
-0.011
0.053
-0.002
-0.107
-0.215
-0.295
-0.343
-0.358
-0.360
-0.347
-0.322
-0.296
-0.270
-0.242
-0.211
-0.182
-0.154
-0.129
-0.106
-0.087
-0.070
-0.055
-0.054
-0.064
-0.080
-0.100
-0.122
-0.152
-0.187
-0.223
-0.259
-0.291
-0.327
-0.357
-0.377
-0.391
-0.396
-0.394
-0.382
-0.357
-0.328
-0.297
-0.282
-0.286
-0.303
-0.327
-0.349
-0.357
-0.356
-0.343
-0.322
-0.297
-0.271
-0.245
-0.217
-0.188
-0.161
-0.135
-0.114
-0.091
-0.075
-0.060
-0.049
-0.045
-0.056
-0.071
-0.090
-0.112
-0.140
-0.172
-0.207
-0.243
-0.279
-0.308
-0.322
-0.330
-0.336
-0.336
-0.336
-0.342
-0.348
-0.358
-0.366
-0.370
-0.370
-0.370
-0.365
-0.363
-0.353
-0.341
-0.322
-0.301
-0.275
-0.250
-0.223
-0.193
-0.166
-0.141
-0.121
-0.101
-0.080
-0.066
-0.053
-0.043
-0.040
-0.051
-0.066
-0.085
-0.106
-0.134
-0.163
-0.195
-0.229
-0.258
-0.270
-0.256
-0.226
-0.195
-0.185
-0.205
-0.246
-0.284
-0.324
-0.356
-0.373
-0.379
-0.376
-0.368
-0.355
-0.342
-0.323
-0.301
-0.278
-0.254
-0.228
-0.200
-0.175
-0.148
-0.127
-0.106
-0.089
-0.072
-0.059
-0.047
-0.038
-0.036
-0.046
-0.061
-0.080
-0.102
-0.127
-0.155
-0.185
-0.212
-0.223
-0.199
-0.121
-0.011
0.099
0.138
0.078
-0.043
-0.158
-0.254
-0.317
-0.352
-0.364
-0.361
-0.351
-0.336
-0.324
-0.302
-0.280
-0.256
-0.230
-0.203
-0.179
-0.155
-0.133
-0.111
-0.094
-0.081
-0.065
-0.052
-0.042
-0.032
-0.032
-0.042
-0.057
-0.077
-0.099
-0.122
-0.150
-0.176
-0.194
-0.179
-0.099
0.083
0.387
0.653
0.750
0.612
0.332
0.048
-0.154
-0.258
-0.317
-0.340
-0.338
-0.330
-0.314
-0.299
-0.275
-0.252
-0.228
-0.206
-0.183
-0.158
-0.139
-0.120
-0.102
-0.087
-0.075
-0.059
-0.047
-0.038
-0.029
-0.031
-0.041
-0.055
-0.075
-0.099
-0.121
-0.146
-0.168
-0.174
-0.131
0.031
0.379
0.873
1.403
1.574
1.331
0.784
0.304
-0.028
-0.197
-0.277
-0.308
-0.311
-0.307
-0.293
-0.273
-0.250
-0.226
-0.203
-0.181
-0.159
-0.141
-0.124
-0.108
-0.094
-0.079
-0.068
-0.053
-0.044
-0.035
-0.026
-0.028
-0.039
-0.053
-0.073
-0.094
-0.119
-0.139
-0.158
-0.156
-0.080
0.154
0.635
1.376
2.131
2.394
2.049
1.281
0.576
0.119
-0.127
-0.236
-0.275
-0.282
-0.280
-0.270
-0.250
-0.224
-0.200
-0.178
-0.160
-0.141
-0.128
-0.112
-0.099
-0.087
-0.074
-0.062
-0.049
-0.041
-0.032
-0.024
-0.025
-0.038
-0.053
-0.072
-0.096
-0.116
-0.134
-0.153
-0.140
-0.041
0.242
0.798
1.668
2.536
3.003
2.555
1.726
0.947
0.381
0.035
-0.154
-0.232
-0.253
-0.251
-0.242
-0.224
-0.201
-0.178
-0.157
-0.140
-0.126
-0.115
-0.103
-0.093
-0.081
-0.068
-0.056
-0.047
-0.039
-0.029
-0.023
-0.025
-0.036
-0.053
-0.073
-0.096
-0.115
-0.130
-0.143
-0.123
-0.008
0.297
0.906
1.852
2.848
3.375
3.273
2.719
1.914
1.155
0.477
0.039
-0.150
-0.212
-0.224
-0.215
-0.199
-0.178
-0.158
-0.138
-0.126
-0.114
-0.105
-0.095
-0.087
-0.075
-0.065
-0.055
-0.045
-0.038
-0.029
-0.021
-0.023
-0.035
-0.051
-0.072
-0.094
-0.112
-0.124
-0.134
-0.109
0.026
0.364
1.050
2.122
3.282
4.301
4.995
5.263
4.800
3.278
1.620
0.537
0.024
-0.149
-0.193
-0.190
-0.176
-0.160
-0.141
-0.125
-0.114
-0.105
-0.095
-0.089
-0.081
-0.073
-0.063
-0.053
-0.044
-0.035
-0.028
-0.021
-0.021
-0.033
-0.049
-0.069
-0.091
-0.107
-0.118
-0.125
-0.092
0.048
0.412
1.157
2.411
3.963
5.935
8.519
11.203
11.419
8.213
4.015
1.370
0.286
-0.067
-0.162
-0.169
-0.156
-0.142
-0.124
-0.112
-0.103
-0.094
-0.088
-0.083
-0.076
-0.068
-0.059
-0.052
-0.042
-0.034
-0.026
-0.019
-0.018
-0.030
-0.047
-0.066
-0.085
-0.098
-0.113
-0.118
-0.078
0.067
0.405
1.172
2.376
4.372
7.458
12.632
19.657
21.146
14.490
6.696
2.348
0.557
0.007
-0.131
-0.149
-0.136
-0.124
-0.112
-0.100
-0.092
-0.086
-0.081
-0.076
-0.071
-0.064
-0.055
-0.046
-0.038
-0.032
-0.024
-0.017
-0.047
-0.057
-0.068
-0.082
-0.098
-0.118
-0.142
-0.157
-0.166
-0.162
-0.098
0.195
1.198
4.196
10.979
19.653
23.469
18.405
9.076
3.401
0.851
0.056
-0.151
-0.190
-0.189
-0.186
-0.177
-0.164
-0.155
-0.150
-0.145
-0.142
-0.137
-0.130
-0.123
-0.115
-0.105
-0.095
-0.084
-0.073
-0.062
-0.066
-0.078
-0.094
-0.112
-0.133
-0.160
-0.184
-0.194
-0.199
-0.162
0.077
1.190
5.639
23.112
79.007
188.461
232.066
163.239
64.140
17.538
4.096
0.682
-0.074
-0.219
-0.232
-0.230
-0.224
-0.212
-0.203
-0.196
-0.192
-0.188
-0.183
-0.177
-0.168
-0.156
-0.142
-0.126
-0.111
-0.096
-0.081
-0.089
-0.106
-0.126
-0.149
-0.177
-0.204
-0.222
-0.229
-0.219
-0.080
0.650
4.101
21.637
115.588
617.198
2216.884
3410.695
1866.825
450.016
84.624
14.253
2.382
0.195
-0.214
-0.270
-0.269
-0.269
-0.258
-0.248
-0.242
-0.238
-0.233
-0.227
-0.220
-0.212
-0.202
-0.184
-0.166
-0.146
-0.124
-0.103
-0.116
-0.138
-0.162
-0.188
-0.215
-0.239
-0.254
-0.257
-0.204
0.162
2.014
11.452
69.002
496.503
4560.317
31622.311
67911.883
23047.453
3147.325
319.788
39.028
5.517
0.654
-0.149
-0.284
-0.285
-0.273
-0.263
-0.259
-0.264
-0.264
-0.265
-0.261
-0.255
-0.246
-0.236
-0.220
-0.203
-0.181
-0.157
-0.131
-0.147
-0.171
-0.194
-0.220
-0.246
-0.269
-0.275
-0.247
-0.082
0.715
4.880
26.911
176.692
1433.449
20057.344
103224.336
102971.875
101274.359
11651.976
765.771
75.814
9.749
1.450
0.147
-0.073
-0.076
-0.046
-0.025
-0.052
-0.111
-0.171
-0.220
-0.249
-0.264
-0.268
-0.263
-0.251
-0.231
-0.212
-0.188
-0.160
-0.172
-0.196
-0.222
-0.244
-0.265
-0.266
-0.212
-0.070
0.366
1.996
10.359
62.308
467.782
4137.207
42463.805
196476.719
186767.031
119670.852
13681.557
1032.322
102.986
15.316
3.795
1.743
1.268
1.256
1.397
1.448
1.262
0.848
0.461
0.182
0.006
-0.118
-0.204
-0.252
-0.269
-0.257
-0.235
-0.212
-0.187
-0.192
-0.213
-0.225
-0.227
-0.206
-0.111
0.167
0.787
2.189
5.648
20.518
126.572
1280.804
20305.561
105579.516
143666.406
195719.891
131471.656
18634.047
1244.487
135.450
29.923
17.157
12.655
9.279
8.519
9.280
9.631
8.027
5.533
3.497
2.213
1.359
0.724
0.269
-0.042
-0.201
-0.259
-0.255
-0.231
-0.206
-0.194
-0.184
-0.142
-0.060
0.117
0.510
1.614
4.493
10.425
20.981
43.267
199.928
2443.927
63892.293
101363.688
103524.695
105357.398
102649.602
43060.055
1860.144
213.803
146.350
149.423
106.051
60.107
51.068
56.293
54.895
43.817
27.791
16.953
11.353
7.733
4.632
2.246
0.865
0.159
-0.152
-0.249
-0.247
-0.220
-0.123
0.012
0.251
0.640
1.274
2.507
6.029
17.316
48.186
99.125
141.015
261.637
2158.250
47327.977
101534.680
103578.961
104270.047
102292.023
35541.965
1775.933
786.815
1898.347
2423.511
1297.416
491.265
364.162
397.836
363.576
263.459
138.640
78.668
54.442
39.126
21.964
10.643
4.287
1.429
0.247
-0.145
-0.242
-0.233
0.188
0.750
1.807
3.352
5.192
8.260
17.036
55.582
191.966
487.865
632.919
505.288
1191.535
11888.828
110668.438
152033.359
186892.703
128897.633
12528.583
2289.517
8217.091
54281.305
95725.219
25967.811
4525.785
4309.109
4061.660
2565.888
1492.491
628.451
357.177
298.009
206.658
107.243
47.323
18.378
5.959
1.506
0.178
-0.175
-0.232
1.086
3.079
7.274
13.408
20.409
24.985
39.962
125.619
530.982
1589.360
2084.351
1294.153
1247.840
6767.684
86498.414
126296.680
124007.781
108571.234
29168.361
12103.450
89717.484
101359.172
100765.242
104514.359
53662.070
101602.438
89779.203
22602.709
6818.636
2261.362
1467.867
1543.315
1172.025
613.398
257.730
82.735
22.640
5.519
1.061
0.002
-0.206
3.354
9.738
25.807
53.642
78.959
80.319
77.944
171.277
732.578
2242.092
3290.062
2218.567
2937.630
11230.362
102329.375
101847.336
102242.430
111004.609
125387.539
108214.188
186951.703
112627.281
102999.117
131785.609
143669.219
102694.898
105969.664
113895.766
20402.049
4857.833
5224.142
8003.480
8248.290
6077.540
2170.228
498.716
94.092
17.988
3.218
0.403
-0.142
7.878
25.606
75.849
176.818
279.518
256.567
159.864
161.475
458.321
1303.274
1936.177
2869.671
7383.803
15316.943
92522.797
101724.984
103549.852
163619.422
123973.281
104752.297
195790.781
187010.969
107590.180
200376.344
119005.477
102319.680
105541.531
110911.359
34111.883
6357.742
12364.683
49233.645
105431.328
101335.938
31838.707
3518.483
363.780
47.251
7.273
1.035
-0.035
14.138
47.946
167.487
440.569
768.826
630.373
320.326
149.837
186.171
397.739
831.363
2791.935
9807.336
16328.473
19462.758
65565.102
105154.984
134966.078
105109.047
101694.688
108918.031
160889.156
109238.156
106844.516
103291.656
102185.711
105970.953
108367.117
25365.463
6478.228
31539.359
109428.789
104663.406
101260.219
100237.570
19696.494
1102.816
100.421
12.886
1.733
0.075
18.533
65.250
231.355
666.994
1100.258
954.328
422.724
146.498
79.562
126.856
374.427
1558.366
4948.288
7709.510
5368.727
4777.202
7470.255
49590.930
101969.016
102998.805
103216.594
66713.180
7718.212
16678.982
100908.578
102924.750
109874.109
92373.680
13027.939
9213.370
70635.500
112636.812
104755.625
101070.734
100205.602
46880.367
1858.782
135.945
15.909
2.044
0.129
17.619
54.495
181.643
506.153
822.703
714.136
317.870
103.485
41.527
50.631
152.991
506.393
1324.976
1832.809
1347.986
866.449
1438.009
8223.948
49281.281
119714.531
69786.297
13885.395
2321.353
2153.203
9263.491
25920.941
25358.428
15565.863
7355.889
11815.610
61448.012
124132.047
107028.562
101207.820
100185.359
28721.688
1373.334
112.834
13.496
1.827
0.099
12.544
33.401
94.684
214.754
335.409
293.178
145.720
52.052
21.271
23.040
63.936
184.944
414.383
569.780
494.712
400.654
729.206
3486.537
20549.043
67619.156
60075.051
14524.912
2111.698
527.037
876.232
1994.240
3326.344
3578.670
3106.297
7341.250
23255.305
101717.836
104873.406
100843.758
78230.680
5721.132
540.200
61.918
8.775
1.223
0.018
6.569
15.300
34.857
67.861
94.628
83.301
46.409
19.772
9.134
11.700
33.047
95.570
215.705
322.260
327.193
373.523
728.321
2626.363
15321.308
52160.402
47089.047
12559.785
1766.024
281.699
166.840
308.377
570.825
721.270
871.674
2153.084
5018.568
8227.130
13929.156
12805.221
4159.037
832.485
137.275
22.337
3.958
0.534
-0.089
2.850
5.499
10.697
17.100
21.454
19.885
12.144
6.035
3.452
5.637
17.371
48.704
105.705
169.302
216.742
366.483
684.807
1469.010
4737.969
12569.016
11431.593
3790.098
721.027
131.781
47.887
62.408
96.677
136.492
203.255
423.234
793.689
977.180
974.450
760.928
358.804
117.923
30.226
6.886
1.319
0.098
-0.152
0.894
1.682
2.840
4.029
4.825
4.158
2.772
1.398
1.017
2.312
7.200
19.451
40.756
68.543
118.313
235.430
424.113
603.300
1022.647
1669.386
1500.113
718.243
200.411
48.832
15.496
12.950
18.879
27.181
43.675
78.487
120.742
135.024
119.317
84.475
46.334
19.695
6.465
1.709
0.257
-0.115
-0.182
0.151
0.340
0.573
0.771
0.833
0.631
0.329
0.035
0.024
0.596
2.475
6.545
13.917
26.506
53.126
107.705
176.693
211.518
227.255
255.995
215.327
119.193
46.028
14.712
4.667
2.941
3.589
5.339
8.736
14.010
19.453
20.858
18.127
12.981
7.397
3.421
1.214
0.235
-0.111
-0.189
-0.180
-0.102
-0.078
-0.053
-0.047
-0.081
-0.150
-0.249
-0.322
-0.316
-0.096
0.571
1.978
4.726
9.704
19.767
38.201
57.523
66.890
66.808
63.507
53.895
32.700
15.516
5.590
1.795
0.717
0.619
0.866
1.468
2.284
3.176
3.320
2.853
1.949
1.095
0.404
0.010
-0.167
-0.210
-0.198
-0.168
-0.155
-0.171
-0.195
-0.224
-0.263
-0.308
-0.357
-0.401
-0.408
-0.324
-0.038
0.684
2.036
4.298
8.286
14.238
22.040
30.573
43.252
61.322
60.019
36.212
15.972
5.470
1.637
0.538
0.180
0.046
0.011
0.093
0.177
0.223
0.154
0.032
-0.107
-0.202
-0.245
-0.244
-0.218
-0.186
-0.152
-0.148
-0.172
-0.201
-0.235
-0.276
-0.320
-0.357
-0.397
-0.413
-0.372
-0.175
0.387
1.401
2.898
4.666
7.261
12.154
24.981
55.220
91.892
96.207
60.894
23.077
7.380
2.359
0.876
0.312
0.017
-0.209
-0.321
-0.349
-0.340
-0.330
-0.326
-0.321
-0.303
-0.271
-0.235
-0.200
-0.170
-0.138
-0.136
-0.159
-0.185
-0.218
-0.258
-0.299
-0.339
-0.374
-0.394
-0.367
-0.217
0.251
1.062
2.142
3.059
4.403
8.200
21.388
54.535
95.387
108.391
64.563
26.246
8.279
2.834
1.125
0.441
0.041
-0.211
-0.359
-0.412
-0.413
-0.394
-0.360
-0.329
-0.290
-0.252
-0.215
-0.182
-0.152
-0.121
-0.122
-0.142
-0.171
-0.199
-0.235
-0.274
-0.313
-0.350
-0.378
-0.369
-0.264
0.043
0.575
1.242
1.705
2.439
4.982
13.161
34.325
59.950
64.221
42.024
18.095
6.610
2.622
1.031
0.380
-0.003
-0.231
-0.363
-0.403
-0.400
-0.372
-0.337
-0.305
-0.268
-0.232
-0.193
-0.160
-0.130
-0.104
-0.104
-0.124
-0.146
-0.176
-0.209
-0.245
-0.285
-0.323
-0.360
-0.378
-0.331
-0.178
0.071
0.393
0.611
0.956
2.212
5.934
13.760
23.595
25.544
17.702
9.076
4.186
1.771
0.690
0.164
-0.124
-0.288
-0.371
-0.388
-0.375
-0.348
-0.313
-0.281
-0.245
-0.205
-0.169
-0.140
-0.114
-0.092
-0.088
-0.103
-0.127
-0.154
-0.186
-0.222
-0.264
-0.303
-0.343
-0.376
-0.377
-0.332
-0.238
-0.125
-0.033
0.124
0.604
1.897
4.310
6.990
7.796
5.908
3.729
1.993
0.937
0.272
-0.060
-0.239
-0.335
-0.371
-0.368
-0.345
-0.316
-0.283
-0.251
-0.216
-0.178
-0.149
-0.120
-0.098
-0.080
-0.074
-0.087
-0.110
-0.137
-0.166
-0.205
-0.248
-0.286
-0.322
-0.361
-0.385
-0.392
-0.370
-0.334
-0.282
-0.184
0.017
0.423
1.032
1.663
1.974
1.766
1.248
0.729
0.277
-0.049
-0.231
-0.322
-0.360
-0.361
-0.344
-0.316
-0.287
-0.256
-0.223
-0.188
-0.158
-0.130
-0.105
-0.085
-0.068
-0.063
-0.077
-0.098
-0.122
-0.151
-0.189
-0.231
-0.270
-0.305
-0.342
-0.369
-0.382
-0.374
-0.342
-0.287
-0.201
-0.078
0.071
0.217
0.333
0.387
0.348
0.216
0.038
-0.121
-0.250
-0.325
-0.357
-0.361
-0.345
-0.320
-0.293
-0.263
-0.233
-0.197
-0.168
-0.141
-0.114
-0.093
-0.074
-0.058
-0.054
-0.069
-0.089
-0.112
-0.143
-0.177
-0.213
-0.255
-0.293
-0.318
-0.320
-0.300
-0.242
-0.172
-0.085
-0.007
0.071
0.103
0.086
0.015
-0.058
-0.115
-0.179
-0.240
-0.303
-0.343
-0.363
-0.362
-0.345
-0.324
-0.300
-0.273
-0.244
-0.211
-0.178
-0.152
-0.126
-0.101
-0.081
-0.066
-0.052
-0.048
-0.062
-0.080
-0.105
-0.134
-0.167
-0.200
-0.238
-0.270
-0.273
-0.213
-0.080
0.130
0.352
0.492
0.507
0.433
0.305
0.140
-0.024
-0.174
-0.260
-0.318
-0.348
-0.364
-0.371
-0.367
-0.349
-0.328
-0.308
-0.283
-0.253
-0.223
-0.190
-0.162
-0.135
-0.113
-0.092
-0.075
-0.060
-0.046
-0.044
-0.058
-0.077
-0.102
-0.130
-0.158
-0.192
-0.224
-0.234
-0.181
0.004
0.439
1.049
1.742
2.138
1.836
1.280
0.732
0.327
0.032
-0.174
-0.297
-0.354
-0.375
-0.378
-0.368
-0.352
-0.330
-0.310
-0.288
-0.261
-0.230
-0.201
-0.173
-0.145
-0.122
-0.104
-0.087
-0.068
-0.054
-0.042
-0.039
-0.055
-0.073
-0.098
-0.125
-0.151
-0.181
-0.204
-0.183
-0.035
0.416
1.400
3.102
4.815
5.729
4.764
2.992
1.598
0.675
0.158
-0.134
-0.284
-0.349
-0.369
-0.365
-0.349
-0.330
-0.309
-0.288
-0.262
-0.237
-0.208
-0.181
-0.156
-0.134
-0.113
-0.096
-0.080
-0.063
-0.051
-0.039
-0.038
-0.052
-0.069
-0.097
-0.125
-0.150
-0.176
-0.185
-0.129
0.151
0.922
2.888
6.096
9.860
11.648
9.543
5.837
2.767
1.100
0.309
-0.083
-0.255
-0.324
-0.341
-0.339
-0.324
-0.307
-0.285
-0.260
-0.236
-0.210
-0.188
-0.165
-0.144
-0.125
-0.106
-0.090
-0.074
-0.060
-0.046
-0.036
-0.036
-0.050
-0.068
-0.095
-0.123
-0.148
-0.169
-0.166
-0.067
0.323
1.457
4.232
9.279
14.982
17.628
14.398
8.388
3.974
1.630
0.506
-0.005
-0.218
-0.294
-0.315
-0.315
-0.302
-0.281
-0.256
-0.230
-0.208
-0.186
-0.167
-0.149
-0.132
-0.116
-0.099
-0.085
-0.070
-0.054
-0.044
-0.032
-0.035
-0.049
-0.067
-0.094
-0.119
-0.140
-0.160
-0.153
-0.026
0.437
1.750
4.901
10.568
16.852
19.905
16.558
10.156
5.451
2.471
0.943
0.187
-0.143
-0.256
-0.286
-0.285
-0.274
-0.253
-0.230
-0.205
-0.183
-0.165
-0.151
-0.136
-0.123
-0.110
-0.094
-0.081
-0.067
-0.053
-0.043
-0.032
-0.032
-0.049
-0.068
-0.092
-0.119
-0.133
-0.149
-0.136
0.006
0.530
1.977
5.193
10.833
17.262
20.064
18.898
13.988
9.896
5.828
2.585
0.873
0.071
-0.184
-0.250
-0.255
-0.243
-0.225
-0.203
-0.183
-0.164
-0.150
-0.138
-0.127
-0.116
-0.104
-0.091
-0.077
-0.065
-0.053
-0.041
-0.032
-0.032
-0.046
-0.068
-0.092
-0.115
-0.129
-0.141
-0.121
0.052
0.637
2.281
5.944
12.349
19.598
25.186
28.477
31.009
28.711
18.555
8.346
2.856
0.642
-0.039
-0.195
-0.224
-0.216
-0.201
-0.183
-0.164
-0.149
-0.138
-0.125
-0.118
-0.108
-0.099
-0.085
-0.074
-0.062
-0.052
-0.041
-0.031
-0.029
-0.044
-0.064
-0.089
-0.108
-0.123
-0.133
-0.096
0.111
0.766
2.614
6.750
14.714
24.714
36.837
55.751
86.678
91.646
60.431
23.392
7.083
1.617
0.194
-0.133
-0.195
-0.192
-0.179
-0.163
-0.147
-0.135
-0.125
-0.114
-0.108
-0.098
-0.090
-0.080
-0.071
-0.059
-0.049
-0.039
-0.029
-0.027
-0.042
-0.061
-0.082
-0.101
-0.115
-0.122
-0.073
0.151
0.852
2.651
6.627
14.566
27.214
49.052
99.225
194.388
217.054
132.177
48.911
12.658
2.773
0.466
-0.068
-0.167
-0.168
-0.155
-0.144
-0.130
-0.120
-0.110
-0.103
-0.097
-0.090
-0.083
-0.073
-0.066
-0.054
-0.047
-0.038
-0.027
-0.056
-0.065
-0.077
-0.092
-0.109
-0.128
-0.152
-0.167
-0.176
-0.173
-0.090
0.280
1.639
6.099
16.325
31.677
40.539
29.675
14.362
4.752
1.221
0.148
-0.134
-0.190
-0.192
-0.190
-0.182
-0.172
-0.165
-0.162
-0.162
-0.161
-0.158
-0.154
-0.148
-0.139
-0.128
-0.117
-0.105
-0.091
-0.078
-0.076
-0.089
-0.106
-0.124
-0.147
-0.175
-0.197
-0.208
-0.213
-0.168
0.135
1.550
7.967
36.602
142.208
356.515
517.326
330.660
115.247
28.068
6.023
0.995
-0.015
-0.212
-0.237
-0.235
-0.232
-0.223
-0.215
-0.213
-0.210
-0.208
-0.207
-0.203
-0.195
-0.184
-0.170
-0.155
-0.138
-0.118
-0.101
-0.102
-0.121
-0.142
-0.168
-0.194
-0.218
-0.236
-0.245
-0.233
-0.085
0.761
5.313
32.126
220.025
1454.711
7042.072
12526.614
5841.420
1046.640
152.487
22.343
3.257
0.308
-0.200
-0.274
-0.276
-0.274
-0.267
-0.261
-0.257
-0.255
-0.252
-0.247
-0.242
-0.235
-0.226
-0.211
-0.193
-0.173
-0.150
-0.128
-0.136
-0.158
-0.182
-0.206
-0.230
-0.253
-0.268
-0.271
-0.215
0.157
2.115
13.750
100.375
1081.656
16970.117
100163.484
100153.227
100093.344
10323.867
711.660
61.950
7.707
0.895
-0.128
-0.281
-0.279
-0.260
-0.247
-0.246
-0.257
-0.266
-0.277
-0.279
-0.275
-0.268
-0.260
-0.244
-0.225
-0.205
-0.180
-0.154
-0.168
-0.191
-0.213
-0.235
-0.257
-0.275
-0.269
-0.221
-0.055
0.729
4.706
29.402
235.154
3116.498
100949.586
102003.383
101854.367
100820.109
54327.988
1753.349
125.150
13.495
1.777
0.139
-0.065
-0.010
0.094
0.162
0.124
0.029
-0.086
-0.169
-0.223
-0.254
-0.271
-0.278
-0.271
-0.251
-0.231
-0.208
-0.181
-0.192
-0.214
-0.233
-0.245
-0.248
-0.211
-0.097
0.183
0.761
2.332
9.655
54.840
432.417
4961.564
111394.422
138424.094
138420.703
110422.281
61958.461
2062.642
146.132
17.503
3.591
1.478
1.269
1.694
2.262
2.714
2.410
1.753
1.087
0.611
0.293
0.075
-0.092
-0.204
-0.259
-0.270
-0.253
-0.229
-0.206
-0.207
-0.217
-0.203
-0.164
-0.054
0.212
0.864
2.338
5.074
9.866
22.575
103.342
875.896
11665.835
120729.492
200063.531
200058.797
200039.609
20540.174
1383.332
140.049
26.326
12.783
9.474
8.480
10.953
15.259
18.084
15.996
11.264
7.081
4.591
3.028
1.784
0.883
0.270
-0.079
-0.230
-0.267
-0.249
-0.223
-0.179
-0.117
0.022
0.281
0.825
1.936
4.657
12.690
31.661
63.277
86.629
187.334
1557.378
29045.150
102076.852
110706.781
119162.000
108022.883
21223.623
1334.045
172.443
90.292
85.578
64.713
50.328
66.056
103.253
132.923
115.266
69.422
38.291
25.382
16.752
10.286
5.048
2.152
0.631
-0.008
-0.225
-0.261
-0.240
0.021
0.367
1.009
2.106
4.069
7.890
19.178
60.555
221.374
524.346
674.976
527.117
1495.141
22082.707
102089.250
106726.641
108747.461
104567.195
17484.773
1277.170
446.299
751.386
919.256
579.874
327.903
429.224
831.919
1189.953
999.653
472.668
222.720
151.448
102.609
52.222
23.083
8.628
2.930
0.684
-0.057
-0.244
-0.252
0.787
2.183
5.239
9.846
16.768
28.594
64.106
247.477
1356.020
5342.987
7775.195
3306.454
1655.051
8417.392
96700.914
200161.859
200146.359
138754.859
13706.118
2312.597
3044.913
10536.487
15405.504
6213.373
2366.548
3563.070
8074.504
14406.269
9836.139
3138.268
1402.034
1206.600
767.903
303.955
98.241
31.537
9.288
2.436
0.378
-0.157
-0.252
3.303
9.250
22.991
48.543
77.103
101.603
173.079
707.843
5913.900
38998.785
67900.125
19473.230
5126.868
14557.095
106582.562
113047.508
112886.773
105847.000
71706.570
17835.311
23525.184
102079.844
100704.891
63147.578
21815.281
52929.195
81723.211
108101.328
98024.359
19040.037
10550.321
12821.682
6539.863
1796.706
440.618
113.494
28.804
6.890
1.343
0.035
-0.227
10.715
33.443
104.615
265.507
409.062
420.830
407.544
1089.674
9534.482
76042.797
100748.422
39863.410
27730.439
58487.891
116800.734
104141.016
102795.484
120118.445
200281.062
106721.078
135275.797
123865.031
103118.938
115216.305
110392.766
111964.609
200110.141
186934.641
106659.453
51402.812
81801.188
102177.633
51000.082
10325.684
2451.665
507.251
95.034
18.347
3.330
0.395
-0.169
27.994
106.271
420.650
1384.025
2563.322
2268.335
1098.712
969.312
4341.750
23234.045
40820.141
34166.887
102390.266
111615.625
200129.688
112893.055
106426.086
200220.656
170588.484
104219.172
115614.992
200259.156
109396.125
110644.508
105744.266
109200.414
186918.984
200410.766
114953.281
55968.938
105693.938
126409.172
200090.672
112487.828
24826.824
2863.013
330.643
46.714
6.945
0.962
-0.069
57.626
242.770
1209.088
5722.496
12480.257
9626.249
2932.729
914.778
1110.140
3182.546
6276.261
33524.945
100753.000
102723.695
128854.609
118458.859
109574.930
200368.125
111106.344
102553.961
103908.258
112082.984
31942.512
38669.062
101490.867
102652.109
114001.617
135459.422
35393.027
25574.854
119143.719
200386.516
178252.375
108800.820
100902.391
15015.579
962.440
90.529
11.847
1.569
0.034
83.944
349.012
1906.920
10451.731
26100.576
17959.543
4912.029
904.665
342.065
518.626
1889.894
13991.272
96925.125
101039.930
66170.242
15960.634
16032.418
106260.898
107905.891
119934.711
118246.094
106607.273
8401.476
8504.988
78490.305
100738.719
102082.867
35139.047
6485.517
7455.000
61310.238
126792.773
112790.891
102446.336
100386.125
31656.982
1484.619
120.817
14.403
1.928
0.086
87.691
297.160
1432.698
6788.218
14931.899
11402.909
3238.649
620.670
156.138
157.767
577.125
2966.835
10840.876
17159.094
9362.472
3198.816
2997.046
19337.951
170683.094
200112.859
200067.641
72335.867
6572.869
1771.853
5009.158
11699.297
9400.893
3674.933
1626.031
2900.855
26699.154
103454.930
101873.500
100590.445
100136.180
19680.283
1100.458
99.954
12.781
1.704
0.058
61.502
162.807
551.349
1882.654
3490.180
2743.056
1027.370
252.221
69.478
68.463
243.450
1024.661
3297.876
5767.830
4480.154
2300.915
3065.244
18900.393
104781.117
106956.727
104493.367
101297.695
11688.738
971.454
543.079
857.132
879.759
657.459
560.862
1212.100
6352.747
58431.258
100572.398
100196.109
51847.660
4451.191
438.676
54.893
7.838
1.058
-0.032
29.550
65.285
153.870
349.315
544.140
470.666
227.034
77.116
27.492
36.169
142.550
633.184
2123.533
3991.744
3345.861
3339.103
6469.829
20330.479
102304.984
100878.328
100406.797
100155.547
10472.040
750.289
140.223
120.356
147.658
158.785
192.899
403.547
1181.916
4156.390
9745.400
9617.703
3497.922
715.700
120.220
20.898
3.498
0.467
-0.123
11.293
21.183
37.639
64.771
85.903
74.638
43.994
18.849
9.774
18.460
74.275
285.672
854.552
1505.096
1702.437
3713.022
9339.801
13228.538
45646.672
100704.477
100153.867
31635.635
3220.199
365.066
56.664
29.055
33.257
40.794
59.088
110.966
218.663
415.704
639.440
600.959
300.306
101.392
26.406
6.358
1.190
0.051
-0.184
3.653
5.830
8.997
12.487
14.557
12.447
7.972
4.060
3.162
7.826
27.320
87.372
217.318
389.091
765.286
2319.464
5430.877
6031.411
5950.672
10053.464
8843.272
2983.048
622.918
108.163
21.768
8.386
7.724
10.061
15.402
26.788
42.943
60.507
70.775
62.145
37.152
16.558
5.538
1.513
0.188
-0.152
-0.210
0.851
1.420
1.932
2.360
2.572
2.081
1.291
0.650
0.689
2.482
8.798
24.695
55.327
107.768
258.012
713.637
1440.336
1528.741
1056.798
895.274
691.808
338.636
115.061
30.931
8.165
2.967
2.143
2.521
3.664
5.697
8.466
10.395
10.639
8.921
5.830
2.711
0.938
0.127
-0.157
-0.223
-0.208
0.069
0.155
0.241
0.256
0.217
0.084
-0.088
-0.213
-0.116
0.555
2.553
7.241
16.962
36.124
81.854
187.078
328.612
364.028
293.782
257.900
213.109
120.584
48.256
15.372
5.245
2.559
1.649
1.149
0.942
1.058
1.392
1.596
1.540
1.228
0.674
0.224
-0.077
-0.215
-0.247
-0.230
-0.192
-0.138
-0.146
-0.162
-0.198
-0.245
-0.305
-0.368
-0.400
-0.342
-0.005
1.146
4.077
10.178
20.555
36.943
64.684
103.517
155.897
289.448
521.591
579.670
296.946
89.283
24.249
7.903
4.292
2.824
1.667
0.695
0.165
-0.042
-0.087
-0.104
-0.150
-0.217
-0.273
-0.294
-0.282
-0.251
-0.214
-0.176
-0.165
-0.191
-0.227
-0.268
-0.314
-0.357
-0.395
-0.424
-0.381
-0.099
0.992
4.151
10.598
20.702
29.226
37.777
61.585
156.262
509.980
1347.860
1453.411
657.136
180.751
40.840
12.685
6.706
4.354
2.557
1.038
0.126
-0.254
-0.383
-0.405
-0.393
-0.372
-0.350
-0.316
-0.274
-0.231
-0.194
-0.158
-0.156
-0.182
-0.215
-0.252
-0.297
-0.339
-0.377
-0.407
-0.375
-0.128
0.870
3.804
9.687
18.418
23.579
25.334
42.790
140.603
570.505
1451.951
1711.585
768.575
197.838
47.353
15.659
8.104
4.995
2.851
1.087
0.168
-0.273
-0.411
-0.434
-0.406
-0.368
-0.333
-0.294
-0.250
-0.210
-0.173
-0.138
-0.142
-0.165
-0.199
-0.233
-0.275
-0.317
-0.358
-0.392
-0.378
-0.195
0.501
2.404
6.199
11.020
13.709
14.570
24.131
78.815
290.249
706.865
766.534
395.214
123.350
37.374
14.728
7.604
4.258
2.305
0.874
0.061
-0.283
-0.396
-0.410
-0.381
-0.344
-0.311
-0.271
-0.226
-0.186
-0.150
-0.120
-0.121
-0.145
-0.174
-0.211
-0.250
-0.295
-0.332
-0.372
-0.383
-0.287
0.088
1.043
2.772
4.714
5.904
6.410
10.709
30.532
90.314
177.055
193.167
119.867
53.246
23.074
10.931
5.539
2.917
1.317
0.417
-0.095
-0.314
-0.385
-0.387
-0.354
-0.319
-0.284
-0.241
-0.200
-0.163
-0.132
-0.106
-0.102
-0.125
-0.152
-0.184
-0.224
-0.267
-0.308
-0.350
-0.381
-0.358
-0.228
0.124
0.726
1.440
1.932
2.288
3.930
9.412
21.085
36.583
41.207
31.791
20.207
12.052
6.457
3.213
1.427
0.519
0.014
-0.236
-0.351
-0.374
-0.359
-0.326
-0.291
-0.255
-0.214
-0.177
-0.142
-0.115
-0.094
-0.087
-0.107
-0.133
-0.166
-0.203
-0.247
-0.290
-0.329
-0.366
-0.387
-0.361
-0.265
-0.062
0.201
0.530
0.949
1.772
3.300
5.835
8.404
9.802
9.341
7.654
5.138
2.955
1.403
0.465
0.011
-0.223
-0.331
-0.367
-0.360
-0.334
-0.301
-0.267
-0.231
-0.192
-0.157
-0.125
-0.102
-0.081
-0.076
-0.095
-0.120
-0.151
-0.187
-0.230
-0.275
-0.313
-0.350
-0.379
-0.380
-0.330
-0.199
0.025
0.389
0.912
1.652
2.426
2.916
3.167
3.303
3.161
2.687
1.915
1.055
0.354
-0.046
-0.256
-0.343
-0.367
-0.363
-0.342
-0.311
-0.279
-0.242
-0.207
-0.173
-0.139
-0.112
-0.089
-0.072
-0.066
-0.085
-0.110
-0.138
-0.174
-0.216
-0.258
-0.302
-0.330
-0.329
-0.272
-0.128
0.147
0.542
1.027
1.584
2.239
2.713
2.656
2.143
1.622
1.219
0.884
0.516
0.149
-0.117
-0.285
-0.358
-0.375
-0.365
-0.348
-0.324
-0.293
-0.260
-0.224
-0.190
-0.156
-0.129
-0.101
-0.082
-0.065
-0.058
-0.077
-0.101
-0.129
-0.164
-0.201
-0.242
-0.282
-0.289
-0.207
0.039
0.610
1.534
2.631
3.341
3.661
3.615
3.389
2.815
1.926
1.081
0.533
0.184
-0.048
-0.211
-0.313
-0.368
-0.383
-0.367
-0.348
-0.330
-0.306
-0.274
-0.241
-0.206
-0.172
-0.143
-0.117
-0.093
-0.075
-0.059
-0.052
-0.074
-0.096
-0.125
-0.157
-0.193
-0.231
-0.254
-0.210
0.040
0.794
2.561
5.909
9.784
11.314
10.007
7.258
5.029
3.345
1.934
0.923
0.263
-0.086
-0.260
-0.346
-0.380
-0.386
-0.374
-0.351
-0.332
-0.314
-0.285
-0.252
-0.219
-0.186
-0.156
-0.133
-0.110
-0.087
-0.069
-0.054
-0.049
-0.070
-0.094
-0.122
-0.152
-0.185
-0.214
-0.214
-0.074
0.510
2.337
7.350
16.655
29.193
34.982
28.828
17.206
8.833
4.635
2.284
0.895
0.181
-0.187
-0.337
-0.387
-0.390
-0.377
-0.358
-0.338
-0.317
-0.290
-0.259
-0.227
-0.199
-0.172
-0.145
-0.123
-0.103
-0.082
-0.065
-0.052
-0.047
-0.067
-0.091
-0.121
-0.150
-0.180
-0.202
-0.171
0.079
1.154
4.658
15.127
38.922
69.779
88.956
66.967
35.179
15.114
6.367
2.671
0.998
0.159
-0.204
-0.336
-0.373
-0.373
-0.358
-0.339
-0.317
-0.291
-0.263
-0.234
-0.207
-0.183
-0.158
-0.136
-0.118
-0.100
-0.079
-0.064
-0.048
-0.045
-0.064
-0.091
-0.119
-0.150
-0.175
-0.189
-0.126
0.255
1.700
7.115
23.036
63.464
122.343
147.603
109.459
55.556
21.404
8.182
3.140
1.041
0.170
-0.196
-0.315
-0.350
-0.350
-0.334
-0.315
-0.289
-0.264
-0.237
-0.211
-0.190
-0.168
-0.150
-0.131
-0.113
-0.094
-0.074
-0.059
-0.044
-0.044
-0.063
-0.087
-0.119
-0.143
-0.163
-0.175
-0.092
0.362
2.146
8.185
25.787
69.218
131.428
158.065
118.315
61.702
25.448
10.306
4.019
1.358
0.242
-0.169
-0.293
-0.323
-0.320
-0.309
-0.285
-0.258
-0.233
-0.211
-0.189
-0.171
-0.152
-0.136
-0.120
-0.106
-0.090
-0.074
-0.059
-0.043
-0.044
-0.062
-0.087
-0.118
-0.139
-0.157
-0.163
-0.054
0.470
2.362
8.560
26.379
64.518
113.214
135.516
113.102
72.163
43.103
22.809
9.618
3.267
0.751
-0.041
-0.253
-0.297
-0.291
-0.278
-0.256
-0.231
-0.207
-0.185
-0.168
-0.151
-0.138
-0.127
-0.114
-0.103
-0.089
-0.072
-0.057
-0.044
-0.042
-0.061
-0.087
-0.114
-0.132
-0.149
-0.145
-0.002
0.631
2.863
10.042
29.694
74.865
136.947
167.714
165.861
174.745
169.744
99.726
37.259
10.417
2.383
0.286
-0.167
-0.257
-0.259
-0.249
-0.231
-0.208
-0.185
-0.164
-0.151
-0.138
-0.127
-0.118
-0.106
-0.096
-0.084
-0.071
-0.056
-0.043
-0.039
-0.059
-0.085
-0.109
-0.126
-0.140
-0.120
0.080
0.873
3.569
11.983
38.143
98.712
187.769
276.796
408.980
763.962
907.957
483.378
141.798
31.593
5.911
0.887
-0.041
-0.211
-0.229
-0.220
-0.205
-0.184
-0.163
-0.148
-0.135
-0.126
-0.117
-0.110
-0.099
-0.088
-0.077
-0.068
-0.054
-0.043
-0.037
-0.054
-0.078
-0.102
-0.119
-0.130
-0.088
0.172
1.129
4.116
12.858
38.440
98.165
194.510
362.521
957.161
2900.826
3721.151
1707.322
382.452
63.089
10.561
1.603
0.094
-0.172
-0.203
-0.194
-0.181
-0.162
-0.146
-0.135
-0.123
-0.115
-0.107
-0.100
-0.090
-0.081
-0.071
-0.062
-0.052
-0.040
-0.063
-0.073
-0.086
-0.101
-0.118
-0.138
-0.161
-0.175
-0.185
-0.182
-0.103
0.255
1.594
6.022
16.194
31.516
40.402
29.555
14.294
4.716
1.207
0.148
-0.132
-0.188
-0.193
-0.191
-0.185
-0.179
-0.175
-0.177
-0.179
-0.180
-0.179
-0.176
-0.170
-0.162
-0.152
-0.141
-0.127
-0.112
-0.096
-0.087
-0.102
-0.119
-0.139
-0.162
-0.187
-0.208
-0.219
-0.226
-0.186
0.099
1.458
7.776
36.160
141.397
382.775
516.307
329.911
114.814
27.884
5.950
0.972
-0.018
-0.212
-0.238
-0.239
-0.237
-0.232
-0.228
-0.227
-0.227
-0.225
-0.224
-0.219
-0.212
-0.202
-0.189
-0.174
-0.157
-0.139
-0.121
-0.118
-0.139
-0.160
-0.182
-0.206
-0.229
-0.244
-0.254
-0.247
-0.115
0.660
4.964
31.042
217.357
1448.987
7034.135
12518.728
5836.104
1131.425
151.579
22.062
3.182
0.286
-0.200
-0.276
-0.282
-0.280
-0.274
-0.270
-0.269
-0.270
-0.266
-0.259
-0.254
-0.248
-0.239
-0.223
-0.207
-0.188
-0.167
-0.144
-0.154
-0.177
-0.198
-0.220
-0.241
-0.263
-0.277
-0.279
-0.231
0.077
1.771
12.157
94.819
1062.291
16918.883
100073.266
100073.227
100045.727
10307.065
706.926
64.722
7.428
0.820
-0.146
-0.284
-0.274
-0.250
-0.234
-0.234
-0.247
-0.267
-0.280
-0.285
-0.285
-0.280
-0.271
-0.256
-0.237
-0.219
-0.197
-0.170
-0.186
-0.208
-0.227
-0.246
-0.262
-0.269
-0.250
-0.183
-0.015
0.617
3.727
23.454
203.637
3220.746
100333.484
100617.203
100617.055
100311.727
60586.215
1878.330
120.624
12.596
1.563
0.054
-0.080
0.039
0.207
0.321
0.276
0.151
0.007
-0.099
-0.162
-0.207
-0.236
-0.259
-0.269
-0.261
-0.246
-0.224
-0.198
-0.207
-0.226
-0.235
-0.229
-0.196
-0.094
0.117
0.521
1.303
2.796
7.727
37.833
299.163
3678.779
102530.898
106204.375
105702.594
102340.156
68202.062
1945.298
131.737
15.092
2.663
0.999
1.125
1.957
3.062
3.891
3.569
2.660
1.677
1.084
0.727
0.431
0.180
-0.041
-0.185
-0.251
-0.261
-0.244
-0.219
-0.212
-0.203
-0.150
-0.026
0.259
0.839
2.047
4.531
9.618
16.437
25.350
65.627
402.381
3573.297
39287.453
157355.266
157360.562
113646.586
15676.120
1066.336
106.672
17.978
7.176
5.680
7.492
13.291
22.740
29.024
26.324
17.695
10.801
7.391
5.457
3.926
2.343
1.070
0.273
-0.111
-0.240
-0.255
-0.235
-0.134
-0.002
0.293
0.942
2.277
4.907
10.698
26.864
72.996
146.081
187.024
178.717
562.703
5160.871
49031.762
110628.914
119057.180
47156.539
5321.548
607.753
100.119
40.429
33.446
30.978
39.826
83.475
174.834
264.756
220.379
128.627
66.558
44.669
31.904
21.555
12.434
5.811
2.031
0.409
-0.120
-0.246
-0.247
0.272
0.929
2.302
5.062
10.480
21.963
50.199
156.477
676.037
2035.102
2870.263
1426.194
884.453
4586.268
40243.074
105366.258
106918.766
35268.816
4209.599
613.419
199.666
200.182
223.865
173.593
212.739
626.735
1929.922
3529.092
2790.073
1136.561
470.945
335.056
226.402
120.045
57.778
23.101
7.464
1.845
0.207
-0.196
-0.256
1.910
4.797
11.226
23.980
45.815
90.439
211.767
870.533
7156.864
48501.898
85195.047
23204.615
3529.272
4241.816
27139.307
128920.180
126219.148
64864.719
8409.421
1477.238
880.879
1319.482
1544.466
982.736
1096.755
4791.443
29279.609
87037.656
57631.047
12354.144
4125.595
3998.572
2303.752
769.791
239.887
75.352
20.963
5.068
0.893
-0.078
-0.253
7.868
21.351
58.611
137.732
241.917
393.924
819.328
3241.656
54684.074
100293.906
100456.711
102085.219
21773.539
20430.766
107037.359
104155.383
103029.352
102418.039
51616.359
10643.724
6884.790
7356.446
8148.624
4298.888
5332.523
35536.309
105277.250
102009.672
101565.484
110506.609
63587.488
97035.703
35227.848
5694.886
934.057
199.722
46.121
10.271
1.958
0.136
-0.231
28.919
95.648
354.315
1056.894
1993.585
2111.753
2682.829
6288.529
101915.102
100823.367
102147.945
121685.086
123722.664
114655.969
200273.297
112877.594
102554.320
111675.797
196528.906
104138.594
102677.836
25051.787
18653.402
9735.893
23675.590
135548.938
142468.234
109930.641
106206.758
196629.781
112709.672
101520.906
101811.047
36580.715
2927.064
481.996
93.973
19.103
3.566
0.433
-0.186
94.610
361.527
2071.318
10489.722
26273.043
20551.203
7923.084
7057.993
38073.488
101338.617
106403.258
200119.031
109940.008
108655.039
200167.766
178442.469
107018.625
170714.422
151982.656
102951.008
101836.414
102430.008
13607.639
10116.555
60346.773
146967.516
200090.672
126674.906
112112.453
200467.625
109984.891
106853.914
119879.906
114532.562
9628.645
1340.545
211.193
34.581
5.914
0.828
-0.123
256.091
1075.002
8968.672
86869.797
100197.180
100680.750
33650.430
6390.249
6027.769
19912.521
40348.246
110483.375
102029.578
102919.062
122115.953
200602.922
109837.000
171064.844
109260.148
103390.148
102853.578
102325.906
9137.930
6235.328
43556.719
109617.656
196495.000
120175.297
108849.086
129436.531
107043.609
147163.188
200112.859
151886.562
45192.746
4325.621
441.030
57.413
8.497
1.216
-0.059
482.473
1885.981
16874.658
100273.070
100156.234
100296.328
71106.773
5467.545
1462.706
1661.809
5885.983
88108.219
102991.648
105650.203
105699.203
49741.008
13572.773
64026.414
118989.453
170617.703
163616.250
85508.906
6244.324
2434.655
9065.914
24946.439
23238.820
16490.021
10821.243
23081.490
109305.008
200156.969
186790.578
109576.141
100968.125
7465.779
634.683
68.350
9.757
1.333
-0.029
565.775
1764.550
11125.862
100340.148
100131.250
100104.477
38580.902
3434.569
538.280
380.312
1621.311
12565.572
73703.398
142517.625
67509.703
13146.035
5335.511
27133.188
152607.375
200242.734
157390.359
108792.016
12514.922
1334.986
1427.919
2536.630
2473.354
1617.599
1234.254
2767.492
12584.192
80032.734
104883.992
101207.344
63705.953
5279.252
474.837
59.211
8.461
1.126
-0.054
383.964
930.141
3233.995
16576.344
42483.754
31634.010
6785.897
1064.412
192.044
170.698
878.793
7092.646
49608.078
103935.828
89875.891
21044.160
19021.336
73291.680
107603.992
105397.109
103119.133
100980.469
35049.062
1586.520
306.930
312.651
306.062
242.865
245.945
548.341
2255.338
12040.002
38815.332
38574.066
10462.942
1602.285
212.847
32.966
5.128
0.693
-0.120
163.011
322.864
632.677
1695.147
2999.694
2350.800
889.252
221.171
66.801
96.868
614.694
4934.418
35079.020
100633.633
66899.750
40321.559
103437.797
147121.422
128946.125
103526.055
100598.266
100160.609
28738.418
1392.768
144.744
58.930
54.983
54.325
67.548
145.283
430.222
1368.932
3028.586
2767.424
1190.816
314.966
65.863
12.785
2.354
0.223
-0.184
48.937
83.119
126.558
207.569
269.582
229.571
121.737
43.902
21.631
49.468
281.385
1737.976
8095.199
18443.148
17722.307
60906.523
101427.078
111511.617
157381.984
105288.016
100501.680
100077.102
8029.456
623.067
71.929
18.739
13.096
14.126
20.140
38.518
87.090
177.180
290.018
264.504
156.407
55.613
16.860
4.088
0.721
-0.059
-0.226
12.443
19.637
25.453
32.360
35.043
30.635
18.289
8.821
6.648
19.133
90.259
365.664
1229.652
2366.054
4820.573
29381.902
100458.109
101613.086
37522.473
31951.641
26456.119
7411.427
1192.104
177.697
28.608
7.348
4.206
4.222
5.840
9.940
17.732
28.628
37.135
35.019
21.780
10.496
3.685
0.928
0.028
-0.213
-0.245
2.832
4.174
5.204
5.677
5.694
4.499
2.901
1.581
1.825
6.074
23.518
76.146
186.048
394.160
1184.693
5448.595
15209.195
15405.628
6113.263
2396.333
1451.583
664.174
192.665
48.540
13.362
5.884
3.818
2.750
2.176
2.503
3.611
5.143
5.744
5.198
3.510
1.681
0.539
-0.036
-0.226
-0.263
-0.239
0.481
0.713
0.833
0.834
0.701
0.455
0.160
-0.035
0.242
1.923
7.149
21.296
53.185
119.317
306.550
860.473
1767.209
1978.965
1413.779
1222.964
1014.374
497.926
150.549
41.011
16.473
11.379
9.067
5.354
2.689
1.151
0.673
0.651
0.658
0.538
0.283
-0.003
-0.201
-0.283
-0.288
-0.263
-0.220
-0.069
-0.052
-0.071
-0.120
-0.187
-0.266
-0.354
-0.371
-0.149
0.990
5.073
18.649
55.396
122.045
196.701
327.943
586.642
971.914
2311.437
6602.550
7797.522
2876.925
538.772
93.512
33.873
25.137
19.537
11.405
5.194
1.630
0.279
-0.157
-0.277
-0.310
-0.330
-0.347
-0.349
-0.327
-0.288
-0.242
-0.199
-0.174
-0.204
-0.240
-0.286
-0.339
-0.383
-0.427
-0.423
-0.189
1.021
6.036
25.504
85.396
184.933
251.803
244.637
354.284
1047.316
7241.212
35058.004
43445.574
11384.053
1373.868
184.152
59.193
41.860
31.345
17.996
7.741
2.487
0.423
-0.241
-0.421
-0.447
-0.420
-0.388
-0.355
-0.314
-0.266
-0.221
-0.180
-0.178
-0.207
-0.245
-0.288
-0.335
-0.376
-0.415
-0.412
-0.188
0.965
5.836
24.845
83.398
178.117
230.127
181.931
214.595
924.090
7801.262
43444.910
54142.410
13888.195
1535.469
244.183
79.294
50.276
34.883
19.537
8.378
2.744
0.521
-0.207
-0.411
-0.440
-0.408
-0.372
-0.334
-0.290
-0.242
-0.198
-0.157
-0.162
-0.190
-0.226
-0.268
-0.313
-0.354
-0.397
-0.405
-0.247
0.601
4.083
16.224
49.444
95.793
121.198
92.453
105.643
446.037
2869.923
11372.544
13869.162
4545.405
839.993
208.966
83.359
43.986
27.349
15.517
6.616
2.153
0.376
-0.217
-0.394
-0.416
-0.386
-0.348
-0.309
-0.262
-0.215
-0.173
-0.138
-0.141
-0.171
-0.206
-0.247
-0.291
-0.332
-0.373
-0.400
-0.316
0.139
1.861
6.746
18.547
34.490
40.615
34.178
40.196
126.829
528.111
1351.947
1620.355
802.117
302.796
138.378
64.435
30.520
16.794
8.787
3.661
1.249
0.131
-0.267
-0.385
-0.392
-0.359
-0.320
-0.281
-0.232
-0.189
-0.151
-0.121
-0.120
-0.147
-0.182
-0.220
-0.265
-0.309
-0.350
-0.388
-0.370
-0.178
0.442
2.086
5.248
9.129
11.117
11.112
14.318
32.026
86.062
167.564
197.406
154.747
109.946
70.323
35.468
16.967
8.151
3.838
1.598
0.415
-0.114
-0.321
-0.373
-0.367
-0.331
-0.294
-0.253
-0.210
-0.168
-0.135
-0.108
-0.102
-0.128
-0.159
-0.198
-0.241
-0.290
-0.331
-0.370
-0.391
-0.344
-0.130
0.384
1.355
2.510
3.898
5.765
9.135
14.374
22.244
31.700
39.246
42.899
38.824
28.043
15.436
7.374
3.287
1.391
0.426
-0.062
-0.278
-0.357
-0.367
-0.343
-0.310
-0.273
-0.232
-0.191
-0.152
-0.122
-0.096
-0.091
-0.114
-0.143
-0.180
-0.224
-0.271
-0.316
-0.358
-0.389
-0.380
-0.281
-0.013
0.536
1.490
3.277
6.706
11.458
16.176
16.728
15.534
15.397
15.375
14.108
10.177
5.784
2.700
1.030
0.238
-0.130
-0.293
-0.356
-0.372
-0.357
-0.325
-0.291
-0.252
-0.213
-0.174
-0.137
-0.107
-0.086
-0.079
-0.104
-0.133
-0.167
-0.211
-0.256
-0.302
-0.344
-0.355
-0.298
-0.086
0.420
1.383
2.932
5.238
9.220
14.977
19.821
18.355
13.746
9.637
7.454
5.645
3.758
1.971
0.789
0.107
-0.220
-0.345
-0.380
-0.379
-0.366
-0.338
-0.306
-0.272
-0.233
-0.195
-0.159
-0.124
-0.100
-0.079
-0.072
-0.094
-0.123
-0.157
-0.199
-0.244
-0.292
-0.319
-0.268
-0.019
0.743
2.573
5.840
10.237
14.056
16.473
18.700
20.844
17.908
12.744
7.333
4.236
2.534
1.338
0.548
0.030
-0.245
-0.369
-0.399
-0.385
-0.369
-0.348
-0.319
-0.287
-0.252
-0.214
-0.179
-0.147
-0.117
-0.094
-0.072
-0.066
-0.090
-0.116
-0.150
-0.189
-0.232
-0.271
-0.264
-0.088
0.666
3.178
10.107
24.633
44.156
54.540
48.130
33.889
25.028
18.261
11.833
5.954
2.765
1.162
0.375
-0.042
-0.269
-0.369
-0.402
-0.391
-0.369
-0.352
-0.331
-0.299
-0.266
-0.229
-0.196
-0.165
-0.138
-0.109
-0.086
-0.068
-0.063
-0.085
-0.114
-0.148
-0.182
-0.223
-0.246
-0.189
0.225
2.064
8.616
30.658
93.461
186.076
242.846
181.410
91.747
42.790
23.369
12.762
5.917
2.220
0.605
-0.030
-0.284
-0.378
-0.400
-0.395
-0.376
-0.357
-0.336
-0.311
-0.277
-0.244
-0.210
-0.181
-0.153
-0.130
-0.104
-0.084
-0.067
-0.060
-0.082
-0.112
-0.147
-0.180
-0.214
-0.221
-0.083
0.670
4.154
18.785
78.330
274.213
664.327
824.433
585.015
226.586
78.464
32.559
14.520
6.089
2.056
0.415
-0.164
-0.358
-0.403
-0.400
-0.383
-0.364
-0.342
-0.315
-0.287
-0.254
-0.225
-0.195
-0.168
-0.147
-0.126
-0.103
-0.083
-0.064
-0.059
-0.082
-0.112
-0.144
-0.177
-0.205
-0.195
0.012
1.114
6.071
28.679
130.069
507.569
1379.695
1867.309
1195.913
426.682
113.765
37.945
14.558
5.624
1.775
0.282
-0.214
-0.357
-0.391
-0.383
-0.365
-0.341
-0.316
-0.285
-0.255
-0.227
-0.204
-0.181
-0.159
-0.140
-0.120
-0.099
-0.078
-0.061
-0.057
-0.081
-0.111
-0.143
-0.167
-0.190
-0.172
0.086
1.391
7.093
31.947
140.101
532.755
1423.063
1920.211
1233.118
446.139
127.029
39.192
14.536
5.203
1.567
0.186
-0.229
-0.344
-0.366
-0.356
-0.337
-0.308
-0.278
-0.247
-0.220
-0.198
-0.177
-0.159
-0.141
-0.128
-0.114
-0.096
-0.079
-0.060
-0.056
-0.081
-0.110
-0.142
-0.160
-0.180
-0.143
0.173
1.663
7.730
32.456
126.647
419.275
968.754
1269.137
848.504
373.111
163.516
73.891
28.159
8.804
2.280
0.317
-0.200
-0.321
-0.339
-0.326
-0.307
-0.276
-0.247
-0.219
-0.195
-0.176
-0.159
-0.144
-0.130
-0.119
-0.107
-0.095
-0.079
-0.059
-0.056
-0.079
-0.109
-0.136
-0.152
-0.166
-0.094
0.355
2.207
9.708
38.645
150.542
512.136
1170.828
1497.772
1141.206
970.919
909.607
465.107
136.780
29.197
5.925
0.944
-0.093
-0.283
-0.306
-0.294
-0.275
-0.245
-0.217
-0.192
-0.172
-0.153
-0.140
-0.128
-0.119
-0.111
-0.101
-0.090
-0.075
-0.059
-0.051
-0.077
-0.104
-0.128
-0.145
-0.146
-0.018
0.645
3.303
13.234
53.486
222.052
808.642
2257.403
3079.084
3371.812
8177.584
11447.797
4453.007
762.398
107.836
15.235
2.289
0.113
-0.223
-0.272
-0.263
-0.244
-0.215
-0.190
-0.167
-0.146
-0.126
-0.115
-0.109
-0.106
-0.102
-0.095
-0.083
-0.071
-0.057
-0.047
-0.073
-0.099
-0.119
-0.135
-0.121
0.070
1.026
4.724
18.211
65.202
236.928
868.754
2278.352
3640.556
10826.837
76302.625
100101.695
31429.350
3105.564
265.068
29.457
3.884
0.377
-0.163
-0.239
-0.233
-0.214
-0.190
-0.167
-0.142
-0.118
-0.097
-0.089
-0.089
-0.093
-0.094
-0.087
-0.075
-0.066
-0.055
-0.071
-0.083
-0.095
-0.111
-0.128
-0.146
-0.168
-0.183
-0.190
-0.191
-0.138
0.132
1.080
3.985
10.649
20.459
24.536
18.111
9.430
3.319
0.820
0.070
-0.143
-0.187
-0.191
-0.191
-0.188
-0.186
-0.186
-0.189
-0.191
-0.192
-0.190
-0.186
-0.180
-0.173
-0.161
-0.151
-0.139
-0.127
-0.111
-0.099
-0.115
-0.133
-0.152
-0.173
-0.195
-0.215
-0.225
-0.232
-0.208
-0.002
0.958
5.096
21.973
77.077
185.870
246.627
161.491
63.129
17.079
3.935
0.633
-0.082
-0.219
-0.238
-0.241
-0.241
-0.239
-0.239
-0.238
-0.236
-0.233
-0.231
-0.229
-0.225
-0.212
-0.197
-0.183
-0.166
-0.150
-0.132
-0.133
-0.154
-0.174
-0.195
-0.216
-0.236
-0.252
-0.261
-0.262
-0.173
0.362
3.184
19.922
116.064
603.140
2197.626
3705.993
1853.979
478.773
82.370
13.550
2.182
0.142
-0.223
-0.280
-0.286
-0.285
-0.281
-0.279
-0.277
-0.276
-0.273
-0.269
-0.264
-0.256
-0.244
-0.227
-0.212
-0.196
-0.177
-0.157
-0.172
-0.192
-0.212
-0.232
-0.250
-0.270
-0.283
-0.285
-0.254
-0.041
1.079
7.662
55.184
485.820
4447.394
34972.047
75884.844
25456.996
3108.992
331.743
36.272
5.104
0.523
-0.196
-0.291
-0.276
-0.252
-0.236
-0.235
-0.250
-0.268
-0.283
-0.285
-0.277
-0.266
-0.256
-0.246
-0.229
-0.213
-0.194
-0.175
-0.201
-0.219
-0.237
-0.250
-0.255
-0.244
-0.206
-0.131
0.008
0.422
2.352
14.096
104.952
1164.256
18758.551
100135.062
100135.094
100082.773
11371.632
710.577
65.622
8.050
0.936
-0.077
-0.122
0.030
0.224
0.358
0.315
0.199
0.060
-0.031
-0.078
-0.100
-0.136
-0.177
-0.209
-0.216
-0.206
-0.191
-0.175
-0.215
-0.230
-0.227
-0.187
-0.092
0.103
0.413
0.891
1.695
2.875
5.798
20.716
135.874
1359.597
21090.436
100765.273
100713.133
100358.484
12628.593
787.056
74.295
9.210
1.496
0.520
0.935
1.995
3.370
4.182
4.099
2.996
2.030
1.512
1.284
1.051
0.747
0.328
0.025
-0.122
-0.161
-0.164
-0.162
-0.210
-0.178
-0.069
0.194
0.775
1.891
3.690
6.784
12.522
20.553
25.813
39.111
143.585
905.300
7211.438
51649.918
102984.578
36235.598
4023.111
423.842
55.716
10.064
3.414
3.212
6.115
13.707
24.052
33.441
30.679
20.788
13.160
10.039
9.111
8.103
5.540
3.028
1.109
0.248
-0.057
-0.126
-0.147
-0.075
0.153
0.697
1.922
4.661
10.447
20.357
43.080
101.365
208.927
257.111
183.295
206.589
801.050
3589.077
10016.978
11786.412
5260.227
1197.433
223.139
46.572
16.594
12.063
14.844
32.664
88.312
215.333
316.888
282.239
154.242
81.685
60.751
58.659
50.674
33.841
16.276
5.583
1.519
0.238
-0.081
-0.146
0.626
1.651
4.070
9.472
22.438
53.677
115.478
282.098
1046.735
3437.064
4886.311
2258.978
685.454
913.331
3118.579
7563.206
7582.668
3567.597
928.561
224.501
76.897
52.995
49.595
62.334
165.085
691.291
2552.946
4848.031
3821.378
1509.204
602.768
478.520
423.708
348.656
217.619
80.500
22.696
5.254
0.922
0.010
-0.165
3.554
8.180
19.393
44.987
109.181
302.247
733.725
1934.652
14436.382
100278.594
100153.875
54409.020
5224.659
2160.926
6355.006
21896.996
30654.832
12370.733
2571.276
617.139
280.085
216.884
195.974
224.786
791.652
6353.420
51932.391
100125.422
100321.000
19298.824
6003.866
6197.546
4204.269
2397.896
1210.772
340.167
70.379
13.581
2.272
0.189
-0.189
16.145
40.980
107.015
278.353
619.052
1704.672
5209.563
12122.025
104854.367
101449.359
100731.570
102820.156
38943.727
19891.820
35133.844
102294.898
100836.586
97141.695
11002.376
2942.957
1724.068
859.008
603.289
611.435
2859.191
47629.410
100691.805
100510.023
101813.375
116383.430
109681.117
101366.812
73872.664
14467.051
4556.191
934.894
151.171
24.571
3.975
0.444
-0.186
72.920
203.120
786.173
2864.800
5969.465
9711.332
33384.383
70206.109
128789.141
105496.047
103249.695
134964.859
154458.578
105379.617
157488.906
119816.156
101964.805
102944.148
30419.699
25056.961
13967.606
3735.372
1230.768
1138.318
6032.450
102995.461
102584.312
101449.719
108261.055
200091.703
121808.195
102095.820
104828.617
79190.656
7989.745
1347.549
207.041
31.973
5.338
0.656
-0.165
334.808
1027.954
6096.269
47155.289
101083.305
109576.180
88484.008
105116.789
155760.844
110111.055
110582.961
200212.641
119058.359
103587.125
128930.188
200228.031
105975.977
110793.258
97290.883
101166.406
96822.008
14086.483
1979.182
1359.834
6273.013
92952.656
105315.977
102484.359
116733.930
200145.922
113982.070
102230.805
104090.555
105403.555
8598.127
1131.539
190.674
32.208
5.858
0.794
-0.146
1444.775
4530.506
40586.203
100919.656
100975.250
106255.852
138494.891
87488.172
45447.742
50328.410
90338.008
121156.008
103704.039
103075.398
106893.562
124521.586
42753.973
32290.904
103696.336
102729.250
102280.602
22680.105
2393.132
1068.275
3506.433
19756.244
104155.508
102101.719
110777.375
152000.047
104585.633
103969.031
110028.344
109401.930
7744.604
1099.143
180.719
32.491
5.894
0.831
-0.133
4679.401
13893.408
104419.938
102579.414
100813.039
101807.570
106783.945
27827.623
8161.428
3725.247
8752.040
103755.211
115208.234
138656.562
126885.359
85985.453
8220.769
13171.045
80472.867
157497.953
122231.156
24085.973
3142.941
717.585
1267.797
3326.883
8867.534
18813.439
15379.410
42106.148
101825.266
106887.133
119751.148
36091.980
7545.744
1188.990
192.678
31.982
5.578
0.766
-0.144
6934.277
20248.805
60464.160
103788.914
100793.023
100417.906
100841.828
11617.868
1566.916
773.526
2948.920
31629.352
196457.469
200140.938
170966.719
62869.789
10747.784
22297.113
110130.664
115406.195
108838.680
102367.633
10834.252
929.085
362.056
559.981
855.803
1072.410
1302.286
3216.884
11408.392
19391.338
19823.676
14057.780
4377.310
870.827
145.841
24.485
4.404
0.546
-0.178
4176.664
9501.831
15364.987
89061.859
100486.742
100137.406
28817.355
2679.522
422.494
341.648
2802.391
52994.215
103822.219
105606.289
106203.188
129704.961
109635.883
147709.719
127021.555
104489.914
101306.336
100406.078
31705.463
1415.585
173.944
109.625
124.868
139.207
181.702
380.854
1002.022
2148.901
3719.961
3400.414
1424.653
347.716
72.844
14.309
2.671
0.249
-0.216
1125.633
2345.616
2869.215
5148.872
9737.933
7400.910
2361.067
462.261
118.930
208.736
2050.166
34963.223
100350.656
101284.039
115157.586
200261.609
108119.930
138928.812
200176.234
115062.312
101064.000
100145.070
26104.719
1283.255
119.095
31.367
24.928
26.121
37.172
73.927
168.545
366.587
592.299
529.860
284.784
97.372
25.738
6.239
1.119
-0.023
-0.252
218.873
392.058
437.709
495.371
590.935
483.234
230.822
75.291
35.789
101.998
829.618
8043.935
78235.484
101407.883
128745.031
121724.781
102870.883
109899.062
200145.453
126144.836
101405.203
100136.125
6769.289
580.468
65.320
13.430
6.918
6.705
9.500
17.440
35.750
64.723
93.277
89.292
54.588
23.168
7.745
2.032
0.242
-0.196
-0.275
40.679
61.549
69.919
69.084
64.778
50.546
29.174
13.974
11.001
38.597
213.950
1195.131
4924.220
11385.708
22332.740
102410.914
101123.023
102158.266
108576.445
38855.172
22611.234
6873.954
1118.627
170.326
30.781
9.349
5.200
3.710
3.353
4.699
8.240
12.844
16.050
15.188
10.096
5.155
1.832
0.354
-0.153
-0.283
-0.280
7.562
11.083
11.810
11.167
9.545
7.077
4.473
2.549
3.202
11.166
46.922
169.148
479.726
1085.829
3939.644
29629.984
102301.125
103717.773
31543.504
5341.375
1878.903
767.645
220.520
60.536
24.910
18.600
14.680
9.318
4.447
2.334
2.038
2.543
2.918
2.670
1.765
0.806
0.129
-0.199
-0.304
-0.306
-0.269
1.350
1.807
1.962
1.740
1.383
0.860
0.406
0.167
0.770
4.051
16.660
57.542
171.752
433.109
1075.451
3729.241
10593.912
14252.810
8527.667
5745.009
4896.098
1838.434
411.665
97.371
61.238
62.439
52.417
29.060
11.937
4.164
1.225
0.471
0.279
0.159
-0.029
-0.188
-0.308
-0.346
-0.337
-0.297
-0.248
0.072
0.123
0.105
0.021
-0.093
-0.227
-0.336
-0.303
0.316
3.528
18.403
94.341
402.248
1203.726
1779.791
2284.595
5493.162
10363.521
19263.326
97136.711
100334.906
23048.107
2289.433
304.580
162.809
175.855
146.933
74.064
27.609
8.322
2.050
0.275
-0.200
-0.345
-0.390
-0.402
-0.397
-0.368
-0.325
-0.275
-0.225
-0.170
-0.194
-0.236
-0.294
-0.353
-0.409
-0.448
-0.352
0.355
4.307
26.976
164.226
896.737
3138.495
4209.500
2561.511
2696.097
7016.397
97610.719
100711.305
100265.930
100264.469
8813.001
776.012
343.322
346.500
281.677
137.136
46.660
13.155
3.183
0.496
-0.205
-0.405
-0.441
-0.424
-0.391
-0.347
-0.299
-0.252
-0.202
-0.196
-0.231
-0.275
-0.323
-0.367
-0.412
-0.441
-0.331
0.377
4.316
26.900
163.589
893.357
3119.860
4111.230
2066.268
1148.794
5168.015
100501.203
100279.719
100334.211
100732.508
10319.322
1269.704
506.068
429.850
308.261
147.899
50.231
14.367
3.622
0.668
-0.140
-0.384
-0.426
-0.405
-0.368
-0.326
-0.276
-0.227
-0.179
-0.181
-0.217
-0.258
-0.302
-0.346
-0.392
-0.425
-0.345
0.235
3.166
18.010
89.900
386.287
1138.116
1464.117
821.653
440.824
1862.003
25563.994
100169.359
100488.391
49704.289
5263.116
1509.223
578.970
313.191
208.199
99.038
36.716
10.998
3.036
0.576
-0.154
-0.371
-0.409
-0.384
-0.343
-0.297
-0.247
-0.200
-0.158
-0.161
-0.198
-0.236
-0.282
-0.327
-0.370
-0.409
-0.368
-0.013
1.543
7.906
31.716
103.859
235.462
294.781
194.820
133.663
400.712
2440.304
8611.335
10737.608
4495.638
2163.790
1209.613
455.671
178.597
95.423
46.515
19.003
6.606
1.936
0.324
-0.214
-0.374
-0.391
-0.357
-0.315
-0.269
-0.223
-0.177
-0.139
-0.141
-0.173
-0.211
-0.255
-0.303
-0.347
-0.388
-0.389
-0.225
0.449
2.766
9.440
24.620
44.873
53.231
45.916
46.028
91.321
255.456
561.373
747.272
786.430
811.018
505.037
223.434
81.461
36.660
17.539
7.715
3.006
0.874
0.028
-0.288
-0.375
-0.368
-0.331
-0.289
-0.247
-0.201
-0.159
-0.126
-0.120
-0.150
-0.189
-0.233
-0.283
-0.330
-0.371
-0.396
-0.351
-0.077
0.721
2.553
6.076
11.039
16.735
27.097
46.986
70.386
87.586
113.498
155.049
203.404
222.454
163.209
76.588
31.983
13.208
6.054
2.745
1.023
0.177
-0.199
-0.342
-0.371
-0.348
-0.311
-0.271
-0.230
-0.184
-0.145
-0.114
-0.106
-0.133
-0.170
-0.213
-0.265
-0.315
-0.358
-0.392
-0.393
-0.274
0.111
0.985
2.791
6.447
15.693
38.108
81.819
118.365
118.382
84.767
71.581
74.764
68.346
47.987
24.766
11.065
4.510
1.877
0.703
0.103
-0.191
-0.324
-0.371
-0.359
-0.331
-0.294
-0.256
-0.212
-0.170
-0.131
-0.103
-0.095
-0.123
-0.157
-0.198
-0.250
-0.301
-0.350
-0.380
-0.357
-0.180
0.379
1.727
4.534
9.742
22.388
50.894
106.831
161.147
145.622
93.473
52.656
37.627
28.564
17.422
9.227
3.898
1.394
0.363
-0.072
-0.263
-0.343
-0.374
-0.372
-0.344
-0.313
-0.275
-0.236
-0.194
-0.155
-0.121
-0.094
-0.086
-0.113
-0.148
-0.190
-0.238
-0.289
-0.337
-0.339
-0.205
0.352
2.146
7.173
17.871
32.241
48.549
70.057
110.516
143.340
132.202
77.801
38.991
21.082
12.960
7.236
3.425
1.334
0.284
-0.161
-0.334
-0.384
-0.391
-0.384
-0.363
-0.332
-0.296
-0.255
-0.216
-0.181
-0.146
-0.114
-0.090
-0.080
-0.107
-0.141
-0.180
-0.225
-0.277
-0.311
-0.253
0.157
1.865
8.540
30.728
88.703
189.371
239.478
203.096
154.883
137.432
111.200
65.522
30.836
13.135
6.167
2.919
1.194
0.254
-0.168
-0.344
-0.405
-0.404
-0.388
-0.371
-0.344
-0.308
-0.273
-0.236
-0.200
-0.170
-0.138
-0.109
-0.084
-0.077
-0.103
-0.137
-0.177
-0.220
-0.263
-0.274
-0.113
0.842
5.259
27.317
119.260
468.340
1274.691
1732.916
1142.357
479.882
234.136
139.649
72.545
30.204
10.452
3.573
1.138
0.207
-0.182
-0.339
-0.400
-0.408
-0.389
-0.365
-0.341
-0.312
-0.284
-0.252
-0.218
-0.185
-0.158
-0.131
-0.105
-0.083
-0.075
-0.100
-0.137
-0.176
-0.215
-0.248
-0.229
0.080
1.786
10.881
65.484
382.250
2165.059
8022.399
12467.917
6257.112
1709.295
443.208
196.068
90.122
32.862
10.138
2.680
0.477
-0.152
-0.350
-0.405
-0.414
-0.397
-0.369
-0.335
-0.302
-0.272
-0.246
-0.224
-0.200
-0.175
-0.153
-0.127
-0.103
-0.081
-0.072
-0.100
-0.136
-0.171
-0.206
-0.230
-0.180
0.282
2.724
16.607
108.164
770.725
5260.240
26109.162
46896.121
21650.889
3884.415
652.495
196.861
78.887
27.538
8.111
2.023
0.194
-0.273
-0.398
-0.417
-0.405
-0.375
-0.337
-0.293
-0.257
-0.230
-0.211
-0.196
-0.179
-0.159
-0.141
-0.122
-0.102
-0.079
-0.073
-0.100
-0.135
-0.168
-0.190
-0.209
-0.139
0.444
3.480
19.824
116.959
803.219
5816.710
28932.037
47127.156
21795.562
3910.283
612.959
156.110
54.953
19.336
5.822
1.319
0.031
-0.315
-0.394
-0.399
-0.376
-0.341
-0.298
-0.257
-0.219
-0.195
-0.180
-0.171
-0.159
-0.144
-0.128
-0.116
-0.100
-0.080
-0.072
-0.099
-0.133
-0.161
-0.179
-0.193
-0.076
0.650
4.065
20.259
103.809
584.172
3049.791
10598.655
15977.294
8693.278
2256.247
566.990
191.430
64.983
19.689
5.253
1.075
-0.055
-0.317
-0.372
-0.368
-0.344
-0.307
-0.266
-0.223
-0.185
-0.159
-0.147
-0.144
-0.140
-0.132
-0.117
-0.108
-0.097
-0.079
-0.071
-0.098
-0.130
-0.153
-0.170
-0.162
0.040
1.125
5.805
27.904
134.750
728.750
4033.205
13951.772
20046.830
9933.850
4017.266
2966.649
1396.344
322.143
59.857
10.688
1.708
0.033
-0.291
-0.346
-0.332
-0.311
-0.276
-0.235
-0.186
-0.137
-0.105
-0.090
-0.100
-0.109
-0.113
-0.109
-0.102
-0.092
-0.077
-0.067
-0.096
-0.124
-0.143
-0.157
-0.113
0.250
2.146
10.334
47.331
217.792
1307.167
9738.790
47176.945
71424.953
33978.902
57941.168
96061.156
25514.850
2618.184
248.651
28.209
3.749
0.309
-0.235
-0.308
-0.295
-0.275
-0.243
-0.197
-0.136
-0.060
-0.008
0.011
-0.020
-0.055
-0.086
-0.097
-0.095
-0.086
-0.072
-0.062
-0.090
-0.116
-0.135
-0.143
-0.054
0.549
3.658
18.276
82.955
340.662
1660.132
9927.121
52172.094
81275.109
101972.875
104106.328
100507.219
100067.641
15267.688
759.152
59.174
6.577
0.630
-0.164
-0.269
-0.261
-0.241
-0.206
-0.152
-0.068
0.040
0.130
0.155
0.095
0.011
-0.052
-0.084
-0.088
-0.079
-0.068
-0.080
-0.092
-0.105
-0.120
-0.136
-0.152
-0.173
-0.188
-0.194
-0.197
-0.171
-0.026
0.499
1.847
4.700
8.387
9.991
7.905
4.179
1.544
0.374
-0.041
-0.157
-0.183
-0.188
-0.189
-0.189
-0.190
-0.192
-0.195
-0.197
-0.198
-0.198
-0.194
-0.187
-0.178
-0.167
-0.156
-0.144
-0.132
-0.121
-0.110
-0.127
-0.145
-0.162
-0.181
-0.201
-0.219
-0.229
-0.234
-0.228
-0.123
0.403
2.351
8.952
27.815
55.466
71.851
51.952
23.060
7.447
1.815
0.247
-0.145
-0.222
-0.236
-0.241
-0.242
-0.243
-0.244
-0.243
-0.240
-0.238
-0.233
-0.224
-0.209
-0.196
-0.189
-0.181
-0.168
-0.153
-0.138
-0.148
-0.168
-0.186
-0.204
-0.224
-0.242
-0.259
-0.266
-0.271
-0.229
0.054
1.493
8.137
38.321
151.289
382.554
556.968
354.922
122.762
29.571
5.911
1.004
-0.049
-0.250
-0.282
-0.290
-0.290
-0.288
-0.285
-0.283
-0.281
-0.273
-0.253
-0.225
-0.196
-0.179
-0.175
-0.171
-0.161
-0.147
-0.135
-0.187
-0.205
-0.222
-0.241
-0.256
-0.272
-0.281
-0.282
-0.273
-0.165
0.423
3.488
20.272
116.897
653.033
2396.311
4054.721
2018.917
517.241
88.238
14.442
2.185
0.116
-0.252
-0.301
-0.291
-0.274
-0.257
-0.252
-0.261
-0.273
-0.268
-0.227
-0.168
-0.123
-0.098
-0.091
-0.087
-0.080
-0.063
-0.070
-0.209
-0.227
-0.242
-0.247
-0.233
-0.199
-0.142
-0.075
0.011
0.216
1.116
6.050
35.006
238.727
1721.515
8514.969
15284.010
7042.051
1231.897
175.776
23.909
3.454
0.300
-0.196
-0.186
-0.050
0.118
0.238
0.216
0.133
0.047
0.030
0.095
0.161
0.203
0.179
0.137
0.111
0.129
0.131
0.092
-0.223
-0.236
-0.211
-0.126
0.069
0.377
0.807
1.256
1.852
2.475
3.556
9.241
43.855
274.398
1913.339
9441.195
16965.143
7777.018
1352.624
180.850
25.432
4.098
0.570
0.153
0.551
1.456
2.588
3.295
3.277
2.593
1.947
1.844
2.050
2.234
1.886
1.275
0.752
0.516
0.473
0.450
0.358
-0.210
-0.151
0.043
0.527
1.533
3.271
5.796
8.776
13.086
17.631
19.584
21.509
46.413
194.853
917.406
3106.313
5100.439
2532.439
611.779
110.762
20.384
4.245
1.347
1.719
4.237
9.945
18.834
25.022
23.296
17.232
12.287
12.302
14.729
15.834
12.619
6.843
3.147
1.434
0.923
0.775
0.614
0.011
0.357
1.204
3.274
8.384
18.494
33.923
55.832
95.808
157.805
183.838
122.228
85.057
162.484
452.621
942.723
1170.657
699.741
242.964
64.889
17.332
6.159
4.493
7.692
22.696
66.782
145.389
227.257
192.444
117.080
72.952
78.200
112.489
135.047
99.267
42.731
13.967
4.117
1.523
0.919
0.661
1.097
2.482
5.802
14.972
40.365
108.810
247.131
410.809
870.962
2117.994
2887.697
1372.860
416.081
256.785
456.974
807.823
860.876
523.131
211.673
71.865
28.042
15.980
14.761
28.317
106.907
475.080
1598.809
2748.298
2375.879
996.262
479.645
583.729
1070.257
1523.015
987.411
292.820
65.795
12.526
2.841
0.974
0.469
5.767
12.109
26.178
67.670
211.644
822.888
2458.559
4167.330
9394.539
49215.102
85327.016
23158.859
3072.693
1016.371
1266.094
2345.182
2776.947
1519.103
533.731
179.357
84.587
50.816
43.036
87.239
462.428
3505.647
21611.307
63541.719
42620.508
9650.951
3936.306
5483.123
12317.785
23514.449
11473.960
2043.881
253.367
35.544
5.546
1.004
0.220
29.492
61.628
141.852
375.851
1191.446
6579.173
38798.559
80601.016
92573.375
106284.180
101087.734
101709.156
19150.227
9205.615
7070.375
9918.151
11692.153
5430.677
1552.948
581.923
330.213
170.157
106.231
199.485
1553.088
21677.682
100104.359
100193.086
101122.133
86893.625
57223.625
94862.156
116764.055
104856.047
96164.539
8579.320
665.985
67.304
8.604
1.249
0.053
167.446
372.543
1037.119
3558.762
9538.039
47703.902
101997.578
103825.008
200150.047
142618.375
104021.594
115180.102
123077.141
101658.938
82287.656
23710.992
22654.996
10097.852
3154.041
2317.482
1449.195
565.175
213.239
321.024
2699.667
57567.762
100252.422
100469.391
104489.039
178174.719
111141.633
110958.180
200147.094
131697.016
101922.055
11548.090
853.930
79.538
10.227
1.347
-0.035
1270.854
2886.841
9248.106
64590.402
104651.797
196483.422
123908.172
104255.492
135277.797
196816.531
109298.203
196819.406
109617.531
101270.578
102798.992
55743.262
15250.571
7131.671
5458.152
7687.252
4593.886
1473.154
363.420
334.435
2261.802
35215.039
100389.047
100711.672
108807.445
200078.250
107825.859
104707.180
135271.219
173938.766
42573.852
4761.563
496.651
60.251
8.880
1.234
-0.088
10614.774
31047.588
73417.570
105965.148
103918.320
151953.203
200100.891
110898.609
104438.273
71002.578
41250.133
111128.922
103512.945
104148.953
103599.289
81356.594
7036.486
3688.823
7234.203
12526.397
7730.438
2346.966
531.204
271.766
944.106
7695.448
63823.652
100591.789
106261.695
121645.188
102409.945
101341.336
103796.258
53311.469
6275.794
1149.900
193.465
34.310
6.161
0.914
-0.140
78360.023
104112.883
200036.125
131726.578
103914.148
109040.867
157381.891
121678.000
58719.598
10082.056
6273.005
63330.059
138632.812
200125.109
170673.922
41831.805
4617.800
3138.272
8715.536
19944.762
16250.141
5284.437
1029.988
253.676
317.075
1190.628
4269.049
9021.534
8506.187
19969.941
100603.117
100705.969
79369.523
10144.481
1668.438
370.093
87.235
19.646
4.099
0.559
-0.195
100223.594
102751.531
163506.922
163532.953
104653.258
101402.141
103528.344
18883.576
4315.400
1475.443
3522.705
53689.906
134877.938
163629.172
126783.016
107782.953
16560.555
13817.443
51082.227
102154.344
101134.938
35226.496
3587.990
408.492
126.705
199.804
420.535
631.359
846.880
1984.763
5912.905
8450.311
5215.922
1878.166
607.849
182.499
48.560
11.833
2.523
0.240
-0.250
63591.320
100889.750
110425.273
128704.500
102777.031
100400.797
38738.379
3600.299
626.403
496.985
5047.835
100736.156
102225.906
103434.023
106557.727
157963.906
118956.148
112328.500
157592.531
105092.445
100668.188
100153.195
8056.518
635.287
90.759
45.801
61.284
82.470
122.709
254.686
528.862
738.713
701.016
456.289
223.655
81.606
24.290
6.328
1.336
-0.002
-0.285
8775.876
21777.820
19092.455
10063.327
12207.236
8876.382
2786.493
548.905
147.605
315.504
3811.748
100106.016
100306.320
101597.586
128875.406
200186.016
114458.922
111211.680
200150.500
126150.352
101416.219
100136.773
7374.970
582.014
70.987
16.987
12.899
15.864
23.950
44.881
84.308
124.887
147.788
126.057
73.554
31.068
10.634
2.840
0.468
-0.177
-0.310
955.943
1754.715
1618.335
997.503
790.898
575.068
251.999
87.531
42.949
144.849
1378.227
19682.588
100179.266
102041.047
157395.719
157541.969
104536.484
104081.125
126498.500
157497.125
98458.086
21749.568
2549.776
297.138
42.281
10.165
5.394
4.924
6.385
11.356
20.216
31.710
38.562
34.023
21.696
10.447
3.721
0.968
-0.025
-0.289
-0.318
114.330
181.015
172.511
123.346
90.335
61.470
34.009
15.530
13.284
51.105
316.085
2020.995
10553.717
25135.602
45246.453
105142.312
104257.227
106422.039
106244.469
33870.730
7810.669
2512.209
535.073
106.531
29.023
17.133
12.920
8.070
4.935
4.424
6.271
9.036
10.645
9.275
6.020
3.029
1.004
0.071
-0.258
-0.337
-0.315
16.326
23.389
24.007
19.126
13.063
8.891
5.092
2.909
4.022
15.174
68.593
256.812
800.735
1838.612
6953.924
63052.129
128874.539
163674.203
89384.227
11436.733
2091.339
667.073
199.160
76.274
64.747
72.383
61.999
36.504
15.255
5.499
2.980
2.708
2.807
2.363
1.420
0.579
-0.003
-0.270
-0.352
-0.343
-0.298
2.657
3.411
3.499
2.838
1.975
1.168
0.521
0.323
1.390
7.136
32.386
145.486
621.707
1917.380
4122.989
19127.842
109057.391
109164.750
105450.078
25551.619
11960.521
3650.771
673.056
226.356
288.816
390.546
314.085
153.738
52.049
14.878
4.194
1.493
0.793
0.395
0.060
-0.185
-0.333
-0.381
-0.372
-0.329
-0.277
0.250
0.340
0.312
0.171
-0.022
-0.204
-0.308
-0.124
1.198
8.822
56.309
423.295
3426.245
17055.119
26819.449
22404.965
101901.938
102817.133
139214.312
115049.336
101621.820
76280.234
4843.448
889.870
1148.288
1752.167
1377.861
539.848
145.917
34.320
8.073
2.195
0.607
0.012
-0.258
-0.375
-0.413
-0.400
-0.356
-0.307
-0.255
-0.158
-0.182
-0.230
-0.295
-0.367
-0.431
-0.423
-0.098
1.712
12.613
97.619
970.984
11367.670
95674.031
100647.414
43813.223
29889.539
60640.305
126165.180
105394.289
101247.961
101711.656
23166.477
3005.571
3085.989
4946.833
3796.551
1279.042
278.749
55.670
12.397
3.273
0.910
0.062
-0.292
-0.403
-0.413
-0.381
-0.332
-0.282
-0.228
-0.212
-0.253
-0.300
-0.353
-0.403
-0.445
-0.411
-0.044
1.880
13.141
99.214
974.566
11368.616
100063.812
100214.781
39854.270
6803.922
15433.595
103064.938
101336.672
102543.031
108808.695
40512.062
9664.063
4875.936
6038.823
4499.736
1492.634
322.361
65.256
14.382
3.945
1.063
0.092
-0.274
-0.389
-0.392
-0.355
-0.306
-0.256
-0.204
-0.203
-0.243
-0.288
-0.334
-0.381
-0.424
-0.400
-0.083
1.491
9.715
58.716
459.951
3419.333
16919.105
25519.219
8674.668
1903.868
4028.353
85552.914
100819.352
104885.328
123756.852
54675.047
22464.014
5604.526
3279.295
2086.478
786.576
199.349
47.686
12.906
3.613
0.948
0.023
-0.297
-0.381
-0.374
-0.329
-0.279
-0.230
-0.182
-0.181
-0.223
-0.266
-0.314
-0.361
-0.405
-0.403
-0.196
0.864
5.295
25.324
122.221
542.546
1603.820
2056.400
1100.200
406.590
745.709
5021.862
23608.010
29592.299
27439.166
39536.520
18209.027
3908.589
1170.324
617.897
262.120
86.678
26.873
8.786
2.590
0.596
-0.119
-0.336
-0.377
-0.352
-0.303
-0.255
-0.208
-0.163
-0.160
-0.197
-0.243
-0.289
-0.338
-0.385
-0.404
-0.296
0.269
2.384
9.677
31.583
89.777
175.360
218.676
167.788
146.427
225.620
504.841
1227.779
2620.118
6303.423
8989.026
5360.869
1480.893
391.552
155.424
73.709
31.086
12.583
4.614
1.429
0.186
-0.246
-0.364
-0.366
-0.328
-0.283
-0.235
-0.188
-0.147
-0.139
-0.175
-0.220
-0.268
-0.318
-0.369
-0.400
-0.372
-0.121
0.781
3.446
9.475
20.715
37.770
62.528
131.900
294.426
468.868
471.955
443.747
681.375
1277.748
1490.822
983.684
360.729
116.625
44.821
21.356
10.336
5.008
1.927
0.509
-0.111
-0.328
-0.367
-0.350
-0.309
-0.267
-0.219
-0.174
-0.134
-0.123
-0.156
-0.200
-0.251
-0.304
-0.355
-0.397
-0.411
-0.305
0.110
1.263
3.933
9.529
23.191
70.369
251.938
723.060
1289.085
1143.243
632.743
421.897
445.811
394.794
233.723
97.756
36.599
14.213
6.703
3.397
1.568
0.554
-0.034
-0.291
-0.367
-0.360
-0.330
-0.293
-0.251
-0.204
-0.160
-0.123
-0.110
-0.145
-0.185
-0.236
-0.293
-0.344
-0.392
-0.411
-0.318
0.095
1.275
4.298
11.406
29.839
91.467
354.402
1119.744
2030.403
1758.637
788.959
330.277
228.642
163.213
86.156
35.802
13.786
5.310
2.219
0.963
0.303
-0.074
-0.276
-0.363
-0.375
-0.348
-0.313
-0.276
-0.234
-0.189
-0.147
-0.113
-0.102
-0.134
-0.175
-0.225
-0.282
-0.337
-0.382
-0.358
-0.106
0.929
4.431
15.130
40.792
83.286
152.299
350.972
920.363
1582.705
1366.681
611.275
225.541
106.235
63.273
33.126
14.624
5.779
2.127
0.698
0.093
-0.170
-0.293
-0.353
-0.372
-0.359
-0.331
-0.294
-0.256
-0.216
-0.177
-0.139
-0.108
-0.095
-0.128
-0.168
-0.217
-0.270
-0.325
-0.348
-0.230
0.459
3.714
17.522
73.858
259.194
632.899
884.228
760.607
781.298
1002.193
839.943
409.605
144.538
54.444
24.830
12.195
5.709
2.235
0.708
0.057
-0.225
-0.322
-0.340
-0.340
-0.330
-0.314
-0.298
-0.273
-0.239
-0.199
-0.166
-0.133
-0.104
-0.091
-0.123
-0.164
-0.209
-0.261
-0.306
-0.295
0.003
1.670
10.641
61.290
356.730
2004.388
7369.978
11460.389
6492.910
2324.121
1659.442
1257.777
515.157
158.179
42.763
12.781
4.773
1.928
0.615
0.029
-0.239
-0.334
-0.331
-0.295
-0.262
-0.243
-0.243
-0.250
-0.241
-0.217
-0.188
-0.158
-0.127
-0.101
-0.090
-0.122
-0.162
-0.206
-0.250
-0.281
-0.225
0.301
3.470
23.357
174.333
1477.647
14919.282
100030.234
100103.250
78486.758
10831.253
3310.726
1990.081
742.811
184.291
42.840
9.410
2.359
0.530
-0.056
-0.279
-0.357
-0.350
-0.286
-0.205
-0.137
-0.119
-0.152
-0.181
-0.195
-0.192
-0.176
-0.148
-0.123
-0.100
-0.088
-0.121
-0.160
-0.197
-0.233
-0.255
-0.158
0.624
5.148
35.786
316.893
3492.786
63531.316
100094.984
100166.898
100375.820
35875.242
3893.811
1574.292
603.136
158.698
34.030
7.142
1.347
0.027
-0.316
-0.397
-0.389
-0.323
-0.221
-0.110
-0.028
-0.029
-0.070
-0.121
-0.156
-0.166
-0.157
-0.140
-0.120
-0.101
-0.089
-0.120
-0.156
-0.188
-0.214
-0.226
-0.088
0.879
6.425
42.093
335.392
3868.605
63821.066
100774.414
100927.133
100736.492
39027.988
2890.636
758.314
289.071
84.413
20.989
4.534
0.707
-0.190
-0.389
-0.418
-0.376
-0.290
-0.178
-0.058
0.037
0.055
-0.004
-0.069
-0.126
-0.147
-0.144
-0.129
-0.114
-0.099
-0.087
-0.118
-0.152
-0.177
-0.199
-0.195
0.036
1.298
7.656
42.257
280.069
2136.696
20883.021
110431.719
114951.328
103272.453
13020.433
1617.261
423.001
146.827
44.923
11.601
2.732
0.293
-0.279
-0.394
-0.393
-0.347
-0.273
-0.155
-0.020
0.087
0.136
0.100
0.010
-0.069
-0.119
-0.128
-0.119
-0.108
-0.095
-0.086
-0.115
-0.145
-0.167
-0.185
-0.138
0.284
2.482
12.686
63.098
359.700
2830.328
28492.023
108811.625
115080.070
94907.406
13321.378
4845.467
1879.725
421.500
74.939
14.097
2.488
0.185
-0.291
-0.372
-0.361
-0.324
-0.255
-0.133
0.042
0.234
0.350
0.346
0.212
0.053
-0.055
-0.101
-0.107
-0.101
-0.090
-0.083
-0.111
-0.137
-0.158
-0.164
-0.040
0.769
5.173
28.102
146.247
815.132
6982.049
100950.305
101087.266
101983.562
111974.297
127406.930
101923.805
39106.355
3414.274
311.356
34.643
4.410
0.364
-0.254
-0.339
-0.324
-0.294
-0.216
-0.049
0.224
0.598
0.929
0.973
0.661
0.326
0.062
-0.058
-0.093
-0.096
-0.084
-0.077
-0.105
-0.128
-0.147
-0.138
0.084
1.454
10.022
62.320
403.700
2485.898
11531.692
104913.258
101872.188
104425.469
200112.391
131636.656
101866.555
100168.070
22948.896
963.799
67.675
7.452
0.713
-0.184
-0.295
-0.286
-0.253
-0.160
0.078
0.533
1.261
1.806
1.912
1.427
0.692
0.226
0.003
-0.074
-0.088
-0.079
-0.088
-0.101
-0.114
-0.129
-0.142
-0.157
-0.174
-0.189
-0.196
-0.199
-0.191
-0.129
0.077
0.579
1.537
2.627
2.955
2.486
1.375
0.483
0.050
-0.114
-0.165
-0.177
-0.183
-0.185
-0.188
-0.191
-0.194
-0.199
-0.200
-0.194
-0.178
-0.157
-0.137
-0.130
-0.135
-0.144
-0.142
-0.133
-0.122
-0.121
-0.138
-0.156
-0.171
-0.187
-0.204
-0.222
-0.234
-0.237
-0.238
-0.195
0.006
0.732
2.765
7.035
13.411
16.031
11.900
6.247
2.314
0.558
-0.022
-0.184
-0.221
-0.229
-0.236
-0.239
-0.244
-0.245
-0.244
-0.235
-0.209
-0.156
-0.087
-0.033
-0.025
-0.058
-0.094
-0.110
-0.110
-0.106
-0.161
-0.180
-0.197
-0.214
-0.232
-0.249
-0.264
-0.272
-0.276
-0.266
-0.147
0.386
2.488
9.515
27.884
59.259
71.937
52.011
24.530
7.445
1.906
0.216
-0.175
-0.263
-0.280
-0.290
-0.295
-0.292
-0.287
-0.282
-0.257
-0.189
-0.059
0.114
0.240
0.258
0.209
0.129
0.085
0.062
0.030
-0.198
-0.215
-0.233
-0.250
-0.260
-0.264
-0.266
-0.269
-0.273
-0.244
-0.028
1.029
5.524
23.669
82.886
200.242
265.801
186.189
67.651
19.361
4.166
0.636
-0.137
-0.291
-0.314
-0.313
-0.302
-0.283
-0.277
-0.278
-0.239
-0.114
0.140
0.444
0.698
0.835
0.785
0.705
0.680
0.638
0.512
-0.218
-0.238
-0.248
-0.231
-0.183
-0.112
-0.029
0.040
0.047
0.080
0.350
1.959
9.336
42.427
164.930
447.937
605.257
384.841
132.832
32.072
6.436
1.008
-0.082
-0.278
-0.258
-0.172
-0.057
0.015
0.029
0.001
0.035
0.242
0.650
1.183
1.644
1.873
1.876
1.843
1.973
2.035
1.727
-0.235
-0.234
-0.176
-0.010
0.318
0.832
1.430
1.817
1.996
1.930
2.027
3.488
11.323
46.188
171.779
457.308
662.744
420.767
136.049
33.315
7.226
1.200
-0.016
-0.114
0.191
0.745
1.477
1.946
1.985
1.594
1.559
2.154
3.282
4.204
4.582
4.387
3.936
3.891
4.214
4.494
3.883
-0.188
-0.079
0.238
1.041
2.660
5.608
9.026
11.646
12.801
12.881
11.616
10.272
14.637
38.970
116.218
261.571
338.293
220.209
87.572
24.721
5.884
1.232
0.315
0.701
2.344
5.600
10.183
13.603
12.933
10.385
9.649
13.684
21.557
26.220
22.879
14.379
8.804
6.502
6.682
7.418
6.130
0.172
0.672
1.877
5.050
12.923
29.950
51.719
70.268
77.897
86.934
80.569
54.762
33.625
39.474
73.091
125.411
145.984
102.288
47.605
16.666
5.308
1.906
1.508
3.619
11.734
32.783
69.536
94.802
87.443
62.086
52.852
99.415
200.867
274.975
206.086
82.857
27.638
11.176
7.995
8.052
6.505
1.772
3.517
7.879
20.352
62.721
175.850
389.804
571.650
586.607
684.222
710.085
412.442
151.958
83.385
97.156
128.606
134.715
93.717
48.423
20.104
8.675
4.692
4.909
12.682
50.180
175.189
502.903
825.882
684.074
381.136
301.874
837.517
2934.823
5363.318
3123.552
769.130
129.699
25.048
8.937
6.234
4.946
8.851
15.849
30.741
81.385
307.314
1408.426
4710.579
7862.909
5979.795
6686.747
8017.790
3234.577
835.925
340.455
289.152
319.169
307.937
205.918
97.055
43.047
22.131
13.288
12.878
36.088
178.782
952.291
3777.545
8038.123
6299.689
2389.448
1702.939
8121.729
76511.617
100256.117
85183.203
7749.116
612.613
65.056
11.404
4.183
2.601
46.811
82.104
146.060
357.851
1688.405
14053.939
100683.391
101352.859
106346.414
52766.039
62031.344
19334.053
3508.883
2033.023
1389.668
974.630
776.674
488.804
220.677
109.167
63.284
36.935
28.010
73.690
479.736
3783.941
23733.699
70455.625
47265.445
11817.335
10336.579
59037.512
105343.797
101382.977
100316.945
54179.172
1879.115
131.353
16.058
3.181
1.063
335.853
604.635
946.862
2182.142
8607.656
102835.930
101698.000
101994.242
110061.336
176183.547
105780.867
38068.109
14566.405
18324.410
9151.892
2698.412
1363.323
744.817
379.206
261.730
175.840
92.846
50.411
110.253
733.642
7382.479
63531.363
100170.477
101200.805
32134.561
61705.672
172598.312
135075.266
105567.602
100882.422
85308.008
2445.502
165.324
18.230
2.799
0.419
3599.120
7849.192
9529.743
24138.471
73540.312
142693.750
109280.484
102279.984
104669.781
123273.203
49713.930
23501.531
65401.320
100486.164
47317.418
6885.844
1503.317
691.790
541.307
557.088
384.098
187.033
78.375
106.017
608.157
5280.438
42460.922
100234.062
88742.664
36592.734
102813.062
121057.500
196868.734
111070.172
101437.273
23261.689
1308.324
114.430
14.865
2.268
0.142
57564.328
101439.477
118092.008
126534.727
108287.344
200378.438
170627.016
105221.547
101401.789
103163.742
11011.329
17617.910
102056.250
103078.305
80393.633
9839.759
1539.186
597.900
684.942
870.217
688.349
327.170
124.000
84.587
305.597
1755.065
8067.779
19846.273
15109.520
17443.074
97397.719
102504.156
71635.359
38852.906
16569.082
2728.634
374.780
56.949
10.072
1.604
-0.015
100317.578
102201.125
138596.453
200263.344
112174.680
120355.078
200129.250
108851.836
100779.227
20206.951
3407.372
11831.518
64583.754
148522.875
75651.836
13464.908
2282.015
1002.177
1429.008
2206.715
2050.637
904.885
261.961
85.895
106.693
358.591
1129.990
1954.052
2179.940
4130.941
13912.639
22051.920
10624.049
3596.485
1418.602
462.672
114.542
26.776
5.768
0.913
-0.130
100240.219
101619.445
121706.648
200115.719
118248.617
102677.492
103244.422
17114.422
7245.764
2021.083
2521.674
33267.230
105278.758
108116.945
104572.594
99538.070
10452.704
6155.566
6268.093
11055.620
9753.757
3557.712
690.597
128.762
48.477
75.673
159.730
249.057
341.474
704.431
1612.252
2244.100
1543.753
757.122
340.622
136.048
44.758
12.684
2.949
0.371
-0.234
100117.477
100601.430
104495.672
134866.500
109604.719
71184.031
14122.209
2223.479
671.162
492.375
3906.232
96676.766
100668.047
101178.922
103754.031
126315.227
112746.727
102349.992
35725.641
34616.727
29064.805
8081.210
1286.153
180.264
35.616
19.661
27.600
41.551
66.435
138.151
282.002
417.604
422.249
292.855
151.184
61.464
21.182
6.139
1.371
0.016
-0.301
42439.832
100155.555
100680.453
22191.775
6995.368
4353.728
1447.201
375.646
132.567
265.891
2990.603
70436.531
100173.758
101045.773
115001.688
200117.219
109861.625
102226.492
108906.125
39757.125
24684.008
6847.082
1110.634
166.886
28.870
8.604
6.997
10.098
18.845
43.327
98.540
169.025
205.372
161.284
80.085
32.381
10.558
2.989
0.490
-0.196
-0.332
2537.934
5729.767
4535.967
1832.417
739.237
380.440
181.337
66.595
37.832
128.220
1103.083
13640.476
100138.172
101405.883
128800.820
138794.469
104100.781
102366.203
103789.383
33209.215
7670.264
2473.653
522.206
99.759
22.148
9.177
6.808
6.012
8.263
18.258
41.178
74.040
87.436
69.838
36.715
15.281
4.940
1.257
0.017
-0.303
-0.346
226.992
362.679
327.205
192.401
99.026
52.781
26.807
12.919
12.164
45.884
260.673
1612.393
7475.258
17389.596
26830.424
106448.953
116928.242
131865.922
116941.734
19507.162
2528.366
687.085
193.154
58.960
37.700
38.676
33.047
20.467
10.856
9.704
15.889
25.550
29.796
23.992
13.415
5.859
1.864
0.302
-0.237
-0.357
-0.340
28.015
37.740
37.025
25.270
15.178
8.546
4.439
2.584
3.990
14.911
63.649
252.110
769.044
1815.299
6394.485
57959.426
200203.078
200123.750
126320.086
35263.812
3181.443
534.709
165.599
119.862
198.370
277.121
240.659
120.068
42.478
14.712
8.391
8.692
9.029
7.027
4.220
1.761
0.379
-0.180
-0.349
-0.365
-0.324
3.812
5.054
4.975
3.779
2.279
1.157
0.533
0.539
2.289
10.365
52.451
305.049
1820.135
7534.967
15651.085
106097.453
106002.711
105219.531
103603.867
105827.531
11803.196
2914.644
709.163
599.351
1529.095
2544.816
2006.594
766.562
189.090
43.022
12.659
6.163
4.120
2.478
1.144
0.289
-0.183
-0.358
-0.384
-0.353
-0.304
0.422
0.544
0.493
0.282
0.024
-0.183
-0.181
0.395
3.046
16.834
124.913
1354.129
20756.336
100394.844
104930.500
176093.766
105821.828
102341.156
120942.930
200176.812
105604.523
40214.262
4631.877
3231.173
10734.064
26155.615
17936.678
4453.624
723.313
116.674
25.642
9.721
4.846
2.090
0.587
-0.104
-0.346
-0.403
-0.379
-0.332
-0.282
-0.153
-0.175
-0.229
-0.305
-0.381
-0.407
-0.240
0.621
4.419
26.855
247.462
3749.926
100105.727
100291.258
101946.445
123803.578
121041.844
106256.008
200163.844
129148.352
104706.789
110698.062
31107.846
16340.717
49055.973
100372.344
96477.469
14952.867
1626.906
211.765
43.463
14.964
6.506
2.530
0.632
-0.146
-0.370
-0.397
-0.360
-0.310
-0.257
-0.232
-0.275
-0.327
-0.383
-0.430
-0.422
-0.200
0.776
5.126
30.042
260.873
3789.043
100198.578
100311.836
100628.430
103083.680
34666.633
33393.746
113868.133
104569.148
118404.094
200175.609
115990.562
108009.383
77162.641
101296.281
100192.766
18002.365
1928.828
262.339
53.941
17.642
7.230
2.544
0.591
-0.164
-0.363
-0.375
-0.336
-0.286
-0.232
-0.223
-0.272
-0.320
-0.369
-0.412
-0.410
-0.221
0.700
4.656
24.418
154.726
1449.586
20960.645
100379.516
100365.070
85566.008
6438.252
4130.571
44611.930
103586.016
157480.609
185254.203
105349.859
103568.930
62104.801
54354.906
35112.238
7482.335
1127.320
202.665
50.790
16.510
5.853
1.908
0.328
-0.221
-0.361
-0.356
-0.311
-0.258
-0.208
-0.202
-0.249
-0.295
-0.346
-0.395
-0.406
-0.280
0.375
3.227
15.101
71.603
366.124
2081.487
8045.275
10550.323
4245.565
1004.307
795.095
3577.739
15682.312
62429.621
105269.883
101186.453
100984.602
37842.344
7894.268
4346.374
1486.611
389.192
114.230
36.759
12.102
3.885
1.015
0.025
-0.300
-0.368
-0.339
-0.289
-0.237
-0.189
-0.182
-0.224
-0.272
-0.321
-0.374
-0.403
-0.343
0.045
1.687
8.013
30.273
100.804
282.696
579.343
651.630
507.067
499.795
736.210
1025.843
2350.194
12293.038
72327.969
101240.188
64035.574
9205.967
1559.610
618.307
294.502
124.897
51.761
19.938
6.953
2.010
0.359
-0.200
-0.353
-0.362
-0.320
-0.268
-0.218
-0.171
-0.160
-0.202
-0.250
-0.302
-0.356
-0.400
-0.395
-0.208
0.621
3.417
12.020
32.425
72.344
128.561
230.763
628.480
2223.408
4166.732
3746.148
2413.170
4365.983
9423.106
10576.818
5237.678
1493.591
353.786
126.970
66.282
37.921
19.709
8.651
3.113
0.775
-0.078
-0.322
-0.369
-0.345
-0.302
-0.254
-0.203
-0.159
-0.144
-0.184
-0.232
-0.287
-0.343
-0.395
-0.423
-0.358
0.004
1.230
4.709
13.075
31.500
82.867
310.077
1771.900
9587.204
23777.090
19869.715
6189.913
3747.500
4659.978
3132.069
1245.396
367.451
102.415
38.722
20.746
12.697
7.184
3.301
1.094
0.086
-0.280
-0.372
-0.363
-0.324
-0.283
-0.239
-0.189
-0.148
-0.130
-0.170
-0.218
-0.275
-0.334
-0.388
-0.433
-0.413
-0.197
0.646
3.107
9.569
26.865
85.556
406.062
2797.799
17990.010
57424.824
42580.977
10051.242
2582.429
2086.080
1275.172
502.789
146.319
45.176
16.829
8.200
4.596
2.449
0.998
0.187
-0.207
-0.345
-0.369
-0.345
-0.309
-0.268
-0.222
-0.177
-0.138
-0.119
-0.160
-0.209
-0.266
-0.326
-0.384
-0.426
-0.374
-0.001
1.467
6.752
24.106
67.731
164.891
463.433
2223.639
11748.307
29222.400
24169.230
6551.935
1349.580
629.296
373.600
166.088
59.147
21.204
8.620
3.799
1.797
0.765
0.204
-0.097
-0.242
-0.307
-0.322
-0.312
-0.291
-0.251
-0.205
-0.164
-0.130
-0.113
-0.152
-0.200
-0.256
-0.316
-0.371
-0.388
-0.219
0.742
5.244
26.183
121.164
477.145
1228.796
1972.524
2256.665
5092.461
9557.771
7814.242
2852.765
670.351
214.338
97.126
48.449
21.437
9.641
4.020
1.628
0.619
0.188
0.041
-0.029
-0.081
-0.161
-0.216
-0.257
-0.260
-0.234
-0.195
-0.155
-0.125
-0.109
-0.146
-0.194
-0.245
-0.300
-0.346
-0.314
0.074
2.352
15.624
99.242
711.967
4831.846
23766.939
42736.000
20074.812
14357.583
24939.287
17068.789
4768.528
824.954
148.985
38.932
15.678
7.485
3.518
1.522
0.508
0.146
0.113
0.250
0.320
0.297
0.130
-0.041
-0.165
-0.213
-0.212
-0.183
-0.148
-0.120
-0.107
-0.144
-0.187
-0.235
-0.282
-0.311
-0.232
0.490
4.790
34.595
292.725
3480.326
57336.633
100078.781
100463.141
103519.172
53251.520
65753.195
42678.199
8818.104
1122.826
164.005
27.609
6.918
2.453
0.967
0.275
0.013
0.049
0.303
0.661
0.901
0.866
0.543
0.191
-0.044
-0.155
-0.181
-0.171
-0.142
-0.118
-0.105
-0.141
-0.180
-0.224
-0.261
-0.274
-0.135
0.866
7.090
56.394
582.206
9562.908
100074.289
100174.547
100493.297
102833.688
114965.031
43678.922
26423.328
6243.971
889.909
129.822
20.979
3.894
0.786
0.024
-0.186
-0.168
0.088
0.561
1.113
1.470
1.418
0.898
0.405
0.071
-0.098
-0.154
-0.154
-0.136
-0.116
-0.105
-0.136
-0.175
-0.208
-0.233
-0.226
-0.016
1.263
8.874
62.285
609.089
10571.054
100583.484
101401.039
101892.508
101970.789
104113.469
13800.984
6079.905
1897.293
388.426
66.626
12.345
2.179
0.129
-0.296
-0.338
-0.204
0.115
0.655
1.279
1.700
1.681
1.185
0.609
0.171
-0.050
-0.134
-0.142
-0.126
-0.112
-0.102
-0.132
-0.169
-0.192
-0.200
-0.156
0.200
2.019
11.151
63.516
454.535
4739.761
77154.008
128722.039
142476.766
116598.648
42091.020
3855.310
1149.668
420.882
119.336
27.438
5.845
0.948
-0.170
-0.377
-0.364
-0.224
0.077
0.600
1.238
1.768
1.893
1.510
0.901
0.363
0.039
-0.095
-0.128
-0.116
-0.106
-0.099
-0.128
-0.159
-0.177
-0.167
-0.036
0.661
4.150
21.329
111.069
662.296
6341.450
102360.750
128841.906
151948.469
124238.273
31580.383
3961.737
1231.225
323.904
72.114
16.110
3.249
0.366
-0.268
-0.386
-0.357
-0.239
0.031
0.558
1.389
2.262
2.894
2.754
1.943
0.921
0.290
-0.009
-0.101
-0.109
-0.099
-0.095
-0.123
-0.150
-0.164
-0.130
0.132
1.557
10.094
61.964
408.062
2413.049
20900.396
104592.406
102865.016
102763.250
106168.141
125897.289
42809.422
12803.729
1745.096
195.272
25.636
3.704
0.310
-0.276
-0.365
-0.335
-0.228
0.070
0.763
2.214
4.580
6.570
6.777
4.766
2.388
0.821
0.159
-0.052
-0.095
-0.094
-0.090
-0.116
-0.139
-0.153
-0.098
0.328
2.942
21.904
182.358
1925.802
19495.975
111924.773
185177.484
114075.227
103227.188
135183.141
200072.219
104111.758
100281.328
8518.305
519.918
46.586
5.663
0.474
-0.234
-0.325
-0.301
-0.189
0.195
1.327
3.976
9.230
14.591
15.400
10.790
4.818
1.724
0.418
0.017
-0.079
-0.089
-0.096
-0.110
-0.123
-0.137
-0.150
-0.162
-0.175
-0.189
-0.197
-0.200
-0.199
-0.177
-0.111
0.046
0.292
0.554
0.688
0.527
0.265
0.038
-0.090
-0.143
-0.161
-0.168
-0.175
-0.179
-0.185
-0.189
-0.193
-0.194
-0.177
-0.127
-0.021
0.097
0.174
0.160
0.066
-0.028
-0.081
-0.101
-0.102
-0.131
-0.150
-0.166
-0.180
-0.195
-0.208
-0.224
-0.236
-0.241
-0.243
-0.232
-0.167
0.036
0.585
1.510
2.603
3.107
2.458
1.349
0.493
0.033
-0.146
-0.199
-0.213
-0.220
-0.230
-0.234
-0.238
-0.239
-0.228
-0.167
0.004
0.314
0.697
0.926
0.900
0.601
0.338
0.170
0.088
0.036
-0.174
-0.191
-0.206
-0.224
-0.238
-0.253
-0.265
-0.275
-0.278
-0.280
-0.248
-0.087
0.478
1.918
4.951
8.878
10.584
8.356
4.388
1.591
0.346
-0.104
-0.230
-0.259
-0.273
-0.287
-0.289
-0.288
-0.281
-0.239
-0.090
0.297
1.051
2.067
2.697
2.594
2.024
1.444
1.100
0.936
0.727
-0.209
-0.227
-0.245
-0.255
-0.256
-0.247
-0.239
-0.238
-0.254
-0.266
-0.219
0.071
1.175
4.486
12.060
21.883
26.230
20.522
10.014
3.468
0.857
-0.014
-0.253
-0.307
-0.323
-0.328
-0.319
-0.304
-0.290
-0.228
0.025
0.713
2.075
4.173
5.672
5.916
5.097
4.246
4.074
3.978
3.359
-0.231
-0.246
-0.241
-0.201
-0.106
0.020
0.165
0.224
0.176
0.069
0.023
0.354
1.890
7.026
18.771
38.674
46.537
33.942
16.318
5.323
1.296
0.050
-0.266
-0.327
-0.313
-0.275
-0.214
-0.157
-0.142
-0.060
0.294
1.290
3.381
6.521
9.880
11.625
11.332
10.874
12.039
13.422
11.716
-0.233
-0.206
-0.093
0.193
0.737
1.617
2.519
2.908
2.650
1.971
1.277
1.171
2.660
7.868
21.071
40.253
48.099
37.249
16.944
5.904
1.374
0.070
-0.266
-0.267
-0.106
0.152
0.527
0.775
0.796
0.852
1.439
3.179
6.392
11.078
16.423
20.393
22.175
23.325
28.773
36.139
30.309
-0.118
0.089
0.624
1.890
4.607
9.423
15.528
18.544
16.316
11.599
7.501
4.716
4.434
7.879
16.888
29.806
34.506
25.416
12.652
4.602
1.227
0.076
-0.169
0.071
0.840
2.349
4.204
5.424
5.667
5.313
7.157
13.669
26.113
36.699
38.979
38.471
37.044
38.806
51.047
67.172
56.537
0.488
1.298
3.233
8.279
21.887
51.049
94.085
113.932
98.004
64.627
38.520
22.155
12.295
10.520
14.450
20.313
21.707
16.637
9.218
3.814
1.175
0.272
0.271
1.296
4.471
11.894
21.974
31.402
30.239
25.892
36.252
94.160
226.306
322.360
252.610
120.075
60.882
46.926
55.887
71.849
60.398
3.033
5.669
11.795
30.957
95.332
289.158
636.168
839.317
651.510
356.697
198.699
99.165
45.909
26.477
24.110
25.211
23.812
17.741
10.199
4.887
2.185
1.107
1.502
4.813
16.790
51.594
112.709
165.939
154.612
116.888
194.951
873.030
3751.976
7068.856
3743.307
924.811
175.028
54.840
42.997
47.314
41.481
14.135
23.375
41.100
104.030
397.281
1707.289
5500.177
8711.899
5514.373
2072.700
955.623
421.834
169.404
91.504
68.502
58.476
48.275
33.858
19.041
9.704
5.251
3.257
3.967
12.366
49.295
185.887
502.989
889.975
748.992
461.043
919.130
9605.606
100245.938
100197.555
100140.211
10369.327
742.649
91.575
28.750
22.211
17.020
72.292
111.559
159.321
329.395
1602.718
12537.193
85523.648
112578.102
85360.305
13707.654
3439.290
1329.597
521.540
360.881
255.917
151.331
99.475
63.338
35.286
20.469
12.493
7.876
8.111
23.104
107.316
503.079
1722.089
3232.385
2640.995
1444.858
3109.169
69027.227
101176.008
101012.258
100691.086
76144.766
2483.079
169.118
25.798
9.507
5.806
482.624
821.097
892.176
1216.385
5490.675
90156.086
111727.383
119883.109
111093.445
91279.594
7678.635
2224.996
1407.581
1464.099
945.398
397.411
170.953
94.004
56.529
40.041
27.111
17.088
13.191
31.840
156.532
823.870
3218.325
6248.727
5080.213
2785.043
6035.703
104773.000
104518.406
104444.891
102883.727
100985.164
3340.269
222.931
27.303
5.799
1.959
4970.551
11350.551
10220.212
6753.177
14461.820
107126.297
107980.602
110874.734
106185.148
102754.641
8810.916
2284.142
3306.640
4258.121
2664.718
825.852
254.554
111.366
78.878
68.937
54.052
31.247
19.109
31.673
132.019
668.028
2351.275
4887.665
4121.198
3123.187
7465.315
37617.289
109829.133
112430.797
107570.805
33618.262
1862.980
181.115
25.439
4.385
0.774
97723.914
102532.797
104392.289
55728.516
55093.090
132543.297
109019.758
103232.211
101763.883
100890.203
5247.234
2080.277
4825.464
6749.892
4056.004
1287.411
343.611
142.520
119.265
123.862
99.607
59.447
29.313
25.698
75.197
298.008
894.254
1531.663
1561.514
1867.616
4828.089
10053.542
27485.756
55706.953
28916.256
5316.040
750.980
113.707
18.805
3.255
0.345
101786.609
103505.141
107017.492
135763.172
116520.203
92708.992
113989.906
101974.922
100498.875
13889.625
1887.537
2328.947
8405.308
16600.859
11435.887
3414.496
774.268
329.610
279.367
307.094
257.327
142.544
56.631
25.133
32.935
87.700
219.857
346.803
430.659
731.678
1714.043
3126.962
4801.392
6195.000
4110.164
1355.512
302.051
61.790
11.858
2.087
0.079
101153.359
102126.445
104489.578
120176.422
83807.594
45006.711
14128.034
9994.902
5459.894
1530.912
1084.958
7062.550
57957.363
100869.391
100738.742
17220.445
3181.583
1720.053
1093.347
935.279
726.926
353.637
119.679
34.033
16.068
24.625
46.638
77.094
124.825
300.620
852.748
1937.067
2832.585
2338.574
1199.671
437.489
118.188
28.011
6.136
1.040
-0.107
100386.609
100721.844
101429.008
104638.117
23264.430
8297.436
2803.049
959.236
487.455
316.462
1349.267
16419.168
100163.625
100318.305
101071.602
51737.609
17175.438
14165.193
5541.183
2336.128
1424.463
646.622
180.143
43.231
11.688
7.691
11.743
22.160
56.247
204.450
784.972
2276.303
3361.780
2031.488
755.086
205.161
54.097
13.606
3.010
0.341
-0.246
70477.148
100173.672
100318.297
32310.525
3857.484
1266.004
488.026
170.677
87.389
143.655
1112.888
12470.060
100074.578
100391.773
103252.555
60976.715
102911.789
100635.227
26849.936
4206.589
1535.818
589.610
172.453
41.059
10.197
4.438
4.646
9.929
33.424
136.479
552.146
1499.033
2192.349
1401.673
493.264
120.705
30.050
6.971
1.331
-0.028
-0.318
3497.000
7387.706
6258.419
2105.132
577.634
202.190
85.011
37.064
24.732
71.776
472.640
3489.298
23779.826
63985.984
43358.191
65842.680
102523.273
102410.766
53601.215
5897.477
1132.185
360.318
110.059
31.905
13.837
11.276
9.942
10.008
19.900
68.586
228.678
506.409
717.223
474.301
202.845
57.989
15.021
3.362
0.506
-0.227
-0.353
277.322
443.585
392.178
214.444
86.114
36.267
16.762
8.379
8.349
27.245
140.320
680.495
2419.379
4928.798
7120.569
32439.307
128972.578
163582.109
57783.262
8825.434
1212.258
247.682
75.758
44.523
59.849
74.755
65.883
38.679
22.867
30.031
69.045
130.129
165.923
121.590
59.464
20.523
5.991
1.290
-0.007
-0.328
-0.360
31.569
44.651
40.673
27.424
14.075
6.760
3.272
2.130
3.887
12.926
47.612
165.299
514.184
1309.524
5115.959
62649.613
115078.062
114981.016
104917.516
64595.312
3807.631
426.497
147.160
219.575
514.201
767.925
664.708
295.463
94.444
33.110
27.104
34.831
37.303
28.625
15.269
6.332
1.805
0.232
-0.270
-0.368
-0.348
4.265
5.588
5.386
3.880
2.132
1.010
0.616
1.338
4.603
15.748
66.363
399.219
2719.883
11928.152
25143.949
106531.641
102366.648
101622.695
101171.141
101562.180
10317.755
1354.035
646.630
1552.200
6275.805
13645.269
9553.747
2750.427
518.921
104.015
37.551
27.562
19.172
10.953
5.227
1.841
0.335
-0.219
-0.372
-0.372
-0.327
0.474
0.602
0.527
0.282
-0.010
-0.103
0.283
2.109
8.064
30.813
187.258
1936.364
35136.484
100622.680
107522.797
200168.281
108728.812
101196.367
103877.859
115455.930
28098.654
8290.129
4482.944
11366.963
96991.992
100147.242
100067.234
26142.650
2409.675
301.891
89.665
52.609
31.679
13.520
4.384
1.028
-0.076
-0.354
-0.391
-0.356
-0.305
-0.164
-0.198
-0.257
-0.333
-0.380
-0.250
0.445
3.062
12.431
53.611
369.389
6093.401
100620.320
101070.164
103363.820
147113.000
139139.500
102606.828
115471.102
158220.500
109985.094
67127.406
82848.703
77445.258
105739.602
100770.977
100246.875
100272.680
7619.603
684.090
168.097
86.861
45.641
18.182
5.348
1.012
-0.136
-0.376
-0.379
-0.332
-0.282
-0.255
-0.302
-0.356
-0.408
-0.420
-0.261
0.533
3.503
14.442
66.015
447.429
6513.360
102030.023
103300.852
102789.555
105174.352
62931.453
54537.250
45155.648
108623.602
171098.500
135292.406
105415.609
157591.891
151860.297
103092.477
100648.508
100794.805
9515.825
984.875
236.230
98.799
46.211
17.552
5.024
0.888
-0.165
-0.364
-0.357
-0.311
-0.260
-0.249
-0.300
-0.350
-0.396
-0.411
-0.280
0.374
3.058
13.659
62.318
373.491
3125.249
42711.965
106242.258
103904.086
101577.594
10107.604
3244.113
7718.075
37597.367
135323.812
109814.461
102724.844
118158.445
200097.328
106945.883
101028.883
58632.254
5050.835
968.369
254.825
82.235
32.109
11.816
3.228
0.496
-0.228
-0.361
-0.341
-0.290
-0.237
-0.226
-0.277
-0.326
-0.377
-0.406
-0.329
0.132
1.994
9.975
45.676
238.266
1246.876
5364.114
17004.607
19946.926
7479.618
1585.080
796.928
1840.472
11400.807
104761.570
104030.555
102505.656
103368.359
115095.672
44303.477
26975.705
6761.558
1910.437
629.544
193.690
53.787
17.633
5.905
1.551
0.083
-0.308
-0.364
-0.323
-0.268
-0.216
-0.204
-0.251
-0.301
-0.355
-0.400
-0.377
-0.132
0.986
5.481
25.213
109.896
426.030
1276.676
2119.492
1962.253
1351.399
1664.005
2786.923
3016.223
6795.651
52491.305
126281.320
112594.219
103125.031
30263.236
4021.931
1925.896
1050.738
604.092
279.703
94.841
28.770
8.581
2.389
0.405
-0.204
-0.355
-0.356
-0.303
-0.249
-0.198
-0.182
-0.229
-0.281
-0.334
-0.390
-0.411
-0.302
0.239
2.480
10.644
39.788
126.202
317.088
588.231
963.202
2887.939
15222.701
42649.051
32740.668
17322.971
61921.629
115097.500
77940.742
21728.311
3773.729
767.407
318.500
229.312
164.286
89.689
36.658
12.486
3.561
0.760
-0.113
-0.340
-0.370
-0.335
-0.286
-0.234
-0.183
-0.165
-0.211
-0.265
-0.323
-0.382
-0.427
-0.409
-0.183
0.780
4.106
14.928
45.585
121.672
334.831
1335.571
11803.210
100289.109
100246.797
101087.938
66966.383
67924.211
101290.414
58601.680
8930.744
1338.466
277.295
108.056
69.681
49.121
28.655
12.956
4.614
1.229
0.069
-0.304
-0.379
-0.359
-0.318
-0.269
-0.219
-0.171
-0.151
-0.197
-0.253
-0.316
-0.377
-0.431
-0.458
-0.365
0.085
1.786
7.020
22.809
71.618
262.417
1701.110
23980.518
100268.664
100311.172
100713.320
103874.336
25343.730
32252.826
16563.891
3400.099
651.921
161.711
60.885
32.155
19.189
10.707
4.830
1.732
0.376
-0.148
-0.321
-0.357
-0.335
-0.301
-0.254
-0.204
-0.161
-0.142
-0.186
-0.241
-0.308
-0.371
-0.426
-0.459
-0.379
0.099
1.945
8.476
30.322
90.842
268.588
1293.035
14136.011
101279.766
102074.180
101777.352
71808.680
7333.957
4247.298
2461.405
816.049
244.773
89.809
36.150
16.231
8.500
4.314
2.064
0.919
0.325
0.008
-0.178
-0.269
-0.294
-0.282
-0.239
-0.190
-0.151
-0.134
-0.180
-0.234
-0.296
-0.357
-0.411
-0.422
-0.245
0.760
5.434
26.990
124.204
490.016
1296.630
2371.229
6769.273
35565.387
105304.195
75568.711
16252.382
2610.487
726.994
367.941
181.494
84.700
40.025
17.794
7.735
3.826
2.241
1.668
1.445
1.087
0.620
0.215
-0.084
-0.215
-0.246
-0.223
-0.179
-0.145
-0.128
-0.172
-0.222
-0.278
-0.338
-0.387
-0.350
0.043
2.338
15.692
99.655
713.844
4842.116
23846.275
39614.238
30860.244
105331.031
104239.875
103285.086
43611.957
3525.915
423.547
100.207
47.364
27.018
15.022
6.963
3.250
2.001
2.145
2.953
3.643
3.207
2.036
0.993
0.246
-0.083
-0.194
-0.204
-0.171
-0.137
-0.126
-0.166
-0.212
-0.263
-0.312
-0.339
-0.246
0.489
4.806
34.631
292.938
3481.785
57347.070
100182.766
101890.305
131684.516
131798.656
102314.180
100460.219
100171.320
6260.320
491.405
62.648
16.703
8.290
4.419
2.256
1.381
1.794
3.376
5.915
7.303
6.924
4.513
2.109
0.725
0.092
-0.130
-0.175
-0.160
-0.134
-0.121
-0.159
-0.203
-0.242
-0.266
-0.257
-0.075
0.979
7.206
56.480
582.149
9562.989
100079.766
100248.453
101499.094
119752.070
200067.500
105287.891
100369.984
70434.055
4453.287
386.193
46.281
8.323
2.498
1.032
0.537
0.760
2.134
5.031
9.124
11.381
10.284
6.754
3.247
1.220
0.259
-0.066
-0.151
-0.149
-0.131
-0.118
-0.152
-0.193
-0.210
-0.189
-0.100
0.233
1.611
9.290
62.604
608.516
10555.208
100515.109
101345.641
102128.945
105771.641
135121.875
105780.586
63865.227
12489.265
1481.888
175.170
25.110
4.233
0.708
0.001
-0.009
0.556
2.198
5.403
9.906
13.137
12.033
8.100
4.061
1.560
0.410
-0.008
-0.131
-0.138
-0.123
-0.113
-0.147
-0.177
-0.166
-0.088
0.139
0.795
2.865
12.639
66.099
456.280
4688.303
69226.461
123759.906
134982.172
115642.617
43708.844
7975.611
4370.948
1415.198
300.929
59.665
11.046
1.750
0.029
-0.286
-0.166
0.380
1.865
4.733
8.487
11.670
11.520
8.553
4.878
2.164
0.700
0.095
-0.098
-0.128
-0.113
-0.110
-0.141
-0.161
-0.124
0.029
0.470
1.662
6.268
27.201
137.185
750.130
5714.835
76591.375
128934.008
151924.812
123968.094
26251.186
2797.934
777.816
268.127
78.249
19.610
4.238
0.571
-0.230
-0.363
-0.247
0.201
1.355
3.689
7.704
12.826
16.184
15.018
9.530
4.658
1.587
0.378
-0.023
-0.110
-0.106
-0.105
-0.135
-0.145
-0.096
0.113
0.730
2.979
14.881
93.141
675.761
4787.001
26259.398
111879.531
104603.000
102598.297
102167.477
99685.523
7319.356
2000.100
434.641
77.645
14.657
2.607
0.186
-0.311
-0.377
-0.268
0.101
1.204
4.181
11.655
26.659
43.913
45.687
29.462
12.783
4.088
0.975
0.124
-0.077
-0.098
-0.098
-0.126
-0.138
-0.096
0.115
0.918
4.866
31.987
315.935
4501.332
85866.477
113640.383
200072.578
154266.969
103405.617
103714.758
113347.375
28942.195
8738.024
1255.750
156.034
21.655
2.958
0.174
-0.299
-0.352
-0.255
0.130
1.524
6.751
24.564
69.215
133.167
142.088
82.995
31.927
8.649
1.975
0.323
-0.034
-0.090
-0.106
-0.120
-0.133
-0.146
-0.157
-0.166
-0.177
-0.187
-0.195
-0.197
-0.197
-0.191
-0.171
-0.127
-0.060
0.002
0.026
0.005
-0.050
-0.104
-0.132
-0.144
-0.149
-0.157
-0.165
-0.172
-0.177
-0.183
-0.185
-0.166
-0.072
0.177
0.620
1.234
1.533
1.335
0.890
0.416
0.137
0.017
-0.035
-0.144
-0.162
-0.176
-0.191
-0.204
-0.216
-0.228
-0.239
-0.245
-0.246
-0.243
-0.226
-0.171
-0.051
0.145
0.352
0.423
0.335
0.136
-0.038
-0.133
-0.176
-0.190
-0.200
-0.211
-0.220
-0.223
-0.229
-0.221
-0.147
0.138
0.906
2.520
4.627
5.997
5.322
3.586
1.976
1.097
0.691
0.464
-0.185
-0.203
-0.219
-0.234
-0.246
-0.257
-0.265
-0.274
-0.279
-0.284
-0.280
-0.242
-0.117
0.186
0.655
1.230
1.495
1.162
0.630
0.154
-0.098
-0.202
-0.234
-0.247
-0.261
-0.273
-0.276
-0.277
-0.245
-0.069
0.568
2.529
6.980
14.344
18.856
16.204
10.938
6.637
4.642
3.897
2.946
-0.221
-0.238
-0.254
-0.258
-0.247
-0.226
-0.202
-0.202
-0.218
-0.253
-0.277
-0.225
-0.005
0.543
1.577
2.739
3.266
2.571
1.381
0.427
-0.030
-0.221
-0.280
-0.300
-0.317
-0.326
-0.324
-0.310
-0.250
0.035
1.206
4.762
13.875
29.425
42.648
39.045
27.655
19.942
18.050
18.582
15.928
-0.242
-0.245
-0.222
-0.148
0.014
0.233
0.420
0.518
0.397
0.167
-0.047
-0.097
0.142
0.950
2.486
4.231
5.008
3.937
2.147
0.723
0.015
-0.240
-0.319
-0.343
-0.349
-0.336
-0.305
-0.270
-0.192
0.175
1.694
6.709
20.708
45.587
72.437
78.005
66.410
57.815
69.466
88.208
73.625
-0.212
-0.136
0.058
0.502
1.427
2.719
4.243
4.893
4.015
2.538
1.230
0.493
0.424
1.139
2.708
4.494
5.251
4.117
2.233
0.747
0.012
-0.272
-0.350
-0.343
-0.288
-0.190
-0.043
0.069
0.176
0.643
2.425
8.133
22.871
53.769
98.660
139.728
150.139
151.378
225.233
342.535
287.912
0.028
0.423
1.304
3.424
8.021
16.913
27.916
32.701
26.547
16.099
7.253
3.018
1.459
1.450
2.484
3.788
4.313
3.321
1.790
0.561
-0.066
-0.309
-0.347
-0.230
0.046
0.533
1.189
1.653
1.976
2.716
5.872
15.066
35.169
74.180
143.009
241.030
280.084
280.092
509.078
840.288
706.036
1.109
2.594
5.984
14.858
40.562
102.810
206.211
263.183
194.760
97.409
36.767
12.982
5.158
2.928
2.884
3.449
3.419
2.638
1.431
0.477
-0.063
-0.276
-0.217
0.181
1.225
3.285
6.191
8.096
9.025
10.762
22.827
64.525
157.531
235.852
280.373
318.079
329.224
334.289
595.201
984.041
825.312
5.719
11.250
23.178
59.373
191.057
700.372
1861.858
2707.480
1734.614
617.390
168.758
47.021
16.605
8.117
5.886
5.206
4.566
3.314
1.870
0.809
0.165
-0.072
0.151
1.271
4.624
11.831
23.280
31.988
33.032
38.640
107.943
450.235
1634.723
2715.464
1727.118
662.377
321.517
240.358
325.687
496.435
447.715
26.815
46.049
82.347
202.762
826.781
4600.585
20872.574
36697.508
19119.256
3961.116
667.432
143.596
45.247
23.465
16.088
11.997
8.836
5.875
3.473
1.837
0.854
0.463
0.874
3.270
11.891
34.335
73.955
109.054
103.600
120.448
446.582
3571.234
25821.754
61044.254
28757.996
4008.187
560.581
159.661
123.170
153.368
125.836
145.378
230.596
312.779
601.382
2551.992
22871.820
113737.836
123766.141
113680.219
17980.521
1943.851
316.810
104.951
64.195
45.814
28.385
17.158
10.678
6.298
3.828
2.290
1.477
1.915
6.201
22.003
69.308
164.676
263.939
245.795
274.560
1269.836
17836.422
103074.391
105794.641
104196.500
20045.043
1393.195
189.853
56.214
38.964
28.368
955.574
1541.481
1481.257
1544.834
4758.598
47203.977
200292.516
200106.391
200087.250
41131.488
3403.762
505.218
202.297
170.685
121.282
63.147
30.595
16.410
10.253
7.010
4.876
3.141
3.090
8.059
29.375
99.841
242.588
395.492
396.230
451.884
2077.923
29873.455
126319.617
170525.516
142515.469
36361.242
2406.004
267.061
45.879
13.810
6.756
7375.554
14905.492
10767.878
4664.411
5905.502
46343.676
200536.781
200171.469
200086.062
41246.418
3488.975
530.326
327.975
347.628
253.486
117.625
50.339
23.404
15.457
12.191
9.094
5.923
4.430
7.952
26.627
83.759
214.606
330.381
355.884
501.964
2137.942
21493.891
200428.531
200229.375
200125.188
35487.816
3078.417
311.158
44.999
8.826
2.260
56430.891
151939.250
115994.953
23911.355
7419.335
22027.186
114548.180
123960.570
112521.094
18926.889
1990.852
449.121
481.738
607.169
444.479
222.481
86.137
39.157
26.799
22.869
18.171
11.951
6.745
6.743
16.821
47.060
109.858
172.600
217.592
429.220
1825.886
14609.085
107407.656
113165.188
106660.055
30105.197
2553.104
277.371
37.332
6.409
1.036
134851.047
186863.766
147483.000
110864.734
12110.161
7995.560
20426.020
36832.082
19157.430
4222.739
755.069
493.364
1087.588
1723.384
1368.594
606.330
204.933
97.629
64.897
53.934
40.976
25.413
12.070
6.345
8.548
19.814
40.602
69.984
131.972
439.984
2035.035
8855.953
38910.109
82565.000
48329.547
9123.486
1178.289
153.332
25.020
4.109
0.488
114930.914
134921.250
120092.766
105887.297
14785.914
3492.484
2720.133
2919.371
1896.038
685.343
350.165
1025.778
3862.695
7468.325
5829.181
1899.085
635.152
345.841
206.672
134.583
89.420
49.409
20.589
7.595
4.458
6.850
14.169
32.754
122.827
730.073
4669.450
24667.350
45962.648
26480.803
8261.320
2036.400
374.328
69.821
12.716
2.243
0.113
102745.477
104869.516
103657.133
101615.844
7302.208
1359.683
584.490
367.755
236.571
144.504
314.831
1742.111
8050.526
17988.324
12668.020
4158.617
1969.591
1508.542
759.311
320.282
155.846
76.642
28.620
9.453
3.185
2.719
6.269
22.955
128.724
967.827
8073.749
47018.172
96800.859
42993.078
6677.501
978.531
166.664
31.816
6.369
1.004
-0.124
26482.512
87354.320
64007.840
12785.190
1844.806
393.026
147.805
72.164
45.833
59.828
249.277
1484.528
6773.383
15009.774
10905.997
4787.966
5424.633
5058.765
2177.789
616.873
205.843
83.737
29.437
9.882
3.649
2.700
4.745
17.438
96.855
717.568
4837.764
26107.217
46904.230
21653.713
4152.921
571.754
91.764
16.629
3.140
0.327
-0.266
1914.156
3850.840
3285.218
1242.796
343.411
96.654
37.486
17.619
12.957
29.283
130.672
624.406
2190.540
4233.577
3719.341
4415.227
9276.682
9553.575
4027.066
1105.136
269.865
79.674
27.893
12.825
11.174
12.666
12.701
16.572
53.812
278.240
1376.537
4834.917
8031.024
4456.853
1192.773
232.351
44.370
8.644
1.470
-0.037
-0.339
194.782
304.473
268.635
147.166
58.847
21.816
9.126
4.855
5.578
14.945
53.134
179.686
484.897
909.127
1543.756
5485.796
19821.293
33542.664
18360.973
3972.807
656.041
120.240
40.804
43.115
76.278
100.399
89.660
54.680
42.230
90.574
284.745
674.530
958.630
626.281
245.422
68.007
16.109
3.621
0.486
-0.242
-0.367
24.895
34.610
31.302
20.791
10.173
4.620
2.300
2.727
6.326
15.961
39.308
101.397
264.924
672.223
2684.083
27020.236
101470.250
101403.844
100693.570
31839.031
2263.301
280.788
127.723
281.698
774.892
1276.520
1024.898
419.263
139.529
67.509
85.887
126.736
143.024
100.163
48.653
17.780
5.155
1.108
-0.076
-0.346
-0.366
3.579
4.641
4.406
3.063
1.591
0.843
1.341
4.643
14.737
37.886
94.632
310.626
1486.911
5326.331
12000.488
103045.633
100839.078
100383.250
100277.039
100288.422
5556.773
712.380
612.799
2506.429
12521.316
28727.449
19691.480
4875.850
832.247
209.460
158.954
149.448
99.495
46.407
17.601
6.016
1.544
0.120
-0.310
-0.380
-0.351
0.338
0.431
0.349
0.136
-0.032
0.240
2.038
8.866
30.675
91.932
271.158
1382.743
14494.276
101191.914
105040.914
148700.234
104181.695
100497.961
100510.523
101216.578
7147.629
3057.237
4398.626
23468.543
100600.375
100204.891
100214.320
70726.391
4471.138
715.370
524.181
472.948
256.572
81.355
20.324
4.575
0.734
-0.199
-0.385
-0.377
-0.327
-0.213
-0.243
-0.304
-0.361
-0.304
0.275
2.801
12.825
48.405
160.017
597.910
4298.892
80824.578
108249.461
106695.664
125097.031
114130.531
100973.562
101230.484
30359.051
12490.014
44445.957
82516.836
134894.922
105769.438
100985.180
101114.258
102191.523
17153.910
2109.415
1162.329
1028.464
491.923
134.340
28.455
5.308
0.634
-0.267
-0.386
-0.355
-0.302
-0.283
-0.333
-0.387
-0.419
-0.333
0.303
2.992
13.851
52.634
204.188
1068.567
8726.325
107583.664
170503.641
135294.469
108966.375
28526.113
24797.135
15248.826
10485.505
83090.680
102155.445
104877.523
200118.047
157476.500
103786.781
104334.688
111428.445
29369.078
5254.080
1593.095
963.868
435.486
126.560
26.624
4.833
0.507
-0.274
-0.370
-0.334
-0.283
-0.274
-0.326
-0.378
-0.411
-0.351
0.144
2.296
10.817
44.605
204.644
1379.035
12534.423
110302.289
200112.328
196600.500
61318.227
6335.929
2016.003
2150.543
11743.569
102533.336
101913.414
103020.203
142726.312
200280.328
108250.617
109165.680
128754.422
35492.539
9384.906
1726.620
533.573
216.998
68.105
15.715
2.976
0.210
-0.308
-0.362
-0.320
-0.263
-0.253
-0.303
-0.354
-0.399
-0.377
-0.062
1.271
6.586
28.999
142.681
1022.626
8304.085
58877.926
105613.930
65659.016
12598.489
2346.192
983.861
1485.102
10909.096
109981.305
116622.094
109399.414
107045.508
135382.344
103366.031
70669.391
31120.949
21069.338
6417.289
1201.263
260.548
80.206
25.047
6.840
1.299
-0.091
-0.350
-0.355
-0.301
-0.244
-0.228
-0.278
-0.330
-0.383
-0.402
-0.256
0.444
3.285
14.820
73.206
410.799
2435.473
10808.240
20956.824
13301.685
6210.650
4852.912
6916.907
7210.922
24185.529
138867.750
200153.797
200199.812
116948.102
32072.684
5927.647
4861.485
5840.444
5113.270
2085.517
502.643
109.576
29.646
8.727
2.204
0.231
-0.283
-0.371
-0.339
-0.283
-0.226
-0.206
-0.256
-0.310
-0.368
-0.413
-0.379
-0.071
1.210
6.253
28.455
124.066
520.753
1707.540
3808.740
7621.461
13446.915
60443.418
101071.133
104318.953
111008.500
106038.930
116695.062
128936.289
84392.750
6945.111
1308.599
907.414
1066.296
915.871
442.158
148.356
40.622
10.928
2.865
0.487
-0.212
-0.369
-0.365
-0.318
-0.264
-0.208
-0.188
-0.240
-0.296
-0.358
-0.415
-0.440
-0.345
0.185
2.276
10.190
39.202
147.995
558.388
2096.658
7414.335
44707.680
102824.078
101087.422
104626.117
196542.656
111767.891
101748.266
101813.156
79815.859
4958.124
910.356
418.867
326.356
231.826
119.373
45.947
15.058
4.222
0.927
-0.057
-0.342
-0.381
-0.346
-0.302
-0.246
-0.195
-0.173
-0.226
-0.288
-0.354
-0.413
-0.459
-0.458
-0.249
0.653
4.001
16.266
63.339
265.868
1032.248
5120.228
98667.070
101412.242
100834.930
102192.992
123878.211
123852.445
101400.836
100907.414
21116.586
3049.899
822.946
291.728
156.228
93.394
44.174
17.794
6.251
2.015
0.474
-0.102
-0.301
-0.339
-0.325
-0.288
-0.232
-0.184
-0.164
-0.215
-0.277
-0.348
-0.405
-0.451
-0.481
-0.365
0.232
2.598
10.826
39.686
138.205
480.253
2989.473
53021.902
102862.109
105018.008
104271.688
104249.305
27555.717
24765.369
13040.339
3703.876
1333.614
527.231
183.666
76.944
39.105
18.870
8.807
4.338
2.320
1.113
0.354
-0.053
-0.237
-0.286
-0.269
-0.218
-0.171
-0.158
-0.207
-0.265
-0.330
-0.391
-0.441
-0.453
-0.300
0.546
4.397
20.277
84.356
300.491
790.027
2269.098
14835.453
143501.250
200103.266
196513.891
55110.953
5891.502
1860.740
1171.361
725.720
449.404
212.722
80.628
32.187
15.709
9.635
8.289
7.728
6.576
4.091
1.817
0.549
-0.019
-0.209
-0.237
-0.205
-0.163
-0.149
-0.196
-0.249
-0.310
-0.368
-0.408
-0.369
-0.037
1.701
10.938
62.575
362.212
2032.883
7577.336
13905.946
53572.926
105925.820
110681.602
108076.055
102793.367
8616.035
771.399
222.117
155.445
112.483
64.990
27.862
12.700
8.532
11.026
17.639
22.246
19.643
11.923
5.285
1.854
0.412
-0.082
-0.194
-0.189
-0.157
-0.144
-0.185
-0.234
-0.284
-0.314
-0.299
-0.163
0.438
3.664
23.643
164.500
1481.407
14946.378
100291.781
104134.883
178224.250
109876.250
101524.430
100616.398
100263.664
18005.543
922.997
110.161
39.387
26.781
15.998
8.692
5.885
8.979
20.349
41.073
54.578
48.492
27.390
12.000
3.908
1.025
0.088
-0.142
-0.172
-0.152
-0.138
-0.177
-0.216
-0.228
-0.177
-0.014
0.348
1.379
5.968
36.499
297.302
3493.845
57379.598
100291.938
103286.445
178157.500
134886.516
102224.703
100249.055
100054.594
12462.967
718.552
71.629
14.611
6.448
3.714
2.641
4.221
11.813
32.724
69.275
93.563
83.083
46.282
18.962
6.239
1.585
0.252
-0.096
-0.153
-0.144
-0.131
-0.167
-0.185
-0.120
0.116
0.665
1.637
3.296
8.743
42.144
335.158
3852.599
63759.199
100689.789
101758.805
112884.508
134991.266
102212.430
100215.273
42429.688
3212.663
293.278
37.547
6.434
1.647
0.742
1.103
3.663
12.890
36.867
78.888
107.326
95.802
54.000
22.646
7.384
2.120
0.410
-0.048
-0.139
-0.135
-0.125
-0.153
-0.139
0.040
0.596
1.906
4.247
7.619
14.749
49.734
268.802
2036.508
18377.207
106809.102
108989.023
102317.344
18191.523
16123.697
10575.432
2987.277
541.478
88.692
15.078
2.550
0.276
-0.032
0.547
2.896
10.197
27.573
58.519
81.068
76.043
47.500
22.762
8.746
2.797
0.700
0.036
-0.118
-0.126
-0.120
-0.141
-0.092
0.206
1.153
3.554
7.811
14.658
32.221
116.699
493.884
2601.054
17690.184
105347.305
113731.500
54409.430
7939.321
1736.358
787.715
330.668
96.896
22.696
5.055
0.714
-0.184
-0.255
0.189
1.870
6.441
18.056
39.767
66.775
84.196
74.020
43.950
17.787
5.768
1.433
0.222
-0.079
-0.118
-0.114
-0.129
-0.059
0.268
1.432
4.394
10.717
25.155
94.776
607.996
3765.800
14459.589
73119.117
103324.703
101398.406
100810.023
18455.086
1827.245
395.986
121.383
34.506
8.634
1.800
0.063
-0.333
-0.333
0.009
1.178
5.130
17.071
54.678
161.045
305.839
321.984
181.881
59.458
14.958
3.297
0.598
-0.006
-0.102
-0.107
-0.124
-0.066
0.238
1.234
3.963
10.805
38.743
299.827
3749.664
60844.129
104105.211
163528.453
143483.969
102771.188
100576.922
20531.797
2431.097
702.160
174.033
38.689
7.601
1.207
-0.097
-0.356
-0.338
-0.059
1.059
5.832
28.458
138.916
612.067
1579.621
1862.316
826.134
201.939
36.709
6.688
1.151
0.095
-0.083
-0.116
-0.131
-0.145
-0.157
-0.167
-0.175
-0.183
-0.190
-0.195
-0.197
-0.195
-0.190
-0.179
-0.165
-0.145
-0.128
-0.118
-0.116
-0.122
-0.130
-0.130
-0.131
-0.137
-0.144
-0.153
-0.161
-0.167
-0.175
-0.164
-0.082
0.226
1.121
2.973
5.677
6.842
5.898
3.723
1.697
0.704
0.296
0.123
-0.156
-0.176
-0.190
-0.203
-0.214
-0.225
-0.235
-0.242
-0.248
-0.248
-0.244
-0.236
-0.219
-0.191
-0.145
-0.101
-0.081
-0.090
-0.118
-0.144
-0.162
-0.168
-0.175
-0.185
-0.197
-0.206
-0.212
-0.216
-0.171
0.086
1.091
4.443
12.822
26.598
34.496
29.472
16.342
7.147
3.397
2.087
1.418
-0.199
-0.216
-0.233
-0.247
-0.256
-0.262
-0.266
-0.272
-0.281
-0.287
-0.287
-0.278
-0.250
-0.193
-0.106
-0.007
0.031
0.
-0.075
-0.145
-0.189
-0.210
-0.219
-0.230
-0.245
-0.254
-0.260
-0.254
-0.144
0.428
2.944
12.879
43.809
102.662
145.940
115.819
59.546
25.001
14.199
11.620
9.225
-0.234
-0.250
-0.260
-0.256
-0.237
-0.203
-0.171
-0.166
-0.198
-0.241
-0.279
-0.294
-0.259
-0.162
-0.015
0.146
0.205
0.140
0.000
-0.138
-0.220
-0.255
-0.267
-0.281
-0.299
-0.309
-0.314
-0.287
-0.098
0.869
5.421
25.528
103.729
295.518
438.192
352.628
170.862
83.862
68.132
75.550
61.319
-0.248
-0.238
-0.193
-0.082
0.126
0.399
0.677
0.741
0.570
0.264
-0.030
-0.204
-0.236
-0.136
0.071
0.288
0.359
0.261
0.041
-0.147
-0.251
-0.298
-0.318
-0.334
-0.352
-0.353
-0.340
-0.297
-0.062
1.218
7.256
36.304
152.439
451.744
768.015
671.025
436.713
306.820
387.108
578.975
483.433
-0.170
-0.032
0.284
0.915
2.155
4.023
6.095
6.972
5.569
3.410
1.447
0.376
-0.059
-0.096
0.082
0.299
0.402
0.249
0.032
-0.180
-0.296
-0.344
-0.364
-0.376
-0.372
-0.335
-0.281
-0.221
0.052
1.350
7.280
33.173
136.079
427.384
854.059
1286.785
1364.891
1074.144
2082.155
4488.986
3714.577
0.278
0.960
2.447
5.688
12.338
26.312
43.489
53.602
42.392
22.979
9.299
2.971
0.752
0.126
0.105
0.235
0.275
0.150
-0.071
-0.244
-0.350
-0.392
-0.395
-0.369
-0.288
-0.133
0.039
0.227
0.616
2.028
7.654
28.781
102.689
369.092
1197.030
2885.643
3399.834
2775.272
7528.735
23033.652
16891.277
2.170
5.253
11.990
27.305
68.400
190.528
395.920
548.748
390.161
158.555
48.848
12.991
3.365
0.932
0.365
0.283
0.259
0.085
-0.118
-0.283
-0.381
-0.417
-0.392
-0.272
0.033
0.556
1.189
1.786
2.656
5.476
15.589
47.973
136.215
397.015
1313.305
3587.458
4629.575
3404.924
9110.607
28375.271
20704.324
10.556
23.863
55.256
132.432
391.143
1684.308
5777.181
8809.663
5289.725
1395.264
268.095
49.155
10.721
3.031
1.324
0.791
0.534
0.252
-0.017
-0.227
-0.358
-0.401
-0.324
-0.011
0.806
2.284
4.496
6.270
8.583
16.463
52.500
183.025
488.052
897.026
1302.003
2196.816
2570.868
1921.630
3783.612
8579.139
7041.865
52.101
105.544
249.919
634.890
2099.641
16866.635
100437.992
100406.594
100288.844
12572.012
1225.008
151.972
26.552
7.711
3.685
2.289
1.409
0.775
0.284
-0.036
-0.232
-0.312
-0.170
0.463
2.246
6.082
11.530
16.698
21.849
47.255
189.797
925.511
3312.505
6104.202
4301.122
2065.504
1129.617
678.869
779.080
1272.233
971.659
323.555
608.415
1160.856
2912.939
8901.772
102718.383
102144.273
102484.578
101510.672
87273.289
4230.242
331.258
50.080
16.045
8.968
5.623
3.113
1.707
0.840
0.342
0.027
-0.120
0.046
1.110
4.060
11.221
21.336
32.852
44.621
112.250
616.644
4243.034
23935.762
52059.559
30135.385
7098.199
1543.303
414.100
189.584
166.309
128.761
3362.744
6232.128
6119.979
10527.063
22228.336
109021.148
107940.250
110737.820
106260.023
101614.156
6510.726
453.464
70.548
30.291
18.942
11.512
6.033
3.082
1.701
0.955
0.505
0.220
0.311
1.433
5.422
14.103
28.612
45.191
67.657
223.005
1818.486
22133.523
115443.305
135399.828
117783.867
45913.652
4040.757
516.977
102.944
37.249
21.196
43136.723
101661.984
67534.508
23777.223
27812.486
110545.680
113784.969
121981.641
111451.156
72927.250
3903.651
366.862
80.666
49.784
36.745
21.733
10.784
5.311
3.159
2.101
1.386
0.821
0.568
1.477
4.912
12.786
26.327
42.323
78.734
351.397
3786.597
88125.102
106213.633
111780.266
106362.930
101726.516
9210.263
668.000
90.482
18.266
5.424
104880.047
111712.930
110533.711
66556.586
15502.378
19484.619
86939.406
112739.430
77785.359
10609.877
1278.750
206.000
91.802
88.788
70.741
42.613
20.538
10.431
6.402
4.659
3.221
1.963
1.068
1.153
3.225
8.506
17.523
33.662
91.457
471.167
4336.650
89389.828
104499.156
103665.391
101773.211
100605.828
8925.647
594.705
71.283
11.937
2.295
123742.312
178236.641
157895.781
114139.977
9317.613
3766.184
5934.780
8352.605
5095.164
1578.576
368.494
135.153
163.693
215.065
178.392
103.056
47.023
24.950
15.919
10.931
7.333
4.357
2.058
1.046
1.575
4.123
10.235
30.517
139.410
992.952
7828.067
56482.930
170534.500
128901.055
104996.195
52550.430
3605.838
321.830
44.327
7.271
1.130
146857.234
200057.219
200171.547
60389.633
5473.307
1151.940
877.596
897.645
633.763
280.324
123.808
163.799
351.259
555.997
461.947
233.534
116.572
68.898
41.842
25.244
14.943
8.035
3.604
1.233
0.719
1.889
7.218
34.823
255.525
2803.038
38837.281
102769.305
114957.320
134872.547
50306.184
6843.588
906.129
133.628
22.015
3.782
0.433
41234.406
117239.039
77919.438
16222.480
2292.440
457.932
197.583
144.186
99.671
61.973
72.618
207.064
545.540
897.706
752.538
406.321
247.079
179.410
109.419
54.854
26.450
12.491
5.089
1.638
0.525
1.120
6.144
38.869
340.319
4465.712
96496.562
100374.430
101000.367
101639.211
64692.691
3686.509
387.346
58.519
10.629
1.789
0.022
5563.874
11271.305
9218.684
3028.489
662.261
160.114
58.336
31.610
21.442
22.178
54.007
177.751
475.220
788.146
697.034
496.804
465.630
419.095
258.559
107.647
42.018
16.609
6.309
2.433
1.441
2.026
6.083
33.113
261.084
2976.183
46889.223
100103.680
100173.188
100197.344
31746.027
2233.791
224.124
32.784
5.648
0.795
-0.206
679.619
1157.546
985.728
471.035
151.850
47.093
17.315
8.586
6.831
11.594
33.374
99.084
252.132
396.230
427.785
553.608
872.960
982.693
644.848
259.259
81.787
25.272
9.395
6.754
8.739
10.773
13.087
25.821
128.105
897.143
7388.822
42473.145
86818.812
38495.383
5749.285
733.873
102.013
16.960
2.822
0.205
-0.309
96.314
136.716
126.932
75.820
31.116
12.021
5.095
3.735
6.420
13.736
28.607
58.309
106.741
184.668
377.917
1204.881
3565.420
5581.510
3677.809
1092.782
237.141
52.601
23.782
33.304
63.091
84.251
77.338
54.158
67.913
228.115
926.789
2799.962
4160.958
2581.990
792.723
175.556
35.224
7.245
1.228
-0.109
-0.353
14.947
20.099
18.166
12.571
6.372
2.924
2.477
6.378
18.518
44.796
83.166
111.201
157.212
277.904
871.163
5017.982
28885.912
57476.891
28786.969
5288.619
741.024
127.949
88.426
227.057
584.693
955.125
777.294
360.522
153.079
147.608
262.456
413.638
442.495
292.496
127.764
40.786
11.275
2.545
0.244
-0.287
-0.370
2.321
3.004
2.796
1.887
1.028
1.062
3.895
16.857
59.903
173.257
353.723
492.669
739.012
1415.917
2707.809
14386.823
100251.508
100098.898
100062.789
14974.178
1566.789
311.268
422.278
1817.223
8069.593
17961.789
12535.333
3630.882
806.593
551.511
974.904
1107.063
574.130
182.788
52.131
14.686
4.012
0.731
-0.171
-0.368
-0.366
0.123
0.168
0.088
-0.045
0.045
1.263
7.325
35.296
159.181
535.022
1278.850
2082.389
4384.678
11803.806
14665.532
18729.283
100992.867
100172.352
100101.469
15106.539
1842.544
1278.875
2410.804
14516.147
100359.492
100281.086
100687.023
39825.352
4618.651
2667.867
6646.837
7790.135
2869.379
528.121
82.796
14.400
2.469
0.155
-0.328
-0.388
-0.348
-0.267
-0.309
-0.359
-0.368
-0.080
1.693
10.385
53.800
270.734
1048.101
3064.743
8368.178
38708.984
102851.391
92779.359
27033.898
26507.828
52156.480
26282.129
5491.106
3646.603
11827.568
22455.834
73946.867
102515.859
101479.609
106267.945
119732.445
29751.002
11211.184
21843.775
28434.979
7754.144
1136.891
133.599
17.716
2.357
0.021
-0.366
-0.378
-0.326
-0.311
-0.365
-0.412
-0.403
-0.076
1.772
10.687
55.598
266.770
1179.709
4756.047
41589.273
107029.344
139324.281
160798.000
60230.047
7544.770
4977.045
3319.325
2876.356
20205.732
100535.781
103364.914
186841.969
115401.359
106204.055
151961.016
200097.984
111872.672
56165.715
21758.410
23406.844
6454.728
969.839
124.071
16.196
2.145
-0.063
-0.364
-0.359
-0.308
-0.297
-0.350
-0.400
-0.402
-0.144
1.273
7.718
37.724
170.776
807.194
5429.620
101322.797
102665.547
108909.328
113038.828
105091.562
6724.843
1133.703
913.568
4216.639
64872.586
101965.586
102734.883
124218.180
147731.234
113216.219
200302.266
186852.000
105086.984
101531.891
13290.885
5570.229
1931.025
392.014
64.481
9.985
1.209
-0.167
-0.367
-0.346
-0.291
-0.275
-0.327
-0.382
-0.404
-0.257
0.608
4.143
19.719
83.525
413.388
3758.300
63905.727
100863.719
102510.492
105369.766
84099.836
6593.826
1508.073
1432.565
7668.100
73506.078
142530.438
122085.789
107715.602
61291.922
67271.930
138940.953
107708.102
101279.148
96823.203
7909.955
1225.965
376.717
102.983
21.696
4.136
0.423
-0.284
-0.371
-0.332
-0.271
-0.251
-0.304
-0.359
-0.402
-0.351
0.058
1.763
8.317
34.909
175.071
1263.151
11620.639
97766.883
108901.016
135084.156
65044.359
20641.121
9164.376
8711.525
54761.285
111812.742
178281.078
200377.891
113690.812
13653.295
6355.610
19416.205
65333.879
64295.562
16619.381
2283.471
357.918
87.146
24.725
6.511
1.197
-0.110
-0.364
-0.367
-0.314
-0.254
-0.229
-0.283
-0.340
-0.396
-0.411
-0.270
0.420
3.050
13.319
59.682
305.860
1659.609
7798.720
34910.855
105885.133
107199.641
109449.016
106766.711
109425.586
124096.766
103903.906
105885.766
110172.133
107900.781
11772.023
3207.678
4244.697
6578.676
5313.249
2090.044
498.554
109.840
26.677
7.154
1.703
0.094
-0.332
-0.385
-0.349
-0.295
-0.236
-0.211
-0.268
-0.329
-0.391
-0.439
-0.426
-0.187
0.816
4.617
19.873
87.462
445.626
2939.452
24427.670
102433.461
138616.312
151927.000
106248.180
109363.992
200178.156
111769.352
102278.266
106396.398
115410.203
21387.131
5487.301
2885.040
2664.276
1564.581
539.805
152.507
40.756
10.758
2.822
0.504
-0.202
-0.374
-0.372
-0.327
-0.277
-0.220
-0.198
-0.255
-0.323
-0.386
-0.438
-0.473
-0.425
-0.041
1.578
7.940
35.910
176.995
1100.348
7055.558
29371.021
131349.594
112694.820
102752.695
104032.922
163702.578
124027.227
102875.453
110577.484
89003.438
29183.277
8012.205
2059.713
1168.566
607.841
222.087
64.486
19.386
6.461
2.101
0.548
-0.103
-0.300
-0.333
-0.312
-0.261
-0.206
-0.187
-0.245
-0.312
-0.377
-0.425
-0.470
-0.492
-0.318
0.523
3.832
16.588
73.432
328.266
1340.108
5300.768
51022.023
104089.336
105013.672
104344.219
106926.602
48902.949
72376.789
37887.340
23179.910
17048.930
5037.324
1123.897
400.924
195.232
79.925
31.383
15.428
8.863
4.717
2.026
0.557
-0.057
-0.252
-0.282
-0.246
-0.192
-0.180
-0.234
-0.293
-0.357
-0.414
-0.452
-0.462
-0.308
0.428
3.365
14.464
53.487
174.824
509.933
1922.537
14234.960
133868.953
200142.125
186891.266
53917.109
6605.534
3311.318
3372.731
4283.252
3609.299
1425.022
388.062
128.300
59.629
36.839
33.586
34.821
28.923
17.061
7.426
2.450
0.516
-0.075
-0.225
-0.222
-0.183
-0.170
-0.218
-0.272
-0.331
-0.374
-0.371
-0.287
-0.003
1.156
6.109
28.525
128.731
508.612
1422.045
4093.863
44482.469
104829.570
110525.773
108062.773
102604.195
8678.133
915.528
528.739
647.208
562.758
286.233
106.581
41.200
31.126
51.217
97.462
136.895
119.860
61.510
24.492
7.355
1.773
0.247
-0.142
-0.196
-0.174
-0.161
-0.203
-0.248
-0.271
-0.221
-0.039
0.316
0.976
2.860
12.148
63.821
363.392
2035.332
7641.432
15515.268
106336.148
101814.805
100835.352
100549.578
100259.148
16438.414
883.683
151.270
107.326
88.798
54.775
25.542
19.013
39.448
122.314
313.529
468.416
408.213
185.309
61.505
15.878
3.756
0.676
-0.029
-0.167
-0.167
-0.152
-0.188
-0.197
-0.116
0.236
1.094
2.437
3.997
6.802
20.090
104.927
722.782
5281.811
23963.213
45396.047
90070.320
103525.648
100559.961
100120.039
100042.555
11399.303
673.385
78.662
24.155
15.496
10.461
8.268
16.310
59.797
241.194
663.654
1097.554
882.597
382.955
113.438
26.732
6.038
1.164
0.083
-0.138
-0.156
-0.145
-0.164
-0.109
0.234
1.443
4.390
9.166
14.062
17.177
29.318
122.933
801.659
5341.875
26349.617
48047.648
32226.217
103831.656
100525.984
100081.133
38425.984
2964.671
293.550
38.606
7.927
3.114
2.264
4.136
15.075
66.386
275.339
767.303
1376.067
1105.394
445.843
133.038
32.285
7.335
1.555
0.196
-0.110
-0.144
-0.134
-0.130
0.032
0.875
3.865
11.920
28.171
45.029
45.390
49.014
119.433
528.715
2627.898
9084.085
13945.538
8881.710
8046.655
13957.310
10477.303
2972.259
538.522
88.162
15.116
2.751
0.585
0.532
2.486
11.435
47.909
179.728
482.492
792.903
658.681
312.453
108.643
32.293
8.790
2.164
0.365
-0.067
-0.133
-0.126
-0.098
0.179
1.586
6.966
24.534
59.794
103.678
103.015
104.696
226.756
714.571
2593.503
7179.123
10093.590
5123.757
1831.509
993.270
675.472
286.473
85.805
21.301
4.523
0.682
-0.125
0.015
1.410
7.058
27.501
88.681
213.486
380.019
428.555
338.634
164.214
57.248
16.009
3.876
0.739
0.011
-0.117
-0.118
-0.079
0.260
1.917
8.328
31.461
83.195
139.043
159.595
310.466
1176.979
3357.070
7313.859
19014.498
26527.840
11637.600
2326.395
436.162
136.400
54.595
19.403
5.750
1.205
-0.054
-0.342
-0.187
0.723
4.181
16.642
60.724
230.208
830.350
1992.792
2296.832
1014.384
233.539
46.482
8.767
1.524
0.154
-0.091
-0.111
-0.079
0.207
1.611
7.011
23.320
61.457
110.419
222.466
1193.226
9472.014
39698.371
39790.027
26712.604
29558.561
11540.437
2257.648
399.239
106.978
33.848
10.330
2.532
0.326
-0.276
-0.387
-0.258
0.402
3.231
16.372
95.031
692.570
5393.900
25540.072
31489.715
8529.797
1144.216
136.333
17.517
2.752
0.331
-0.061
-0.127
-0.145
-0.161
-0.172
-0.180
-0.188
-0.191
-0.195
-0.196
-0.195
-0.192
-0.186
-0.175
-0.164
-0.150
-0.141
-0.133
-0.128
-0.122
-0.119
-0.117
-0.119
-0.123
-0.129
-0.139
-0.148
-0.157
-0.161
-0.126
0.088
0.926
3.509
10.033
19.390
26.428
21.014
11.372
4.729
1.831
0.733
0.346
-0.172
-0.191
-0.206
-0.218
-0.228
-0.237
-0.242
-0.247
-0.250
-0.248
-0.243
-0.232
-0.221
-0.208
-0.190
-0.171
-0.160
-0.154
-0.152
-0.149
-0.153
-0.152
-0.158
-0.166
-0.178
-0.188
-0.198
-0.194
-0.078
0.582
3.484
15.182
52.280
132.152
187.721
144.070
63.574
22.400
8.110
4.266
2.782
-0.214
-0.232
-0.247
-0.260
-0.267
-0.270
-0.272
-0.276
-0.283
-0.292
-0.291
-0.283
-0.269
-0.247
-0.224
-0.200
-0.183
-0.176
-0.178
-0.185
-0.189
-0.191
-0.197
-0.209
-0.223
-0.234
-0.243
-0.216
0.056
1.577
10.049
52.422
248.319
893.311
1456.157
985.251
333.739
89.241
36.531
26.859
19.841
-0.246
-0.262
-0.268
-0.261
-0.237
-0.203
-0.169
-0.165
-0.189
-0.241
-0.286
-0.308
-0.310
-0.288
-0.255
-0.222
-0.200
-0.197
-0.212
-0.223
-0.228
-0.238
-0.244
-0.257
-0.271
-0.286
-0.292
-0.232
0.209
2.941
19.621
133.285
828.849
4080.546
7805.982
5015.995
1248.380
330.233
204.397
221.012
178.110
-0.255
-0.232
-0.165
-0.033
0.186
0.487
0.725
0.831
0.635
0.294
-0.024
-0.220
-0.305
-0.312
-0.283
-0.247
-0.224
-0.229
-0.249
-0.267
-0.278
-0.284
-0.295
-0.308
-0.327
-0.338
-0.336
-0.255
0.294
3.854
25.836
192.274
1473.874
7871.278
17446.852
10717.479
3492.560
1497.234
1649.716
3179.070
2404.948
-0.124
0.097
0.569
1.320
2.598
4.651
6.471
7.254
6.023
3.438
1.508
0.316
-0.152
-0.303
-0.314
-0.283
-0.271
-0.279
-0.297
-0.316
-0.327
-0.334
-0.348
-0.367
-0.380
-0.374
-0.354
-0.272
0.296
3.642
23.544
157.027
1055.536
5008.474
12554.465
16723.664
16333.746
8772.841
18264.309
67927.594
48460.098
0.589
1.752
4.082
8.343
16.006
30.705
48.978
59.486
46.579
23.499
9.251
2.763
0.524
-0.158
-0.316
-0.325
-0.320
-0.332
-0.355
-0.370
-0.379
-0.382
-0.398
-0.409
-0.399
-0.356
-0.304
-0.184
0.386
3.101
16.771
88.980
490.925
2429.710
13264.922
58609.258
87536.062
35793.488
104104.945
100503.273
100065.516
3.675
9.453
21.970
46.180
94.452
226.992
484.893
625.903
440.654
175.578
52.288
12.990
2.865
0.358
-0.206
-0.321
-0.346
-0.373
-0.404
-0.418
-0.425
-0.432
-0.436
-0.424
-0.360
-0.230
-0.059
0.200
1.063
4.398
17.212
70.120
332.094
1995.217
16764.924
96792.383
100691.914
51805.191
105257.531
100579.039
100074.141
17.478
45.553
125.234
290.559
632.403
2071.779
7457.497
12490.007
6768.815
1599.113
295.182
49.967
9.261
1.661
0.130
-0.205
-0.302
-0.363
-0.415
-0.445
-0.459
-0.471
-0.462
-0.391
-0.209
0.126
0.579
1.276
3.140
10.593
37.608
131.990
457.154
1720.362
8509.348
32756.270
47707.508
19909.867
46171.633
100390.922
100056.562
85.387
245.688
795.078
2386.425
5086.937
23612.613
100671.031
100200.930
100079.531
17943.799
1486.660
157.162
22.523
3.895
0.844
0.137
-0.129
-0.278
-0.380
-0.438
-0.471
-0.493
-0.462
-0.310
0.044
0.739
1.784
3.366
8.104
29.587
130.715
540.291
1824.832
4518.020
8316.942
10781.117
8471.944
3987.029
4216.394
8653.079
7053.320
573.287
1435.622
5453.216
26767.705
53700.379
121690.727
104280.867
100777.562
100263.766
100101.203
5271.324
365.765
40.280
7.114
2.056
0.814
0.214
-0.101
-0.296
-0.402
-0.464
-0.494
-0.454
-0.223
0.343
1.456
3.216
6.472
17.611
83.222
539.596
3807.762
21159.627
52634.645
45886.016
24850.943
8311.931
1865.898
644.155
589.759
458.054
7578.527
15518.872
31214.961
102958.227
110927.984
200267.406
116820.609
101988.680
100612.289
100206.367
8072.047
483.806
50.092
10.184
3.884
1.938
0.842
0.217
-0.128
-0.304
-0.399
-0.466
-0.431
-0.168
0.525
1.935
4.560
9.759
33.014
200.976
2096.131
32002.082
101634.211
106004.211
117156.945
96324.938
11324.600
1704.263
297.387
92.567
49.660
100375.922
102745.883
135059.203
129231.797
108160.133
200519.797
126772.141
102806.383
100837.445
100279.555
4517.400
333.005
44.858
12.725
6.857
4.000
2.018
0.833
0.240
-0.048
-0.235
-0.367
-0.406
-0.218
0.411
1.918
4.801
12.722
52.374
375.914
5447.137
100563.977
101293.008
102921.352
106256.023
106396.352
16411.875
1349.210
195.745
36.741
10.908
100738.945
102499.258
115823.180
200601.203
110410.789
112097.906
111950.109
101818.094
100630.578
12674.089
1242.714
156.663
33.377
17.733
12.946
8.411
4.481
2.208
1.109
0.541
0.159
-0.148
-0.340
-0.293
0.124
1.346
4.639
16.933
86.738
616.664
6637.426
104915.438
108291.289
105111.922
102329.234
101379.852
14253.391
909.966
115.510
20.555
4.232
101664.336
103678.695
105488.086
112471.266
32663.076
12616.518
7069.056
8013.563
4360.098
1289.852
263.823
62.452
32.792
31.935
27.542
18.138
10.060
5.630
3.254
1.932
1.005
0.312
-0.176
-0.368
-0.143
0.914
5.052
27.468
190.334
1784.624
18520.090
138463.516
200099.516
200162.484
112656.734
97772.961
5071.019
448.975
61.769
10.580
1.896
102359.844
104929.672
104507.609
102599.688
8082.186
1638.090
802.267
586.729
379.989
166.584
60.432
35.546
44.301
58.575
50.732
34.568
20.996
13.504
8.419
4.932
2.599
1.058
0.118
-0.350
-0.328
0.721
6.500
46.728
423.490
6284.768
100550.055
104195.734
123860.258
163624.172
138504.312
11844.681
1286.842
172.230
29.270
5.363
0.775
71857.719
102983.805
98986.258
15986.783
1880.840
372.915
145.300
87.833
57.173
32.215
22.290
32.210
57.303
81.768
73.726
55.096
38.255
29.064
19.437
10.770
5.227
2.136
0.487
-0.191
-0.275
0.800
7.298
57.670
588.247
10471.168
100220.602
100702.172
101710.258
102523.227
101885.891
8028.105
607.710
79.514
14.183
2.597
0.172
3707.434
6581.102
4541.892
1554.870
386.961
99.980
35.462
18.556
12.016
9.405
12.978
27.156
54.463
75.532
77.599
69.356
68.336
62.283
44.453
23.429
10.365
3.830
1.226
0.409
0.515
1.633
7.399
47.837
452.641
6812.000
100233.977
100632.633
100997.102
100876.453
100449.094
4978.929
380.648
47.302
7.903
1.219
-0.131
358.185
518.178
437.534
218.274
82.898
27.148
10.194
5.440
5.073
7.722
13.512
24.234
39.670
55.154
69.818
96.778
148.653
168.365
123.660
63.138
23.812
8.263
3.473
3.414
5.134
7.563
11.499
35.450
209.609
1791.918
19889.117
100605.992
100975.812
100787.750
15239.124
1471.576
170.335
26.472
4.372
0.509
-0.273
51.864
68.753
60.034
37.997
17.293
7.071
3.662
5.109
12.673
27.443
45.414
54.690
54.853
58.904
98.562
239.005
544.213
700.445
525.883
222.752
67.534
20.047
11.787
19.460
35.538
48.185
48.270
48.134
104.532
414.506
1945.697
6627.060
10975.053
6131.547
1669.453
316.932
62.918
11.867
2.102
0.068
-0.336
8.623
10.963
9.982
6.837
3.649
2.198
4.314
15.837
58.308
165.377
300.290
335.600
248.011
168.721
234.219
719.578
2037.917
3232.349
2178.013
720.723
162.988
47.002
45.138
107.470
262.465
391.999
336.537
207.176
182.628
359.636
747.990
1077.215
1010.434
617.919
262.458
77.938
21.276
4.802
0.757
-0.196
-0.365
1.300
1.642
1.477
0.950
0.686
1.994
10.149
51.703
257.687
956.584
2376.024
2654.357
1580.734
843.651
737.382
1503.595
4906.925
8043.669
4837.182
1386.067
305.407
115.493
186.495
660.819
2198.254
4152.409
3362.192
1406.755
845.398
2014.621
6660.970
7962.663
3025.352
625.163
129.662
32.145
8.254
1.822
0.074
-0.331
-0.373
-0.072
-0.062
-0.126
-0.161
0.295
3.535
20.868
136.349
826.656
4860.753
16546.400
20655.871
10176.855
7207.021
4358.629
2704.237
5156.129
8086.977
4853.479
1422.719
397.587
372.482
784.762
3463.684
19835.627
52211.816
36322.438
10955.117
5755.491
16956.521
100543.680
100220.859
35052.262
2886.909
263.797
34.174
5.562
0.741
-0.213
-0.381
-0.363
-0.321
-0.367
-0.405
-0.325
0.402
4.765
31.346
213.984
1735.978
13750.596
58436.195
80898.586
98228.469
104326.914
88936.352
12948.682
3282.084
3157.703
2075.701
837.555
815.661
2014.611
3502.210
12058.138
100874.898
102868.758
123764.438
125318.234
102051.641
89581.008
102837.477
100383.781
100085.461
7744.063
485.428
45.297
5.527
0.450
-0.310
-0.388
-0.347
-0.338
-0.395
-0.431
-0.342
0.440
4.921
31.949
216.860
1629.231
12766.676
56261.266
163601.562
120163.789
104145.852
102206.602
101257.672
5588.132
1082.281
589.921
671.989
2708.285
10669.928
19117.561
22126.715
103208.758
116726.211
200117.922
138650.625
105605.867
154412.328
114973.414
100976.219
100109.852
7043.164
415.166
41.177
4.722
0.256
-0.337
-0.377
-0.331
-0.318
-0.372
-0.415
-0.346
0.250
3.509
21.258
127.721
814.000
4567.959
22385.381
115010.828
106096.477
102318.391
102274.953
102057.680
10592.743
1006.390
429.464
1159.713
6698.275
30162.643
58921.414
31815.705
44721.980
143203.438
170773.312
112866.211
102564.016
109598.195
92552.039
77593.047
18812.246
1869.581
188.187
23.387
2.785
0.032
-0.358
-0.366
-0.315
-0.298
-0.353
-0.400
-0.376
0.006
1.893
10.661
53.638
256.640
1182.166
8087.261
102173.891
102041.180
106645.180
123966.586
131784.219
18943.932
2770.402
1153.009
4304.362
21233.777
52502.402
62095.328
26230.164
11150.176
39808.969
109643.453
104743.328
101856.867
101316.164
29011.209
4776.666
1558.681
321.347
54.165
9.037
1.135
-0.202
-0.378
-0.357
-0.298
-0.273
-0.329
-0.383
-0.399
-0.225
0.700
4.353
18.718
73.506
324.428
2134.050
26734.529
105009.477
170506.547
200160.641
129098.609
103484.773
15223.462
5370.733
36072.480
102010.555
106552.312
111517.562
36754.645
7321.324
12392.013
93953.102
118272.047
106882.305
79579.367
6618.779
804.766
200.829
56.414
13.606
2.538
0.136
-0.340
-0.384
-0.342
-0.280
-0.252
-0.309
-0.368
-0.415
-0.372
-0.017
1.388
6.303
23.486
92.020
494.596
2976.799
22052.590
118035.938
110811.141
104742.109
114101.859
77309.922
39837.766
107654.125
101736.219
102896.711
111077.242
129877.883
33323.762
19175.586
52978.895
77323.992
33330.082
7818.377
1297.594
226.667
52.600
13.974
3.576
0.551
-0.243
-0.391
-0.375
-0.322
-0.264
-0.234
-0.296
-0.359
-0.417
-0.442
-0.345
0.156
1.894
7.914
32.099
148.729
981.620
12036.288
101042.102
101655.281
110774.281
200180.641
135315.984
108644.172
152058.938
104802.422
107256.594
178345.328
200336.000
107171.789
61873.617
47277.164
58511.258
18745.754
3150.490
510.217
99.664
24.934
6.789
1.673
0.107
-0.316
-0.385
-0.355
-0.304
-0.247
-0.222
-0.286
-0.352
-0.410
-0.455
-0.466
-0.316
0.392
3.008
13.475
65.013
418.977
3919.380
47201.879
101629.602
121799.773
200215.562
109965.672
103716.719
142664.266
108351.781
113016.758
200102.875
138546.641
102974.016
103712.812
19469.699
14318.686
5397.359
1262.535
235.937
58.093
18.833
6.609
2.066
0.391
-0.177
-0.323
-0.330
-0.285
-0.230
-0.211
-0.274
-0.337
-0.394
-0.443
-0.485
-0.461
-0.132
1.196
6.390
29.264
143.499
798.683
4333.156
16155.949
30800.648
108434.484
103326.516
102330.562
75505.164
29399.684
50858.398
121642.719
104141.133
100764.531
64234.191
6851.885
2340.437
1028.623
338.026
107.068
49.601
27.962
14.606
5.915
1.901
0.328
-0.178
-0.280
-0.262
-0.214
-0.201
-0.255
-0.314
-0.378
-0.421
-0.432
-0.391
-0.141
0.717
3.726
14.832
54.315
188.889
605.882
1684.611
6222.465
31655.244
92412.883
66672.406
15754.009
3691.813
4298.014
14932.066
47297.578
38556.227
10551.545
1693.775
434.650
201.409
125.199
123.967
142.809
118.473
63.594
23.769
7.082
1.750
0.172
-0.183
-0.232
-0.203
-0.187
-0.235
-0.288
-0.334
-0.320
-0.202
0.063
0.544
1.512
4.377
14.314
46.547
137.487
376.595
1378.638
12152.256
101996.617
103831.578
103001.570
36077.848
3203.263
850.697
1524.935
3024.301
2763.277
1121.423
328.626
108.728
97.006
225.646
554.568
890.485
714.823
313.201
93.699
23.266
5.087
0.867
-0.027
-0.192
-0.188
-0.176
-0.216
-0.241
-0.198
0.081
0.766
1.937
3.353
5.095
9.012
23.901
83.946
286.592
791.274
2451.033
26702.178
100407.742
100356.883
100293.531
96556.758
5320.214
498.987
225.900
271.242
261.972
141.105
63.977
52.716
169.808
777.816
2973.243
5706.345
4443.687
1477.076
312.562
58.317
10.992
1.995
0.191
-0.141
-0.177
-0.163
-0.184
-0.128
0.236
1.462
4.837
10.292
16.059
19.156
21.846
42.138
135.463
499.609
1415.067
3005.993
17454.518
100412.094
100130.922
100054.281
57344.055
3783.995
348.920
65.521
38.021
32.767
22.415
19.693
53.851
299.931
2010.798
9549.650
23722.270
16347.443
4097.377
666.553
107.765
17.640
3.170
0.420
-0.091
-0.162
-0.151
-0.131
0.106
1.287
5.903
20.755
50.264
81.445
83.148
61.740
64.803
162.245
553.090
1388.453
2405.506
5221.763
29091.436
78191.742
51820.320
10422.833
1272.446
165.444
26.882
8.544
5.288
4.887
11.063
54.852
338.820
2347.375
12466.537
31632.715
21623.188
5277.440
784.512
121.627
22.017
4.095
0.648
-0.034
-0.146
-0.133
-0.048
0.509
3.451
17.042
72.180
215.547
388.020
370.774
182.693
104.699
155.386
395.020
872.467
1210.666
1365.508
2618.496
4518.731
3494.848
1273.903
273.637
51.671
10.585
2.349
0.919
1.649
7.268
38.864
217.923
1293.045
5763.961
12583.432
8934.921
2696.283
558.604
112.233
23.859
5.307
1.004
0.047
-0.129
-0.117
0.025
0.973
6.205
35.474
173.156
650.363
1448.881
1147.201
485.853
190.200
206.842
412.752
768.010
893.995
679.318
466.300
450.126
329.548
157.288
52.254
14.124
3.153
0.421
-0.049
0.584
4.176
21.821
101.241
435.403
1383.228
2688.905
2632.006
1510.545
586.783
165.761
38.843
8.392
1.623
0.184
-0.101
-0.103
0.069
1.191
7.844
45.608
246.399
1042.586
2201.052
1876.607
729.808
380.741
555.770
814.384
1264.555
1308.039
790.500
302.254
116.504
56.957
27.450
11.020
3.457
0.610
-0.207
-0.329
0.123
2.249
11.328
49.360
200.111
819.110
3213.706
9067.673
10285.701
3458.088
655.938
100.518
16.544
2.959
0.377
-0.062
-0.101
0.044
0.997
6.216
35.413
172.917
649.974
1336.643
1171.908
638.348
1098.344
2344.066
2650.536
1797.389
1453.239
759.962
279.413
78.849
26.461
9.819
3.439
0.864
-0.097
-0.379
-0.393
-0.082
1.336
7.699
40.685
247.536
2303.689
32115.521
101058.148
100786.695
60802.359
3793.046
306.063
34.230
4.845
0.637
-0.022
-0.142
-0.162
-0.178
-0.189
-0.197
-0.201
-0.202
-0.202
-0.199
-0.195
-0.189
-0.181
-0.171
-0.157
-0.143
-0.131
-0.121
-0.113
-0.109
-0.103
-0.103
-0.104
-0.105
-0.113
-0.124
-0.136
-0.146
-0.146
-0.077
0.318
1.950
7.906
24.556
52.139
72.326
56.302
28.855
10.031
3.335
1.198
0.524
-0.190
-0.209
-0.223
-0.233
-0.241
-0.246
-0.250
-0.253
-0.252
-0.247
-0.240
-0.230
-0.215
-0.200
-0.183
-0.167
-0.157
-0.145
-0.137
-0.133
-0.131
-0.136
-0.138
-0.146
-0.159
-0.173
-0.185
-0.164
0.061
1.329
7.889
40.356
173.374
557.693
891.058
606.659
221.203
55.735
15.368
6.814
4.068
-0.230
-0.247
-0.261
-0.272
-0.279
-0.279
-0.279
-0.283
-0.289
-0.296
-0.297
-0.285
-0.265
-0.245
-0.227
-0.211
-0.197
-0.183
-0.173
-0.167
-0.167
-0.168
-0.176
-0.185
-0.202
-0.216
-0.227
-0.166
0.335
3.471
24.613
173.678
1331.416
7036.002
15285.536
8536.635
1623.014
278.556
71.385
41.474
30.663
-0.262
-0.276
-0.278
-0.267
-0.242
-0.216
-0.190
-0.190
-0.221
-0.267
-0.305
-0.322
-0.318
-0.298
-0.275
-0.258
-0.239
-0.224
-0.216
-0.209
-0.206
-0.210
-0.218
-0.232
-0.247
-0.266
-0.270
-0.160
0.679
6.309
52.579
559.620
7041.898
85166.430
100224.688
100470.289
9893.432
1156.774
411.271
398.622
338.642
-0.262
-0.217
-0.125
0.026
0.220
0.427
0.583
0.632
0.454
0.162
-0.104
-0.264
-0.328
-0.339
-0.325
-0.304
-0.285
-0.271
-0.263
-0.257
-0.254
-0.257
-0.266
-0.280
-0.297
-0.315
-0.315
-0.172
0.854
8.195
73.987
832.044
15325.840
100408.250
102002.633
106211.883
28775.346
5546.768
4140.257
8671.265
6427.937
-0.063
0.284
0.862
1.747
2.789
4.148
5.543
5.954
4.594
2.705
1.125
0.189
-0.213
-0.339
-0.362
-0.349
-0.333
-0.323
-0.312
-0.306
-0.304
-0.309
-0.318
-0.336
-0.356
-0.366
-0.358
-0.225
0.806
7.438
60.357
631.878
7945.431
102006.305
119664.477
200044.922
111699.719
62991.031
82136.234
100670.305
100083.688
0.963
2.689
6.087
10.886
16.933
27.177
38.792
42.761
33.128
17.664
7.287
2.096
0.302
-0.234
-0.377
-0.393
-0.386
-0.372
-0.360
-0.355
-0.355
-0.361
-0.376
-0.390
-0.408
-0.403
-0.390
-0.252
0.609
5.386
35.437
257.045
2085.310
16130.125
120754.797
111468.508
102944.672
123212.586
128729.656
101722.094
100153.812
5.287
14.394
34.943
66.354
110.956
185.223
318.412
391.652
295.029
120.060
38.646
9.580
1.972
0.100
-0.333
-0.422
-0.427
-0.420
-0.408
-0.403
-0.404
-0.412
-0.431
-0.445
-0.443
-0.411
-0.362
-0.167
0.810
5.183
25.937
138.305
893.835
9746.777
101819.609
101516.062
101641.594
131588.203
142442.875
102169.930
100175.164
23.482
76.132
223.700
533.932
863.595
1546.421
3656.904
5753.281
3221.972
950.348
198.206
36.563
6.576
0.970
-0.190
-0.417
-0.452
-0.457
-0.453
-0.454
-0.457
-0.469
-0.478
-0.478
-0.450
-0.382
-0.240
0.184
1.944
9.100
40.377
187.548
993.097
6959.171
70429.547
107520.641
103529.797
110068.719
116466.289
101201.219
100123.266
107.765
408.566
1951.541
7559.198
12541.173
15777.949
65098.344
100288.836
51850.062
8026.383
883.699
106.210
15.935
2.335
0.085
-0.363
-0.450
-0.474
-0.492
-0.495
-0.502
-0.517
-0.519
-0.504
-0.434
-0.297
0.011
0.943
5.038
23.505
111.084
547.236
3046.470
20151.816
94995.008
131997.953
73165.812
21061.824
12461.798
31841.975
22989.906
627.703
2400.311
20232.270
100582.336
103634.336
157401.859
114958.070
101306.328
100170.883
46874.926
2742.464
226.473
28.052
4.099
0.436
-0.233
-0.409
-0.483
-0.522
-0.533
-0.544
-0.558
-0.561
-0.520
-0.415
-0.183
0.381
2.345
11.283
61.008
378.868
2537.466
15331.019
99926.180
114392.992
105372.023
102959.898
11042.263
1674.438
1213.912
916.423
6617.807
18172.023
108104.023
102603.039
105742.031
200142.281
196476.766
104157.234
100341.516
86778.648
3782.589
295.398
33.752
4.978
0.832
-0.015
-0.306
-0.448
-0.525
-0.555
-0.573
-0.594
-0.599
-0.552
-0.420
-0.079
0.825
4.336
22.954
145.932
1353.060
15475.452
105811.023
178245.719
200188.062
135048.391
102749.977
9950.921
899.725
179.185
80.506
100529.742
108789.945
200091.812
126395.117
105189.898
147118.000
200106.734
105788.102
100422.688
34890.770
2353.441
215.258
27.941
5.037
1.315
0.381
-0.054
-0.325
-0.469
-0.536
-0.576
-0.615
-0.635
-0.600
-0.459
-0.046
1.338
7.302
39.954
276.845
3149.758
64094.820
102797.664
120023.156
196611.719
200118.766
35506.070
3980.235
476.812
71.091
17.427
100407.688
104557.438
186848.094
200191.000
108222.695
107296.750
95835.297
81367.781
35130.270
5753.443
724.957
98.284
17.030
4.650
2.245
1.215
0.488
-0.004
-0.277
-0.427
-0.528
-0.606
-0.659
-0.653
-0.517
0.015
2.242
13.244
74.476
488.515
4260.740
68047.547
107334.570
106358.430
108511.289
108276.766
10631.171
1202.018
192.835
33.771
6.857
100288.195
101337.062
109758.711
163640.547
111609.867
53207.004
9780.564
4338.143
2296.942
692.668
162.989
33.797
9.984
5.598
4.160
2.880
1.610
0.736
0.210
-0.139
-0.380
-0.551
-0.662
-0.697
-0.571
0.157
3.929
26.056
175.641
1521.137
15041.213
116474.008
200268.094
187183.031
111127.125
40218.129
3469.613
429.643
74.670
15.016
3.005
100235.680
100509.422
101222.977
103116.977
10225.894
3265.421
1033.775
458.249
243.189
101.956
34.955
12.709
8.190
7.880
7.082
5.256
3.620
2.316
1.294
0.540
-0.042
-0.411
-0.632
-0.716
-0.583
0.392
6.031
45.241
403.135
5352.368
100584.508
102964.125
112356.688
126893.391
103477.297
8039.596
989.445
156.762
30.948
6.641
1.184
57470.391
100260.898
78390.617
12777.708
1709.187
393.833
149.121
72.024
38.773
19.199
9.646
6.902
8.407
10.005
9.809
8.240
6.616
5.236
3.599
1.940
0.643
-0.131
-0.526
-0.666
-0.498
0.704
7.531
58.154
570.157
9718.929
100898.195
103260.906
106530.883
105477.711
102311.430
6928.436
558.543
81.892
15.704
3.165
0.352
2804.471
4925.488
3583.101
1173.299
293.556
82.069
30.253
14.991
8.693
5.799
5.193
6.441
9.020
10.920
11.659
11.972
12.402
11.725
8.850
5.042
2.157
0.464
-0.205
-0.339
-0.006
1.393
8.174
52.519
435.747
6008.193
101889.398
108804.148
118018.977
112580.445
99714.867
4688.229
400.176
55.876
9.762
1.660
-0.037
247.448
344.563
286.651
141.596
54.279
19.167
7.984
5.151
5.997
9.894
14.318
16.656
15.665
14.295
15.366
20.899
28.444
32.179
24.921
14.118
5.985
2.086
0.889
1.160
2.365
4.506
11.420
44.920
257.557
1959.425
18300.836
108852.133
119728.719
113660.875
15944.959
1766.886
229.025
36.190
6.235
0.865
-0.209
32.583
41.256
35.575
22.732
10.817
4.991
3.898
8.608
24.921
58.405
100.718
109.234
76.668
43.592
33.655
47.802
81.099
98.850
76.796
40.486
15.340
5.987
4.686
7.994
14.366
21.186
29.109
60.925
208.502
772.608
3059.580
9643.141
15739.281
9733.474
2886.971
558.909
103.770
18.670
3.482
0.320
-0.295
5.118
6.323
5.592
3.777
2.243
2.272
7.775
32.754
144.309
469.428
1024.223
1110.364
604.407
239.701
108.844
119.326
210.615
261.613
200.218
95.460
33.780
15.000
17.780
38.095
78.583
118.049
127.928
158.744
390.753
1212.081
2570.335
3301.808
2787.467
1648.695
613.698
168.621
40.290
8.508
1.508
-0.043
-0.349
0.615
0.752
0.629
0.404
0.683
3.608
21.070
127.918
822.717
4449.573
14943.331
18006.621
6960.856
1556.417
459.935
285.574
378.033
480.599
361.249
158.336
56.489
35.805
62.056
169.697
432.388
726.099
714.570
649.983
1201.367
5426.318
23161.324
27632.975
8786.633
1466.829
280.404
65.563
15.803
3.595
0.454
-0.263
-0.375
-0.220
-0.234
-0.282
-0.195
0.778
6.828
46.925
384.886
3781.499
42442.449
100180.312
100732.195
80460.398
10583.472
3102.085
1021.871
536.125
511.761
346.809
169.656
83.758
95.832
195.162
607.679
1964.523
3898.910
4487.446
5296.485
7689.250
70347.344
102022.055
101587.305
100669.195
7927.462
535.696
60.049
9.790
1.615
-0.046
-0.362
-0.373
-0.362
-0.412
-0.433
-0.229
1.135
9.760
71.733
671.204
9570.993
100140.344
100863.695
106797.609
142469.656
116167.734
48267.496
7649.201
1122.484
373.774
220.863
136.608
158.109
295.696
538.958
1545.859
5700.438
14633.073
34143.652
102766.430
109060.828
126510.641
103594.664
100877.242
100325.914
28355.246
987.362
74.485
8.443
0.975
-0.226
-0.389
-0.360
-0.357
-0.414
-0.434
-0.214
1.255
10.220
73.582
678.497
9600.103
100321.695
103290.484
157404.953
200112.953
118108.078
101466.414
63878.914
3708.687
430.067
153.952
161.161
385.769
872.370
1402.422
2214.207
7603.269
31667.504
109688.086
103185.469
107638.602
200209.109
118079.977
101236.641
100179.820
22972.613
831.361
66.072
7.264
0.594
-0.298
-0.389
-0.346
-0.336
-0.393
-0.417
-0.243
0.927
7.523
48.677
353.469
3285.603
35282.672
105809.219
200132.500
157613.469
106651.477
102816.102
102658.602
8079.742
879.775
238.836
345.785
931.940
2058.508
2609.795
2501.941
5488.538
58075.145
105160.664
102637.547
102936.711
131698.531
146937.406
101896.109
76026.750
4876.933
359.732
34.582
4.247
0.226
-0.351
-0.384
-0.332
-0.318
-0.373
-0.409
-0.302
0.439
4.244
23.392
123.440
731.120
3853.648
14963.666
112702.328
106357.273
112463.109
152027.906
170477.078
26489.709
3698.648
787.062
1408.639
4609.856
8126.225
6245.839
3105.459
3856.001
37186.223
115957.766
118366.164
107182.945
103425.906
39546.219
10863.712
3520.322
619.543
90.854
13.162
1.713
-0.120
-0.388
-0.373
-0.319
-0.295
-0.351
-0.397
-0.363
0.027
1.857
9.476
38.923
153.904
553.561
2189.346
17833.088
109271.758
200313.219
200247.547
118167.172
102000.094
26906.330
2869.728
7805.050
47286.441
97580.156
45759.949
13439.390
10223.284
48101.234
197031.906
200198.234
178212.344
103963.859
7853.587
1092.373
316.608
86.813
19.865
3.875
0.365
-0.321
-0.400
-0.362
-0.303
-0.276
-0.332
-0.393
-0.410
-0.256
0.484
3.334
12.165
39.771
128.490
495.389
3061.860
33114.211
111972.180
107528.875
102696.500
102512.016
100789.289
8451.119
27654.146
100861.695
104672.273
142690.703
122344.547
109976.758
129938.172
108269.859
116710.875
116479.203
26968.801
2456.454
374.552
85.669
23.660
6.255
1.160
-0.127
-0.387
-0.392
-0.345
-0.288
-0.260
-0.320
-0.384
-0.430
-0.402
-0.139
0.851
3.955
13.164
44.124
196.623
1437.269
24736.143
102079.000
102581.250
102975.008
109210.953
108626.805
23079.145
33864.570
102177.914
126238.602
200126.703
124333.586
109261.852
200338.766
115368.469
101775.555
101068.352
20313.287
1621.024
264.405
66.144
17.133
4.359
0.765
-0.185
-0.376
-0.378
-0.328
-0.268
-0.247
-0.311
-0.372
-0.427
-0.454
-0.395
-0.022
1.287
5.584
21.995
105.936
698.162
7473.234
101969.148
102941.891
104169.234
116907.258
65057.754
40792.004
17806.395
60865.770
157500.391
157389.609
108317.508
103627.648
126212.852
128777.688
101524.352
57693.250
6055.004
846.921
210.306
63.969
19.289
5.596
1.362
0.055
-0.291
-0.344
-0.307
-0.250
-0.235
-0.296
-0.356
-0.411
-0.453
-0.448
-0.280
0.394
2.758
11.840
54.375
281.374
1550.644
8589.741
30594.182
41318.832
24647.748
28800.887
22568.340
7527.821
8232.403
40479.945
105281.555
101466.938
100834.102
103015.133
26685.273
12399.266
4679.617
1253.885
391.075
172.446
84.736
36.887
13.943
4.136
0.912
-0.048
-0.273
-0.275
-0.233
-0.220
-0.271
-0.333
-0.386
-0.393
-0.315
-0.089
0.498
2.019
6.916
25.377
98.043
353.163
1010.370
2111.239
3092.985
5202.897
8759.585
7106.591
2777.486
1678.873
7017.166
64011.195
100238.836
100158.875
42729.539
4449.945
1192.473
598.609
392.883
424.503
509.786
384.998
182.876
60.397
15.473
3.538
0.531
-0.126
-0.233
-0.218
-0.202
-0.248
-0.298
-0.300
-0.158
0.259
1.071
2.295
4.270
7.646
16.077
40.224
103.045
235.188
553.841
1970.424
8586.412
18680.574
13140.126
3849.145
909.546
955.963
3558.412
8780.562
8043.297
2782.677
661.607
231.233
281.447
838.335
2837.096
5298.294
4113.962
1376.373
293.921
55.156
10.337
1.810
0.139
-0.179
-0.202
-0.186
-0.222
-0.213
-0.011
0.774
2.667
6.186
10.701
15.776
21.459
26.964
40.136
76.615
166.598
518.231
2863.001
16456.939
42520.742
28793.648
6816.870
1005.986
257.573
321.511
546.371
507.243
267.349
112.812
130.883
575.926
4537.887
28781.529
86776.906
57345.078
10426.358
1273.969
164.421
23.757
3.879
0.505
-0.105
-0.186
-0.170
-0.169
0.007
0.948
4.383
14.582
35.457
58.129
71.424
75.416
73.685
80.413
118.050
209.601
485.731
2286.655
11450.568
28725.443
19673.230
4834.056
774.091
131.688
53.771
55.686
50.784
36.708
39.151
153.826
1226.817
16407.439
100075.844
100060.914
100045.797
51824.312
3491.395
339.456
40.875
6.421
0.913
-0.013
-0.166
-0.145
-0.066
0.544
3.723
18.472
78.558
236.974
435.579
447.675
285.924
202.084
172.397
208.047
285.551
389.389
912.468
3026.093
6223.006
4446.489
1477.477
334.840
64.226
15.831
8.480
7.442
8.622
24.761
156.986
1502.574
21630.377
100095.508
100156.133
100197.758
70537.219
4519.482
409.616
51.754
8.248
1.381
0.083
-0.139
-0.117
0.090
1.510
10.002
63.410
383.861
1861.799
4466.765
3809.051
1245.771
454.928
296.324
341.053
411.200
356.714
342.922
599.050
901.025
715.912
312.653
93.391
23.399
5.592
1.709
1.328
3.419
16.325
101.347
843.993
8824.823
78397.133
100847.312
101310.484
24696.092
2567.257
349.344
57.566
10.621
1.982
0.219
-0.108
-0.088
0.250
2.600
19.195
150.694
1330.051
10298.449
34984.703
25542.594
5059.677
866.732
357.298
383.462
472.616
349.150
201.580
141.894
138.720
110.850
59.003
21.966
6.815
1.520
0.141
0.081
1.534
8.962
51.794
313.835
1940.811
9168.712
22213.912
21445.465
8810.497
2354.747
466.155
85.437
16.014
2.997
0.409
-0.068
-0.073
0.334
3.107
24.441
213.521
2195.042
20688.457
95590.664
60547.480
9471.752
1070.990
322.622
316.860
357.626
269.584
150.455
71.691
37.817
22.396
11.651
4.995
1.520
0.113
-0.330
-0.274
0.622
4.975
25.047
131.268
666.983
3509.202
15492.311
35015.480
26561.705
7374.072
1211.774
176.185
27.542
4.545
0.675
-0.017
-0.072
0.269
2.616
19.146
150.324
1328.372
10291.839
34961.254
25476.238
4931.642
757.060
324.426
293.818
257.911
185.129
108.758
48.821
19.410
7.888
3.269
1.088
0.086
-0.326
-0.451
-0.373
0.194
2.876
15.910
88.064
581.938
5028.918
58964.215
121691.914
113676.867
98795.969
5394.776
433.838
47.408
6.480
0.924
0.026
-0.161
-0.179
-0.193
-0.201
-0.206
-0.207
-0.207
-0.205
-0.203
-0.197
-0.189
-0.177
-0.165
-0.151
-0.135
-0.121
-0.111
-0.101
-0.094
-0.090
-0.086
-0.089
-0.090
-0.098
-0.112
-0.126
-0.136
-0.135
-0.038
0.477
2.779
11.914
40.312
93.749
131.723
101.080
47.042
15.555
4.580
1.467
0.556
-0.208
-0.223
-0.232
-0.239
-0.243
-0.248
-0.251
-0.254
-0.253
-0.246
-0.237
-0.225
-0.211
-0.192
-0.173
-0.155
-0.143
-0.130
-0.124
-0.118
-0.115
-0.114
-0.119
-0.129
-0.145
-0.160
-0.173
-0.140
0.156
1.930
11.908
67.342
354.887
1330.014
2198.762
1450.005
420.282
90.483
21.849
7.707
4.091
-0.244
-0.258
-0.268
-0.277
-0.283
-0.287
-0.286
-0.287
-0.290
-0.293
-0.291
-0.280
-0.261
-0.237
-0.217
-0.196
-0.178
-0.165
-0.157
-0.150
-0.146
-0.145
-0.154
-0.165
-0.183
-0.200
-0.210
-0.125
0.570
5.234
40.398
355.261
3706.735
31424.350
85135.977
38991.969
4931.314
539.932
96.950
44.166
28.412
-0.275
-0.281
-0.278
-0.264
-0.246
-0.238
-0.228
-0.234
-0.257
-0.283
-0.316
-0.327
-0.317
-0.289
-0.263
-0.242
-0.223
-0.204
-0.193
-0.184
-0.184
-0.185
-0.193
-0.208
-0.226
-0.248
-0.252
-0.107
1.051
10.048
94.308
1332.687
31433.113
100099.047
100333.266
100765.367
49315.734
2449.413
491.903
389.840
297.179
-0.254
-0.184
-0.053
0.094
0.232
0.320
0.378
0.329
0.177
-0.025
-0.195
-0.309
-0.347
-0.342
-0.315
-0.290
-0.269
-0.250
-0.236
-0.228
-0.226
-0.229
-0.236
-0.253
-0.274
-0.294
-0.293
-0.113
1.298
13.016
133.786
2209.931
85197.008
100662.516
103771.344
113629.867
117988.078
11914.388
4379.492
6667.149
5358.174
0.028
0.523
1.346
2.230
3.004
3.500
3.840
3.552
2.724
1.510
0.527
-0.037
-0.291
-0.365
-0.368
-0.340
-0.319
-0.301
-0.286
-0.276
-0.276
-0.279
-0.286
-0.304
-0.326
-0.342
-0.345
-0.168
1.210
10.973
106.403
1483.725
35307.922
103777.555
151811.969
200045.609
160796.594
106067.586
69139.055
101108.477
100120.641
1.366
4.024
8.572
14.081
18.680
20.832
23.755
23.348
17.420
9.755
3.970
1.087
0.021
-0.318
-0.393
-0.390
-0.368
-0.350
-0.336
-0.327
-0.328
-0.329
-0.339
-0.359
-0.382
-0.392
-0.396
-0.237
0.850
7.501
57.565
493.152
5697.879
58370.879
200119.625
154267.250
107231.438
119260.773
186790.266
103216.320
100225.641
6.823
20.325
51.116
90.840
119.472
128.520
154.936
156.467
115.800
55.365
18.568
5.178
1.059
-0.108
-0.386
-0.429
-0.416
-0.401
-0.389
-0.379
-0.379
-0.381
-0.392
-0.418
-0.437
-0.438
-0.423
-0.238
0.819
6.064
33.823
208.909
1568.224
24053.836
104770.078
103561.453
102207.688
125765.969
200072.203
104102.312
100275.289
28.037
101.392
324.809
748.698
1007.064
979.913
1121.794
1335.929
835.009
314.749
83.060
18.448
3.458
0.345
-0.328
-0.462
-0.471
-0.453
-0.440
-0.432
-0.429
-0.432
-0.448
-0.471
-0.483
-0.475
-0.414
-0.086
1.492
8.949
45.532
266.816
1844.727
16266.833
128918.781
131801.656
110967.727
109457.266
142644.688
102198.352
100190.992
109.482
517.033
2642.387
10169.356
15850.276
10173.819
9292.436
11713.362
6255.039
1600.495
293.118
48.600
8.036
1.093
-0.231
-0.482
-0.511
-0.498
-0.487
-0.480
-0.476
-0.483
-0.502
-0.521
-0.521
-0.496
-0.347
0.327
3.419
18.239
100.953
723.023
7230.883
102266.195
116696.055
196612.344
200211.328
59291.285
14302.859
23638.953
16960.615
457.912
2610.713
29476.830
101456.195
102251.422
107363.578
58218.727
79712.570
34993.988
5720.735
713.888
93.725
14.008
1.893
-0.115
-0.481
-0.541
-0.538
-0.526
-0.522
-0.523
-0.535
-0.554
-0.564
-0.557
-0.492
-0.204
1.106
7.307
40.387
241.099
1818.219
25954.105
104103.719
104106.562
104536.992
104751.633
44943.746
2931.273
1171.111
799.307
2650.957
11238.114
103199.094
102146.680
102618.086
111020.016
178245.938
105278.219
63853.340
8780.151
952.513
112.993
16.652
2.333
-0.040
-0.474
-0.559
-0.570
-0.565
-0.560
-0.563
-0.584
-0.606
-0.611
-0.592
-0.475
0.036
2.370
13.879
80.558
524.736
4179.512
40129.625
138595.000
124080.367
105760.945
101236.078
42780.273
2157.632
249.591
85.074
26663.646
74933.500
135043.891
107303.727
102128.531
106056.531
131698.250
70867.609
29138.736
4867.118
624.055
89.048
13.552
2.052
-0.020
-0.430
-0.540
-0.579
-0.597
-0.600
-0.606
-0.630
-0.652
-0.658
-0.627
-0.426
0.451
4.488
24.435
138.452
967.122
8775.749
78012.219
200342.719
200439.375
116804.625
101886.602
12761.980
1018.438
116.746
22.536
100397.898
105734.141
200084.062
134990.516
102917.922
101789.625
92028.344
11804.361
5123.376
1307.364
245.897
44.596
7.736
1.395
0.043
-0.308
-0.465
-0.550
-0.595
-0.620
-0.642
-0.675
-0.699
-0.706
-0.653
-0.314
1.277
8.772
46.968
248.481
1449.649
9841.294
74104.336
110422.938
132424.312
51634.199
13360.755
2136.547
313.463
51.959
9.943
100174.273
101399.914
112486.781
153771.312
103583.836
78660.906
10251.988
1915.921
744.740
260.575
69.660
16.151
3.841
0.949
0.223
-0.056
-0.283
-0.425
-0.529
-0.601
-0.659
-0.707
-0.737
-0.748
-0.665
-0.113
2.740
18.178
108.981
725.706
4683.717
23278.881
53512.719
61531.047
31405.555
8050.415
1852.506
421.623
97.339
21.021
4.441
100066.906
100273.445
101128.781
27507.342
7731.031
3474.684
1074.810
305.579
125.050
51.461
17.894
5.464
1.841
0.952
0.615
0.335
0.083
-0.130
-0.329
-0.497
-0.624
-0.718
-0.771
-0.784
-0.646
0.191
4.743
31.531
235.866
2056.222
22612.846
104220.875
109369.789
109446.703
21279.953
3126.469
597.707
141.109
36.466
8.945
1.856
12473.409
26137.555
16478.754
4059.660
965.185
346.212
144.337
62.455
28.135
13.121
5.381
2.332
1.385
1.211
1.091
0.896
0.703
0.464
0.168
-0.180
-0.484
-0.676
-0.773
-0.782
-0.568
0.622
6.770
45.012
340.189
3596.111
52137.512
134979.609
196761.438
157874.219
45725.500
3690.961
456.911
82.949
18.896
4.329
0.673
1107.557
1872.657
1398.053
539.763
169.630
64.116
30.951
17.222
9.742
5.785
4.186
3.355
2.797
2.341
1.997
1.960
2.040
1.943
1.391
0.613
-0.093
-0.504
-0.679
-0.649
-0.270
1.370
9.101
52.484
357.119
3327.338
42497.922
200114.109
200127.047
200145.922
56447.074
4631.989
463.356
69.684
12.711
2.410
0.157
123.680
169.580
142.892
77.688
34.764
15.951
9.812
7.916
9.030
13.035
18.353
19.254
14.398
8.746
5.328
4.787
5.499
5.734
4.570
2.548
0.899
-0.005
-0.259
-0.004
0.869
3.513
14.512
66.635
349.249
2366.044
23315.363
124263.719
147128.203
121701.320
46229.973
3775.793
384.425
52.535
9.129
1.443
-0.094
18.176
22.778
19.856
13.114
7.263
4.706
5.643
12.423
35.978
88.979
154.211
164.800
108.338
47.587
20.294
13.140
14.367
14.993
12.204
6.911
3.001
1.166
1.108
2.558
5.381
10.866
31.669
133.488
670.872
3054.977
11351.453
52672.949
104480.023
80298.172
14272.979
1631.035
206.813
32.249
5.450
0.718
-0.228
2.748
3.442
3.166
2.263
1.732
2.990
11.006
50.354
227.135
823.432
2007.194
2172.069
1111.172
331.735
90.491
37.931
32.053
32.903
25.024
14.325
6.576
3.769
5.270
11.211
22.590
38.724
78.828
311.251
1857.348
10078.858
28050.277
27356.195
16404.883
7996.880
2253.917
437.495
78.771
14.739
2.688
0.174
-0.318
0.185
0.242
0.177
0.187
0.965
5.339
31.088
202.285
1601.204
11402.600
46879.434
57382.379
18014.809
2661.951
443.992
116.876
63.115
53.201
38.510
22.253
11.223
9.575
16.554
39.230
84.966
143.959
239.285
626.276
3406.194
23201.305
78982.398
73014.594
18576.629
3006.131
600.170
128.597
29.230
6.245
1.010
-0.169
-0.368
-0.316
-0.354
-0.367
-0.112
1.483
10.696
74.243
677.104
9580.345
100088.508
100171.055
100378.242
100857.992
19111.424
2017.440
451.078
142.903
67.559
43.171
24.741
17.799
22.646
43.725
106.299
260.403
543.962
1198.177
2439.094
6504.469
61770.879
135098.344
128814.516
107456.406
7571.881
608.406
81.031
14.465
2.765
0.200
-0.329
-0.380
-0.389
-0.441
-0.429
-0.036
2.152
15.617
116.629
1310.590
28819.297
100311.305
100667.398
102243.609
108128.961
85340.172
11305.809
2385.550
417.331
99.310
42.746
27.727
32.354
54.425
96.646
224.495
643.765
2117.127
10107.808
32316.623
39416.223
112526.328
108237.992
105924.555
102051.617
21140.039
909.213
78.514
10.761
1.524
-0.108
-0.384
-0.373
-0.374
-0.428
-0.411
0.023
2.431
16.390
117.798
1255.622
26345.139
100737.922
101902.594
110126.039
170640.297
163634.203
80581.516
10752.346
1225.889
198.059
55.716
42.704
69.198
122.318
180.302
331.397
1091.164
7569.236
97166.008
100780.258
106183.469
187288.922
107652.312
101349.719
100431.414
16999.877
790.991
63.740
7.860
0.873
-0.248
-0.398
-0.359
-0.355
-0.410
-0.403
-0.048
2.042
13.172
83.037
672.091
7707.431
101059.023
102910.133
122449.805
200488.266
115632.344
102539.773
25559.180
2831.995
500.034
131.395
105.632
187.024
288.314
345.845
455.478
1538.643
16187.210
102371.445
102660.461
102979.281
125899.703
115112.844
101076.812
60645.613
4090.158
317.955
34.718
4.666
0.351
-0.332
-0.398
-0.347
-0.333
-0.388
-0.401
-0.153
1.271
8.058
44.379
250.834
1457.517
8785.627
33827.348
50504.078
112780.820
109537.578
129117.719
54896.070
15166.549
2382.457
439.667
363.745
760.138
1159.256
1082.962
1053.275
2892.064
22173.623
147061.438
163633.625
120013.484
104738.258
17235.623
8578.876
2951.648
537.691
82.461
13.348
1.886
-0.079
-0.392
-0.390
-0.335
-0.312
-0.368
-0.403
-0.286
0.507
4.067
19.328
78.912
304.640
960.175
2320.200
6070.935
26631.170
126199.492
120690.703
104756.883
100895.656
15195.208
1428.357
1221.484
3665.586
5939.691
6097.633
7840.049
14323.328
105213.453
126609.109
200199.531
200255.391
48079.957
4900.057
935.923
306.134
89.987
21.167
4.315
0.493
-0.301
-0.415
-0.378
-0.321
-0.295
-0.355
-0.403
-0.374
-0.016
1.543
7.435
26.618
79.962
203.042
515.132
2002.362
18533.734
108299.844
110075.227
104861.500
101517.141
52509.621
2977.494
2769.318
10135.660
21631.670
56511.723
103304.727
124187.383
132217.406
105623.766
106797.164
106962.867
81717.602
4543.989
776.260
180.228
43.434
10.375
2.002
0.041
-0.371
-0.406
-0.364
-0.308
-0.280
-0.342
-0.400
-0.423
-0.300
0.324
2.446
8.891
27.007
78.004
281.696
1711.055
19150.711
126405.148
142686.297
118244.469
103915.391
44123.566
3510.291
3305.652
12167.828
49558.199
109642.945
103369.195
121992.789
200172.031
116700.195
101923.953
102382.172
74110.758
5566.606
1246.360
272.780
53.240
11.149
2.033
0.065
-0.342
-0.388
-0.348
-0.287
-0.267
-0.331
-0.390
-0.432
-0.407
-0.174
0.699
3.472
12.210
44.111
209.378
1384.300
12520.502
99792.805
178199.375
129029.398
105866.906
13871.885
2821.659
2145.101
6809.593
76626.961
103834.359
101600.781
106419.953
200080.328
134992.422
102149.992
102522.648
20848.422
4617.795
1320.857
304.627
62.560
13.783
3.044
0.422
-0.233
-0.350
-0.324
-0.267
-0.253
-0.313
-0.371
-0.414
-0.407
-0.259
0.234
1.768
6.626
25.893
126.372
755.068
4930.321
22763.012
45102.578
35465.625
11571.493
3468.673
1652.174
1043.124
2702.095
39629.832
100850.977
100446.984
101100.750
106789.789
45829.277
36335.980
13888.173
4302.589
2297.576
889.369
272.826
85.748
25.900
7.100
1.562
0.071
-0.262
-0.288
-0.248
-0.233
-0.287
-0.339
-0.358
-0.261
0.048
0.754
2.241
5.468
15.479
60.597
279.653
1233.697
3664.395
5831.204
4030.960
1896.392
1204.038
841.823
512.263
880.250
6966.237
78236.672
100103.625
100179.828
52391.145
5775.389
2119.886
1452.811
1431.366
1427.380
1304.841
898.964
368.389
101.847
25.050
5.397
0.856
-0.084
-0.236
-0.231
-0.213
-0.260
-0.286
-0.182
0.237
1.268
3.425
7.171
12.902
21.035
36.981
86.485
250.078
548.069
740.215
761.631
920.422
1224.223
962.403
466.124
299.965
941.330
4120.685
10437.791
9570.285
3283.435
782.907
458.361
905.678
2564.650
8892.212
18328.100
12581.131
3512.018
583.490
95.250
16.203
2.726
0.252
-0.167
-0.211
-0.196
-0.222
-0.145
0.327
1.914
6.165
15.065
31.030
52.469
81.212
93.745
89.287
102.868
142.563
209.436
412.773
1084.776
1762.588
1401.280
602.181
186.099
151.709
323.118
580.572
544.246
295.641
165.738
349.543
1702.823
14665.068
100973.688
100458.188
100151.148
42442.508
3219.250
315.306
37.573
5.713
0.782
-0.063
-0.193
-0.177
-0.146
0.217
1.917
8.988
32.212
88.524
171.926
267.029
392.972
423.735
324.575
292.479
299.028
254.053
343.121
798.018
1383.414
1103.464
473.192
135.075
47.058
43.262
56.682
54.725
46.087
77.408
360.339
3571.288
78719.281
100607.891
100351.930
100172.523
100090.438
11420.850
675.796
69.652
9.512
1.419
0.052
-0.165
-0.141
0.012
1.081
6.919
39.406
206.290
851.769
1839.846
1946.779
1708.423
1654.937
1150.921
1249.683
1533.428
890.090
392.232
395.451
550.600
439.934
211.544
66.426
20.351
9.061
7.679
8.497
13.445
48.533
317.271
3924.894
100276.586
100396.375
100588.250
100756.414
100552.109
15153.399
832.820
86.266
12.793
2.119
0.216
-0.127
-0.099
0.265
2.806
20.702
162.935
1451.055
11386.277
43633.047
32360.320
8586.709
3997.397
2611.750
3907.375
5440.984
2893.769
708.328
208.424
155.283
122.800
65.529
24.496
7.558
2.426
1.205
1.729
5.790
29.231
199.548
2081.387
35120.273
101330.258
104870.727
109579.258
106232.438
7933.523
807.967
109.198
17.905
3.103
0.406
-0.084
-0.055
0.518
4.981
43.071
478.974
7727.529
100046.586
100225.844
100951.242
56641.207
5975.564
2947.428
4958.998
7841.463
4089.141
847.149
153.090
52.995
31.377
17.142
7.217
2.256
0.380
-0.091
0.272
2.714
15.393
88.600
646.369
5278.958
38997.191
148333.219
157591.656
82048.391
12912.665
1485.194
181.985
27.757
4.712
0.674
-0.029
-0.034
0.646
5.909
55.409
701.561
15262.989
100031.078
100135.844
100471.094
101116.062
5911.014
1593.414
2308.505
3473.155
1883.463
460.567
93.961
22.850
8.995
4.191
1.649
0.297
-0.275
-0.428
-0.187
1.227
7.951
44.980
282.852
2257.036
25659.977
104544.930
106590.148
105811.938
40492.582
3134.450
324.323
42.294
6.387
0.941
0.024
-0.038
0.535
4.962
40.233
443.147
7026.781
100014.375
100052.266
100147.078
48726.449
2990.833
591.858
572.879
700.016
436.032
154.042
41.118
10.647
3.222
1.014
0.106
-0.293
-0.457
-0.495
-0.330
0.541
4.803
28.861
199.860
1897.141
22961.068
114050.781
195789.531
200126.625
61387.953
4943.429
458.663
54.953
7.805
1.150
0.059
-0.175
-0.188
-0.199
-0.207
-0.212
-0.212
-0.211
-0.208
-0.202
-0.195
-0.185
-0.173
-0.159
-0.143
-0.125
-0.110
-0.097
-0.089
-0.078
-0.077
-0.072
-0.074
-0.079
-0.091
-0.105
-0.115
-0.130
-0.129
-0.036
0.480
2.782
11.912
40.298
93.721
131.626
100.939
46.875
15.380
4.443
1.301
0.430
-0.215
-0.229
-0.239
-0.245
-0.247
-0.247
-0.246
-0.248
-0.247
-0.242
-0.231
-0.218
-0.203
-0.181
-0.160
-0.141
-0.128
-0.114
-0.106
-0.098
-0.098
-0.100
-0.106
-0.115
-0.132
-0.150
-0.163
-0.132
0.161
1.933
11.897
67.303
354.828
1329.869
2198.177
1449.075
451.569
89.325
20.548
6.354
2.951
-0.250
-0.263
-0.272
-0.277
-0.275
-0.274
-0.273
-0.277
-0.283
-0.286
-0.281
-0.268
-0.251
-0.227
-0.202
-0.181
-0.161
-0.147
-0.138
-0.128
-0.128
-0.128
-0.134
-0.148
-0.167
-0.186
-0.198
-0.116
0.574
5.231
40.376
355.111
3706.472
31423.506
85131.789
38984.016
4921.650
530.858
86.284
31.571
17.897
-0.276
-0.272
-0.254
-0.231
-0.215
-0.213
-0.227
-0.250
-0.278
-0.300
-0.316
-0.319
-0.305
-0.277
-0.248
-0.224
-0.201
-0.186
-0.171
-0.162
-0.160
-0.163
-0.170
-0.185
-0.206
-0.229
-0.237
-0.097
1.055
10.036
94.249
1332.147
31430.549
100087.719
100291.641
100618.359
49192.398
2319.858
380.724
205.981
142.805
-0.222
-0.104
0.082
0.273
0.359
0.332
0.231
0.089
-0.055
-0.176
-0.273
-0.331
-0.350
-0.331
-0.299
-0.270
-0.249
-0.227
-0.211
-0.201
-0.196
-0.200
-0.210
-0.230
-0.252
-0.277
-0.279
-0.106
1.293
12.961
133.496
2208.229
85185.727
100537.359
102962.695
110423.539
113657.727
9798.974
2273.462
2090.876
1479.405
0.181
0.953
2.150
3.366
3.809
3.403
2.686
1.982
1.263
0.561
0.074
-0.208
-0.343
-0.376
-0.357
-0.325
-0.298
-0.276
-0.259
-0.247
-0.241
-0.242
-0.254
-0.280
-0.306
-0.327
-0.334
-0.165
1.198
10.867
105.799
1479.368
35243.855
102970.117
138426.109
200034.078
160632.484
103243.320
19044.297
29214.141
20781.430
2.116
6.288
14.515
23.686
25.649
21.109
15.432
11.316
7.313
4.043
1.585
0.332
-0.201
-0.374
-0.403
-0.383
-0.352
-0.328
-0.308
-0.292
-0.285
-0.287
-0.304
-0.329
-0.358
-0.375
-0.389
-0.244
0.824
7.422
56.734
485.613
5543.252
53884.977
200132.078
160648.141
106790.195
104640.609
111476.836
102536.953
100198.656
9.798
34.395
94.893
174.888
197.154
134.182
83.248
56.844
36.900
18.555
7.046
2.072
0.254
-0.300
-0.427
-0.434
-0.402
-0.376
-0.357
-0.341
-0.334
-0.335
-0.351
-0.378
-0.408
-0.425
-0.428
-0.271
0.707
5.764
32.954
202.876
1462.196
17476.162
104989.492
103772.414
101794.859
105209.328
162660.094
103221.930
100227.047
36.825
166.099
634.817
1494.000
1719.718
972.767
439.182
279.508
178.981
76.648
24.968
6.868
1.360
-0.094
-0.421
-0.477
-0.456
-0.430
-0.410
-0.392
-0.386
-0.386
-0.403
-0.432
-0.466
-0.478
-0.444
-0.193
1.189
7.778
43.676
272.791
2046.770
16441.627
138627.344
142593.719
113902.547
104045.328
47642.332
77619.000
54248.305
117.714
682.952
3893.412
13809.042
17122.027
7453.529
2365.266
1307.157
712.434
264.519
70.448
16.636
3.236
0.257
-0.394
-0.510
-0.502
-0.476
-0.459
-0.443
-0.437
-0.442
-0.459
-0.487
-0.511
-0.517
-0.430
0.041
2.432
14.348
88.568
732.842
9027.067
101658.938
112684.531
163716.750
196602.672
46975.270
7490.020
5455.675
3781.474
314.912
2098.829
19190.822
113120.688
143585.344
74503.438
12042.142
4291.357
2131.393
635.734
146.517
27.657
5.120
0.554
-0.371
-0.543
-0.553
-0.525
-0.507
-0.494
-0.492
-0.500
-0.515
-0.540
-0.559
-0.545
-0.382
0.456
4.488
25.420
159.026
1536.515
32073.520
101056.273
102140.695
103807.047
104088.859
65613.852
3090.636
652.487
350.244
846.098
5238.334
77322.594
131701.875
135240.484
109483.188
50873.879
7310.587
2980.484
849.527
178.175
33.028
6.087
0.715
-0.382
-0.586
-0.597
-0.568
-0.545
-0.536
-0.542
-0.555
-0.573
-0.594
-0.601
-0.560
-0.249
1.176
7.623
39.756
228.481
1865.796
33216.129
103338.539
104576.188
104357.234
102263.016
64231.047
2547.811
252.617
61.771
3164.162
10392.331
105072.141
107542.789
107452.570
103096.445
80397.195
6296.521
2009.137
611.149
132.379
26.756
4.931
0.466
-0.445
-0.621
-0.638
-0.613
-0.593
-0.584
-0.590
-0.606
-0.625
-0.643
-0.642
-0.537
0.004
2.382
12.719
57.875
294.134
1679.966
13179.936
107891.547
109409.680
108177.477
103790.812
17293.984
1282.804
145.399
24.944
10689.241
24397.998
56334.848
103944.961
101400.180
100726.320
29423.203
2872.415
741.379
240.698
67.013
15.101
3.040
0.126
-0.513
-0.648
-0.665
-0.650
-0.635
-0.628
-0.635
-0.656
-0.673
-0.690
-0.669
-0.463
0.575
5.099
24.244
102.069
422.897
1594.803
5719.772
18434.621
50935.949
58135.375
17783.230
3116.408
451.247
73.619
13.142
15021.908
35606.457
25405.199
36140.367
58124.160
26337.633
4660.314
829.228
234.751
84.216
26.271
7.115
1.327
-0.195
-0.562
-0.651
-0.673
-0.675
-0.675
-0.678
-0.689
-0.709
-0.723
-0.735
-0.682
-0.275
1.704
10.987
56.238
272.612
1176.760
3602.358
6615.431
7296.397
6489.943
4826.243
2206.586
657.220
154.764
32.889
6.619
7387.570
15070.295
10214.377
4555.720
3220.381
1863.264
686.108
222.593
86.014
33.296
11.536
3.104
0.441
-0.349
-0.555
-0.615
-0.642
-0.665
-0.684
-0.708
-0.734
-0.759
-0.769
-0.776
-0.665
0.034
3.495
21.478
125.003
784.339
4757.630
22293.326
45950.844
28457.822
8413.959
2253.436
719.842
215.056
58.976
14.579
3.105
1726.493
2767.706
2090.427
899.012
430.784
256.837
158.405
95.743
48.247
19.720
6.643
1.910
0.307
-0.237
-0.425
-0.494
-0.536
-0.566
-0.614
-0.683
-0.748
-0.792
-0.813
-0.795
-0.583
0.532
6.020
35.886
242.626
2077.886
23814.967
118128.484
132240.812
117666.500
56426.230
4728.884
663.794
133.384
30.634
7.191
1.368
276.252
415.511
328.793
175.217
96.365
74.285
68.138
51.118
30.040
13.775
6.345
3.453
1.874
0.782
0.166
-0.112
-0.217
-0.264
-0.377
-0.533
-0.694
-0.792
-0.824
-0.755
-0.337
1.523
10.286
56.567
379.964
4345.417
99163.648
110726.609
118367.000
110266.125
102910.555
11203.503
821.056
111.786
20.761
4.202
0.556
46.898
60.124
52.931
35.824
26.070
27.350
28.844
25.871
19.947
17.564
19.228
18.416
12.930
6.799
2.769
1.153
0.652
0.486
0.250
-0.141
-0.493
-0.697
-0.710
-0.499
0.354
3.886
21.460
114.455
666.479
5227.312
103362.547
104738.297
104773.023
102790.281
101003.148
11690.758
709.451
86.573
14.006
2.479
0.132
8.109
10.322
9.571
8.094
7.576
9.877
13.291
19.682
39.753
87.632
147.035
155.315
101.036
42.541
15.100
5.552
2.899
2.169
1.473
0.655
-0.064
-0.368
-0.257
0.405
2.302
9.593
52.209
338.459
2521.254
15405.630
68690.102
135305.891
109370.617
101742.883
70775.617
4202.925
391.377
51.315
8.508
1.252
-0.118
1.174
1.576
1.625
1.644
2.565
5.374
14.798
53.607
220.812
775.469
1730.035
2013.808
1029.273
301.097
72.914
19.623
8.028
4.996
3.497
1.837
0.687
0.354
0.944
2.959
7.512
22.113
108.421
912.681
10530.080
100590.422
103535.805
120038.891
117492.984
33654.309
6698.601
954.888
136.192
23.038
4.057
0.429
-0.271
-0.130
-0.095
-0.044
0.322
1.863
8.131
36.445
204.313
1407.379
9605.293
38491.309
46919.141
14970.454
2388.489
330.899
66.100
20.193
9.419
5.498
3.023
1.722
1.849
3.852
9.446
21.483
50.525
187.034
1478.848
21865.760
101264.883
103804.922
105650.188
103749.680
10607.518
1273.422
228.626
46.811
9.432
1.590
-0.037
-0.355
-0.382
-0.412
-0.336
0.238
2.879
15.120
86.249
680.303
8189.804
100397.344
100533.555
100445.477
100329.961
16635.791
1305.971
200.509
51.036
17.004
7.721
4.279
3.465
4.843
9.834
23.279
55.018
144.764
398.863
1593.934
14919.338
108770.766
148579.828
167877.938
113495.219
7736.382
753.836
112.247
21.495
4.285
0.521
-0.274
-0.383
-0.408
-0.448
-0.341
0.434
4.131
22.801
143.104
1368.092
24492.166
102368.445
103306.406
102360.938
101640.531
58944.883
3393.211
573.591
131.836
34.119
11.675
6.507
6.986
11.022
20.325
46.203
132.179
488.857
1730.172
4347.583
8855.021
53576.496
178532.328
163637.812
89597.945
6240.866
587.038
80.363
14.174
2.471
0.079
-0.361
-0.381
-0.389
-0.431
-0.319
0.492
4.563
26.441
166.431
1516.423
23935.635
109591.922
115147.352
109210.320
105972.102
58905.082
6376.320
1427.051
313.958
74.487
22.409
13.133
16.322
24.404
37.935
80.034
287.623
1425.062
8248.783
26515.418
28398.129
33002.285
105398.938
104006.211
55553.508
4444.374
398.893
54.924
9.320
1.414
-0.133
-0.389
-0.371
-0.369
-0.418
-0.334
0.389
4.014
23.472
145.555
1081.939
10244.982
116411.570
129064.180
115695.352
111125.148
28110.572
10341.356
2923.962
746.957
206.902
59.470
33.051
44.116
62.670
83.715
157.106
561.546
3168.473
19831.768
72673.008
72186.070
23343.512
28221.609
32046.383
9583.168
1315.527
172.556
28.131
4.925
0.577
-0.280
-0.401
-0.360
-0.345
-0.399
-0.363
0.128
2.725
16.025
92.343
567.811
3455.614
15584.987
41389.441
38478.078
18688.123
14694.702
12627.915
8656.434
3373.204
859.745
179.273
91.915
139.453
214.498
294.377
519.347
1873.088
11551.352
54937.480
98755.234
65055.902
16023.827
4140.952
2438.935
995.848
265.312
52.787
10.964
2.056
0.027
-0.377
-0.399
-0.347
-0.325
-0.381
-0.391
-0.110
1.440
8.780
44.281
209.370
906.557
2868.897
4954.926
4728.270
6360.244
19301.984
64172.129
81486.602
24639.889
3697.949
507.730
234.183
411.028
784.374
1752.872
3437.385
10051.344
101842.688
103840.586
109946.664
109804.883
25066.111
3616.282
984.048
295.874
80.739
19.959
4.499
0.663
-0.249
-0.415
-0.392
-0.334
-0.312
-0.368
-0.403
-0.292
0.429
3.622
16.886
65.691
229.977
588.752
1199.800
2842.013
14392.893
91212.445
196923.328
138621.203
92514.125
8756.263
974.606
424.697
937.993
3176.095
15579.560
53066.023
68539.180
111615.742
102430.336
102874.891
108578.094
87315.039
15378.509
3467.519
621.460
105.706
19.296
3.495
0.288
-0.332
-0.411
-0.377
-0.321
-0.298
-0.358
-0.407
-0.390
-0.083
1.250
6.105
22.758
72.996
229.615
779.674
4546.932
55759.457
135273.922
200201.156
200100.297
104255.641
9331.854
1062.620
503.056
1473.975
11316.040
100708.930
101192.125
119741.336
196522.844
106837.211
105140.320
131826.500
160008.594
66072.266
11594.389
1400.735
181.289
26.685
4.384
0.445
-0.290
-0.392
-0.361
-0.304
-0.282
-0.347
-0.399
-0.411
-0.283
0.293
2.338
9.155
32.821
119.166
596.583
5303.025
97996.039
109730.969
138501.172
151863.062
64859.453
5423.337
756.157
413.392
1666.053
22062.627
100387.508
100613.914
105755.352
196496.766
112027.211
106514.344
147013.781
115042.453
97526.781
15083.525
1763.475
213.150
32.803
5.774
0.871
-0.162
-0.357
-0.339
-0.280
-0.267
-0.328
-0.370
-0.370
-0.235
0.233
1.520
5.112
16.416
62.103
326.200
2887.500
38812.621
101433.133
103809.922
104488.625
21905.395
2183.742
415.675
257.509
1033.199
12610.517
100143.781
100203.648
101048.148
106268.523
31479.670
32131.781
27182.678
44908.449
29601.168
7163.357
1118.970
201.128
43.360
10.062
2.099
0.156
-0.270
-0.300
-0.261
-0.246
-0.296
-0.317
-0.232
0.148
1.126
3.133
6.814
14.324
35.314
134.684
809.955
5790.544
26278.535
47246.348
20099.018
3805.085
670.339
205.627
139.458
415.941
3007.886
21617.504
86772.797
70545.266
16918.268
3417.924
2796.103
5436.380
9461.534
8237.626
3764.750
1464.795
478.844
121.977
28.986
6.147
0.992
-0.076
-0.246
-0.240
-0.223
-0.260
-0.218
0.112
1.161
3.907
9.923
21.104
37.435
59.489
91.055
213.455
708.885
1908.852
2601.682
1573.437
586.809
245.411
136.138
88.130
126.429
484.179
1863.023
4101.463
3800.683
1573.878
691.409
1547.950
6454.557
17371.529
23665.477
25893.842
15746.284
3907.207
686.099
103.849
17.630
2.833
0.282
-0.173
-0.220
-0.203
-0.204
-0.011
0.899
3.940
12.582
33.220
79.530
177.608
320.587
367.500
302.689
270.021
327.099
323.311
242.596
184.616
169.660
128.052
73.689
50.510
83.205
200.997
336.568
322.542
210.614
323.815
1656.522
9350.184
37994.434
119725.906
105748.188
100977.258
51956.254
3799.299
340.406
40.580
6.193
0.857
-0.065
-0.200
-0.178
-0.107
0.454
3.084
13.678
52.181
156.258
393.016
1057.809
2440.527
3060.089
1891.736
1372.199
1456.015
818.227
292.963
141.292
128.628
104.390
57.743
26.160
19.759
27.916
37.898
40.401
54.715
192.936
1130.271
7578.523
105962.180
108796.984
103064.992
100712.602
100212.297
13691.950
734.723
75.903
10.527
1.526
0.083
-0.168
-0.140
0.079
1.555
9.956
56.922
328.827
1452.417
3833.105
7073.149
17208.188
24146.750
11585.424
12149.556
20962.818
8545.666
1476.049
246.615
89.236
55.920
31.619
13.539
6.294
4.760
5.793
8.246
21.411
97.254
569.596
5476.178
102094.594
102098.023
101859.547
101928.625
101318.117
18388.373
1009.085
101.369
15.240
2.484
0.261
-0.119
-0.092
0.372
3.698
27.100
234.605
2634.745
28448.275
101489.680
108034.656
76073.742
98145.336
40193.375
100018.805
100506.117
67775.469
5850.795
497.945
72.688
27.134
13.315
5.581
2.048
0.826
0.768
2.260
9.288
46.015
268.816
2414.434
43178.367
103771.469
118075.453
142472.734
123744.352
12187.935
1216.582
152.747
23.649
3.878
0.520
-0.067
-0.038
0.700
6.399
56.112
762.038
16898.465
100177.930
101482.391
111398.438
163568.234
102138.523
44369.785
104115.047
100505.859
100069.234
8502.962
608.087
66.695
13.423
4.813
1.804
0.371
-0.200
-0.234
0.508
3.972
20.623
112.376
793.083
7293.720
70074.359
200095.969
170514.500
112577.062
53344.301
3689.438
325.988
40.664
6.106
0.849
-0.003
-0.015
0.849
7.525
77.059
1130.982
38939.930
100107.117
100664.766
104097.875
114963.508
31397.479
13972.928
40671.395
85376.297
31455.236
3711.612
357.646
42.582
6.916
1.563
0.225
-0.292
-0.486
-0.484
-0.084
1.749
10.600
61.609
462.146
5425.752
102110.891
104154.781
103793.227
101968.109
100687.508
8913.878
574.412
59.129
8.273
1.193
0.046
-0.020
0.704
6.290
55.516
702.026
16878.941
100041.391
100198.289
100823.289
102022.805
7519.323
2521.222
4136.698
5927.943
3122.954
706.136
108.678
17.812
2.971
0.341
-0.282
-0.471
-0.528
-0.516
-0.287
0.788
6.537
42.650
344.888
4950.752
100503.203
102130.391
106367.820
107434.188
102578.000
9237.281
616.323
64.896
9.018
1.315
0.070
-0.179
-0.193
-0.204
-0.206
-0.200
-0.190
-0.185
-0.186
-0.189
-0.188
-0.181
-0.168
-0.152
-0.137
-0.118
-0.099
-0.085
-0.077
-0.069
-0.064
-0.066
-0.069
-0.072
-0.080
-0.093
-0.107
-0.125
-0.129
-0.062
0.330
1.956
7.898
24.517
55.489
72.169
59.705
28.568
9.704
2.969
0.839
0.211
-0.216
-0.228
-0.231
-0.217
-0.188
-0.165
-0.157
-0.178
-0.208
-0.223
-0.224
-0.211
-0.193
-0.175
-0.151
-0.129
-0.113
-0.102
-0.093
-0.088
-0.085
-0.088
-0.096
-0.108
-0.123
-0.141
-0.155
-0.140
0.078
1.338
7.883
40.298
173.198
557.163
890.189
604.983
219.094
53.493
12.907
4.028
1.628
-0.245
-0.250
-0.229
-0.184
-0.118
-0.078
-0.075
-0.124
-0.195
-0.247
-0.264
-0.256
-0.239
-0.216
-0.191
-0.166
-0.147
-0.130
-0.121
-0.113
-0.112
-0.114
-0.123
-0.136
-0.154
-0.175
-0.193
-0.137
0.353
3.470
24.553
173.387
1330.450
7032.497
15277.190
8521.943
1741.124
260.303
51.058
16.642
8.527
-0.258
-0.222
-0.142
-0.032
0.058
0.105
0.079
-0.034
-0.165
-0.251
-0.296
-0.306
-0.290
-0.263
-0.236
-0.210
-0.185
-0.166
-0.151
-0.143
-0.141
-0.144
-0.152
-0.173
-0.192
-0.216
-0.232
-0.133
0.688
6.650
52.403
558.659
7036.738
85145.922
100143.633
100292.234
10624.065
979.095
186.874
77.163
45.684
-0.160
0.048
0.361
0.727
0.876
0.814
0.535
0.228
-0.035
-0.212
-0.302
-0.336
-0.339
-0.317
-0.284
-0.255
-0.229
-0.205
-0.189
-0.177
-0.172
-0.173
-0.188
-0.211
-0.237
-0.264
-0.279
-0.155
0.848
8.578
73.441
896.551
15305.457
100256.344
101096.602
102964.328
26710.516
3130.361
808.367
406.567
269.227
0.421
1.580
3.500
5.361
5.946
4.516
2.802
1.490
0.614
0.100
-0.181
-0.313
-0.364
-0.368
-0.339
-0.307
-0.276
-0.249
-0.227
-0.211
-0.206
-0.213
-0.227
-0.255
-0.289
-0.314
-0.330
-0.221
0.764
7.218
59.269
623.271
8634.778
101102.648
108024.914
134841.031
63182.090
18947.428
3924.620
2267.396
1621.327
3.043
10.080
25.607
41.921
45.591
29.886
15.532
7.188
3.367
1.423
0.396
-0.123
-0.333
-0.398
-0.393
-0.359
-0.324
-0.293
-0.269
-0.253
-0.248
-0.253
-0.271
-0.302
-0.341
-0.362
-0.382
-0.291
0.483
5.251
35.278
242.790
1879.503
12356.405
61427.520
111447.133
102154.617
100808.328
13064.817
7977.034
5415.893
14.733
64.701
211.306
464.693
470.469
255.211
88.358
31.829
13.707
6.071
2.251
0.473
-0.180
-0.396
-0.438
-0.417
-0.373
-0.342
-0.314
-0.297
-0.290
-0.296
-0.316
-0.350
-0.391
-0.412
-0.429
-0.324
0.420
4.190
22.848
123.859
724.009
5233.639
59502.402
101794.258
100901.336
100840.906
18354.344
9679.141
7145.130
60.157
379.207
2262.030
7860.340
8675.445
2756.535
576.260
128.755
46.869
19.554
7.271
1.928
0.172
-0.340
-0.467
-0.467
-0.426
-0.393
-0.366
-0.345
-0.339
-0.345
-0.368
-0.402
-0.440
-0.463
-0.457
-0.280
0.761
5.787
30.728
175.106
1094.873
6717.466
35378.465
116523.430
105866.953
58853.215
8392.529
3797.297
2693.999
189.310
1963.996
25833.721
101040.992
101518.680
35972.699
3051.531
421.379
130.461
49.920
16.654
4.661
0.762
-0.233
-0.485
-0.515
-0.482
-0.446
-0.420
-0.396
-0.391
-0.397
-0.422
-0.455
-0.484
-0.505
-0.469
-0.154
1.489
10.040
60.824
455.912
4290.124
47739.867
103903.578
112237.742
94972.641
13793.094
2453.882
878.731
529.623
367.451
5262.608
102201.305
108077.453
113739.406
107553.281
9695.785
970.157
276.082
95.766
29.252
7.434
1.400
-0.137
-0.503
-0.558
-0.534
-0.501
-0.474
-0.452
-0.447
-0.455
-0.478
-0.510
-0.530
-0.548
-0.463
0.069
2.714
16.315
102.727
863.124
12912.844
102052.219
106709.656
109087.203
105313.461
23352.305
1757.828
292.060
111.458
467.877
5430.567
107478.719
142559.578
186985.609
135209.344
12533.087
1479.773
372.311
120.677
36.050
9.068
1.759
-0.118
-0.538
-0.606
-0.589
-0.554
-0.529
-0.507
-0.504
-0.513
-0.536
-0.561
-0.572
-0.574
-0.411
0.456
4.256
22.245
126.717
993.339
13793.394
109784.609
147097.797
178313.609
126257.875
25786.895
1829.593
214.610
41.796
559.452
2953.556
26052.496
166249.594
200417.984
78541.219
10361.723
1416.149
333.048
108.087
31.836
8.013
1.474
-0.201
-0.597
-0.654
-0.638
-0.606
-0.576
-0.558
-0.558
-0.571
-0.593
-0.611
-0.616
-0.578
-0.254
1.207
6.963
30.062
135.520
792.949
6800.255
73887.492
200448.406
200257.078
148576.875
14808.204
1454.942
175.015
27.714
851.533
2061.541
7429.822
33212.312
56271.676
25780.219
4831.474
912.397
238.281
76.814
23.218
6.231
1.068
-0.336
-0.657
-0.703
-0.684
-0.655
-0.624
-0.609
-0.610
-0.628
-0.649
-0.660
-0.654
-0.539
0.107
2.954
13.414
52.420
190.541
707.361
3345.485
21098.682
104340.500
118593.469
53268.164
6936.849
874.669
117.904
18.644
937.207
1669.155
2440.848
5189.361
7360.749
4328.148
1604.339
555.436
207.953
68.681
20.201
5.036
0.720
-0.440
-0.712
-0.746
-0.732
-0.707
-0.678
-0.663
-0.665
-0.683
-0.701
-0.713
-0.680
-0.406
0.927
6.951
32.345
142.103
574.830
1834.995
4685.325
11190.717
22400.629
25444.924
9956.995
2166.634
362.553
61.160
10.634
593.981
957.268
921.086
905.442
1024.886
1037.001
924.696
627.667
270.779
84.006
21.013
4.968
0.587
-0.480
-0.740
-0.779
-0.767
-0.754
-0.735
-0.722
-0.727
-0.738
-0.751
-0.760
-0.673
-0.120
2.499
15.373
86.065
516.770
3400.053
18016.965
45231.805
47090.301
29260.156
11029.942
2752.255
620.535
131.779
27.265
5.400
216.263
311.535
295.695
247.637
333.496
599.130
872.260
686.133
282.803
86.597
21.245
4.856
0.740
-0.372
-0.687
-0.773
-0.782
-0.780
-0.776
-0.777
-0.788
-0.795
-0.802
-0.788
-0.596
0.415
5.330
30.910
201.692
2002.374
29274.918
102095.844
108192.664
127088.547
107327.852
14306.321
2256.661
355.693
66.388
13.744
2.611
59.651
79.422
79.236
87.132
157.459
352.682
512.318
414.349
189.110
60.952
18.388
5.582
1.870
0.405
-0.301
-0.616
-0.722
-0.755
-0.772
-0.797
-0.831
-0.850
-0.848
-0.779
-0.358
1.626
11.157
59.461
400.400
4758.338
100753.859
101663.672
104337.094
110281.594
110719.016
18160.625
1630.580
234.095
40.254
7.684
1.247
13.961
18.757
21.261
29.892
64.967
131.595
188.880
157.472
84.584
39.091
21.081
14.689
9.168
4.630
1.542
0.117
-0.431
-0.612
-0.691
-0.770
-0.837
-0.885
-0.859
-0.672
0.219
4.518
27.803
161.954
985.264
7605.396
105871.398
105725.258
102974.477
102520.094
102191.023
15909.885
1069.053
135.078
23.343
4.209
0.480
2.912
4.026
5.519
9.575
20.635
39.122
54.201
55.741
52.703
66.630
92.772
93.625
60.892
27.352
9.716
2.693
0.459
-0.207
-0.485
-0.662
-0.795
-0.847
-0.755
-0.339
1.416
10.462
73.222
560.918
5432.814
49030.566
138479.156
200153.172
126332.727
103094.102
100626.969
5466.034
487.505
65.403
11.754
2.059
0.036
0.309
0.611
1.228
2.880
6.998
15.313
28.958
59.985
147.697
394.270
797.534
844.947
482.548
160.457
44.540
11.094
2.728
0.623
-0.120
-0.466
-0.666
-0.698
-0.427
0.445
3.579
20.317
149.875
1735.146
34911.750
100552.938
104194.641
126221.312
170536.500
56147.457
8917.261
1135.100
163.273
28.815
5.219
0.719
-0.219
-0.299
-0.227
0.072
1.227
5.369
18.062
56.514
187.659
758.841
3425.588
9779.098
11554.498
4526.439
983.516
179.681
35.230
8.334
2.214
0.452
-0.188
-0.445
-0.324
0.352
2.150
7.738
31.856
229.367
2998.376
86821.664
100330.539
100987.906
102105.781
102914.797
30884.664
2066.484
303.361
57.595
11.712
2.188
0.076
-0.342
-0.415
-0.402
-0.123
1.410
7.849
34.152
132.674
557.849
3482.701
27866.924
102564.625
101620.766
42976.855
4989.573
564.485
88.351
20.174
5.312
1.413
0.230
0.002
0.450
1.839
5.659
16.304
51.971
235.951
2134.702
47118.809
100936.250
102840.961
103748.695
102467.156
17522.961
1356.719
186.613
34.057
6.471
0.944
-0.201
-0.384
-0.418
-0.413
-0.074
1.785
10.907
51.391
238.196
1325.250
11373.661
121693.898
138474.453
117990.109
103612.953
13126.630
1161.583
176.223
42.710
11.880
3.403
1.154
1.029
2.078
4.747
12.268
36.070
111.489
348.496
1209.970
8780.353
98545.062
107325.664
109234.914
51414.684
5471.128
829.774
147.679
26.191
4.555
0.443
-0.306
-0.387
-0.400
-0.402
-0.070
1.789
11.092
58.113
326.372
2493.148
27932.539
196508.359
200103.875
200197.438
116721.602
13263.447
1399.363
301.278
85.748
26.862
8.557
3.730
3.668
5.754
10.452
25.731
80.881
279.551
845.588
1796.868
2842.915
6932.040
17580.746
17104.842
6642.189
1745.439
442.980
91.987
17.858
3.060
0.144
-0.349
-0.379
-0.380
-0.398
-0.160
1.354
8.694
48.755
325.590
3278.193
44817.152
119761.656
200223.422
200490.062
64002.836
6753.388
1421.539
496.543
200.432
71.485
23.554
10.658
10.908
16.359
27.708
62.354
199.140
715.553
2034.661
3571.150
3354.085
2407.975
2807.283
2821.552
1441.340
525.123
158.626
40.662
8.996
1.476
-0.110
-0.378
-0.368
-0.358
-0.397
-0.261
0.704
5.653
32.397
225.862
1967.801
22148.395
102575.906
107589.242
109871.398
21866.393
4356.161
2360.168
1595.640
747.008
241.375
65.259
27.550
30.537
51.917
96.587
212.693
768.381
3534.222
11443.370
14641.978
7723.056
2874.463
1329.481
760.755
367.772
144.087
50.704
14.792
3.482
0.400
-0.308
-0.397
-0.358
-0.337
-0.390
-0.348
0.175
2.931
17.240
99.361
663.128
4295.463
20564.963
38240.680
24854.520
13735.294
13814.909
16832.900
11060.909
3646.091
827.049
164.742
60.520
81.145
180.768
457.056
964.340
3193.177
26554.275
100718.086
101863.625
57089.191
15743.330
7547.240
2343.004
477.778
103.549
24.614
6.211
1.199
-0.117
-0.390
-0.398
-0.344
-0.323
-0.377
-0.394
-0.163
1.151
7.396
35.800
167.046
751.156
2682.338
7888.591
20330.414
46167.145
108640.750
109848.750
110619.961
19392.992
2306.926
333.366
103.979
178.268
658.141
2450.117
5776.394
11060.301
101999.484
101259.133
107678.711
163780.266
115118.664
101200.055
21737.352
2034.607
235.039
34.283
5.614
0.677
-0.263
-0.406
-0.384
-0.330
-0.310
-0.368
-0.409
-0.335
0.224
2.760
12.696
54.016
229.090
1044.524
4863.639
20379.523
113041.344
107012.984
108918.125
109697.648
104126.781
5057.031
485.685
138.831
330.963
1939.627
11494.587
35324.145
34425.055
94921.320
103175.977
131868.531
200162.266
113748.344
101105.750
100152.117
6781.394
476.224
53.984
7.634
0.884
-0.230
-0.391
-0.371
-0.312
-0.296
-0.355
-0.395
-0.355
-0.043
1.171
5.514
22.843
92.514
445.265
2070.245
15728.642
103479.711
102580.430
103098.047
103288.953
101619.398
6156.011
481.598
135.713
410.274
3019.183
21651.438
78352.102
72572.312
34761.312
104376.609
147187.531
138683.656
104794.398
100821.039
100245.523
8816.818
597.598
64.463
9.224
1.304
-0.110
-0.358
-0.350
-0.292
-0.280
-0.331
-0.339
-0.232
0.219
1.511
4.785
13.474
41.358
156.657
742.957
7314.530
100668.742
100588.555
100684.633
100696.531
70777.281
3360.839
318.272
97.817
302.437
2026.656
12478.487
42495.426
35313.984
12020.969
9484.291
24981.008
105240.695
104331.484
103408.359
58673.879
4456.626
446.978
65.042
12.211
2.293
0.168
-0.283
-0.318
-0.270
-0.257
-0.288
-0.228
0.134
1.302
4.476
11.098
21.652
37.936
76.226
253.809
1586.789
15030.603
100123.242
100130.016
70505.359
8826.284
929.033
136.669
53.463
141.108
720.554
2972.103
7379.086
6853.212
2710.022
1731.238
5790.416
33084.539
94468.359
71482.492
17707.453
2888.462
533.866
117.708
25.778
5.260
0.823
-0.120
-0.270
-0.250
-0.227
-0.229
-0.036
0.862
3.923
12.586
33.706
69.333
115.361
154.384
193.916
366.331
1346.716
4146.269
5743.793
3243.040
910.057
198.230
52.709
27.108
48.644
166.969
503.931
888.550
849.962
544.817
985.815
8494.422
101405.344
103130.789
105492.555
65994.688
10310.049
2296.702
437.596
74.222
13.666
2.291
0.190
-0.202
-0.230
-0.201
-0.146
0.285
2.203
9.086
32.176
97.529
243.895
564.970
1074.530
1186.232
805.141
555.057
602.429
549.285
336.390
139.216
54.621
25.363
15.340
16.231
34.578
78.928
122.428
128.902
170.612
944.973
11532.457
100790.289
106378.938
151955.891
196493.188
106246.211
16858.371
1780.858
209.478
30.226
4.782
0.653
-0.103
-0.211
-0.171
-0.035
0.817
4.662
20.573
78.440
268.340
989.142
4140.908
13881.581
18146.736
8811.306
4458.975
5141.160
2686.160
641.354
127.202
36.395
17.230
9.715
6.454
7.589
13.130
19.349
27.544
85.190
603.838
5862.070
59055.207
126110.531
200073.562
131718.234
103364.531
96857.750
5345.158
437.029
53.601
8.325
1.316
0.039
-0.179
-0.136
0.136
1.764
10.629
57.502
297.561
1270.667
5171.251
36650.156
100803.477
100853.773
107769.203
86289.828
100887.445
60587.062
5850.436
488.635
58.330
14.125
5.976
2.737
1.803
2.147
3.662
8.637
37.994
220.308
1448.539
8771.525
52833.973
115348.859
106094.633
102824.203
101606.250
7307.926
606.670
81.655
13.141
2.235
0.224
-0.132
-0.094
0.387
3.506
24.468
186.445
1778.011
15849.879
67951.523
139079.000
107268.656
103001.820
160581.641
134838.156
101855.430
100164.977
34970.031
1447.716
104.214
13.390
3.328
0.981
0.174
0.040
0.552
2.984
14.411
72.417
355.249
1882.494
15522.483
105276.859
124268.727
157516.922
74066.680
9433.519
1120.496
151.455
23.054
3.839
0.507
-0.071
-0.050
0.620
5.654
47.680
525.627
9405.278
100525.844
107397.727
200069.422
176064.406
105964.391
200207.547
131617.969
101854.906
100163.680
60501.340
1854.817
115.907
12.285
1.843
0.107
-0.360
-0.457
-0.235
0.869
5.303
24.726
114.780
632.678
4817.492
55016.996
131810.969
121855.094
105498.156
71269.516
4242.335
361.505
42.003
6.229
0.907
-0.005
-0.029
0.725
6.484
60.148
763.849
18708.750
100280.859
102748.906
131622.281
200120.125
106650.328
124938.148
109564.000
100822.008
100093.781
16884.100
962.479
76.998
8.474
0.919
-0.272
-0.528
-0.575
-0.466
0.051
2.081
11.167
60.922
452.663
6082.640
101213.773
102428.859
103037.953
102124.195
100775.836
11568.213
654.414
61.806
8.541
1.221
0.044
-0.038
0.587
5.369
46.206
517.950
9357.603
100095.492
100578.734
103215.562
79123.328
19767.049
9788.670
18365.234
35189.418
13847.418
2199.912
247.034
31.329
3.984
0.233
-0.430
-0.550
-0.562
-0.503
-0.236
0.903
6.843
44.111
386.048
5822.201
100569.953
102532.523
106942.008
106344.688
101958.203
10799.901
639.226
65.705
9.048
1.322
0.067
-0.178
-0.185
-0.173
-0.129
-0.056
0.005
0.029
-0.017
-0.087
-0.143
-0.163
-0.162
-0.147
-0.132
-0.114
-0.095
-0.081
-0.071
-0.066
-0.061
-0.061
-0.064
-0.067
-0.074
-0.088
-0.107
-0.121
-0.134
-0.104
0.104
0.936
3.505
9.995
19.291
26.259
20.773
11.704
4.614
1.457
0.353
0.011
-0.206
-0.191
-0.128
0.010
0.209
0.383
0.431
0.287
0.060
-0.109
-0.182
-0.199
-0.187
-0.168
-0.148
-0.126
-0.108
-0.096
-0.085
-0.083
-0.081
-0.082
-0.088
-0.098
-0.117
-0.133
-0.152
-0.154
-0.045
0.604
3.487
15.120
55.526
131.715
200.284
142.773
65.697
20.515
5.881
1.846
0.642
-0.207
-0.145
0.021
0.340
0.795
1.156
1.232
0.841
0.362
-0.002
-0.185
-0.235
-0.231
-0.208
-0.185
-0.158
-0.139
-0.122
-0.111
-0.104
-0.103
-0.105
-0.114
-0.130
-0.148
-0.170
-0.190
-0.171
0.090
1.582
9.986
52.183
265.809
890.988
1450.308
974.350
321.614
79.956
20.184
6.938
3.128
-0.156
0.021
0.361
0.923
1.623
2.179
2.209
1.512
0.664
0.111
-0.174
-0.272
-0.278
-0.257
-0.229
-0.201
-0.174
-0.154
-0.140
-0.129
-0.125
-0.133
-0.142
-0.160
-0.184
-0.208
-0.233
-0.189
0.227
2.905
19.435
132.425
892.645
4067.711
8535.954
4938.841
1227.950
244.894
64.034
24.728
12.796
0.055
0.512
1.281
2.357
3.231
3.613
3.207
2.077
0.905
0.154
-0.187
-0.305
-0.325
-0.306
-0.274
-0.244
-0.215
-0.187
-0.169
-0.158
-0.152
-0.160
-0.174
-0.198
-0.227
-0.253
-0.277
-0.223
0.321
3.772
26.867
189.607
1461.118
8565.792
18910.922
10825.371
2471.776
639.487
204.575
88.404
48.220
0.827
2.489
5.549
8.578
9.650
8.277
5.584
3.078
1.276
0.282
-0.176
-0.330
-0.365
-0.354
-0.327
-0.295
-0.257
-0.227
-0.204
-0.189
-0.184
-0.191
-0.209
-0.238
-0.274
-0.301
-0.327
-0.282
0.229
3.398
22.454
150.856
1011.140
5110.943
10442.732
8797.854
5006.476
2221.453
656.860
266.626
153.578
4.088
13.382
34.300
60.185
65.315
42.036
19.581
7.737
2.857
0.858
0.013
-0.296
-0.387
-0.398
-0.383
-0.345
-0.304
-0.270
-0.243
-0.226
-0.221
-0.230
-0.249
-0.281
-0.324
-0.351
-0.378
-0.344
0.092
2.538
14.598
78.641
405.931
1604.954
4856.711
11688.493
14022.218
6356.954
1574.174
558.087
321.649
19.501
91.127
336.875
770.973
837.094
398.778
120.818
30.651
9.057
2.918
0.717
-0.096
-0.358
-0.428
-0.433
-0.396
-0.351
-0.313
-0.285
-0.267
-0.260
-0.270
-0.291
-0.329
-0.371
-0.402
-0.423
-0.383
0.082
2.313
11.735
54.114
232.819
1000.855
4334.597
15447.159
19967.264
8201.509
1967.706
647.988
372.486
80.699
660.041
4879.975
20737.094
23002.975
6468.583
872.024
129.611
29.069
8.322
2.494
0.441
-0.249
-0.445
-0.480
-0.448
-0.403
-0.363
-0.331
-0.309
-0.302
-0.313
-0.337
-0.377
-0.422
-0.454
-0.461
-0.361
0.316
3.394
17.388
82.333
394.899
1550.184
4766.728
9772.376
10252.928
4622.087
1194.597
418.198
223.095
275.921
4087.524
85210.266
100254.453
100373.328
100347.906
6049.641
458.693
75.968
19.585
5.830
1.305
-0.045
-0.440
-0.515
-0.502
-0.458
-0.418
-0.381
-0.356
-0.352
-0.361
-0.390
-0.430
-0.470
-0.498
-0.494
-0.289
0.834
6.283
34.603
195.323
1186.468
6690.001
22444.508
25923.932
10863.415
2960.271
743.986
215.367
93.373
543.338
12613.870
100391.367
101025.266
101767.547
101608.125
21596.613
1100.260
164.615
37.902
10.417
2.459
0.195
-0.417
-0.551
-0.552
-0.514
-0.472
-0.436
-0.412
-0.407
-0.417
-0.444
-0.483
-0.513
-0.536
-0.510
-0.153
1.628
10.474
60.745
410.651
3285.749
26002.656
129322.938
160317.984
50365.867
7102.246
1032.848
184.560
45.772
498.393
10504.797
100901.875
102939.484
105561.688
105798.703
19865.035
1590.730
275.840
61.204
15.173
3.595
0.415
-0.411
-0.593
-0.602
-0.572
-0.532
-0.494
-0.467
-0.462
-0.472
-0.502
-0.536
-0.553
-0.575
-0.495
0.079
2.723
15.228
90.425
663.472
6655.659
96095.352
186869.672
196633.391
126365.469
27141.748
2067.383
228.194
37.626
284.169
3133.465
49669.406
104365.562
109307.633
78319.453
9357.982
1818.111
364.592
80.764
19.791
4.494
0.597
-0.406
-0.636
-0.653
-0.623
-0.586
-0.550
-0.522
-0.519
-0.530
-0.557
-0.583
-0.598
-0.596
-0.407
0.568
4.612
22.092
115.644
828.563
10809.476
106665.680
122084.711
124056.852
108216.352
65070.512
2992.494
261.058
35.138
165.268
690.122
3491.520
12233.256
16554.658
11427.592
5411.555
1693.935
467.342
116.890
28.078
6.247
0.909
-0.382
-0.673
-0.699
-0.671
-0.642
-0.606
-0.581
-0.578
-0.589
-0.613
-0.630
-0.639
-0.584
-0.154
1.772
9.370
40.728
185.178
1053.704
9003.763
106040.359
108062.414
105354.086
101983.961
38928.074
2271.764
209.832
27.450
117.080
261.306
636.822
1545.143
2977.170
4407.831
4733.912
2849.004
1014.187
227.451
48.217
9.431
1.513
-0.324
-0.697
-0.743
-0.721
-0.694
-0.663
-0.640
-0.638
-0.650
-0.669
-0.686
-0.677
-0.506
0.428
4.482
22.290
102.888
506.850
2860.952
17909.434
92894.484
187384.062
124154.094
73569.773
8453.447
837.247
108.311
16.550
74.042
129.736
226.391
547.334
1853.071
6210.524
11737.392
8165.334
2385.064
450.994
77.711
13.836
2.178
-0.189
-0.700
-0.780
-0.765
-0.746
-0.725
-0.706
-0.705
-0.716
-0.730
-0.742
-0.685
-0.281
1.597
10.658
58.078
330.708
2146.603
13198.663
102143.344
112519.836
109568.500
110102.102
14968.633
1944.525
293.615
46.438
8.472
35.587
56.725
103.202
348.456
1809.927
8110.635
16408.082
11421.623
2979.562
509.116
86.448
15.641
2.735
-0.005
-0.643
-0.797
-0.809
-0.797
-0.786
-0.778
-0.778
-0.781
-0.791
-0.782
-0.627
0.215
3.962
23.126
138.053
1121.973
12042.054
107493.023
200200.891
200325.297
126591.922
102760.562
13034.799
1122.557
139.991
23.726
4.206
13.436
22.965
50.867
204.051
966.157
3789.404
7369.679
5254.959
1602.436
342.030
63.627
14.170
3.422
0.616
-0.357
-0.725
-0.822
-0.846
-0.848
-0.848
-0.851
-0.853
-0.854
-0.790
-0.420
1.377
9.292
49.634
289.915
2602.896
43124.703
103591.305
135085.906
200154.500
200105.141
57566.602
5721.155
604.086
79.714
13.258
2.101
4.155
7.918
21.608
82.558
316.573
952.716
1599.492
1191.645
482.277
142.435
42.960
16.849
7.756
3.158
0.778
-0.306
-0.721
-0.854
-0.890
-0.903
-0.915
-0.926
-0.902
-0.731
0.090
4.174
25.222
143.303
819.591
5082.575
52688.422
105680.789
106207.164
114040.945
116436.961
12426.329
1625.660
237.800
38.828
6.627
0.905
0.968
2.505
7.480
25.949
75.962
180.116
269.969
236.003
142.854
83.460
63.527
50.428
30.721
14.797
5.035
1.126
-0.297
-0.750
-0.890
-0.946
-0.972
-0.981
-0.915
-0.587
0.997
9.747
67.556
553.790
5370.406
48038.656
113676.141
200200.047
124270.938
103673.508
33074.801
3397.816
461.697
83.144
16.230
2.945
0.219
-0.069
0.467
2.186
7.535
20.933
48.975
93.660
142.120
178.652
224.207
293.339
277.321
161.339
65.015
21.041
5.448
0.857
-0.455
-0.824
-0.955
-1.001
-0.990
-0.851
-0.298
2.278
18.226
146.230
1727.298
31654.232
100344.680
102261.172
110675.836
124144.992
27779.648
4783.797
799.525
143.810
29.033
6.156
0.999
-0.172
-0.357
-0.177
0.688
3.905
16.517
66.744
229.836
510.525
819.591
1237.156
1924.097
1836.779
908.148
285.437
71.629
16.021
3.383
0.206
-0.659
-0.916
-0.987
-0.938
-0.673
0.222
3.790
24.687
203.530
2749.596
78135.359
100177.023
100697.797
102464.469
104713.891
29726.131
2363.877
363.407
68.617
13.560
2.599
0.160
-0.335
-0.420
-0.316
0.493
4.875
27.349
154.214
719.235
2073.618
3871.033
8806.570
16239.831
13227.382
4966.738
1056.019
193.520
37.458
8.356
1.512
-0.282
-0.795
-0.890
-0.753
-0.239
1.244
6.089
27.401
181.591
2036.859
42482.809
100287.281
101481.625
108037.508
123182.164
30313.996
4050.314
489.023
66.900
10.674
1.535
-0.108
-0.383
-0.413
-0.320
0.560
6.022
37.403
224.988
1227.509
4731.422
19635.568
107653.969
124037.695
122547.500
20964.670
2722.855
393.888
70.074
16.209
4.082
0.595
-0.426
-0.576
-0.274
0.690
3.450
11.439
35.809
129.417
803.406
7514.382
87164.719
102294.688
115703.703
91074.875
34973.324
5234.200
606.867
71.588
9.836
1.111
-0.213
-0.388
-0.398
-0.320
0.500
5.372
33.636
205.789
1161.768
7857.859
103419.227
107195.102
121891.734
126255.672
95630.445
5491.624
613.537
111.102
31.051
9.749
2.812
0.592
0.256
0.961
3.014
8.691
25.225
66.057
158.476
374.852
1231.454
4920.543
11925.345
16218.829
21877.877
13163.984
2719.033
375.626
49.558
7.161
0.721
-0.275
-0.374
-0.384
-0.345
0.230
3.555
20.952
121.560
799.290
9435.049
101157.367
102843.539
106882.211
108508.297
104475.703
7613.515
826.116
208.391
74.552
27.285
8.975
3.223
2.550
4.414
9.513
23.984
67.324
183.296
391.552
572.583
689.075
885.830
1313.718
2080.556
3021.948
2155.591
686.137
131.239
23.356
3.588
0.231
-0.333
-0.368
-0.366
-0.373
-0.065
1.754
10.948
63.291
450.990
5403.256
100403.359
101455.484
105970.633
114898.914
93890.609
9397.454
2033.382
766.045
281.017
91.962
25.871
9.281
8.126
14.805
30.332
72.197
220.935
754.066
1721.215
2311.973
2035.990
1794.414
1298.595
760.558
498.763
313.064
125.476
35.838
7.823
1.253
-0.145
-0.373
-0.362
-0.349
-0.386
-0.268
0.596
5.025
28.404
183.904
1552.312
15346.929
103598.070
135069.719
187309.906
112768.203
44160.621
15599.576
6951.926
1732.430
344.540
70.998
20.815
20.299
44.394
100.431
229.506
682.919
2915.269
9262.418
12835.815
14048.173
23281.395
15480.142
4292.387
756.220
147.672
39.499
10.680
2.446
0.166
-0.339
-0.394
-0.349
-0.332
-0.385
-0.369
0.011
2.018
11.393
61.119
345.497
1961.046
11843.659
103398.852
106312.484
124918.500
200476.500
108566.898
101251.422
14023.142
1317.875
167.435
38.919
43.995
125.848
343.628
690.936
1553.230
7195.493
27650.664
48608.836
112448.828
102988.914
100714.352
57504.969
4140.791
372.816
46.813
7.638
1.155
-0.157
-0.394
-0.391
-0.335
-0.319
-0.375
-0.402
-0.248
0.663
4.489
21.979
108.188
658.086
5635.344
64446.973
108366.539
200223.594
170667.078
106180.891
101078.195
96793.258
3898.901
312.767
55.885
72.772
269.459
910.838
1870.375
2576.933
7197.361
27551.562
125569.836
111190.023
102545.258
100633.547
100176.352
14959.137
775.991
72.819
9.623
1.207
-0.180
-0.390
-0.374
-0.317
-0.306
-0.360
-0.372
-0.249
0.381
2.581
10.918
47.148
260.626
1823.097
12062.882
53846.156
142477.828
112595.219
102113.484
100514.828
100212.211
5316.636
362.353
60.223
90.516
366.175
1290.907
2826.181
3033.659
3736.741
11569.145
108383.812
104127.352
101774.617
100901.156
100388.242
19771.973
978.571
85.699
11.628
1.537
-0.094
-0.363
-0.356
-0.299
-0.289
-0.318
-0.263
0.053
1.235
4.398
12.270
32.324
100.112
429.355
1835.023
9436.532
103244.047
101425.273
100442.547
100168.688
63562.238
2994.304
255.480
47.359
69.852
278.460
956.718
1891.032
1890.337
1486.759
3664.702
44783.117
105614.414
112746.180
110527.812
103528.453
8703.994
663.577
79.791
13.132
2.175
0.094
-0.308
-0.332
-0.280
-0.262
-0.251
-0.033
0.906
4.416
15.019
38.074
77.397
114.365
171.043
387.992
1807.748
13936.996
96596.109
100093.438
63531.184
8036.856
831.585
106.903
25.537
39.012
129.107
384.903
676.220
674.834
553.870
1506.198
12806.176
129272.438
200119.562
186872.297
66895.695
5832.803
660.395
105.198
19.779
3.983
0.550
-0.194
-0.293
-0.258
-0.222
-0.146
0.371
2.729
12.589
48.453
153.198
342.682
491.329
455.581
360.084
456.061
1303.754
3843.765
5282.218
2982.131
829.826
179.512
35.024
11.653
15.549
41.573
100.471
159.109
182.940
271.770
2035.785
39039.117
102255.719
104393.609
104092.500
102572.102
17770.646
1465.169
233.021
42.232
8.488
1.457
0.009
-0.239
-0.239
-0.185
-0.022
0.974
5.633
26.926
122.243
479.627
1360.381
2262.895
2753.600
2567.654
1412.443
728.894
652.664
554.353
322.967
123.261
38.202
11.758
4.758
5.124
10.933
22.353
36.065
53.588
203.376
2379.070
57435.602
100389.289
101529.578
105469.766
111502.844
32500.617
3726.992
575.566
93.675
16.563
2.906
0.331
-0.163
-0.222
-0.149
0.115
1.590
8.925
44.864
221.625
1006.621
3677.106
11837.729
40800.477
58197.480
20709.164
6961.369
6841.856
3196.718
738.886
131.742
25.238
6.276
2.155
1.458
2.427
4.683
8.666
22.269
127.168
1286.535
21651.930
100461.797
103515.930
121640.602
157410.953
48930.086
8807.652
1210.748
169.981
28.847
5.295
0.817
-0.057
-0.196
-0.120
0.244
2.249
12.415
63.816
329.178
1569.147
9280.832
104255.078
102433.414
101539.898
110448.195
126107.539
101601.805
95724.375
7741.359
561.693
57.742
7.945
1.387
0.223
0.170
0.742
2.436
10.005
57.846
419.689
3549.058
29207.930
104161.859
115671.094
105350.062
54901.195
11484.132
1643.369
264.566
46.072
8.974
1.596
0.116
-0.155
-0.095
0.365
3.065
17.865
110.743
666.412
3919.943
25402.285
106920.547
102620.164
103207.703
195692.047
200027.359
103774.016
100257.156
54116.621
1706.058
115.196
11.539
1.286
-0.185
-0.400
-0.170
0.723
4.111
19.947
103.252
524.685
2079.296
6267.589
16610.408
36939.449
37979.949
16369.217
3736.849
601.589
96.708
17.108
3.036
0.368
-0.102
-0.074
0.455
3.813
27.248
206.297
1971.507
17884.490
85902.508
148818.453
108189.180
104578.125
200118.516
200020.297
103771.703
100255.844
95590.852
2392.854
131.262
12.482
1.070
-0.355
-0.551
-0.412
0.095
1.586
7.010
27.571
107.961
421.590
2128.142
17298.076
104504.766
104339.227
102336.094
24431.562
2164.419
241.684
31.981
5.112
0.708
-0.037
-0.064
0.476
4.189
29.939
275.268
3163.028
35417.668
105762.672
200090.219
115436.344
102955.523
139048.016
123725.719
101476.477
100143.555
25457.807
1130.084
87.358
9.091
0.677
-0.438
-0.579
-0.485
-0.200
0.499
2.515
10.466
47.286
291.790
2980.698
52933.637
106321.727
121084.477
118874.203
100898.594
5440.932
432.824
49.878
7.259
1.020
0.021
-0.069
0.353
3.170
22.675
190.056
1726.164
15399.023
61511.316
50762.426
39369.934
47987.113
20121.178
28185.379
54470.199
18725.094
2613.224
285.214
33.156
4.344
0.167
-0.477
-0.552
-0.493
-0.352
-0.018
1.060
5.899
33.787
260.460
2990.753
54693.074
139009.219
200096.031
200075.844
121877.727
6686.651
521.360
57.882
8.227
1.146
0.048
-0.166
-0.133
-0.020
0.222
0.612
1.010
1.055
0.803
0.385
0.053
-0.095
-0.144
-0.144
-0.129
-0.115
-0.098
-0.081
-0.069
-0.063
-0.061
-0.061
-0.060
-0.063
-0.072
-0.086
-0.100
-0.117
-0.136
-0.136
-0.058
0.239
1.120
2.940
5.600
7.117
6.064
3.501
1.461
0.446
0.024
-0.112
-0.146
-0.016
0.332
1.053
2.258
3.457
3.786
2.781
1.410
0.458
-0.005
-0.152
-0.180
-0.167
-0.145
-0.123
-0.107
-0.092
-0.083
-0.082
-0.079
-0.082
-0.084
-0.096
-0.112
-0.132
-0.150
-0.166
-0.132
0.112
1.099
4.403
12.697
26.296
33.947
28.591
15.316
5.927
2.013
0.600
0.107
-0.018
0.314
1.144
2.942
6.092
9.047
9.838
7.207
3.517
1.145
0.186
-0.149
-0.214
-0.206
-0.181
-0.158
-0.134
-0.119
-0.108
-0.101
-0.097
-0.102
-0.109
-0.124
-0.145
-0.165
-0.189
-0.198
-0.105
0.443
2.909
12.728
43.336
101.356
143.333
111.617
53.835
19.537
6.562
2.340
0.885
0.318
1.039
2.689
5.935
11.613
17.383
18.473
12.587
6.095
2.052
0.375
-0.136
-0.252
-0.252
-0.224
-0.197
-0.169
-0.148
-0.133
-0.121
-0.118
-0.123
-0.136
-0.153
-0.178
-0.205
-0.231
-0.233
-0.073
0.854
5.616
26.572
101.975
290.113
455.921
326.428
145.781
49.764
17.459
7.078
3.309
0.986
2.465
5.434
10.666
17.589
23.417
23.341
15.278
7.295
2.427
0.450
-0.152
-0.294
-0.298
-0.270
-0.240
-0.210
-0.181
-0.160
-0.146
-0.141
-0.148
-0.164
-0.191
-0.219
-0.249
-0.279
-0.278
-0.075
1.142
7.312
34.948
146.706
430.607
697.099
565.822
273.219
112.150
46.003
19.572
9.521
2.316
5.704
11.776
20.198
27.161
28.819
24.058
14.487
6.576
2.137
0.364
-0.211
-0.342
-0.346
-0.320
-0.291
-0.251
-0.218
-0.190
-0.174
-0.169
-0.179
-0.197
-0.227
-0.265
-0.299
-0.328
-0.329
-0.120
1.024
6.384
31.593
121.557
356.825
624.948
625.948
470.640
252.613
108.159
44.318
22.398
5.594
16.233
39.557
69.068
75.943
58.618
33.207
15.791
6.553
2.103
0.332
-0.241
-0.389
-0.395
-0.370
-0.339
-0.295
-0.257
-0.228
-0.210
-0.206
-0.215
-0.235
-0.269
-0.314
-0.350
-0.375
-0.379
-0.189
0.821
5.115
21.730
77.262
215.944
487.461
823.806
851.019
513.553
197.501
78.795
38.389
18.062
78.898
280.031
627.741
686.670
344.524
116.576
36.052
11.554
3.509
0.733
-0.160
-0.400
-0.436
-0.419
-0.387
-0.343
-0.299
-0.269
-0.249
-0.245
-0.252
-0.276
-0.312
-0.359
-0.399
-0.422
-0.412
-0.179
0.913
5.133
20.181
68.242
199.738
523.788
976.546
1150.997
673.454
274.795
101.358
43.882
71.263
526.330
3416.394
13872.739
15363.767
4555.591
745.169
137.800
32.836
8.678
2.086
0.167
-0.356
-0.466
-0.477
-0.438
-0.392
-0.348
-0.312
-0.288
-0.281
-0.292
-0.320
-0.360
-0.411
-0.447
-0.463
-0.410
-0.019
1.776
9.232
37.094
136.833
421.159
951.924
1552.391
1688.564
1039.347
397.615
118.332
41.676
221.130
2868.645
48512.527
100271.664
100636.883
76681.719
4625.942
552.809
101.785
22.989
5.350
0.888
-0.228
-0.483
-0.519
-0.487
-0.445
-0.398
-0.359
-0.335
-0.327
-0.339
-0.367
-0.411
-0.460
-0.493
-0.501
-0.369
0.360
3.786
20.030
98.112
469.612
1990.516
5613.783
8037.499
6590.299
3266.489
902.507
188.249
41.693
426.784
8554.660
100326.234
101470.945
105377.852
108135.852
18706.432
2006.250
318.870
55.627
11.073
2.087
-0.003
-0.476
-0.560
-0.537
-0.498
-0.453
-0.413
-0.388
-0.379
-0.392
-0.420
-0.464
-0.505
-0.530
-0.527
-0.286
0.996
7.292
42.152
266.548
2054.298
17728.654
103895.305
106635.570
59838.199
11078.562
1894.002
295.325
48.607
408.732
7163.245
100915.930
106951.820
138669.891
178307.781
49888.680
6830.380
841.544
118.394
20.701
3.852
0.312
-0.449
-0.594
-0.584
-0.554
-0.510
-0.468
-0.440
-0.435
-0.446
-0.476
-0.517
-0.543
-0.567
-0.529
-0.108
1.964
12.408
75.329
625.848
9116.627
101432.617
103743.984
105560.109
105678.773
55063.410
3380.988
358.417
51.662
209.134
2211.061
29743.498
115171.188
200375.375
143816.875
103263.258
14142.381
1435.433
195.469
33.484
6.508
0.842
-0.366
-0.619
-0.633
-0.605
-0.564
-0.525
-0.499
-0.490
-0.502
-0.531
-0.565
-0.589
-0.601
-0.477
0.273
3.642
20.229
122.022
1056.481
20261.779
101544.172
102486.000
102539.336
101892.531
100988.062
5151.829
365.249
46.223
85.125
506.039
3299.930
18057.869
94485.406
104394.562
82079.109
13035.047
1996.462
343.253
60.665
11.692
1.855
-0.193
-0.623
-0.678
-0.656
-0.623
-0.584
-0.559
-0.549
-0.561
-0.588
-0.613
-0.633
-0.611
-0.326
1.120
7.582
38.590
222.893
1642.111
18553.443
116586.188
118333.156
107249.492
101661.234
96809.992
3590.482
285.732
34.640
39.926
158.713
770.515
4047.881
18557.193
44237.477
60557.562
31684.479
6680.040
956.300
134.031
21.792
3.511
0.079
-0.603
-0.719
-0.709
-0.679
-0.645
-0.621
-0.613
-0.625
-0.646
-0.668
-0.680
-0.575
0.048
2.981
16.731
90.064
594.130
5760.614
81882.562
147138.938
200207.828
200141.312
109626.742
17144.719
1281.750
145.441
20.581
20.854
66.954
286.850
1649.616
13158.251
102574.078
101624.148
100563.109
26219.824
2376.689
252.107
34.848
5.594
0.488
-0.546
-0.747
-0.762
-0.733
-0.711
-0.694
-0.688
-0.695
-0.712
-0.728
-0.706
-0.435
0.842
6.619
35.066
206.310
1585.817
23158.705
103119.609
105496.320
113176.977
118105.508
50463.500
3583.791
431.292
62.951
10.622
10.795
35.111
176.944
1376.143
16548.229
100275.961
100228.445
100131.500
38482.578
2998.176
290.894
41.236
7.000
0.971
-0.411
-0.744
-0.805
-0.790
-0.780
-0.771
-0.766
-0.773
-0.784
-0.782
-0.676
-0.095
2.370
13.530
70.989
436.852
3303.269
36540.293
121698.805
115239.648
104489.703
101503.117
57950.461
2549.503
228.242
31.492
5.387
5.123
19.079
103.367
782.636
7386.285
57368.148
100066.555
100076.531
14981.823
1641.992
211.838
38.334
8.650
1.971
-0.041
-0.661
-0.827
-0.853
-0.853
-0.849
-0.850
-0.853
-0.854
-0.804
-0.533
0.733
6.167
30.120
139.034
810.974
6140.065
49011.211
200126.578
163567.906
111462.844
101348.484
19860.332
1226.674
125.290
17.662
2.824
2.051
8.931
45.814
260.445
1484.599
6770.386
14953.734
9607.102
2813.946
534.529
122.896
38.231
13.777
4.586
0.940
-0.359
-0.784
-0.903
-0.926
-0.930
-0.934
-0.936
-0.912
-0.792
-0.196
2.620
16.729
86.064
399.706
1791.298
8104.180
46117.023
115691.719
134092.828
89530.836
22966.900
3132.338
383.584
54.089
8.556
1.277
0.546
3.273
14.869
67.253
262.674
731.031
1230.900
974.978
504.885
228.511
122.204
65.383
30.785
12.240
3.712
0.504
-0.560
-0.898
-0.986
-1.006
-1.017
-1.011
-0.961
-0.724
0.433
6.447
42.181
282.505
2059.603
11758.852
37247.895
38867.934
37252.523
23582.570
7601.091
2117.848
488.760
101.341
19.037
3.449
0.341
-0.118
0.844
4.611
17.120
54.734
145.095
315.347
539.180
589.615
425.083
285.341
176.051
86.575
34.647
10.947
2.633
0.003
-0.787
-1.012
-1.065
-1.078
-1.067
-0.982
-0.592
1.259
12.082
84.385
770.712
8777.313
100174.438
100811.633
102871.891
56952.461
8037.436
1913.805
484.163
121.551
29.114
6.551
1.115
-0.136
-0.348
0.040
1.802
9.363
47.052
267.585
1374.624
4170.141
5164.221
2365.439
1221.546
697.201
323.528
110.750
30.985
7.612
1.258
-0.511
-0.980
-1.097
-1.115
-1.093
-0.955
-0.396
2.016
16.172
116.450
1193.486
17963.918
100254.742
101717.758
111638.648
139339.516
30620.094
5183.220
603.689
89.157
15.630
2.867
0.212
-0.329
-0.403
-0.145
1.541
12.787
97.291
835.375
7791.244
39290.688
50301.355
17936.486
11547.216
6064.229
1773.217
397.693
83.218
17.875
3.592
0.109
-0.831
-1.081
-1.120
-1.070
-0.842
-0.046
2.896
16.897
105.482
917.045
11501.521
100666.414
107914.156
200174.250
170500.078
104891.906
31881.275
1765.502
152.658
16.934
2.165
-0.038
-0.383
-0.397
-0.160
1.773
15.630
135.438
1469.244
17069.311
101768.625
119841.859
128850.914
103553.867
101544.672
14345.948
1509.844
201.129
36.915
7.885
1.345
-0.426
-0.940
-1.038
-0.920
-0.492
0.854
4.910
18.847
78.318
444.524
3009.837
19114.928
73156.688
147267.125
110598.516
101537.414
76064.805
2874.605
191.190
19.093
2.033
-0.102
-0.378
-0.384
-0.182
1.553
13.312
113.098
1005.715
10734.049
67273.047
167871.594
115827.336
102815.945
101596.414
100891.539
4795.570
427.526
71.550
16.768
4.351
0.648
-0.522
-0.746
-0.471
0.491
3.216
10.903
31.614
90.265
286.229
981.434
3248.876
11852.525
104081.367
101499.625
100381.836
25519.262
1581.981
133.936
14.538
1.537
-0.168
-0.366
-0.377
-0.249
0.852
7.793
52.803
384.953
2597.172
18442.184
107883.852
103224.133
102356.992
103871.203
103559.133
8982.327
896.646
160.886
43.748
13.042
3.634
0.591
0.036
0.754
3.043
9.457
27.928
80.362
215.833
542.391
1114.310
1903.018
3290.773
9837.445
25964.346
17019.779
3425.161
418.992
53.388
7.062
0.689
-0.267
-0.366
-0.368
-0.334
0.217
3.412
20.937
111.951
709.670
6851.096
100978.320
102953.414
119920.953
178327.156
186967.203
24409.918
3186.125
592.581
156.500
45.578
11.935
3.156
1.854
3.767
9.431
25.079
74.216
228.917
720.136
2096.948
4130.806
4262.103
2678.854
1749.111
1592.349
1059.174
353.595
82.039
16.024
2.537
0.055
-0.348
-0.362
-0.356
-0.376
-0.171
1.125
7.509
37.902
222.183
1747.273
18878.146
113707.930
200126.516
200292.391
114627.172
103962.609
18856.975
3166.552
784.868
169.192
34.567
8.346
5.387
10.818
24.398
58.835
163.055
577.543
2115.096
7937.552
20887.070
25687.967
14901.446
4073.031
807.638
210.093
64.022
18.635
4.310
0.557
-0.268
-0.387
-0.351
-0.339
-0.387
-0.342
0.174
2.707
14.039
72.803
426.155
3096.731
36909.605
108948.555
105863.898
108695.773
138710.344
101995.328
27726.500
4613.693
609.560
87.400
17.157
11.230
24.480
57.742
114.966
287.442
958.863
4052.099
21530.332
124523.039
118217.594
104952.562
39300.637
3117.957
330.804
48.465
9.029
1.604
-0.054
-0.378
-0.390
-0.334
-0.324
-0.380
-0.390
-0.157
1.028
6.295
29.594
169.206
1378.104
22040.922
100862.336
103218.234
138661.297
200115.859
123783.336
101327.672
19801.229
1506.351
162.668
26.085
17.561
42.510
105.601
194.634
350.567
1004.484
5083.056
70153.172
112163.797
109848.633
103102.617
100601.188
10535.557
687.430
67.520
9.335
1.217
-0.184
-0.395
-0.372
-0.319
-0.311
-0.354
-0.336
-0.087
0.987
4.608
18.402
84.368
566.315
5401.422
63995.473
103967.836
163617.641
163557.625
105745.422
100573.453
31680.328
2020.831
192.054
28.400
20.436
51.675
128.485
234.064
333.573
737.389
4502.607
88796.500
103337.039
103115.297
101620.805
100578.508
13778.616
800.698
77.975
10.700
1.422
-0.139
-0.374
-0.356
-0.304
-0.290
-0.294
-0.146
0.572
2.987
10.279
29.688
72.768
216.942
953.500
4443.888
13672.863
37539.301
104135.234
100845.969
100161.852
14943.699
1279.387
138.888
22.378
16.894
42.668
104.507
173.530
221.298
404.269
2222.446
30306.740
106704.109
116747.875
113813.977
104513.016
6985.920
595.207
71.586
11.478
1.784
-0.028
-0.335
-0.340
-0.286
-0.256
-0.181
0.285
2.435
10.918
42.043
132.312
292.357
419.445
446.957
648.066
1452.365
5174.660
20044.984
31732.312
14949.072
2745.954
411.346
63.103
12.466
9.609
23.915
53.936
88.144
114.021
237.614
1407.197
13724.444
128792.219
186808.641
151866.734
80852.930
6553.421
624.183
86.441
14.946
2.654
0.220
-0.266
-0.311
-0.266
-0.205
-0.012
1.088
6.663
34.814
165.310
720.310
2196.579
3058.515
2044.269
870.057
522.362
779.226
1580.281
2047.981
1287.904
413.765
101.072
21.567
5.289
4.110
9.713
19.596
33.113
54.379
210.925
2291.305
52321.594
101755.617
103284.828
102687.359
101173.992
21987.820
1237.658
136.832
23.735
4.536
0.699
-0.140
-0.274
-0.249
-0.149
0.198
2.177
13.698
84.292
544.307
3512.887
15071.348
26669.859
13974.288
4556.624
1596.773
643.529
439.532
337.069
191.217
77.562
24.640
6.533
1.660
1.161
2.712
6.097
11.730
31.490
211.433
2763.772
78169.406
100208.836
100425.258
100737.625
100984.953
32400.080
1716.233
211.433
38.470
7.895
1.410
0.036
-0.222
-0.234
-0.109
0.378
3.191
20.716
139.986
1121.045
9684.531
58285.332
106780.188
75590.227
49298.410
16210.228
4376.584
3013.108
1524.050
409.751
83.481
17.144
3.289
0.418
-0.079
0.418
1.677
4.954
20.390
140.167
1600.260
28719.883
100115.359
100439.953
101310.508
102384.859
15521.586
1570.681
275.046
58.503
12.466
2.601
0.337
-0.152
-0.212
-0.086
0.459
3.545
21.333
148.101
1164.668
10007.233
62659.004
186826.953
146955.016
107199.172
104841.492
48025.223
61874.625
23071.252
2862.222
309.953
36.454
4.717
0.242
-0.426
-0.229
0.615
3.069
11.975
66.129
475.081
4464.192
38525.961
100504.812
101697.352
26922.477
5040.025
1366.650
371.676
92.645
21.936
4.849
0.846
-0.032
-0.183
-0.081
0.433
3.245
19.018
112.882
702.134
4542.139
30419.182
126598.602
112762.781
103812.953
123355.508
178157.328
103220.391
100227.695
15281.997
822.780
71.920
7.572
0.475
-0.474
-0.325
0.529
2.692
7.910
25.692
114.017
559.917
2257.611
4859.015
5546.234
4900.626
4722.123
2781.364
964.315
231.301
49.718
10.000
1.834
0.169
-0.140
-0.085
0.357
2.798
16.064
86.845
477.286
2511.644
17810.121
104823.023
102615.141
102273.266
135099.750
178118.641
102966.344
100225.383
22951.900
1130.869
81.789
8.452
0.579
-0.455
-0.342
0.472
2.311
5.464
11.632
29.389
91.284
284.530
835.453
3204.705
13525.299
28167.350
17852.926
4863.820
797.768
124.150
20.687
3.540
0.451
-0.085
-0.092
0.256
2.250
13.062
76.245
435.464
2064.860
8777.965
73819.508
101275.992
101109.875
111401.469
117924.281
101271.844
100126.906
7734.382
601.945
55.158
6.221
0.320
-0.455
-0.361
0.222
1.508
3.438
5.706
11.276
32.958
145.087
971.687
8184.250
66775.852
196489.516
151845.000
29440.357
2589.587
276.795
37.208
5.503
0.753
-0.031
-0.098
0.137
1.553
8.935
51.911
274.364
1187.581
3109.441
7594.731
24422.225
35199.793
14040.018
10059.671
14142.054
6444.334
1230.736
173.574
22.825
2.946
-0.022
-0.471
-0.416
-0.100
0.529
1.479
2.592
5.705
22.306
137.658
1236.776
17055.869
138432.906
196419.016
151810.141
108747.039
8044.114
489.773
51.331
6.790
0.917
0.000
-0.111
0.045
0.485
1.519
3.281
5.381
5.634
4.184
2.190
0.761
0.126
-0.091
-0.138
-0.131
-0.113
-0.097
-0.081
-0.069
-0.061
-0.061
-0.061
-0.059
-0.065
-0.072
-0.084
-0.103
-0.119
-0.137
-0.150
-0.138
-0.057
0.178
0.647
1.188
1.453
1.311
0.768
0.280
-0.004
-0.130
-0.168
0.075
0.549
1.892
5.411
12.692
22.319
24.881
17.168
7.917
2.596
0.594
-0.009
-0.153
-0.164
-0.146
-0.128
-0.108
-0.092
-0.084
-0.081
-0.080
-0.083
-0.085
-0.096
-0.112
-0.132
-0.153
-0.176
-0.179
-0.117
0.150
0.950
2.453
4.736
6.071
5.234
3.089
1.411
0.443
0.022
-0.127
0.674
1.922
5.429
15.687
38.869
70.129
83.566
52.695
21.922
6.646
1.483
0.155
-0.158
-0.199
-0.182
-0.158
-0.138
-0.117
-0.108
-0.100
-0.097
-0.101
-0.111
-0.123
-0.141
-0.165
-0.191
-0.215
-0.204
-0.053
0.600
2.449
7.144
13.810
17.877
15.529
8.880
4.167
1.653
0.537
0.075
2.140
4.964
12.784
32.934
85.242
161.640
191.799
117.217
43.851
11.446
2.590
0.306
-0.172
-0.240
-0.223
-0.196
-0.170
-0.150
-0.131
-0.121
-0.118
-0.122
-0.137
-0.153
-0.178
-0.207
-0.234
-0.257
-0.223
0.051
1.142
4.788
13.955
29.261
38.702
34.415
20.451
9.771
4.234
1.766
0.656
5.226
11.574
26.201
60.044
131.541
220.168
233.262
139.389
51.423
14.089
3.008
0.358
-0.202
-0.288
-0.270
-0.240
-0.211
-0.180
-0.159
-0.143
-0.140
-0.147
-0.162
-0.189
-0.217
-0.250
-0.282
-0.301
-0.255
0.093
1.453
6.350
18.748
40.182
58.476
53.667
36.240
20.085
9.904
4.439
1.945
10.114
22.413
51.856
102.920
169.756
209.260
186.325
105.664
41.348
11.541
2.449
0.243
-0.269
-0.340
-0.319
-0.289
-0.253
-0.217
-0.190
-0.173
-0.167
-0.175
-0.194
-0.225
-0.263
-0.301
-0.330
-0.350
-0.303
0.040
1.484
5.904
18.389
41.311
63.948
74.371
62.575
42.042
22.101
9.955
4.324
15.627
35.756
86.116
167.166
232.343
207.101
136.754
67.933
25.662
7.952
1.847
0.087
-0.327
-0.391
-0.366
-0.341
-0.298
-0.254
-0.226
-0.208
-0.200
-0.210
-0.233
-0.265
-0.308
-0.350
-0.376
-0.399
-0.340
0.020
1.414
5.674
16.774
40.812
80.274
123.282
136.217
99.776
52.891
20.932
8.230
22.399
66.163
190.258
381.658
464.447
325.509
165.968
69.817
25.320
7.881
1.941
0.129
-0.347
-0.432
-0.417
-0.390
-0.345
-0.297
-0.264
-0.246
-0.244
-0.249
-0.271
-0.308
-0.355
-0.400
-0.426
-0.432
-0.327
0.212
2.137
8.317
26.010
73.287
193.426
446.510
669.409
488.860
199.068
58.768
15.903
44.866
228.242
1039.033
3022.455
3158.380
1485.437
511.598
172.543
53.796
15.450
3.758
0.528
-0.296
-0.455
-0.468
-0.439
-0.395
-0.345
-0.306
-0.281
-0.279
-0.287
-0.313
-0.356
-0.407
-0.448
-0.472
-0.442
-0.213
0.852
5.004
20.400
72.796
251.727
941.690
3734.375
7283.468
4982.022
1276.085
204.223
36.656
105.492
864.115
7198.543
35615.922
40805.238
12081.708
3020.791
785.953
184.537
40.312
8.554
1.460
-0.129
-0.463
-0.508
-0.483
-0.446
-0.393
-0.351
-0.331
-0.326
-0.333
-0.361
-0.406
-0.456
-0.493
-0.510
-0.424
0.068
2.358
12.784
59.647
293.468
1315.148
5777.435
31629.674
97541.789
49022.176
6536.317
633.226
75.972
180.787
1963.766
26189.777
105341.469
128905.766
92567.758
31540.668
5594.064
734.309
105.893
18.709
3.114
0.159
-0.442
-0.547
-0.527
-0.494
-0.449
-0.405
-0.382
-0.373
-0.387
-0.413
-0.458
-0.503
-0.534
-0.539
-0.370
0.559
5.151
29.526
186.844
1371.153
11002.135
58441.121
172089.922
128864.852
104519.086
15823.186
1120.107
107.935
183.857
1954.910
23454.309
142501.219
200215.766
131719.656
102665.820
38791.711
2621.200
252.247
35.492
5.902
0.651
-0.383
-0.573
-0.568
-0.545
-0.502
-0.458
-0.434
-0.425
-0.440
-0.468
-0.513
-0.551
-0.573
-0.551
-0.239
1.385
9.403
57.910
477.289
5832.821
100546.086
104029.180
139243.578
200196.266
96475.453
10370.991
873.774
94.881
119.842
1042.398
10130.716
120796.188
123218.969
107006.930
101649.367
100740.594
5116.273
421.565
58.362
9.965
1.517
-0.229
-0.579
-0.611
-0.591
-0.555
-0.516
-0.487
-0.478
-0.493
-0.524
-0.563
-0.595
-0.610
-0.528
0.039
2.841
16.807
102.309
811.791
11870.601
101163.555
102126.523
106006.891
112791.367
94539.305
4939.579
495.392
64.773
65.452
467.143
5097.790
98237.578
103232.148
106962.844
112671.812
95528.570
6320.249
769.569
110.662
19.166
3.221
0.094
-0.553
-0.650
-0.637
-0.609
-0.572
-0.548
-0.535
-0.552
-0.580
-0.613
-0.639
-0.637
-0.438
0.655
5.905
33.872
206.118
1499.900
14471.624
119734.062
121794.727
108597.758
102305.922
52680.836
2800.780
263.518
37.815
32.946
208.597
1679.982
17587.410
112620.367
200114.109
200068.938
114961.578
30099.574
2507.311
272.337
38.903
6.483
0.709
-0.455
-0.682
-0.692
-0.664
-0.634
-0.611
-0.605
-0.617
-0.640
-0.667
-0.691
-0.640
-0.224
1.758
11.637
72.986
559.895
6508.418
99000.305
128771.875
200078.266
200091.938
106914.867
10435.114
1005.158
125.543
20.611
16.310
88.143
550.440
4699.640
77158.734
111428.492
106831.938
101847.672
100429.219
8153.057
584.362
69.514
11.168
1.658
-0.257
-0.683
-0.745
-0.727
-0.703
-0.686
-0.683
-0.691
-0.706
-0.730
-0.732
-0.588
0.203
3.689
21.125
133.673
1293.352
24029.287
100827.461
102633.938
108165.914
111440.211
57060.328
3444.506
380.559
58.664
10.546
8.549
45.614
334.532
3973.464
100522.375
100730.242
100655.078
100556.500
100443.305
11639.593
712.377
91.721
16.301
2.994
0.095
-0.626
-0.783
-0.789
-0.777
-0.767
-0.764
-0.771
-0.779
-0.789
-0.740
-0.414
0.985
6.823
34.645
194.471
1674.513
32504.643
101561.039
101339.938
101006.820
100783.500
70814.344
2686.706
230.485
31.054
5.486
4.581
26.401
197.501
2033.536
34898.613
100166.117
100367.312
100653.992
100739.695
5649.384
569.127
97.526
23.571
5.718
0.897
-0.426
-0.782
-0.848
-0.853
-0.851
-0.850
-0.855
-0.855
-0.832
-0.674
0.050
2.986
13.818
56.305
250.759
1407.865
14515.391
103529.867
102784.031
101007.773
100274.078
21666.914
1397.945
129.051
18.015
2.832
2.112
12.455
80.986
584.716
4852.082
31701.586
96710.688
57938.160
10242.481
1661.127
402.689
131.712
43.613
12.365
2.864
0.039
-0.713
-0.895
-0.931
-0.938
-0.941
-0.940
-0.926
-0.851
-0.472
1.184
7.759
34.923
136.141
454.954
1345.174
4770.538
21922.373
81139.992
97448.797
26310.672
3257.434
392.693
54.648
8.608
1.239
0.666
4.798
25.813
124.684
597.292
1930.078
3703.124
2999.701
1560.362
955.702
609.599
298.365
100.863
28.491
6.610
0.952
-0.520
-0.910
-0.999
-1.029
-1.034
-1.022
-0.983
-0.828
-0.098
3.290
19.585
98.868
461.148
1700.196
3915.704
4385.972
4259.407
4762.028
3872.346
1759.152
446.340
95.989
18.274
3.353
0.298
-0.059
1.385
7.415
29.384
104.531
309.801
819.031
1718.115
2205.809
2103.496
1610.876
697.179
215.719
55.169
12.904
2.548
-0.165
-0.868
-1.052
-1.095
-1.107
-1.087
-1.025
-0.750
0.466
6.034
37.055
220.075
1400.785
6870.439
18449.219
16831.318
8390.713
3936.910
1264.291
368.045
99.914
25.621
5.978
1.003
-0.169
-0.313
0.274
3.051
16.280
98.236
742.658
5939.261
28597.449
35985.863
11472.689
3329.276
1268.035
377.473
100.207
23.596
5.339
0.490
-0.746
-1.068
-1.133
-1.135
-1.125
-1.038
-0.620
1.125
9.129
51.906
321.090
2263.466
14058.895
45977.676
70705.406
108169.055
96858.969
11572.327
946.820
105.737
16.086
2.740
0.168
-0.339
-0.378
0.046
2.833
23.195
235.065
3409.641
75951.031
100396.148
101520.945
103957.336
11729.177
3551.733
1018.264
231.643
49.829
10.756
1.771
-0.422
-1.016
-1.138
-1.140
-1.138
-0.991
-0.342
2.108
12.543
62.197
342.354
1984.836
10477.466
47673.359
120383.969
105517.422
100968.602
100163.742
4080.527
236.240
22.067
2.542
-0.026
-0.380
-0.377
0.016
3.171
30.072
358.498
7048.110
100145.867
101038.312
107617.961
147317.438
101055.141
39409.324
5921.828
788.469
120.510
22.831
4.536
0.323
-0.794
-1.091
-1.136
-1.077
-0.763
0.366
4.360
19.791
85.215
422.255
2068.827
8255.694
60019.953
108225.742
102618.484
100559.117
100108.688
6416.950
309.676
26.602
2.654
-0.046
-0.376
-0.368
-0.036
2.758
24.990
269.493
4081.938
100284.984
102999.289
146948.625
200212.891
108844.797
100878.859
35229.703
2370.615
275.911
49.420
11.099
2.256
-0.181
-0.891
-1.024
-0.845
-0.117
2.373
10.734
40.379
165.941
785.477
4233.627
17857.256
45579.336
114285.539
103063.719
100512.469
100087.789
3403.603
216.101
19.421
1.983
-0.105
-0.363
-0.372
-0.167
1.555
13.192
112.342
1080.529
10650.712
65330.531
175976.906
117340.477
103507.461
104351.625
74901.789
5103.938
720.252
134.938
30.725
7.630
1.432
-0.338
-0.692
-0.244
1.484
7.303
28.522
118.493
502.084
2033.476
6722.289
22195.004
38450.414
42120.266
98883.914
60952.648
7793.347
770.599
78.701
10.075
1.050
-0.226
-0.362
-0.371
-0.287
0.485
5.145
33.956
193.320
1022.188
5206.983
49609.859
104294.047
128996.523
200136.562
131703.500
30969.588
3792.370
490.812
94.628
23.166
5.633
0.940
0.062
1.064
5.030
18.225
72.296
370.067
2479.333
14121.169
40684.965
36478.465
19812.348
8610.307
4185.183
2164.429
654.854
132.025
21.969
3.526
0.229
-0.325
-0.359
-0.362
-0.365
-0.080
1.617
9.302
44.663
204.582
1141.633
8648.619
60512.203
178344.938
135125.812
106084.531
101302.102
22402.523
1671.804
298.952
68.316
15.828
3.408
1.414
3.379
11.295
38.063
150.756
900.542
9036.527
97240.359
102783.492
105611.234
43665.867
5932.833
1167.130
311.839
93.558
25.409
5.869
0.886
-0.212
-0.375
-0.346
-0.345
-0.389
-0.322
0.281
3.021
14.688
67.210
369.193
2793.336
49722.312
104532.742
103344.961
102333.125
103791.172
62637.699
4984.315
981.415
184.659
34.858
7.117
3.260
6.768
20.260
62.577
238.171
1385.686
15661.481
103502.680
119906.359
157607.422
116815.906
13479.673
1640.564
234.037
44.063
9.395
1.828
0.018
-0.367
-0.385
-0.331
-0.327
-0.379
-0.376
-0.078
1.348
7.414
35.017
200.784
1772.104
32501.117
101977.062
102645.633
104523.664
115241.547
58615.059
12996.127
2480.579
375.939
58.607
10.999
4.946
10.066
27.670
81.781
263.753
1159.016
9403.594
89845.812
200228.250
200148.688
131706.766
37848.859
3284.360
342.974
46.830
7.424
1.061
-0.210
-0.400
-0.371
-0.317
-0.311
-0.341
-0.293
0.109
1.720
7.392
28.243
129.340
810.514
7579.338
98280.328
102764.242
106292.242
124041.289
45840.285
18549.590
3283.003
479.919
68.085
11.916
5.406
11.301
29.390
76.427
221.182
703.507
3437.994
24843.350
126486.406
120175.188
105697.531
52907.668
3976.983
376.310
47.706
7.570
0.972
-0.222
-0.387
-0.354
-0.304
-0.286
-0.267
-0.007
1.139
5.523
19.504
57.351
147.854
414.661
1506.285
6339.530
17943.863
19946.869
17297.598
18990.492
8918.558
1882.987
317.969
50.190
9.408
4.347
8.868
22.212
52.984
129.399
349.804
1301.886
8581.993
62207.039
108369.227
106871.539
20249.738
2359.816
302.237
46.472
7.801
1.127
-0.167
-0.360
-0.341
-0.288
-0.245
-0.111
0.642
4.275
21.047
89.959
343.300
862.059
1247.660
1230.833
1310.580
1709.435
2054.679
2929.908
3389.401
1899.490
586.328
129.360
26.507
5.283
2.469
5.134
12.549
27.592
62.048
180.309
815.146
5980.300
44823.148
113796.211
110514.297
26713.994
3081.431
368.763
54.794
9.615
1.551
-0.040
-0.323
-0.321
-0.270
-0.184
0.144
1.966
11.976
73.654
469.896
2747.170
11432.102
19818.631
9999.952
3069.414
1368.969
775.624
593.853
543.080
334.211
132.848
39.863
9.750
2.082
0.828
2.077
5.476
12.685
33.541
148.773
1267.388
18169.467
100699.844
101133.375
100920.742
100421.922
8883.644
661.619
79.442
13.014
2.331
0.167
-0.258
-0.295
-0.254
-0.117
0.449
3.889
26.026
198.176
2006.117
23737.467
100119.625
100398.656
101012.328
17894.598
2741.087
867.773
350.675
167.594
83.145
35.698
11.805
2.917
0.336
-0.135
0.497
2.272
6.852
23.916
139.742
1497.358
26119.242
100096.484
100149.945
100172.258
100151.352
12551.907
817.138
95.467
16.901
3.372
0.491
-0.163
-0.261
-0.239
-0.061
0.679
5.462
38.988
358.696
4836.269
96477.516
100462.344
102249.312
106999.359
73528.852
8290.559
1926.317
844.910
403.846
136.403
35.245
8.341
1.401
-0.256
-0.467
0.120
1.953
6.877
21.818
106.411
894.382
11398.880
100033.945
100074.656
100140.805
86915.969
5870.712
599.015
93.514
21.283
5.201
1.019
-0.006
-0.220
-0.222
-0.042
0.725
5.633
39.739
362.128
4853.731
96607.742
101743.906
116390.547
186843.094
163784.656
46233.891
8432.277
5079.173
2483.255
572.366
96.788
15.582
2.178
-0.252
-0.455
0.461
3.479
11.558
28.611
71.770
316.924
2180.909
13646.886
42477.129
34994.133
9008.744
1640.427
355.323
106.938
33.371
9.473
2.240
0.305
-0.146
-0.203
-0.055
0.585
4.180
28.193
207.983
1908.280
21971.459
104151.844
157390.484
200094.500
115248.789
103805.195
28893.373
26653.188
11466.777
1719.779
215.889
27.698
3.481
-0.039
-0.303
0.869
5.467
17.201
40.640
67.416
115.664
360.759
1128.892
2427.088
2250.911
1409.850
962.103
646.627
291.144
90.400
22.754
5.251
0.934
-0.007
-0.173
-0.081
0.337
2.715
15.245
88.172
509.800
3176.655
15610.374
75367.672
109649.219
102545.961
103449.680
35652.605
44499.164
16992.492
2405.688
266.466
31.202
3.952
0.045
-0.235
0.996
5.775
17.869
41.067
60.000
60.913
78.676
162.762
345.841
901.267
2953.374
6414.671
5564.814
1863.415
381.017
68.671
12.208
2.101
0.201
-0.131
-0.104
0.152
1.492
7.786
35.227
157.803
622.155
2550.747
14888.190
78914.484
100496.500
40051.719
11862.216
14348.682
6465.779
1138.527
162.380
22.826
2.888
-0.035
-0.261
0.657
3.971
12.297
26.110
36.873
33.133
32.833
75.525
395.546
3256.506
36980.262
103229.664
102348.617
26264.729
2037.601
197.903
25.349
3.657
0.442
-0.086
-0.114
0.012
0.735
3.999
16.250
61.919
199.416
603.325
2231.478
6347.551
8140.623
4140.652
2012.837
1865.689
1069.408
289.351
59.587
10.367
1.377
-0.200
-0.349
0.147
1.809
5.564
11.059
14.666
14.556
19.179
78.343
741.335
14432.220
102007.242
103212.422
102339.719
100764.047
7903.419
417.696
40.499
5.161
0.637
-0.049
0.042
0.472
1.794
5.415
13.100
22.018
24.679
17.088
8.377
2.775
0.674
0.028
-0.116
-0.133
-0.119
-0.104
-0.086
-0.074
-0.067
-0.063
-0.062
-0.064
-0.069
-0.077
-0.089
-0.105
-0.124
-0.141
-0.158
-0.168
-0.164
-0.119
-0.032
0.067
0.121
0.092
-0.012
-0.106
-0.169
-0.189
-0.182
0.674
2.044
6.605
22.663
65.398
133.085
151.516
100.421
37.921
10.581
2.306
0.351
-0.092
-0.158
-0.148
-0.131
-0.113
-0.096
-0.087
-0.083
-0.084
-0.085
-0.088
-0.101
-0.113
-0.136
-0.159
-0.179
-0.198
-0.201
-0.151
-0.005
0.282
0.629
0.867
0.742
0.436
0.114
-0.086
-0.178
-0.205
2.794
6.635
20.521
73.675
277.127
711.092
893.294
480.113
141.146
29.612
5.555
0.880
-0.036
-0.187
-0.187
-0.165
-0.142
-0.124
-0.112
-0.106
-0.103
-0.108
-0.116
-0.127
-0.147
-0.170
-0.196
-0.221
-0.241
-0.221
-0.092
0.261
0.953
1.880
2.363
2.224
1.434
0.664
0.182
-0.077
-0.182
9.380
19.976
52.779
190.468
762.189
2440.846
3130.209
1452.535
332.282
59.794
10.068
1.467
0.014
-0.219
-0.228
-0.199
-0.177
-0.155
-0.138
-0.127
-0.124
-0.131
-0.143
-0.160
-0.184
-0.210
-0.241
-0.271
-0.281
-0.229
-0.009
0.600
1.905
3.650
4.931
4.612
3.228
1.887
0.844
0.242
-0.052
27.159
53.407
133.008
388.438
1253.814
3612.416
4535.821
2048.909
420.476
74.014
11.622
1.693
-0.009
-0.266
-0.274
-0.246
-0.217
-0.190
-0.166
-0.154
-0.149
-0.156
-0.171
-0.192
-0.223
-0.258
-0.287
-0.316
-0.320
-0.249
0.041
0.917
2.639
5.442
7.562
8.080
6.802
4.671
2.546
1.086
0.304
60.350
120.270
321.037
838.156
1617.909
2334.359
2330.297
1131.019
267.070
53.370
9.344
1.405
-0.079
-0.320
-0.323
-0.295
-0.263
-0.225
-0.198
-0.182
-0.180
-0.184
-0.202
-0.233
-0.268
-0.307
-0.337
-0.362
-0.361
-0.271
0.100
1.142
3.541
7.718
13.058
17.969
19.493
15.571
8.815
3.868
1.349
93.399
192.345
560.481
1552.191
2531.290
2129.281
1043.034
423.528
123.397
28.972
6.040
0.908
-0.181
-0.378
-0.369
-0.346
-0.308
-0.267
-0.235
-0.218
-0.215
-0.220
-0.240
-0.272
-0.311
-0.357
-0.385
-0.402
-0.386
-0.226
0.353
2.019
6.364
16.801
41.880
86.670
121.199
97.716
48.900
16.268
4.696
88.851
197.386
591.250
1607.367
2537.508
1841.072
787.566
259.019
79.664
21.130
5.090
0.822
-0.213
-0.421
-0.417
-0.393
-0.355
-0.308
-0.273
-0.255
-0.250
-0.260
-0.282
-0.315
-0.358
-0.406
-0.437
-0.434
-0.358
0.003
1.226
5.023
17.648
66.199
274.326
920.835
1732.315
1243.719
391.895
86.554
16.958
63.832
172.073
539.882
1317.326
2051.062
1819.944
1060.086
423.369
127.327
32.730
7.561
1.356
-0.115
-0.430
-0.464
-0.442
-0.404
-0.355
-0.318
-0.295
-0.285
-0.300
-0.325
-0.363
-0.408
-0.454
-0.484
-0.450
-0.252
0.579
3.495
14.261
56.395
298.969
2317.591
17016.756
54204.961
28318.137
4457.168
487.034
58.549
58.157
247.638
1074.133
3326.292
6221.357
7646.078
4743.760
1553.376
354.283
73.474
14.685
2.722
0.124
-0.418
-0.507
-0.487
-0.453
-0.403
-0.364
-0.341
-0.335
-0.344
-0.372
-0.414
-0.460
-0.500
-0.522
-0.444
-0.031
1.671
8.567
38.105
186.356
1229.037
16190.040
101169.227
100740.383
100278.133
43476.637
2038.644
146.960
72.934
449.146
2738.246
15057.490
77922.047
106001.469
67084.555
9910.417
1221.156
173.794
27.964
4.986
0.523
-0.382
-0.539
-0.527
-0.500
-0.457
-0.417
-0.389
-0.385
-0.394
-0.427
-0.467
-0.511
-0.547
-0.556
-0.407
0.344
3.642
18.348
97.421
584.585
3905.665
47762.555
112598.516
105864.148
101381.539
100276.594
3759.500
226.348
83.484
624.173
5888.737
104608.453
106325.633
105249.969
102944.727
97466.836
4361.852
373.565
49.668
8.184
1.160
-0.278
-0.559
-0.565
-0.541
-0.511
-0.470
-0.443
-0.438
-0.446
-0.479
-0.523
-0.564
-0.594
-0.578
-0.334
0.864
6.506
34.859
215.452
1716.700
15977.117
107579.484
200252.031
147090.891
105859.094
61171.344
2493.248
182.181
76.058
677.165
10129.261
101643.453
102369.109
102410.656
101986.422
101157.219
9176.139
621.022
77.150
13.403
2.316
-0.036
-0.541
-0.607
-0.587
-0.558
-0.524
-0.498
-0.491
-0.501
-0.535
-0.577
-0.612
-0.634
-0.583
-0.155
1.842
11.399
60.608
371.299
3282.604
35708.191
104063.562
131902.422
200312.219
66700.352
8114.539
787.080
92.647
56.342
489.206
7545.590
100619.500
102308.320
109165.188
119959.672
112607.508
10030.301
1017.339
143.814
25.225
4.787
0.508
-0.458
-0.631
-0.631
-0.609
-0.580
-0.555
-0.550
-0.560
-0.592
-0.629
-0.660
-0.671
-0.548
0.200
3.877
22.458
127.083
783.292
4711.731
31155.396
108453.594
104870.633
90691.562
10969.035
1484.772
237.489
44.262
32.418
239.936
2502.735
33024.207
118002.969
200119.578
200157.547
128888.336
49193.367
3522.828
367.755
54.435
10.343
1.630
-0.248
-0.634
-0.685
-0.663
-0.641
-0.618
-0.614
-0.623
-0.653
-0.684
-0.714
-0.696
-0.454
0.842
7.334
44.560
317.086
2866.794
26911.627
105733.820
123786.422
73384.914
18269.055
3166.652
497.505
92.178
22.195
16.637
101.335
716.479
6840.601
112492.523
121729.438
111832.297
103692.617
101512.273
12027.595
861.850
114.483
20.311
3.658
0.182
-0.583
-0.727
-0.724
-0.707
-0.691
-0.689
-0.695
-0.717
-0.742
-0.761
-0.696
-0.273
1.710
11.939
74.447
689.778
8819.077
100251.289
100870.734
102199.891
102767.836
17957.217
1588.045
227.826
44.229
11.308
8.752
51.227
414.103
5526.857
100786.352
101402.828
102432.344
104721.922
105328.367
18706.432
1413.957
192.678
35.275
7.147
1.050
-0.404
-0.740
-0.789
-0.783
-0.771
-0.771
-0.774
-0.786
-0.798
-0.788
-0.629
0.083
2.963
15.783
92.501
814.364
11494.784
100178.953
100241.047
100288.914
100300.641
19848.678
1353.878
148.417
23.990
5.723
4.524
29.340
226.821
2786.916
57495.629
100747.984
103551.648
111446.805
113695.141
12695.671
1696.484
286.830
61.794
14.682
2.944
0.033
-0.684
-0.835
-0.861
-0.856
-0.857
-0.855
-0.857
-0.855
-0.781
-0.407
0.957
5.460
21.506
89.387
529.273
5015.346
63745.598
100236.359
100139.625
100072.750
8049.565
726.711
84.592
13.691
2.706
2.155
14.037
93.054
732.819
6857.997
52431.145
103254.773
106077.422
26685.559
6747.296
1833.663
544.831
150.933
36.133
7.627
0.959
-0.522
-0.862
-0.928
-0.943
-0.946
-0.941
-0.935
-0.888
-0.669
0.161
3.090
12.197
40.286
110.674
325.325
1362.890
7068.785
23955.213
26195.025
8784.756
1605.332
244.534
38.212
6.638
1.113
0.723
5.552
30.260
157.326
780.803
2856.599
6242.780
7296.555
6938.105
7283.811
5783.325
2112.284
490.607
92.519
17.324
2.639
-0.238
-0.861
-0.993
-1.029
-1.036
-1.024
-0.994
-0.876
-0.409
1.372
7.928
30.178
98.995
256.583
496.299
737.486
1152.887
1791.484
1739.295
869.598
253.009
61.225
12.775
2.459
0.191
-0.001
1.727
9.080
37.082
138.329
461.248
1428.593
4077.697
10815.846
27394.268
26448.744
8105.270
1294.060
192.085
30.800
4.906
0.132
-0.829
-1.043
-1.094
-1.105
-1.088
-1.031
-0.787
0.122
3.561
16.653
66.414
232.964
699.413
1421.291
2295.536
3204.637
2336.550
854.062
234.927
65.725
17.588
4.087
0.629
-0.226
-0.286
0.441
3.934
21.460
133.041
1125.785
10640.294
62630.910
89655.102
63890.227
48703.566
12721.713
1922.693
260.919
40.572
6.782
0.637
-0.742
-1.067
-1.130
-1.134
-1.128
-1.034
-0.599
1.090
7.565
32.681
132.497
498.723
1541.303
4732.028
27307.268
96361.188
54339.836
7795.341
785.593
87.018
12.811
2.093
0.013
-0.365
-0.362
0.144
3.570
30.084
315.389
5357.675
100219.406
101370.055
107649.023
122310.500
33882.137
7935.889
1475.113
250.370
46.456
9.359
1.391
-0.537
-1.041
-1.141
-1.141
-1.127
-0.937
-0.151
2.849
14.918
71.700
339.322
1585.601
5921.026
23240.461
104899.875
101537.148
100351.391
75935.883
2858.707
189.471
18.990
2.214
-0.089
-0.393
-0.367
0.114
3.878
38.643
482.604
12534.918
100137.781
100734.219
103201.547
109347.688
40385.832
7077.449
1682.157
330.512
67.984
15.125
3.143
0.011
-0.872
-1.101
-1.132
-1.044
-0.631
0.910
6.448
31.518
169.731
1191.903
9810.443
58833.598
131965.469
142855.797
106978.422
100838.367
100114.383
4870.654
249.358
23.406
2.283
-0.098
-0.379
-0.357
0.016
3.311
29.865
357.940
7046.464
100128.578
100874.266
105550.961
129281.742
67717.023
24853.215
4437.417
729.599
137.753
31.957
7.767
1.478
-0.376
-0.934
-1.021
-0.775
0.259
3.640
16.018
71.235
384.793
3088.242
39042.168
101273.070
114203.688
200216.484
126167.445
101886.352
60664.633
2629.224
176.198
17.320
1.858
-0.142
-0.365
-0.365
-0.123
1.860
16.305
143.685
1587.048
18808.498
101055.789
108856.422
89100.406
103737.227
49323.969
9166.355
1817.459
411.828
88.801
21.401
5.267
0.832
-0.464
-0.691
-0.041
2.498
11.545
45.309
218.259
1185.506
7018.255
60613.000
107029.180
104417.234
117387.883
92180.727
36972.945
6020.018
624.436
70.586
9.162
0.926
-0.232
-0.361
-0.373
-0.281
0.598
5.789
38.296
231.075
1237.115
4147.041
9557.988
29467.236
63698.367
66383.656
46657.855
13078.710
1990.713
288.722
57.077
13.683
3.482
0.501
-0.008
1.559
8.086
32.434
139.008
787.077
7657.279
72097.312
116471.055
200183.266
129043.336
100154.180
13548.888
2581.478
604.217
117.952
20.767
3.301
0.190
-0.320
-0.354
-0.364
-0.363
-0.076
1.641
9.504
43.729
159.920
577.727
2407.157
13527.607
108675.289
105958.422
102020.648
100596.055
8983.593
836.378
130.697
31.181
8.397
2.152
1.108
4.279
19.843
84.584
382.762
2497.734
39107.680
100983.070
103100.141
111136.812
116919.578
20456.838
2911.343
500.368
113.444
27.038
5.968
0.868
-0.203
-0.371
-0.342
-0.344
-0.390
-0.321
0.275
2.889
13.428
58.128
283.321
1906.462
21325.480
109646.930
111060.656
104855.992
101404.250
20333.092
1546.332
250.949
60.244
15.593
4.399
2.483
8.060
37.880
190.933
884.007
4714.528
80578.602
102158.812
102813.398
104764.641
104170.750
21524.373
1487.909
215.478
43.252
9.648
1.800
0.007
-0.362
-0.380
-0.325
-0.327
-0.375
-0.366
-0.016
1.606
8.892
44.663
274.354
2114.919
22463.598
134980.422
142611.031
115341.805
103268.977
16435.240
1776.544
387.245
90.884
22.454
6.264
3.500
11.016
53.922
279.913
1436.750
5672.040
40765.449
104368.375
107092.016
113901.906
110582.945
12601.008
1247.228
171.609
29.370
5.585
0.770
-0.249
-0.405
-0.366
-0.312
-0.310
-0.333
-0.261
0.263
2.380
10.655
45.614
248.907
1798.757
13106.601
74144.781
152041.203
116892.359
38577.934
5718.822
1490.238
402.635
98.865
24.609
6.439
3.530
10.497
50.246
255.265
1261.777
4105.181
10339.488
51349.277
108893.805
120003.539
35391.055
6034.017
897.423
145.623
24.944
4.477
0.482
-0.310
-0.398
-0.352
-0.301
-0.280
-0.244
0.088
1.533
7.503
27.221
89.791
276.463
1069.143
5093.155
17045.383
24458.258
14252.682
4908.558
1873.128
821.167
272.601
71.098
18.109
4.807
2.543
7.282
31.975
143.927
572.594
1541.748
2745.631
5086.726
10558.651
14296.329
9079.167
2787.738
610.288
120.479
22.616
4.332
0.478
-0.288
-0.381
-0.340
-0.286
-0.231
-0.064
0.866
5.670
28.109
131.133
560.175
1594.996
2584.154
3616.500
6360.169
6756.801
3682.651
1375.836
606.813
301.988
114.980
35.610
10.127
2.598
1.237
3.609
15.086
56.413
170.373
404.718
761.943
1825.720
6242.323
13319.222
11857.350
4072.410
822.596
142.777
26.872
4.911
0.621
-0.230
-0.359
-0.324
-0.270
-0.166
0.215
2.470
15.750
105.907
766.905
5722.842
28831.799
58103.578
27673.615
17241.268
14591.197
5616.929
1295.580
301.481
104.958
40.648
13.936
4.130
0.844
0.188
1.349
5.790
19.104
50.373
128.810
472.386
2894.671
19892.463
70680.703
57556.445
12572.609
1762.662
226.097
35.575
6.250
0.924
-0.138
-0.322
-0.306
-0.254
-0.089
0.602
4.800
34.373
312.192
3774.307
70409.922
100171.633
100918.891
105012.555
58968.023
20626.445
7072.122
1364.562
245.044
55.887
17.460
5.457
1.198
-0.150
-0.300
0.648
3.673
11.498
29.637
86.367
444.699
3807.067
28736.154
100056.031
86771.570
17948.000
2183.006
267.189
39.666
7.361
1.312
-0.004
-0.273
-0.282
-0.240
-0.028
0.865
6.668
54.631
576.219
10424.107
100045.750
100216.023
100939.484
103360.727
108034.047
14296.290
3896.668
892.942
206.092
56.515
14.833
3.652
0.345
-0.458
-0.270
1.525
7.592
25.087
61.097
117.249
335.313
2037.482
12467.804
38430.602
31621.338
8041.728
1295.179
191.140
35.090
8.268
1.921
0.236
-0.195
-0.257
-0.225
-0.009
0.894
6.747
54.909
577.316
10429.336
100079.430
100424.250
102028.750
106320.914
108747.219
11247.532
2268.888
795.064
318.460
100.313
25.256
5.087
0.467
-0.419
0.149
3.603
18.917
72.534
190.223
308.095
330.553
669.706
2371.433
5262.792
4470.942
1761.974
432.095
113.405
36.687
12.504
3.808
0.837
-0.024
-0.212
-0.211
-0.034
0.689
5.018
35.126
315.305
3788.753
63598.676
100730.633
104142.508
116468.195
64253.336
11732.752
2716.220
1316.245
664.368
197.355
44.997
7.897
0.919
-0.252
0.638
6.056
32.933
140.614
413.566
711.513
515.551
300.318
389.085
652.660
603.727
414.160
295.332
207.064
106.339
37.716
10.509
2.495
0.339
-0.127
-0.191
-0.072
0.357
2.800
16.802
109.870
784.433
5354.698
29368.072
55907.672
38659.402
25763.221
9597.472
2637.732
1520.253
807.189
237.628
49.901
8.708
1.103
-0.146
0.711
6.503
35.050
150.335
478.803
762.686
528.530
217.304
115.477
147.397
318.749
972.857
2013.521
1974.957
762.567
172.455
34.473
6.475
1.065
0.015
-0.164
-0.105
0.107
1.248
6.761
31.702
144.638
577.767
1741.965
3586.088
6439.377
7205.045
3484.782
1322.559
807.583
439.803
145.660
34.020
6.401
0.813
-0.198
0.445
4.503
22.626
93.269
246.700
383.658
290.059
119.887
65.538
178.566
1218.810
9516.896
39154.926
35136.707
7112.819
850.448
102.253
14.110
2.149
0.186
-0.132
-0.119
-0.039
0.435
2.401
9.463
32.884
95.249
245.267
564.307
1063.681
1168.309
740.659
370.431
244.642
143.968
54.499
15.339
3.258
0.245
-0.302
0.036
2.088
9.621
33.099
76.694
107.801
84.516
46.310
52.908
337.899
4508.419
85264.219
100226.859
100186.227
54176.504
2872.107
221.977
23.824
3.140
0.328
-0.103
0.339
1.212
4.291
14.387
38.788
77.356
87.878
55.484
23.068
7.029
1.634
0.232
-0.082
-0.132
-0.124
-0.107
-0.093
-0.079
-0.074
-0.070
-0.068
-0.068
-0.075
-0.084
-0.093
-0.110
-0.128
-0.149
-0.165
-0.182
-0.195
-0.198
-0.192
-0.179
-0.176
-0.183
-0.200
-0.213
-0.211
-0.202
-0.187
1.971
5.104
17.487
72.682
290.602
762.655
889.999
478.700
140.676
31.372
5.886
0.911
0.002
-0.151
-0.155
-0.140
-0.121
-0.107
-0.096
-0.089
-0.090
-0.092
-0.099
-0.108
-0.124
-0.140
-0.164
-0.187
-0.208
-0.225
-0.232
-0.215
-0.176
-0.122
-0.090
-0.101
-0.145
-0.195
-0.228
-0.231
-0.221
8.892
18.770
60.689
316.565
2053.170
8519.968
11357.597
4437.636
759.750
107.331
16.067
2.288
0.167
-0.166
-0.193
-0.172
-0.153
-0.135
-0.123
-0.116
-0.112
-0.117
-0.125
-0.139
-0.155
-0.178
-0.206
-0.232
-0.254
-0.269
-0.259
-0.204
-0.088
0.040
0.125
0.125
0.023
-0.101
-0.190
-0.239
-0.246
38.731
68.452
192.863
1037.093
8762.567
67924.133
100105.359
28288.822
2850.446
266.426
29.778
3.688
0.314
-0.187
-0.234
-0.213
-0.190
-0.167
-0.150
-0.142
-0.140
-0.144
-0.154
-0.172
-0.195
-0.222
-0.250
-0.279
-0.303
-0.307
-0.271
-0.166
0.045
0.328
0.553
0.589
0.472
0.241
0.023
-0.148
-0.232
164.924
264.010
643.312
2542.671
15977.266
101592.859
100576.203
48556.695
3731.093
334.623
34.386
4.251
0.356
-0.224
-0.280
-0.258
-0.233
-0.204
-0.180
-0.170
-0.168
-0.173
-0.190
-0.208
-0.235
-0.267
-0.299
-0.330
-0.343
-0.325
-0.254
-0.058
0.344
0.960
1.673
2.251
2.353
1.849
1.039
0.336
-0.055
533.017
857.032
2314.942
9410.889
21674.695
40959.906
56625.070
15670.217
1918.920
211.172
26.777
3.582
0.222
-0.288
-0.330
-0.307
-0.279
-0.244
-0.218
-0.202
-0.198
-0.206
-0.225
-0.247
-0.280
-0.317
-0.351
-0.372
-0.360
-0.298
-0.100
0.372
1.389
3.329
6.975
11.453
14.213
12.239
6.865
2.872
0.769
1049.575
1584.851
5302.137
28998.506
64523.234
38291.297
10693.678
2871.172
531.690
92.766
15.331
2.391
0.040
-0.355
-0.381
-0.356
-0.326
-0.285
-0.255
-0.239
-0.235
-0.244
-0.262
-0.291
-0.327
-0.370
-0.403
-0.399
-0.337
-0.117
0.464
1.850
5.226
14.608
41.802
94.830
138.033
111.945
51.697
16.460
4.413
905.800
1451.883
5233.358
28982.195
64023.141
35737.938
7042.969
1254.885
251.405
53.560
11.054
1.998
0.006
-0.396
-0.426
-0.404
-0.374
-0.329
-0.298
-0.279
-0.272
-0.281
-0.304
-0.334
-0.374
-0.421
-0.445
-0.401
-0.215
0.367
2.011
6.218
18.784
70.353
328.122
1156.621
2221.386
1585.737
488.091
104.551
18.594
370.415
684.151
2360.868
9627.056
19310.252
15051.515
6317.740
1785.496
396.428
78.217
15.544
2.890
0.165
-0.391
-0.467
-0.456
-0.422
-0.380
-0.342
-0.322
-0.316
-0.326
-0.351
-0.384
-0.425
-0.468
-0.476
-0.377
0.018
1.366
5.104
16.066
59.371
336.568
2935.659
25574.498
85230.312
43482.359
6437.938
614.980
67.746
121.883
301.418
1105.565
4876.197
20496.752
46923.977
28498.467
6966.982
1059.294
165.413
27.097
4.939
0.532
-0.349
-0.502
-0.500
-0.469
-0.431
-0.391
-0.368
-0.361
-0.372
-0.400
-0.435
-0.477
-0.516
-0.507
-0.342
0.353
2.726
10.456
34.735
149.975
1221.621
23329.287
100617.344
100626.984
100381.102
76005.234
2648.132
185.138
59.770
258.846
1598.988
12345.149
77766.836
170742.875
118480.422
19377.424
2325.771
288.769
44.176
7.617
1.078
-0.277
-0.529
-0.537
-0.513
-0.480
-0.444
-0.420
-0.413
-0.423
-0.451
-0.491
-0.531
-0.562
-0.540
-0.310
0.649
4.177
16.542
62.451
286.536
2456.963
69323.922
102655.820
102363.812
101228.016
100385.883
5417.423
272.602
55.981
374.496
3631.662
56503.387
131909.016
196616.750
157459.844
57349.812
4056.112
426.118
60.076
10.869
1.861
-0.110
-0.532
-0.573
-0.555
-0.532
-0.499
-0.472
-0.465
-0.474
-0.506
-0.546
-0.585
-0.613
-0.578
-0.296
0.913
5.398
23.089
97.660
480.391
2959.866
36774.586
108066.859
106189.055
102497.570
100676.703
3264.247
229.106
55.182
474.155
6527.139
101753.727
107624.586
116809.797
112018.547
103724.859
6480.697
531.200
81.392
16.070
3.257
0.237
-0.479
-0.605
-0.597
-0.580
-0.552
-0.528
-0.519
-0.532
-0.561
-0.599
-0.636
-0.661
-0.613
-0.260
1.237
7.455
31.496
138.019
659.551
3282.086
14130.530
62996.828
108287.547
98352.031
10995.062
1001.307
139.073
43.853
364.877
4954.715
100570.883
102162.734
106350.039
110190.414
103282.766
6543.641
771.664
141.159
29.944
6.726
1.084
-0.323
-0.613
-0.640
-0.628
-0.607
-0.585
-0.577
-0.587
-0.617
-0.654
-0.682
-0.703
-0.632
-0.131
2.101
11.663
56.708
254.585
1066.800
3550.878
9005.213
12286.125
9688.643
4524.512
1221.928
290.803
83.148
26.605
185.371
1716.990
18806.779
108196.789
170712.281
200534.344
117124.344
20213.617
2446.386
377.230
75.427
15.494
2.929
0.063
-0.578
-0.689
-0.681
-0.664
-0.646
-0.638
-0.647
-0.674
-0.706
-0.729
-0.741
-0.619
0.117
3.679
21.026
122.633
706.767
3678.199
11232.812
13536.136
7298.711
2871.265
952.970
315.467
119.433
52.721
13.729
79.170
526.517
4042.357
45874.754
112986.188
109927.758
109257.734
109102.742
9553.876
1285.492
200.967
36.452
6.725
0.847
-0.454
-0.716
-0.740
-0.727
-0.714
-0.709
-0.714
-0.734
-0.754
-0.776
-0.762
-0.556
0.461
5.403
33.257
218.298
1613.755
11455.008
47047.828
57735.512
16861.639
2719.732
499.309
131.593
55.693
27.228
7.215
40.839
291.852
2979.349
64266.977
102723.969
116863.539
186977.828
200121.156
36116.152
4319.417
515.973
73.501
13.870
2.367
-0.137
-0.691
-0.791
-0.794
-0.786
-0.784
-0.787
-0.795
-0.806
-0.814
-0.746
-0.400
0.923
6.618
36.866
234.189
1871.540
14944.182
63542.699
78172.844
21670.871
3031.001
400.795
75.205
25.162
11.663
3.775
23.328
171.468
1668.098
22042.354
104518.445
157405.625
200114.172
157518.281
104083.891
9355.945
967.624
150.465
29.958
5.997
0.614
-0.562
-0.823
-0.863
-0.864
-0.864
-0.862
-0.863
-0.860
-0.817
-0.616
0.058
2.027
8.091
32.314
169.833
1044.115
6232.445
21611.549
23737.846
8761.199
1490.105
234.925
41.841
11.109
4.384
1.891
11.998
73.924
518.050
3867.265
25374.031
98733.055
131999.172
108244.602
91156.906
10691.785
2050.592
437.526
84.513
15.571
2.266
-0.270
-0.817
-0.925
-0.944
-0.945
-0.937
-0.932
-0.887
-0.709
-0.131
1.486
5.563
14.486
35.151
96.977
357.023
1317.864
3244.294
3498.000
1601.366
441.429
90.588
18.525
4.510
1.311
0.643
4.948
26.049
129.165
644.630
3004.675
13259.462
50940.508
73029.016
75458.516
59904.613
15257.241
2049.300
263.487
37.461
5.388
0.196
-0.771
-0.979
-1.020
-1.018
-1.007
-0.975
-0.833
-0.346
1.211
5.631
16.269
39.007
74.106
121.159
199.238
336.207
502.950
483.228
273.066
98.716
27.438
6.776
1.473
0.140
-0.011
1.639
8.919
38.732
157.087
649.525
2744.149
12987.035
105756.586
102596.336
100695.836
100143.844
7380.899
623.123
70.389
9.174
0.815
-0.678
-1.001
-1.073
-1.078
-1.058
-0.975
-0.647
0.529
4.470
17.206
51.394
127.811
248.560
391.401
657.550
963.192
749.010
321.529
103.363
32.183
9.286
2.268
0.233
-0.268
-0.283
0.433
3.876
20.198
116.494
819.121
5954.165
36955.406
128698.641
108001.922
101098.977
100174.570
12484.804
831.019
86.433
11.828
1.447
-0.520
-0.988
-1.102
-1.114
-1.085
-0.912
-0.239
2.270
11.394
47.354
172.330
549.125
1248.812
2191.656
5376.129
11728.510
7837.590
1889.091
298.216
42.998
7.248
1.109
-0.169
-0.392
-0.365
0.116
3.112
23.911
214.925
2927.898
54745.703
107429.266
196526.109
200191.938
105516.000
87222.375
6851.512
607.136
75.729
12.303
2.159
-0.231
-0.890
-1.080
-1.120
-1.047
-0.702
0.591
5.346
25.967
124.493
700.804
3656.169
14550.716
27420.305
43130.488
102469.172
76285.117
10359.319
900.851
90.290
11.060
1.228
-0.222
-0.408
-0.370
0.032
3.157
28.981
313.363
5870.216
100263.805
101800.141
111631.164
138980.344
50546.379
11503.717
1860.452
307.932
59.513
14.950
3.907
0.528
-0.596
-0.956
-1.030
-0.859
-0.130
2.296
11.109
52.775
310.703
2961.220
38990.598
101288.391
106062.594
176216.078
123831.766
101751.969
18843.393
1350.622
117.884
12.979
1.320
-0.214
-0.390
-0.363
-0.046
2.604
23.499
232.777
3721.666
85195.273
100436.445
101693.773
103974.305
11774.874
3088.547
904.577
256.231
78.113
26.296
8.857
2.475
0.200
-0.573
-0.735
-0.312
1.428
6.863
25.132
106.194
679.258
8514.121
100953.414
101320.188
103569.164
128561.789
200102.859
65329.289
8827.388
793.139
86.493
10.429
1.079
-0.234
-0.374
-0.366
-0.170
1.398
12.038
95.639
898.765
8543.127
48658.758
55086.043
15208.122
5538.914
3148.363
1436.499
569.154
199.473
66.157
22.484
7.370
2.193
0.368
-0.009
1.144
5.992
21.555
73.045
289.458
1644.020
14477.044
110607.500
109063.812
103580.945
104026.078
108615.250
11553.859
1802.904
266.436
40.357
5.712
0.543
-0.286
-0.361
-0.371
-0.307
0.376
4.447
27.561
158.807
741.633
2035.834
2969.831
3283.869
5155.855
7786.448
6665.047
2736.128
722.318
184.843
53.954
17.896
6.486
2.473
1.464
4.409
18.368
73.281
276.784
1251.934
9596.038
100858.109
178295.141
200149.578
138600.891
103851.453
47794.785
3050.860
430.676
75.830
14.411
2.291
0.035
-0.342
-0.347
-0.363
-0.378
-0.144
1.255
7.233
30.576
105.159
318.432
1093.961
4872.066
19503.701
51741.074
46580.848
13694.591
2301.529
421.238
108.470
36.313
14.875
6.106
4.007
10.744
52.051
268.228
1297.466
5851.259
62288.719
103732.188
108204.656
142673.359
178234.938
46603.734
6140.742
795.321
125.445
23.986
4.908
0.644
-0.246
-0.368
-0.330
-0.344
-0.389
-0.340
0.171
2.541
12.228
58.980
356.852
2748.711
26818.297
126269.867
200239.188
142742.750
33962.762
4145.895
644.915
161.536
59.218
26.248
11.463
6.872
19.466
119.211
795.571
5954.230
29580.357
142478.703
118180.938
104418.664
102807.234
103097.531
27947.598
1689.083
240.173
43.195
8.903
1.594
-0.047
-0.368
-0.372
-0.315
-0.323
-0.372
-0.358
-0.002
1.860
11.086
70.275
591.244
7071.659
102398.562
118013.852
178251.531
178363.594
36366.367
4063.171
649.078
178.163
77.698
35.887
15.944
9.361
27.395
179.653
1501.239
15096.961
102190.266
146911.812
163699.359
108568.336
101754.508
100921.773
12899.459
924.570
120.632
21.533
4.143
0.491
-0.297
-0.404
-0.361
-0.303
-0.306
-0.330
-0.249
0.331
2.795
14.110
79.045
630.747
8240.939
101087.883
104826.531
114063.141
113982.578
24778.127
2484.497
457.358
149.032
72.975
36.354
15.611
8.918
25.488
166.725
1383.512
13703.780
87404.570
106814.609
121024.523
107931.422
101707.016
29609.217
3123.712
396.039
68.376
13.439
2.497
0.111
-0.371
-0.402
-0.347
-0.293
-0.275
-0.247
0.067
1.556
7.460
29.759
110.122
517.317
3745.931
40195.289
104537.742
105610.727
81602.336
8699.988
1120.609
256.800
97.296
48.577
24.894
10.573
6.275
16.333
95.101
668.644
4120.392
18071.795
29508.979
17009.672
10355.388
6839.743
2736.815
747.609
188.448
44.824
10.268
1.958
0.011
-0.377
-0.391
-0.338
-0.279
-0.227
-0.082
0.829
5.207
27.223
127.421
487.024
1511.010
4081.155
16958.729
62242.852
75520.508
23316.977
4057.667
621.929
142.970
50.439
24.567
11.996
5.431
3.096
8.026
37.337
188.344
774.809
2207.434
3123.147
2203.422
1606.546
1605.752
1252.082
561.245
177.072
44.379
10.111
1.958
0.047
-0.351
-0.376
-0.325
-0.267
-0.162
0.197
2.353
15.001
94.411
669.751
4494.375
22020.041
42989.266
75711.141
104520.414
101716.438
97166.891
8269.965
744.219
110.404
27.247
10.497
4.648
1.807
1.036
3.148
13.103
46.032
140.032
289.320
420.713
634.088
1541.527
2849.750
2602.013
1056.600
271.713
60.026
12.471
2.288
0.157
-0.302
-0.352
-0.308
-0.255
-0.094
0.526
4.556
32.502
273.880
2968.714
46901.844
100484.414
105743.461
178186.328
131744.531
102147.258
100282.773
9608.987
845.112
99.422
17.110
4.465
1.280
0.190
0.247
2.288
9.989
31.721
72.231
122.755
196.731
509.632
1761.508
3505.420
3226.505
1281.652
317.902
64.533
13.378
2.596
0.271
-0.244
-0.318
-0.287
-0.240
-0.043
0.813
6.304
48.544
501.272
8020.350
100047.844
100321.828
102815.758
126223.414
200178.906
104952.641
38811.418
4508.073
489.544
66.692
12.070
2.347
0.140
-0.290
0.549
5.696
28.370
117.636
339.120
543.192
442.077
458.508
1076.646
2024.576
1729.223
771.953
217.234
50.462
11.835
2.841
0.522
-0.137
-0.278
-0.267
-0.225
-0.026
0.835
6.340
48.598
501.355
8019.709
100036.648
100181.430
100872.320
103913.281
111923.414
17612.850
5308.438
1124.342
202.725
43.000
9.872
1.815
-0.102
-0.237
1.773
13.802
87.624
517.347
2023.229
3726.646
2453.743
807.510
481.526
619.054
558.376
274.311
104.806
36.515
13.012
4.721
1.306
0.136
-0.192
-0.240
-0.212
-0.038
0.594
4.656
30.902
256.712
2967.092
46875.629
100145.328
100516.461
101318.320
30660.748
3658.561
985.534
317.924
110.443
35.836
9.933
1.950
-0.063
-0.065
2.962
24.023
185.343
1329.845
7727.244
16895.516
9393.308
1935.595
370.260
188.743
155.243
118.674
94.683
66.097
35.037
14.113
4.251
0.878
-0.004
-0.193
-0.198
-0.074
0.311
2.514
14.460
94.585
623.012
4467.025
19765.945
35228.398
17214.430
4332.056
1217.133
410.470
177.539
83.035
31.741
9.351
1.910
-0.014
0.027
3.229
25.601
198.762
1567.721
9348.479
20700.330
11377.328
2068.749
324.960
108.172
124.078
248.120
417.182
376.405
184.193
53.404
12.898
2.770
0.363
-0.117
-0.182
-0.106
0.074
1.033
5.455
25.805
116.813
455.462
1246.958
1793.298
1465.307
876.910
434.592
191.630
99.030
51.512
20.702
6.577
1.278
-0.097
-0.069
2.197
16.630
114.198
701.622
3105.856
6407.512
3723.847
916.421
188.530
98.453
305.159
1264.179
3138.142
2867.566
974.770
204.579
35.320
6.133
0.941
-0.015
-0.160
-0.118
-0.060
0.293
1.749
6.911
22.633
64.250
134.717
202.419
231.433
204.856
134.209
70.479
41.044
22.075
10.004
3.134
0.550
-0.245
-0.220
1.007
7.566
40.039
173.100
557.587
891.752
657.432
227.395
78.953
121.153
726.179
4882.225
16901.758
13832.410
3714.822
520.420
69.060
9.958
1.413
0.073
-0.139
0.770
2.182
7.284
26.149
83.522
174.135
214.173
131.326
45.735
12.633
2.776
0.442
-0.054
-0.136
-0.133
-0.120
-0.106
-0.092
-0.085
-0.078
-0.078
-0.080
-0.087
-0.095
-0.106
-0.121
-0.138
-0.158
-0.176
-0.190
-0.204
-0.214
-0.220
-0.224
-0.226
-0.228
-0.227
-0.223
-0.214
-0.203
-0.189
4.366
9.690
33.780
160.868
831.555
2851.559
3707.978
1704.617
382.078
63.069
10.573
1.607
0.103
-0.147
-0.168
-0.150
-0.133
-0.117
-0.108
-0.103
-0.101
-0.105
-0.113
-0.121
-0.137
-0.153
-0.176
-0.200
-0.219
-0.235
-0.250
-0.259
-0.258
-0.254
-0.251
-0.252
-0.256
-0.256
-0.251
-0.242
-0.225
23.617
43.310
135.597
965.059
9435.378
75938.438
100040.758
31423.508
2845.818
265.418
29.557
3.900
0.345
-0.150
-0.203
-0.185
-0.167
-0.151
-0.137
-0.130
-0.130
-0.133
-0.142
-0.155
-0.170
-0.193
-0.217
-0.246
-0.269
-0.287
-0.295
-0.291
-0.278
-0.260
-0.247
-0.243
-0.251
-0.263
-0.271
-0.270
-0.259
158.264
228.258
530.248
3789.900
86050.727
100711.383
100291.641
100077.812
15275.071
761.353
59.647
6.651
0.631
-0.157
-0.244
-0.229
-0.207
-0.186
-0.168
-0.160
-0.160
-0.164
-0.175
-0.192
-0.213
-0.236
-0.263
-0.295
-0.318
-0.323
-0.307
-0.275
-0.220
-0.146
-0.072
-0.032
-0.033
-0.081
-0.165
-0.235
-0.268
1277.026
1555.976
2612.433
12573.926
114935.289
109543.977
102338.766
100408.852
25506.133
971.253
73.555
7.660
0.724
-0.190
-0.292
-0.275
-0.249
-0.225
-0.204
-0.195
-0.194
-0.202
-0.215
-0.233
-0.257
-0.285
-0.318
-0.347
-0.347
-0.308
-0.218
-0.061
0.172
0.506
0.894
1.265
1.386
1.122
0.597
0.132
-0.136
8624.370
9682.852
16374.546
102465.156
139001.422
200030.672
117930.500
101601.227
9519.084
580.588
52.719
6.140
0.556
-0.257
-0.343
-0.324
-0.302
-0.269
-0.243
-0.232
-0.232
-0.239
-0.256
-0.279
-0.306
-0.333
-0.368
-0.374
-0.311
-0.135
0.238
0.927
1.977
3.584
6.109
9.231
11.149
9.085
5.313
2.204
0.570
28480.836
31000.699
53311.648
101317.945
103922.930
120870.328
98778.977
13187.886
1648.231
204.453
27.607
4.145
0.303
-0.322
-0.392
-0.371
-0.350
-0.313
-0.287
-0.272
-0.271
-0.280
-0.298
-0.322
-0.355
-0.392
-0.408
-0.361
-0.143
0.480
1.935
4.641
9.260
17.470
36.095
67.883
93.510
75.944
38.148
13.331
3.679
20909.432
23436.422
52264.949
101166.727
101608.742
102915.203
66217.617
4992.807
619.435
106.210
19.533
3.436
0.259
-0.354
-0.436
-0.421
-0.399
-0.359
-0.331
-0.313
-0.311
-0.321
-0.342
-0.369
-0.404
-0.443
-0.431
-0.283
0.299
2.036
6.778
16.199
34.714
77.364
238.596
670.487
1199.249
870.754
308.831
72.480
15.900
4194.059
5288.269
14289.151
103078.719
116503.102
138591.734
42576.031
7889.309
1096.115
157.032
26.715
4.890
0.547
-0.315
-0.464
-0.471
-0.445
-0.410
-0.377
-0.361
-0.358
-0.368
-0.392
-0.418
-0.453
-0.482
-0.428
-0.135
1.058
5.167
17.272
46.840
110.806
317.762
1693.189
9786.178
23446.586
14129.128
2736.594
368.583
54.252
550.474
973.332
3450.212
24027.008
114320.438
109723.844
102864.961
52468.797
3630.939
373.368
49.187
8.081
1.149
-0.222
-0.484
-0.511
-0.490
-0.460
-0.429
-0.410
-0.407
-0.416
-0.440
-0.468
-0.505
-0.520
-0.433
0.051
2.072
9.611
34.163
101.291
272.994
1003.018
9748.027
103305.586
104143.281
102190.078
21315.438
1467.623
140.165
107.156
382.217
2936.666
49216.867
107194.625
111148.008
106571.461
101768.695
7730.325
584.400
75.803
12.335
2.020
-0.062
-0.495
-0.551
-0.534
-0.514
-0.486
-0.464
-0.457
-0.466
-0.490
-0.521
-0.558
-0.561
-0.446
0.160
2.711
12.394
47.109
153.205
444.755
1992.270
23813.625
119887.891
128832.500
112526.844
62880.324
2795.628
235.179
52.936
320.127
3002.274
42941.910
151955.000
200211.250
152055.625
107609.188
7239.970
616.431
88.464
16.619
3.155
0.221
-0.462
-0.582
-0.578
-0.564
-0.539
-0.518
-0.510
-0.520
-0.543
-0.574
-0.606
-0.612
-0.507
0.086
2.562
11.967
45.707
147.148
475.511
2313.140
21199.525
157807.359
196727.891
131794.828
33261.633
2310.906
302.434
39.882
276.032
2501.041
27059.975
163627.062
200307.562
200498.188
38046.406
3890.314
503.438
97.498
22.373
5.235
0.779
-0.356
-0.596
-0.620
-0.612
-0.591
-0.571
-0.562
-0.568
-0.591
-0.623
-0.655
-0.665
-0.584
-0.090
2.006
9.402
34.806
110.474
370.788
1718.585
10694.907
58407.008
107384.617
49521.453
8268.809
1355.851
374.380
28.729
194.097
1591.287
16107.622
104853.703
109989.016
108908.125
17407.213
2582.100
569.526
150.701
41.677
10.602
2.073
-0.086
-0.582
-0.661
-0.661
-0.646
-0.627
-0.614
-0.617
-0.640
-0.672
-0.700
-0.716
-0.647
-0.225
1.474
7.781
29.368
97.065
307.748
980.496
3484.874
10408.523
14786.804
7488.144
2469.364
982.862
437.336
16.785
101.763
666.427
4222.190
21823.176
43740.840
37252.574
18542.740
6085.004
1821.039
485.853
111.651
24.373
4.970
0.509
-0.504
-0.698
-0.713
-0.700
-0.682
-0.668
-0.672
-0.694
-0.725
-0.745
-0.762
-0.697
-0.285
1.504
8.631
38.048
151.144
485.978
1073.736
1639.125
2031.478
2014.568
1351.969
871.227
633.392
332.907
8.857
46.534
249.807
1332.795
7944.714
42860.867
111603.805
102865.227
58786.094
16581.619
2627.427
375.929
61.083
10.615
1.608
-0.305
-0.706
-0.764
-0.752
-0.741
-0.733
-0.735
-0.751
-0.774
-0.789
-0.793
-0.696
-0.216
1.909
11.141
54.762
249.243
907.893
2234.131
2494.447
1355.423
610.133
351.931
312.631
266.523
150.854
4.580
24.740
136.548
926.197
8131.684
65019.367
200374.094
200438.266
116789.070
101926.375
15256.982
1187.876
132.836
21.060
3.700
0.123
-0.659
-0.799
-0.808
-0.803
-0.800
-0.801
-0.807
-0.814
-0.817
-0.781
-0.593
0.048
2.363
11.941
57.058
260.698
1027.967
2546.564
2768.866
1319.240
415.456
147.689
96.020
78.206
51.042
2.487
14.418
83.783
574.232
4825.684
41304.227
157464.750
135113.688
107874.758
101637.734
47538.324
2475.777
265.057
46.294
8.663
1.174
-0.480
-0.813
-0.868
-0.870
-0.862
-0.854
-0.849
-0.836
-0.779
-0.594
-0.064
1.131
3.998
12.141
43.736
179.751
582.009
1277.680
1377.462
721.200
237.846
71.747
31.349
21.398
13.572
1.163
7.735
42.771
260.745
1773.128
19852.744
106918.727
105603.016
105033.094
109115.695
47237.809
5079.931
819.229
137.600
23.292
3.449
-0.037
-0.766
-0.912
-0.937
-0.918
-0.895
-0.868
-0.790
-0.538
0.210
2.059
6.217
12.375
21.288
38.329
86.078
210.770
390.497
413.834
243.484
91.263
29.913
10.758
5.558
3.253
0.366
3.569
19.132
97.118
622.688
5327.669
64727.828
105870.734
157635.875
200120.156
109581.305
52627.387
4912.747
480.173
56.520
7.901
0.740
-0.615
-0.917
-0.977
-0.962
-0.922
-0.832
-0.599
0.189
2.691
10.119
28.953
59.201
89.628
95.329
90.632
102.296
115.182
103.906
64.268
28.240
10.257
3.395
1.270
0.480
-0.089
1.304
7.660
35.930
182.176
1043.686
6416.257
42797.645
120045.672
107569.953
101454.930
100241.234
23754.475
1279.232
108.033
14.232
1.840
-0.336
-0.847
-0.983
-0.983
-0.918
-0.731
-0.136
2.001
9.692
37.333
125.247
323.744
539.014
507.296
358.060
264.578
174.222
86.833
34.729
12.078
3.666
0.906
0.025
-0.230
-0.301
0.330
3.323
16.910
86.647
480.502
3416.139
55618.930
104476.281
102001.414
100558.320
100145.211
42441.504
1731.216
141.879
18.889
3.134
0.146
-0.680
-0.935
-0.973
-0.872
-0.509
0.809
5.618
25.621
119.398
507.593
1738.037
3450.221
3344.627
2054.671
1460.433
879.674
314.793
75.646
16.052
3.002
0.289
-0.298
-0.397
-0.370
0.001
2.227
14.998
98.362
785.753
6653.366
49288.551
128489.922
108021.773
101279.062
100249.422
19730.561
1132.158
118.392
21.590
5.304
1.039
-0.297
-0.766
-0.881
-0.718
0.000
2.461
11.857
53.476
291.962
1687.017
8617.621
25957.309
33849.434
16644.824
7226.372
3330.764
963.528
174.579
28.404
4.407
0.331
-0.343
-0.418
-0.380
-0.103
1.852
15.204
117.036
1190.574
11801.944
71872.555
123717.766
119022.602
102174.797
38788.039
3913.185
464.630
95.527
29.065
9.632
2.959
0.532
-0.342
-0.569
-0.270
1.179
5.762
21.404
89.755
530.947
4488.038
49821.691
116473.734
113033.188
106065.461
33676.863
6798.782
1517.487
238.171
34.916
5.285
0.450
-0.331
-0.398
-0.373
-0.178
1.403
11.855
91.860
781.125
7149.511
35594.160
46104.871
16830.277
7795.855
2789.651
788.867
279.102
126.915
54.789
21.420
7.631
2.572
0.777
0.278
1.011
4.332
13.818
42.087
146.546
847.481
9958.526
104488.766
109131.922
106751.828
103624.953
103811.883
7917.003
1126.599
188.871
29.357
4.427
0.360
-0.321
-0.381
-0.371
-0.274
0.639
6.381
42.131
274.110
1480.481
4989.983
5693.881
2748.206
1281.811
831.855
622.101
487.510
324.079
149.091
56.653
20.118
8.216
3.770
2.299
4.155
13.423
42.352
119.100
346.431
1454.789
14194.468
105998.742
106148.188
103207.258
101364.242
100982.953
6846.062
618.974
99.156
16.947
2.729
0.106
-0.344
-0.361
-0.372
-0.349
0.051
2.414
13.661
64.555
236.143
562.065
798.237
1088.885
1795.255
2345.455
2182.289
1827.202
1236.937
483.148
159.022
55.735
24.369
11.271
6.554
11.122
41.065
160.199
597.762
1779.231
6143.231
37125.137
196976.547
178508.797
115240.195
101935.195
57700.781
3109.408
298.891
45.820
8.044
1.209
-0.144
-0.361
-0.339
-0.361
-0.389
-0.254
0.582
4.269
17.147
60.121
226.664
1108.449
6608.177
24969.797
31560.502
14806.194
6872.579
3782.349
1258.197
363.068
140.843
64.776
28.599
14.341
24.844
119.576
727.251
4676.080
21100.252
51517.848
114734.062
110830.008
147304.391
196524.922
44667.758
6232.740
785.824
106.112
18.554
3.475
0.297
-0.297
-0.368
-0.319
-0.342
-0.390
-0.361
0.018
1.947
10.878
65.023
497.902
5810.340
96870.438
101913.492
104950.586
107331.844
22119.955
6342.252
1927.839
606.901
309.215
150.442
57.792
24.810
44.302
279.562
2811.229
38690.863
102036.312
135010.578
200269.531
120480.328
103694.539
103398.445
12315.050
1253.329
207.068
37.676
7.412
1.185
-0.149
-0.375
-0.362
-0.304
-0.317
-0.367
-0.356
-0.021
1.889
12.769
94.653
1042.413
21676.309
100411.477
101570.906
103871.672
105275.891
68681.039
5946.915
1604.628
717.060
494.002
252.359
88.157
33.291
57.711
486.245
6804.552
100201.453
101303.273
116453.508
200111.266
163643.484
103212.828
87236.070
5916.320
529.634
82.335
15.643
3.046
0.244
-0.337
-0.399
-0.351
-0.292
-0.299
-0.331
-0.262
0.246
2.795
15.816
107.522
1142.199
23882.768
100566.312
101364.000
102207.141
102238.070
79945.234
3923.899
877.839
581.100
470.776
247.860
86.480
31.534
55.358
447.189
6228.559
100096.852
100466.078
103265.461
121640.320
127779.844
54638.578
10741.374
1457.297
217.879
37.518
7.577
1.313
-0.126
-0.408
-0.400
-0.341
-0.281
-0.269
-0.266
-0.022
1.142
6.043
24.823
119.094
808.234
9590.640
104552.703
113809.695
116666.367
106610.680
23134.783
1860.033
419.348
304.312
256.088
147.809
56.490
21.285
35.102
229.725
2173.169
26106.098
100121.492
100495.906
101758.844
16895.182
4007.014
1307.470
325.512
78.029
19.296
4.424
0.665
-0.256
-0.423
-0.391
-0.332
-0.270
-0.228
-0.133
0.558
3.712
17.635
77.107
290.564
1134.101
7076.380
75348.820
152017.797
170494.453
121673.477
11058.696
1169.152
215.091
120.784
95.802
56.345
23.936
10.463
15.922
80.664
472.710
2747.279
10448.708
16427.256
8222.265
2063.020
663.600
288.071
124.912
44.502
13.914
3.516
0.489
-0.269
-0.407
-0.379
-0.322
-0.259
-0.176
0.085
1.602
9.883
53.256
304.454
1687.032
6304.988
26875.234
105705.641
103349.438
102765.492
101328.672
35204.637
1815.126
183.561
47.233
27.776
16.431
7.908
4.125
6.767
25.029
98.621
333.643
746.284
1001.816
714.359
399.646
298.656
228.604
123.532
47.816
14.360
3.572
0.546
-0.233
-0.376
-0.357
-0.307
-0.250
-0.121
0.335
2.979
19.791
136.445
1107.323
9639.138
64675.965
123750.422
151894.969
107533.719
101012.484
100226.023
51866.895
2184.939
174.104
26.557
8.810
4.341
2.052
1.714
5.592
22.071
74.400
190.586
310.661
302.945
239.478
244.502
282.713
244.305
136.099
50.147
15.156
3.884
0.658
-0.167
-0.340
-0.332
-0.286
-0.238
-0.074
0.518
4.129
29.089
225.389
2535.936
31666.340
100669.531
109556.789
200034.875
121621.727
101755.750
100189.656
17945.688
1104.789
109.225
16.263
3.220
0.814
0.396
2.108
13.930
79.077
451.284
1727.800
3166.767
2145.496
753.212
326.778
244.901
187.898
105.764
43.653
14.444
4.310
0.978
-0.039
-0.285
-0.305
-0.264
-0.225
-0.058
0.537
4.146
29.052
224.995
2341.801
31629.436
100237.070
101744.969
113666.547
78952.070
72137.352
19839.301
2767.499
342.314
51.857
8.525
1.310
-0.063
0.256
4.390
35.622
307.828
3111.494
22965.314
67815.305
31674.393
4430.615
774.929
260.956
149.857
90.308
45.316
18.703
6.529
1.954
0.346
-0.154
-0.261
-0.245
-0.211
-0.071
0.395
3.033
19.702
135.324
1098.171
9553.258
57389.406
100315.859
47937.141
9362.702
3560.176
1501.189
387.189
88.755
20.027
4.317
0.525
-0.272
0.432
7.059
67.228
759.665
12519.889
100048.766
100164.109
100385.500
19221.445
1548.603
344.076
195.668
138.220
78.976
35.873
14.759
5.256
1.464
0.164
-0.169
-0.218
-0.197
-0.095
0.190
1.698
9.289
51.842
293.453
1482.982
5268.282
8095.990
4620.939
1464.129
498.995
200.575
76.641
26.434
8.814
2.268
0.161
-0.314
0.498
7.504
71.679
888.731
15266.961
100040.633
100135.250
100314.180
23374.887
1679.908
354.305
262.021
229.815
160.145
92.237
42.815
15.140
4.313
0.852
-0.005
-0.181
-0.184
-0.114
0.013
0.657
3.462
16.148
62.695
215.170
481.607
652.413
498.863
250.918
116.036
52.576
24.592
10.791
4.234
1.163
-0.063
-0.351
0.287
5.215
45.522
411.797
4857.234
48445.293
100069.125
67844.898
7229.780
789.652
243.104
253.627
313.382
333.714
277.276
131.445
40.374
9.527
1.973
0.214
-0.133
-0.168
-0.120
-0.079
0.156
1.089
4.202
13.551
33.334
64.570
83.882
77.792
54.551
33.479
17.700
9.362
4.561
1.806
0.394
-0.227
-0.378
-0.033
2.471
17.891
122.764
760.139
3397.082
7049.298
4097.830
1027.545
233.180
119.229
191.908
417.648
750.386
667.233
290.839
78.565
16.572
3.072
0.411
-0.085
-0.149
1.202
2.839
8.940
31.678
102.291
230.958
265.565
161.577
59.111
15.106
3.302
0.506
-0.047
-0.143
-0.142
-0.130
-0.117
-0.102
-0.098
-0.094
-0.095
-0.098
-0.103
-0.113
-0.124
-0.135
-0.152
-0.170
-0.185
-0.199
-0.210
-0.219
-0.226
-0.228
-0.229
-0.226
-0.224
-0.220
-0.213
-0.199
-0.180
7.362
13.606
42.844
213.884
1145.026
4062.361
5837.421
2393.021
516.031
76.792
12.634
1.809
0.130
-0.154
-0.181
-0.165
-0.151
-0.135
-0.123
-0.120
-0.120
-0.126
-0.133
-0.142
-0.156
-0.172
-0.192
-0.214
-0.232
-0.248
-0.260
-0.269
-0.271
-0.270
-0.269
-0.266
-0.261
-0.256
-0.248
-0.239
-0.224
52.769
76.906
188.806
1346.110
17016.992
100119.688
100057.812
60502.617
4436.138
355.423
35.672
4.392
0.440
-0.156
-0.219
-0.204
-0.185
-0.170
-0.157
-0.151
-0.153
-0.155
-0.164
-0.176
-0.193
-0.212
-0.235
-0.261
-0.286
-0.302
-0.304
-0.297
-0.289
-0.285
-0.284
-0.286
-0.287
-0.286
-0.282
-0.273
-0.260
539.345
642.828
927.517
6191.514
102015.695
101370.812
100500.773
100126.773
28280.408
1045.705
72.610
7.511
0.731
-0.157
-0.260
-0.249
-0.227
-0.207
-0.194
-0.188
-0.186
-0.189
-0.201
-0.216
-0.235
-0.257
-0.284
-0.314
-0.332
-0.323
-0.280
-0.223
-0.163
-0.119
-0.093
-0.091
-0.113
-0.159
-0.218
-0.261
-0.276
8568.104
9941.192
7235.285
31176.145
151859.359
126083.359
105243.250
100711.812
48520.969
1342.614
89.852
9.195
0.850
-0.181
-0.303
-0.296
-0.275
-0.251
-0.235
-0.226
-0.228
-0.232
-0.244
-0.261
-0.281
-0.308
-0.337
-0.356
-0.332
-0.230
-0.018
0.316
0.689
0.953
1.112
1.179
1.093
0.795
0.385
0.028
-0.182
100226.570
102546.578
70856.109
105305.141
185303.453
200048.078
157344.781
103489.969
15554.393
792.065
64.256
7.431
0.684
-0.247
-0.356
-0.342
-0.325
-0.301
-0.281
-0.270
-0.271
-0.278
-0.292
-0.311
-0.331
-0.358
-0.379
-0.351
-0.194
0.276
1.230
2.858
4.873
6.523
7.460
8.367
8.321
6.634
3.803
1.586
0.391
100383.141
106213.312
200090.703
105989.312
106332.164
139210.844
160710.484
26521.021
2589.599
276.061
33.969
4.936
0.453
-0.303
-0.406
-0.391
-0.376
-0.348
-0.327
-0.315
-0.317
-0.325
-0.342
-0.360
-0.382
-0.408
-0.395
-0.253
0.312
1.964
6.294
14.806
26.035
33.285
40.842
51.105
57.398
44.225
24.019
9.317
2.870
100385.750
106226.359
185244.141
104720.305
102894.688
105349.352
104540.047
10662.604
994.537
146.076
24.640
4.410
0.477
-0.313
-0.441
-0.442
-0.428
-0.396
-0.370
-0.360
-0.362
-0.370
-0.389
-0.407
-0.434
-0.449
-0.378
0.024
1.579
7.268
24.912
63.993
123.694
179.524
229.751
351.231
442.083
330.507
147.204
44.268
12.329
54310.547
63088.039
54365.906
106953.836
142610.172
200158.547
135566.812
17203.623
1803.799
240.305
38.299
6.779
0.990
-0.225
-0.454
-0.490
-0.476
-0.447
-0.421
-0.410
-0.411
-0.418
-0.435
-0.454
-0.482
-0.473
-0.311
0.511
4.099
18.602
74.745
247.965
579.808
833.355
1312.890
2957.393
4501.342
2961.727
921.053
197.354
42.444
2706.524
3345.783
7494.170
68719.656
147074.312
126372.398
105148.570
100965.062
7590.755
572.893
72.461
12.607
2.065
-0.028
-0.447
-0.529
-0.523
-0.500
-0.473
-0.462
-0.461
-0.469
-0.482
-0.501
-0.524
-0.499
-0.246
1.055
7.193
38.860
177.073
731.531
1987.690
3264.003
7739.684
29687.908
53597.703
25002.080
4961.533
703.191
123.899
242.557
596.915
5034.730
101552.047
102788.195
102787.852
101945.414
101235.719
18486.695
1070.552
123.833
21.061
3.788
0.334
-0.415
-0.560
-0.568
-0.554
-0.530
-0.514
-0.506
-0.510
-0.524
-0.546
-0.573
-0.532
-0.218
1.380
9.518
52.208
261.793
1221.358
3531.370
7536.887
46776.531
117522.773
154280.547
128414.664
19586.088
1912.696
334.963
58.650
333.447
4040.232
101109.875
103599.422
106312.422
105622.430
103728.109
15213.572
1146.893
165.121
30.843
6.241
0.868
-0.325
-0.579
-0.613
-0.599
-0.580
-0.565
-0.553
-0.554
-0.565
-0.592
-0.616
-0.579
-0.293
1.180
8.604
44.436
232.821
1002.587
3028.508
10167.040
103206.578
109924.945
125753.000
115912.273
42628.172
3991.464
993.091
30.291
195.487
1604.859
19712.352
107105.047
112826.398
109792.727
57622.168
6202.142
1013.357
198.658
45.365
10.184
1.895
-0.123
-0.572
-0.651
-0.645
-0.630
-0.614
-0.598
-0.596
-0.610
-0.635
-0.660
-0.634
-0.419
0.653
5.661
27.481
121.303
436.615
1320.001
6454.048
97576.969
102223.219
104243.289
104642.328
35155.422
8193.713
2919.232
18.105
99.390
583.992
3302.369
15125.247
30829.918
22640.023
8699.537
3099.072
1047.805
312.792
81.341
19.509
4.005
0.332
-0.530
-0.685
-0.693
-0.679
-0.663
-0.643
-0.641
-0.655
-0.677
-0.696
-0.682
-0.547
0.102
2.775
12.723
47.676
154.624
446.099
2055.978
16684.035
100521.547
101145.031
61152.500
18271.045
13193.574
5335.977
9.644
45.600
218.128
896.944
2814.446
5124.870
6169.939
6967.713
6196.889
3066.981
927.516
206.455
42.628
8.283
1.103
-0.399
-0.706
-0.742
-0.727
-0.714
-0.698
-0.697
-0.706
-0.717
-0.727
-0.719
-0.641
-0.275
1.162
6.165
21.314
62.407
171.898
515.780
2038.847
5931.124
8653.761
6679.173
8398.420
8934.974
3804.407
4.805
22.167
92.120
366.549
1339.483
4789.920
19564.656
70902.555
85487.352
27481.490
4223.223
583.616
90.884
16.004
2.477
-0.170
-0.702
-0.781
-0.772
-0.768
-0.754
-0.744
-0.739
-0.741
-0.742
-0.731
-0.664
-0.399
0.622
4.030
15.535
47.457
122.515
247.340
415.080
652.260
877.918
1262.465
2306.803
2378.992
1190.117
2.467
12.179
55.941
273.352
1604.960
13535.186
106717.516
108292.938
107539.234
103813.055
24760.166
1595.660
177.830
27.478
4.638
0.291
-0.631
-0.809
-0.820
-0.814
-0.794
-0.765
-0.742
-0.730
-0.709
-0.663
-0.510
-0.133
0.889
3.858
13.709
44.275
112.990
202.737
236.607
196.199
184.525
272.895
434.757
446.384
258.858
1.266
7.545
39.995
226.030
1784.929
33373.020
103439.625
103964.633
103588.109
102314.570
87760.055
3125.708
314.481
52.564
9.587
1.389
-0.413
-0.791
-0.858
-0.850
-0.801
-0.742
-0.677
-0.633
-0.542
-0.287
0.350
1.632
3.663
6.922
13.741
33.022
72.788
123.982
134.905
97.452
63.341
59.467
76.690
76.166
49.496
0.551
4.508
25.200
153.426
1374.205
26624.387
101038.086
101756.477
104310.383
109229.039
79300.781
5784.062
858.971
142.718
24.279
3.839
0.172
-0.647
-0.834
-0.849
-0.775
-0.655
-0.508
-0.357
0.016
1.148
4.334
11.174
22.011
30.537
31.868
32.838
42.422
56.591
57.868
40.009
23.272
15.520
14.801
13.567
9.420
0.111
2.304
13.199
76.921
597.555
6927.061
100701.758
105464.203
157523.531
200139.297
114979.977
52841.199
4936.434
484.336
58.332
8.960
1.389
-0.234
-0.682
-0.777
-0.694
-0.491
-0.226
0.251
1.623
6.154
22.301
68.176
158.758
234.135
211.372
116.989
58.710
34.744
24.779
15.557
8.334
4.388
2.953
2.338
1.576
-0.181
0.892
5.972
32.673
183.446
1253.925
8195.439
52279.777
131791.547
110639.336
102012.641
100333.062
23776.865
1288.452
113.310
17.485
3.657
0.660
-0.291
-0.599
-0.558
-0.308
0.213
1.397
5.353
22.359
95.389
397.128
1302.841
2396.308
1927.969
779.700
239.600
75.296
28.659
11.145
3.957
1.289
0.398
0.109
-0.052
-0.329
0.161
2.551
13.690
67.022
350.135
2715.721
48484.141
102219.539
101852.852
100999.102
100359.523
42511.980
1764.437
160.682
28.774
7.945
2.365
0.461
-0.241
-0.363
-0.067
0.857
3.599
13.631
62.343
343.217
2240.246
12671.052
32078.281
22223.111
5736.531
1087.298
245.595
72.217
20.340
4.996
0.857
-0.143
-0.348
-0.371
-0.380
-0.142
1.269
8.334
44.104
255.348
1838.088
23188.273
103037.828
104344.734
102831.172
100892.414
19941.963
1253.815
184.503
49.367
16.097
5.470
1.827
0.461
0.054
0.356
2.036
7.597
30.028
136.145
930.549
9115.008
88487.898
106238.898
109600.914
31454.361
4025.994
680.098
160.797
38.486
8.340
1.311
-0.159
-0.416
-0.413
-0.387
-0.251
0.823
6.720
39.257
221.714
1227.665
6633.830
43018.000
106326.016
104384.047
39785.973
4453.240
874.276
303.272
100.348
33.110
11.098
4.259
1.896
1.031
1.497
4.758
15.831
53.316
220.019
1417.365
15167.480
113761.023
196487.359
200098.688
117415.406
13320.440
1543.332
264.535
52.717
10.674
1.718
-0.105
-0.402
-0.399
-0.381
-0.304
0.440
4.732
28.371
152.145
682.650
2202.536
5447.244
9582.611
8121.362
3588.927
1812.978
1236.002
603.684
221.450
69.310
23.291
9.902
5.361
3.663
4.670
11.904
35.347
102.162
310.198
1350.964
11531.442
127334.211
200226.125
200147.531
121741.773
40792.125
2749.413
322.646
53.544
10.105
1.561
-0.116
-0.387
-0.379
-0.374
-0.353
0.070
2.519
14.175
63.497
236.437
612.075
1033.841
1355.014
1325.357
1450.464
2144.692
2472.306
1598.986
635.589
186.059
61.059
27.679
15.442
9.959
12.352
33.410
101.951
268.829
577.494
1397.613
7291.925
96852.750
120719.891
115372.734
103948.016
52567.453
2906.067
277.238
40.832
7.484
1.037
-0.189
-0.380
-0.353
-0.365
-0.387
-0.211
0.868
5.417
21.475
67.980
162.184
352.112
799.522
1655.017
3157.686
7592.160
14471.631
10814.753
3140.120
674.958
202.449
92.489
44.583
24.766
29.297
90.032
362.527
1240.421
2986.955
4675.331
8541.018
37187.027
109131.258
103848.820
101062.141
16584.803
1434.234
163.278
25.538
4.310
0.470
-0.282
-0.372
-0.327
-0.353
-0.396
-0.347
0.103
1.969
9.158
36.789
175.522
1011.692
5871.237
22344.025
31227.408
44759.465
102044.938
70888.656
12850.877
2075.917
764.160
354.930
131.933
52.971
56.176
232.087
1414.078
9262.345
49124.836
82677.422
52431.535
65908.711
62545.746
35847.945
13905.812
2736.662
419.591
70.461
12.034
2.088
0.026
-0.347
-0.360
-0.308
-0.333
-0.385
-0.382
-0.133
1.332
8.978
56.167
480.625
5739.485
86888.227
100951.086
107677.734
170726.484
113898.977
101422.391
22894.885
4922.882
2974.277
1230.897
341.242
95.549
91.013
497.916
5691.265
101547.820
102853.727
106335.234
135624.797
147446.812
90409.430
18053.123
2840.392
568.711
117.350
24.650
5.049
0.662
-0.246
-0.381
-0.349
-0.292
-0.312
-0.364
-0.362
-0.082
1.613
11.900
91.829
1032.069
19701.115
100176.672
100760.914
104763.656
131924.484
153991.875
66509.266
14323.519
8749.957
7538.136
2774.821
641.105
133.711
109.353
795.718
13922.093
100875.562
101730.133
103764.328
116773.570
147021.828
44257.141
9246.545
1320.699
220.084
43.517
9.444
1.825
0.009
-0.371
-0.390
-0.339
-0.281
-0.286
-0.333
-0.293
0.108
2.286
14.403
103.714
1135.075
23864.697
100537.078
101233.547
102321.711
105955.500
82124.023
12167.864
5480.034
7847.728
7437.938
2756.587
630.955
125.107
98.070
706.870
12574.207
100321.805
100554.531
101100.258
103369.562
107421.344
10975.554
2363.463
463.285
89.461
19.031
4.045
0.530
-0.283
-0.425
-0.389
-0.331
-0.266
-0.256
-0.281
-0.143
0.633
3.924
18.421
98.182
784.320
8992.302
105744.680
119749.273
121865.438
108730.117
24243.609
2771.495
1843.205
2870.140
2765.584
1279.218
339.445
80.444
59.009
353.138
3809.808
63568.398
100140.648
100245.961
100518.867
29537.400
2583.229
522.889
132.138
33.762
8.293
1.780
0.036
-0.390
-0.438
-0.384
-0.321
-0.254
-0.224
-0.189
0.189
1.960
9.009
37.040
154.033
867.736
7847.399
107911.102
151877.391
163559.406
119763.695
14505.820
1464.001
535.254
660.527
627.778
336.285
114.624
34.877
28.559
115.717
726.032
4846.884
23749.895
38471.199
16431.174
3084.014
553.615
135.968
45.073
14.888
4.513
0.958
-0.140
-0.411
-0.427
-0.374
-0.314
-0.244
-0.187
-0.054
0.739
4.604
22.777
106.974
441.049
2045.107
27473.336
101643.828
102438.703
102610.531
101305.039
52182.863
2286.011
258.502
138.970
116.953
70.158
30.085
12.929
12.793
36.507
139.909
475.421
1238.792
1545.982
1022.451
404.193
138.129
59.888
27.469
11.483
3.942
0.936
-0.107
-0.378
-0.396
-0.356
-0.300
-0.233
-0.150
0.103
1.467
8.930
47.596
269.181
1383.510
5572.877
41054.656
103862.539
101182.352
100385.031
100160.000
78148.555
2760.451
204.471
42.401
22.862
13.858
7.284
5.270
10.652
36.400
131.451
346.306
592.940
595.897
441.105
260.738
134.826
68.835
34.500
15.700
5.781
1.630
0.120
-0.300
-0.363
-0.331
-0.282
-0.228
-0.118
0.216
2.066
12.180
74.602
477.101
3038.091
12202.088
32103.484
110430.852
102183.055
100378.930
100072.289
23728.189
1374.455
130.863
18.872
5.690
2.742
2.013
4.540
23.375
148.019
985.448
4523.225
9668.345
6154.839
2426.582
1100.253
413.841
163.921
81.819
38.429
14.516
4.150
0.756
-0.134
-0.312
-0.303
-0.260
-0.217
-0.105
0.235
2.076
12.125
74.010
472.306
2768.681
11638.079
21817.031
27455.604
88890.273
100364.672
28749.352
3487.186
410.468
55.603
8.893
1.652
0.365
0.999
7.552
61.017
656.154
9379.275
100200.328
100950.961
103214.773
18648.715
4225.069
1200.064
523.038
331.333
151.683
46.284
11.070
2.355
0.235
-0.219
-0.272
-0.240
-0.204
-0.105
0.157
1.504
8.778
46.164
257.870
1282.122
4152.085
6515.314
4753.225
4234.060
3680.302
1631.459
445.491
90.194
18.282
3.415
0.310
-0.163
1.047
11.309
115.864
1859.523
60529.953
100273.883
101476.695
105704.492
109569.688
9193.809
2355.438
1640.031
1385.676
528.766
127.347
25.425
5.144
0.843
-0.053
-0.225
-0.222
-0.189
-0.115
0.040
0.812
4.419
20.959
88.727
315.688
834.869
1146.467
845.676
506.862
320.919
165.488
64.216
19.700
5.209
0.981
-0.186
-0.320
1.016
11.804
123.421
2021.479
75901.203
100224.461
101180.109
104096.445
106794.578
7741.052
2693.442
3648.004
3154.386
1058.880
224.742
41.921
8.741
1.820
0.201
-0.159
-0.202
-0.175
-0.121
-0.053
0.313
1.709
7.178
25.000
70.686
139.742
174.540
149.109
89.908
51.775
27.339
12.956
4.955
1.458
0.088
-0.368
-0.367
0.656
8.173
77.107
891.305
16893.332
100111.852
100467.844
101276.211
30297.055
2941.501
1704.181
2979.609
2649.507
993.866
226.119
49.789
12.422
2.933
0.515
-0.073
-0.176
-0.162
-0.119
-0.106
0.025
0.517
2.051
5.963
14.159
25.119
31.187
26.910
19.522
11.788
6.601
3.236
1.254
0.251
-0.221
-0.408
-0.390
0.176
3.717
27.838
215.283
1860.846
11377.409
25559.906
14085.287
2792.840
711.847
610.928
1020.023
932.091
436.038
146.102
48.966
14.942
3.984
0.801
-0.010
-0.149
-0.147
1.329
2.727
7.598
24.005
74.049
152.235
173.887
107.324
40.366
11.238
2.609
0.394
-0.078
-0.156
-0.156
-0.145
-0.133
-0.121
-0.115
-0.114
-0.111
-0.115
-0.120
-0.125
-0.138
-0.149
-0.165
-0.181
-0.196
-0.205
-0.214
-0.222
-0.228
-0.229
-0.228
-0.226
-0.221
-0.214
-0.204
-0.187
-0.165
9.423
14.825
36.025
146.747
664.552
2206.652
2849.531
1331.022
306.805
55.541
9.410
1.408
0.048
-0.177
-0.196
-0.183
-0.169
-0.153
-0.148
-0.143
-0.142
-0.143
-0.149
-0.162
-0.174
-0.188
-0.205
-0.224
-0.243
-0.260
-0.271
-0.276
-0.276
-0.273
-0.269
-0.267
-0.261
-0.253
-0.244
-0.230
-0.212
78.187
99.724
170.623
821.402
7171.368
48533.867
75918.242
20701.469
2199.008
230.378
26.219
3.473
0.293
-0.186
-0.238
-0.225
-0.208
-0.192
-0.181
-0.176
-0.173
-0.180
-0.187
-0.198
-0.214
-0.231
-0.252
-0.275
-0.297
-0.311
-0.307
-0.289
-0.271
-0.263
-0.263
-0.273
-0.280
-0.282
-0.279
-0.266
-0.249
1064.390
1156.186
1022.058
3681.764
55962.812
101273.516
100467.672
100119.180
11364.994
605.206
52.737
5.963
0.574
-0.191
-0.281
-0.270
-0.253
-0.236
-0.223
-0.216
-0.216
-0.220
-0.229
-0.240
-0.258
-0.280
-0.300
-0.323
-0.330
-0.304
-0.230
-0.117
-0.015
0.051
0.030
-0.024
-0.104
-0.173
-0.232
-0.268
-0.272
31488.689
31963.713
10990.228
25852.168
142509.203
123725.516
104825.086
100663.312
16964.432
834.474
65.416
6.942
0.632
-0.221
-0.326
-0.321
-0.304
-0.284
-0.269
-0.260
-0.258
-0.263
-0.274
-0.290
-0.305
-0.328
-0.349
-0.344
-0.281
-0.072
0.335
1.026
1.694
1.973
1.886
1.522
1.082
0.642
0.254
-0.040
-0.203
100212.039
102350.930
138543.297
107404.602
128601.992
200056.219
151819.906
103220.164
6674.865
477.404
48.197
5.758
0.514
-0.271
-0.372
-0.368
-0.356
-0.331
-0.320
-0.312
-0.308
-0.309
-0.320
-0.336
-0.352
-0.371
-0.370
-0.287
0.043
0.962
3.178
7.035
11.237
13.452
12.214
10.015
7.509
5.193
2.864
1.192
0.269
100382.758
105709.195
200069.609
117316.984
103643.250
114080.500
120873.914
15138.238
1664.619
200.467
27.728
4.340
0.403
-0.306
-0.411
-0.413
-0.409
-0.390
-0.370
-0.361
-0.360
-0.360
-0.369
-0.381
-0.398
-0.406
-0.350
-0.045
1.158
5.198
16.625
41.422
75.972
90.409
75.800
59.401
45.861
32.613
16.807
7.041
2.418
100385.008
105721.188
200126.453
113078.219
102521.258
104019.086
103245.859
9388.501
864.626
130.668
23.966
4.694
0.593
-0.264
-0.425
-0.453
-0.458
-0.444
-0.420
-0.410
-0.408
-0.407
-0.420
-0.431
-0.443
-0.428
-0.266
0.553
4.129
19.525
78.241
258.345
548.450
705.414
528.884
398.811
351.344
228.304
99.698
34.306
10.839
100221.195
102406.375
78755.977
107303.453
128966.891
186874.609
103785.344
13793.863
1643.769
228.358
42.663
8.597
1.512
-0.077
-0.409
-0.486
-0.497
-0.491
-0.471
-0.457
-0.454
-0.456
-0.466
-0.480
-0.488
-0.435
-0.101
1.674
10.602
57.965
313.316
1484.376
4488.743
6455.140
4037.887
3885.589
4172.235
2236.670
682.930
168.759
42.799
7118.204
7725.657
7826.745
51675.914
142609.750
124174.078
105363.641
101638.344
6341.768
642.090
99.658
18.595
3.439
0.331
-0.347
-0.506
-0.536
-0.536
-0.520
-0.504
-0.501
-0.502
-0.511
-0.520
-0.520
-0.431
0.107
3.080
20.658
135.524
950.947
6775.858
31778.666
48354.430
30511.102
73863.117
101323.414
43174.574
5596.303
799.755
171.883
379.015
691.551
4344.143
97680.766
102335.867
103658.844
107904.867
108918.227
17441.549
1609.945
225.467
38.526
6.900
1.002
-0.238
-0.516
-0.575
-0.579
-0.571
-0.550
-0.538
-0.539
-0.547
-0.558
-0.548
-0.430
0.240
3.903
25.972
198.497
1598.519
14965.872
87235.609
107406.648
142643.688
106556.719
102205.383
101621.070
48303.785
3593.490
828.364
60.816
284.324
3091.676
70788.945
101783.773
110892.633
147202.781
163675.969
30165.969
3628.934
438.470
68.786
12.368
2.010
-0.063
-0.516
-0.622
-0.629
-0.617
-0.595
-0.579
-0.575
-0.583
-0.585
-0.564
-0.441
0.186
3.524
23.355
164.685
1280.504
10494.681
58152.992
103108.133
128893.695
104810.250
102257.914
104600.086
112723.625
18122.379
5544.296
24.179
137.375
1192.991
12888.100
102633.359
120302.422
200585.172
138927.016
41827.312
5031.402
657.487
108.428
20.443
3.788
0.267
-0.497
-0.660
-0.677
-0.665
-0.639
-0.621
-0.616
-0.613
-0.598
-0.564
-0.435
0.031
2.274
14.376
84.535
546.780
3031.280
11139.164
26098.816
106320.969
101852.227
103105.430
124021.867
200123.438
103806.820
38675.902
11.496
59.399
337.186
1956.497
9249.985
27511.949
59578.422
69745.430
24168.039
5322.776
1101.177
211.691
40.053
7.595
0.927
-0.412
-0.691
-0.720
-0.710
-0.685
-0.661
-0.645
-0.625
-0.595
-0.532
-0.408
-0.095
1.107
6.568
32.275
142.603
544.557
1592.880
5092.249
52759.793
100762.383
104596.391
157406.672
117958.352
101292.961
100146.359
5.370
24.928
104.606
394.973
1394.445
4565.112
13800.500
34406.578
44262.398
19722.457
3638.042
558.914
83.401
13.786
1.981
-0.257
-0.708
-0.764
-0.753
-0.730
-0.695
-0.656
-0.606
-0.542
-0.461
-0.348
-0.143
0.391
2.539
10.452
35.963
104.600
258.931
826.107
3961.795
15322.836
24829.109
44390.312
101876.523
100309.570
57374.227
2.534
11.243
42.855
159.308
639.255
3306.128
22931.150
127380.133
132310.938
81027.367
10655.747
1151.907
148.165
22.428
3.381
-0.026
-0.692
-0.799
-0.792
-0.760
-0.700
-0.618
-0.528
-0.434
-0.329
-0.234
-0.095
0.113
0.891
3.307
10.242
26.446
61.528
150.589
399.896
1002.159
2132.614
7380.507
26296.219
31665.984
10436.096
1.161
6.190
27.248
125.059
782.302
7145.642
94893.828
200416.875
200237.688
178201.172
20008.154
1853.339
216.386
32.332
5.270
0.363
-0.606
-0.805
-0.813
-0.757
-0.647
-0.475
-0.306
-0.186
-0.085
-0.013
0.123
0.418
0.935
2.156
4.968
11.588
23.540
44.764
76.882
144.143
334.605
1016.822
2198.298
2544.646
1277.326
0.509
4.072
20.875
121.606
999.592
14551.726
105945.852
126337.594
147112.750
119964.922
35354.570
2371.337
270.877
45.300
8.720
1.298
-0.314
-0.700
-0.768
-0.692
-0.479
-0.145
0.200
0.418
0.482
0.710
1.364
2.946
4.998
7.012
7.974
10.074
14.293
20.545
26.752
35.581
63.996
139.536
232.922
244.439
155.635
0.146
2.595
15.296
94.557
840.656
11687.738
101187.602
103671.320
105962.516
105760.070
30052.857
3000.943
522.456
96.410
18.701
3.780
0.615
-0.246
-0.531
-0.480
-0.102
0.570
1.241
1.695
1.999
3.282
7.559
18.316
37.106
49.578
45.167
29.754
18.180
13.025
11.822
11.391
14.330
22.161
31.344
32.155
22.816
-0.093
1.397
8.739
52.453
387.495
3881.325
42870.285
102565.172
115447.617
135805.859
59347.082
14355.027
2103.572
276.867
44.151
10.013
3.258
1.064
0.145
-0.015
0.539
1.657
2.858
3.931
5.587
12.424
38.141
123.221
316.013
505.558
413.302
202.994
70.956
22.204
8.857
4.804
3.666
4.025
4.912
4.902
3.466
-0.258
0.478
4.164
23.043
130.770
759.999
4501.032
19607.910
114204.820
106181.500
101831.125
100476.094
7471.809
660.839
89.551
24.726
10.267
4.284
1.686
0.865
1.300
2.723
4.816
7.396
13.716
42.574
190.735
968.196
3794.113
8044.112
6231.764
2027.124
424.717
78.899
17.771
4.624
1.487
0.633
0.522
0.478
0.290
-0.352
-0.012
1.686
9.773
45.666
228.405
1384.068
15309.638
105719.906
113019.492
108694.539
101987.383
11796.710
997.827
180.962
62.717
25.961
11.201
4.798
2.391
2.219
3.552
6.487
12.659
33.960
131.590
844.957
7461.475
70516.672
100195.070
100212.445
23863.461
2416.497
272.450
43.106
9.080
1.787
0.095
-0.270
-0.309
-0.301
-0.386
-0.252
0.667
4.919
25.202
137.578
990.399
10615.787
131526.641
200152.625
167923.000
96582.453
7981.593
1563.092
516.186
175.420
60.415
23.375
9.978
5.176
3.633
4.413
8.646
23.674
84.336
359.090
2547.560
42950.660
100730.477
101301.492
101633.875
101041.367
9116.314
680.232
87.817
15.926
2.991
0.209
-0.368
-0.435
-0.396
-0.386
-0.343
0.233
3.156
17.759
97.203
690.452
6702.873
72025.398
138616.359
139066.969
28228.820
8458.268
5615.663
1971.614
479.454
122.216
39.379
18.034
10.383
6.927
6.892
14.595
47.543
192.247
797.851
4663.275
88971.320
103269.445
108379.734
112545.062
106786.539
15235.931
1057.975
127.140
21.876
3.974
0.398
-0.340
-0.430
-0.386
-0.378
-0.374
-0.029
1.916
11.483
59.330
365.440
2783.364
21917.465
78486.195
47161.695
14885.267
20847.570
18445.836
5629.209
1087.635
224.856
68.738
34.212
22.531
15.547
15.126
31.810
104.950
380.710
1449.628
5467.426
40182.852
108791.953
132351.125
157490.953
126121.820
11816.904
1128.785
142.171
23.381
4.194
0.421
-0.322
-0.411
-0.366
-0.368
-0.394
-0.216
0.881
5.854
28.135
131.639
660.496
2836.152
6360.908
6068.770
10821.708
26733.473
27359.236
10337.896
2552.172
531.157
162.292
88.209
59.960
41.213
37.701
90.037
335.647
1050.642
2428.157
5292.991
12048.139
57053.090
143312.609
174733.188
48000.691
6979.390
870.159
120.848
19.385
3.343
0.264
-0.331
-0.390
-0.341
-0.354
-0.400
-0.343
0.174
2.332
10.662
40.751
140.482
419.526
961.547
2365.190
10223.079
51562.883
108188.102
89586.227
15707.630
2270.956
698.873
355.148
187.932
106.126
89.091
266.816
1281.035
5177.425
10870.941
10056.999
6725.144
8490.595
20098.721
28253.945
12880.837
2851.557
447.997
71.805
12.779
2.097
0.035
-0.354
-0.367
-0.314
-0.339
-0.393
-0.394
-0.175
0.953
5.561
24.320
109.279
541.445
2617.990
8915.469
40476.594
105113.781
102395.711
101253.266
101939.438
10361.692
4641.323
1913.149
634.230
237.408
168.649
587.811
4061.756
23695.020
71362.133
73738.312
27442.432
8115.540
5533.267
4495.776
2376.624
715.684
159.012
33.142
6.349
0.965
-0.180
-0.372
-0.349
-0.294
-0.323
-0.375
-0.394
-0.244
0.735
5.866
37.346
265.656
2201.066
19902.324
102830.062
157517.531
138719.266
104925.555
102492.055
112564.805
51991.094
43109.129
12682.007
2090.044
427.590
233.647
903.876
8247.274
83445.586
170538.906
139006.844
110016.578
31093.807
5561.943
1823.312
592.963
187.216
51.331
12.324
2.665
0.196
-0.322
-0.379
-0.335
-0.278
-0.301
-0.356
-0.369
-0.177
1.014
8.006
57.207
510.484
6238.497
100204.008
101805.711
126192.250
200162.625
115418.492
105573.195
146969.797
105739.516
100504.906
47019.172
4603.870
582.232
240.557
953.989
11120.535
111428.477
126171.445
116714.781
104978.109
102996.008
6239.492
1112.637
278.172
72.130
19.072
4.704
0.770
-0.206
-0.397
-0.381
-0.327
-0.263
-0.272
-0.328
-0.327
-0.057
1.454
9.596
64.970
564.419
7458.703
100372.695
101125.961
105465.047
135253.859
118489.570
76036.203
59414.059
101504.992
100207.109
46925.965
4516.577
513.620
182.090
688.571
8670.415
102197.516
103824.289
102886.617
101361.656
87649.500
4438.886
583.517
127.311
32.691
8.036
1.710
0.028
-0.380
-0.426
-0.379
-0.317
-0.250
-0.247
-0.285
-0.240
0.200
2.170
11.297
63.197
418.522
3547.809
34588.395
108875.375
110168.234
69630.734
12248.991
6089.034
13723.074
47135.312
46907.375
12474.864
1881.111
273.592
106.018
333.296
2893.203
38768.230
100495.852
100432.859
100279.648
18123.857
1629.309
229.194
51.560
13.575
3.428
0.528
-0.276
-0.447
-0.433
-0.371
-0.307
-0.235
-0.219
-0.227
-0.071
0.749
4.113
17.105
79.338
476.981
3955.491
35719.012
113660.094
116434.852
58221.969
6908.372
1442.011
2084.283
4500.123
4456.448
1861.169
446.489
105.328
54.240
128.758
630.492
3551.223
15002.443
23798.771
10490.942
2221.595
377.124
80.907
21.082
6.447
1.633
0.096
-0.372
-0.456
-0.421
-0.359
-0.298
-0.226
-0.192
-0.151
0.203
1.756
8.361
33.051
140.952
858.914
10693.858
100549.406
101005.961
101128.492
100653.898
19907.344
1436.051
380.410
460.963
442.218
242.455
92.816
35.193
32.256
59.933
149.359
428.812
984.922
1322.073
862.951
371.111
131.328
44.663
16.592
6.320
2.058
0.340
-0.268
-0.406
-0.397
-0.344
-0.281
-0.216
-0.168
-0.072
0.516
3.204
14.957
62.017
242.125
1206.091
14105.826
100390.711
100243.547
100148.922
100085.633
26115.918
1506.040
168.842
72.421
57.597
37.842
20.138
15.724
26.434
59.886
156.680
412.578
777.329
1167.324
1302.879
848.269
335.811
113.326
46.303
20.067
7.247
1.980
0.194
-0.281
-0.357
-0.324
-0.267
-0.210
-0.147
-0.011
0.738
4.307
19.783
85.595
345.954
1211.005
6646.372
87345.094
100252.453
100079.305
100026.602
10425.229
825.003
94.483
20.201
9.764
6.494
5.544
10.120
32.846
158.604
960.835
4767.835
10235.777
11636.744
13612.373
7582.997
2002.293
555.376
271.055
117.774
35.411
8.634
1.605
0.007
-0.281
-0.293
-0.250
-0.201
-0.133
0.005
0.748
4.246
19.281
82.082
317.119
883.201
2215.779
8630.228
31836.424
34889.285
11397.503
1855.990
256.811
39.570
7.468
2.135
1.269
2.426
10.102
63.632
625.578
8610.812
100894.281
108031.930
151822.312
112565.000
58429.691
9787.220
3347.917
2314.992
837.755
175.659
31.740
5.201
0.621
-0.166
-0.258
-0.232
-0.189
-0.127
-0.023
0.553
3.074
13.042
53.212
171.971
401.716
677.474
1095.756
1851.225
1893.425
956.817
275.326
61.818
13.444
2.500
0.298
0.088
1.580
12.735
112.130
1726.035
48578.617
101481.500
116346.992
200026.562
185215.094
103498.773
25098.475
29861.133
25616.686
5338.504
704.281
82.494
11.326
1.483
-0.008
-0.221
-0.214
-0.178
-0.123
-0.064
0.257
1.610
6.495
22.642
64.205
129.671
178.578
200.711
205.407
182.383
105.139
44.818
13.718
3.633
0.529
-0.258
-0.230
1.194
12.478
125.701
2033.745
67827.812
101097.773
111387.609
186746.766
200190.094
101514.711
35545.805
101195.656
100146.734
18692.217
1570.270
141.595
16.496
2.189
0.141
-0.182
-0.197
-0.166
-0.121
-0.101
0.052
0.644
2.509
7.696
18.522
33.371
43.165
42.118
35.534
25.940
16.190
7.924
2.859
0.697
-0.157
-0.422
-0.336
0.702
8.021
73.533
898.233
15325.818
100436.984
102963.570
113638.156
51684.902
16795.285
21977.232
100479.453
95642.070
15272.343
1332.748
133.440
16.166
2.428
0.216
-0.151
-0.180
-0.151
-0.110
-0.119
-0.070
0.128
0.740
2.176
4.681
7.822
9.848
9.343
7.380
5.218
3.167
1.470
0.437
-0.120
-0.351
-0.432
-0.374
0.192
3.870
28.443
218.236
1726.248
10406.699
23429.260
13994.069
4435.423
2406.239
5001.845
13942.326
12538.675
3398.298
521.389
71.031
11.130
1.901
0.201
-0.128
-0.162
-0.139
1.115
2.026
4.615
12.414
31.229
60.373
68.055
43.241
19.312
5.911
1.340
0.154
-0.130
-0.176
-0.171
-0.162
-0.152
-0.142
-0.135
-0.132
-0.129
-0.134
-0.138
-0.144
-0.151
-0.163
-0.177
-0.192
-0.204
-0.215
-0.221
-0.225
-0.227
-0.226
-0.224
-0.218
-0.211
-0.201
-0.190
-0.173
-0.152
8.012
11.339
21.570
63.396
210.238
524.129
605.537
356.446
107.632
24.646
4.949
0.764
-0.066
-0.207
-0.215
-0.204
-0.191
-0.178
-0.170
-0.164
-0.164
-0.164
-0.166
-0.173
-0.185
-0.199
-0.218
-0.235
-0.251
-0.265
-0.276
-0.276
-0.273
-0.270
-0.265
-0.262
-0.255
-0.245
-0.232
-0.217
-0.199
67.514
80.014
101.490
293.205
1309.772
4495.771
6432.386
2618.810
519.044
82.758
12.773
1.903
0.064
-0.231
-0.259
-0.249
-0.235
-0.221
-0.210
-0.203
-0.199
-0.201
-0.202
-0.206
-0.219
-0.240
-0.262
-0.284
-0.300
-0.306
-0.296
-0.271
-0.249
-0.234
-0.242
-0.253
-0.269
-0.273
-0.267
-0.253
-0.235
902.049
956.247
683.329
1197.995
5691.069
28833.045
43631.156
12577.048
1718.455
188.833
23.661
3.140
0.204
-0.248
-0.307
-0.298
-0.283
-0.266
-0.255
-0.246
-0.244
-0.243
-0.243
-0.248
-0.259
-0.283
-0.305
-0.322
-0.315
-0.265
-0.148
0.018
0.168
0.249
0.183
0.048
-0.081
-0.178
-0.233
-0.262
-0.260
22974.297
23209.309
7495.067
7656.398
18498.746
55183.543
77715.727
21015.020
2251.586
239.500
27.890
3.729
0.262
-0.276
-0.348
-0.352
-0.337
-0.318
-0.301
-0.293
-0.291
-0.289
-0.293
-0.298
-0.305
-0.324
-0.340
-0.324
-0.212
0.102
0.811
1.810
2.954
3.266
2.868
1.956
1.150
0.573
0.165
-0.085
-0.210
100120.125
101025.000
105156.008
82933.977
103419.203
111695.945
35389.188
8997.267
1285.588
163.050
23.187
3.447
0.227
-0.302
-0.375
-0.388
-0.389
-0.372
-0.354
-0.342
-0.339
-0.339
-0.343
-0.350
-0.358
-0.368
-0.351
-0.216
0.326
1.886
5.888
12.746
21.218
24.424
20.049
13.267
7.947
4.521
2.279
0.940
0.208
100198.352
102167.922
131629.812
112669.578
101288.305
102173.375
49557.141
4244.941
587.348
96.094
17.210
3.095
0.314
-0.262
-0.370
-0.403
-0.427
-0.423
-0.406
-0.388
-0.384
-0.389
-0.395
-0.399
-0.408
-0.396
-0.295
0.212
2.255
9.626
32.655
88.594
176.245
204.051
149.678
81.967
46.898
26.369
13.432
5.671
2.050
100200.008
102175.500
131663.625
109613.391
101249.805
101370.625
43586.727
3535.150
447.841
87.194
19.654
4.599
0.825
-0.065
-0.299
-0.384
-0.446
-0.463
-0.457
-0.443
-0.433
-0.435
-0.439
-0.439
-0.434
-0.383
-0.095
1.302
7.789
38.800
186.095
766.303
2012.851
2566.680
1472.308
612.645
328.100
193.328
81.232
28.766
10.004
100126.250
100987.820
41190.570
74066.297
107019.938
101835.914
23191.018
4592.972
873.598
195.474
45.970
10.842
2.346
0.395
-0.136
-0.331
-0.440
-0.489
-0.501
-0.494
-0.482
-0.475
-0.470
-0.459
-0.432
-0.320
0.253
3.291
20.992
135.934
1021.757
7364.878
34874.762
52017.625
18808.520
5513.458
3652.657
1952.115
586.429
147.843
45.987
5374.553
5678.588
4048.295
13444.333
74280.125
108063.805
105257.359
22406.518
3956.339
779.213
142.691
28.355
5.601
1.186
0.095
-0.265
-0.435
-0.516
-0.543
-0.536
-0.524
-0.517
-0.507
-0.472
-0.404
-0.206
0.724
5.850
41.514
358.685
4098.440
63523.047
100187.633
101302.172
110458.570
75298.258
97785.648
31913.703
5121.658
821.852
239.952
316.225
474.691
1663.024
17139.441
102516.812
114249.906
170707.078
138685.516
29638.387
3826.608
489.663
68.922
11.744
2.285
0.357
-0.223
-0.452
-0.549
-0.585
-0.577
-0.562
-0.550
-0.527
-0.469
-0.348
-0.053
1.126
7.875
55.850
540.831
8029.876
100076.461
100484.188
106257.773
200075.875
146985.844
102750.016
101537.305
38362.312
5788.827
1895.926
45.887
158.653
1204.134
13033.561
106875.078
200149.203
200164.922
134996.609
103115.234
18285.316
1257.410
140.571
20.953
3.927
0.588
-0.234
-0.507
-0.603
-0.629
-0.610
-0.588
-0.568
-0.529
-0.426
-0.248
0.125
1.286
7.470
50.318
442.114
5719.055
100100.039
100770.516
113694.680
200102.672
129006.688
103939.734
116574.492
178157.000
100517.578
26358.934
15.831
83.041
554.380
4224.537
33040.543
163659.578
138844.641
108956.602
102313.641
35695.594
2017.344
228.479
35.258
6.571
0.956
-0.244
-0.576
-0.662
-0.666
-0.636
-0.597
-0.555
-0.474
-0.319
-0.036
0.429
1.440
5.562
29.460
215.744
1871.545
18001.141
100668.031
110481.398
151917.672
107460.953
110259.758
200152.500
178171.047
103265.594
100275.492
7.315
36.955
194.566
1156.693
9041.610
104700.180
106502.742
114805.062
121913.539
28425.240
3371.998
461.801
72.227
12.131
1.752
-0.216
-0.635
-0.710
-0.700
-0.648
-0.576
-0.483
-0.338
-0.068
0.342
0.935
1.785
3.881
14.190
69.134
368.763
1903.323
6017.082
10355.152
46292.195
102008.008
121799.969
200113.406
115026.328
101287.266
100184.836
3.282
15.583
70.752
359.952
2230.519
16429.041
99658.516
197046.922
126639.234
104080.109
16882.049
1457.371
159.968
21.617
3.115
-0.081
-0.673
-0.753
-0.722
-0.629
-0.489
-0.299
-0.022
0.371
1.006
1.725
2.561
3.339
6.318
19.571
71.826
220.255
537.930
1100.384
3633.251
13412.112
31607.256
108113.641
101854.531
100408.648
100121.141
1.381
7.166
31.308
147.862
870.559
7998.056
105142.383
108231.039
106849.969
102709.945
71023.812
3340.983
280.958
32.122
4.515
0.120
-0.663
-0.775
-0.720
-0.572
-0.306
0.099
0.583
1.118
1.814
2.556
3.142
3.424
3.566
6.185
14.881
36.321
74.750
158.958
402.856
1077.437
4394.574
39017.656
100303.719
100150.734
63557.805
0.525
3.844
18.485
97.465
682.424
8204.469
109073.383
135173.078
142627.062
113717.336
80288.289
3782.596
304.923
38.223
5.614
0.427
-0.536
-0.722
-0.657
-0.417
0.092
0.869
1.771
2.516
2.880
3.162
3.534
3.435
3.195
3.266
4.678
8.331
15.573
30.966
66.969
180.531
672.456
2827.161
8091.211
9598.266
3803.089
0.122
2.373
13.314
75.891
568.207
5095.915
58598.000
200084.344
200101.344
142518.484
24573.205
2034.653
244.679
37.826
7.252
1.402
0.036
-0.395
-0.406
-0.005
0.948
2.560
4.382
5.352
5.192
4.709
4.683
5.715
7.071
8.152
7.489
6.555
6.395
8.770
15.984
37.423
105.693
276.770
558.921
593.829
345.101
-0.095
1.448
9.230
54.300
352.243
2973.444
25395.254
116476.625
129068.445
47998.547
7642.267
1213.155
243.573
53.639
13.910
5.026
2.278
0.953
0.382
0.901
2.868
6.458
10.873
12.751
11.577
9.731
12.208
23.893
42.756
58.900
52.137
29.892
14.201
6.688
5.439
8.635
18.595
37.856
57.513
59.829
42.250
-0.225
0.711
5.298
29.113
174.541
1082.714
6215.209
23145.307
29563.527
14626.474
6885.750
2394.912
553.569
117.428
36.459
18.758
10.711
5.346
2.762
2.743
6.137
13.505
22.494
26.319
24.772
25.854
52.665
153.296
387.777
621.155
503.286
241.302
74.693
20.895
5.724
2.839
3.634
6.091
8.401
8.321
6.297
-0.316
0.155
2.540
13.446
65.546
301.916
1259.506
4186.219
12434.540
28460.637
26516.279
8183.972
1495.725
290.760
109.265
68.324
39.039
18.789
8.713
6.218
9.957
21.408
35.735
45.716
47.768
75.465
257.881
1230.106
5279.609
11406.592
8755.299
2536.359
505.575
85.201
15.353
3.070
0.916
0.801
1.038
1.049
0.805
-0.370
-0.170
0.965
5.923
27.088
124.493
694.266
5244.229
44170.953
147060.375
110283.367
21238.254
2976.724
816.274
403.963
239.178
124.524
54.173
22.560
12.590
13.613
24.443
40.684
56.556
95.276
261.583
1251.258
11751.830
100265.188
100140.812
100079.781
34868.652
2983.119
300.384
39.647
6.325
0.864
-0.103
-0.232
-0.204
-0.200
-0.383
-0.328
0.227
2.999
16.964
105.635
1034.964
18099.787
106819.945
121731.703
122216.031
85159.539
9693.751
5766.894
2214.404
754.956
300.937
110.539
46.783
25.547
18.678
22.914
37.993
78.271
252.312
1129.890
5321.167
73624.977
101950.398
100723.172
100359.594
100199.602
12528.314
738.160
77.258
10.793
1.522
-0.151
-0.424
-0.416
-0.370
-0.376
-0.381
-0.052
1.909
13.405
103.188
1223.027
31841.525
101786.250
104165.188
106993.055
125340.055
91257.383
70933.203
16800.297
2478.554
530.941
178.068
85.409
52.592
32.264
25.388
41.835
139.088
743.275
4776.804
24161.611
128804.367
113923.539
103243.078
101329.852
100673.547
21828.023
1014.510
99.071
13.529
2.004
-0.064
-0.419
-0.425
-0.371
-0.365
-0.396
-0.206
1.101
8.735
65.119
684.467
11462.202
100394.469
101375.438
111000.938
143838.609
102525.086
100899.312
78857.453
5801.677
772.847
235.836
146.375
109.134
66.862
45.870
78.133
309.720
1804.287
14273.322
89652.922
157643.391
152438.859
108488.508
103055.516
101566.703
10897.778
777.075
85.890
13.453
2.024
-0.030
-0.397
-0.403
-0.350
-0.353
-0.399
-0.317
0.390
4.352
28.822
213.031
1746.389
12669.718
39935.312
38184.367
105311.656
105369.367
110567.062
104574.070
8748.126
1183.250
411.984
330.152
288.089
191.024
119.942
236.230
1086.071
4740.181
19983.051
91695.352
109614.859
130876.352
108690.438
103475.125
25403.037
2889.279
362.009
58.108
10.106
1.540
-0.097
-0.387
-0.382
-0.328
-0.339
-0.393
-0.388
-0.073
1.588
9.649
48.364
227.545
882.165
2149.065
6984.897
57827.109
200220.188
200135.062
128925.562
34973.496
4350.398
1813.563
1327.603
1113.248
660.225
350.574
784.902
6417.045
43377.398
105448.453
92881.961
47719.258
20310.068
11387.106
7526.321
2678.357
683.765
151.265
30.555
6.139
0.900
-0.203
-0.379
-0.355
-0.301
-0.325
-0.380
-0.409
-0.280
0.488
3.870
17.856
71.101
263.088
995.275
5243.153
84646.273
113204.109
111803.750
104726.648
107466.266
33242.445
22894.838
8555.695
3740.363
1712.856
756.015
1977.200
26554.611
101988.359
106694.484
111577.359
71966.805
7465.567
2027.976
1027.952
518.797
194.581
55.474
13.629
2.899
0.271
-0.306
-0.375
-0.334
-0.280
-0.309
-0.363
-0.392
-0.316
0.286
3.264
18.604
98.726
548.772
2875.297
11978.956
109297.609
104789.273
102383.875
107951.266
196589.953
119866.016
101723.477
98822.094
10589.098
2690.491
1017.350
2824.306
39841.020
110601.641
157546.453
200402.844
135407.203
11110.122
1486.653
400.802
156.945
59.302
19.470
5.207
1.010
-0.125
-0.371
-0.372
-0.319
-0.260
-0.285
-0.339
-0.368
-0.274
0.406
4.227
25.111
160.945
1132.434
7592.218
31485.955
98417.688
112672.938
103375.688
124066.078
200096.750
110557.672
101167.133
101436.344
25591.336
2537.793
860.912
1957.870
19224.650
131814.453
200122.453
200120.188
135004.250
17672.084
1726.068
282.219
75.963
24.171
7.357
1.850
0.127
-0.334
-0.408
-0.367
-0.308
-0.244
-0.258
-0.311
-0.344
-0.201
0.635
5.044
28.439
178.289
1236.518
8220.654
32631.969
51372.566
100598.039
103498.812
124049.648
126137.750
102403.508
100443.211
100474.109
24309.463
1730.927
524.530
1017.258
5235.660
41182.930
134916.625
121636.664
104894.594
14419.498
1365.111
192.010
43.305
11.510
2.988
0.446
-0.261
-0.424
-0.423
-0.364
-0.297
-0.230
-0.232
-0.277
-0.296
-0.089
0.940
5.526
28.269
153.856
834.247
4269.786
13272.917
16425.242
10023.820
9997.743
13797.261
101901.992
100408.633
100122.797
100115.844
7489.610
767.718
275.821
459.495
1548.042
8674.837
40478.195
64998.117
26680.512
4618.279
596.778
98.616
21.874
5.508
1.160
-0.089
-0.413
-0.454
-0.418
-0.355
-0.285
-0.215
-0.210
-0.239
-0.210
0.131
1.576
7.471
34.236
176.675
1024.986
5214.404
16799.061
18614.162
7613.520
2141.053
1907.653
7582.528
23783.752
23738.945
7379.420
1310.365
255.667
168.586
260.322
502.771
1434.400
3732.330
5446.844
2864.775
831.512
197.713
46.570
12.287
3.372
0.682
-0.195
-0.429
-0.447
-0.402
-0.343
-0.272
-0.205
-0.188
-0.196
-0.093
0.496
2.711
11.436
49.324
272.796
2071.327
16490.049
78358.953
96710.250
23925.617
3361.309
625.433
696.365
1289.726
1277.404
625.733
205.847
102.479
156.024
254.207
325.872
381.513
581.756
771.083
641.254
366.205
150.716
52.274
18.705
6.794
2.227
0.385
-0.254
-0.391
-0.380
-0.323
-0.258
-0.196
-0.170
-0.154
0.028
0.896
4.187
15.750
61.924
319.290
2397.526
21642.480
100060.539
100052.375
31633.170
3798.777
475.385
128.469
122.562
115.136
73.938
44.803
61.805
131.747
243.657
323.219
492.262
1084.289
2673.085
3989.654
2450.960
829.966
233.285
84.280
34.826
12.469
3.141
0.456
-0.223
-0.334
-0.305
-0.245
-0.189
-0.154
-0.125
0.117
1.156
5.164
18.655
63.946
238.955
1353.479
8803.945
31631.686
38427.652
12453.987
2005.895
279.504
51.293
20.179
15.174
12.689
15.185
35.757
90.475
212.710
634.550
2397.065
9303.985
44171.656
97064.523
42660.562
7704.893
1540.373
714.643
281.570
74.254
16.245
2.784
0.215
-0.237
-0.276
-0.230
-0.180
-0.139
-0.109
0.128
1.128
4.843
16.809
49.774
138.161
463.162
1651.417
4469.414
4833.360
2164.951
537.532
106.301
21.086
5.505
2.807
2.893
6.562
19.794
69.538
346.574
2693.827
19911.555
95314.383
123108.453
103606.047
101055.125
61436.051
17028.650
12783.529
3418.252
481.525
67.593
9.286
1.124
-0.073
-0.236
-0.215
-0.171
-0.129
-0.108
0.067
0.833
3.417
10.894
28.380
65.102
133.857
296.040
520.844
544.206
313.756
112.459
30.714
7.042
1.529
0.359
0.650
2.923
13.062
74.571
703.555
9720.561
105278.047
200069.812
200112.312
114146.484
104702.703
160579.188
106212.797
100409.750
43432.434
2610.162
199.268
21.580
2.500
0.124
-0.194
-0.200
-0.163
-0.119
-0.116
-0.008
0.406
1.770
5.316
13.127
24.426
39.655
58.476
75.341
73.409
47.175
21.033
7.328
1.957
0.181
-0.249
-0.076
1.406
9.566
70.495
737.964
11638.730
103782.938
186749.203
200074.016
117412.484
112395.922
196490.766
104450.289
100313.164
100034.789
7028.400
381.786
31.285
3.637
0.277
-0.157
-0.184
-0.151
-0.108
-0.121
-0.077
0.107
0.697
2.117
4.679
8.162
11.041
13.292
13.694
12.104
8.102
4.040
1.531
0.233
-0.278
-0.419
-0.302
0.603
5.956
43.967
374.897
3847.556
36221.730
113627.789
143440.688
105800.820
109860.672
113673.781
101375.391
100154.164
100021.336
6399.563
354.574
29.498
3.493
0.284
-0.142
-0.168
-0.140
-0.097
-0.116
-0.113
-0.054
0.139
0.590
1.333
2.225
2.861
3.088
2.806
2.225
1.402
0.627
0.062
-0.247
-0.378
-0.424
-0.363
0.096
2.769
17.559
115.285
694.265
3115.231
6794.205
8650.765
10570.907
8227.143
32904.820
100294.938
100049.523
22936.779
1703.977
161.602
18.240
2.245
0.179
-0.140
-0.154
-0.129
0.671
1.113
2.114
4.845
10.435
16.851
18.594
12.861
6.323
2.062
0.473
-0.050
-0.180
-0.196
-0.188
-0.183
-0.173
-0.161
-0.154
-0.149
-0.146
-0.138
-0.126
-0.122
-0.126
-0.147
-0.175
-0.198
-0.212
-0.223
-0.230
-0.231
-0.229
-0.224
-0.217
-0.209
-0.200
-0.189
-0.177
-0.160
-0.142
4.918
6.551
9.695
20.218
48.829
92.131
102.865
64.303
26.473
7.982
1.803
0.192
-0.177
-0.236
-0.234
-0.227
-0.217
-0.202
-0.192
-0.187
-0.174
-0.151
-0.121
-0.103
-0.108
-0.146
-0.194
-0.234
-0.257
-0.270
-0.278
-0.277
-0.272
-0.265
-0.259
-0.252
-0.246
-0.235
-0.221
-0.204
-0.186
37.865
43.511
45.349
77.663
196.248
409.145
492.996
270.929
89.492
22.201
4.473
0.641
-0.137
-0.273
-0.284
-0.276
-0.264
-0.248
-0.236
-0.226
-0.205
-0.166
-0.114
-0.068
-0.081
-0.129
-0.205
-0.263
-0.294
-0.299
-0.284
-0.260
-0.229
-0.216
-0.221
-0.241
-0.256
-0.262
-0.255
-0.242
-0.224
361.471
381.413
262.729
307.731
647.241
1303.608
1524.176
786.326
206.928
42.171
7.779
1.155
-0.083
-0.300
-0.331
-0.329
-0.316
-0.296
-0.283
-0.271
-0.242
-0.191
-0.127
-0.070
-0.063
-0.130
-0.211
-0.281
-0.292
-0.230
-0.096
0.094
0.296
0.352
0.289
0.105
-0.062
-0.177
-0.232
-0.252
-0.249
4450.031
4526.310
1940.561
1429.897
2153.793
2668.958
2423.797
1066.607
271.148
53.867
9.443
1.458
-0.041
-0.307
-0.352
-0.369
-0.368
-0.352
-0.333
-0.316
-0.293
-0.243
-0.171
-0.109
-0.110
-0.160
-0.241
-0.267
-0.148
0.248
1.130
2.491
3.730
4.260
3.425
2.190
1.141
0.460
0.073
-0.127
-0.212
67745.633
67957.727
13997.442
7098.796
10857.087
7041.971
2766.616
873.986
219.856
45.302
8.974
1.575
0.071
-0.242
-0.308
-0.359
-0.393
-0.393
-0.379
-0.368
-0.350
-0.309
-0.255
-0.203
-0.199
-0.229
-0.253
-0.108
0.568
2.531
7.547
17.015
28.135
31.984
25.160
14.697
7.576
3.695
1.716
0.607
0.097
100069.625
100470.055
51640.359
19222.902
35185.285
19953.680
4407.333
775.787
169.624
39.319
10.000
2.426
0.548
0.077
-0.115
-0.251
-0.364
-0.411
-0.419
-0.418
-0.403
-0.378
-0.340
-0.287
-0.261
-0.252
-0.133
0.518
3.114
13.144
46.808
128.893
259.483
318.216
208.670
98.543
43.145
20.690
9.731
4.092
1.537
100070.516
100473.969
34641.883
18812.838
35238.191
18284.639
4461.677
830.902
217.029
65.146
19.896
5.794
1.955
0.905
0.405
0.019
-0.267
-0.401
-0.445
-0.454
-0.443
-0.418
-0.377
-0.308
-0.253
-0.147
0.247
2.106
10.949
56.349
277.076
1278.913
3786.684
4855.818
2594.865
773.575
266.970
119.123
51.600
20.286
8.134
22974.078
23200.551
7280.139
6334.042
10681.776
8237.851
3758.432
1605.608
678.940
222.571
58.431
15.288
5.025
2.419
1.302
0.511
-0.072
-0.354
-0.464
-0.483
-0.459
-0.421
-0.355
-0.256
-0.113
0.154
1.048
5.316
29.471
202.535
1729.884
16370.433
100076.602
100174.562
52242.160
7241.635
1951.376
871.875
303.630
103.502
39.652
1591.910
1688.990
1205.807
2279.293
6113.616
12405.809
14608.800
11586.858
4691.449
1115.703
206.016
40.828
10.873
4.680
2.524
1.076
0.155
-0.301
-0.474
-0.496
-0.466
-0.413
-0.303
-0.123
0.171
0.711
2.272
9.540
62.116
586.986
8777.160
100109.523
100262.289
100774.180
103340.680
59364.684
20331.389
8387.402
2058.766
615.412
244.820
146.269
207.999
480.003
2356.630
12236.723
54973.094
115959.039
105140.164
79431.609
7676.316
780.724
96.713
19.503
6.796
3.227
1.344
0.236
-0.292
-0.481
-0.500
-0.455
-0.376
-0.224
0.077
0.595
1.559
3.754
13.377
84.766
900.432
19726.795
100240.805
100662.055
102505.352
121909.508
200206.156
104898.328
80128.359
13620.049
6086.973
2451.578
25.049
71.597
360.435
2336.374
21751.498
115176.422
111093.727
103841.273
101156.273
47175.586
2262.418
204.205
31.098
8.391
3.278
1.206
0.131
-0.347
-0.492
-0.485
-0.403
-0.279
-0.054
0.404
1.252
2.671
5.185
14.263
77.933
735.386
13711.605
100333.781
100974.961
104808.602
163970.531
187187.375
106297.148
126404.492
121723.727
101592.617
47051.629
9.068
41.054
233.944
1814.869
30913.402
104309.758
103903.875
102702.281
102266.992
101210.570
3617.157
327.214
48.924
10.265
2.931
0.793
-0.111
-0.436
-0.493
-0.416
-0.270
-0.061
0.305
1.028
2.391
4.643
7.290
13.450
48.648
334.312
3555.292
47104.105
100782.055
103758.969
147274.094
115956.609
116230.633
200395.719
116795.258
101710.227
100351.805
4.401
22.440
129.386
1066.431
15466.517
101508.031
106335.117
129018.734
146980.766
66547.781
5948.891
680.959
91.929
15.278
2.959
0.362
-0.356
-0.523
-0.469
-0.277
0.030
0.428
1.084
2.349
4.651
7.961
11.639
14.963
27.434
109.693
619.019
3603.503
12798.307
19333.922
17172.932
54876.461
113396.695
129363.070
105371.422
101717.891
100644.250
2.066
11.439
60.983
411.174
3631.007
39050.402
170545.797
200171.547
178229.484
107436.578
35568.352
2256.257
212.464
26.242
3.877
0.214
-0.513
-0.578
-0.395
-0.023
0.578
1.435
2.715
4.806
8.135
13.792
18.863
20.567
20.212
34.337
113.112
357.140
826.537
1174.680
1928.961
5140.336
26721.707
103428.336
102568.680
101860.781
100789.828
0.838
5.454
27.875
160.405
1156.790
14017.829
107646.281
109290.961
104352.242
101217.469
100274.312
5757.580
368.958
39.102
4.941
0.256
-0.543
-0.562
-0.267
0.359
1.473
3.286
5.846
8.843
12.869
19.000
24.398
24.818
19.217
15.534
24.030
51.479
97.536
156.421
293.382
854.153
5431.198
64381.828
101286.969
101128.109
100544.320
0.229
2.816
15.517
90.233
788.044
12899.773
101324.383
102669.195
102634.844
101297.688
100369.578
5781.458
374.492
40.658
5.716
0.574
-0.331
-0.399
-0.035
0.959
3.095
6.715
11.409
15.879
17.954
21.106
24.735
22.728
16.499
10.375
8.091
10.911
17.633
30.091
63.368
193.485
848.578
4364.359
12869.972
15322.663
5908.425
-0.067
1.532
9.711
57.432
443.416
4850.052
88485.859
104499.414
105294.523
102381.406
43007.578
2659.012
240.817
33.251
6.800
2.147
0.946
0.443
0.686
2.313
6.762
14.587
24.606
31.559
29.188
23.989
21.029
18.831
15.101
11.392
8.090
6.029
5.585
7.648
16.120
44.298
142.595
403.598
769.535
809.778
468.601
-0.217
0.771
5.725
31.884
191.791
1244.340
8357.633
38954.934
68398.750
28373.484
5112.610
765.363
136.582
34.385
15.321
10.656
7.237
3.984
2.951
5.508
15.864
37.925
67.793
78.805
62.756
39.168
27.091
28.368
38.266
44.655
40.051
23.874
10.461
4.993
4.894
10.649
26.014
55.288
83.658
87.000
59.840
-0.300
0.239
2.969
15.836
74.193
338.578
1317.414
3454.476
4457.425
2944.847
1379.161
521.391
172.960
77.644
64.306
56.984
36.658
18.642
10.094
12.661
32.827
90.327
177.911
217.603
155.608
87.250
69.788
122.920
270.368
415.267
336.084
163.852
54.845
15.234
4.361
2.873
4.947
8.898
12.488
12.639
9.204
-0.354
-0.090
1.243
6.743
29.415
112.253
376.324
1165.271
3355.199
6487.785
4828.861
1696.933
510.402
294.217
321.090
298.778
184.560
77.733
31.591
25.089
57.077
156.340
337.361
418.130
302.917
195.633
272.622
881.349
3042.477
5736.159
4453.797
1479.869
313.182
61.846
10.996
2.243
0.969
1.289
1.786
1.819
1.389
-0.378
-0.288
0.342
3.075
14.771
71.562
459.662
4756.326
55070.645
101962.391
101939.250
13949.222
2540.422
1666.731
1760.562
1619.125
810.938
273.141
94.015
52.880
72.220
171.787
365.826
467.612
416.150
575.685
1506.552
6374.619
43082.789
100254.203
86797.039
14931.524
1723.068
199.600
28.086
4.407
0.472
-0.092
-0.091
-0.038
-0.070
-0.375
-0.368
-0.037
1.775
11.925
91.449
1182.868
28461.023
100626.359
101403.656
102673.117
108660.906
26159.541
19776.602
9366.983
5793.551
2525.010
698.858
248.560
129.490
91.260
128.741
235.204
353.670
757.234
3491.786
14256.692
48410.875
108785.992
101891.953
100329.977
100077.875
6221.963
474.310
50.506
7.030
0.789
-0.275
-0.406
-0.374
-0.336
-0.362
-0.386
-0.190
1.226
11.147
100.527
1593.565
54187.254
100316.977
101233.633
110844.945
200324.266
106973.672
102512.828
84366.156
13122.659
3824.844
1144.217
545.803
328.314
162.680
100.507
141.341
374.860
2696.634
29047.635
102486.398
151903.641
200084.375
113708.219
101275.281
100200.586
9589.772
631.927
65.476
8.749
1.025
-0.247
-0.433
-0.407
-0.353
-0.349
-0.389
-0.272
0.768
7.717
70.473
899.367
18719.035
100228.484
102111.398
146987.656
185333.969
103472.211
102003.977
103900.656
24001.281
3352.156
1260.158
1013.196
720.735
328.173
151.441
165.615
682.096
6795.838
101015.305
102196.289
124048.281
200174.203
151966.188
102914.516
96734.531
5324.623
431.447
51.916
7.679
0.968
-0.239
-0.412
-0.386
-0.332
-0.336
-0.385
-0.350
0.216
3.887
29.163
252.663
2419.505
20878.525
78253.461
100907.859
107331.938
104226.938
107303.531
106323.375
26697.188
2638.213
1466.766
1853.556
1768.483
1060.616
424.234
457.491
2241.265
14817.400
116452.781
111942.188
107117.461
129292.250
144280.766
60254.785
10772.409
1457.838
199.000
31.044
5.363
0.645
-0.267
-0.397
-0.365
-0.312
-0.321
-0.374
-0.390
-0.163
1.319
9.226
53.207
268.028
1099.385
3146.672
20107.508
107283.586
163667.938
200197.641
200467.125
29523.055
5086.410
4378.583
8059.739
10966.996
5927.246
1628.322
1788.562
16784.275
102896.773
135029.359
200312.938
135520.547
104857.656
19062.852
4310.006
1323.974
304.789
67.438
14.316
2.895
0.241
-0.318
-0.379
-0.340
-0.288
-0.306
-0.360
-0.400
-0.326
0.254
2.938
13.604
51.488
180.390
726.098
5163.839
60549.961
163665.078
152115.031
114371.438
114208.789
50863.297
49289.320
44244.086
59313.566
26490.648
5061.484
5285.336
100883.664
101255.914
104719.180
115993.094
124482.258
20423.084
3136.290
705.611
227.237
76.203
22.787
5.848
1.141
-0.101
-0.360
-0.368
-0.318
-0.264
-0.288
-0.345
-0.383
-0.360
-0.041
1.549
8.157
34.480
142.970
615.914
4168.136
88579.703
102996.367
103185.055
113455.453
200397.156
113614.648
109494.109
151909.844
112540.031
43586.836
7653.338
8353.414
102904.086
102480.047
104516.969
106270.477
104278.625
15256.879
1214.276
224.427
66.786
23.611
7.969
2.058
0.195
-0.302
-0.392
-0.358
-0.300
-0.242
-0.266
-0.323
-0.364
-0.339
-0.017
1.605
9.157
42.354
192.378
771.483
3429.080
40029.094
101155.961
102287.914
147020.859
200146.266
107428.602
104951.602
121653.695
85352.516
20235.279
5596.795
8543.665
63542.031
104904.023
110174.172
113827.172
106899.672
7900.830
775.565
123.828
31.060
9.348
2.789
0.499
-0.231
-0.405
-0.406
-0.349
-0.286
-0.226
-0.241
-0.291
-0.339
-0.300
0.083
1.905
10.172
46.046
200.921
774.783
2199.286
7496.836
47924.410
102162.898
143330.719
116403.125
101961.328
101381.195
103813.609
52173.109
5501.766
2888.972
5478.774
12084.833
56350.805
108548.008
90659.141
18689.811
2872.386
438.817
79.202
17.388
4.484
0.903
-0.124
-0.400
-0.442
-0.408
-0.342
-0.275
-0.211
-0.216
-0.261
-0.305
-0.247
0.205
2.151
10.265
43.765
171.816
526.015
1180.815
1893.727
3497.097
6352.803
16601.150
101399.164
100376.742
100271.633
100525.883
13128.626
1601.386
1255.348
2192.547
3007.757
4574.449
7519.703
7400.139
3475.592
925.651
203.806
43.844
10.209
2.380
0.240
-0.348
-0.452
-0.441
-0.398
-0.332
-0.261
-0.194
-0.197
-0.233
-0.256
-0.156
0.416
2.807
12.219
51.412
201.537
671.121
1448.042
1623.449
1099.264
869.892
2232.789
13789.150
46911.367
46895.199
13702.750
1997.562
556.493
937.114
1815.662
1927.040
1377.902
1231.225
1202.193
747.317
304.072
99.987
29.970
8.834
2.420
0.354
-0.273
-0.423
-0.420
-0.379
-0.315
-0.247
-0.185
-0.178
-0.205
-0.201
-0.033
0.718
3.593
15.629
69.688
330.174
1308.107
3025.160
3552.968
1669.274
517.448
382.457
919.072
1867.383
1864.804
906.461
342.759
416.599
1335.495
3056.619
3111.931
1647.970
899.335
923.830
836.076
486.138
200.248
65.980
21.750
7.655
2.492
0.443
-0.220
-0.362
-0.355
-0.296
-0.234
-0.177
-0.164
-0.180
-0.148
0.091
1.082
4.436
17.203
76.499
366.651
1488.158
3784.482
4105.279
1868.649
488.244
142.029
110.151
149.694
148.358
103.444
105.277
351.664
1289.585
3005.327
3105.639
1913.648
2269.747
5090.733
6933.868
4270.053
1265.674
317.853
106.544
44.221
14.885
3.753
0.614
-0.180
-0.304
-0.277
-0.220
-0.170
-0.148
-0.160
-0.106
0.175
1.214
4.455
15.311
57.529
234.539
828.369
1858.788
2004.726
1021.116
295.389
71.840
25.442
20.037
19.280
21.017
49.823
190.332
631.245
1334.977
1599.551
2414.905
13437.579
89584.633
102149.789
97305.586
13046.979
2104.837
1038.013
374.995
96.511
19.464
3.359
0.334
-0.202
-0.251
-0.204
-0.158
-0.133
-0.143
-0.097
0.170
1.079
3.646
10.933
31.972
97.411
263.672
505.151
538.285
312.272
112.538
31.662
9.122
3.921
3.404
6.329
20.037
69.044
206.264
435.061
1128.968
6419.741
103854.453
103735.633
102178.680
101597.328
107202.164
30715.727
23290.207
5355.293
705.532
82.292
11.113
1.399
-0.026
-0.213
-0.194
-0.150
-0.122
-0.134
-0.101
0.089
0.737
2.335
6.060
14.370
32.981
70.649
108.676
113.358
73.579
32.458
10.746
3.042
0.835
0.566
1.850
6.956
23.111
72.114
262.151
1577.249
13805.899
110777.641
106630.445
102326.281
106885.891
200115.156
110439.195
100540.852
100052.250
4436.251
265.023
25.923
3.006
0.184
-0.172
-0.182
-0.143
-0.108
-0.126
-0.115
-0.002
0.333
1.169
2.896
5.766
10.336
16.491
22.641
22.761
15.956
7.751
2.826
0.660
-0.078
-0.178
0.300
2.226
8.968
37.631
219.532
1566.666
12094.037
112652.992
107261.539
102361.344
120981.461
200059.938
106761.117
100438.625
100043.641
12513.681
515.399
40.110
4.321
0.344
-0.133
-0.167
-0.135
-0.097
-0.117
-0.122
-0.080
0.062
0.404
1.039
1.975
2.987
4.200
4.757
4.519
3.076
1.559
0.506
-0.101
-0.346
-0.389
-0.207
0.606
3.945
20.863
120.959
748.684
4061.752
28173.811
102694.375
101382.523
117013.195
126098.648
102005.688
100198.188
100024.734
11342.818
477.592
37.662
4.098
0.337
-0.120
-0.153
-0.127
-0.087
-0.105
-0.119
-0.117
-0.073
0.042
0.222
0.464
0.728
0.902
0.939
0.752
0.438
0.117
-0.150
-0.316
-0.391
-0.408
-0.339
0.010
1.628
8.868
44.067
200.012
802.380
2870.495
9250.969
16798.477
13285.576
70046.016
100382.852
100061.742
48431.391
2843.071
213.405
21.592
2.579
0.204
-0.124
-0.141
-0.118
0.254
0.421
0.742
1.464
2.674
3.883
4.168
3.039
1.545
0.470
0.001
-0.172
-0.210
-0.211
-0.204
-0.201
-0.190
-0.180
-0.172
-0.157
-0.123
-0.060
0.033
0.110
0.119
0.037
-0.073
-0.159
-0.209
-0.228
-0.234
-0.235
-0.233
-0.224
-0.214
-0.203
-0.192
-0.180
-0.166
-0.151
-0.133
2.163
2.766
3.629
5.889
10.384
15.330
16.297
11.791
5.452
1.847
0.373
-0.119
-0.240
-0.257
-0.253
-0.248
-0.235
-0.223
-0.211
-0.182
-0.105
0.050
0.287
0.473
0.505
0.322
0.057
-0.129
-0.227
-0.267
-0.277
-0.278
-0.273
-0.265
-0.256
-0.247
-0.237
-0.224
-0.209
-0.194
-0.176
13.619
15.535
16.094
20.581
33.283
49.297
54.095
33.758
15.093
4.621
1.095
0.002
-0.251
-0.301
-0.307
-0.302
-0.287
-0.271
-0.253
-0.202
-0.068
0.198
0.656
0.997
1.066
0.749
0.284
-0.057
-0.227
-0.286
-0.283
-0.257
-0.235
-0.216
-0.226
-0.241
-0.254
-0.256
-0.248
-0.232
-0.214
84.510
90.933
73.185
70.845
96.351
129.398
122.082
72.252
29.145
8.732
1.952
0.178
-0.236
-0.315
-0.337
-0.347
-0.339
-0.321
-0.297
-0.234
-0.064
0.301
0.908
1.466
1.471
1.062
0.453
0.007
-0.201
-0.208
-0.081
0.106
0.293
0.342
0.250
0.091
-0.086
-0.188
-0.235
-0.246
-0.240
562.370
580.990
337.494
246.448
275.228
266.611
201.771
105.264
38.253
11.376
2.716
0.395
-0.127
-0.245
-0.288
-0.340
-0.362
-0.362
-0.342
-0.281
-0.103
0.276
0.845
1.398
1.513
1.033
0.445
0.051
-0.003
0.336
1.135
2.399
3.710
3.967
3.298
2.029
0.959
0.318
-0.018
-0.164
-0.220
2854.793
2896.579
1328.632
742.520
786.431
615.346
309.709
125.447
43.699
13.744
3.934
1.098
0.388
0.164
-0.001
-0.170
-0.302
-0.363
-0.379
-0.340
-0.198
0.085
0.521
0.958
1.072
0.751
0.407
0.291
0.838
2.858
7.810
16.998
26.136
29.376
22.758
13.365
6.133
2.709
1.079
0.318
-0.008
7737.789
7806.789
2726.599
1370.043
1567.078
1088.088
464.258
182.526
72.806
27.272
9.440
3.706
2.170
1.580
1.022
0.377
-0.064
-0.300
-0.390
-0.384
-0.282
-0.073
0.240
0.569
0.696
0.613
0.604
1.178
3.828
13.526
44.535
118.381
233.174
266.378
184.542
83.939
32.813
13.392
5.841
2.575
1.008
5847.940
5919.234
2357.432
1331.328
1611.416
1222.941
760.067
528.076
298.400
109.891
32.192
11.554
7.011
5.384
3.753
1.780
0.531
-0.101
-0.348
-0.386
-0.300
-0.114
0.182
0.529
0.788
0.991
1.578
3.646
12.846
55.813
254.937
1048.414
3010.225
3830.107
2059.598
633.938
173.602
63.193
27.160
12.215
5.508
1580.555
1627.026
860.122
713.254
1013.829
1537.105
2926.125
3952.215
2012.361
525.150
112.280
31.940
17.856
13.708
9.171
4.582
1.641
0.227
-0.242
-0.330
-0.226
0.022
0.408
0.895
1.530
2.363
3.877
9.163
33.850
194.998
1531.767
12588.319
70665.414
100356.594
35147.559
5163.166
901.059
296.717
122.947
56.987
27.761
255.407
300.728
257.854
443.799
1299.852
4982.243
18296.396
27675.766
11539.606
2075.925
333.069
72.347
34.451
26.872
16.916
8.025
2.861
0.634
-0.088
-0.204
-0.057
0.265
0.829
1.646
2.987
5.106
8.492
17.849
71.041
518.277
6927.202
100635.164
101515.391
102019.500
101642.523
36744.129
4129.720
1490.631
645.524
345.735
172.273
44.167
65.045
140.897
580.852
3593.818
28747.604
126237.875
143758.203
67189.930
7776.300
847.582
132.893
51.411
34.911
22.572
10.625
3.614
0.914
0.052
-0.010
0.224
0.618
1.336
2.699
5.287
9.514
15.920
28.993
100.716
854.629
14043.398
102025.906
106280.797
107798.297
105837.867
105373.500
15335.304
6672.223
4128.071
3264.398
1566.236
10.858
30.080
132.680
944.325
12181.986
103042.023
111010.305
117274.781
107254.227
32960.859
1948.084
222.959
57.909
33.835
19.653
9.098
3.241
0.839
0.173
0.268
0.644
1.151
2.071
3.956
8.284
15.886
25.767
39.043
102.001
729.986
10129.605
103234.359
111497.289
115642.422
111091.359
78531.742
33392.602
25522.801
60358.738
64443.340
20015.896
4.552
20.683
122.893
1142.233
20024.105
100981.086
102382.492
103495.219
102673.250
71571.375
3117.015
306.607
62.223
24.806
12.906
5.988
2.030
0.588
0.370
0.748
1.391
2.162
3.471
6.334
13.191
25.744
39.521
50.754
82.263
371.969
3184.754
33780.109
106854.875
109394.703
108000.672
27040.799
30645.135
111733.297
106717.250
104740.961
101763.625
2.474
13.872
86.169
767.359
11569.683
100777.914
104083.320
116665.773
126284.250
44131.000
4279.651
551.902
87.006
20.958
7.386
2.923
0.893
0.331
0.694
1.633
2.892
4.552
7.048
12.411
24.486
48.306
74.261
82.231
77.158
151.260
698.894
3513.490
11457.387
15119.086
8434.249
6928.079
21946.963
110876.977
124511.133
121732.438
106228.375
1.237
7.813
46.178
316.475
2809.987
28853.361
138476.406
200074.438
151855.203
105735.219
22172.252
1673.007
168.400
24.670
5.118
1.186
0.181
0.281
1.252
2.996
5.769
9.640
15.409
25.860
46.584
91.257
146.710
155.060
109.008
78.718
156.883
440.716
941.398
1219.236
1150.431
2002.997
13397.122
114227.156
147055.062
142459.141
110428.930
0.472
3.954
21.768
131.256
885.955
9377.618
105750.438
106831.062
103045.469
100819.133
96559.109
3803.356
281.130
32.977
4.806
0.576
-0.074
0.356
1.803
4.631
9.761
18.966
33.130
51.660
79.475
135.992
209.783
217.495
141.099
66.251
46.176
75.462
130.890
178.708
248.989
686.514
4282.196
33544.047
121633.164
119670.492
48601.965
0.035
2.000
11.686
70.028
578.415
8249.496
100488.430
100623.633
100455.359
100228.594
100083.008
4113.458
298.259
32.727
4.894
0.853
0.224
0.660
2.354
6.375
15.544
34.794
64.550
94.032
112.448
142.654
192.963
192.488
122.627
52.171
21.912
17.939
24.525
36.770
71.295
223.493
973.243
4214.253
10300.011
11123.645
4796.911
-0.178
0.963
6.687
40.479
299.621
3042.656
47044.992
100358.195
100369.570
100220.078
23800.164
1746.115
173.095
25.804
7.008
3.892
2.662
2.268
3.713
9.976
27.479
69.398
134.478
178.761
162.648
134.998
124.746
111.251
71.027
33.772
14.200
7.516
6.658
9.734
20.835
59.484
198.345
541.407
1013.584
1037.024
563.886
-0.289
0.349
3.604
20.418
116.232
720.603
4600.785
21886.361
35162.523
16558.312
3069.237
483.475
89.392
30.929
26.071
24.224
17.234
10.275
8.762
20.077
67.628
208.328
428.274
536.606
384.967
189.786
95.221
64.894
48.902
37.303
25.270
14.004
7.014
4.205
6.124
15.177
38.540
81.617
131.566
126.272
82.744
-0.344
-0.033
1.540
8.314
37.439
156.226
571.659
1386.110
1882.956
1332.846
582.822
215.950
103.650
114.227
174.280
178.779
115.774
53.939
27.055
44.525
172.104
676.470
1742.336
2375.856
1415.075
461.387
166.314
112.125
138.622
168.066
140.517
74.850
27.773
8.583
3.202
3.568
7.597
13.794
19.113
18.731
13.611
-0.369
-0.249
0.443
3.289
13.499
48.029
153.767
480.031
1392.104
2456.265
1914.979
710.227
414.468
739.581
1429.612
1618.743
838.238
279.161
96.648
89.884
330.395
1488.227
4837.654
6778.898
3542.402
1028.058
450.984
505.178
902.520
1426.884
1114.123
472.310
127.785
29.081
6.349
1.609
1.297
2.144
2.883
2.964
2.107
-0.372
-0.353
-0.036
1.441
7.576
37.880
243.660
2082.001
17000.914
54302.402
35325.238
6183.502
2532.252
5258.418
14133.960
16511.482
6840.662
1391.560
369.201
202.251
399.011
1619.438
5263.238
7411.778
4010.578
1751.067
2118.749
3419.200
6905.638
12832.152
9633.060
2754.904
504.715
83.367
14.130
2.405
0.257
0.021
0.118
0.169
0.085
-0.364
-0.385
-0.213
0.890
7.672
56.679
614.275
10327.018
100108.570
100354.570
101732.547
48782.109
30113.035
43516.734
106237.633
101100.305
35250.484
4779.047
1368.104
734.140
448.449
900.743
2387.795
3376.203
2923.629
7368.036
30203.094
51957.254
51484.902
99929.016
63967.836
11451.744
1380.503
176.051
24.931
3.784
0.262
-0.321
-0.364
-0.323
-0.292
-0.346
-0.385
-0.282
0.666
7.460
65.159
827.425
16900.312
100133.992
101005.391
112540.812
176214.609
106082.141
135044.797
200085.219
106992.609
65055.539
9489.890
5493.910
3108.962
959.025
472.398
681.835
1146.553
5157.166
87646.102
101812.703
107553.906
157585.969
131665.422
102024.406
19836.643
2027.376
229.410
30.064
4.644
0.358
-0.346
-0.423
-0.384
-0.330
-0.333
-0.374
-0.318
0.415
5.615
46.687
482.587
7050.095
100188.539
102363.734
157384.781
123221.961
103436.156
116670.406
178340.234
122984.664
32296.992
13579.924
15705.987
8528.082
2193.160
537.135
338.740
1101.411
14338.261
101258.312
101618.422
104432.258
123939.133
170449.422
51694.117
9865.732
1310.248
170.589
24.877
3.935
0.305
-0.333
-0.408
-0.365
-0.312
-0.316
-0.366
-0.353
0.039
2.818
20.920
154.144
1247.171
7911.244
23233.375
84291.898
103302.789
102031.531
105028.453
111239.906
44137.879
9235.919
12067.917
20684.715
14283.779
5376.653
1370.440
662.440
2571.546
21084.908
115074.023
110761.164
103872.797
104969.453
109649.742
12024.376
2491.422
477.886
81.476
14.548
2.544
0.104
-0.353
-0.391
-0.346
-0.293
-0.299
-0.355
-0.379
-0.220
0.879
6.965
36.302
179.045
686.476
2283.317
22642.420
102326.617
110634.773
124216.547
117535.297
16945.221
5569.219
15736.392
76770.016
103433.383
52828.680
7945.482
2675.517
15947.497
105161.641
196570.094
200148.062
131854.000
103138.602
36048.449
2972.305
558.347
129.010
30.936
6.857
1.161
-0.116
-0.368
-0.371
-0.321
-0.267
-0.280
-0.338
-0.381
-0.351
0.036
1.916
9.121
34.696
124.131
563.002
3814.985
31135.193
148552.406
170649.125
116348.945
31284.678
29961.223
88250.367
108508.367
102069.648
100879.484
37050.059
10415.173
101568.914
103194.008
108011.266
135076.172
157480.328
32584.158
4443.587
668.206
139.531
38.539
10.657
2.586
0.302
-0.287
-0.382
-0.351
-0.296
-0.244
-0.263
-0.321
-0.368
-0.380
-0.231
0.581
3.664
14.593
54.141
244.251
1472.603
13900.866
102859.750
103184.242
108439.539
135476.766
108163.039
200448.328
196629.859
107686.109
102184.625
68140.805
46229.156
147171.859
113945.906
102936.062
102276.688
102485.531
13849.220
1125.741
183.974
42.872
12.201
3.485
0.688
-0.179
-0.382
-0.388
-0.335
-0.277
-0.221
-0.244
-0.299
-0.347
-0.363
-0.253
0.396
3.002
12.270
44.551
172.820
878.669
7010.782
57712.816
101498.250
123861.859
119959.469
104762.281
138652.594
200102.750
124076.227
104526.195
52757.789
104318.828
152093.438
142716.016
105062.055
101320.109
100694.211
5997.410
546.852
81.424
17.518
4.570
1.023
-0.080
-0.385
-0.426
-0.387
-0.325
-0.264
-0.204
-0.221
-0.272
-0.321
-0.335
-0.222
0.418
2.930
12.033
40.306
124.042
413.803
1883.561
8969.443
20987.256
37370.281
103885.727
101385.445
105807.680
128755.266
70889.117
25660.318
27854.148
101587.719
106678.141
82092.867
104392.609
71521.016
11904.691
1573.168
226.381
40.308
9.151
1.999
0.131
-0.360
-0.449
-0.431
-0.382
-0.317
-0.250
-0.190
-0.201
-0.242
-0.291
-0.301
-0.162
0.530
3.064
11.535
35.274
89.758
196.782
431.207
1106.050
2250.438
8642.474
100574.203
100299.156
100654.453
101897.516
10106.650
3617.175
8525.374
26728.221
29543.215
12499.201
6219.765
3641.749
1353.894
370.399
94.207
23.769
5.922
1.180
-0.102
-0.429
-0.452
-0.417
-0.371
-0.306
-0.236
-0.174
-0.181
-0.217
-0.259
-0.258
-0.081
0.694
3.531
12.806
38.576
95.912
171.034
219.437
249.523
394.983
1430.827
7436.928
23769.082
23806.646
7552.417
1699.819
1706.414
7323.509
22246.256
24249.539
8388.110
2195.333
1110.673
668.772
306.024
101.581
29.609
8.250
2.038
0.236
-0.295
-0.407
-0.397
-0.352
-0.286
-0.223
-0.165
-0.165
-0.195
-0.225
-0.203
0.021
0.968
4.187
15.503
50.399
136.128
239.672
261.924
178.162
126.634
224.430
635.489
1282.269
1290.116
679.737
516.154
2454.057
19831.941
87031.758
87158.969
22391.918
5100.813
4670.893
3300.407
1319.979
344.448
87.062
23.228
7.214
2.164
0.355
-0.225
-0.345
-0.325
-0.266
-0.209
-0.157
-0.150
-0.178
-0.197
-0.153
0.113
1.087
4.547
16.357
53.654
146.662
259.752
278.353
170.565
79.420
52.302
76.843
115.985
120.739
111.649
327.652
2360.725
17948.096
78182.859
78476.133
22006.369
14649.896
28566.994
21445.717
6798.696
1504.428
314.173
95.756
35.267
12.158
3.029
0.447
-0.183
-0.277
-0.248
-0.197
-0.149
-0.136
-0.161
-0.173
-0.116
0.132
1.017
3.761
12.791
38.009
94.780
164.146
174.685
113.492
48.570
20.445
14.159
15.341
18.346
36.333
169.155
1024.156
5715.963
18002.684
20275.582
11093.126
33422.477
116720.242
133630.578
52030.258
8193.098
1526.963
642.915
265.164
70.178
14.537
2.657
0.228
-0.190
-0.222
-0.181
-0.140
-0.122
-0.144
-0.155
-0.107
0.100
0.756
2.549
7.328
19.021
41.953
69.665
73.535
48.663
22.277
8.610
3.652
2.853
4.368
13.501
59.043
276.143
1034.912
2438.980
3037.492
6928.228
65243.719
147068.531
131750.953
107324.750
56131.039
14680.159
10563.312
2875.189
447.338
59.471
8.793
1.090
-0.039
-0.191
-0.169
-0.132
-0.109
-0.132
-0.143
-0.117
0.029
0.420
1.391
3.410
7.727
14.984
21.222
22.058
15.706
8.149
3.101
0.971
0.403
1.013
4.422
17.976
60.674
179.503
369.124
950.082
6801.168
104979.039
109909.820
107731.633
105295.656
148835.109
105770.625
100393.109
34990.473
2198.755
185.783
19.120
2.379
0.141
-0.155
-0.159
-0.125
-0.097
-0.117
-0.134
-0.125
-0.060
0.134
0.547
1.305
2.600
4.447
5.986
5.759
4.287
2.272
0.742
0.017
-0.216
-0.016
1.010
4.586
14.424
39.266
112.707
504.834
4377.816
79327.945
101603.938
101635.562
109783.242
186846.078
104116.508
100316.891
100035.406
5833.716
329.352
29.347
3.430
0.279
-0.127
-0.149
-0.119
-0.087
-0.106
-0.121
-0.129
-0.112
-0.039
0.107
0.362
0.687
1.119
1.371
1.259
0.852
0.353
-0.037
-0.288
-0.381
-0.320
-0.009
0.973
3.834
12.822
48.605
229.035
1507.328
12819.807
100389.898
100627.078
107814.000
113648.547
101376.492
100154.852
100021.172
5318.752
305.913
27.578
3.254
0.271
-0.115
-0.139
-0.111
-0.078
-0.093
-0.110
-0.124
-0.129
-0.116
-0.078
-0.018
0.054
0.122
0.135
0.097
-0.012
-0.149
-0.268
-0.349
-0.385
-0.369
-0.287
0.015
1.059
4.765
19.084
76.611
324.461
1469.809
5346.279
8975.433
7275.160
24409.457
100275.141
100049.086
18679.488
1567.110
140.294
15.947
2.040
0.159
-0.117
-0.129
-0.103
-0.005
0.036
0.117
0.280
0.504
0.744
0.736
0.512
0.183
-0.061
-0.181
-0.220
-0.226
-0.223
-0.219
-0.214
-0.204
-0.196
-0.179
-0.118
0.047
0.400
0.929
1.439
1.525
1.043
0.477
0.064
-0.142
-0.218
-0.236
-0.237
-0.235
-0.226
-0.213
-0.199
-0.186
-0.173
-0.159
-0.143
-0.125
0.659
0.846
1.023
1.433
2.169
2.832
2.728
2.001
0.956
0.232
-0.113
-0.239
-0.270
-0.273
-0.271
-0.265
-0.252
-0.238
-0.203
-0.077
0.301
1.244
2.746
4.146
4.398
3.097
1.494
0.442
-0.045
-0.226
-0.273
-0.277
-0.273
-0.267
-0.256
-0.244
-0.231
-0.216
-0.201
-0.185
-0.167
3.834
4.423
4.439
5.113
6.631
7.818
7.520
5.213
2.464
0.780
0.032
-0.231
-0.297
-0.311
-0.321
-0.319
-0.306
-0.287
-0.223
-0.001
0.693
2.419
5.881
8.886
9.450
6.666
3.126
1.017
0.109
-0.207
-0.279
-0.270
-0.247
-0.238
-0.238
-0.250
-0.256
-0.252
-0.240
-0.222
-0.206
16.850
18.511
16.365
15.414
16.797
17.788
15.460
10.181
4.806
1.598
0.282
-0.144
-0.251
-0.274
-0.308
-0.332
-0.338
-0.326
-0.247
0.054
0.969
3.476
8.438
13.591
14.493
9.657
4.578
1.486
0.287
-0.081
-0.071
0.058
0.179
0.223
0.134
-0.006
-0.128
-0.212
-0.244
-0.243
-0.230
69.039
73.058
54.522
42.441
41.719
38.126
28.094
16.644
7.838
2.997
0.949
0.275
0.118
0.040
-0.061
-0.203
-0.296
-0.333
-0.281
0.013
0.981
3.375
8.196
13.198
14.103
9.560
4.682
1.758
0.614
0.548
1.088
2.019
2.814
3.060
2.475
1.466
0.628
0.142
-0.109
-0.206
-0.230
202.009
209.676
136.798
93.254
90.341
74.424
51.584
32.512
17.999
8.291
3.652
2.082
1.781
1.521
1.035
0.450
-0.006
-0.258
-0.299
-0.087
0.648
2.437
5.611
9.006
9.795
6.982
3.927
2.054
1.896
3.390
6.998
12.785
19.360
21.118
16.362
9.529
4.349
1.757
0.568
0.084
-0.115
358.578
370.177
217.830
149.885
145.191
151.277
153.654
142.240
95.197
40.879
15.382
9.078
8.086
7.532
5.229
2.768
0.938
0.059
-0.224
-0.132
0.380
1.550
3.463
5.326
6.087
5.162
3.843
3.777
6.647
15.038
36.392
78.113
133.408
157.405
110.252
54.377
20.909
8.210
3.335
1.395
0.538
310.452
322.732
199.017
158.950
221.165
503.817
1308.015
1619.817
921.618
270.264
69.159
32.378
31.249
28.273
19.639
9.491
3.501
0.852
0.054
-0.011
0.416
1.396
2.918
4.744
5.757
6.150
6.690
9.757
21.353
58.619
179.237
532.024
1239.458
1428.923
876.340
314.765
96.603
32.100
13.536
6.687
3.398
134.936
144.960
114.766
151.179
544.716
3890.107
20916.715
39162.465
13975.734
1949.034
278.852
97.279
98.878
90.276
58.204
25.832
8.564
2.339
0.572
0.388
0.942
2.107
4.062
6.718
9.459
12.273
16.531
26.407
60.119
189.848
791.840
4067.522
13742.534
19406.846
8267.241
1921.334
389.584
114.584
52.258
29.984
16.705
40.773
49.275
65.308
211.267
1712.391
26290.801
101797.680
102079.891
101196.109
9776.364
800.576
223.389
222.250
216.095
127.896
51.534
15.766
4.266
1.340
1.157
2.015
3.636
6.354
10.710
16.997
27.403
42.620
62.112
128.756
459.695
2817.768
25777.170
114965.523
119709.477
78517.062
9173.415
1296.718
379.846
220.305
156.297
92.339
11.407
19.804
58.578
325.445
3210.220
59886.582
121687.039
128828.078
110640.844
20806.150
1407.010
364.751
335.126
321.430
187.024
69.426
20.949
5.556
2.143
2.287
3.546
5.437
8.811
15.266
28.911
57.435
96.737
132.662
203.055
740.768
6116.243
73504.188
200079.609
200123.672
157655.891
23267.115
2917.435
1237.767
1245.823
1133.031
624.094
3.980
13.268
63.432
448.409
4489.610
55599.453
200133.203
200206.094
178436.703
16256.876
1562.075
392.150
295.764
252.274
155.630
58.448
17.974
5.430
2.929
3.862
5.804
7.774
11.294
19.624
42.602
98.005
180.103
229.353
259.996
750.660
6559.753
81753.297
200083.297
200215.688
200679.406
24384.359
4518.598
5088.997
10676.490
11062.666
4672.985
2.053
10.720
62.343
499.019
5197.007
73087.266
114052.008
123430.562
110078.023
14521.911
1491.421
330.825
169.770
132.795
80.711
33.167
11.352
4.377
3.881
6.315
9.563
12.305
15.861
27.116
61.479
147.166
262.180
311.603
279.011
513.686
3615.454
33472.012
134906.719
152082.297
89289.414
13053.593
7102.903
28644.039
109518.688
117320.664
31054.199
1.204
7.836
48.080
340.711
3334.269
35369.211
102034.828
104962.336
84086.547
10637.044
1685.957
334.714
102.554
54.375
30.223
14.075
5.630
3.705
6.114
11.159
17.399
22.770
30.463
51.797
120.297
294.964
555.307
610.611
405.800
318.281
1098.600
6289.752
22460.521
29845.611
13319.384
5525.054
14125.373
129806.633
200340.766
200084.938
138532.828
0.586
4.755
26.959
158.496
1081.966
7121.460
30545.289
67212.984
74001.891
27996.936
4760.610
645.187
103.861
26.845
10.693
4.763
2.649
3.902
9.460
19.423
32.967
49.836
77.995
129.006
268.659
729.496
1538.388
1652.613
875.476
331.102
301.119
872.304
2042.579
2687.047
2114.766
2921.227
18320.420
118520.859
196604.359
200053.672
131607.141
0.153
2.435
13.634
72.603
412.064
2772.680
25580.135
102188.977
101125.141
100358.242
13706.337
1203.728
135.648
22.120
5.016
1.745
1.609
4.239
12.336
27.238
52.549
104.739
210.100
347.331
542.968
1326.072
2798.451
2991.811
1495.318
403.612
133.077
142.537
247.801
345.758
486.225
1265.444
9207.231
104676.492
114995.320
116360.828
84291.391
-0.114
1.149
7.373
39.932
251.765
2267.781
23910.760
100223.539
100153.969
100075.281
13645.813
1188.820
138.613
19.494
4.011
1.499
1.724
4.491
12.567
32.010
75.510
193.372
471.014
815.327
907.767
1256.930
2439.689
2556.352
1189.429
339.804
84.215
37.062
43.718
69.714
136.549
407.502
2288.719
13169.411
43900.266
40132.875
11296.467
-0.260
0.448
3.988
22.186
137.085
1041.571
8056.654
42458.641
78142.305
31631.928
4839.146
624.879
87.450
17.632
7.925
6.378
5.229
6.151
12.761
35.517
111.279
336.541
864.735
1385.597
1232.797
938.254
1030.389
985.388
511.421
178.191
47.198
15.053
10.891
16.644
36.341
108.882
394.013
1292.531
2706.489
2713.379
1136.756
-0.333
0.042
1.921
10.646
55.954
284.217
1392.176
4476.577
6791.527
3511.295
970.151
201.191
51.712
35.030
43.117
44.080
32.166
19.517
20.600
59.472
258.588
1032.539
2942.703
3933.300
2518.770
955.145
435.438
284.498
166.425
71.221
26.850
10.674
5.321
4.923
9.589
24.288
66.457
153.641
250.114
250.505
145.246
-0.365
-0.204
0.662
4.274
18.666
69.371
216.704
507.174
639.991
488.317
225.541
104.330
102.022
212.231
388.527
441.114
261.652
111.125
57.563
130.686
796.739
5317.892
23891.350
35109.742
15188.132
2958.668
565.070
206.471
116.552
77.060
49.861
26.431
11.146
4.335
2.894
5.202
11.449
21.749
31.442
29.968
20.677
-0.371
-0.333
-0.001
1.409
6.200
21.182
61.888
165.795
374.673
559.079
459.058
304.818
527.313
2077.341
5740.942
6226.338
2995.285
769.301
222.399
286.754
1774.925
17965.500
100074.234
100118.070
70603.625
8500.253
1564.095
740.037
435.221
326.286
221.788
111.355
37.557
10.910
2.865
1.271
1.880
3.260
4.479
4.280
3.165
-0.361
-0.383
-0.250
0.464
3.376
16.390
86.628
496.388
2226.840
4916.953
3579.906
1626.536
3164.330
24356.359
100330.203
100157.805
42610.141
5243.578
1083.387
700.291
2229.031
19764.984
100075.711
100159.594
87462.906
12603.397
7354.815
5194.051
2376.006
1529.024
1041.207
427.422
115.646
26.397
5.560
0.984
0.129
0.179
0.351
0.399
0.258
-0.343
-0.391
-0.331
0.241
3.441
24.455
176.891
1577.451
11378.111
31584.807
21639.424
8461.172
19523.418
108802.453
103017.250
100832.969
101373.281
28181.295
7626.266
4119.697
2180.924
7669.442
38545.352
63814.570
26138.980
18524.816
45710.473
46012.020
17869.846
6309.120
3155.094
1077.683
249.207
50.003
9.200
1.486
-0.107
-0.337
-0.311
-0.267
-0.239
-0.324
-0.373
-0.343
0.176
3.653
28.206
231.785
2206.300
18743.102
61035.164
40278.062
58512.305
115521.961
200093.219
131740.422
103917.484
108341.664
89326.008
88826.148
38779.762
6200.951
2184.685
4665.531
6774.425
8580.830
65192.281
131754.156
117633.156
105590.719
27149.732
5607.065
1633.874
331.183
60.909
11.099
1.752
-0.089
-0.394
-0.400
-0.354
-0.304
-0.309
-0.358
-0.345
0.036
2.596
20.621
152.766
1143.541
7834.143
21873.031
31790.914
103204.086
108414.945
200136.828
200274.922
111751.094
129441.016
119979.242
101886.969
100960.125
18582.176
1985.211
834.457
1446.268
11034.544
104610.680
108950.297
105946.969
102990.828
99802.445
6326.980
1207.587
254.804
50.205
9.309
1.526
-0.098
-0.388
-0.392
-0.344
-0.291
-0.290
-0.345
-0.356
-0.143
1.323
9.551
57.613
321.397
1345.571
3985.766
23489.107
100919.234
102211.531
115319.961
178652.312
110367.922
55982.086
105955.625
110005.258
115018.539
27761.955
3510.704
874.328
1666.486
12624.524
105600.711
104678.195
102190.977
101059.453
97386.211
4553.203
611.042
129.815
27.767
5.783
0.901
-0.196
-0.386
-0.373
-0.321
-0.271
-0.271
-0.329
-0.366
-0.294
0.317
3.384
16.930
71.424
248.277
995.128
8321.849
100513.992
101527.883
103421.039
62627.039
10743.685
14728.705
87029.391
200365.531
142558.547
106446.570
19485.275
3827.798
7039.277
36254.254
144405.516
152009.984
108919.000
101269.570
24055.898
1769.565
241.098
52.135
12.689
2.800
0.284
-0.293
-0.383
-0.350
-0.296
-0.247
-0.251
-0.311
-0.360
-0.366
-0.165
0.837
4.815
17.789
65.608
290.091
1799.248
9721.677
27555.449
29839.605
12703.128
5730.038
14632.039
109845.891
109929.906
105060.070
102559.930
108412.469
35048.012
53606.863
111232.984
106992.938
123991.461
85330.352
19589.188
3294.340
475.930
86.589
19.665
4.907
0.948
-0.124
-0.369
-0.378
-0.327
-0.273
-0.222
-0.235
-0.290
-0.345
-0.378
-0.330
0.055
1.568
6.600
25.238
104.041
478.073
2150.666
7725.263
15157.538
12066.323
16051.873
58993.473
147452.344
113187.477
102863.250
106649.484
196666.422
108639.883
132057.172
200197.531
110085.914
102081.055
72213.469
5141.511
681.698
130.441
28.490
6.870
1.574
0.069
-0.339
-0.403
-0.367
-0.310
-0.256
-0.202
-0.216
-0.271
-0.321
-0.356
-0.353
-0.133
0.773
3.871
14.182
53.416
215.197
985.983
3669.702
7921.017
10256.965
49011.609
106098.406
200142.547
147018.719
105454.711
116842.812
178333.719
104685.078
112837.023
200144.875
126220.531
101664.219
26386.652
2302.972
284.308
50.212
10.967
2.498
0.269
-0.314
-0.430
-0.412
-0.360
-0.300
-0.238
-0.183
-0.200
-0.250
-0.298
-0.330
-0.325
-0.150
0.609
2.998
10.032
30.692
101.972
369.835
1101.668
2313.415
5948.325
47588.438
101529.859
113672.617
143346.438
105366.852
84595.109
109350.680
102332.375
103560.258
111973.406
50020.270
17741.447
3976.755
679.819
118.094
23.873
5.412
0.952
-0.177
-0.438
-0.441
-0.403
-0.353
-0.289
-0.224
-0.168
-0.180
-0.223
-0.269
-0.305
-0.289
-0.104
0.599
2.648
8.006
19.685
45.398
108.475
263.053
561.546
2137.266
13799.062
47130.039
48045.594
17461.195
8109.732
8499.187
53015.910
116615.594
116727.203
77167.969
9162.322
2221.817
773.437
238.743
69.639
18.363
4.577
0.776
-0.226
-0.437
-0.425
-0.389
-0.342
-0.275
-0.210
-0.157
-0.164
-0.201
-0.240
-0.274
-0.249
-0.034
0.711
2.883
7.830
17.086
29.137
44.467
72.122
148.704
518.849
1891.116
4874.606
4962.667
2203.318
1392.688
6328.701
61535.898
112516.547
113764.586
75678.602
7983.034
2853.869
1772.708
675.548
174.254
41.957
9.572
2.026
0.153
-0.311
-0.392
-0.373
-0.320
-0.258
-0.199
-0.145
-0.148
-0.179
-0.214
-0.240
-0.204
0.043
0.879
3.278
8.934
19.005
28.813
33.647
33.394
43.811
100.709
264.712
478.592
497.170
378.604
1098.293
15080.998
100411.578
100826.219
101191.336
102997.578
30162.449
35987.551
23943.885
5349.404
871.542
139.757
26.893
6.309
1.518
0.139
-0.264
-0.329
-0.293
-0.238
-0.186
-0.140
-0.136
-0.163
-0.194
-0.210
-0.167
0.085
0.902
3.233
8.688
18.325
28.608
30.979
23.273
17.990
22.470
39.323
58.271
69.143
129.846
907.635
13647.783
100066.977
100198.812
101193.258
113745.938
116637.406
101741.250
101124.844
43129.734
3513.074
390.809
75.303
22.048
6.824
1.720
0.165
-0.213
-0.253
-0.220
-0.172
-0.130
-0.123
-0.147
-0.174
-0.187
-0.143
0.071
0.741
2.470
6.552
13.620
19.871
21.102
15.627
9.394
6.366
7.030
10.031
16.661
61.140
441.273
4828.632
51824.008
100193.625
102064.344
92444.055
106841.344
106709.266
111455.484
106791.680
8014.495
950.326
275.274
103.192
32.024
7.729
1.445
0.069
-0.190
-0.200
-0.160
-0.124
-0.109
-0.132
-0.156
-0.170
-0.140
0.006
0.426
1.474
3.702
7.149
10.247
10.753
7.822
4.282
2.203
1.449
1.954
5.163
24.167
144.508
883.678
4843.328
13779.466
15320.296
29425.373
108319.164
147017.391
200068.781
130060.906
13590.742
3027.755
1863.633
670.576
143.801
26.438
4.628
0.591
-0.088
-0.176
-0.149
-0.117
-0.098
-0.118
-0.140
-0.157
-0.145
-0.060
0.164
0.658
1.610
2.929
4.136
4.050
3.039
1.610
0.575
0.127
0.232
1.564
7.814
34.621
145.932
451.635
982.698
1661.524
7557.940
57499.160
200078.359
186830.469
114323.461
22776.760
18528.881
15444.806
3727.709
559.491
72.113
9.929
1.299
0.021
-0.150
-0.140
-0.110
-0.088
-0.106
-0.124
-0.141
-0.147
-0.117
-0.026
0.161
0.500
0.919
1.233
1.247
0.862
0.365
-0.042
-0.258
-0.238
0.200
1.896
7.942
24.834
64.072
139.174
390.783
1996.766
13687.207
84342.203
104988.555
89881.219
26970.740
77099.930
67844.812
11360.683
1131.090
114.597
14.169
1.797
0.110
-0.129
-0.132
-0.104
-0.078
-0.096
-0.112
-0.127
-0.142
-0.142
-0.121
-0.063
0.023
0.121
0.192
0.153
0.038
-0.120
-0.264
-0.357
-0.366
-0.232
0.226
1.584
4.851
12.819
34.708
120.755
581.981
3077.006
12949.602
24240.873
15132.098
15529.642
54570.809
48493.703
9352.844
1042.418
106.963
13.346
1.813
0.108
-0.118
-0.123
-0.096
-0.068
-0.083
-0.099
-0.114
-0.128
-0.141
-0.148
-0.147
-0.136
-0.124
-0.123
-0.145
-0.199
-0.253
-0.302
-0.343
-0.359
-0.325
-0.213
0.104
0.964
3.373
10.810
38.166
147.991
516.592
1438.915
2280.473
2016.516
3612.501
9463.444
8514.371
2394.699
382.087
55.321
8.329
1.195
0.041
-0.119
-0.112
-0.089
-0.107
-0.113
-0.111
-0.091
-0.059
-0.029
-0.045
-0.102
-0.166
-0.209
-0.230
-0.236
-0.236
-0.233
-0.228
-0.223
-0.217
-0.206
-0.151
0.054
0.702
2.319
5.246
8.361
8.870
5.905
2.936
0.968
0.109
-0.160
-0.231
-0.239
-0.236
-0.229
-0.214
-0.198
-0.181
-0.167
-0.151
-0.135
-0.117
0.059
0.090
0.123
0.187
0.285
0.335
0.300
0.149
-0.047
-0.184
-0.252
-0.276
-0.281
-0.285
-0.287
-0.276
-0.265
-0.241
-0.125
0.373
2.029
7.011
18.081
29.506
31.425
20.506
8.953
2.961
0.633
-0.066
-0.249
-0.278
-0.275
-0.271
-0.258
-0.242
-0.226
-0.210
-0.194
-0.177
-0.158
0.798
0.933
0.954
1.025
1.158
1.230
1.053
0.674
0.232
-0.087
-0.238
-0.288
-0.295
-0.304
-0.318
-0.319
-0.310
-0.269
-0.062
0.852
4.389
16.096
43.087
82.266
88.033
52.493
20.825
6.126
1.402
0.101
-0.222
-0.274
-0.265
-0.260
-0.257
-0.257
-0.257
-0.247
-0.232
-0.214
-0.197
3.143
3.520
3.352
3.053
3.114
3.058
2.552
1.656
0.820
0.229
-0.052
-0.143
-0.149
-0.161
-0.220
-0.274
-0.306
-0.281
-0.028
1.203
6.317
24.849
72.671
141.913
152.356
89.394
32.721
9.131
2.164
0.389
0.030
0.030
0.078
0.066
0.003
-0.092
-0.182
-0.233
-0.247
-0.237
-0.219
9.293
10.127
8.642
7.680
7.324
6.950
6.097
4.622
2.965
1.618
0.900
0.742
0.801
0.710
0.439
0.112
-0.132
-0.238
-0.023
1.177
6.195
24.012
69.409
135.004
145.293
86.599
32.719
9.798
3.064
1.412
1.461
1.839
2.117
2.081
1.590
0.916
0.348
-0.008
-0.179
-0.233
-0.233
19.932
22.586
17.756
15.096
16.045
18.843
21.569
21.535
15.708
9.001
5.620
5.042
5.482
5.364
3.754
1.982
0.684
0.035
0.011
0.886
4.363
15.314
39.770
74.636
80.881
51.654
23.348
9.714
5.518
6.127
8.657
11.369
13.585
13.497
10.274
6.038
2.804
1.033
0.253
-0.064
-0.178
30.416
32.608
25.894
24.350
38.212
82.483
162.231
194.855
131.786
59.513
27.965
25.176
29.458
29.475
19.629
9.589
3.614
1.053
0.326
0.795
2.985
8.943
20.515
33.495
38.157
30.366
18.573
13.280
17.226
30.114
47.381
64.760
83.980
84.280
62.150
32.583
13.484
5.074
1.952
0.755
0.226
27.120
29.794
27.074
42.317
152.557
723.696
2631.032
3733.875
1891.047
491.009
140.281
110.025
151.936
155.169
93.723
40.941
12.834
3.589
1.284
1.377
3.244
7.687
15.912
25.921
31.117
30.350
27.472
33.774
68.616
153.947
257.779
394.268
592.791
639.097
414.020
176.683
57.304
19.724
8.127
3.999
2.100
16.149
19.279
26.775
96.778
788.419
9397.119
85188.375
100140.867
43586.812
4283.497
608.107
460.661
738.510
769.496
409.373
135.653
35.075
9.194
3.258
3.214
5.807
11.735
23.176
39.070
52.054
61.266
73.133
106.317
258.829
671.664
1291.105
2459.737
5738.065
7136.137
3645.579
1021.384
234.814
68.587
30.247
17.959
10.542
6.946
10.806
29.720
213.340
3178.382
95779.812
100440.172
100671.922
100931.711
32440.953
2139.940
1345.101
2606.099
2544.399
1274.385
334.957
74.973
17.012
6.364
7.111
11.604
20.258
37.582
66.693
100.838
154.275
243.348
352.166
696.951
2059.998
4888.673
19946.297
103537.445
108843.414
46927.055
6383.015
903.163
235.800
127.866
92.618
55.566
2.773
7.439
35.682
300.101
5092.337
100925.695
102337.039
103249.758
103452.023
71368.633
4503.602
2500.999
4605.745
4854.799
2008.092
503.912
101.899
22.193
9.925
13.625
21.725
31.751
50.321
88.678
164.828
377.145
819.774
1077.753
1255.918
2892.934
11838.804
105492.633
115389.984
119861.633
109127.914
34027.121
2805.803
918.186
819.677
680.748
354.243
1.323
6.249
34.937
272.959
3158.793
78877.227
108985.320
112505.352
108627.594
32740.486
5324.575
2396.535
3432.148
3517.821
1600.151
411.921
86.305
21.014
13.939
21.725
34.717
46.034
57.281
96.138
238.262
745.812
1949.525
2674.917
1891.306
2280.145
16887.398
103821.109
110759.945
114159.383
108135.500
76426.281
8563.285
5622.426
9244.937
8328.858
3219.314
0.782
5.254
30.293
192.395
1380.827
10898.564
65005.273
116144.422
39141.441
8796.707
3253.425
1405.000
1284.655
1131.947
584.061
189.112
49.877
17.164
19.343
35.272
53.533
63.451
70.433
107.427
294.455
1032.355
2619.341
3466.551
2153.441
1526.552
10232.716
101292.273
103008.109
105087.344
109474.102
61192.699
29312.086
65493.473
104108.539
103394.203
44018.023
0.426
3.791
21.547
118.161
700.071
3574.055
11578.713
14686.066
7695.863
3133.682
1347.193
559.306
342.180
264.048
149.965
61.013
22.078
15.991
30.912
66.417
106.750
122.008
128.029
194.783
524.766
1957.282
4886.311
5582.308
2856.277
1095.689
2637.081
24058.895
100770.711
102368.023
75413.469
46896.426
68285.641
112544.250
106861.711
106417.570
102768.469
0.145
2.232
12.605
61.891
282.904
1140.958
3184.887
5499.878
5347.504
2859.932
966.559
285.674
108.246
60.647
34.788
17.364
10.653
19.195
53.759
133.099
223.294
289.539
393.006
658.181
1540.812
7104.002
26471.521
29118.949
9850.832
1922.073
715.126
2126.167
6470.584
8650.863
9924.596
22806.863
75754.453
107218.266
104799.492
104255.102
102026.617
-0.094
1.137
6.486
30.021
130.827
552.155
2404.521
7797.559
10725.413
5853.798
1440.091
275.661
60.426
19.721
9.111
5.305
7.364
22.435
73.874
193.721
381.264
668.921
1559.669
3041.929
4375.308
17330.730
78402.562
86858.227
23789.174
3261.180
466.425
278.305
516.548
909.907
2031.276
5402.321
29748.871
102062.117
101654.367
101442.023
100724.117
-0.238
0.427
3.521
16.487
82.273
420.530
2067.885
7426.716
11440.255
5732.358
1492.835
264.707
48.292
10.839
3.980
3.014
6.113
20.455
68.639
189.356
446.132
1303.021
5051.790
11728.398
11331.712
15447.580
52396.316
63605.141
17943.391
2541.736
350.627
81.614
82.601
158.945
393.901
1034.395
5379.979
47261.207
100349.578
100316.023
35000.750
-0.318
0.048
1.761
9.381
44.945
219.115
960.114
2976.464
4103.328
2346.236
716.198
156.884
32.829
10.738
8.052
8.029
9.229
17.470
49.491
142.019
460.137
1907.959
8861.854
22664.254
19156.326
8510.944
11296.849
12590.311
4847.746
953.653
167.501
34.840
19.789
33.781
76.291
200.089
704.207
2810.432
6816.934
6256.314
2373.724
-0.361
-0.186
0.739
4.496
19.874
80.637
277.955
668.759
888.445
582.583
217.434
66.434
29.697
36.435
52.561
58.898
41.972
30.025
45.017
150.740
724.982
4025.947
16239.999
27772.145
17735.340
5309.895
2238.089
1639.565
800.120
250.833
59.689
15.505
6.322
7.641
15.740
38.355
102.449
253.722
420.416
418.439
217.513
-0.370
-0.313
0.074
1.673
7.247
23.731
65.725
128.050
158.778
126.183
71.922
53.658
101.285
279.776
579.095
621.349
365.401
148.968
95.688
318.744
2655.415
32014.504
101396.328
102771.266
102438.625
13645.092
1745.433
537.845
230.088
89.641
32.324
12.272
4.791
2.628
3.400
7.240
16.055
30.066
43.230
42.856
27.399
-0.360
-0.372
-0.242
0.358
2.346
7.772
21.285
46.564
84.790
110.849
109.021
162.344
661.071
3239.913
9561.587
11408.107
4875.151
1129.179
374.878
719.223
7579.874
100242.727
100336.336
100546.289
100884.047
59415.215
6584.673
2732.757
769.809
189.539
66.946
27.817
10.571
3.448
1.224
1.279
2.491
4.248
5.715
5.691
3.953
-0.341
-0.384
-0.360
-0.077
1.087
5.660
22.678
83.054
241.167
411.769
410.284
648.620
4349.326
52003.594
100136.656
100149.523
100399.586
9794.044
2307.957
1912.246
9044.873
100669.000
100336.320
100470.180
103525.320
98874.047
88772.781
39783.707
5808.949
782.603
202.296
75.166
26.284
7.382
1.607
0.215
0.102
0.338
0.567
0.567
0.414
-0.317
-0.371
-0.384
-0.173
1.037
7.327
39.040
189.519
665.277
1297.832
1248.969
2155.856
19705.055
101618.688
100800.461
100774.180
103822.180
69770.953
31158.387
15149.477
8477.535
53816.105
100668.977
101004.820
114135.664
121145.766
106323.375
106967.883
29108.408
2579.172
504.374
156.046
48.032
12.402
2.736
0.246
-0.289
-0.327
-0.269
-0.213
-0.193
-0.299
-0.350
-0.371
-0.184
1.051
8.355
46.592
234.830
918.375
1899.849
2424.484
7378.703
46603.781
112495.328
104030.250
103451.102
138549.547
196500.359
103562.859
101512.242
29296.730
8983.878
24592.518
39599.035
34428.578
112529.648
152245.234
186875.922
66766.516
6721.567
980.270
233.639
61.904
15.330
3.234
0.338
-0.313
-0.405
-0.375
-0.323
-0.277
-0.282
-0.334
-0.360
-0.223
0.818
6.202
34.458
157.961
565.170
1253.807
3514.550
20802.492
85366.344
157394.641
112931.359
109093.852
200289.094
142679.062
102675.359
101405.086
101648.133
5997.730
2149.605
2730.755
9061.618
92574.992
200212.266
195704.016
109518.203
15911.917
1461.551
240.438
56.327
13.465
2.903
0.269
-0.322
-0.401
-0.370
-0.318
-0.266
-0.262
-0.318
-0.357
-0.285
0.311
3.256
16.198
66.985
213.909
634.966
3465.987
24136.244
89760.172
102091.711
115481.500
109970.750
157972.828
108429.992
108708.250
112696.078
106526.320
6808.403
1096.682
1044.808
4371.025
39853.234
109242.445
105650.281
101381.258
15220.131
1394.293
183.142
38.061
9.010
1.885
0.072
-0.345
-0.388
-0.348
-0.296
-0.248
-0.242
-0.298
-0.347
-0.342
-0.091
1.125
5.873
21.428
73.596
284.107
1666.553
8901.878
26665.934
23834.283
12406.484
11329.061
52091.172
124569.547
200235.625
200144.906
129048.102
18090.617
4425.116
3975.418
5897.904
17288.201
62319.887
101751.180
38858.785
5358.792
662.639
103.550
20.525
4.654
0.863
-0.152
-0.373
-0.371
-0.323
-0.272
-0.224
-0.221
-0.277
-0.330
-0.364
-0.296
0.141
1.833
7.410
26.759
107.285
485.273
1741.136
3863.232
3694.841
2219.965
2323.857
12549.603
124452.336
138812.094
118293.062
105523.469
113304.711
74912.008
80986.094
34406.844
33279.844
23553.670
11524.192
4461.772
1127.406
209.936
42.792
9.195
1.948
0.144
-0.309
-0.387
-0.355
-0.300
-0.250
-0.200
-0.202
-0.258
-0.312
-0.354
-0.367
-0.224
0.424
2.649
10.468
39.212
135.261
400.900
870.775
1146.399
1220.508
2324.658
12861.660
104051.164
103073.852
102253.086
112911.320
200181.812
106178.297
103603.812
118034.758
62294.809
27763.457
6435.748
1190.851
281.295
65.694
15.382
3.591
0.560
-0.230
-0.395
-0.392
-0.340
-0.284
-0.229
-0.181
-0.187
-0.241
-0.292
-0.332
-0.365
-0.321
-0.002
1.144
4.863
17.109
55.179
162.180
390.041
641.386
1107.966
3577.024
12300.309
107497.438
103230.055
102324.695
138616.031
163655.828
103405.117
102116.320
108152.828
86799.273
12836.303
2989.718
578.696
110.119
25.278
6.109
1.182
-0.092
-0.392
-0.425
-0.386
-0.330
-0.271
-0.212
-0.164
-0.172
-0.223
-0.272
-0.309
-0.338
-0.323
-0.125
0.592
2.737
8.628
25.391
70.716
157.579
322.014
807.566
3198.278
8573.386
18770.451
73478.141
102052.312
89274.711
108276.539
102936.805
102606.938
102568.711
54818.809
4424.560
978.869
222.149
53.174
13.334
3.122
0.399
-0.297
-0.436
-0.417
-0.377
-0.324
-0.258
-0.198
-0.150
-0.155
-0.201
-0.247
-0.286
-0.311
-0.294
-0.129
0.398
1.730
4.824
11.530
26.489
58.209
127.737
390.844
1340.412
3199.384
3996.787
4577.204
6009.936
12668.796
113230.062
147046.750
151962.953
113976.062
15015.713
1726.057
530.279
190.646
59.256
16.215
3.935
0.595
-0.256
-0.412
-0.399
-0.362
-0.309
-0.245
-0.186
-0.137
-0.143
-0.182
-0.220
-0.257
-0.282
-0.258
-0.095
0.372
1.384
3.291
6.211
10.994
20.083
44.723
127.271
351.395
660.875
744.706
680.396
1414.737
12812.925
107457.602
126135.852
128847.305
110201.039
17604.850
5664.013
3369.802
1215.018
266.393
[truncated: 128,468 more chars]
