# Supplementary material for: Binding free energy predictions in host-guest systems using Autodock4. A retrospective analysis on SAMPL6, SAMPL7 and SAMPL8 challenges
Source: J Comput Aided Mol Des. 2021 May 24;35(6):721–9. doi: 10.1007/s10822-021-00388-4 (PMC8141411; doi:10.1007/s10822-021-00388-4)
Supplement: Supplementary file 1 — Supplementary material 1 (ZIP 20409 kb) [file 10822_2021_388_MOESM1_ESM.zip › workspace/SAMPL7/exoOA/g7.pdb]

HETATM    1  C1  UNL     1       0.714   1.280  -0.144  1.00 20.00           C
HETATM    2  C2  UNL     1      -0.295  -0.779  -1.214  1.00 20.00           C
HETATM    3  C3  UNL     1       0.275   0.780   1.232  1.00 20.00           C
HETATM    4  C4  UNL     1      -0.734  -1.279   0.161  1.00 20.00           C
HETATM    5  C5  UNL     1       0.947   0.119  -1.121  1.00 20.00           C
HETATM    6  C6  UNL     1      -0.958  -0.113   1.121  1.00 20.00           C
HETATM    7  C7  UNL     1       1.335   0.647  -2.502  1.00 20.00           C
HETATM    8  C8  UNL     1      -2.518  -1.561   2.404  1.00 20.00           C
HETATM    9  C9  UNL     1      -1.572   0.484   3.454  1.00 20.00           C
HETATM   10  C10 UNL     1      -0.111  -1.479   3.017  1.00 20.00           C
HETATM   11  N11 UNL     1      -1.282  -0.655   2.468  1.00 20.00           N
HETATM   12  H12 UNL     1      -0.053   1.956  -0.543  1.00 20.00           H
HETATM   13  H13 UNL     1       1.632   1.870  -0.038  1.00 20.00           H
HETATM   14  H14 UNL     1      -0.086  -1.640  -1.861  1.00 20.00           H
HETATM   15  H15 UNL     1      -1.122  -0.227  -1.679  1.00 20.00           H
HETATM   16  H16 UNL     1       1.103   0.228   1.694  1.00 20.00           H
HETATM   17  H17 UNL     1       0.064   1.638   1.881  1.00 20.00           H
HETATM   18  H18 UNL     1      -1.655  -1.866   0.058  1.00 20.00           H
HETATM   19  H19 UNL     1       0.032  -1.957   0.559  1.00 20.00           H
HETATM   20  H20 UNL     1       1.782  -0.486  -0.745  1.00 20.00           H
HETATM   21  H21 UNL     1      -1.829   0.475   0.811  1.00 20.00           H
HETATM   22  H22 UNL     1       0.526   1.253  -2.905  1.00 20.00           H
HETATM   23  H23 UNL     1       1.526  -0.187  -3.175  1.00 20.00           H
HETATM   24  H24 UNL     1       2.233   1.256  -2.424  1.00 20.00           H
HETATM   25  H25 UNL     1      -2.713  -1.930   3.413  1.00 20.00           H
HETATM   26  H26 UNL     1      -3.354  -0.961   2.038  1.00 20.00           H
HETATM   27  H27 UNL     1      -2.296  -2.383   1.721  1.00 20.00           H
HETATM   28  H28 UNL     1      -1.803   0.036   4.422  1.00 20.00           H
HETATM   29  H29 UNL     1      -0.679   1.109   3.514  1.00 20.00           H
HETATM   30  H30 UNL     1      -2.423   1.050   3.070  1.00 20.00           H
HETATM   31  H31 UNL     1      -0.398  -1.852   4.002  1.00 20.00           H
HETATM   32  H32 UNL     1       0.072  -2.302   2.323  1.00 20.00           H
HETATM   33  H33 UNL     1       0.758  -0.822   3.084  1.00 20.00           H
TER      34      UNL     1 
CONECT    1    3    5   12   13
CONECT    2    4    5   14   15
CONECT    3    1    6   16   17
CONECT    4    2    6   18   19
CONECT    5    1    2    7   20
CONECT    6    3    4   11   21
CONECT    7    5   22   23   24
CONECT    8   11   25   26   27
CONECT    9   11   28   29   30
CONECT   10   11   31   32   33
CONECT   11    6    8    9   10
CONECT   12    1
CONECT   13    1
CONECT   14    2
CONECT   15    2
CONECT   16    3
CONECT   17    3
CONECT   18    4
CONECT   19    4
CONECT   20    5
CONECT   21    6
CONECT   22    7
CONECT   23    7
CONECT   24    7
CONECT   25    8
CONECT   26    8
CONECT   27    8
CONECT   28    9
CONECT   29    9
CONECT   30    9
CONECT   31   10
CONECT   32   10
CONECT   33   10
END
