# Supplementary material for: Binding free energy predictions in host-guest systems using Autodock4. A retrospective analysis on SAMPL6, SAMPL7 and SAMPL8 challenges
Source: J Comput Aided Mol Des. 2021 May 24;35(6):721–9. doi: 10.1007/s10822-021-00388-4 (PMC8141411; doi:10.1007/s10822-021-00388-4)
Supplement: Supplementary file 1 — Supplementary material 1 (ZIP 20409 kb) [file 10822_2021_388_MOESM1_ESM.zip › workspace/SAMPL7/exoOA/exoOA.gpf]

npts 40 40 40                        # num.grid points in xyz
gridfld exoOA.maps.fld               # grid_data_file
spacing 0.375                        # spacing(A)
receptor_types A C OA                # receptor atom types
ligand_types C N                     # ligand atom types
receptor exoOA.pdbqt                 # macromolecule
gridcenter auto                      # xyz-coordinates or auto
smooth 0.5                           # store minimum energy w/in rad(A)
map exoOA.C.map                      # atom-specific affinity map
map exoOA.N.map                      # atom-specific affinity map
elecmap exoOA.e.map                  # electrostatic potential map
dsolvmap exoOA.d.map              # desolvation potential map
dielectric -0.1465                   # <0, AD4 distance-dep.diel;>0, constant
