# Supplementary material for: Binding free energy predictions in host-guest systems using Autodock4. A retrospective analysis on SAMPL6, SAMPL7 and SAMPL8 challenges
Source: J Comput Aided Mol Des. 2021 May 24;35(6):721–9. doi: 10.1007/s10822-021-00388-4 (PMC8141411; doi:10.1007/s10822-021-00388-4)
Supplement: Supplementary file 1 — Supplementary material 1 (ZIP 20409 kb) [file 10822_2021_388_MOESM1_ESM.zip › workspace/SAMPL7/exoOA/g3.pdbqt]

REMARK  2 active torsions:
REMARK  status: ('A' for Active; 'I' for Inactive)
REMARK    1  A    between atoms: C2_2  and  C4_4 
REMARK    2  A    between atoms: C5_5  and  C9_9 
ROOT
HETATM    1  C1  UNL     1       2.554  -0.461  -0.545  1.00 20.00    -0.012 C 
HETATM    2  C2  UNL     1       1.655  -0.145  -1.487  1.00 20.00     0.015 C 
HETATM    3  C6  UNL     1       4.002  -0.709  -0.857  1.00 20.00     0.036 C 
HETATM    4  C7  UNL     1       1.979  -0.035  -2.946  1.00 20.00     0.046 C 
HETATM    5  C8  UNL     1       3.336  -0.655  -3.297  1.00 20.00     0.014 C 
HETATM    6  C9  UNL     1       4.408  -0.259  -2.272  1.00 20.00     0.017 C 
ENDROOT
BRANCH   2   7
HETATM    7  C4  UNL     1       0.272   0.084  -1.061  1.00 20.00     0.204 C 
HETATM    8  O11 UNL     1      -0.283  -0.900  -0.495  1.00 20.00    -0.644 OA
HETATM    9  O12 UNL     1      -0.183   1.234  -1.315  1.00 20.00    -0.644 OA
ENDBRANCH   2   7
BRANCH   6  10
HETATM   10  C5  UNL     1       5.746  -0.821  -2.640  1.00 20.00    -0.089 C 
HETATM   11  C3  UNL     1       6.798  -0.032  -2.905  1.00 20.00     0.014 C 
HETATM   12  C10 UNL     1       5.842  -2.317  -2.694  1.00 20.00     0.043 C 
ENDBRANCH   6  10
TORSDOF 2
