# Supplementary material for: Binding free energy predictions in host-guest systems using Autodock4. A retrospective analysis on SAMPL6, SAMPL7 and SAMPL8 challenges
Source: J Comput Aided Mol Des. 2021 May 24;35(6):721–9. doi: 10.1007/s10822-021-00388-4 (PMC8141411; doi:10.1007/s10822-021-00388-4)
Supplement: Supplementary file 1 — Supplementary material 1 (ZIP 20409 kb) [file 10822_2021_388_MOESM1_ESM.zip › workspace/SAMPL7/exoOA/g3.sdf]

  -OEChem-06211917303D

 25 25  0     1  0  0  0  0  0999 V2000
    2.5537   -0.4608   -0.5445 C   0  0  0  0  0  0  0  0  0  0  0  0
    1.6548   -0.1446   -1.4874 C   0  0  0  0  0  0  0  0  0  0  0  0
    6.7977   -0.0324   -2.9053 C   0  0  0  0  0  0  0  0  0  0  0  0
    0.2721    0.0838   -1.0609 C   0  0  0  0  0  0  0  0  0  0  0  0
    5.7457   -0.8209   -2.6399 C   0  0  0  0  0  0  0  0  0  0  0  0
    4.0025   -0.7091   -0.8571 C   0  0  0  0  0  0  0  0  0  0  0  0
    1.9790   -0.0349   -2.9459 C   0  0  0  0  0  0  0  0  0  0  0  0
    3.3361   -0.6546   -3.2969 C   0  0  0  0  0  0  0  0  0  0  0  0
    4.4076   -0.2585   -2.2718 C   0  0  2  0  0  0  0  0  0  0  0  0
    5.8423   -2.3168   -2.6941 C   0  0  0  0  0  0  0  0  0  0  0  0
   -0.2830   -0.8995   -0.4955 O   0  5  0  0  0  0  0  0  0  0  0  0
   -0.1832    1.2341   -1.3146 O   0  0  0  0  0  0  0  0  0  0  0  0
    2.2575   -0.5507    0.4972 H   0  0  0  0  0  0  0  0  0  0  0  0
    7.7632   -0.4497   -3.1710 H   0  0  0  0  0  0  0  0  0  0  0  0
    6.7179    1.0488   -2.8630 H   0  0  0  0  0  0  0  0  0  0  0  0
    4.6185   -0.1777   -0.1207 H   0  0  0  0  0  0  0  0  0  0  0  0
    4.1991   -1.7804   -0.7196 H   0  0  0  0  0  0  0  0  0  0  0  0
    1.2025   -0.5276   -3.5427 H   0  0  0  0  0  0  0  0  0  0  0  0
    1.9774    1.0256   -3.2261 H   0  0  0  0  0  0  0  0  0  0  0  0
    3.2383   -1.7486   -3.3300 H   0  0  0  0  0  0  0  0  0  0  0  0
    3.6255   -0.3354   -4.3059 H   0  0  0  0  0  0  0  0  0  0  0  0
    4.5009    0.8353   -2.2754 H   0  0  0  0  0  0  0  0  0  0  0  0
    6.1312   -2.7145   -1.7158 H   0  0  0  0  0  0  0  0  0  0  0  0
    4.8763   -2.7496   -2.9740 H   0  0  0  0  0  0  0  0  0  0  0  0
    6.5842   -2.6563   -3.4247 H   0  0  0  0  0  0  0  0  0  0  0  0
  1  2  2  0  0  0  0
  1  6  1  0  0  0  0
  2  4  1  0  0  0  0
  2  7  1  0  0  0  0
  3  5  2  0  0  0  0
  4 11  1  0  0  0  0
  4 12  2  0  0  0  0
  5  9  1  0  0  0  0
  5 10  1  0  0  0  0
  6  9  1  0  0  0  0
  7  8  1  0  0  0  0
  8  9  1  0  0  0  0
  1 13  1  0  0  0  0
  3 14  1  0  0  0  0
  3 15  1  0  0  0  0
  6 16  1  0  0  0  0
  6 17  1  0  0  0  0
  7 18  1  0  0  0  0
  7 19  1  0  0  0  0
  8 20  1  0  0  0  0
  8 21  1  0  0  0  0
  9 22  1  0  0  0  0
 10 23  1  0  0  0  0
 10 24  1  0  0  0  0
 10 25  1  0  0  0  0
M  CHG  1  11  -1
M  END
$$$$
