# Supplementary material for: Binding free energy predictions in host-guest systems using Autodock4. A retrospective analysis on SAMPL6, SAMPL7 and SAMPL8 challenges
Source: J Comput Aided Mol Des. 2021 May 24;35(6):721–9. doi: 10.1007/s10822-021-00388-4 (PMC8141411; doi:10.1007/s10822-021-00388-4)
Supplement: Supplementary file 1 — Supplementary material 1 (ZIP 20409 kb) [file 10822_2021_388_MOESM1_ESM.zip › workspace/SAMPL7/exoOA/g2_exoOA.dlg]

          AutoDock 4.2 Release 4.2.6   
         (C) 1989-2012 The Scripps Research Institute
        AutoDock comes with ABSOLUTELY NO WARRANTY.
        AutoDock is free software, and you are welcome
        to redistribute it under certain conditions;
        for details type 'autodock4 -C'

                     main.cc  $Revision: 1.213 $

                   Compiled on Jul 18 2014 at 18:34:22


This file was created at:			11:26 41" a.m., 01/28/2021
                   on host:		"amd8"
Current Working Directory = "/home/procacci/tex/Tesi/casbarra2/workspace/SAMPL7/GDCC/exo2OA"

      ________________________________________________________________

                   SETTING UP DEFAULT PARAMETER LIBRARY
      ________________________________________________________________


Random number generator was seeded with values 20842, 1611829601.
Docking parameter file (DPF) used for this docking:		g2_exoOA.dpf
DPF> autodock_parameter_version 4.2       # used by autodock to validate parameter set

	Autodock parameter version 4.2.
DPF> outlev 1                             # diagnostic output level

Output Level = 1  ADT-COMPATIBLE OUTPUT DURING DOCKING.
DPF> intelec                              # calculate internal electrostatics

Electrostatic energies will be calculated for all non-bonds between moving atoms.
DPF> seed pid time                        # seeds for random generator

Random number generator was seeded with values 20842, 1611829601.
DPF> ligand_types A C Cl OA               # atoms types in ligand

DPF> fld exoOA.maps.fld                   # grid_data_file

Opening Grid Map Dimensions file:		exoOA.maps.fld
Grid Point Spacing =				0.375 Angstroms

Even Number of User-specified Grid Points =	40 x-points
						40 y-points
						40 z-points

Coordinates of Central Grid Point of Maps =	(-0.001, -0.435, -0.003)
Macromolecule file used to create Grid Maps =	exoOA.pdbqt
Grid Parameter file used to create Grid Maps =	exoOA.gpf
Minimum coordinates in grid = (-7.501, -7.935, -7.503)
Maximum coordinates in grid = (7.499, 7.065, 7.497)

DPF> map exoOA.A.map                      # atom-specific affinity map

DPF> map exoOA.C.map                      # atom-specific affinity map

DPF> map exoOA.Cl.map                     # atom-specific affinity map

DPF> map exoOA.OA.map                     # atom-specific affinity map

DPF> elecmap exoOA.e.map                  # electrostatics map

DPF> desolvmap exoOA.d.map                # desolvation map

DPF> move g2.pdbqt                        # small molecule

1,4-interactions will be _ignored_ in the non-bonded internal energy calculation.

Ligand PDBQT file = "g2.pdbqt"

INPUT LIGAND PDBQT FILE:
________________________

INPUT-LIGAND-PDBQT: REMARK  1 active torsions:
INPUT-LIGAND-PDBQT: REMARK  status: ('A' for Active; 'I' for Inactive)
INPUT-LIGAND-PDBQT: REMARK    1  A    between atoms: C5_5  and  C7_7 
INPUT-LIGAND-PDBQT: ROOT
INPUT-LIGAND-PDBQT: HETATM    1  C1  UNL     1       1.885  -1.036  -0.112  1.00 20.00     0.020 A 
INPUT-LIGAND-PDBQT: HETATM    2  C2  UNL     1       2.878  -1.652   2.002  1.00 20.00     0.020 A 
INPUT-LIGAND-PDBQT: HETATM    3  C3  UNL     1       0.807  -0.463   0.561  1.00 20.00     0.025 A 
INPUT-LIGAND-PDBQT: HETATM    4  C4  UNL     1       1.800  -1.079   2.676  1.00 20.00     0.025 A 
INPUT-LIGAND-PDBQT: HETATM    5  C5  UNL     1       2.921  -1.631   0.608  1.00 20.00     0.040 A 
INPUT-LIGAND-PDBQT: HETATM    6  C6  UNL     1       0.764  -0.484   1.955  1.00 20.00     0.034 A 
INPUT-LIGAND-PDBQT: HETATM    7 CL10 UNL     1      -0.566   0.225   2.785  1.00 20.00    -0.084 Cl
INPUT-LIGAND-PDBQT: ENDROOT
INPUT-LIGAND-PDBQT: BRANCH   5   8
INPUT-LIGAND-PDBQT: HETATM    8  C7  UNL     1       4.059  -2.235  -0.103  1.00 20.00     0.209 C 
INPUT-LIGAND-PDBQT: HETATM    9  O8  UNL     1       5.003  -2.778   0.585  1.00 20.00    -0.644 OA
INPUT-LIGAND-PDBQT: HETATM   10  O9  UNL     1       4.074  -2.202  -1.390  1.00 20.00    -0.644 OA
INPUT-LIGAND-PDBQT: ENDBRANCH   5   8
INPUT-LIGAND-PDBQT: TORSDOF 1
________________________________________________________________________________

Total charge on ligand                               =	-0.999 e
REMARK  1 active torsions:
REMARK  status: ('A' for Active; 'I' for Inactive)
REMARK    1  A    between atoms: C5_5  and  C7_7 


Number of Rotatable Bonds in Small Molecule =	1 torsions
Number of atoms in ligand:  10

Number of non-hydrogen atoms in ligand:  10

Number of vibrational degrees of freedom of ligand:  24


Number of torsional degrees of freedom = 1
Estimated loss of torsional free energy upon binding = +0.2983 kcal/mol


DPF> about 2.3625 -1.3335 0.9567          # small molecule center

Small molecule center of rotation =	(+2.362, -1.333, +0.957)

DPF> tran0 random                         # initial coordinates/A or random

Initial translation =			(-2.599, -3.855, 5.353) Angstroms
DPF> quaternion0 random                   # initial orientation

Each run will begin with a new, random initial orientation.
Initial quaternion,  (x,y,z,w) =	( -0.681, 0.043, 0.655, 0.325 ),
DPF> dihe0 random                         # initial dihedrals (relative) or random

DPF> torsdof 1                            # torsional degrees of freedom

Number of torsional degrees of freedom = 1
Free energy coefficient for torsional degrees of freedom = 0.2983, the factory default value.

Estimated loss of torsional free energy upon binding = +0.2983 kcal/mol

DPF> rmstol 2.0                           # cluster_tolerance/A

Maximum RMS tolerance for conformational cluster analysis = 2.00 Angstroms
DPF> extnrg 1000.0                        # external grid energy

External grid energy (beyond grid map walls) = 1000.00

DPF> e0max 0.0 10000                      # max initial energy; max number of retries

Using user-specified maximum number of retries for simanneal initialization, 10000 retries.
If the simanneal initial energy is greater than e0max, 0.000,
then a new, random initial state will be created.

DPF> ga_pop_size 150                      # number of individuals in population

A population of 150 individuals will be used
DPF> ga_num_evals 2500000                 # maximum number of energy evaluations

There will be at most 2500000 function evaluations used.
DPF> ga_num_generations 27000             # maximum number of generations

The GA will run for at most 27000 generations.
DPF> ga_elitism 1                         # number of top individuals to survive to next generation

The 1 best will be preserved each GA generation.
DPF> ga_mutation_rate 0.02                # rate of gene mutation

The mutation rate is 0.020000.
DPF> ga_crossover_rate 0.8                # rate of crossover

The crossover rate is 0.800000.
DPF> ga_window_size 10                    # 

The GA's selection window is 10 generations.
DPF> ga_cauchy_alpha 0.0                  # Alpha parameter of Cauchy distribution

The alpha parameter (for the Cauchy distribution) is being set to 0.000000.
DPF> ga_cauchy_beta 1.0                   # Beta parameter Cauchy distribution

The beta parameter (for the Cauchy distribution) is being set to 1.000000.
DPF> set_ga                               # set the above parameters for GA or LGA

DPF> sw_max_its 300                       # iterations of Solis & Wets local search

Solis & Wets algorithms will perform at most 300 iterations.
DPF> sw_max_succ 4                        # consecutive successes before changing rho

Solis & Wets algorithms expand rho every 4 in a row successes.
DPF> sw_max_fail 4                        # consecutive failures before changing rho

Solis & Wets algorithms contract rho every 4 in a row failures.
DPF> sw_rho 1.0                           # size of local search space to sample

rho is set to 1.000000.
DPF> sw_lb_rho 0.01                       # lower bound on rho

rho will never get smaller than 0.010000.
DPF> ls_search_freq 0.06                  # probability of performing local search on individual

Local search will be performed with frequency 0.060000.
DPF> set_psw1                             # set the above pseudo-Solis & Wets parameters

Creating a new Local Search object using the pseudo-Solis-Wets algorithm (pSW1) with the current settings.

DPF> unbound_model bound               # state of unbound ligand

DPF> ga_run 50                            # do this many hybrid GA-LS runs

centering ligand on specified point: 2.362 -1.333 0.957
Furthest true ligand atom from "about" center is 3.788 Angstroms (maxrad).
Number of requested GA dockings = 50 runs
Unbound model to be used is 'same as bound' [AutoDock 4.2 default].

	BEGINNING GENETIC ALGORITHM DOCKING 1 of 50
Run: 1 Seed: 651127808 855706902 [ Run 1 of 50 GA/GALS ]
Beginning LAMARCKIAN GENETIC ALGORITHM (LGA), with a maximum of 2500000 energy evaluations.

Final-Value: -5.834


	FINAL GENETIC ALGORITHM DOCKED STATE
	_______________________________________________


Detailed state:  trans -0.265 -1.928 -0.831 quatxyzw 0.835752 0.112421 0.443492 -0.303636 center 2.362 -1.333 0.957 ntor 1 76.7386
State:	 -0.265  -1.928  -0.831   0.877  0.118  0.465 -144.648     76.74

DOCKED: MODEL        1
DOCKED: USER    Run = 1
DOCKED: USER    DPF = g2_exoOA.dpf
DOCKED: USER  
DOCKED: USER    Estimated Free Energy of Binding    =   -5.47 kcal/mol  [=(1)+(2)+(3)-(4)]
DOCKED: USER    Estimated Inhibition Constant, Ki   =   97.30 uM (micromolar)  [Temperature = 298.15 K]
DOCKED: USER    
DOCKED: USER    (1) Final Intermolecular Energy     =   -5.77 kcal/mol
DOCKED: USER        vdW + Hbond + desolv Energy     =   -6.27 kcal/mol
DOCKED: USER        Electrostatic Energy            =   +0.50 kcal/mol
DOCKED: USER    (2) Final Total Internal Energy     =   -0.06 kcal/mol
DOCKED: USER    (3) Torsional Free Energy           =   +0.30 kcal/mol
DOCKED: USER    (4) Unbound System's Energy  [=(2)] =   -0.06 kcal/mol
DOCKED: USER    
DOCKED: USER    
DOCKED: USER    NEWDPF move g2.pdbqt
DOCKED: USER    NEWDPF about 2.362500 -1.333500 0.956700
DOCKED: USER    NEWDPF tran0 -0.265134 -1.928147 -0.831169
DOCKED: USER    NEWDPF quaternion0 0.835752 0.112421 0.443492 -0.303636
DOCKED: USER    NEWDPF axisangle0 0.877165 0.117992 0.465467 -144.647762
DOCKED: USER    NEWDPF quat0 0.877165 0.117992 0.465467 -144.647762
DOCKED: USER    NEWDPF dihe0 76.74 
DOCKED: USER  keepresnum = 1 
DOCKED: USER  
DOCKED: REMARK  1 active torsions:
DOCKED: REMARK  status: ('A' for Active; 'I' for Inactive)
DOCKED: REMARK    1  A    between atoms: C5_5  and  C7_7 
DOCKED: USER                              x       y       z     vdW  Elec       q    Type
DOCKED: USER                           _______ _______ _______ _____ _____    ______ ____
DOCKED: ROOT
DOCKED: ATOM      1  C1  UNL     1      -1.432  -1.946  -0.521 -0.78 -0.01    +0.020 A 
DOCKED: ATOM      2  C2  UNL     1       0.907  -1.867  -1.119 -0.78 -0.01    +0.020 A 
DOCKED: ATOM      3  C3  UNL     1      -1.561  -3.166  -1.182 -0.65 -0.02    +0.025 A 
DOCKED: ATOM      4  C4  UNL     1       0.779  -3.088  -1.781 -0.66 -0.02    +0.025 A 
DOCKED: ATOM      5  C5  UNL     1      -0.199  -1.295  -0.489 -0.85 -0.02    +0.040 A 
DOCKED: ATOM      6  C6  UNL     1      -0.455  -3.738  -1.813 -0.53 -0.03    +0.034 A 
DOCKED: ATOM      7 CL10 UNL     1      -0.614  -5.244  -2.628 -0.55 +0.11    -0.084 Cl
DOCKED: ENDROOT
DOCKED: BRANCH   5   8
DOCKED: ATOM      8  C7  UNL     1      -0.063  -0.008   0.211 -0.96 -0.09    +0.209 C 
DOCKED: ATOM      9  O8  UNL     1      -0.011   1.074  -0.486 -0.32 +0.35    -0.644 OA
DOCKED: ATOM     10  O9  UNL     1      -0.003  -0.004   1.497 -0.20 +0.24    -0.644 OA
DOCKED: ENDBRANCH   5   8
DOCKED: TORSDOF 1
DOCKED: TER
DOCKED: ENDMDL
________________________________________________________________________________


	BEGINNING GENETIC ALGORITHM DOCKING 2 of 50
Run: 2 Seed: 701820154 584179943 [ Run 2 of 50 GA/GALS ]
Beginning LAMARCKIAN GENETIC ALGORITHM (LGA), with a maximum of 2500000 energy evaluations.

Final-Value: -5.809


	FINAL GENETIC ALGORITHM DOCKED STATE
	_______________________________________________


Detailed state:  trans 0.955 -1.911 -0.381 quatxyzw -0.325229 0.258851 -0.850494 0.322308 center 2.362 -1.333 0.957 ntor 1 141.4266
State:	  0.955  -1.911  -0.381  -0.344  0.273 -0.898 142.395    141.43

DOCKED: MODEL        2
DOCKED: USER    Run = 2
DOCKED: USER    DPF = g2_exoOA.dpf
DOCKED: USER  
DOCKED: USER    Estimated Free Energy of Binding    =   -5.45 kcal/mol  [=(1)+(2)+(3)-(4)]
DOCKED: USER    Estimated Inhibition Constant, Ki   =  101.86 uM (micromolar)  [Temperature = 298.15 K]
DOCKED: USER    
DOCKED: USER    (1) Final Intermolecular Energy     =   -5.74 kcal/mol
DOCKED: USER        vdW + Hbond + desolv Energy     =   -6.24 kcal/mol
DOCKED: USER        Electrostatic Energy            =   +0.49 kcal/mol
DOCKED: USER    (2) Final Total Internal Energy     =   -0.06 kcal/mol
DOCKED: USER    (3) Torsional Free Energy           =   +0.30 kcal/mol
DOCKED: USER    (4) Unbound System's Energy  [=(2)] =   -0.06 kcal/mol
DOCKED: USER    
DOCKED: USER    
DOCKED: USER    NEWDPF move g2.pdbqt
DOCKED: USER    NEWDPF about 2.362500 -1.333500 0.956700
DOCKED: USER    NEWDPF tran0 0.954751 -1.910977 -0.380908
DOCKED: USER    NEWDPF quaternion0 -0.325229 0.258851 -0.850494 0.322308
DOCKED: USER    NEWDPF axisangle0 -0.343563 0.273444 -0.898439 142.394836
DOCKED: USER    NEWDPF quat0 -0.343563 0.273444 -0.898439 142.394836
DOCKED: USER    NEWDPF dihe0 141.43 
DOCKED: USER  keepresnum = 1 
DOCKED: USER  
DOCKED: REMARK  1 active torsions:
DOCKED: REMARK  status: ('A' for Active; 'I' for Inactive)
DOCKED: REMARK    1  A    between atoms: C5_5  and  C7_7 
DOCKED: USER                              x       y       z     vdW  Elec       q    Type
DOCKED: USER                           _______ _______ _______ _____ _____    ______ ____
DOCKED: ROOT
DOCKED: ATOM      1  C1  UNL     1       0.606  -1.594  -1.493 -0.79 -0.01    +0.020 A 
DOCKED: ATOM      2  C2  UNL     1       1.287  -2.185   0.748 -0.76 -0.01    +0.020 A 
DOCKED: ATOM      3  C3  UNL     1       1.081  -2.818  -1.961 -0.69 -0.02    +0.025 A 
DOCKED: ATOM      4  C4  UNL     1       1.763  -3.410   0.281 -0.60 -0.02    +0.025 A 
DOCKED: ATOM      5  C5  UNL     1       0.709  -1.276  -0.138 -0.85 -0.02    +0.040 A 
DOCKED: ATOM      6  C6  UNL     1       1.660  -3.726  -1.075 -0.55 -0.03    +0.034 A 
DOCKED: ATOM      7 CL10 UNL     1       2.245  -5.238  -1.653 -0.57 +0.11    -0.084 Cl
DOCKED: ENDROOT
DOCKED: BRANCH   5   8
DOCKED: ATOM      8  C7  UNL     1       0.206   0.016   0.355 -0.96 -0.09    +0.209 C 
DOCKED: ATOM      9  O8  UNL     1       0.376   1.066  -0.371 -0.34 +0.35    -0.644 OA
DOCKED: ATOM     10  O9  UNL     1      -0.388   0.054   1.497 -0.14 +0.23    -0.644 OA
DOCKED: ENDBRANCH   5   8
DOCKED: TORSDOF 1
DOCKED: TER
DOCKED: ENDMDL
________________________________________________________________________________


	BEGINNING GENETIC ALGORITHM DOCKING 3 of 50
Run: 3 Seed: 1840520537 1631954726 [ Run 3 of 50 GA/GALS ]
Beginning LAMARCKIAN GENETIC ALGORITHM (LGA), with a maximum of 2500000 energy evaluations.

Final-Value: -5.814


	FINAL GENETIC ALGORITHM DOCKED STATE
	_______________________________________________


Detailed state:  trans 0.956 -1.939 -0.408 quatxyzw 0.708071 0.694086 -0.125503 -0.033605 center 2.362 -1.333 0.957 ntor 1 -43.4772
State:	  0.956  -1.939  -0.408   0.708  0.694 -0.126 -176.148    -43.48

DOCKED: MODEL        3
DOCKED: USER    Run = 3
DOCKED: USER    DPF = g2_exoOA.dpf
DOCKED: USER  
DOCKED: USER    Estimated Free Energy of Binding    =   -5.45 kcal/mol  [=(1)+(2)+(3)-(4)]
DOCKED: USER    Estimated Inhibition Constant, Ki   =  101.02 uM (micromolar)  [Temperature = 298.15 K]
DOCKED: USER    
DOCKED: USER    (1) Final Intermolecular Energy     =   -5.75 kcal/mol
DOCKED: USER        vdW + Hbond + desolv Energy     =   -6.24 kcal/mol
DOCKED: USER        Electrostatic Energy            =   +0.49 kcal/mol
DOCKED: USER    (2) Final Total Internal Energy     =   -0.06 kcal/mol
DOCKED: USER    (3) Torsional Free Energy           =   +0.30 kcal/mol
DOCKED: USER    (4) Unbound System's Energy  [=(2)] =   -0.06 kcal/mol
DOCKED: USER    
DOCKED: USER    
DOCKED: USER    NEWDPF move g2.pdbqt
DOCKED: USER    NEWDPF about 2.362500 -1.333500 0.956700
DOCKED: USER    NEWDPF tran0 0.956220 -1.938841 -0.407588
DOCKED: USER    NEWDPF quaternion0 0.708071 0.694086 -0.125503 -0.033605
DOCKED: USER    NEWDPF axisangle0 0.708471 0.694478 -0.125574 -176.148470
DOCKED: USER    NEWDPF quat0 0.708471 0.694478 -0.125574 -176.148470
DOCKED: USER    NEWDPF dihe0 -43.48 
DOCKED: USER  keepresnum = 1 
DOCKED: USER  
DOCKED: REMARK  1 active torsions:
DOCKED: REMARK  status: ('A' for Active; 'I' for Inactive)
DOCKED: REMARK    1  A    between atoms: C5_5  and  C7_7 
DOCKED: USER                              x       y       z     vdW  Elec       q    Type
DOCKED: USER                           _______ _______ _______ _____ _____    ______ ____
DOCKED: ROOT
DOCKED: ATOM      1  C1  UNL     1       1.389  -2.177   0.695 -0.76 -0.01    +0.020 A 
DOCKED: ATOM      2  C2  UNL     1       0.506  -1.657  -1.493 -0.78 -0.01    +0.020 A 
DOCKED: ATOM      3  C3  UNL     1       1.863  -3.397   0.214 -0.60 -0.02    +0.025 A 
DOCKED: ATOM      4  C4  UNL     1       0.980  -2.877  -1.975 -0.68 -0.02    +0.025 A 
DOCKED: ATOM      5  C5  UNL     1       0.710  -1.307  -0.158 -0.85 -0.02    +0.040 A 
DOCKED: ATOM      6  C6  UNL     1       1.660  -3.747  -1.121 -0.55 -0.03    +0.034 A 
DOCKED: ATOM      7 CL10 UNL     1       2.247  -5.252  -1.714 -0.57 +0.11    -0.084 Cl
DOCKED: ENDROOT
DOCKED: BRANCH   5   8
DOCKED: ATOM      8  C7  UNL     1       0.210  -0.020   0.350 -0.96 -0.09    +0.209 C 
DOCKED: ATOM      9  O8  UNL     1       0.372   1.037  -0.369 -0.34 +0.34    -0.644 OA
DOCKED: ATOM     10  O9  UNL     1      -0.375   0.009   1.497 -0.16 +0.23    -0.644 OA
DOCKED: ENDBRANCH   5   8
DOCKED: TORSDOF 1
DOCKED: TER
DOCKED: ENDMDL
________________________________________________________________________________


	BEGINNING GENETIC ALGORITHM DOCKING 4 of 50
Run: 4 Seed: 1148326431 379419123 [ Run 4 of 50 GA/GALS ]
Beginning LAMARCKIAN GENETIC ALGORITHM (LGA), with a maximum of 2500000 energy evaluations.

Final-Value: -5.834


	FINAL GENETIC ALGORITHM DOCKED STATE
	_______________________________________________


Detailed state:  trans -0.334 -1.929 -0.830 quatxyzw 0.852587 0.130468 0.414077 -0.290886 center 2.362 -1.333 0.957 ntor 1 -107.0128
State:	 -0.334  -1.929  -0.830   0.891  0.136  0.433 -146.178   -107.01

DOCKED: MODEL        4
DOCKED: USER    Run = 4
DOCKED: USER    DPF = g2_exoOA.dpf
DOCKED: USER  
DOCKED: USER    Estimated Free Energy of Binding    =   -5.47 kcal/mol  [=(1)+(2)+(3)-(4)]
DOCKED: USER    Estimated Inhibition Constant, Ki   =   97.31 uM (micromolar)  [Temperature = 298.15 K]
DOCKED: USER    
DOCKED: USER    (1) Final Intermolecular Energy     =   -5.77 kcal/mol
DOCKED: USER        vdW + Hbond + desolv Energy     =   -6.27 kcal/mol
DOCKED: USER        Electrostatic Energy            =   +0.50 kcal/mol
DOCKED: USER    (2) Final Total Internal Energy     =   -0.06 kcal/mol
DOCKED: USER    (3) Torsional Free Energy           =   +0.30 kcal/mol
DOCKED: USER    (4) Unbound System's Energy  [=(2)] =   -0.06 kcal/mol
DOCKED: USER    
DOCKED: USER    
DOCKED: USER    NEWDPF move g2.pdbqt
DOCKED: USER    NEWDPF about 2.362500 -1.333500 0.956700
DOCKED: USER    NEWDPF tran0 -0.333655 -1.928608 -0.830141
DOCKED: USER    NEWDPF quaternion0 0.852587 0.130468 0.414077 -0.290886
DOCKED: USER    NEWDPF axisangle0 0.891120 0.136365 0.432792 -146.178039
DOCKED: USER    NEWDPF quat0 0.891120 0.136365 0.432792 -146.178039
DOCKED: USER    NEWDPF dihe0 -107.01 
DOCKED: USER  keepresnum = 1 
DOCKED: USER  
DOCKED: REMARK  1 active torsions:
DOCKED: REMARK  status: ('A' for Active; 'I' for Inactive)
DOCKED: REMARK    1  A    between atoms: C5_5  and  C7_7 
DOCKED: USER                              x       y       z     vdW  Elec       q    Type
DOCKED: USER                           _______ _______ _______ _____ _____    ______ ____
DOCKED: ROOT
DOCKED: ATOM      1  C1  UNL     1      -1.472  -1.972  -0.430 -0.78 -0.01    +0.020 A 
DOCKED: ATOM      2  C2  UNL     1       0.811  -1.842  -1.208 -0.79 -0.01    +0.020 A 
DOCKED: ATOM      3  C3  UNL     1      -1.628  -3.189  -1.091 -0.65 -0.02    +0.025 A 
DOCKED: ATOM      4  C4  UNL     1       0.656  -3.059  -1.870 -0.67 -0.02    +0.025 A 
DOCKED: ATOM      5  C5  UNL     1      -0.253  -1.298  -0.488 -0.85 -0.02    +0.040 A 
DOCKED: ATOM      6  C6  UNL     1      -0.565  -3.733  -1.811 -0.53 -0.03    +0.034 A 
DOCKED: ATOM      7 CL10 UNL     1      -0.757  -5.237  -2.626 -0.53 +0.11    -0.084 Cl
DOCKED: ENDROOT
DOCKED: BRANCH   5   8
DOCKED: ATOM      8  C7  UNL     1      -0.089  -0.013   0.211 -0.96 -0.09    +0.209 C 
DOCKED: ATOM      9  O8  UNL     1      -0.000  -0.013   1.496 -0.20 +0.24    -0.644 OA
DOCKED: ATOM     10  O9  UNL     1      -0.038   1.069  -0.484 -0.32 +0.35    -0.644 OA
DOCKED: ENDBRANCH   5   8
DOCKED: TORSDOF 1
DOCKED: TER
DOCKED: ENDMDL
________________________________________________________________________________


	BEGINNING GENETIC ALGORITHM DOCKING 5 of 50
Run: 5 Seed: 1942904468 1975581760 [ Run 5 of 50 GA/GALS ]
Beginning LAMARCKIAN GENETIC ALGORITHM (LGA), with a maximum of 2500000 energy evaluations.

Final-Value: -5.834


	FINAL GENETIC ALGORITHM DOCKED STATE
	_______________________________________________


Detailed state:  trans -0.264 -1.938 -0.832 quatxyzw 0.852723 0.144768 0.414433 -0.283108 center 2.362 -1.333 0.957 ntor 1 70.0093
State:	 -0.264  -1.938  -0.832   0.889  0.151  0.432 -147.108     70.01

DOCKED: MODEL        5
DOCKED: USER    Run = 5
DOCKED: USER    DPF = g2_exoOA.dpf
DOCKED: USER  
DOCKED: USER    Estimated Free Energy of Binding    =   -5.47 kcal/mol  [=(1)+(2)+(3)-(4)]
DOCKED: USER    Estimated Inhibition Constant, Ki   =   97.30 uM (micromolar)  [Temperature = 298.15 K]
DOCKED: USER    
DOCKED: USER    (1) Final Intermolecular Energy     =   -5.77 kcal/mol
DOCKED: USER        vdW + Hbond + desolv Energy     =   -6.27 kcal/mol
DOCKED: USER        Electrostatic Energy            =   +0.50 kcal/mol
DOCKED: USER    (2) Final Total Internal Energy     =   -0.06 kcal/mol
DOCKED: USER    (3) Torsional Free Energy           =   +0.30 kcal/mol
DOCKED: USER    (4) Unbound System's Energy  [=(2)] =   -0.06 kcal/mol
DOCKED: USER    
DOCKED: USER    
DOCKED: USER    NEWDPF move g2.pdbqt
DOCKED: USER    NEWDPF about 2.362500 -1.333500 0.956700
DOCKED: USER    NEWDPF tran0 -0.263518 -1.937541 -0.832258
DOCKED: USER    NEWDPF quaternion0 0.852723 0.144768 0.414433 -0.283108
DOCKED: USER    NEWDPF axisangle0 0.889098 0.150943 0.432112 -147.108436
DOCKED: USER    NEWDPF quat0 0.889098 0.150943 0.432112 -147.108436
DOCKED: USER    NEWDPF dihe0 70.01 
DOCKED: USER  keepresnum = 1 
DOCKED: USER  
DOCKED: REMARK  1 active torsions:
DOCKED: REMARK  status: ('A' for Active; 'I' for Inactive)
DOCKED: REMARK    1  A    between atoms: C5_5  and  C7_7 
DOCKED: USER                              x       y       z     vdW  Elec       q    Type
DOCKED: USER                           _______ _______ _______ _____ _____    ______ ____
DOCKED: ROOT
DOCKED: ATOM      1  C1  UNL     1      -1.396  -2.017  -0.421 -0.77 -0.01    +0.020 A 
DOCKED: ATOM      2  C2  UNL     1       0.874  -1.814  -1.221 -0.78 -0.01    +0.020 A 
DOCKED: ATOM      3  C3  UNL     1      -1.521  -3.237  -1.083 -0.64 -0.02    +0.025 A 
DOCKED: ATOM      4  C4  UNL     1       0.750  -3.035  -1.883 -0.67 -0.02    +0.025 A 
DOCKED: ATOM      5  C5  UNL     1      -0.199  -1.305  -0.490 -0.85 -0.02    +0.040 A 
DOCKED: ATOM      6  C6  UNL     1      -0.448  -3.747  -1.814 -0.53 -0.03    +0.034 A 
DOCKED: ATOM      7 CL10 UNL     1      -0.602  -5.254  -2.630 -0.55 +0.11    -0.084 Cl
DOCKED: ENDROOT
DOCKED: BRANCH   5   8
DOCKED: ATOM      8  C7  UNL     1      -0.068  -0.017   0.210 -0.96 -0.09    +0.209 C 
DOCKED: ATOM      9  O8  UNL     1       0.000   1.064  -0.487 -0.33 +0.35    -0.644 OA
DOCKED: ATOM     10  O9  UNL     1      -0.026  -0.012   1.497 -0.20 +0.24    -0.644 OA
DOCKED: ENDBRANCH   5   8
DOCKED: TORSDOF 1
DOCKED: TER
DOCKED: ENDMDL
________________________________________________________________________________


	BEGINNING GENETIC ALGORITHM DOCKING 6 of 50
Run: 6 Seed: 809256244 510752430 [ Run 6 of 50 GA/GALS ]
Beginning LAMARCKIAN GENETIC ALGORITHM (LGA), with a maximum of 2500000 energy evaluations.

Final-Value: -5.812


	FINAL GENETIC ALGORITHM DOCKED STATE
	_______________________________________________


Detailed state:  trans 0.054 -1.966 1.058 quatxyzw -0.602138 -0.333423 -0.371080 0.623345 center 2.362 -1.333 0.957 ntor 1 -104.7024
State:	  0.054  -1.966   1.058  -0.770 -0.426 -0.475 102.878   -104.70

DOCKED: MODEL        6
DOCKED: USER    Run = 6
DOCKED: USER    DPF = g2_exoOA.dpf
DOCKED: USER  
DOCKED: USER    Estimated Free Energy of Binding    =   -5.45 kcal/mol  [=(1)+(2)+(3)-(4)]
DOCKED: USER    Estimated Inhibition Constant, Ki   =  101.08 uM (micromolar)  [Temperature = 298.15 K]
DOCKED: USER    
DOCKED: USER    (1) Final Intermolecular Energy     =   -5.75 kcal/mol
DOCKED: USER        vdW + Hbond + desolv Energy     =   -6.26 kcal/mol
DOCKED: USER        Electrostatic Energy            =   +0.51 kcal/mol
DOCKED: USER    (2) Final Total Internal Energy     =   -0.06 kcal/mol
DOCKED: USER    (3) Torsional Free Energy           =   +0.30 kcal/mol
DOCKED: USER    (4) Unbound System's Energy  [=(2)] =   -0.06 kcal/mol
DOCKED: USER    
DOCKED: USER    
DOCKED: USER    NEWDPF move g2.pdbqt
DOCKED: USER    NEWDPF about 2.362500 -1.333500 0.956700
DOCKED: USER    NEWDPF tran0 0.053769 -1.966247 1.058254
DOCKED: USER    NEWDPF quaternion0 -0.602138 -0.333423 -0.371080 0.623345
DOCKED: USER    NEWDPF axisangle0 -0.770049 -0.426401 -0.474559 102.878390
DOCKED: USER    NEWDPF quat0 -0.770049 -0.426401 -0.474559 102.878390
DOCKED: USER    NEWDPF dihe0 -104.70 
DOCKED: USER  keepresnum = 1 
DOCKED: USER  
DOCKED: REMARK  1 active torsions:
DOCKED: REMARK  status: ('A' for Active; 'I' for Inactive)
DOCKED: REMARK    1  A    between atoms: C5_5  and  C7_7 
DOCKED: USER                              x       y       z     vdW  Elec       q    Type
DOCKED: USER                           _______ _______ _______ _____ _____    ______ ____
DOCKED: ROOT
DOCKED: ATOM      1  C1  UNL     1      -1.126  -1.841   1.284 -0.78 -0.01    +0.020 A 
DOCKED: ATOM      2  C2  UNL     1       1.234  -2.047   0.811 -0.77 -0.01    +0.020 A 
DOCKED: ATOM      3  C3  UNL     1      -1.122  -3.112   1.858 -0.69 -0.02    +0.025 A 
DOCKED: ATOM      4  C4  UNL     1       1.239  -3.318   1.385 -0.63 -0.02    +0.025 A 
DOCKED: ATOM      5  C5  UNL     1       0.052  -1.308   0.760 -0.86 -0.02    +0.040 A 
DOCKED: ATOM      6  C6  UNL     1       0.060  -3.850   1.909 -0.54 -0.03    +0.034 A 
DOCKED: ATOM      7 CL10 UNL     1       0.065  -5.418   2.618 -0.57 +0.11    -0.084 Cl
DOCKED: ENDROOT
DOCKED: BRANCH   5   8
DOCKED: ATOM      8  C7  UNL     1       0.047   0.034   0.156 -0.96 -0.10    +0.209 C 
DOCKED: ATOM      9  O8  UNL     1      -0.002   1.063   0.929 -0.29 +0.33    -0.644 OA
DOCKED: ATOM     10  O9  UNL     1       0.092   0.136  -1.127 -0.16 +0.26    -0.644 OA
DOCKED: ENDBRANCH   5   8
DOCKED: TORSDOF 1
DOCKED: TER
DOCKED: ENDMDL
________________________________________________________________________________


	BEGINNING GENETIC ALGORITHM DOCKING 7 of 50
Run: 7 Seed: 142402730 24877961 [ Run 7 of 50 GA/GALS ]
Beginning LAMARCKIAN GENETIC ALGORITHM (LGA), with a maximum of 2500000 energy evaluations.

Final-Value: -5.824


	FINAL GENETIC ALGORITHM DOCKED STATE
	_______________________________________________


Detailed state:  trans -0.308 -1.931 -0.826 quatxyzw 0.834028 0.135155 0.448821 -0.291016 center 2.362 -1.333 0.957 ntor 1 -113.8319
State:	 -0.308  -1.931  -0.826   0.872  0.141  0.469 -146.162   -113.83

DOCKED: MODEL        7
DOCKED: USER    Run = 7
DOCKED: USER    DPF = g2_exoOA.dpf
DOCKED: USER  
DOCKED: USER    Estimated Free Energy of Binding    =   -5.46 kcal/mol  [=(1)+(2)+(3)-(4)]
DOCKED: USER    Estimated Inhibition Constant, Ki   =   98.96 uM (micromolar)  [Temperature = 298.15 K]
DOCKED: USER    
DOCKED: USER    (1) Final Intermolecular Energy     =   -5.76 kcal/mol
DOCKED: USER        vdW + Hbond + desolv Energy     =   -6.26 kcal/mol
DOCKED: USER        Electrostatic Energy            =   +0.50 kcal/mol
DOCKED: USER    (2) Final Total Internal Energy     =   -0.06 kcal/mol
DOCKED: USER    (3) Torsional Free Energy           =   +0.30 kcal/mol
DOCKED: USER    (4) Unbound System's Energy  [=(2)] =   -0.06 kcal/mol
DOCKED: USER    
DOCKED: USER    
DOCKED: USER    NEWDPF move g2.pdbqt
DOCKED: USER    NEWDPF about 2.362500 -1.333500 0.956700
DOCKED: USER    NEWDPF tran0 -0.308318 -1.930990 -0.826102
DOCKED: USER    NEWDPF quaternion0 0.834028 0.135155 0.448821 -0.291016
DOCKED: USER    NEWDPF axisangle0 0.871759 0.141270 0.469126 -146.162426
DOCKED: USER    NEWDPF quat0 0.871759 0.141270 0.469126 -146.162426
DOCKED: USER    NEWDPF dihe0 -113.83 
DOCKED: USER  keepresnum = 1 
DOCKED: USER  
DOCKED: REMARK  1 active torsions:
DOCKED: REMARK  status: ('A' for Active; 'I' for Inactive)
DOCKED: REMARK    1  A    between atoms: C5_5  and  C7_7 
DOCKED: USER                              x       y       z     vdW  Elec       q    Type
DOCKED: USER                           _______ _______ _______ _____ _____    ______ ____
DOCKED: ROOT
DOCKED: ATOM      1  C1  UNL     1      -1.471  -2.010  -0.508 -0.77 -0.01    +0.020 A 
DOCKED: ATOM      2  C2  UNL     1       0.857  -1.808  -1.121 -0.78 -0.01    +0.020 A 
DOCKED: ATOM      3  C3  UNL     1      -1.539  -3.235  -1.171 -0.64 -0.02    +0.025 A 
DOCKED: ATOM      4  C4  UNL     1       0.790  -3.033  -1.784 -0.67 -0.02    +0.025 A 
DOCKED: ATOM      5  C5  UNL     1      -0.273  -1.296  -0.483 -0.85 -0.02    +0.040 A 
DOCKED: ATOM      6  C6  UNL     1      -0.409  -3.747  -1.809 -0.53 -0.03    +0.034 A 
DOCKED: ATOM      7 CL10 UNL     1      -0.493  -5.260  -2.625 -0.56 +0.11    -0.084 Cl
DOCKED: ENDROOT
DOCKED: BRANCH   5   8
DOCKED: ATOM      8  C7  UNL     1      -0.202  -0.004   0.217 -0.96 -0.09    +0.209 C 
DOCKED: ATOM      9  O8  UNL     1      -0.340   0.017   1.497 -0.16 +0.23    -0.644 OA
DOCKED: ATOM     10  O9  UNL     1      -0.003   1.065  -0.473 -0.33 +0.35    -0.644 OA
DOCKED: ENDBRANCH   5   8
DOCKED: TORSDOF 1
DOCKED: TER
DOCKED: ENDMDL
________________________________________________________________________________


	BEGINNING GENETIC ALGORITHM DOCKING 8 of 50
Run: 8 Seed: 912486881 974124355 [ Run 8 of 50 GA/GALS ]
Beginning LAMARCKIAN GENETIC ALGORITHM (LGA), with a maximum of 2500000 energy evaluations.

Final-Value: -5.796


	FINAL GENETIC ALGORITHM DOCKED STATE
	_______________________________________________


Detailed state:  trans 0.772 -1.932 -0.329 quatxyzw 0.692641 0.708617 -0.123455 -0.053565 center 2.362 -1.333 0.957 ntor 1 -72.8331
State:	  0.772  -1.932  -0.329   0.694  0.710 -0.124 -173.859    -72.83

DOCKED: MODEL        8
DOCKED: USER    Run = 8
DOCKED: USER    DPF = g2_exoOA.dpf
DOCKED: USER  
DOCKED: USER    Estimated Free Energy of Binding    =   -5.43 kcal/mol  [=(1)+(2)+(3)-(4)]
DOCKED: USER    Estimated Inhibition Constant, Ki   =  103.81 uM (micromolar)  [Temperature = 298.15 K]
DOCKED: USER    
DOCKED: USER    (1) Final Intermolecular Energy     =   -5.73 kcal/mol
DOCKED: USER        vdW + Hbond + desolv Energy     =   -6.22 kcal/mol
DOCKED: USER        Electrostatic Energy            =   +0.49 kcal/mol
DOCKED: USER    (2) Final Total Internal Energy     =   -0.06 kcal/mol
DOCKED: USER    (3) Torsional Free Energy           =   +0.30 kcal/mol
DOCKED: USER    (4) Unbound System's Energy  [=(2)] =   -0.06 kcal/mol
DOCKED: USER    
DOCKED: USER    
DOCKED: USER    NEWDPF move g2.pdbqt
DOCKED: USER    NEWDPF about 2.362500 -1.333500 0.956700
DOCKED: USER    NEWDPF tran0 0.771911 -1.932311 -0.328757
DOCKED: USER    NEWDPF quaternion0 0.692641 0.708617 -0.123455 -0.053565
DOCKED: USER    NEWDPF axisangle0 0.693636 0.709636 -0.123633 -173.858941
DOCKED: USER    NEWDPF quat0 0.693636 0.709636 -0.123633 -173.858941
DOCKED: USER    NEWDPF dihe0 -72.83 
DOCKED: USER  keepresnum = 1 
DOCKED: USER  
DOCKED: REMARK  1 active torsions:
DOCKED: REMARK  status: ('A' for Active; 'I' for Inactive)
DOCKED: REMARK    1  A    between atoms: C5_5  and  C7_7 
DOCKED: USER                              x       y       z     vdW  Elec       q    Type
DOCKED: USER                           _______ _______ _______ _____ _____    ______ ____
DOCKED: ROOT
DOCKED: ATOM      1  C1  UNL     1       1.186  -2.125   0.789 -0.76 -0.01    +0.020 A 
DOCKED: ATOM      2  C2  UNL     1       0.338  -1.697  -1.431 -0.77 -0.01    +0.020 A 
DOCKED: ATOM      3  C3  UNL     1       1.730  -3.331   0.349 -0.61 -0.02    +0.025 A 
DOCKED: ATOM      4  C4  UNL     1       0.881  -2.903  -1.873 -0.69 -0.02    +0.025 A 
DOCKED: ATOM      5  C5  UNL     1       0.490  -1.308  -0.101 -0.86 -0.02    +0.040 A 
DOCKED: ATOM      6  C6  UNL     1       1.578  -3.721  -0.982 -0.54 -0.03    +0.034 A 
DOCKED: ATOM      7 CL10 UNL     1       2.250  -5.208  -1.525 -0.58 +0.11    -0.084 Cl
DOCKED: ENDROOT
DOCKED: BRANCH   5   8
DOCKED: ATOM      8  C7  UNL     1      -0.083  -0.034   0.364 -0.96 -0.09    +0.209 C 
DOCKED: ATOM      9  O8  UNL     1       0.476   1.067   0.001 -0.37 +0.35    -0.644 OA
DOCKED: ATOM     10  O9  UNL     1      -1.126  -0.063   1.119 -0.09 +0.22    -0.644 OA
DOCKED: ENDBRANCH   5   8
DOCKED: TORSDOF 1
DOCKED: TER
DOCKED: ENDMDL
________________________________________________________________________________


	BEGINNING GENETIC ALGORITHM DOCKING 9 of 50
Run: 9 Seed: 1225718828 1941750966 [ Run 9 of 50 GA/GALS ]
Beginning LAMARCKIAN GENETIC ALGORITHM (LGA), with a maximum of 2500000 energy evaluations.

Final-Value: -5.832


	FINAL GENETIC ALGORITHM DOCKED STATE
	_______________________________________________


Detailed state:  trans -0.322 -1.933 -0.827 quatxyzw 0.836981 0.103855 0.439466 -0.309105 center 2.362 -1.333 0.957 ntor 1 76.7968
State:	 -0.322  -1.933  -0.827   0.880  0.109  0.462 -143.989     76.80

DOCKED: MODEL        9
DOCKED: USER    Run = 9
DOCKED: USER    DPF = g2_exoOA.dpf
DOCKED: USER  
DOCKED: USER    Estimated Free Energy of Binding    =   -5.47 kcal/mol  [=(1)+(2)+(3)-(4)]
DOCKED: USER    Estimated Inhibition Constant, Ki   =   97.61 uM (micromolar)  [Temperature = 298.15 K]
DOCKED: USER    
DOCKED: USER    (1) Final Intermolecular Energy     =   -5.77 kcal/mol
DOCKED: USER        vdW + Hbond + desolv Energy     =   -6.27 kcal/mol
DOCKED: USER        Electrostatic Energy            =   +0.50 kcal/mol
DOCKED: USER    (2) Final Total Internal Energy     =   -0.06 kcal/mol
DOCKED: USER    (3) Torsional Free Energy           =   +0.30 kcal/mol
DOCKED: USER    (4) Unbound System's Energy  [=(2)] =   -0.06 kcal/mol
DOCKED: USER    
DOCKED: USER    
DOCKED: USER    NEWDPF move g2.pdbqt
DOCKED: USER    NEWDPF about 2.362500 -1.333500 0.956700
DOCKED: USER    NEWDPF tran0 -0.322161 -1.933128 -0.827480
DOCKED: USER    NEWDPF quaternion0 0.836981 0.103855 0.439466 -0.309105
DOCKED: USER    NEWDPF axisangle0 0.880081 0.109203 0.462096 -143.989375
DOCKED: USER    NEWDPF quat0 0.880081 0.109203 0.462096 -143.989375
DOCKED: USER    NEWDPF dihe0 76.80 
DOCKED: USER  keepresnum = 1 
DOCKED: USER  
DOCKED: REMARK  1 active torsions:
DOCKED: REMARK  status: ('A' for Active; 'I' for Inactive)
DOCKED: REMARK    1  A    between atoms: C5_5  and  C7_7 
DOCKED: USER                              x       y       z     vdW  Elec       q    Type
DOCKED: USER                           _______ _______ _______ _____ _____    ______ ____
DOCKED: ROOT
DOCKED: ATOM      1  C1  UNL     1      -1.489  -1.925  -0.515 -0.78 -0.01    +0.020 A 
DOCKED: ATOM      2  C2  UNL     1       0.850  -1.898  -1.117 -0.78 -0.01    +0.020 A 
DOCKED: ATOM      3  C3  UNL     1      -1.645  -3.143  -1.175 -0.65 -0.02    +0.025 A 
DOCKED: ATOM      4  C4  UNL     1       0.695  -3.117  -1.777 -0.66 -0.02    +0.025 A 
DOCKED: ATOM      5  C5  UNL     1      -0.241  -1.301  -0.486 -0.85 -0.02    +0.040 A 
DOCKED: ATOM      6  C6  UNL     1      -0.553  -3.740  -1.806 -0.53 -0.03    +0.034 A 
DOCKED: ATOM      7 CL10 UNL     1      -0.746  -5.244  -2.618 -0.54 +0.11    -0.084 Cl
DOCKED: ENDROOT
DOCKED: BRANCH   5   8
DOCKED: ATOM      8  C7  UNL     1      -0.077  -0.016   0.211 -0.96 -0.09    +0.209 C 
DOCKED: ATOM      9  O8  UNL     1      -0.003   1.064  -0.488 -0.32 +0.35    -0.644 OA
DOCKED: ATOM     10  O9  UNL     1      -0.013  -0.012   1.497 -0.20 +0.24    -0.644 OA
DOCKED: ENDBRANCH   5   8
DOCKED: TORSDOF 1
DOCKED: TER
DOCKED: ENDMDL
________________________________________________________________________________


	BEGINNING GENETIC ALGORITHM DOCKING 10 of 50
Run: 10 Seed: 247027113 1283684091 [ Run 10 of 50 GA/GALS ]
Beginning LAMARCKIAN GENETIC ALGORITHM (LGA), with a maximum of 2500000 energy evaluations.

Final-Value: -5.835


	FINAL GENETIC ALGORITHM DOCKED STATE
	_______________________________________________


Detailed state:  trans -0.285 -1.943 -0.831 quatxyzw -0.839167 -0.114547 -0.437424 0.302221 center 2.362 -1.333 0.957 ntor 1 -104.3846
State:	 -0.285  -1.943  -0.831  -0.880 -0.120 -0.459 144.818   -104.38

DOCKED: MODEL       10
DOCKED: USER    Run = 10
DOCKED: USER    DPF = g2_exoOA.dpf
DOCKED: USER  
DOCKED: USER    Estimated Free Energy of Binding    =   -5.47 kcal/mol  [=(1)+(2)+(3)-(4)]
DOCKED: USER    Estimated Inhibition Constant, Ki   =   97.22 uM (micromolar)  [Temperature = 298.15 K]
DOCKED: USER    
DOCKED: USER    (1) Final Intermolecular Energy     =   -5.77 kcal/mol
DOCKED: USER        vdW + Hbond + desolv Energy     =   -6.27 kcal/mol
DOCKED: USER        Electrostatic Energy            =   +0.50 kcal/mol
DOCKED: USER    (2) Final Total Internal Energy     =   -0.06 kcal/mol
DOCKED: USER    (3) Torsional Free Energy           =   +0.30 kcal/mol
DOCKED: USER    (4) Unbound System's Energy  [=(2)] =   -0.06 kcal/mol
DOCKED: USER    
DOCKED: USER    
DOCKED: USER    NEWDPF move g2.pdbqt
DOCKED: USER    NEWDPF about 2.362500 -1.333500 0.956700
DOCKED: USER    NEWDPF tran0 -0.285383 -1.942937 -0.830730
DOCKED: USER    NEWDPF quaternion0 -0.839167 -0.114547 -0.437424 0.302221
DOCKED: USER    NEWDPF axisangle0 -0.880333 -0.120166 -0.458883 144.817881
DOCKED: USER    NEWDPF quat0 -0.880333 -0.120166 -0.458883 144.817881
DOCKED: USER    NEWDPF dihe0 -104.38 
DOCKED: USER  keepresnum = 1 
DOCKED: USER  
DOCKED: REMARK  1 active torsions:
DOCKED: REMARK  status: ('A' for Active; 'I' for Inactive)
DOCKED: REMARK    1  A    between atoms: C5_5  and  C7_7 
DOCKED: USER                              x       y       z     vdW  Elec       q    Type
DOCKED: USER                           _______ _______ _______ _____ _____    ______ ____
DOCKED: ROOT
DOCKED: ATOM      1  C1  UNL     1      -1.448  -1.961  -0.503 -0.78 -0.01    +0.020 A 
DOCKED: ATOM      2  C2  UNL     1       0.882  -1.881  -1.136 -0.78 -0.01    +0.020 A 
DOCKED: ATOM      3  C3  UNL     1      -1.586  -3.181  -1.164 -0.65 -0.02    +0.025 A 
DOCKED: ATOM      4  C4  UNL     1       0.745  -3.101  -1.797 -0.66 -0.02    +0.025 A 
DOCKED: ATOM      5  C5  UNL     1      -0.214  -1.311  -0.489 -0.85 -0.02    +0.040 A 
DOCKED: ATOM      6  C6  UNL     1      -0.489  -3.751  -1.811 -0.53 -0.03    +0.034 A 
DOCKED: ATOM      7 CL10 UNL     1      -0.660  -5.257  -2.626 -0.54 +0.11    -0.084 Cl
DOCKED: ENDROOT
DOCKED: BRANCH   5   8
DOCKED: ATOM      8  C7  UNL     1      -0.069  -0.024   0.210 -0.96 -0.09    +0.209 C 
DOCKED: ATOM      9  O8  UNL     1      -0.010  -0.020   1.497 -0.20 +0.24    -0.644 OA
DOCKED: ATOM     10  O9  UNL     1      -0.005   1.057  -0.487 -0.33 +0.35    -0.644 OA
DOCKED: ENDBRANCH   5   8
DOCKED: TORSDOF 1
DOCKED: TER
DOCKED: ENDMDL
________________________________________________________________________________


	BEGINNING GENETIC ALGORITHM DOCKING 11 of 50
Run: 11 Seed: 321005257 1442624227 [ Run 11 of 50 GA/GALS ]
Beginning LAMARCKIAN GENETIC ALGORITHM (LGA), with a maximum of 2500000 energy evaluations.

Final-Value: -5.827


	FINAL GENETIC ALGORITHM DOCKED STATE
	_______________________________________________


Detailed state:  trans -0.113 -1.934 -0.860 quatxyzw 0.411705 0.666906 -0.534884 0.315649 center 2.362 -1.333 0.957 ntor 1 76.6085
State:	 -0.113  -1.934  -0.860   0.434  0.703 -0.564 143.200     76.61

DOCKED: MODEL       11
DOCKED: USER    Run = 11
DOCKED: USER    DPF = g2_exoOA.dpf
DOCKED: USER  
DOCKED: USER    Estimated Free Energy of Binding    =   -5.47 kcal/mol  [=(1)+(2)+(3)-(4)]
DOCKED: USER    Estimated Inhibition Constant, Ki   =   98.52 uM (micromolar)  [Temperature = 298.15 K]
DOCKED: USER    
DOCKED: USER    (1) Final Intermolecular Energy     =   -5.76 kcal/mol
DOCKED: USER        vdW + Hbond + desolv Energy     =   -6.26 kcal/mol
DOCKED: USER        Electrostatic Energy            =   +0.49 kcal/mol
DOCKED: USER    (2) Final Total Internal Energy     =   -0.06 kcal/mol
DOCKED: USER    (3) Torsional Free Energy           =   +0.30 kcal/mol
DOCKED: USER    (4) Unbound System's Energy  [=(2)] =   -0.06 kcal/mol
DOCKED: USER    
DOCKED: USER    
DOCKED: USER    NEWDPF move g2.pdbqt
DOCKED: USER    NEWDPF about 2.362500 -1.333500 0.956700
DOCKED: USER    NEWDPF tran0 -0.112989 -1.933689 -0.860369
DOCKED: USER    NEWDPF quaternion0 0.411705 0.666906 -0.534884 0.315649
DOCKED: USER    NEWDPF axisangle0 0.433887 0.702838 -0.563702 143.200062
DOCKED: USER    NEWDPF quat0 0.433887 0.702838 -0.563702 143.200062
DOCKED: USER    NEWDPF dihe0 76.61 
DOCKED: USER  keepresnum = 1 
DOCKED: USER  
DOCKED: REMARK  1 active torsions:
DOCKED: REMARK  status: ('A' for Active; 'I' for Inactive)
DOCKED: REMARK    1  A    between atoms: C5_5  and  C7_7 
DOCKED: USER                              x       y       z     vdW  Elec       q    Type
DOCKED: USER                           _______ _______ _______ _____ _____    ______ ____
DOCKED: ROOT
DOCKED: ATOM      1  C1  UNL     1       1.091  -1.846  -0.896 -0.76 -0.01    +0.020 A 
DOCKED: ATOM      2  C2  UNL     1      -1.319  -1.979  -0.799 -0.77 -0.01    +0.020 A 
DOCKED: ATOM      3  C3  UNL     1       1.130  -3.056  -1.587 -0.67 -0.02    +0.025 A 
DOCKED: ATOM      4  C4  UNL     1      -1.281  -3.190  -1.490 -0.62 -0.02    +0.025 A 
DOCKED: ATOM      5  C5  UNL     1      -0.133  -1.307  -0.502 -0.85 -0.02    +0.040 A 
DOCKED: ATOM      6  C6  UNL     1      -0.055  -3.729  -1.884 -0.54 -0.03    +0.034 A 
DOCKED: ATOM      7 CL10 UNL     1      -0.006  -5.222  -2.738 -0.56 +0.11    -0.084 Cl
DOCKED: ENDROOT
DOCKED: BRANCH   5   8
DOCKED: ATOM      8  C7  UNL     1      -0.174  -0.029   0.226 -0.96 -0.09    +0.209 C 
DOCKED: ATOM      9  O8  UNL     1      -0.383  -0.045   1.497 -0.17 +0.23    -0.644 OA
DOCKED: ATOM     10  O9  UNL     1       0.002   1.065  -0.430 -0.36 +0.35    -0.644 OA
DOCKED: ENDBRANCH   5   8
DOCKED: TORSDOF 1
DOCKED: TER
DOCKED: ENDMDL
________________________________________________________________________________


	BEGINNING GENETIC ALGORITHM DOCKING 12 of 50
Run: 12 Seed: 1696193248 1349084586 [ Run 12 of 50 GA/GALS ]
Beginning LAMARCKIAN GENETIC ALGORITHM (LGA), with a maximum of 2500000 energy evaluations.

Final-Value: -5.802


	FINAL GENETIC ALGORITHM DOCKED STATE
	_______________________________________________


Detailed state:  trans 0.778 -1.942 -0.406 quatxyzw 0.387133 -0.162364 0.851907 -0.313082 center 2.362 -1.333 0.957 ntor 1 109.3539
State:	  0.778  -1.942  -0.406   0.408 -0.171  0.897 -143.510    109.35

DOCKED: MODEL       12
DOCKED: USER    Run = 12
DOCKED: USER    DPF = g2_exoOA.dpf
DOCKED: USER  
DOCKED: USER    Estimated Free Energy of Binding    =   -5.44 kcal/mol  [=(1)+(2)+(3)-(4)]
DOCKED: USER    Estimated Inhibition Constant, Ki   =  102.78 uM (micromolar)  [Temperature = 298.15 K]
DOCKED: USER    
DOCKED: USER    (1) Final Intermolecular Energy     =   -5.74 kcal/mol
DOCKED: USER        vdW + Hbond + desolv Energy     =   -6.23 kcal/mol
DOCKED: USER        Electrostatic Energy            =   +0.49 kcal/mol
DOCKED: USER    (2) Final Total Internal Energy     =   -0.06 kcal/mol
DOCKED: USER    (3) Torsional Free Energy           =   +0.30 kcal/mol
DOCKED: USER    (4) Unbound System's Energy  [=(2)] =   -0.06 kcal/mol
DOCKED: USER    
DOCKED: USER    
DOCKED: USER    NEWDPF move g2.pdbqt
DOCKED: USER    NEWDPF about 2.362500 -1.333500 0.956700
DOCKED: USER    NEWDPF tran0 0.778053 -1.942434 -0.405740
DOCKED: USER    NEWDPF quaternion0 0.387133 -0.162364 0.851907 -0.313082
DOCKED: USER    NEWDPF axisangle0 0.407626 -0.170958 0.897003 -143.509826
DOCKED: USER    NEWDPF quat0 0.407626 -0.170958 0.897003 -143.509826
DOCKED: USER    NEWDPF dihe0 109.35 
DOCKED: USER  keepresnum = 1 
DOCKED: USER  
DOCKED: REMARK  1 active torsions:
DOCKED: REMARK  status: ('A' for Active; 'I' for Inactive)
DOCKED: REMARK    1  A    between atoms: C5_5  and  C7_7 
DOCKED: USER                              x       y       z     vdW  Elec       q    Type
DOCKED: USER                           _______ _______ _______ _____ _____    ______ ____
DOCKED: ROOT
DOCKED: ATOM      1  C1  UNL     1       0.226  -1.806  -1.471 -0.75 -0.01    +0.020 A 
DOCKED: ATOM      2  C2  UNL     1       1.311  -2.036   0.674 -0.77 -0.01    +0.020 A 
DOCKED: ATOM      3  C3  UNL     1       0.768  -3.025  -1.876 -0.68 -0.02    +0.025 A 
DOCKED: ATOM      4  C4  UNL     1       1.853  -3.255   0.271 -0.62 -0.02    +0.025 A 
DOCKED: ATOM      5  C5  UNL     1       0.498  -1.310  -0.196 -0.85 -0.02    +0.040 A 
DOCKED: ATOM      6  C6  UNL     1       1.581  -3.751  -1.005 -0.54 -0.03    +0.034 A 
DOCKED: ATOM      7 CL10 UNL     1       2.247  -5.256  -1.505 -0.58 +0.11    -0.084 Cl
DOCKED: ENDROOT
DOCKED: BRANCH   5   8
DOCKED: ATOM      8  C7  UNL     1      -0.074  -0.023   0.230 -0.96 -0.09    +0.209 C 
DOCKED: ATOM      9  O8  UNL     1       0.373   1.061  -0.301 -0.35 +0.35    -0.644 OA
DOCKED: ATOM     10  O9  UNL     1      -1.004  -0.023   1.121 -0.13 +0.23    -0.644 OA
DOCKED: ENDBRANCH   5   8
DOCKED: TORSDOF 1
DOCKED: TER
DOCKED: ENDMDL
________________________________________________________________________________


	BEGINNING GENETIC ALGORITHM DOCKING 13 of 50
Run: 13 Seed: 1630909122 776030735 [ Run 13 of 50 GA/GALS ]
Beginning LAMARCKIAN GENETIC ALGORITHM (LGA), with a maximum of 2500000 energy evaluations.

Final-Value: -5.826


	FINAL GENETIC ALGORITHM DOCKED STATE
	_______________________________________________


Detailed state:  trans -0.229 -1.937 -0.830 quatxyzw 0.323713 0.622284 -0.598533 0.386949 center 2.362 -1.333 0.957 ntor 1 69.3034
State:	 -0.229  -1.937  -0.830   0.351  0.675 -0.649 134.470     69.30

DOCKED: MODEL       13
DOCKED: USER    Run = 13
DOCKED: USER    DPF = g2_exoOA.dpf
DOCKED: USER  
DOCKED: USER    Estimated Free Energy of Binding    =   -5.46 kcal/mol  [=(1)+(2)+(3)-(4)]
DOCKED: USER    Estimated Inhibition Constant, Ki   =   98.70 uM (micromolar)  [Temperature = 298.15 K]
DOCKED: USER    
DOCKED: USER    (1) Final Intermolecular Energy     =   -5.76 kcal/mol
DOCKED: USER        vdW + Hbond + desolv Energy     =   -6.26 kcal/mol
DOCKED: USER        Electrostatic Energy            =   +0.50 kcal/mol
DOCKED: USER    (2) Final Total Internal Energy     =   -0.06 kcal/mol
DOCKED: USER    (3) Torsional Free Energy           =   +0.30 kcal/mol
DOCKED: USER    (4) Unbound System's Energy  [=(2)] =   -0.06 kcal/mol
DOCKED: USER    
DOCKED: USER    
DOCKED: USER    NEWDPF move g2.pdbqt
DOCKED: USER    NEWDPF about 2.362500 -1.333500 0.956700
DOCKED: USER    NEWDPF tran0 -0.229163 -1.936837 -0.830389
DOCKED: USER    NEWDPF quaternion0 0.323713 0.622284 -0.598533 0.386949
DOCKED: USER    NEWDPF axisangle0 0.351060 0.674855 -0.649097 134.470360
DOCKED: USER    NEWDPF quat0 0.351060 0.674855 -0.649097 134.470360
DOCKED: USER    NEWDPF dihe0 69.30 
DOCKED: USER  keepresnum = 1 
DOCKED: USER  
DOCKED: REMARK  1 active torsions:
DOCKED: REMARK  status: ('A' for Active; 'I' for Inactive)
DOCKED: REMARK    1  A    between atoms: C5_5  and  C7_7 
DOCKED: USER                              x       y       z     vdW  Elec       q    Type
DOCKED: USER                           _______ _______ _______ _____ _____    ______ ____
DOCKED: ROOT
DOCKED: ATOM      1  C1  UNL     1       0.916  -1.800  -1.188 -0.78 -0.01    +0.020 A 
DOCKED: ATOM      2  C2  UNL     1      -1.372  -2.031  -0.448 -0.76 -0.01    +0.020 A 
DOCKED: ATOM      3  C3  UNL     1       0.826  -3.024  -1.850 -0.68 -0.02    +0.025 A 
DOCKED: ATOM      4  C4  UNL     1      -1.463  -3.255  -1.109 -0.63 -0.02    +0.025 A 
DOCKED: ATOM      5  C5  UNL     1      -0.182  -1.303  -0.487 -0.85 -0.02    +0.040 A 
DOCKED: ATOM      6  C6  UNL     1      -0.363  -3.752  -1.810 -0.53 -0.03    +0.034 A 
DOCKED: ATOM      7 CL10 UNL     1      -0.474  -5.262  -2.628 -0.56 +0.11    -0.084 Cl
DOCKED: ENDROOT
DOCKED: BRANCH   5   8
DOCKED: ATOM      8  C7  UNL     1      -0.087  -0.010   0.210 -0.96 -0.09    +0.209 C 
DOCKED: ATOM      9  O8  UNL     1      -0.092   0.002   1.498 -0.19 +0.24    -0.644 OA
DOCKED: ATOM     10  O9  UNL     1      -0.000   1.067  -0.491 -0.32 +0.35    -0.644 OA
DOCKED: ENDBRANCH   5   8
DOCKED: TORSDOF 1
DOCKED: TER
DOCKED: ENDMDL
________________________________________________________________________________


	BEGINNING GENETIC ALGORITHM DOCKING 14 of 50
Run: 14 Seed: 1100561768 354209908 [ Run 14 of 50 GA/GALS ]
Beginning LAMARCKIAN GENETIC ALGORITHM (LGA), with a maximum of 2500000 energy evaluations.

Final-Value: -5.817


	FINAL GENETIC ALGORITHM DOCKED STATE
	_______________________________________________


Detailed state:  trans -0.184 -1.945 -0.836 quatxyzw 0.833271 0.124640 0.450111 -0.295845 center 2.362 -1.333 0.957 ntor 1 77.8803
State:	 -0.184  -1.945  -0.836   0.872  0.130  0.471 -145.584     77.88

DOCKED: MODEL       14
DOCKED: USER    Run = 14
DOCKED: USER    DPF = g2_exoOA.dpf
DOCKED: USER  
DOCKED: USER    Estimated Free Energy of Binding    =   -5.46 kcal/mol  [=(1)+(2)+(3)-(4)]
DOCKED: USER    Estimated Inhibition Constant, Ki   =  100.06 uM (micromolar)  [Temperature = 298.15 K]
DOCKED: USER    
DOCKED: USER    (1) Final Intermolecular Energy     =   -5.75 kcal/mol
DOCKED: USER        vdW + Hbond + desolv Energy     =   -6.25 kcal/mol
DOCKED: USER        Electrostatic Energy            =   +0.49 kcal/mol
DOCKED: USER    (2) Final Total Internal Energy     =   -0.06 kcal/mol
DOCKED: USER    (3) Torsional Free Energy           =   +0.30 kcal/mol
DOCKED: USER    (4) Unbound System's Energy  [=(2)] =   -0.06 kcal/mol
DOCKED: USER    
DOCKED: USER    
DOCKED: USER    NEWDPF move g2.pdbqt
DOCKED: USER    NEWDPF about 2.362500 -1.333500 0.956700
DOCKED: USER    NEWDPF tran0 -0.184035 -1.944897 -0.835778
DOCKED: USER    NEWDPF quaternion0 0.833271 0.124640 0.450111 -0.295845
DOCKED: USER    NEWDPF axisangle0 0.872320 0.130480 0.471204 -145.583618
DOCKED: USER    NEWDPF quat0 0.872320 0.130480 0.471204 -145.583618
DOCKED: USER    NEWDPF dihe0 77.88 
DOCKED: USER  keepresnum = 1 
DOCKED: USER  
DOCKED: REMARK  1 active torsions:
DOCKED: REMARK  status: ('A' for Active; 'I' for Inactive)
DOCKED: REMARK    1  A    between atoms: C5_5  and  C7_7 
DOCKED: USER                              x       y       z     vdW  Elec       q    Type
DOCKED: USER                           _______ _______ _______ _____ _____    ______ ____
DOCKED: ROOT
DOCKED: ATOM      1  C1  UNL     1      -1.351  -2.000  -0.530 -0.77 -0.01    +0.020 A 
DOCKED: ATOM      2  C2  UNL     1       0.986  -1.846  -1.119 -0.77 -0.01    +0.020 A 
DOCKED: ATOM      3  C3  UNL     1      -1.438  -3.223  -1.195 -0.63 -0.02    +0.025 A 
DOCKED: ATOM      4  C4  UNL     1       0.900  -3.068  -1.784 -0.67 -0.02    +0.025 A 
DOCKED: ATOM      5  C5  UNL     1      -0.139  -1.311  -0.492 -0.85 -0.02    +0.040 A 
DOCKED: ATOM      6  C6  UNL     1      -0.312  -3.757  -1.822 -0.53 -0.03    +0.034 A 
DOCKED: ATOM      7 CL10 UNL     1      -0.420  -5.267  -2.641 -0.55 +0.11    -0.084 Cl
DOCKED: ENDROOT
DOCKED: BRANCH   5   8
DOCKED: ATOM      8  C7  UNL     1      -0.048  -0.021   0.211 -0.96 -0.09    +0.209 C 
DOCKED: ATOM      9  O8  UNL     1      -0.050   1.064  -0.482 -0.32 +0.35    -0.644 OA
DOCKED: ATOM     10  O9  UNL     1       0.030  -0.020   1.496 -0.19 +0.23    -0.644 OA
DOCKED: ENDBRANCH   5   8
DOCKED: TORSDOF 1
DOCKED: TER
DOCKED: ENDMDL
________________________________________________________________________________


	BEGINNING GENETIC ALGORITHM DOCKING 15 of 50
Run: 15 Seed: 818119169 726734359 [ Run 15 of 50 GA/GALS ]
Beginning LAMARCKIAN GENETIC ALGORITHM (LGA), with a maximum of 2500000 energy evaluations.

Final-Value: -5.834


	FINAL GENETIC ALGORITHM DOCKED STATE
	_______________________________________________


Detailed state:  trans -0.238 -1.940 -0.831 quatxyzw -0.852362 -0.147409 -0.415018 0.281974 center 2.362 -1.333 0.957 ntor 1 70.6280
State:	 -0.238  -1.940  -0.831  -0.888 -0.154 -0.433 147.244     70.63

DOCKED: MODEL       15
DOCKED: USER    Run = 15
DOCKED: USER    DPF = g2_exoOA.dpf
DOCKED: USER  
DOCKED: USER    Estimated Free Energy of Binding    =   -5.47 kcal/mol  [=(1)+(2)+(3)-(4)]
DOCKED: USER    Estimated Inhibition Constant, Ki   =   97.27 uM (micromolar)  [Temperature = 298.15 K]
DOCKED: USER    
DOCKED: USER    (1) Final Intermolecular Energy     =   -5.77 kcal/mol
DOCKED: USER        vdW + Hbond + desolv Energy     =   -6.27 kcal/mol
DOCKED: USER        Electrostatic Energy            =   +0.50 kcal/mol
DOCKED: USER    (2) Final Total Internal Energy     =   -0.06 kcal/mol
DOCKED: USER    (3) Torsional Free Energy           =   +0.30 kcal/mol
DOCKED: USER    (4) Unbound System's Energy  [=(2)] =   -0.06 kcal/mol
DOCKED: USER    
DOCKED: USER    
DOCKED: USER    NEWDPF move g2.pdbqt
DOCKED: USER    NEWDPF about 2.362500 -1.333500 0.956700
DOCKED: USER    NEWDPF tran0 -0.237879 -1.940299 -0.830897
DOCKED: USER    NEWDPF quaternion0 -0.852362 -0.147409 -0.415018 0.281974
DOCKED: USER    NEWDPF axisangle0 -0.888412 -0.153644 -0.432570 147.243912
DOCKED: USER    NEWDPF quat0 -0.888412 -0.153644 -0.432570 147.243912
DOCKED: USER    NEWDPF dihe0 70.63 
DOCKED: USER  keepresnum = 1 
DOCKED: USER  
DOCKED: REMARK  1 active torsions:
DOCKED: REMARK  status: ('A' for Active; 'I' for Inactive)
DOCKED: REMARK    1  A    between atoms: C5_5  and  C7_7 
DOCKED: USER                              x       y       z     vdW  Elec       q    Type
DOCKED: USER                           _______ _______ _______ _____ _____    ______ ____
DOCKED: ROOT
DOCKED: ATOM      1  C1  UNL     1      -1.370  -2.026  -0.419 -0.76 -0.01    +0.020 A 
DOCKED: ATOM      2  C2  UNL     1       0.899  -1.811  -1.220 -0.78 -0.01    +0.020 A 
DOCKED: ATOM      3  C3  UNL     1      -1.488  -3.248  -1.081 -0.63 -0.02    +0.025 A 
DOCKED: ATOM      4  C4  UNL     1       0.782  -3.032  -1.882 -0.68 -0.02    +0.025 A 
DOCKED: ATOM      5  C5  UNL     1      -0.177  -1.307  -0.488 -0.85 -0.02    +0.040 A 
DOCKED: ATOM      6  C6  UNL     1      -0.412  -3.751  -1.812 -0.53 -0.03    +0.034 A 
DOCKED: ATOM      7 CL10 UNL     1      -0.558  -5.260  -2.627 -0.55 +0.11    -0.084 Cl
DOCKED: ENDROOT
DOCKED: BRANCH   5   8
DOCKED: ATOM      8  C7  UNL     1      -0.053  -0.018   0.211 -0.96 -0.09    +0.209 C 
DOCKED: ATOM      9  O8  UNL     1      -0.004   1.064  -0.486 -0.33 +0.35    -0.644 OA
DOCKED: ATOM     10  O9  UNL     1       0.002  -0.014   1.497 -0.20 +0.24    -0.644 OA
DOCKED: ENDBRANCH   5   8
DOCKED: TORSDOF 1
DOCKED: TER
DOCKED: ENDMDL
________________________________________________________________________________


	BEGINNING GENETIC ALGORITHM DOCKING 16 of 50
Run: 16 Seed: 337990194 1166034854 [ Run 16 of 50 GA/GALS ]
Beginning LAMARCKIAN GENETIC ALGORITHM (LGA), with a maximum of 2500000 energy evaluations.

Final-Value: -5.799


	FINAL GENETIC ALGORITHM DOCKED STATE
	_______________________________________________


Detailed state:  trans 0.777 -1.938 -0.404 quatxyzw -0.669490 -0.717193 0.188178 0.044793 center 2.362 -1.333 0.957 ntor 1 109.1064
State:	  0.777  -1.938  -0.404  -0.670 -0.718  0.188 174.865    109.11

DOCKED: MODEL       16
DOCKED: USER    Run = 16
DOCKED: USER    DPF = g2_exoOA.dpf
DOCKED: USER  
DOCKED: USER    Estimated Free Energy of Binding    =   -5.44 kcal/mol  [=(1)+(2)+(3)-(4)]
DOCKED: USER    Estimated Inhibition Constant, Ki   =  103.28 uM (micromolar)  [Temperature = 298.15 K]
DOCKED: USER    
DOCKED: USER    (1) Final Intermolecular Energy     =   -5.74 kcal/mol
DOCKED: USER        vdW + Hbond + desolv Energy     =   -6.23 kcal/mol
DOCKED: USER        Electrostatic Energy            =   +0.49 kcal/mol
DOCKED: USER    (2) Final Total Internal Energy     =   -0.06 kcal/mol
DOCKED: USER    (3) Torsional Free Energy           =   +0.30 kcal/mol
DOCKED: USER    (4) Unbound System's Energy  [=(2)] =   -0.06 kcal/mol
DOCKED: USER    
DOCKED: USER    
DOCKED: USER    NEWDPF move g2.pdbqt
DOCKED: USER    NEWDPF about 2.362500 -1.333500 0.956700
DOCKED: USER    NEWDPF tran0 0.777231 -1.938166 -0.404146
DOCKED: USER    NEWDPF quaternion0 -0.669490 -0.717193 0.188178 0.044793
DOCKED: USER    NEWDPF axisangle0 -0.670163 -0.717913 0.188367 174.865420
DOCKED: USER    NEWDPF quat0 -0.670163 -0.717913 0.188367 174.865420
DOCKED: USER    NEWDPF dihe0 109.11 
DOCKED: USER  keepresnum = 1 
DOCKED: USER  
DOCKED: REMARK  1 active torsions:
DOCKED: REMARK  status: ('A' for Active; 'I' for Inactive)
DOCKED: REMARK    1  A    between atoms: C5_5  and  C7_7 
DOCKED: USER                              x       y       z     vdW  Elec       q    Type
DOCKED: USER                           _______ _______ _______ _____ _____    ______ ____
DOCKED: ROOT
DOCKED: ATOM      1  C1  UNL     1       1.316  -2.026   0.673 -0.77 -0.01    +0.020 A 
DOCKED: ATOM      2  C2  UNL     1       0.218  -1.807  -1.467 -0.75 -0.01    +0.020 A 
DOCKED: ATOM      3  C3  UNL     1       1.857  -3.247   0.271 -0.62 -0.02    +0.025 A 
DOCKED: ATOM      4  C4  UNL     1       0.759  -3.028  -1.870 -0.68 -0.02    +0.025 A 
DOCKED: ATOM      5  C5  UNL     1       0.496  -1.306  -0.196 -0.85 -0.02    +0.040 A 
DOCKED: ATOM      6  C6  UNL     1       1.579  -3.748  -1.001 -0.54 -0.03    +0.034 A 
DOCKED: ATOM      7 CL10 UNL     1       2.248  -5.253  -1.497 -0.58 +0.11    -0.084 Cl
DOCKED: ENDROOT
DOCKED: BRANCH   5   8
DOCKED: ATOM      8  C7  UNL     1      -0.074  -0.018   0.229 -0.96 -0.09    +0.209 C 
DOCKED: ATOM      9  O8  UNL     1      -1.001  -0.014   1.123 -0.13 +0.23    -0.644 OA
DOCKED: ATOM     10  O9  UNL     1       0.374   1.065  -0.306 -0.35 +0.35    -0.644 OA
DOCKED: ENDBRANCH   5   8
DOCKED: TORSDOF 1
DOCKED: TER
DOCKED: ENDMDL
________________________________________________________________________________


	BEGINNING GENETIC ALGORITHM DOCKING 17 of 50
Run: 17 Seed: 149394728 395045879 [ Run 17 of 50 GA/GALS ]
Beginning LAMARCKIAN GENETIC ALGORITHM (LGA), with a maximum of 2500000 energy evaluations.

Final-Value: -5.827


	FINAL GENETIC ALGORITHM DOCKED STATE
	_______________________________________________


Detailed state:  trans -0.091 -1.937 -0.862 quatxyzw -0.810428 -0.126993 -0.497195 0.282623 center 2.362 -1.333 0.957 ntor 1 70.7591
State:	 -0.091  -1.937  -0.862  -0.845 -0.132 -0.518 147.166     70.76

DOCKED: MODEL       17
DOCKED: USER    Run = 17
DOCKED: USER    DPF = g2_exoOA.dpf
DOCKED: USER  
DOCKED: USER    Estimated Free Energy of Binding    =   -5.47 kcal/mol  [=(1)+(2)+(3)-(4)]
DOCKED: USER    Estimated Inhibition Constant, Ki   =   98.43 uM (micromolar)  [Temperature = 298.15 K]
DOCKED: USER    
DOCKED: USER    (1) Final Intermolecular Energy     =   -5.76 kcal/mol
DOCKED: USER        vdW + Hbond + desolv Energy     =   -6.26 kcal/mol
DOCKED: USER        Electrostatic Energy            =   +0.49 kcal/mol
DOCKED: USER    (2) Final Total Internal Energy     =   -0.06 kcal/mol
DOCKED: USER    (3) Torsional Free Energy           =   +0.30 kcal/mol
DOCKED: USER    (4) Unbound System's Energy  [=(2)] =   -0.06 kcal/mol
DOCKED: USER    
DOCKED: USER    
DOCKED: USER    NEWDPF move g2.pdbqt
DOCKED: USER    NEWDPF about 2.362500 -1.333500 0.956700
DOCKED: USER    NEWDPF tran0 -0.090728 -1.937439 -0.862277
DOCKED: USER    NEWDPF quaternion0 -0.810428 -0.126993 -0.497195 0.282623
DOCKED: USER    NEWDPF axisangle0 -0.844873 -0.132390 -0.518326 147.166315
DOCKED: USER    NEWDPF quat0 -0.844873 -0.132390 -0.518326 147.166315
DOCKED: USER    NEWDPF dihe0 70.76 
DOCKED: USER  keepresnum = 1 
DOCKED: USER  
DOCKED: REMARK  1 active torsions:
DOCKED: REMARK  status: ('A' for Active; 'I' for Inactive)
DOCKED: REMARK    1  A    between atoms: C5_5  and  C7_7 
DOCKED: USER                              x       y       z     vdW  Elec       q    Type
DOCKED: USER                           _______ _______ _______ _____ _____    ______ ____
DOCKED: ROOT
DOCKED: ATOM      1  C1  UNL     1      -1.277  -2.056  -0.669 -0.76 -0.01    +0.020 A 
DOCKED: ATOM      2  C2  UNL     1       1.095  -1.776  -1.031 -0.76 -0.01    +0.020 A 
DOCKED: ATOM      3  C3  UNL     1      -1.240  -3.267  -1.359 -0.61 -0.02    +0.025 A 
DOCKED: ATOM      4  C4  UNL     1       1.133  -2.987  -1.721 -0.68 -0.02    +0.025 A 
DOCKED: ATOM      5  C5  UNL     1      -0.110  -1.309  -0.506 -0.85 -0.02    +0.040 A 
DOCKED: ATOM      6  C6  UNL     1      -0.035  -3.733  -1.885 -0.54 -0.03    +0.034 A 
DOCKED: ATOM      7 CL10 UNL     1       0.011  -5.229  -2.734 -0.56 +0.11    -0.084 Cl
DOCKED: ENDROOT
DOCKED: BRANCH   5   8
DOCKED: ATOM      8  C7  UNL     1      -0.150  -0.031   0.223 -0.96 -0.09    +0.209 C 
DOCKED: ATOM      9  O8  UNL     1      -0.002   1.064  -0.438 -0.35 +0.35    -0.644 OA
DOCKED: ATOM     10  O9  UNL     1      -0.333  -0.050   1.497 -0.18 +0.23    -0.644 OA
DOCKED: ENDBRANCH   5   8
DOCKED: TORSDOF 1
DOCKED: TER
DOCKED: ENDMDL
________________________________________________________________________________


	BEGINNING GENETIC ALGORITHM DOCKING 18 of 50
Run: 18 Seed: 1283114863 558428119 [ Run 18 of 50 GA/GALS ]
Beginning LAMARCKIAN GENETIC ALGORITHM (LGA), with a maximum of 2500000 energy evaluations.

Final-Value: -5.814


	FINAL GENETIC ALGORITHM DOCKED STATE
	_______________________________________________


Detailed state:  trans -0.047 -1.921 -0.898 quatxyzw -0.815096 -0.143727 -0.496445 0.261731 center 2.362 -1.333 0.957 ntor 1 67.7444
State:	 -0.047  -1.921  -0.898  -0.845 -0.149 -0.514 149.654     67.74

DOCKED: MODEL       18
DOCKED: USER    Run = 18
DOCKED: USER    DPF = g2_exoOA.dpf
DOCKED: USER  
DOCKED: USER    Estimated Free Energy of Binding    =   -5.45 kcal/mol  [=(1)+(2)+(3)-(4)]
DOCKED: USER    Estimated Inhibition Constant, Ki   =  100.70 uM (micromolar)  [Temperature = 298.15 K]
DOCKED: USER    
DOCKED: USER    (1) Final Intermolecular Energy     =   -5.75 kcal/mol
DOCKED: USER        vdW + Hbond + desolv Energy     =   -6.24 kcal/mol
DOCKED: USER        Electrostatic Energy            =   +0.49 kcal/mol
DOCKED: USER    (2) Final Total Internal Energy     =   -0.06 kcal/mol
DOCKED: USER    (3) Torsional Free Energy           =   +0.30 kcal/mol
DOCKED: USER    (4) Unbound System's Energy  [=(2)] =   -0.06 kcal/mol
DOCKED: USER    
DOCKED: USER    
DOCKED: USER    NEWDPF move g2.pdbqt
DOCKED: USER    NEWDPF about 2.362500 -1.333500 0.956700
DOCKED: USER    NEWDPF tran0 -0.046915 -1.920959 -0.897636
DOCKED: USER    NEWDPF quaternion0 -0.815096 -0.143727 -0.496445 0.261731
DOCKED: USER    NEWDPF axisangle0 -0.844536 -0.148918 -0.514376 149.654429
DOCKED: USER    NEWDPF quat0 -0.844536 -0.148918 -0.514376 149.654429
DOCKED: USER    NEWDPF dihe0 67.74 
DOCKED: USER  keepresnum = 1 
DOCKED: USER  
DOCKED: REMARK  1 active torsions:
DOCKED: REMARK  status: ('A' for Active; 'I' for Inactive)
DOCKED: REMARK    1  A    between atoms: C5_5  and  C7_7 
DOCKED: USER                              x       y       z     vdW  Elec       q    Type
DOCKED: USER                           _______ _______ _______ _____ _____    ______ ____
DOCKED: ROOT
DOCKED: ATOM      1  C1  UNL     1      -1.222  -2.098  -0.683 -0.75 -0.01    +0.020 A 
DOCKED: ATOM      2  C2  UNL     1       1.126  -1.701  -1.087 -0.76 -0.01    +0.020 A 
DOCKED: ATOM      3  C3  UNL     1      -1.144  -3.293  -1.397 -0.60 -0.02    +0.025 A 
DOCKED: ATOM      4  C4  UNL     1       1.205  -2.896  -1.802 -0.68 -0.02    +0.025 A 
DOCKED: ATOM      5  C5  UNL     1      -0.088  -1.301  -0.528 -0.85 -0.02    +0.040 A 
DOCKED: ATOM      6  C6  UNL     1       0.070  -3.692  -1.957 -0.55 -0.03    +0.034 A 
DOCKED: ATOM      7 CL10 UNL     1       0.166  -5.168  -2.837 -0.55 +0.11    -0.084 Cl
DOCKED: ENDROOT
DOCKED: BRANCH   5   8
DOCKED: ATOM      8  C7  UNL     1      -0.171  -0.041   0.227 -0.96 -0.09    +0.209 C 
DOCKED: ATOM      9  O8  UNL     1      -0.029   1.072  -0.407 -0.37 +0.35    -0.644 OA
DOCKED: ATOM     10  O9  UNL     1      -0.385  -0.091   1.495 -0.18 +0.23    -0.644 OA
DOCKED: ENDBRANCH   5   8
DOCKED: TORSDOF 1
DOCKED: TER
DOCKED: ENDMDL
________________________________________________________________________________


	BEGINNING GENETIC ALGORITHM DOCKING 19 of 50
Run: 19 Seed: 713215953 436348523 [ Run 19 of 50 GA/GALS ]
Beginning LAMARCKIAN GENETIC ALGORITHM (LGA), with a maximum of 2500000 energy evaluations.

Final-Value: -5.807


	FINAL GENETIC ALGORITHM DOCKED STATE
	_______________________________________________


Detailed state:  trans 0.791 -1.941 -0.395 quatxyzw 0.358251 -0.181887 0.859331 -0.316423 center 2.362 -1.333 0.957 ntor 1 -64.4989
State:	  0.791  -1.941  -0.395   0.378 -0.192  0.906 -143.107    -64.50

DOCKED: MODEL       19
DOCKED: USER    Run = 19
DOCKED: USER    DPF = g2_exoOA.dpf
DOCKED: USER  
DOCKED: USER    Estimated Free Energy of Binding    =   -5.45 kcal/mol  [=(1)+(2)+(3)-(4)]
DOCKED: USER    Estimated Inhibition Constant, Ki   =  101.86 uM (micromolar)  [Temperature = 298.15 K]
DOCKED: USER    
DOCKED: USER    (1) Final Intermolecular Energy     =   -5.74 kcal/mol
DOCKED: USER        vdW + Hbond + desolv Energy     =   -6.24 kcal/mol
DOCKED: USER        Electrostatic Energy            =   +0.49 kcal/mol
DOCKED: USER    (2) Final Total Internal Energy     =   -0.06 kcal/mol
DOCKED: USER    (3) Torsional Free Energy           =   +0.30 kcal/mol
DOCKED: USER    (4) Unbound System's Energy  [=(2)] =   -0.06 kcal/mol
DOCKED: USER    
DOCKED: USER    
DOCKED: USER    NEWDPF move g2.pdbqt
DOCKED: USER    NEWDPF about 2.362500 -1.333500 0.956700
DOCKED: USER    NEWDPF tran0 0.790909 -1.941444 -0.394594
DOCKED: USER    NEWDPF quaternion0 0.358251 -0.181887 0.859331 -0.316423
DOCKED: USER    NEWDPF axisangle0 0.377655 -0.191738 0.905877 -143.106566
DOCKED: USER    NEWDPF quat0 0.377655 -0.191738 0.905877 -143.106566
DOCKED: USER    NEWDPF dihe0 -64.50 
DOCKED: USER  keepresnum = 1 
DOCKED: USER  
DOCKED: REMARK  1 active torsions:
DOCKED: REMARK  status: ('A' for Active; 'I' for Inactive)
DOCKED: REMARK    1  A    between atoms: C5_5  and  C7_7 
DOCKED: USER                              x       y       z     vdW  Elec       q    Type
DOCKED: USER                           _______ _______ _______ _____ _____    ______ ____
DOCKED: ROOT
DOCKED: ATOM      1  C1  UNL     1       0.315  -1.781  -1.493 -0.76 -0.01    +0.020 A 
DOCKED: ATOM      2  C2  UNL     1       1.249  -2.058   0.717 -0.77 -0.01    +0.020 A 
DOCKED: ATOM      3  C3  UNL     1       0.851  -3.010  -1.874 -0.68 -0.02    +0.025 A 
DOCKED: ATOM      4  C4  UNL     1       1.786  -3.288   0.337 -0.62 -0.02    +0.025 A 
DOCKED: ATOM      5  C5  UNL     1       0.514  -1.304  -0.197 -0.85 -0.02    +0.040 A 
DOCKED: ATOM      6  C6  UNL     1       1.586  -3.764  -0.960 -0.54 -0.03    +0.034 A 
DOCKED: ATOM      7 CL10 UNL     1       2.246  -5.282  -1.431 -0.58 +0.11    -0.084 Cl
DOCKED: ENDROOT
DOCKED: BRANCH   5   8
DOCKED: ATOM      8  C7  UNL     1      -0.053  -0.007   0.205 -0.96 -0.09    +0.209 C 
DOCKED: ATOM      9  O8  UNL     1      -0.958   0.017   1.122 -0.15 +0.24    -0.644 OA
DOCKED: ATOM     10  O9  UNL     1       0.374   1.062  -0.372 -0.34 +0.35    -0.644 OA
DOCKED: ENDBRANCH   5   8
DOCKED: TORSDOF 1
DOCKED: TER
DOCKED: ENDMDL
________________________________________________________________________________


	BEGINNING GENETIC ALGORITHM DOCKING 20 of 50
Run: 20 Seed: 1861438329 1405981126 [ Run 20 of 50 GA/GALS ]
Beginning LAMARCKIAN GENETIC ALGORITHM (LGA), with a maximum of 2500000 energy evaluations.

Final-Value: -5.807


	FINAL GENETIC ALGORITHM DOCKED STATE
	_______________________________________________


Detailed state:  trans 0.791 -1.941 -0.391 quatxyzw -0.344540 0.195689 -0.862332 0.315247 center 2.362 -1.333 0.957 ntor 1 -62.5172
State:	  0.791  -1.941  -0.391  -0.363  0.206 -0.909 143.249    -62.52

DOCKED: MODEL       20
DOCKED: USER    Run = 20
DOCKED: USER    DPF = g2_exoOA.dpf
DOCKED: USER  
DOCKED: USER    Estimated Free Energy of Binding    =   -5.45 kcal/mol  [=(1)+(2)+(3)-(4)]
DOCKED: USER    Estimated Inhibition Constant, Ki   =  101.99 uM (micromolar)  [Temperature = 298.15 K]
DOCKED: USER    
DOCKED: USER    (1) Final Intermolecular Energy     =   -5.74 kcal/mol
DOCKED: USER        vdW + Hbond + desolv Energy     =   -6.24 kcal/mol
DOCKED: USER        Electrostatic Energy            =   +0.49 kcal/mol
DOCKED: USER    (2) Final Total Internal Energy     =   -0.06 kcal/mol
DOCKED: USER    (3) Torsional Free Energy           =   +0.30 kcal/mol
DOCKED: USER    (4) Unbound System's Energy  [=(2)] =   -0.06 kcal/mol
DOCKED: USER    
DOCKED: USER    
DOCKED: USER    NEWDPF move g2.pdbqt
DOCKED: USER    NEWDPF about 2.362500 -1.333500 0.956700
DOCKED: USER    NEWDPF tran0 0.791448 -1.941408 -0.390618
DOCKED: USER    NEWDPF quaternion0 -0.344540 0.195689 -0.862332 0.315247
DOCKED: USER    NEWDPF axisangle0 -0.363053 0.206204 -0.908665 143.248501
DOCKED: USER    NEWDPF quat0 -0.363053 0.206204 -0.908665 143.248501
DOCKED: USER    NEWDPF dihe0 -62.52 
DOCKED: USER  keepresnum = 1 
DOCKED: USER  
DOCKED: REMARK  1 active torsions:
DOCKED: REMARK  status: ('A' for Active; 'I' for Inactive)
DOCKED: REMARK    1  A    between atoms: C5_5  and  C7_7 
DOCKED: USER                              x       y       z     vdW  Elec       q    Type
DOCKED: USER                           _______ _______ _______ _____ _____    ______ ____
DOCKED: ROOT
DOCKED: ATOM      1  C1  UNL     1       0.356  -1.759  -1.502 -0.76 -0.01    +0.020 A 
DOCKED: ATOM      2  C2  UNL     1       1.209  -2.080   0.735 -0.76 -0.01    +0.020 A 
DOCKED: ATOM      3  C3  UNL     1       0.891  -2.989  -1.883 -0.68 -0.02    +0.025 A 
DOCKED: ATOM      4  C4  UNL     1       1.745  -3.310   0.355 -0.61 -0.02    +0.025 A 
DOCKED: ATOM      5  C5  UNL     1       0.514  -1.304  -0.193 -0.85 -0.02    +0.040 A 
DOCKED: ATOM      6  C6  UNL     1       1.586  -3.764  -0.955 -0.54 -0.03    +0.034 A 
DOCKED: ATOM      7 CL10 UNL     1       2.246  -5.282  -1.425 -0.58 +0.11    -0.084 Cl
DOCKED: ENDROOT
DOCKED: BRANCH   5   8
DOCKED: ATOM      8  C7  UNL     1      -0.052  -0.007   0.208 -0.96 -0.09    +0.209 C 
DOCKED: ATOM      9  O8  UNL     1      -0.961   0.018   1.121 -0.15 +0.24    -0.644 OA
DOCKED: ATOM     10  O9  UNL     1       0.379   1.062  -0.365 -0.34 +0.35    -0.644 OA
DOCKED: ENDBRANCH   5   8
DOCKED: TORSDOF 1
DOCKED: TER
DOCKED: ENDMDL
________________________________________________________________________________


	BEGINNING GENETIC ALGORITHM DOCKING 21 of 50
Run: 21 Seed: 1615948870 1280721279 [ Run 21 of 50 GA/GALS ]
Beginning LAMARCKIAN GENETIC ALGORITHM (LGA), with a maximum of 2500000 energy evaluations.

Final-Value: -5.830


	FINAL GENETIC ALGORITHM DOCKED STATE
	_______________________________________________


Detailed state:  trans -0.106 -1.939 -0.856 quatxyzw 0.393089 0.663879 -0.548321 0.322630 center 2.362 -1.333 0.957 ntor 1 -105.7558
State:	 -0.106  -1.939  -0.856   0.415  0.701 -0.579 142.356   -105.76

DOCKED: MODEL       21
DOCKED: USER    Run = 21
DOCKED: USER    DPF = g2_exoOA.dpf
DOCKED: USER  
DOCKED: USER    Estimated Free Energy of Binding    =   -5.47 kcal/mol  [=(1)+(2)+(3)-(4)]
DOCKED: USER    Estimated Inhibition Constant, Ki   =   97.97 uM (micromolar)  [Temperature = 298.15 K]
DOCKED: USER    
DOCKED: USER    (1) Final Intermolecular Energy     =   -5.77 kcal/mol
DOCKED: USER        vdW + Hbond + desolv Energy     =   -6.26 kcal/mol
DOCKED: USER        Electrostatic Energy            =   +0.49 kcal/mol
DOCKED: USER    (2) Final Total Internal Energy     =   -0.06 kcal/mol
DOCKED: USER    (3) Torsional Free Energy           =   +0.30 kcal/mol
DOCKED: USER    (4) Unbound System's Energy  [=(2)] =   -0.06 kcal/mol
DOCKED: USER    
DOCKED: USER    
DOCKED: USER    NEWDPF move g2.pdbqt
DOCKED: USER    NEWDPF about 2.362500 -1.333500 0.956700
DOCKED: USER    NEWDPF tran0 -0.105785 -1.938715 -0.856481
DOCKED: USER    NEWDPF quaternion0 0.393089 0.663879 -0.548321 0.322630
DOCKED: USER    NEWDPF axisangle0 0.415296 0.701385 -0.579299 142.355919
DOCKED: USER    NEWDPF quat0 0.415296 0.701385 -0.579299 142.355919
DOCKED: USER    NEWDPF dihe0 -105.76 
DOCKED: USER  keepresnum = 1 
DOCKED: USER  
DOCKED: REMARK  1 active torsions:
DOCKED: REMARK  status: ('A' for Active; 'I' for Inactive)
DOCKED: REMARK    1  A    between atoms: C5_5  and  C7_7 
DOCKED: USER                              x       y       z     vdW  Elec       q    Type
DOCKED: USER                           _______ _______ _______ _____ _____    ______ ____
DOCKED: ROOT
DOCKED: ATOM      1  C1  UNL     1       1.093  -1.823  -0.944 -0.76 -0.01    +0.020 A 
DOCKED: ATOM      2  C2  UNL     1      -1.307  -2.012  -0.744 -0.77 -0.01    +0.020 A 
DOCKED: ATOM      3  C3  UNL     1       1.132  -3.035  -1.631 -0.67 -0.02    +0.025 A 
DOCKED: ATOM      4  C4  UNL     1      -1.269  -3.224  -1.432 -0.62 -0.02    +0.025 A 
DOCKED: ATOM      5  C5  UNL     1      -0.126  -1.311  -0.500 -0.85 -0.02    +0.040 A 
DOCKED: ATOM      6  C6  UNL     1      -0.049  -3.736  -1.876 -0.54 -0.03    +0.034 A 
DOCKED: ATOM      7 CL10 UNL     1      -0.001  -5.231  -2.727 -0.56 +0.11    -0.084 Cl
DOCKED: ENDROOT
DOCKED: BRANCH   5   8
DOCKED: ATOM      8  C7  UNL     1      -0.166  -0.031   0.226 -0.96 -0.09    +0.209 C 
DOCKED: ATOM      9  O8  UNL     1       0.002   1.062  -0.435 -0.36 +0.35    -0.644 OA
DOCKED: ATOM     10  O9  UNL     1      -0.368  -0.045   1.497 -0.18 +0.23    -0.644 OA
DOCKED: ENDBRANCH   5   8
DOCKED: TORSDOF 1
DOCKED: TER
DOCKED: ENDMDL
________________________________________________________________________________


	BEGINNING GENETIC ALGORITHM DOCKING 22 of 50
Run: 22 Seed: 1165210783 751084938 [ Run 22 of 50 GA/GALS ]
Beginning LAMARCKIAN GENETIC ALGORITHM (LGA), with a maximum of 2500000 energy evaluations.

Final-Value: -5.822


	FINAL GENETIC ALGORITHM DOCKED STATE
	_______________________________________________


Detailed state:  trans -0.093 -1.922 -0.874 quatxyzw 0.315463 0.656334 -0.590792 0.347380 center 2.362 -1.333 0.957 ntor 1 63.2415
State:	 -0.093  -1.922  -0.874   0.336  0.700 -0.630 139.346     63.24

DOCKED: MODEL       22
DOCKED: USER    Run = 22
DOCKED: USER    DPF = g2_exoOA.dpf
DOCKED: USER  
DOCKED: USER    Estimated Free Energy of Binding    =   -5.46 kcal/mol  [=(1)+(2)+(3)-(4)]
DOCKED: USER    Estimated Inhibition Constant, Ki   =   99.43 uM (micromolar)  [Temperature = 298.15 K]
DOCKED: USER    
DOCKED: USER    (1) Final Intermolecular Energy     =   -5.76 kcal/mol
DOCKED: USER        vdW + Hbond + desolv Energy     =   -6.25 kcal/mol
DOCKED: USER        Electrostatic Energy            =   +0.49 kcal/mol
DOCKED: USER    (2) Final Total Internal Energy     =   -0.06 kcal/mol
DOCKED: USER    (3) Torsional Free Energy           =   +0.30 kcal/mol
DOCKED: USER    (4) Unbound System's Energy  [=(2)] =   -0.06 kcal/mol
DOCKED: USER    
DOCKED: USER    
DOCKED: USER    NEWDPF move g2.pdbqt
DOCKED: USER    NEWDPF about 2.362500 -1.333500 0.956700
DOCKED: USER    NEWDPF tran0 -0.092906 -1.921722 -0.874426
DOCKED: USER    NEWDPF quaternion0 0.315463 0.656334 -0.590792 0.347380
DOCKED: USER    NEWDPF axisangle0 0.336414 0.699922 -0.630028 139.345656
DOCKED: USER    NEWDPF quat0 0.336414 0.699922 -0.630028 139.345656
DOCKED: USER    NEWDPF dihe0 63.24 
DOCKED: USER  keepresnum = 1 
DOCKED: USER  
DOCKED: REMARK  1 active torsions:
DOCKED: REMARK  status: ('A' for Active; 'I' for Inactive)
DOCKED: REMARK    1  A    between atoms: C5_5  and  C7_7 
DOCKED: USER                              x       y       z     vdW  Elec       q    Type
DOCKED: USER                           _______ _______ _______ _____ _____    ______ ____
DOCKED: ROOT
DOCKED: ATOM      1  C1  UNL     1       1.061  -1.690  -1.145 -0.77 -0.01    +0.020 A 
DOCKED: ATOM      2  C2  UNL     1      -1.249  -2.111  -0.578 -0.75 -0.01    +0.020 A 
DOCKED: ATOM      3  C3  UNL     1       1.109  -2.895  -1.846 -0.70 -0.02    +0.025 A 
DOCKED: ATOM      4  C4  UNL     1      -1.202  -3.316  -1.279 -0.60 -0.02    +0.025 A 
DOCKED: ATOM      5  C5  UNL     1      -0.118  -1.298  -0.511 -0.85 -0.02    +0.040 A 
DOCKED: ATOM      6  C6  UNL     1      -0.023  -3.708  -1.913 -0.54 -0.03    +0.034 A 
DOCKED: ATOM      7 CL10 UNL     1       0.036  -5.193  -2.779 -0.55 +0.11    -0.084 Cl
DOCKED: ENDROOT
DOCKED: BRANCH   5   8
DOCKED: ATOM      8  C7  UNL     1      -0.167  -0.026   0.228 -0.96 -0.09    +0.209 C 
DOCKED: ATOM      9  O8  UNL     1      -0.381  -0.054   1.498 -0.18 +0.23    -0.644 OA
DOCKED: ATOM     10  O9  UNL     1       0.005   1.074  -0.419 -0.36 +0.35    -0.644 OA
DOCKED: ENDBRANCH   5   8
DOCKED: TORSDOF 1
DOCKED: TER
DOCKED: ENDMDL
________________________________________________________________________________


	BEGINNING GENETIC ALGORITHM DOCKING 23 of 50
Run: 23 Seed: 1610496696 631140595 [ Run 23 of 50 GA/GALS ]
Beginning LAMARCKIAN GENETIC ALGORITHM (LGA), with a maximum of 2500000 energy evaluations.

Final-Value: -5.839


	FINAL GENETIC ALGORITHM DOCKED STATE
	_______________________________________________


Detailed state:  trans -0.299 -1.932 -0.830 quatxyzw 0.344681 0.615918 -0.586168 0.397804 center 2.362 -1.333 0.957 ntor 1 73.5107
State:	 -0.299  -1.932  -0.830   0.376  0.671 -0.639 133.118     73.51

DOCKED: MODEL       23
DOCKED: USER    Run = 23
DOCKED: USER    DPF = g2_exoOA.dpf
DOCKED: USER  
DOCKED: USER    Estimated Free Energy of Binding    =   -5.48 kcal/mol  [=(1)+(2)+(3)-(4)]
DOCKED: USER    Estimated Inhibition Constant, Ki   =   96.59 uM (micromolar)  [Temperature = 298.15 K]
DOCKED: USER    
DOCKED: USER    (1) Final Intermolecular Energy     =   -5.78 kcal/mol
DOCKED: USER        vdW + Hbond + desolv Energy     =   -6.27 kcal/mol
DOCKED: USER        Electrostatic Energy            =   +0.50 kcal/mol
DOCKED: USER    (2) Final Total Internal Energy     =   -0.06 kcal/mol
DOCKED: USER    (3) Torsional Free Energy           =   +0.30 kcal/mol
DOCKED: USER    (4) Unbound System's Energy  [=(2)] =   -0.06 kcal/mol
DOCKED: USER    
DOCKED: USER    
DOCKED: USER    NEWDPF move g2.pdbqt
DOCKED: USER    NEWDPF about 2.362500 -1.333500 0.956700
DOCKED: USER    NEWDPF tran0 -0.298945 -1.931816 -0.830125
DOCKED: USER    NEWDPF quaternion0 0.344681 0.615918 -0.586168 0.397804
DOCKED: USER    NEWDPF axisangle0 0.375686 0.671321 -0.638895 133.118105
DOCKED: USER    NEWDPF quat0 0.375686 0.671321 -0.638895 133.118105
DOCKED: USER    NEWDPF dihe0 73.51 
DOCKED: USER  keepresnum = 1 
DOCKED: USER  
DOCKED: REMARK  1 active torsions:
DOCKED: REMARK  status: ('A' for Active; 'I' for Inactive)
DOCKED: REMARK    1  A    between atoms: C5_5  and  C7_7 
DOCKED: USER                              x       y       z     vdW  Elec       q    Type
DOCKED: USER                           _______ _______ _______ _____ _____    ______ ____
DOCKED: ROOT
DOCKED: ATOM      1  C1  UNL     1       0.857  -1.856  -1.171 -0.78 -0.01    +0.020 A 
DOCKED: ATOM      2  C2  UNL     1      -1.450  -1.965  -0.465 -0.78 -0.01    +0.020 A 
DOCKED: ATOM      3  C3  UNL     1       0.712  -3.075  -1.833 -0.67 -0.02    +0.025 A 
DOCKED: ATOM      4  C4  UNL     1      -1.596  -3.184  -1.126 -0.65 -0.02    +0.025 A 
DOCKED: ATOM      5  C5  UNL     1      -0.224  -1.300  -0.487 -0.85 -0.02    +0.040 A 
DOCKED: ATOM      6  C6  UNL     1      -0.514  -3.739  -1.810 -0.53 -0.03    +0.034 A 
DOCKED: ATOM      7 CL10 UNL     1      -0.693  -5.243  -2.628 -0.54 +0.11    -0.084 Cl
DOCKED: ENDROOT
DOCKED: BRANCH   5   8
DOCKED: ATOM      8  C7  UNL     1      -0.070  -0.014   0.210 -0.96 -0.09    +0.209 C 
DOCKED: ATOM      9  O8  UNL     1      -0.011  -0.008   1.497 -0.20 +0.24    -0.644 OA
DOCKED: ATOM     10  O9  UNL     1       0.001   1.065  -0.489 -0.32 +0.35    -0.644 OA
DOCKED: ENDBRANCH   5   8
DOCKED: TORSDOF 1
DOCKED: TER
DOCKED: ENDMDL
________________________________________________________________________________


	BEGINNING GENETIC ALGORITHM DOCKING 24 of 50
Run: 24 Seed: 979217468 597391266 [ Run 24 of 50 GA/GALS ]
Beginning LAMARCKIAN GENETIC ALGORITHM (LGA), with a maximum of 2500000 energy evaluations.

Final-Value: -5.829


	FINAL GENETIC ALGORITHM DOCKED STATE
	_______________________________________________


Detailed state:  trans -0.289 -1.933 -0.826 quatxyzw -0.835281 -0.144584 -0.447309 0.285159 center 2.362 -1.333 0.957 ntor 1 64.2443
State:	 -0.289  -1.933  -0.826  -0.871 -0.151 -0.467 146.863     64.24

DOCKED: MODEL       24
DOCKED: USER    Run = 24
DOCKED: USER    DPF = g2_exoOA.dpf
DOCKED: USER  
DOCKED: USER    Estimated Free Energy of Binding    =   -5.47 kcal/mol  [=(1)+(2)+(3)-(4)]
DOCKED: USER    Estimated Inhibition Constant, Ki   =   98.26 uM (micromolar)  [Temperature = 298.15 K]
DOCKED: USER    
DOCKED: USER    (1) Final Intermolecular Energy     =   -5.77 kcal/mol
DOCKED: USER        vdW + Hbond + desolv Energy     =   -6.26 kcal/mol
DOCKED: USER        Electrostatic Energy            =   +0.49 kcal/mol
DOCKED: USER    (2) Final Total Internal Energy     =   -0.06 kcal/mol
DOCKED: USER    (3) Torsional Free Energy           =   +0.30 kcal/mol
DOCKED: USER    (4) Unbound System's Energy  [=(2)] =   -0.06 kcal/mol
DOCKED: USER    
DOCKED: USER    
DOCKED: USER    NEWDPF move g2.pdbqt
DOCKED: USER    NEWDPF about 2.362500 -1.333500 0.956700
DOCKED: USER    NEWDPF tran0 -0.288695 -1.932534 -0.825548
DOCKED: USER    NEWDPF quaternion0 -0.835281 -0.144584 -0.447309 0.285159
DOCKED: USER    NEWDPF axisangle0 -0.871464 -0.150847 -0.466686 146.863284
DOCKED: USER    NEWDPF quat0 -0.871464 -0.150847 -0.466686 146.863284
DOCKED: USER    NEWDPF dihe0 64.24 
DOCKED: USER  keepresnum = 1 
DOCKED: USER  
DOCKED: REMARK  1 active torsions:
DOCKED: REMARK  status: ('A' for Active; 'I' for Inactive)
DOCKED: REMARK    1  A    between atoms: C5_5  and  C7_7 
DOCKED: USER                              x       y       z     vdW  Elec       q    Type
DOCKED: USER                           _______ _______ _______ _____ _____    ______ ____
DOCKED: ROOT
DOCKED: ATOM      1  C1  UNL     1      -1.446  -2.035  -0.496 -0.77 -0.01    +0.020 A 
DOCKED: ATOM      2  C2  UNL     1       0.871  -1.786  -1.133 -0.78 -0.01    +0.020 A 
DOCKED: ATOM      3  C3  UNL     1      -1.497  -3.260  -1.159 -0.63 -0.02    +0.025 A 
DOCKED: ATOM      4  C4  UNL     1       0.820  -3.011  -1.797 -0.67 -0.02    +0.025 A 
DOCKED: ATOM      5  C5  UNL     1      -0.262  -1.297  -0.482 -0.85 -0.02    +0.040 A 
DOCKED: ATOM      6  C6  UNL     1      -0.364  -3.749  -1.810 -0.53 -0.03    +0.034 A 
DOCKED: ATOM      7 CL10 UNL     1      -0.427  -5.261  -2.628 -0.56 +0.11    -0.084 Cl
DOCKED: ENDROOT
DOCKED: BRANCH   5   8
DOCKED: ATOM      8  C7  UNL     1      -0.209  -0.005   0.220 -0.96 -0.09    +0.209 C 
DOCKED: ATOM      9  O8  UNL     1      -0.002   1.065  -0.467 -0.34 +0.35    -0.644 OA
DOCKED: ATOM     10  O9  UNL     1      -0.372   0.014   1.497 -0.16 +0.23    -0.644 OA
DOCKED: ENDBRANCH   5   8
DOCKED: TORSDOF 1
DOCKED: TER
DOCKED: ENDMDL
________________________________________________________________________________


	BEGINNING GENETIC ALGORITHM DOCKING 25 of 50
Run: 25 Seed: 1671578000 84414055 [ Run 25 of 50 GA/GALS ]
Beginning LAMARCKIAN GENETIC ALGORITHM (LGA), with a maximum of 2500000 energy evaluations.

Final-Value: -5.831


	FINAL GENETIC ALGORITHM DOCKED STATE
	_______________________________________________


Detailed state:  trans -0.279 -1.931 -0.831 quatxyzw -0.356291 -0.621283 0.580954 -0.386726 center 2.362 -1.333 0.957 ntor 1 74.2338
State:	 -0.279  -1.931  -0.831  -0.386 -0.674  0.630 -134.498     74.23

DOCKED: MODEL       25
DOCKED: USER    Run = 25
DOCKED: USER    DPF = g2_exoOA.dpf
DOCKED: USER  
DOCKED: USER    Estimated Free Energy of Binding    =   -5.47 kcal/mol  [=(1)+(2)+(3)-(4)]
DOCKED: USER    Estimated Inhibition Constant, Ki   =   97.74 uM (micromolar)  [Temperature = 298.15 K]
DOCKED: USER    
DOCKED: USER    (1) Final Intermolecular Energy     =   -5.77 kcal/mol
DOCKED: USER        vdW + Hbond + desolv Energy     =   -6.27 kcal/mol
DOCKED: USER        Electrostatic Energy            =   +0.50 kcal/mol
DOCKED: USER    (2) Final Total Internal Energy     =   -0.06 kcal/mol
DOCKED: USER    (3) Torsional Free Energy           =   +0.30 kcal/mol
DOCKED: USER    (4) Unbound System's Energy  [=(2)] =   -0.06 kcal/mol
DOCKED: USER    
DOCKED: USER    
DOCKED: USER    NEWDPF move g2.pdbqt
DOCKED: USER    NEWDPF about 2.362500 -1.333500 0.956700
DOCKED: USER    NEWDPF tran0 -0.279111 -1.931373 -0.830717
DOCKED: USER    NEWDPF quaternion0 -0.356291 -0.621283 0.580954 -0.386726
DOCKED: USER    NEWDPF axisangle0 -0.386351 -0.673700 0.629969 -134.498173
DOCKED: USER    NEWDPF quat0 -0.386351 -0.673700 0.629969 -134.498173
DOCKED: USER    NEWDPF dihe0 74.23 
DOCKED: USER  keepresnum = 1 
DOCKED: USER  
DOCKED: REMARK  1 active torsions:
DOCKED: REMARK  status: ('A' for Active; 'I' for Inactive)
DOCKED: REMARK    1  A    between atoms: C5_5  and  C7_7 
DOCKED: USER                              x       y       z     vdW  Elec       q    Type
DOCKED: USER                           _______ _______ _______ _____ _____    ______ ____
DOCKED: ROOT
DOCKED: ATOM      1  C1  UNL     1       0.888  -1.859  -1.132 -0.78 -0.01    +0.020 A 
DOCKED: ATOM      2  C2  UNL     1      -1.442  -1.961  -0.506 -0.78 -0.01    +0.020 A 
DOCKED: ATOM      3  C3  UNL     1       0.764  -3.080  -1.792 -0.66 -0.02    +0.025 A 
DOCKED: ATOM      4  C4  UNL     1      -1.567  -3.182  -1.166 -0.64 -0.02    +0.025 A 
DOCKED: ATOM      5  C5  UNL     1      -0.215  -1.299  -0.488 -0.85 -0.02    +0.040 A 
DOCKED: ATOM      6  C6  UNL     1      -0.463  -3.742  -1.810 -0.53 -0.03    +0.034 A 
DOCKED: ATOM      7 CL10 UNL     1      -0.616  -5.249  -2.627 -0.55 +0.11    -0.084 Cl
DOCKED: ENDROOT
DOCKED: BRANCH   5   8
DOCKED: ATOM      8  C7  UNL     1      -0.084  -0.009   0.209 -0.96 -0.09    +0.209 C 
DOCKED: ATOM      9  O8  UNL     1      -0.056   0.000   1.497 -0.19 +0.24    -0.644 OA
DOCKED: ATOM     10  O9  UNL     1      -0.000   1.068  -0.491 -0.32 +0.35    -0.644 OA
DOCKED: ENDBRANCH   5   8
DOCKED: TORSDOF 1
DOCKED: TER
DOCKED: ENDMDL
________________________________________________________________________________


	BEGINNING GENETIC ALGORITHM DOCKING 26 of 50
Run: 26 Seed: 2131744172 1381048773 [ Run 26 of 50 GA/GALS ]
Beginning LAMARCKIAN GENETIC ALGORITHM (LGA), with a maximum of 2500000 energy evaluations.

Final-Value: -5.814


	FINAL GENETIC ALGORITHM DOCKED STATE
	_______________________________________________


Detailed state:  trans -0.296 -1.943 -0.824 quatxyzw -0.344189 -0.619714 0.586150 -0.392322 center 2.362 -1.333 0.957 ntor 1 -100.3448
State:	 -0.296  -1.943  -0.824  -0.374 -0.674  0.637 -133.802   -100.34

DOCKED: MODEL       26
DOCKED: USER    Run = 26
DOCKED: USER    DPF = g2_exoOA.dpf
DOCKED: USER  
DOCKED: USER    Estimated Free Energy of Binding    =   -5.45 kcal/mol  [=(1)+(2)+(3)-(4)]
DOCKED: USER    Estimated Inhibition Constant, Ki   =  100.63 uM (micromolar)  [Temperature = 298.15 K]
DOCKED: USER    
DOCKED: USER    (1) Final Intermolecular Energy     =   -5.75 kcal/mol
DOCKED: USER        vdW + Hbond + desolv Energy     =   -6.25 kcal/mol
DOCKED: USER        Electrostatic Energy            =   +0.50 kcal/mol
DOCKED: USER    (2) Final Total Internal Energy     =   -0.06 kcal/mol
DOCKED: USER    (3) Torsional Free Energy           =   +0.30 kcal/mol
DOCKED: USER    (4) Unbound System's Energy  [=(2)] =   -0.06 kcal/mol
DOCKED: USER    
DOCKED: USER    
DOCKED: USER    NEWDPF move g2.pdbqt
DOCKED: USER    NEWDPF about 2.362500 -1.333500 0.956700
DOCKED: USER    NEWDPF tran0 -0.296433 -1.942566 -0.824254
DOCKED: USER    NEWDPF quaternion0 -0.344189 -0.619714 0.586150 -0.392322
DOCKED: USER    NEWDPF axisangle0 -0.374188 -0.673728 0.637239 -133.801927
DOCKED: USER    NEWDPF quat0 -0.374188 -0.673728 0.637239 -133.801927
DOCKED: USER    NEWDPF dihe0 -100.34 
DOCKED: USER  keepresnum = 1 
DOCKED: USER  
DOCKED: REMARK  1 active torsions:
DOCKED: REMARK  status: ('A' for Active; 'I' for Inactive)
DOCKED: REMARK    1  A    between atoms: C5_5  and  C7_7 
DOCKED: USER                              x       y       z     vdW  Elec       q    Type
DOCKED: USER                           _______ _______ _______ _____ _____    ______ ____
DOCKED: ROOT
DOCKED: ATOM      1  C1  UNL     1       0.862  -1.856  -1.155 -0.78 -0.01    +0.020 A 
DOCKED: ATOM      2  C2  UNL     1      -1.451  -1.987  -0.469 -0.77 -0.01    +0.020 A 
DOCKED: ATOM      3  C3  UNL     1       0.735  -3.075  -1.819 -0.67 -0.02    +0.025 A 
DOCKED: ATOM      4  C4  UNL     1      -1.579  -3.207  -1.133 -0.64 -0.02    +0.025 A 
DOCKED: ATOM      5  C5  UNL     1      -0.231  -1.311  -0.480 -0.85 -0.02    +0.040 A 
DOCKED: ATOM      6  C6  UNL     1      -0.485  -3.751  -1.808 -0.53 -0.03    +0.034 A 
DOCKED: ATOM      7 CL10 UNL     1      -0.642  -5.255  -2.629 -0.54 +0.11    -0.084 Cl
DOCKED: ENDROOT
DOCKED: BRANCH   5   8
DOCKED: ATOM      8  C7  UNL     1      -0.096  -0.023   0.220 -0.96 -0.09    +0.209 C 
DOCKED: ATOM      9  O8  UNL     1      -0.150   1.065  -0.467 -0.31 +0.35    -0.644 OA
DOCKED: ATOM     10  O9  UNL     1       0.071  -0.026   1.497 -0.19 +0.23    -0.644 OA
DOCKED: ENDBRANCH   5   8
DOCKED: TORSDOF 1
DOCKED: TER
DOCKED: ENDMDL
________________________________________________________________________________


	BEGINNING GENETIC ALGORITHM DOCKING 27 of 50
Run: 27 Seed: 104334953 1881745207 [ Run 27 of 50 GA/GALS ]
Beginning LAMARCKIAN GENETIC ALGORITHM (LGA), with a maximum of 2500000 energy evaluations.

Final-Value: -5.836


	FINAL GENETIC ALGORITHM DOCKED STATE
	_______________________________________________


Detailed state:  trans -0.304 -1.931 -0.829 quatxyzw 0.341712 0.614064 -0.587668 0.401004 center 2.362 -1.333 0.957 ntor 1 72.9870
State:	 -0.304  -1.931  -0.829   0.373  0.670 -0.642 132.718     72.99

DOCKED: MODEL       27
DOCKED: USER    Run = 27
DOCKED: USER    DPF = g2_exoOA.dpf
DOCKED: USER  
DOCKED: USER    Estimated Free Energy of Binding    =   -5.47 kcal/mol  [=(1)+(2)+(3)-(4)]
DOCKED: USER    Estimated Inhibition Constant, Ki   =   97.02 uM (micromolar)  [Temperature = 298.15 K]
DOCKED: USER    
DOCKED: USER    (1) Final Intermolecular Energy     =   -5.77 kcal/mol
DOCKED: USER        vdW + Hbond + desolv Energy     =   -6.27 kcal/mol
DOCKED: USER        Electrostatic Energy            =   +0.50 kcal/mol
DOCKED: USER    (2) Final Total Internal Energy     =   -0.06 kcal/mol
DOCKED: USER    (3) Torsional Free Energy           =   +0.30 kcal/mol
DOCKED: USER    (4) Unbound System's Energy  [=(2)] =   -0.06 kcal/mol
DOCKED: USER    
DOCKED: USER    
DOCKED: USER    NEWDPF move g2.pdbqt
DOCKED: USER    NEWDPF about 2.362500 -1.333500 0.956700
DOCKED: USER    NEWDPF tran0 -0.303863 -1.930636 -0.829123
DOCKED: USER    NEWDPF quaternion0 0.341712 0.614064 -0.587668 0.401004
DOCKED: USER    NEWDPF axisangle0 0.373018 0.670320 -0.641506 132.718045
DOCKED: USER    NEWDPF quat0 0.373018 0.670320 -0.641506 132.718045
DOCKED: USER    NEWDPF dihe0 72.99 
DOCKED: USER  keepresnum = 1 
DOCKED: USER  
DOCKED: REMARK  1 active torsions:
DOCKED: REMARK  status: ('A' for Active; 'I' for Inactive)
DOCKED: REMARK    1  A    between atoms: C5_5  and  C7_7 
DOCKED: USER                              x       y       z     vdW  Elec       q    Type
DOCKED: USER                           _______ _______ _______ _____ _____    ______ ____
DOCKED: ROOT
DOCKED: ATOM      1  C1  UNL     1       0.849  -1.855  -1.182 -0.78 -0.01    +0.020 A 
DOCKED: ATOM      2  C2  UNL     1      -1.451  -1.963  -0.452 -0.78 -0.01    +0.020 A 
DOCKED: ATOM      3  C3  UNL     1       0.697  -3.073  -1.842 -0.67 -0.02    +0.025 A 
DOCKED: ATOM      4  C4  UNL     1      -1.604  -3.182  -1.112 -0.65 -0.02    +0.025 A 
DOCKED: ATOM      5  C5  UNL     1      -0.225  -1.299  -0.486 -0.85 -0.02    +0.040 A 
DOCKED: ATOM      6  C6  UNL     1      -0.529  -3.737  -1.808 -0.53 -0.03    +0.034 A 
DOCKED: ATOM      7 CL10 UNL     1      -0.716  -5.240  -2.625 -0.54 +0.11    -0.084 Cl
DOCKED: ENDROOT
DOCKED: BRANCH   5   8
DOCKED: ATOM      8  C7  UNL     1      -0.065  -0.013   0.210 -0.96 -0.09    +0.209 C 
DOCKED: ATOM      9  O8  UNL     1      -0.003  -0.007   1.496 -0.20 +0.24    -0.644 OA
DOCKED: ATOM     10  O9  UNL     1       0.010   1.065  -0.490 -0.32 +0.35    -0.644 OA
DOCKED: ENDBRANCH   5   8
DOCKED: TORSDOF 1
DOCKED: TER
DOCKED: ENDMDL
________________________________________________________________________________


	BEGINNING GENETIC ALGORITHM DOCKING 28 of 50
Run: 28 Seed: 455400243 1182044017 [ Run 28 of 50 GA/GALS ]
Beginning LAMARCKIAN GENETIC ALGORITHM (LGA), with a maximum of 2500000 energy evaluations.

Final-Value: -5.823


	FINAL GENETIC ALGORITHM DOCKED STATE
	_______________________________________________


Detailed state:  trans -0.327 -1.926 -0.826 quatxyzw -0.305070 -0.622220 0.607768 -0.387806 center 2.362 -1.333 0.957 ntor 1 60.1184
State:	 -0.327  -1.926  -0.826  -0.331 -0.675  0.659 -134.364     60.12

DOCKED: MODEL       28
DOCKED: USER    Run = 28
DOCKED: USER    DPF = g2_exoOA.dpf
DOCKED: USER  
DOCKED: USER    Estimated Free Energy of Binding    =   -5.46 kcal/mol  [=(1)+(2)+(3)-(4)]
DOCKED: USER    Estimated Inhibition Constant, Ki   =   99.33 uM (micromolar)  [Temperature = 298.15 K]
DOCKED: USER    
DOCKED: USER    (1) Final Intermolecular Energy     =   -5.76 kcal/mol
DOCKED: USER        vdW + Hbond + desolv Energy     =   -6.26 kcal/mol
DOCKED: USER        Electrostatic Energy            =   +0.50 kcal/mol
DOCKED: USER    (2) Final Total Internal Energy     =   -0.06 kcal/mol
DOCKED: USER    (3) Torsional Free Energy           =   +0.30 kcal/mol
DOCKED: USER    (4) Unbound System's Energy  [=(2)] =   -0.06 kcal/mol
DOCKED: USER    
DOCKED: USER    
DOCKED: USER    NEWDPF move g2.pdbqt
DOCKED: USER    NEWDPF about 2.362500 -1.333500 0.956700
DOCKED: USER    NEWDPF tran0 -0.326790 -1.925794 -0.825540
DOCKED: USER    NEWDPF quaternion0 -0.305070 -0.622220 0.607768 -0.387806
DOCKED: USER    NEWDPF axisangle0 -0.330972 -0.675048 0.659369 -134.363914
DOCKED: USER    NEWDPF quat0 -0.330972 -0.675048 0.659369 -134.363914
DOCKED: USER    NEWDPF dihe0 60.12 
DOCKED: USER  keepresnum = 1 
DOCKED: USER  
DOCKED: REMARK  1 active torsions:
DOCKED: REMARK  status: ('A' for Active; 'I' for Inactive)
DOCKED: REMARK    1  A    between atoms: C5_5  and  C7_7 
DOCKED: USER                              x       y       z     vdW  Elec       q    Type
DOCKED: USER                           _______ _______ _______ _____ _____    ______ ____
DOCKED: ROOT
DOCKED: ATOM      1  C1  UNL     1       0.803  -1.754  -1.217 -0.79 -0.01    +0.020 A 
DOCKED: ATOM      2  C2  UNL     1      -1.454  -2.054  -0.410 -0.77 -0.01    +0.020 A 
DOCKED: ATOM      3  C3  UNL     1       0.729  -2.979  -1.879 -0.68 -0.02    +0.025 A 
DOCKED: ATOM      4  C4  UNL     1      -1.529  -3.279  -1.073 -0.63 -0.02    +0.025 A 
DOCKED: ATOM      5  C5  UNL     1      -0.288  -1.292  -0.482 -0.85 -0.02    +0.040 A 
DOCKED: ATOM      6  C6  UNL     1      -0.437  -3.741  -1.808 -0.53 -0.03    +0.034 A 
DOCKED: ATOM      7 CL10 UNL     1      -0.528  -5.251  -2.628 -0.56 +0.11    -0.084 Cl
DOCKED: ENDROOT
DOCKED: BRANCH   5   8
DOCKED: ATOM      8  C7  UNL     1      -0.210   0.001   0.217 -0.96 -0.09    +0.209 C 
DOCKED: ATOM      9  O8  UNL     1      -0.358   0.025   1.497 -0.16 +0.23    -0.644 OA
DOCKED: ATOM     10  O9  UNL     1       0.004   1.067  -0.473 -0.33 +0.35    -0.644 OA
DOCKED: ENDBRANCH   5   8
DOCKED: TORSDOF 1
DOCKED: TER
DOCKED: ENDMDL
________________________________________________________________________________


	BEGINNING GENETIC ALGORITHM DOCKING 29 of 50
Run: 29 Seed: 305734661 622596783 [ Run 29 of 50 GA/GALS ]
Beginning LAMARCKIAN GENETIC ALGORITHM (LGA), with a maximum of 2500000 energy evaluations.

Final-Value: -5.823


	FINAL GENETIC ALGORITHM DOCKED STATE
	_______________________________________________


Detailed state:  trans -0.310 -1.928 -0.828 quatxyzw 0.336687 0.625697 -0.591695 0.380844 center 2.362 -1.333 0.957 ntor 1 -113.7299
State:	 -0.310  -1.928  -0.828   0.364  0.677 -0.640 135.228   -113.73

DOCKED: MODEL       29
DOCKED: USER    Run = 29
DOCKED: USER    DPF = g2_exoOA.dpf
DOCKED: USER  
DOCKED: USER    Estimated Free Energy of Binding    =   -5.46 kcal/mol  [=(1)+(2)+(3)-(4)]
DOCKED: USER    Estimated Inhibition Constant, Ki   =   99.12 uM (micromolar)  [Temperature = 298.15 K]
DOCKED: USER    
DOCKED: USER    (1) Final Intermolecular Energy     =   -5.76 kcal/mol
DOCKED: USER        vdW + Hbond + desolv Energy     =   -6.26 kcal/mol
DOCKED: USER        Electrostatic Energy            =   +0.50 kcal/mol
DOCKED: USER    (2) Final Total Internal Energy     =   -0.06 kcal/mol
DOCKED: USER    (3) Torsional Free Energy           =   +0.30 kcal/mol
DOCKED: USER    (4) Unbound System's Energy  [=(2)] =   -0.06 kcal/mol
DOCKED: USER    
DOCKED: USER    
DOCKED: USER    NEWDPF move g2.pdbqt
DOCKED: USER    NEWDPF about 2.362500 -1.333500 0.956700
DOCKED: USER    NEWDPF tran0 -0.310060 -1.928233 -0.828000
DOCKED: USER    NEWDPF quaternion0 0.336687 0.625697 -0.591695 0.380844
DOCKED: USER    NEWDPF axisangle0 0.364128 0.676693 -0.639919 135.228008
DOCKED: USER    NEWDPF quat0 0.364128 0.676693 -0.639919 135.228008
DOCKED: USER    NEWDPF dihe0 -113.73 
DOCKED: USER  keepresnum = 1 
DOCKED: USER  
DOCKED: REMARK  1 active torsions:
DOCKED: REMARK  status: ('A' for Active; 'I' for Inactive)
DOCKED: REMARK    1  A    between atoms: C5_5  and  C7_7 
DOCKED: USER                              x       y       z     vdW  Elec       q    Type
DOCKED: USER                           _______ _______ _______ _____ _____    ______ ____
DOCKED: ROOT
DOCKED: ATOM      1  C1  UNL     1       0.847  -1.806  -1.152 -0.78 -0.01    +0.020 A 
DOCKED: ATOM      2  C2  UNL     1      -1.464  -2.008  -0.480 -0.77 -0.01    +0.020 A 
DOCKED: ATOM      3  C3  UNL     1       0.762  -3.030  -1.814 -0.67 -0.02    +0.025 A 
DOCKED: ATOM      4  C4  UNL     1      -1.550  -3.232  -1.142 -0.64 -0.02    +0.025 A 
DOCKED: ATOM      5  C5  UNL     1      -0.266  -1.294  -0.484 -0.85 -0.02    +0.040 A 
DOCKED: ATOM      6  C6  UNL     1      -0.436  -3.743  -1.809 -0.53 -0.03    +0.034 A 
DOCKED: ATOM      7 CL10 UNL     1      -0.541  -5.253  -2.628 -0.55 +0.11    -0.084 Cl
DOCKED: ENDROOT
DOCKED: BRANCH   5   8
DOCKED: ATOM      8  C7  UNL     1      -0.176  -0.002   0.214 -0.96 -0.09    +0.209 C 
DOCKED: ATOM      9  O8  UNL     1       0.003   1.068  -0.482 -0.33 +0.35    -0.644 OA
DOCKED: ATOM     10  O9  UNL     1      -0.280   0.018   1.497 -0.17 +0.23    -0.644 OA
DOCKED: ENDBRANCH   5   8
DOCKED: TORSDOF 1
DOCKED: TER
DOCKED: ENDMDL
________________________________________________________________________________


	BEGINNING GENETIC ALGORITHM DOCKING 30 of 50
Run: 30 Seed: 1604229743 1526291162 [ Run 30 of 50 GA/GALS ]
Beginning LAMARCKIAN GENETIC ALGORITHM (LGA), with a maximum of 2500000 energy evaluations.

Final-Value: -5.832


	FINAL GENETIC ALGORITHM DOCKED STATE
	_______________________________________________


Detailed state:  trans -0.318 -1.933 -0.830 quatxyzw -0.338453 -0.615874 0.589763 -0.397905 center 2.362 -1.333 0.957 ntor 1 -108.8937
State:	 -0.318  -1.933  -0.830  -0.369 -0.671  0.643 -133.105   -108.89

DOCKED: MODEL       30
DOCKED: USER    Run = 30
DOCKED: USER    DPF = g2_exoOA.dpf
DOCKED: USER  
DOCKED: USER    Estimated Free Energy of Binding    =   -5.47 kcal/mol  [=(1)+(2)+(3)-(4)]
DOCKED: USER    Estimated Inhibition Constant, Ki   =   97.76 uM (micromolar)  [Temperature = 298.15 K]
DOCKED: USER    
DOCKED: USER    (1) Final Intermolecular Energy     =   -5.77 kcal/mol
DOCKED: USER        vdW + Hbond + desolv Energy     =   -6.27 kcal/mol
DOCKED: USER        Electrostatic Energy            =   +0.50 kcal/mol
DOCKED: USER    (2) Final Total Internal Energy     =   -0.06 kcal/mol
DOCKED: USER    (3) Torsional Free Energy           =   +0.30 kcal/mol
DOCKED: USER    (4) Unbound System's Energy  [=(2)] =   -0.06 kcal/mol
DOCKED: USER    
DOCKED: USER    
DOCKED: USER    NEWDPF move g2.pdbqt
DOCKED: USER    NEWDPF about 2.362500 -1.333500 0.956700
DOCKED: USER    NEWDPF tran0 -0.318046 -1.932935 -0.830372
DOCKED: USER    NEWDPF quaternion0 -0.338453 -0.615874 0.589763 -0.397905
DOCKED: USER    NEWDPF axisangle0 -0.368916 -0.671306 0.642845 -133.105441
DOCKED: USER    NEWDPF quat0 -0.368916 -0.671306 0.642845 -133.105441
DOCKED: USER    NEWDPF dihe0 -108.89 
DOCKED: USER  keepresnum = 1 
DOCKED: USER  
DOCKED: REMARK  1 active torsions:
DOCKED: REMARK  status: ('A' for Active; 'I' for Inactive)
DOCKED: REMARK    1  A    between atoms: C5_5  and  C7_7 
DOCKED: USER                              x       y       z     vdW  Elec       q    Type
DOCKED: USER                           _______ _______ _______ _____ _____    ______ ____
DOCKED: ROOT
DOCKED: ATOM      1  C1  UNL     1       0.834  -1.845  -1.183 -0.78 -0.01    +0.020 A 
DOCKED: ATOM      2  C2  UNL     1      -1.465  -1.978  -0.453 -0.78 -0.01    +0.020 A 
DOCKED: ATOM      3  C3  UNL     1       0.695  -3.065  -1.843 -0.67 -0.02    +0.025 A 
DOCKED: ATOM      4  C4  UNL     1      -1.605  -3.198  -1.114 -0.65 -0.02    +0.025 A 
DOCKED: ATOM      5  C5  UNL     1      -0.246  -1.301  -0.488 -0.85 -0.02    +0.040 A 
DOCKED: ATOM      6  C6  UNL     1      -0.524  -3.742  -1.809 -0.53 -0.03    +0.034 A 
DOCKED: ATOM      7 CL10 UNL     1      -0.696  -5.247  -2.626 -0.54 +0.11    -0.084 Cl
DOCKED: ENDROOT
DOCKED: BRANCH   5   8
DOCKED: ATOM      8  C7  UNL     1      -0.099  -0.013   0.209 -0.96 -0.09    +0.209 C 
DOCKED: ATOM      9  O8  UNL     1       0.000   1.063  -0.492 -0.32 +0.35    -0.644 OA
DOCKED: ATOM     10  O9  UNL     1      -0.075  -0.003   1.496 -0.19 +0.24    -0.644 OA
DOCKED: ENDBRANCH   5   8
DOCKED: TORSDOF 1
DOCKED: TER
DOCKED: ENDMDL
________________________________________________________________________________


	BEGINNING GENETIC ALGORITHM DOCKING 31 of 50
Run: 31 Seed: 739255879 1336840207 [ Run 31 of 50 GA/GALS ]
Beginning LAMARCKIAN GENETIC ALGORITHM (LGA), with a maximum of 2500000 energy evaluations.

Final-Value: -5.837


	FINAL GENETIC ALGORITHM DOCKED STATE
	_______________________________________________


Detailed state:  trans -0.250 -1.937 -0.830 quatxyzw 0.350785 0.620865 -0.583820 0.388113 center 2.362 -1.333 0.957 ntor 1 74.8977
State:	 -0.250  -1.937  -0.830   0.381  0.674 -0.633 134.326     74.90

DOCKED: MODEL       31
DOCKED: USER    Run = 31
DOCKED: USER    DPF = g2_exoOA.dpf
DOCKED: USER  
DOCKED: USER    Estimated Free Energy of Binding    =   -5.48 kcal/mol  [=(1)+(2)+(3)-(4)]
DOCKED: USER    Estimated Inhibition Constant, Ki   =   96.83 uM (micromolar)  [Temperature = 298.15 K]
DOCKED: USER    
DOCKED: USER    (1) Final Intermolecular Energy     =   -5.77 kcal/mol
DOCKED: USER        vdW + Hbond + desolv Energy     =   -6.27 kcal/mol
DOCKED: USER        Electrostatic Energy            =   +0.50 kcal/mol
DOCKED: USER    (2) Final Total Internal Energy     =   -0.06 kcal/mol
DOCKED: USER    (3) Torsional Free Energy           =   +0.30 kcal/mol
DOCKED: USER    (4) Unbound System's Energy  [=(2)] =   -0.06 kcal/mol
DOCKED: USER    
DOCKED: USER    
DOCKED: USER    NEWDPF move g2.pdbqt
DOCKED: USER    NEWDPF about 2.362500 -1.333500 0.956700
DOCKED: USER    NEWDPF tran0 -0.250108 -1.936928 -0.830400
DOCKED: USER    NEWDPF quaternion0 0.350785 0.620865 -0.583820 0.388113
DOCKED: USER    NEWDPF axisangle0 0.380621 0.673673 -0.633477 134.325765
DOCKED: USER    NEWDPF quat0 0.380621 0.673673 -0.633477 134.325765
DOCKED: USER    NEWDPF dihe0 74.90 
DOCKED: USER  keepresnum = 1 
DOCKED: USER  
DOCKED: REMARK  1 active torsions:
DOCKED: REMARK  status: ('A' for Active; 'I' for Inactive)
DOCKED: REMARK    1  A    between atoms: C5_5  and  C7_7 
DOCKED: USER                              x       y       z     vdW  Elec       q    Type
DOCKED: USER                           _______ _______ _______ _____ _____    ______ ____
DOCKED: ROOT
DOCKED: ATOM      1  C1  UNL     1       0.914  -1.856  -1.143 -0.78 -0.01    +0.020 A 
DOCKED: ATOM      2  C2  UNL     1      -1.410  -1.975  -0.493 -0.77 -0.01    +0.020 A 
DOCKED: ATOM      3  C3  UNL     1       0.791  -3.077  -1.804 -0.67 -0.02    +0.025 A 
DOCKED: ATOM      4  C4  UNL     1      -1.533  -3.197  -1.154 -0.64 -0.02    +0.025 A 
DOCKED: ATOM      5  C5  UNL     1      -0.187  -1.304  -0.487 -0.85 -0.02    +0.040 A 
DOCKED: ATOM      6  C6  UNL     1      -0.432  -3.748  -1.810 -0.53 -0.03    +0.034 A 
DOCKED: ATOM      7 CL10 UNL     1      -0.582  -5.255  -2.628 -0.55 +0.11    -0.084 Cl
DOCKED: ENDROOT
DOCKED: BRANCH   5   8
DOCKED: ATOM      8  C7  UNL     1      -0.057  -0.015   0.209 -0.96 -0.09    +0.209 C 
DOCKED: ATOM      9  O8  UNL     1      -0.003  -0.007   1.496 -0.20 +0.24    -0.644 OA
DOCKED: ATOM     10  O9  UNL     1      -0.002   1.065  -0.490 -0.32 +0.35    -0.644 OA
DOCKED: ENDBRANCH   5   8
DOCKED: TORSDOF 1
DOCKED: TER
DOCKED: ENDMDL
________________________________________________________________________________


	BEGINNING GENETIC ALGORITHM DOCKING 32 of 50
Run: 32 Seed: 619272045 871515254 [ Run 32 of 50 GA/GALS ]
Beginning LAMARCKIAN GENETIC ALGORITHM (LGA), with a maximum of 2500000 energy evaluations.

Final-Value: -5.828


	FINAL GENETIC ALGORITHM DOCKED STATE
	_______________________________________________


Detailed state:  trans -0.106 -1.925 -0.874 quatxyzw -0.802364 -0.109934 -0.512191 0.285985 center 2.362 -1.333 0.957 ntor 1 -108.6442
State:	 -0.106  -1.925  -0.874  -0.837 -0.115 -0.535 146.765   -108.64

DOCKED: MODEL       32
DOCKED: USER    Run = 32
DOCKED: USER    DPF = g2_exoOA.dpf
DOCKED: USER  
DOCKED: USER    Estimated Free Energy of Binding    =   -5.47 kcal/mol  [=(1)+(2)+(3)-(4)]
DOCKED: USER    Estimated Inhibition Constant, Ki   =   98.43 uM (micromolar)  [Temperature = 298.15 K]
DOCKED: USER    
DOCKED: USER    (1) Final Intermolecular Energy     =   -5.76 kcal/mol
DOCKED: USER        vdW + Hbond + desolv Energy     =   -6.26 kcal/mol
DOCKED: USER        Electrostatic Energy            =   +0.49 kcal/mol
DOCKED: USER    (2) Final Total Internal Energy     =   -0.06 kcal/mol
DOCKED: USER    (3) Torsional Free Energy           =   +0.30 kcal/mol
DOCKED: USER    (4) Unbound System's Energy  [=(2)] =   -0.06 kcal/mol
DOCKED: USER    
DOCKED: USER    
DOCKED: USER    NEWDPF move g2.pdbqt
DOCKED: USER    NEWDPF about 2.362500 -1.333500 0.956700
DOCKED: USER    NEWDPF tran0 -0.106491 -1.924848 -0.873892
DOCKED: USER    NEWDPF quaternion0 -0.802364 -0.109934 -0.512191 0.285985
DOCKED: USER    NEWDPF axisangle0 -0.837336 -0.114726 -0.534516 146.764545
DOCKED: USER    NEWDPF quat0 -0.837336 -0.114726 -0.534516 146.764545
DOCKED: USER    NEWDPF dihe0 -108.64 
DOCKED: USER  keepresnum = 1 
DOCKED: USER  
DOCKED: REMARK  1 active torsions:
DOCKED: REMARK  status: ('A' for Active; 'I' for Inactive)
DOCKED: REMARK    1  A    between atoms: C5_5  and  C7_7 
DOCKED: USER                              x       y       z     vdW  Elec       q    Type
DOCKED: USER                           _______ _______ _______ _____ _____    ______ ____
DOCKED: ROOT
DOCKED: ATOM      1  C1  UNL     1      -1.302  -2.021  -0.733 -0.77 -0.01    +0.020 A 
DOCKED: ATOM      2  C2  UNL     1       1.088  -1.786  -0.991 -0.76 -0.01    +0.020 A 
DOCKED: ATOM      3  C3  UNL     1      -1.260  -3.225  -1.434 -0.62 -0.02    +0.025 A 
DOCKED: ATOM      4  C4  UNL     1       1.131  -2.991  -1.691 -0.68 -0.02    +0.025 A 
DOCKED: ATOM      5  C5  UNL     1      -0.128  -1.300  -0.511 -0.85 -0.02    +0.040 A 
DOCKED: ATOM      6  C6  UNL     1      -0.043  -3.711  -1.913 -0.54 -0.03    +0.034 A 
DOCKED: ATOM      7 CL10 UNL     1       0.008  -5.198  -2.776 -0.55 +0.11    -0.084 Cl
DOCKED: ENDROOT
DOCKED: BRANCH   5   8
DOCKED: ATOM      8  C7  UNL     1      -0.174  -0.029   0.229 -0.96 -0.09    +0.209 C 
DOCKED: ATOM      9  O8  UNL     1      -0.399  -0.057   1.497 -0.17 +0.23    -0.644 OA
DOCKED: ATOM     10  O9  UNL     1       0.014   1.070  -0.415 -0.36 +0.35    -0.644 OA
DOCKED: ENDBRANCH   5   8
DOCKED: TORSDOF 1
DOCKED: TER
DOCKED: ENDMDL
________________________________________________________________________________


	BEGINNING GENETIC ALGORITHM DOCKING 33 of 50
Run: 33 Seed: 78835011 1809819777 [ Run 33 of 50 GA/GALS ]
Beginning LAMARCKIAN GENETIC ALGORITHM (LGA), with a maximum of 2500000 energy evaluations.

Final-Value: -5.824


	FINAL GENETIC ALGORITHM DOCKED STATE
	_______________________________________________


Detailed state:  trans -0.282 -1.937 -0.829 quatxyzw 0.379718 0.623306 -0.568114 0.380198 center 2.362 -1.333 0.957 ntor 1 80.1911
State:	 -0.282  -1.937  -0.829   0.411  0.674 -0.614 135.308     80.19

DOCKED: MODEL       33
DOCKED: USER    Run = 33
DOCKED: USER    DPF = g2_exoOA.dpf
DOCKED: USER  
DOCKED: USER    Estimated Free Energy of Binding    =   -5.46 kcal/mol  [=(1)+(2)+(3)-(4)]
DOCKED: USER    Estimated Inhibition Constant, Ki   =   98.97 uM (micromolar)  [Temperature = 298.15 K]
DOCKED: USER    
DOCKED: USER    (1) Final Intermolecular Energy     =   -5.76 kcal/mol
DOCKED: USER        vdW + Hbond + desolv Energy     =   -6.26 kcal/mol
DOCKED: USER        Electrostatic Energy            =   +0.50 kcal/mol
DOCKED: USER    (2) Final Total Internal Energy     =   -0.06 kcal/mol
DOCKED: USER    (3) Torsional Free Energy           =   +0.30 kcal/mol
DOCKED: USER    (4) Unbound System's Energy  [=(2)] =   -0.06 kcal/mol
DOCKED: USER    
DOCKED: USER    
DOCKED: USER    NEWDPF move g2.pdbqt
DOCKED: USER    NEWDPF about 2.362500 -1.333500 0.956700
DOCKED: USER    NEWDPF tran0 -0.282317 -1.937470 -0.829303
DOCKED: USER    NEWDPF quaternion0 0.379718 0.623306 -0.568114 0.380198
DOCKED: USER    NEWDPF axisangle0 0.410548 0.673914 -0.614240 135.308047
DOCKED: USER    NEWDPF quat0 0.410548 0.673914 -0.614240 135.308047
DOCKED: USER    NEWDPF dihe0 80.19 
DOCKED: USER  keepresnum = 1 
DOCKED: USER  
DOCKED: REMARK  1 active torsions:
DOCKED: REMARK  status: ('A' for Active; 'I' for Inactive)
DOCKED: REMARK    1  A    between atoms: C5_5  and  C7_7 
DOCKED: USER                              x       y       z     vdW  Elec       q    Type
DOCKED: USER                           _______ _______ _______ _____ _____    ______ ____
DOCKED: ROOT
DOCKED: ATOM      1  C1  UNL     1       0.899  -1.902  -1.076 -0.77 -0.01    +0.020 A 
DOCKED: ATOM      2  C2  UNL     1      -1.460  -1.930  -0.558 -0.78 -0.01    +0.020 A 
DOCKED: ATOM      3  C3  UNL     1       0.769  -3.122  -1.737 -0.66 -0.02    +0.025 A 
DOCKED: ATOM      4  C4  UNL     1      -1.591  -3.151  -1.219 -0.65 -0.02    +0.025 A 
DOCKED: ATOM      5  C5  UNL     1      -0.215  -1.305  -0.486 -0.85 -0.02    +0.040 A 
DOCKED: ATOM      6  C6  UNL     1      -0.476  -3.747  -1.809 -0.53 -0.03    +0.034 A 
DOCKED: ATOM      7 CL10 UNL     1      -0.636  -5.253  -2.627 -0.55 +0.11    -0.084 Cl
DOCKED: ENDROOT
DOCKED: BRANCH   5   8
DOCKED: ATOM      8  C7  UNL     1      -0.077  -0.017   0.211 -0.96 -0.09    +0.209 C 
DOCKED: ATOM      9  O8  UNL     1       0.009  -0.012   1.496 -0.20 +0.24    -0.644 OA
DOCKED: ATOM     10  O9  UNL     1      -0.046   1.065  -0.487 -0.32 +0.35    -0.644 OA
DOCKED: ENDBRANCH   5   8
DOCKED: TORSDOF 1
DOCKED: TER
DOCKED: ENDMDL
________________________________________________________________________________


	BEGINNING GENETIC ALGORITHM DOCKING 34 of 50
Run: 34 Seed: 1398935241 187628532 [ Run 34 of 50 GA/GALS ]
Beginning LAMARCKIAN GENETIC ALGORITHM (LGA), with a maximum of 2500000 energy evaluations.

Final-Value: -5.829


	FINAL GENETIC ALGORITHM DOCKED STATE
	_______________________________________________


Detailed state:  trans -0.200 -1.945 -0.830 quatxyzw -0.361368 -0.627782 0.579009 -0.374235 center 2.362 -1.333 0.957 ntor 1 76.6073
State:	 -0.200  -1.945  -0.830  -0.390 -0.677  0.624 -136.046     76.61

DOCKED: MODEL       34
DOCKED: USER    Run = 34
DOCKED: USER    DPF = g2_exoOA.dpf
DOCKED: USER  
DOCKED: USER    Estimated Free Energy of Binding    =   -5.47 kcal/mol  [=(1)+(2)+(3)-(4)]
DOCKED: USER    Estimated Inhibition Constant, Ki   =   98.19 uM (micromolar)  [Temperature = 298.15 K]
DOCKED: USER    
DOCKED: USER    (1) Final Intermolecular Energy     =   -5.77 kcal/mol
DOCKED: USER        vdW + Hbond + desolv Energy     =   -6.26 kcal/mol
DOCKED: USER        Electrostatic Energy            =   +0.49 kcal/mol
DOCKED: USER    (2) Final Total Internal Energy     =   -0.06 kcal/mol
DOCKED: USER    (3) Torsional Free Energy           =   +0.30 kcal/mol
DOCKED: USER    (4) Unbound System's Energy  [=(2)] =   -0.06 kcal/mol
DOCKED: USER    
DOCKED: USER    
DOCKED: USER    NEWDPF move g2.pdbqt
DOCKED: USER    NEWDPF about 2.362500 -1.333500 0.956700
DOCKED: USER    NEWDPF tran0 -0.199722 -1.945199 -0.830080
DOCKED: USER    NEWDPF quaternion0 -0.361368 -0.627782 0.579009 -0.374235
DOCKED: USER    NEWDPF axisangle0 -0.389684 -0.676975 0.624381 -136.045942
DOCKED: USER    NEWDPF quat0 -0.389684 -0.676975 0.624381 -136.045942
DOCKED: USER    NEWDPF dihe0 76.61 
DOCKED: USER  keepresnum = 1 
DOCKED: USER  
DOCKED: REMARK  1 active torsions:
DOCKED: REMARK  status: ('A' for Active; 'I' for Inactive)
DOCKED: REMARK    1  A    between atoms: C5_5  and  C7_7 
DOCKED: USER                              x       y       z     vdW  Elec       q    Type
DOCKED: USER                           _______ _______ _______ _____ _____    ______ ____
DOCKED: ROOT
DOCKED: ATOM      1  C1  UNL     1       0.975  -1.861  -1.099 -0.77 -0.01    +0.020 A 
DOCKED: ATOM      2  C2  UNL     1      -1.371  -1.987  -0.538 -0.77 -0.01    +0.020 A 
DOCKED: ATOM      3  C3  UNL     1       0.883  -3.085  -1.759 -0.67 -0.02    +0.025 A 
DOCKED: ATOM      4  C4  UNL     1      -1.464  -3.212  -1.198 -0.63 -0.02    +0.025 A 
DOCKED: ATOM      5  C5  UNL     1      -0.152  -1.311  -0.487 -0.85 -0.02    +0.040 A 
DOCKED: ATOM      6  C6  UNL     1      -0.336  -3.761  -1.809 -0.53 -0.03    +0.034 A 
DOCKED: ATOM      7 CL10 UNL     1      -0.449  -5.271  -2.625 -0.56 +0.11    -0.084 Cl
DOCKED: ENDROOT
DOCKED: BRANCH   5   8
DOCKED: ATOM      8  C7  UNL     1      -0.055  -0.018   0.209 -0.96 -0.09    +0.209 C 
DOCKED: ATOM      9  O8  UNL     1      -0.016  -0.008   1.496 -0.20 +0.24    -0.644 OA
DOCKED: ATOM     10  O9  UNL     1      -0.011   1.061  -0.492 -0.32 +0.35    -0.644 OA
DOCKED: ENDBRANCH   5   8
DOCKED: TORSDOF 1
DOCKED: TER
DOCKED: ENDMDL
________________________________________________________________________________


	BEGINNING GENETIC ALGORITHM DOCKING 35 of 50
Run: 35 Seed: 837635389 1313454777 [ Run 35 of 50 GA/GALS ]
Beginning LAMARCKIAN GENETIC ALGORITHM (LGA), with a maximum of 2500000 energy evaluations.

Final-Value: -5.824


	FINAL GENETIC ALGORITHM DOCKED STATE
	_______________________________________________


Detailed state:  trans -0.061 -1.924 -0.897 quatxyzw -0.817299 -0.141020 -0.492416 0.263934 center 2.362 -1.333 0.957 ntor 1 -112.7810
State:	 -0.061  -1.924  -0.897  -0.847 -0.146 -0.511 149.393   -112.78

DOCKED: MODEL       35
DOCKED: USER    Run = 35
DOCKED: USER    DPF = g2_exoOA.dpf
DOCKED: USER  
DOCKED: USER    Estimated Free Energy of Binding    =   -5.46 kcal/mol  [=(1)+(2)+(3)-(4)]
DOCKED: USER    Estimated Inhibition Constant, Ki   =   99.05 uM (micromolar)  [Temperature = 298.15 K]
DOCKED: USER    
DOCKED: USER    (1) Final Intermolecular Energy     =   -5.76 kcal/mol
DOCKED: USER        vdW + Hbond + desolv Energy     =   -6.26 kcal/mol
DOCKED: USER        Electrostatic Energy            =   +0.49 kcal/mol
DOCKED: USER    (2) Final Total Internal Energy     =   -0.06 kcal/mol
DOCKED: USER    (3) Torsional Free Energy           =   +0.30 kcal/mol
DOCKED: USER    (4) Unbound System's Energy  [=(2)] =   -0.06 kcal/mol
DOCKED: USER    
DOCKED: USER    
DOCKED: USER    NEWDPF move g2.pdbqt
DOCKED: USER    NEWDPF about 2.362500 -1.333500 0.956700
DOCKED: USER    NEWDPF tran0 -0.060699 -1.923986 -0.896617
DOCKED: USER    NEWDPF quaternion0 -0.817299 -0.141020 -0.492416 0.263934
DOCKED: USER    NEWDPF axisangle0 -0.847346 -0.146204 -0.510519 149.392742
DOCKED: USER    NEWDPF quat0 -0.847346 -0.146204 -0.510519 149.392742
DOCKED: USER    NEWDPF dihe0 -112.78 
DOCKED: USER  keepresnum = 1 
DOCKED: USER  
DOCKED: REMARK  1 active torsions:
DOCKED: REMARK  status: ('A' for Active; 'I' for Inactive)
DOCKED: REMARK    1  A    between atoms: C5_5  and  C7_7 
DOCKED: USER                              x       y       z     vdW  Elec       q    Type
DOCKED: USER                           _______ _______ _______ _____ _____    ______ ____
DOCKED: ROOT
DOCKED: ATOM      1  C1  UNL     1      -1.236  -2.090  -0.674 -0.75 -0.01    +0.020 A 
DOCKED: ATOM      2  C2  UNL     1       1.113  -1.716  -1.094 -0.76 -0.01    +0.020 A 
DOCKED: ATOM      3  C3  UNL     1      -1.174  -3.286  -1.388 -0.60 -0.02    +0.025 A 
DOCKED: ATOM      4  C4  UNL     1       1.176  -2.912  -1.808 -0.69 -0.02    +0.025 A 
DOCKED: ATOM      5  C5  UNL     1      -0.093  -1.304  -0.527 -0.85 -0.02    +0.040 A 
DOCKED: ATOM      6  C6  UNL     1       0.032  -3.697  -1.955 -0.55 -0.03    +0.034 A 
DOCKED: ATOM      7 CL10 UNL     1       0.109  -5.174  -2.834 -0.54 +0.11    -0.084 Cl
DOCKED: ENDROOT
DOCKED: BRANCH   5   8
DOCKED: ATOM      8  C7  UNL     1      -0.160  -0.042   0.227 -0.96 -0.09    +0.209 C 
DOCKED: ATOM      9  O8  UNL     1      -0.375  -0.088   1.496 -0.19 +0.23    -0.644 OA
DOCKED: ATOM     10  O9  UNL     1      -0.000   1.068  -0.407 -0.37 +0.35    -0.644 OA
DOCKED: ENDBRANCH   5   8
DOCKED: TORSDOF 1
DOCKED: TER
DOCKED: ENDMDL
________________________________________________________________________________


	BEGINNING GENETIC ALGORITHM DOCKING 36 of 50
Run: 36 Seed: 1399698349 2038182979 [ Run 36 of 50 GA/GALS ]
Beginning LAMARCKIAN GENETIC ALGORITHM (LGA), with a maximum of 2500000 energy evaluations.

Final-Value: -5.836


	FINAL GENETIC ALGORITHM DOCKED STATE
	_______________________________________________


Detailed state:  trans -0.274 -1.933 -0.832 quatxyzw 0.835917 0.110177 0.442956 -0.304783 center 2.362 -1.333 0.957 ntor 1 -103.4095
State:	 -0.274  -1.933  -0.832   0.878  0.116  0.465 -144.510   -103.41

DOCKED: MODEL       36
DOCKED: USER    Run = 36
DOCKED: USER    DPF = g2_exoOA.dpf
DOCKED: USER  
DOCKED: USER    Estimated Free Energy of Binding    =   -5.48 kcal/mol  [=(1)+(2)+(3)-(4)]
DOCKED: USER    Estimated Inhibition Constant, Ki   =   96.97 uM (micromolar)  [Temperature = 298.15 K]
DOCKED: USER    
DOCKED: USER    (1) Final Intermolecular Energy     =   -5.77 kcal/mol
DOCKED: USER        vdW + Hbond + desolv Energy     =   -6.27 kcal/mol
DOCKED: USER        Electrostatic Energy            =   +0.50 kcal/mol
DOCKED: USER    (2) Final Total Internal Energy     =   -0.06 kcal/mol
DOCKED: USER    (3) Torsional Free Energy           =   +0.30 kcal/mol
DOCKED: USER    (4) Unbound System's Energy  [=(2)] =   -0.06 kcal/mol
DOCKED: USER    
DOCKED: USER    
DOCKED: USER    NEWDPF move g2.pdbqt
DOCKED: USER    NEWDPF about 2.362500 -1.333500 0.956700
DOCKED: USER    NEWDPF tran0 -0.274110 -1.933032 -0.832071
DOCKED: USER    NEWDPF quaternion0 0.835917 0.110177 0.442956 -0.304783
DOCKED: USER    NEWDPF axisangle0 0.877676 0.115681 0.465084 -144.509759
DOCKED: USER    NEWDPF quat0 0.877676 0.115681 0.465084 -144.509759
DOCKED: USER    NEWDPF dihe0 -103.41 
DOCKED: USER  keepresnum = 1 
DOCKED: USER  
DOCKED: REMARK  1 active torsions:
DOCKED: REMARK  status: ('A' for Active; 'I' for Inactive)
DOCKED: REMARK    1  A    between atoms: C5_5  and  C7_7 
DOCKED: USER                              x       y       z     vdW  Elec       q    Type
DOCKED: USER                           _______ _______ _______ _____ _____    ______ ____
DOCKED: ROOT
DOCKED: ATOM      1  C1  UNL     1      -1.441  -1.945  -0.522 -0.78 -0.01    +0.020 A 
DOCKED: ATOM      2  C2  UNL     1       0.898  -1.878  -1.119 -0.78 -0.01    +0.020 A 
DOCKED: ATOM      3  C3  UNL     1      -1.576  -3.164  -1.184 -0.65 -0.02    +0.025 A 
DOCKED: ATOM      4  C4  UNL     1       0.765  -3.098  -1.782 -0.66 -0.02    +0.025 A 
DOCKED: ATOM      5  C5  UNL     1      -0.204  -1.301  -0.490 -0.85 -0.02    +0.040 A 
DOCKED: ATOM      6  C6  UNL     1      -0.473  -3.741  -1.814 -0.53 -0.03    +0.034 A 
DOCKED: ATOM      7 CL10 UNL     1      -0.639  -5.247  -2.629 -0.54 +0.11    -0.084 Cl
DOCKED: ENDROOT
DOCKED: BRANCH   5   8
DOCKED: ATOM      8  C7  UNL     1      -0.063  -0.014   0.210 -0.96 -0.09    +0.209 C 
DOCKED: ATOM      9  O8  UNL     1      -0.005  -0.010   1.497 -0.20 +0.24    -0.644 OA
DOCKED: ATOM     10  O9  UNL     1      -0.001   1.067  -0.487 -0.32 +0.35    -0.644 OA
DOCKED: ENDBRANCH   5   8
DOCKED: TORSDOF 1
DOCKED: TER
DOCKED: ENDMDL
________________________________________________________________________________


	BEGINNING GENETIC ALGORITHM DOCKING 37 of 50
Run: 37 Seed: 61309046 1325752916 [ Run 37 of 50 GA/GALS ]
Beginning LAMARCKIAN GENETIC ALGORITHM (LGA), with a maximum of 2500000 energy evaluations.

Final-Value: -5.832


	FINAL GENETIC ALGORITHM DOCKED STATE
	_______________________________________________


Detailed state:  trans -0.086 -1.934 -0.868 quatxyzw 0.794050 0.101460 0.523239 -0.292252 center 2.362 -1.333 0.957 ntor 1 74.3438
State:	 -0.086  -1.934  -0.868   0.830  0.106  0.547 -146.014     74.34

DOCKED: MODEL       37
DOCKED: USER    Run = 37
DOCKED: USER    DPF = g2_exoOA.dpf
DOCKED: USER  
DOCKED: USER    Estimated Free Energy of Binding    =   -5.47 kcal/mol  [=(1)+(2)+(3)-(4)]
DOCKED: USER    Estimated Inhibition Constant, Ki   =   97.61 uM (micromolar)  [Temperature = 298.15 K]
DOCKED: USER    
DOCKED: USER    (1) Final Intermolecular Energy     =   -5.77 kcal/mol
DOCKED: USER        vdW + Hbond + desolv Energy     =   -6.26 kcal/mol
DOCKED: USER        Electrostatic Energy            =   +0.49 kcal/mol
DOCKED: USER    (2) Final Total Internal Energy     =   -0.06 kcal/mol
DOCKED: USER    (3) Torsional Free Energy           =   +0.30 kcal/mol
DOCKED: USER    (4) Unbound System's Energy  [=(2)] =   -0.06 kcal/mol
DOCKED: USER    
DOCKED: USER    
DOCKED: USER    NEWDPF move g2.pdbqt
DOCKED: USER    NEWDPF about 2.362500 -1.333500 0.956700
DOCKED: USER    NEWDPF tran0 -0.085957 -1.934420 -0.867704
DOCKED: USER    NEWDPF quaternion0 0.794050 0.101460 0.523239 -0.292252
DOCKED: USER    NEWDPF axisangle0 0.830300 0.106091 0.547126 -146.014400
DOCKED: USER    NEWDPF quat0 0.830300 0.106091 0.547126 -146.014400
DOCKED: USER    NEWDPF dihe0 74.34 
DOCKED: USER  keepresnum = 1 
DOCKED: USER  
DOCKED: REMARK  1 active torsions:
DOCKED: REMARK  status: ('A' for Active; 'I' for Inactive)
DOCKED: REMARK    1  A    between atoms: C5_5  and  C7_7 
DOCKED: USER                              x       y       z     vdW  Elec       q    Type
DOCKED: USER                           _______ _______ _______ _____ _____    ______ ____
DOCKED: ROOT
DOCKED: ATOM      1  C1  UNL     1      -1.287  -2.015  -0.766 -0.77 -0.01    +0.020 A 
DOCKED: ATOM      2  C2  UNL     1       1.113  -1.810  -0.946 -0.76 -0.01    +0.020 A 
DOCKED: ATOM      3  C3  UNL     1      -1.236  -3.223  -1.460 -0.61 -0.02    +0.025 A 
DOCKED: ATOM      4  C4  UNL     1       1.165  -3.018  -1.641 -0.67 -0.02    +0.025 A 
DOCKED: ATOM      5  C5  UNL     1      -0.112  -1.308  -0.508 -0.85 -0.02    +0.040 A 
DOCKED: ATOM      6  C6  UNL     1      -0.010  -3.725  -1.898 -0.54 -0.03    +0.034 A 
DOCKED: ATOM      7 CL10 UNL     1       0.051  -5.217  -2.754 -0.56 +0.11    -0.084 Cl
DOCKED: ENDROOT
DOCKED: BRANCH   5   8
DOCKED: ATOM      8  C7  UNL     1      -0.166  -0.034   0.226 -0.96 -0.09    +0.209 C 
DOCKED: ATOM      9  O8  UNL     1      -0.003   1.065  -0.426 -0.36 +0.35    -0.644 OA
DOCKED: ATOM     10  O9  UNL     1      -0.376  -0.059   1.496 -0.18 +0.23    -0.644 OA
DOCKED: ENDBRANCH   5   8
DOCKED: TORSDOF 1
DOCKED: TER
DOCKED: ENDMDL
________________________________________________________________________________


	BEGINNING GENETIC ALGORITHM DOCKING 38 of 50
Run: 38 Seed: 1246715515 1851368969 [ Run 38 of 50 GA/GALS ]
Beginning LAMARCKIAN GENETIC ALGORITHM (LGA), with a maximum of 2500000 energy evaluations.

Final-Value: -5.823


	FINAL GENETIC ALGORITHM DOCKED STATE
	_______________________________________________


Detailed state:  trans -0.082 -1.947 -0.832 quatxyzw -0.796721 -0.085553 -0.506214 0.318846 center 2.362 -1.333 0.957 ntor 1 -94.4927
State:	 -0.082  -1.947  -0.832  -0.841 -0.090 -0.534 142.814    -94.49

DOCKED: MODEL       38
DOCKED: USER    Run = 38
DOCKED: USER    DPF = g2_exoOA.dpf
DOCKED: USER  
DOCKED: USER    Estimated Free Energy of Binding    =   -5.46 kcal/mol  [=(1)+(2)+(3)-(4)]
DOCKED: USER    Estimated Inhibition Constant, Ki   =   99.17 uM (micromolar)  [Temperature = 298.15 K]
DOCKED: USER    
DOCKED: USER    (1) Final Intermolecular Energy     =   -5.76 kcal/mol
DOCKED: USER        vdW + Hbond + desolv Energy     =   -6.25 kcal/mol
DOCKED: USER        Electrostatic Energy            =   +0.49 kcal/mol
DOCKED: USER    (2) Final Total Internal Energy     =   -0.06 kcal/mol
DOCKED: USER    (3) Torsional Free Energy           =   +0.30 kcal/mol
DOCKED: USER    (4) Unbound System's Energy  [=(2)] =   -0.06 kcal/mol
DOCKED: USER    
DOCKED: USER    
DOCKED: USER    NEWDPF move g2.pdbqt
DOCKED: USER    NEWDPF about 2.362500 -1.333500 0.956700
DOCKED: USER    NEWDPF tran0 -0.081676 -1.947441 -0.831735
DOCKED: USER    NEWDPF quaternion0 -0.796721 -0.085553 -0.506214 0.318846
DOCKED: USER    NEWDPF axisangle0 -0.840595 -0.090264 -0.534090 142.813689
DOCKED: USER    NEWDPF quat0 -0.840595 -0.090264 -0.534090 142.813689
DOCKED: USER    NEWDPF dihe0 -94.49 
DOCKED: USER  keepresnum = 1 
DOCKED: USER  
DOCKED: REMARK  1 active torsions:
DOCKED: REMARK  status: ('A' for Active; 'I' for Inactive)
DOCKED: REMARK    1  A    between atoms: C5_5  and  C7_7 
DOCKED: USER                              x       y       z     vdW  Elec       q    Type
DOCKED: USER                           _______ _______ _______ _____ _____    ______ ____
DOCKED: ROOT
DOCKED: ATOM      1  C1  UNL     1      -1.283  -1.949  -0.710 -0.78 -0.01    +0.020 A 
DOCKED: ATOM      2  C2  UNL     1       1.122  -1.902  -0.930 -0.76 -0.01    +0.020 A 
DOCKED: ATOM      3  C3  UNL     1      -1.320  -3.176  -1.371 -0.62 -0.02    +0.025 A 
DOCKED: ATOM      4  C4  UNL     1       1.086  -3.129  -1.592 -0.66 -0.02    +0.025 A 
DOCKED: ATOM      5  C5  UNL     1      -0.062  -1.311  -0.490 -0.85 -0.02    +0.040 A 
DOCKED: ATOM      6  C6  UNL     1      -0.136  -3.766  -1.812 -0.53 -0.03    +0.034 A 
DOCKED: ATOM      7 CL10 UNL     1      -0.183  -5.281  -2.627 -0.58 +0.11    -0.084 Cl
DOCKED: ENDROOT
DOCKED: BRANCH   5   8
DOCKED: ATOM      8  C7  UNL     1      -0.024  -0.017   0.209 -0.96 -0.09    +0.209 C 
DOCKED: ATOM      9  O8  UNL     1       0.005  -0.008   1.497 -0.20 +0.24    -0.644 OA
DOCKED: ATOM     10  O9  UNL     1      -0.020   1.065  -0.489 -0.32 +0.35    -0.644 OA
DOCKED: ENDBRANCH   5   8
DOCKED: TORSDOF 1
DOCKED: TER
DOCKED: ENDMDL
________________________________________________________________________________


	BEGINNING GENETIC ALGORITHM DOCKING 39 of 50
Run: 39 Seed: 905307593 1559202209 [ Run 39 of 50 GA/GALS ]
Beginning LAMARCKIAN GENETIC ALGORITHM (LGA), with a maximum of 2500000 energy evaluations.

Final-Value: -5.831


	FINAL GENETIC ALGORITHM DOCKED STATE
	_______________________________________________


Detailed state:  trans -0.234 -1.939 -0.830 quatxyzw -0.339100 -0.622771 0.590550 -0.385251 center 2.362 -1.333 0.957 ntor 1 -107.9577
State:	 -0.234  -1.939  -0.830  -0.367 -0.675  0.640 -134.681   -107.96

DOCKED: MODEL       39
DOCKED: USER    Run = 39
DOCKED: USER    DPF = g2_exoOA.dpf
DOCKED: USER  
DOCKED: USER    Estimated Free Energy of Binding    =   -5.47 kcal/mol  [=(1)+(2)+(3)-(4)]
DOCKED: USER    Estimated Inhibition Constant, Ki   =   97.85 uM (micromolar)  [Temperature = 298.15 K]
DOCKED: USER    
DOCKED: USER    (1) Final Intermolecular Energy     =   -5.77 kcal/mol
DOCKED: USER        vdW + Hbond + desolv Energy     =   -6.26 kcal/mol
DOCKED: USER        Electrostatic Energy            =   +0.50 kcal/mol
DOCKED: USER    (2) Final Total Internal Energy     =   -0.06 kcal/mol
DOCKED: USER    (3) Torsional Free Energy           =   +0.30 kcal/mol
DOCKED: USER    (4) Unbound System's Energy  [=(2)] =   -0.06 kcal/mol
DOCKED: USER    
DOCKED: USER    
DOCKED: USER    NEWDPF move g2.pdbqt
DOCKED: USER    NEWDPF about 2.362500 -1.333500 0.956700
DOCKED: USER    NEWDPF tran0 -0.233982 -1.939308 -0.829638
DOCKED: USER    NEWDPF quaternion0 -0.339100 -0.622771 0.590550 -0.385251
DOCKED: USER    NEWDPF axisangle0 -0.367464 -0.674862 0.639946 -134.681329
DOCKED: USER    NEWDPF quat0 -0.367464 -0.674862 0.639946 -134.681329
DOCKED: USER    NEWDPF dihe0 -107.96 
DOCKED: USER  keepresnum = 1 
DOCKED: USER  
DOCKED: REMARK  1 active torsions:
DOCKED: REMARK  status: ('A' for Active; 'I' for Inactive)
DOCKED: REMARK    1  A    between atoms: C5_5  and  C7_7 
DOCKED: USER                              x       y       z     vdW  Elec       q    Type
DOCKED: USER                           _______ _______ _______ _____ _____    ______ ____
DOCKED: ROOT
DOCKED: ATOM      1  C1  UNL     1       0.923  -1.830  -1.158 -0.78 -0.01    +0.020 A 
DOCKED: ATOM      2  C2  UNL     1      -1.388  -2.006  -0.477 -0.77 -0.01    +0.020 A 
DOCKED: ATOM      3  C3  UNL     1       0.822  -3.053  -1.819 -0.67 -0.02    +0.025 A 
DOCKED: ATOM      4  C4  UNL     1      -1.490  -3.230  -1.138 -0.64 -0.02    +0.025 A 
DOCKED: ATOM      5  C5  UNL     1      -0.182  -1.305  -0.487 -0.85 -0.02    +0.040 A 
DOCKED: ATOM      6  C6  UNL     1      -0.384  -3.754  -1.809 -0.53 -0.03    +0.034 A 
DOCKED: ATOM      7 CL10 UNL     1      -0.509  -5.263  -2.626 -0.56 +0.11    -0.084 Cl
DOCKED: ENDROOT
DOCKED: BRANCH   5   8
DOCKED: ATOM      8  C7  UNL     1      -0.074  -0.014   0.210 -0.96 -0.09    +0.209 C 
DOCKED: ATOM      9  O8  UNL     1       0.001   1.065  -0.491 -0.32 +0.35    -0.644 OA
DOCKED: ATOM     10  O9  UNL     1      -0.060  -0.003   1.497 -0.19 +0.24    -0.644 OA
DOCKED: ENDBRANCH   5   8
DOCKED: TORSDOF 1
DOCKED: TER
DOCKED: ENDMDL
________________________________________________________________________________


	BEGINNING GENETIC ALGORITHM DOCKING 40 of 50
Run: 40 Seed: 1383325506 2100659740 [ Run 40 of 50 GA/GALS ]
Beginning LAMARCKIAN GENETIC ALGORITHM (LGA), with a maximum of 2500000 energy evaluations.

Final-Value: -5.829


	FINAL GENETIC ALGORITHM DOCKED STATE
	_______________________________________________


Detailed state:  trans -0.101 -1.935 -0.867 quatxyzw 0.352085 0.660202 -0.571641 0.336743 center 2.362 -1.333 0.957 ntor 1 68.6496
State:	 -0.101  -1.935  -0.867   0.374  0.701 -0.607 140.643     68.65

DOCKED: MODEL       40
DOCKED: USER    Run = 40
DOCKED: USER    DPF = g2_exoOA.dpf
DOCKED: USER  
DOCKED: USER    Estimated Free Energy of Binding    =   -5.47 kcal/mol  [=(1)+(2)+(3)-(4)]
DOCKED: USER    Estimated Inhibition Constant, Ki   =   98.17 uM (micromolar)  [Temperature = 298.15 K]
DOCKED: USER    
DOCKED: USER    (1) Final Intermolecular Energy     =   -5.77 kcal/mol
DOCKED: USER        vdW + Hbond + desolv Energy     =   -6.26 kcal/mol
DOCKED: USER        Electrostatic Energy            =   +0.49 kcal/mol
DOCKED: USER    (2) Final Total Internal Energy     =   -0.06 kcal/mol
DOCKED: USER    (3) Torsional Free Energy           =   +0.30 kcal/mol
DOCKED: USER    (4) Unbound System's Energy  [=(2)] =   -0.06 kcal/mol
DOCKED: USER    
DOCKED: USER    
DOCKED: USER    NEWDPF move g2.pdbqt
DOCKED: USER    NEWDPF about 2.362500 -1.333500 0.956700
DOCKED: USER    NEWDPF tran0 -0.100808 -1.934694 -0.866832
DOCKED: USER    NEWDPF quaternion0 0.352085 0.660202 -0.571641 0.336743
DOCKED: USER    NEWDPF axisangle0 0.373924 0.701152 -0.607097 140.642857
DOCKED: USER    NEWDPF quat0 0.373924 0.701152 -0.607097 140.642857
DOCKED: USER    NEWDPF dihe0 68.65 
DOCKED: USER  keepresnum = 1 
DOCKED: USER  
DOCKED: REMARK  1 active torsions:
DOCKED: REMARK  status: ('A' for Active; 'I' for Inactive)
DOCKED: REMARK    1  A    between atoms: C5_5  and  C7_7 
DOCKED: USER                              x       y       z     vdW  Elec       q    Type
DOCKED: USER                           _______ _______ _______ _____ _____    ______ ____
DOCKED: ROOT
DOCKED: ATOM      1  C1  UNL     1       1.079  -1.758  -1.054 -0.76 -0.01    +0.020 A 
DOCKED: ATOM      2  C2  UNL     1      -1.283  -2.069  -0.654 -0.76 -0.01    +0.020 A 
DOCKED: ATOM      3  C3  UNL     1       1.121  -2.966  -1.748 -0.68 -0.02    +0.025 A 
DOCKED: ATOM      4  C4  UNL     1      -1.242  -3.278  -1.349 -0.61 -0.02    +0.025 A 
DOCKED: ATOM      5  C5  UNL     1      -0.123  -1.309  -0.506 -0.85 -0.02    +0.040 A 
DOCKED: ATOM      6  C6  UNL     1      -0.039  -3.726  -1.896 -0.54 -0.03    +0.034 A 
DOCKED: ATOM      7 CL10 UNL     1       0.013  -5.216  -2.755 -0.55 +0.11    -0.084 Cl
DOCKED: ENDROOT
DOCKED: BRANCH   5   8
DOCKED: ATOM      8  C7  UNL     1      -0.166  -0.033   0.226 -0.96 -0.09    +0.209 C 
DOCKED: ATOM      9  O8  UNL     1      -0.368  -0.054   1.498 -0.18 +0.23    -0.644 OA
DOCKED: ATOM     10  O9  UNL     1      -0.001   1.063  -0.429 -0.36 +0.35    -0.644 OA
DOCKED: ENDBRANCH   5   8
DOCKED: TORSDOF 1
DOCKED: TER
DOCKED: ENDMDL
________________________________________________________________________________


	BEGINNING GENETIC ALGORITHM DOCKING 41 of 50
Run: 41 Seed: 223248193 1614463237 [ Run 41 of 50 GA/GALS ]
Beginning LAMARCKIAN GENETIC ALGORITHM (LGA), with a maximum of 2500000 energy evaluations.

Final-Value: -5.814


	FINAL GENETIC ALGORITHM DOCKED STATE
	_______________________________________________


Detailed state:  trans 0.957 -1.974 -0.410 quatxyzw -0.361794 0.231124 -0.843761 0.322110 center 2.362 -1.333 0.957 ntor 1 136.1717
State:	  0.957  -1.974  -0.410  -0.382  0.244 -0.891 142.419    136.17

DOCKED: MODEL       41
DOCKED: USER    Run = 41
DOCKED: USER    DPF = g2_exoOA.dpf
DOCKED: USER  
DOCKED: USER    Estimated Free Energy of Binding    =   -5.45 kcal/mol  [=(1)+(2)+(3)-(4)]
DOCKED: USER    Estimated Inhibition Constant, Ki   =  100.98 uM (micromolar)  [Temperature = 298.15 K]
DOCKED: USER    
DOCKED: USER    (1) Final Intermolecular Energy     =   -5.75 kcal/mol
DOCKED: USER        vdW + Hbond + desolv Energy     =   -6.24 kcal/mol
DOCKED: USER        Electrostatic Energy            =   +0.49 kcal/mol
DOCKED: USER    (2) Final Total Internal Energy     =   -0.06 kcal/mol
DOCKED: USER    (3) Torsional Free Energy           =   +0.30 kcal/mol
DOCKED: USER    (4) Unbound System's Energy  [=(2)] =   -0.06 kcal/mol
DOCKED: USER    
DOCKED: USER    
DOCKED: USER    NEWDPF move g2.pdbqt
DOCKED: USER    NEWDPF about 2.362500 -1.333500 0.956700
DOCKED: USER    NEWDPF tran0 0.956671 -1.974297 -0.410474
DOCKED: USER    NEWDPF quaternion0 -0.361794 0.231124 -0.843761 0.322110
DOCKED: USER    NEWDPF axisangle0 -0.382162 0.244135 -0.891263 142.418860
DOCKED: USER    NEWDPF quat0 -0.382162 0.244135 -0.891263 142.418860
DOCKED: USER    NEWDPF dihe0 136.17 
DOCKED: USER  keepresnum = 1 
DOCKED: USER  
DOCKED: REMARK  1 active torsions:
DOCKED: REMARK  status: ('A' for Active; 'I' for Inactive)
DOCKED: REMARK    1  A    between atoms: C5_5  and  C7_7 
DOCKED: USER                              x       y       z     vdW  Elec       q    Type
DOCKED: USER                           _______ _______ _______ _____ _____    ______ ____
DOCKED: ROOT
DOCKED: ATOM      1  C1  UNL     1       0.505  -1.692  -1.495 -0.78 -0.01    +0.020 A 
DOCKED: ATOM      2  C2  UNL     1       1.392  -2.213   0.691 -0.75 -0.01    +0.020 A 
DOCKED: ATOM      3  C3  UNL     1       0.981  -2.910  -1.978 -0.68 -0.02    +0.025 A 
DOCKED: ATOM      4  C4  UNL     1       1.868  -3.432   0.208 -0.60 -0.02    +0.025 A 
DOCKED: ATOM      5  C5  UNL     1       0.711  -1.343  -0.160 -0.84 -0.02    +0.040 A 
DOCKED: ATOM      6  C6  UNL     1       1.662  -3.780  -1.127 -0.54 -0.03    +0.034 A 
DOCKED: ATOM      7 CL10 UNL     1       2.247  -5.284  -1.725 -0.57 +0.11    -0.084 Cl
DOCKED: ENDROOT
DOCKED: BRANCH   5   8
DOCKED: ATOM      8  C7  UNL     1       0.208  -0.057   0.350 -0.96 -0.09    +0.209 C 
DOCKED: ATOM      9  O8  UNL     1       0.373   1.001  -0.365 -0.35 +0.34    -0.644 OA
DOCKED: ATOM     10  O9  UNL     1      -0.382  -0.033   1.495 -0.17 +0.23    -0.644 OA
DOCKED: ENDBRANCH   5   8
DOCKED: TORSDOF 1
DOCKED: TER
DOCKED: ENDMDL
________________________________________________________________________________


	BEGINNING GENETIC ALGORITHM DOCKING 42 of 50
Run: 42 Seed: 1403836666 1970959613 [ Run 42 of 50 GA/GALS ]
Beginning LAMARCKIAN GENETIC ALGORITHM (LGA), with a maximum of 2500000 energy evaluations.

Final-Value: -5.818


	FINAL GENETIC ALGORITHM DOCKED STATE
	_______________________________________________


Detailed state:  trans -0.130 -1.944 -0.831 quatxyzw 0.440250 0.641962 -0.531435 0.334129 center 2.362 -1.333 0.957 ntor 1 -91.6313
State:	 -0.130  -1.944  -0.831   0.467  0.681 -0.564 140.961    -91.63

DOCKED: MODEL       42
DOCKED: USER    Run = 42
DOCKED: USER    DPF = g2_exoOA.dpf
DOCKED: USER  
DOCKED: USER    Estimated Free Energy of Binding    =   -5.46 kcal/mol  [=(1)+(2)+(3)-(4)]
DOCKED: USER    Estimated Inhibition Constant, Ki   =   99.89 uM (micromolar)  [Temperature = 298.15 K]
DOCKED: USER    
DOCKED: USER    (1) Final Intermolecular Energy     =   -5.76 kcal/mol
DOCKED: USER        vdW + Hbond + desolv Energy     =   -6.25 kcal/mol
DOCKED: USER        Electrostatic Energy            =   +0.49 kcal/mol
DOCKED: USER    (2) Final Total Internal Energy     =   -0.06 kcal/mol
DOCKED: USER    (3) Torsional Free Energy           =   +0.30 kcal/mol
DOCKED: USER    (4) Unbound System's Energy  [=(2)] =   -0.06 kcal/mol
DOCKED: USER    
DOCKED: USER    
DOCKED: USER    NEWDPF move g2.pdbqt
DOCKED: USER    NEWDPF about 2.362500 -1.333500 0.956700
DOCKED: USER    NEWDPF tran0 -0.129677 -1.944370 -0.830835
DOCKED: USER    NEWDPF quaternion0 0.440250 0.641962 -0.531435 0.334129
DOCKED: USER    NEWDPF axisangle0 0.467095 0.681107 -0.563840 140.960779
DOCKED: USER    NEWDPF quat0 0.467095 0.681107 -0.563840 140.960779
DOCKED: USER    NEWDPF dihe0 -91.63 
DOCKED: USER  keepresnum = 1 
DOCKED: USER  
DOCKED: REMARK  1 active torsions:
DOCKED: REMARK  status: ('A' for Active; 'I' for Inactive)
DOCKED: REMARK    1  A    between atoms: C5_5  and  C7_7 
DOCKED: USER                              x       y       z     vdW  Elec       q    Type
DOCKED: USER                           _______ _______ _______ _____ _____    ______ ____
DOCKED: ROOT
DOCKED: ATOM      1  C1  UNL     1       1.077  -1.955  -0.876 -0.76 -0.01    +0.020 A 
DOCKED: ATOM      2  C2  UNL     1      -1.335  -1.891  -0.761 -0.78 -0.01    +0.020 A 
DOCKED: ATOM      3  C3  UNL     1       1.013  -3.181  -1.537 -0.65 -0.02    +0.025 A 
DOCKED: ATOM      4  C4  UNL     1      -1.399  -3.117  -1.422 -0.63 -0.02    +0.025 A 
DOCKED: ATOM      5  C5  UNL     1      -0.097  -1.309  -0.488 -0.85 -0.02    +0.040 A 
DOCKED: ATOM      6  C6  UNL     1      -0.225  -3.763  -1.810 -0.53 -0.03    +0.034 A 
DOCKED: ATOM      7 CL10 UNL     1      -0.303  -5.275  -2.626 -0.57 +0.11    -0.084 Cl
DOCKED: ENDROOT
DOCKED: BRANCH   5   8
DOCKED: ATOM      8  C7  UNL     1      -0.029  -0.014   0.208 -0.96 -0.09    +0.209 C 
DOCKED: ATOM      9  O8  UNL     1      -0.001   1.066  -0.493 -0.32 +0.35    -0.644 OA
DOCKED: ATOM     10  O9  UNL     1       0.000  -0.004   1.495 -0.20 +0.24    -0.644 OA
DOCKED: ENDBRANCH   5   8
DOCKED: TORSDOF 1
DOCKED: TER
DOCKED: ENDMDL
________________________________________________________________________________


	BEGINNING GENETIC ALGORITHM DOCKING 43 of 50
Run: 43 Seed: 1150925844 889768661 [ Run 43 of 50 GA/GALS ]
Beginning LAMARCKIAN GENETIC ALGORITHM (LGA), with a maximum of 2500000 energy evaluations.

Final-Value: -5.837


	FINAL GENETIC ALGORITHM DOCKED STATE
	_______________________________________________


Detailed state:  trans -0.304 -1.933 -0.832 quatxyzw -0.851340 -0.130604 -0.416273 0.291342 center 2.362 -1.333 0.957 ntor 1 -108.0406
State:	 -0.304  -1.933  -0.832  -0.890 -0.137 -0.435 146.123   -108.04

DOCKED: MODEL       43
DOCKED: USER    Run = 43
DOCKED: USER    DPF = g2_exoOA.dpf
DOCKED: USER  
DOCKED: USER    Estimated Free Energy of Binding    =   -5.48 kcal/mol  [=(1)+(2)+(3)-(4)]
DOCKED: USER    Estimated Inhibition Constant, Ki   =   96.80 uM (micromolar)  [Temperature = 298.15 K]
DOCKED: USER    
DOCKED: USER    (1) Final Intermolecular Energy     =   -5.77 kcal/mol
DOCKED: USER        vdW + Hbond + desolv Energy     =   -6.27 kcal/mol
DOCKED: USER        Electrostatic Energy            =   +0.50 kcal/mol
DOCKED: USER    (2) Final Total Internal Energy     =   -0.06 kcal/mol
DOCKED: USER    (3) Torsional Free Energy           =   +0.30 kcal/mol
DOCKED: USER    (4) Unbound System's Energy  [=(2)] =   -0.06 kcal/mol
DOCKED: USER    
DOCKED: USER    
DOCKED: USER    NEWDPF move g2.pdbqt
DOCKED: USER    NEWDPF about 2.362500 -1.333500 0.956700
DOCKED: USER    NEWDPF tran0 -0.303535 -1.933298 -0.832385
DOCKED: USER    NEWDPF quaternion0 -0.851340 -0.130604 -0.416273 0.291342
DOCKED: USER    NEWDPF axisangle0 -0.889947 -0.136526 -0.435150 146.123312
DOCKED: USER    NEWDPF quat0 -0.889947 -0.136526 -0.435150 146.123312
DOCKED: USER    NEWDPF dihe0 -108.04 
DOCKED: USER  keepresnum = 1 
DOCKED: USER  
DOCKED: REMARK  1 active torsions:
DOCKED: REMARK  status: ('A' for Active; 'I' for Inactive)
DOCKED: REMARK    1  A    between atoms: C5_5  and  C7_7 
DOCKED: USER                              x       y       z     vdW  Elec       q    Type
DOCKED: USER                           _______ _______ _______ _____ _____    ______ ____
DOCKED: ROOT
DOCKED: ATOM      1  C1  UNL     1      -1.444  -1.978  -0.438 -0.77 -0.01    +0.020 A 
DOCKED: ATOM      2  C2  UNL     1       0.843  -1.845  -1.204 -0.78 -0.01    +0.020 A 
DOCKED: ATOM      3  C3  UNL     1      -1.595  -3.196  -1.099 -0.65 -0.02    +0.025 A 
DOCKED: ATOM      4  C4  UNL     1       0.692  -3.063  -1.866 -0.67 -0.02    +0.025 A 
DOCKED: ATOM      5  C5  UNL     1      -0.225  -1.302  -0.490 -0.85 -0.02    +0.040 A 
DOCKED: ATOM      6  C6  UNL     1      -0.527  -3.739  -1.813 -0.53 -0.03    +0.034 A 
DOCKED: ATOM      7 CL10 UNL     1      -0.714  -5.244  -2.627 -0.54 +0.11    -0.084 Cl
DOCKED: ENDROOT
DOCKED: BRANCH   5   8
DOCKED: ATOM      8  C7  UNL     1      -0.066  -0.016   0.208 -0.96 -0.09    +0.209 C 
DOCKED: ATOM      9  O8  UNL     1      -0.004  -0.013   1.495 -0.20 +0.24    -0.644 OA
DOCKED: ATOM     10  O9  UNL     1       0.006   1.063  -0.489 -0.32 +0.35    -0.644 OA
DOCKED: ENDBRANCH   5   8
DOCKED: TORSDOF 1
DOCKED: TER
DOCKED: ENDMDL
________________________________________________________________________________


	BEGINNING GENETIC ALGORITHM DOCKING 44 of 50
Run: 44 Seed: 1147589793 1107322527 [ Run 44 of 50 GA/GALS ]
Beginning LAMARCKIAN GENETIC ALGORITHM (LGA), with a maximum of 2500000 energy evaluations.

Final-Value: -5.827


	FINAL GENETIC ALGORITHM DOCKED STATE
	_______________________________________________


Detailed state:  trans -0.213 -1.936 -0.830 quatxyzw 0.357035 0.627180 -0.580932 0.376416 center 2.362 -1.333 0.957 ntor 1 77.3042
State:	 -0.213  -1.936  -0.830   0.385  0.677 -0.627 135.776     77.30

DOCKED: MODEL       44
DOCKED: USER    Run = 44
DOCKED: USER    DPF = g2_exoOA.dpf
DOCKED: USER  
DOCKED: USER    Estimated Free Energy of Binding    =   -5.47 kcal/mol  [=(1)+(2)+(3)-(4)]
DOCKED: USER    Estimated Inhibition Constant, Ki   =   98.52 uM (micromolar)  [Temperature = 298.15 K]
DOCKED: USER    
DOCKED: USER    (1) Final Intermolecular Energy     =   -5.76 kcal/mol
DOCKED: USER        vdW + Hbond + desolv Energy     =   -6.26 kcal/mol
DOCKED: USER        Electrostatic Energy            =   +0.50 kcal/mol
DOCKED: USER    (2) Final Total Internal Energy     =   -0.06 kcal/mol
DOCKED: USER    (3) Torsional Free Energy           =   +0.30 kcal/mol
DOCKED: USER    (4) Unbound System's Energy  [=(2)] =   -0.06 kcal/mol
DOCKED: USER    
DOCKED: USER    
DOCKED: USER    NEWDPF move g2.pdbqt
DOCKED: USER    NEWDPF about 2.362500 -1.333500 0.956700
DOCKED: USER    NEWDPF tran0 -0.213055 -1.935767 -0.830141
DOCKED: USER    NEWDPF quaternion0 0.357035 0.627180 -0.580932 0.376416
DOCKED: USER    NEWDPF axisangle0 0.385379 0.676971 -0.627051 135.776241
DOCKED: USER    NEWDPF quat0 0.385379 0.676971 -0.627051 135.776241
DOCKED: USER    NEWDPF dihe0 77.30 
DOCKED: USER  keepresnum = 1 
DOCKED: USER  
DOCKED: REMARK  1 active torsions:
DOCKED: REMARK  status: ('A' for Active; 'I' for Inactive)
DOCKED: REMARK    1  A    between atoms: C5_5  and  C7_7 
DOCKED: USER                              x       y       z     vdW  Elec       q    Type
DOCKED: USER                           _______ _______ _______ _____ _____    ______ ____
DOCKED: ROOT
DOCKED: ATOM      1  C1  UNL     1       0.958  -1.846  -1.110 -0.77 -0.01    +0.020 A 
DOCKED: ATOM      2  C2  UNL     1      -1.382  -1.983  -0.526 -0.77 -0.01    +0.020 A 
DOCKED: ATOM      3  C3  UNL     1       0.865  -3.070  -1.771 -0.67 -0.02    +0.025 A 
DOCKED: ATOM      4  C4  UNL     1      -1.476  -3.207  -1.188 -0.64 -0.02    +0.025 A 
DOCKED: ATOM      5  C5  UNL     1      -0.165  -1.302  -0.487 -0.85 -0.02    +0.040 A 
DOCKED: ATOM      6  C6  UNL     1      -0.352  -3.750  -1.811 -0.53 -0.03    +0.034 A 
DOCKED: ATOM      7 CL10 UNL     1      -0.466  -5.260  -2.629 -0.56 +0.11    -0.084 Cl
DOCKED: ENDROOT
DOCKED: BRANCH   5   8
DOCKED: ATOM      8  C7  UNL     1      -0.066  -0.010   0.211 -0.96 -0.09    +0.209 C 
DOCKED: ATOM      9  O8  UNL     1      -0.001  -0.002   1.497 -0.20 +0.24    -0.644 OA
DOCKED: ATOM     10  O9  UNL     1      -0.046   1.072  -0.488 -0.31 +0.35    -0.644 OA
DOCKED: ENDBRANCH   5   8
DOCKED: TORSDOF 1
DOCKED: TER
DOCKED: ENDMDL
________________________________________________________________________________


	BEGINNING GENETIC ALGORITHM DOCKING 45 of 50
Run: 45 Seed: 1381021577 1320763845 [ Run 45 of 50 GA/GALS ]
Beginning LAMARCKIAN GENETIC ALGORITHM (LGA), with a maximum of 2500000 energy evaluations.

Final-Value: -5.822


	FINAL GENETIC ALGORITHM DOCKED STATE
	_______________________________________________


Detailed state:  trans -0.078 -1.923 -0.891 quatxyzw 0.810644 0.117498 0.502461 -0.276738 center 2.362 -1.333 0.957 ntor 1 68.3898
State:	 -0.078  -1.923  -0.891   0.844  0.122  0.523 -147.869     68.39

DOCKED: MODEL       45
DOCKED: USER    Run = 45
DOCKED: USER    DPF = g2_exoOA.dpf
DOCKED: USER  
DOCKED: USER    Estimated Free Energy of Binding    =   -5.46 kcal/mol  [=(1)+(2)+(3)-(4)]
DOCKED: USER    Estimated Inhibition Constant, Ki   =   99.29 uM (micromolar)  [Temperature = 298.15 K]
DOCKED: USER    
DOCKED: USER    (1) Final Intermolecular Energy     =   -5.76 kcal/mol
DOCKED: USER        vdW + Hbond + desolv Energy     =   -6.25 kcal/mol
DOCKED: USER        Electrostatic Energy            =   +0.49 kcal/mol
DOCKED: USER    (2) Final Total Internal Energy     =   -0.06 kcal/mol
DOCKED: USER    (3) Torsional Free Energy           =   +0.30 kcal/mol
DOCKED: USER    (4) Unbound System's Energy  [=(2)] =   -0.06 kcal/mol
DOCKED: USER    
DOCKED: USER    
DOCKED: USER    NEWDPF move g2.pdbqt
DOCKED: USER    NEWDPF about 2.362500 -1.333500 0.956700
DOCKED: USER    NEWDPF tran0 -0.077744 -1.923365 -0.890748
DOCKED: USER    NEWDPF quaternion0 0.810644 0.117498 0.502461 -0.276738
DOCKED: USER    NEWDPF axisangle0 0.843590 0.122273 0.522882 -147.868778
DOCKED: USER    NEWDPF quat0 0.843590 0.122273 0.522882 -147.868778
DOCKED: USER    NEWDPF dihe0 68.39 
DOCKED: USER  keepresnum = 1 
DOCKED: USER  
DOCKED: REMARK  1 active torsions:
DOCKED: REMARK  status: ('A' for Active; 'I' for Inactive)
DOCKED: REMARK    1  A    between atoms: C5_5  and  C7_7 
DOCKED: USER                              x       y       z     vdW  Elec       q    Type
DOCKED: USER                           _______ _______ _______ _____ _____    ______ ____
DOCKED: ROOT
DOCKED: ATOM      1  C1  UNL     1      -1.267  -2.038  -0.715 -0.76 -0.01    +0.020 A 
DOCKED: ATOM      2  C2  UNL     1       1.111  -1.766  -1.042 -0.76 -0.01    +0.020 A 
DOCKED: ATOM      3  C3  UNL     1      -1.229  -3.235  -1.428 -0.61 -0.02    +0.025 A 
DOCKED: ATOM      4  C4  UNL     1       1.149  -2.964  -1.756 -0.68 -0.02    +0.025 A 
DOCKED: ATOM      5  C5  UNL     1      -0.097  -1.303  -0.521 -0.85 -0.02    +0.040 A 
DOCKED: ATOM      6  C6  UNL     1      -0.021  -3.698  -1.949 -0.54 -0.03    +0.034 A 
DOCKED: ATOM      7 CL10 UNL     1       0.025  -5.177  -2.828 -0.53 +0.11    -0.084 Cl
DOCKED: ENDROOT
DOCKED: BRANCH   5   8
DOCKED: ATOM      8  C7  UNL     1      -0.138  -0.040   0.232 -0.96 -0.09    +0.209 C 
DOCKED: ATOM      9  O8  UNL     1       0.071   1.065  -0.396 -0.37 +0.35    -0.644 OA
DOCKED: ATOM     10  O9  UNL     1      -0.382  -0.079   1.496 -0.18 +0.23    -0.644 OA
DOCKED: ENDBRANCH   5   8
DOCKED: TORSDOF 1
DOCKED: TER
DOCKED: ENDMDL
________________________________________________________________________________


	BEGINNING GENETIC ALGORITHM DOCKING 46 of 50
Run: 46 Seed: 1428428404 1796366035 [ Run 46 of 50 GA/GALS ]
Beginning LAMARCKIAN GENETIC ALGORITHM (LGA), with a maximum of 2500000 energy evaluations.

Final-Value: -5.838


	FINAL GENETIC ALGORITHM DOCKED STATE
	_______________________________________________


Detailed state:  trans -0.300 -1.933 -0.830 quatxyzw 0.346072 0.615897 -0.585394 0.397768 center 2.362 -1.333 0.957 ntor 1 74.2797
State:	 -0.300  -1.933  -0.830   0.377  0.671 -0.638 133.123     74.28

DOCKED: MODEL       46
DOCKED: USER    Run = 46
DOCKED: USER    DPF = g2_exoOA.dpf
DOCKED: USER  
DOCKED: USER    Estimated Free Energy of Binding    =   -5.48 kcal/mol  [=(1)+(2)+(3)-(4)]
DOCKED: USER    Estimated Inhibition Constant, Ki   =   96.68 uM (micromolar)  [Temperature = 298.15 K]
DOCKED: USER    
DOCKED: USER    (1) Final Intermolecular Energy     =   -5.78 kcal/mol
DOCKED: USER        vdW + Hbond + desolv Energy     =   -6.27 kcal/mol
DOCKED: USER        Electrostatic Energy            =   +0.50 kcal/mol
DOCKED: USER    (2) Final Total Internal Energy     =   -0.06 kcal/mol
DOCKED: USER    (3) Torsional Free Energy           =   +0.30 kcal/mol
DOCKED: USER    (4) Unbound System's Energy  [=(2)] =   -0.06 kcal/mol
DOCKED: USER    
DOCKED: USER    
DOCKED: USER    NEWDPF move g2.pdbqt
DOCKED: USER    NEWDPF about 2.362500 -1.333500 0.956700
DOCKED: USER    NEWDPF tran0 -0.299733 -1.932733 -0.830234
DOCKED: USER    NEWDPF quaternion0 0.346072 0.615897 -0.585394 0.397768
DOCKED: USER    NEWDPF axisangle0 0.377196 0.671288 -0.638041 133.122592
DOCKED: USER    NEWDPF quat0 0.377196 0.671288 -0.638041 133.122592
DOCKED: USER    NEWDPF dihe0 74.28 
DOCKED: USER  keepresnum = 1 
DOCKED: USER  
DOCKED: REMARK  1 active torsions:
DOCKED: REMARK  status: ('A' for Active; 'I' for Inactive)
DOCKED: REMARK    1  A    between atoms: C5_5  and  C7_7 
DOCKED: USER                              x       y       z     vdW  Elec       q    Type
DOCKED: USER                           _______ _______ _______ _____ _____    ______ ____
DOCKED: ROOT
DOCKED: ATOM      1  C1  UNL     1       0.857  -1.860  -1.169 -0.78 -0.01    +0.020 A 
DOCKED: ATOM      2  C2  UNL     1      -1.452  -1.963  -0.467 -0.78 -0.01    +0.020 A 
DOCKED: ATOM      3  C3  UNL     1       0.711  -3.078  -1.830 -0.66 -0.02    +0.025 A 
DOCKED: ATOM      4  C4  UNL     1      -1.599  -3.182  -1.128 -0.65 -0.02    +0.025 A 
DOCKED: ATOM      5  C5  UNL     1      -0.224  -1.301  -0.487 -0.85 -0.02    +0.040 A 
DOCKED: ATOM      6  C6  UNL     1      -0.517  -3.740  -1.810 -0.53 -0.03    +0.034 A 
DOCKED: ATOM      7 CL10 UNL     1      -0.697  -5.243  -2.628 -0.54 +0.11    -0.084 Cl
DOCKED: ENDROOT
DOCKED: BRANCH   5   8
DOCKED: ATOM      8  C7  UNL     1      -0.069  -0.015   0.210 -0.96 -0.09    +0.209 C 
DOCKED: ATOM      9  O8  UNL     1       0.002  -0.010   1.496 -0.20 +0.24    -0.644 OA
DOCKED: ATOM     10  O9  UNL     1      -0.009   1.065  -0.488 -0.32 +0.35    -0.644 OA
DOCKED: ENDBRANCH   5   8
DOCKED: TORSDOF 1
DOCKED: TER
DOCKED: ENDMDL
________________________________________________________________________________


	BEGINNING GENETIC ALGORITHM DOCKING 47 of 50
Run: 47 Seed: 935399750 144601188 [ Run 47 of 50 GA/GALS ]
Beginning LAMARCKIAN GENETIC ALGORITHM (LGA), with a maximum of 2500000 energy evaluations.

Final-Value: -5.833


	FINAL GENETIC ALGORITHM DOCKED STATE
	_______________________________________________


Detailed state:  trans -0.318 -1.932 -0.832 quatxyzw 0.845803 0.125841 0.426473 -0.294791 center 2.362 -1.333 0.957 ntor 1 71.2685
State:	 -0.318  -1.932  -0.832   0.885  0.132  0.446 -145.710     71.27

DOCKED: MODEL       47
DOCKED: USER    Run = 47
DOCKED: USER    DPF = g2_exoOA.dpf
DOCKED: USER  
DOCKED: USER    Estimated Free Energy of Binding    =   -5.47 kcal/mol  [=(1)+(2)+(3)-(4)]
DOCKED: USER    Estimated Inhibition Constant, Ki   =   97.59 uM (micromolar)  [Temperature = 298.15 K]
DOCKED: USER    
DOCKED: USER    (1) Final Intermolecular Energy     =   -5.77 kcal/mol
DOCKED: USER        vdW + Hbond + desolv Energy     =   -6.27 kcal/mol
DOCKED: USER        Electrostatic Energy            =   +0.50 kcal/mol
DOCKED: USER    (2) Final Total Internal Energy     =   -0.06 kcal/mol
DOCKED: USER    (3) Torsional Free Energy           =   +0.30 kcal/mol
DOCKED: USER    (4) Unbound System's Energy  [=(2)] =   -0.06 kcal/mol
DOCKED: USER    
DOCKED: USER    
DOCKED: USER    NEWDPF move g2.pdbqt
DOCKED: USER    NEWDPF about 2.362500 -1.333500 0.956700
DOCKED: USER    NEWDPF tran0 -0.318171 -1.931576 -0.831687
DOCKED: USER    NEWDPF quaternion0 0.845803 0.125841 0.426473 -0.294791
DOCKED: USER    NEWDPF axisangle0 0.885137 0.131694 0.446306 -145.710002
DOCKED: USER    NEWDPF quat0 0.885137 0.131694 0.446306 -145.710002
DOCKED: USER    NEWDPF dihe0 71.27 
DOCKED: USER  keepresnum = 1 
DOCKED: USER  
DOCKED: REMARK  1 active torsions:
DOCKED: REMARK  status: ('A' for Active; 'I' for Inactive)
DOCKED: REMARK    1  A    between atoms: C5_5  and  C7_7 
DOCKED: USER                              x       y       z     vdW  Elec       q    Type
DOCKED: USER                           _______ _______ _______ _____ _____    ______ ____
DOCKED: ROOT
DOCKED: ATOM      1  C1  UNL     1      -1.469  -1.971  -0.466 -0.78 -0.01    +0.020 A 
DOCKED: ATOM      2  C2  UNL     1       0.837  -1.848  -1.174 -0.78 -0.01    +0.020 A 
DOCKED: ATOM      3  C3  UNL     1      -1.607  -3.191  -1.128 -0.65 -0.02    +0.025 A 
DOCKED: ATOM      4  C4  UNL     1       0.700  -3.068  -1.837 -0.67 -0.02    +0.025 A 
DOCKED: ATOM      5  C5  UNL     1      -0.246  -1.299  -0.489 -0.85 -0.02    +0.040 A 
DOCKED: ATOM      6  C6  UNL     1      -0.523  -3.739  -1.813 -0.53 -0.03    +0.034 A 
DOCKED: ATOM      7 CL10 UNL     1      -0.694  -5.245  -2.628 -0.54 +0.11    -0.084 Cl
DOCKED: ENDROOT
DOCKED: BRANCH   5   8
DOCKED: ATOM      8  C7  UNL     1      -0.101  -0.013   0.210 -0.96 -0.09    +0.209 C 
DOCKED: ATOM      9  O8  UNL     1       0.006   1.064  -0.488 -0.32 +0.35    -0.644 OA
DOCKED: ATOM     10  O9  UNL     1      -0.086  -0.005   1.497 -0.19 +0.23    -0.644 OA
DOCKED: ENDBRANCH   5   8
DOCKED: TORSDOF 1
DOCKED: TER
DOCKED: ENDMDL
________________________________________________________________________________


	BEGINNING GENETIC ALGORITHM DOCKING 48 of 50
Run: 48 Seed: 1762910874 2074697559 [ Run 48 of 50 GA/GALS ]
Beginning LAMARCKIAN GENETIC ALGORITHM (LGA), with a maximum of 2500000 energy evaluations.

Final-Value: -5.830


	FINAL GENETIC ALGORITHM DOCKED STATE
	_______________________________________________


Detailed state:  trans -0.241 -1.939 -0.828 quatxyzw -0.340379 -0.620584 0.589505 -0.389231 center 2.362 -1.333 0.957 ntor 1 -105.1773
State:	 -0.241  -1.939  -0.828  -0.370 -0.674  0.640 -134.187   -105.18

DOCKED: MODEL       48
DOCKED: USER    Run = 48
DOCKED: USER    DPF = g2_exoOA.dpf
DOCKED: USER  
DOCKED: USER    Estimated Free Energy of Binding    =   -5.47 kcal/mol  [=(1)+(2)+(3)-(4)]
DOCKED: USER    Estimated Inhibition Constant, Ki   =   98.01 uM (micromolar)  [Temperature = 298.15 K]
DOCKED: USER    
DOCKED: USER    (1) Final Intermolecular Energy     =   -5.77 kcal/mol
DOCKED: USER        vdW + Hbond + desolv Energy     =   -6.26 kcal/mol
DOCKED: USER        Electrostatic Energy            =   +0.50 kcal/mol
DOCKED: USER    (2) Final Total Internal Energy     =   -0.06 kcal/mol
DOCKED: USER    (3) Torsional Free Energy           =   +0.30 kcal/mol
DOCKED: USER    (4) Unbound System's Energy  [=(2)] =   -0.06 kcal/mol
DOCKED: USER    
DOCKED: USER    
DOCKED: USER    NEWDPF move g2.pdbqt
DOCKED: USER    NEWDPF about 2.362500 -1.333500 0.956700
DOCKED: USER    NEWDPF tran0 -0.240504 -1.939442 -0.827657
DOCKED: USER    NEWDPF quaternion0 -0.340379 -0.620584 0.589505 -0.389231
DOCKED: USER    NEWDPF axisangle0 -0.369520 -0.673713 0.639973 -134.186679
DOCKED: USER    NEWDPF quat0 -0.369520 -0.673713 0.639973 -134.186679
DOCKED: USER    NEWDPF dihe0 -105.18 
DOCKED: USER  keepresnum = 1 
DOCKED: USER  
DOCKED: REMARK  1 active torsions:
DOCKED: REMARK  status: ('A' for Active; 'I' for Inactive)
DOCKED: REMARK    1  A    between atoms: C5_5  and  C7_7 
DOCKED: USER                              x       y       z     vdW  Elec       q    Type
DOCKED: USER                           _______ _______ _______ _____ _____    ______ ____
DOCKED: ROOT
DOCKED: ATOM      1  C1  UNL     1       0.916  -1.840  -1.161 -0.78 -0.01    +0.020 A 
DOCKED: ATOM      2  C2  UNL     1      -1.393  -1.996  -0.470 -0.77 -0.01    +0.020 A 
DOCKED: ATOM      3  C3  UNL     1       0.801  -3.062  -1.822 -0.67 -0.02    +0.025 A 
DOCKED: ATOM      4  C4  UNL     1      -1.509  -3.219  -1.131 -0.64 -0.02    +0.025 A 
DOCKED: ATOM      5  C5  UNL     1      -0.181  -1.306  -0.485 -0.85 -0.02    +0.040 A 
DOCKED: ATOM      6  C6  UNL     1      -0.411  -3.752  -1.807 -0.53 -0.03    +0.034 A 
DOCKED: ATOM      7 CL10 UNL     1      -0.552  -5.260  -2.624 -0.55 +0.11    -0.084 Cl
DOCKED: ENDROOT
DOCKED: BRANCH   5   8
DOCKED: ATOM      8  C7  UNL     1      -0.060  -0.016   0.212 -0.96 -0.09    +0.209 C 
DOCKED: ATOM      9  O8  UNL     1      -0.033   1.066  -0.487 -0.32 +0.35    -0.644 OA
DOCKED: ATOM     10  O9  UNL     1       0.015  -0.009   1.497 -0.20 +0.24    -0.644 OA
DOCKED: ENDBRANCH   5   8
DOCKED: TORSDOF 1
DOCKED: TER
DOCKED: ENDMDL
________________________________________________________________________________


	BEGINNING GENETIC ALGORITHM DOCKING 49 of 50
Run: 49 Seed: 122441334 1696342746 [ Run 49 of 50 GA/GALS ]
Beginning LAMARCKIAN GENETIC ALGORITHM (LGA), with a maximum of 2500000 energy evaluations.

Final-Value: -5.827


	FINAL GENETIC ALGORITHM DOCKED STATE
	_______________________________________________


Detailed state:  trans -0.101 -1.927 -0.883 quatxyzw -0.378929 -0.665432 0.551943 -0.330110 center 2.362 -1.333 0.957 ntor 1 73.2625
State:	 -0.101  -1.927  -0.883  -0.401 -0.705  0.585 -141.449     73.26

DOCKED: MODEL       49
DOCKED: USER    Run = 49
DOCKED: USER    DPF = g2_exoOA.dpf
DOCKED: USER  
DOCKED: USER    Estimated Free Energy of Binding    =   -5.47 kcal/mol  [=(1)+(2)+(3)-(4)]
DOCKED: USER    Estimated Inhibition Constant, Ki   =   98.49 uM (micromolar)  [Temperature = 298.15 K]
DOCKED: USER    
DOCKED: USER    (1) Final Intermolecular Energy     =   -5.76 kcal/mol
DOCKED: USER        vdW + Hbond + desolv Energy     =   -6.26 kcal/mol
DOCKED: USER        Electrostatic Energy            =   +0.49 kcal/mol
DOCKED: USER    (2) Final Total Internal Energy     =   -0.06 kcal/mol
DOCKED: USER    (3) Torsional Free Energy           =   +0.30 kcal/mol
DOCKED: USER    (4) Unbound System's Energy  [=(2)] =   -0.06 kcal/mol
DOCKED: USER    
DOCKED: USER    
DOCKED: USER    NEWDPF move g2.pdbqt
DOCKED: USER    NEWDPF about 2.362500 -1.333500 0.956700
DOCKED: USER    NEWDPF tran0 -0.100976 -1.927456 -0.883243
DOCKED: USER    NEWDPF quaternion0 -0.378929 -0.665432 0.551943 -0.330110
DOCKED: USER    NEWDPF axisangle0 -0.401433 -0.704950 0.584721 -141.449128
DOCKED: USER    NEWDPF quat0 -0.401433 -0.704950 0.584721 -141.449128
DOCKED: USER    NEWDPF dihe0 73.26 
DOCKED: USER  keepresnum = 1 
DOCKED: USER  
DOCKED: REMARK  1 active torsions:
DOCKED: REMARK  status: ('A' for Active; 'I' for Inactive)
DOCKED: REMARK    1  A    between atoms: C5_5  and  C7_7 
DOCKED: USER                              x       y       z     vdW  Elec       q    Type
DOCKED: USER                           _______ _______ _______ _____ _____    ______ ____
DOCKED: ROOT
DOCKED: ATOM      1  C1  UNL     1       1.093  -1.794  -1.002 -0.76 -0.01    +0.020 A 
DOCKED: ATOM      2  C2  UNL     1      -1.297  -2.019  -0.739 -0.77 -0.01    +0.020 A 
DOCKED: ATOM      3  C3  UNL     1       1.130  -2.997  -1.705 -0.68 -0.02    +0.025 A 
DOCKED: ATOM      4  C4  UNL     1      -1.262  -3.223  -1.443 -0.62 -0.02    +0.025 A 
DOCKED: ATOM      5  C5  UNL     1      -0.120  -1.304  -0.518 -0.85 -0.02    +0.040 A 
DOCKED: ATOM      6  C6  UNL     1      -0.047  -3.712  -1.926 -0.54 -0.03    +0.034 A 
DOCKED: ATOM      7 CL10 UNL     1      -0.002  -5.196  -2.795 -0.54 +0.11    -0.084 Cl
DOCKED: ENDROOT
DOCKED: BRANCH   5   8
DOCKED: ATOM      8  C7  UNL     1      -0.158  -0.034   0.223 -0.96 -0.09    +0.209 C 
DOCKED: ATOM      9  O8  UNL     1      -0.343  -0.064   1.498 -0.18 +0.23    -0.644 OA
DOCKED: ATOM     10  O9  UNL     1      -0.004   1.068  -0.426 -0.36 +0.35    -0.644 OA
DOCKED: ENDBRANCH   5   8
DOCKED: TORSDOF 1
DOCKED: TER
DOCKED: ENDMDL
________________________________________________________________________________


	BEGINNING GENETIC ALGORITHM DOCKING 50 of 50
Run: 50 Seed: 115562828 627786993 [ Run 50 of 50 GA/GALS ]
Beginning LAMARCKIAN GENETIC ALGORITHM (LGA), with a maximum of 2500000 energy evaluations.

Final-Value: -5.808


	FINAL GENETIC ALGORITHM DOCKED STATE
	_______________________________________________


Detailed state:  trans 0.796 -1.939 -0.398 quatxyzw 0.354477 -0.186250 0.859921 -0.316532 center 2.362 -1.333 0.957 ntor 1 -63.5903
State:	  0.796  -1.939  -0.398   0.374 -0.196  0.907 -143.093    -63.59

DOCKED: MODEL       50
DOCKED: USER    Run = 50
DOCKED: USER    DPF = g2_exoOA.dpf
DOCKED: USER  
DOCKED: USER    Estimated Free Energy of Binding    =   -5.45 kcal/mol  [=(1)+(2)+(3)-(4)]
DOCKED: USER    Estimated Inhibition Constant, Ki   =  101.87 uM (micromolar)  [Temperature = 298.15 K]
DOCKED: USER    
DOCKED: USER    (1) Final Intermolecular Energy     =   -5.74 kcal/mol
DOCKED: USER        vdW + Hbond + desolv Energy     =   -6.24 kcal/mol
DOCKED: USER        Electrostatic Energy            =   +0.49 kcal/mol
DOCKED: USER    (2) Final Total Internal Energy     =   -0.06 kcal/mol
DOCKED: USER    (3) Torsional Free Energy           =   +0.30 kcal/mol
DOCKED: USER    (4) Unbound System's Energy  [=(2)] =   -0.06 kcal/mol
DOCKED: USER    
DOCKED: USER    
DOCKED: USER    NEWDPF move g2.pdbqt
DOCKED: USER    NEWDPF about 2.362500 -1.333500 0.956700
DOCKED: USER    NEWDPF tran0 0.795931 -1.938565 -0.397705
DOCKED: USER    NEWDPF quaternion0 0.354477 -0.186250 0.859921 -0.316532
DOCKED: USER    NEWDPF axisangle0 0.373691 -0.196345 0.906534 -143.093394
DOCKED: USER    NEWDPF quat0 0.373691 -0.196345 0.906534 -143.093394
DOCKED: USER    NEWDPF dihe0 -63.59 
DOCKED: USER  keepresnum = 1 
DOCKED: USER  
DOCKED: REMARK  1 active torsions:
DOCKED: REMARK  status: ('A' for Active; 'I' for Inactive)
DOCKED: REMARK    1  A    between atoms: C5_5  and  C7_7 
DOCKED: USER                              x       y       z     vdW  Elec       q    Type
DOCKED: USER                           _______ _______ _______ _____ _____    ______ ____
DOCKED: ROOT
DOCKED: ATOM      1  C1  UNL     1       0.331  -1.771  -1.500 -0.76 -0.01    +0.020 A 
DOCKED: ATOM      2  C2  UNL     1       1.243  -2.063   0.718 -0.77 -0.01    +0.020 A 
DOCKED: ATOM      3  C3  UNL     1       0.865  -3.000  -1.882 -0.68 -0.02    +0.025 A 
DOCKED: ATOM      4  C4  UNL     1       1.778  -3.293   0.337 -0.62 -0.02    +0.025 A 
DOCKED: ATOM      5  C5  UNL     1       0.519  -1.301  -0.200 -0.86 -0.02    +0.040 A 
DOCKED: ATOM      6  C6  UNL     1       1.589  -3.762  -0.964 -0.54 -0.03    +0.034 A 
DOCKED: ATOM      7 CL10 UNL     1       2.246  -5.280  -1.436 -0.58 +0.11    -0.084 Cl
DOCKED: ENDROOT
DOCKED: BRANCH   5   8
DOCKED: ATOM      8  C7  UNL     1      -0.046  -0.003   0.203 -0.96 -0.09    +0.209 C 
DOCKED: ATOM      9  O8  UNL     1      -0.946   0.022   1.124 -0.15 +0.24    -0.644 OA
DOCKED: ATOM     10  O9  UNL     1       0.379   1.065  -0.377 -0.33 +0.35    -0.644 OA
DOCKED: ENDBRANCH   5   8
DOCKED: TORSDOF 1
DOCKED: TER
DOCKED: ENDMDL
________________________________________________________________________________

DPF> analysis                             # perform a ranked cluster analysis


		CLUSTER ANALYSIS OF CONFORMATIONS
		_________________________________

Number of conformations = 50

RMSD cluster analysis will be performed using the ligand atoms only (10 / 10 total atoms).

Outputting structurally similar clusters, ranked in order of increasing energy.


________________________________________________________________________________

Number of distinct conformational clusters found = 2,  out of 50 runs,
Using an rmsd-tolerance of 2.0 A


	CLUSTERING HISTOGRAM
	____________________

________________________________________________________________________________
     |           |     |           |     |                                    
Clus | Lowest    | Run | Mean      | Num | Histogram                          
-ter | Binding   |     | Binding   | in  |                                    
Rank | Energy    |     | Energy    | Clus|    5    10   15   20   25   30   35
_____|___________|_____|___________|_____|____:____|____:____|____:____|____:___
   1 |     -5.48 |  23 |     -5.46 |  49 |#################################################
   2 |     -5.45 |   6 |     -5.45 |   1 |#
_____|___________|_____|___________|_____|______________________________________


Number of multi-member conformational clusters found = 1, out of 50 runs.

	RMSD TABLE
	__________

_____________________________________________________________________
     |      |      |           |         |                 |
Rank | Sub- | Run  | Binding   | Cluster | Reference       | Grep
     | Rank |      | Energy    | RMSD    | RMSD            | Pattern
_____|______|______|___________|_________|_________________|___________
   1      1     23       -5.48      0.00      4.40           RANKING
   1      2     46       -5.48      0.01      4.40           RANKING
   1      3     43       -5.48      0.02      4.40           RANKING
   1      4     31       -5.48      0.06      4.39           RANKING
   1      5     36       -5.48      0.05      4.40           RANKING
   1      6     27       -5.47      0.01      4.40           RANKING
   1      7     10       -5.47      0.03      4.40           RANKING
   1      8     15       -5.47      0.09      4.39           RANKING
   1      9      1       -5.47      0.06      4.39           RANKING
   1     10      5       -5.47      0.06      4.40           RANKING
   1     11      4       -5.47      0.05      4.41           RANKING
   1     12     47       -5.47      0.03      4.42           RANKING
   1     13      9       -5.47      0.05      4.41           RANKING
   1     14     37       -5.47      0.41      4.41           RANKING
   1     15     25       -5.47      0.05      4.40           RANKING
   1     16     30       -5.47      0.03      4.42           RANKING
   1     17     39       -5.47      0.10      4.39           RANKING
   1     18     21       -5.47      0.39      4.41           RANKING
   1     19     48       -5.47      0.08      4.39           RANKING
   1     20     40       -5.47      0.38      4.41           RANKING
   1     21     34       -5.47      0.14      4.38           RANKING
   1     22     24       -5.47      0.17      4.44           RANKING
   1     23     32       -5.47      0.39      4.41           RANKING
   1     24     17       -5.47      0.38      4.40           RANKING
   1     25     49       -5.47      0.38      4.41           RANKING
   1     26     44       -5.47      0.12      4.38           RANKING
   1     27     11       -5.47      0.40      4.41           RANKING
   1     28     13       -5.46      0.12      4.39           RANKING
   1     29      7       -5.46      0.14      4.44           RANKING
   1     30     33       -5.46      0.07      4.40           RANKING
   1     31     35       -5.46      0.43      4.41           RANKING
   1     32     29       -5.46      0.11      4.44           RANKING
   1     33     38       -5.46      0.31      4.35           RANKING
   1     34     45       -5.46      0.40      4.40           RANKING
   1     35     28       -5.46      0.15      4.45           RANKING
   1     36     22       -5.46      0.39      4.41           RANKING
   1     37     42       -5.46      0.29      4.36           RANKING
   1     38     14       -5.46      0.15      4.38           RANKING
   1     39     26       -5.45      0.06      4.41           RANKING
   1     40     18       -5.45      0.46      4.41           RANKING
   1     41     41       -5.45      1.50      4.06           RANKING
   1     42      3       -5.45      1.49      4.06           RANKING
   1     43      2       -5.45      1.50      4.05           RANKING
   1     44     19       -5.45      1.53      4.11           RANKING
   1     45     50       -5.45      1.52      4.11           RANKING
   1     46     20       -5.45      1.53      4.11           RANKING
   1     47     12       -5.44      1.51      4.12           RANKING
   1     48     16       -5.44      1.51      4.12           RANKING
   1     49      8       -5.43      1.55      4.12           RANKING
   2      1      6       -5.45      0.00      3.80           RANKING
_______________________________________________________________________


	INFORMATION ENTROPY ANALYSIS FOR THIS CLUSTERING
	________________________________________________


Information entropy for this clustering = 0.03  (rmstol = 2.00 Angstrom)

_______________________________________________________________________


	STATISTICAL MECHANICAL ANALYSIS
	_______________________________


Partition function, Q =    50.46            at Temperature, T = 298.15 K
Free energy,        A ~ -2323.26 kcal/mol   at Temperature, T = 298.15 K
Internal energy,    U =    -5.46 kcal/mol   at Temperature, T = 298.15 K
Entropy,            S =     7.77 kcal/mol/K at Temperature, T = 298.15 K

_______________________________________________________________________


	LOWEST ENERGY DOCKED CONFORMATION from EACH CLUSTER
	___________________________________________________


Keeping original residue number (specified in the input PDBQ file) for outputting.

MODEL       23
USER    Run = 23
USER    Cluster Rank = 1
USER    Number of conformations in this cluster = 49
USER  
USER    RMSD from reference structure       = 4.402 A
USER  
USER    Estimated Free Energy of Binding    =   -5.48 kcal/mol  [=(1)+(2)+(3)-(4)]
USER    Estimated Inhibition Constant, Ki   =   96.59 uM (micromolar)  [Temperature = 298.15 K]
USER    
USER    (1) Final Intermolecular Energy     =   -5.78 kcal/mol
USER        vdW + Hbond + desolv Energy     =   -6.27 kcal/mol
USER        Electrostatic Energy            =   +0.50 kcal/mol
USER    (2) Final Total Internal Energy     =   -0.06 kcal/mol
USER    (3) Torsional Free Energy           =   +0.30 kcal/mol
USER    (4) Unbound System's Energy  [=(2)] =   -0.06 kcal/mol
USER    
USER    
USER  
USER    DPF = g2_exoOA.dpf
USER    NEWDPF move	g2.pdbqt
USER    NEWDPF about	2.362500 -1.333500 0.956700
USER    NEWDPF tran0	-0.298945 -1.931816 -0.830125
USER    NEWDPF axisangle0	0.375686 0.671321 -0.638895 133.118105
USER    NEWDPF quaternion0	0.344681 0.615918 -0.586168 0.397804
USER    NEWDPF dihe0	73.51 
USER  
USER                              x       y       z    vdW   Elec        q     RMS 
ATOM      1  C1  UNL     1       0.857  -1.856  -1.171 -0.78 -0.01    +0.020     4.402
ATOM      2  C2  UNL     1      -1.450  -1.965  -0.465 -0.78 -0.01    +0.020     4.402
ATOM      3  C3  UNL     1       0.712  -3.075  -1.833 -0.67 -0.02    +0.025     4.402
ATOM      4  C4  UNL     1      -1.596  -3.184  -1.126 -0.65 -0.02    +0.025     4.402
ATOM      5  C5  UNL     1      -0.224  -1.300  -0.487 -0.85 -0.02    +0.040     4.402
ATOM      6  C6  UNL     1      -0.514  -3.739  -1.810 -0.53 -0.03    +0.034     4.402
ATOM      7 CL10 UNL     1      -0.693  -5.243  -2.628 -0.54 +0.11    -0.084     4.402
ATOM      8  C7  UNL     1      -0.070  -0.014   0.210 -0.96 -0.09    +0.209     4.402
ATOM      9  O8  UNL     1      -0.011  -0.008   1.497 -0.20 +0.24    -0.644     4.402
ATOM     10  O9  UNL     1       0.001   1.065  -0.489 -0.32 +0.35    -0.644     4.402
TER
ENDMDL
MODEL        6
USER    Run = 6
USER    Cluster Rank = 2
USER    Number of conformations in this cluster = 1
USER  
USER    RMSD from reference structure       = 3.804 A
USER  
USER    Estimated Free Energy of Binding    =   -5.45 kcal/mol  [=(1)+(2)+(3)-(4)]
USER    Estimated Inhibition Constant, Ki   =  101.08 uM (micromolar)  [Temperature = 298.15 K]
USER    
USER    (1) Final Intermolecular Energy     =   -5.75 kcal/mol
USER        vdW + Hbond + desolv Energy     =   -6.26 kcal/mol
USER        Electrostatic Energy            =   +0.51 kcal/mol
USER    (2) Final Total Internal Energy     =   -0.06 kcal/mol
USER    (3) Torsional Free Energy           =   +0.30 kcal/mol
USER    (4) Unbound System's Energy  [=(2)] =   -0.06 kcal/mol
USER    
USER    
USER  
USER    DPF = g2_exoOA.dpf
USER    NEWDPF move	g2.pdbqt
USER    NEWDPF about	2.362500 -1.333500 0.956700
USER    NEWDPF tran0	0.053769 -1.966247 1.058254
USER    NEWDPF axisangle0	-0.770049 -0.426401 -0.474559 102.878390
USER    NEWDPF quaternion0	-0.602138 -0.333423 -0.371080 0.623345
USER    NEWDPF dihe0	-104.70 
USER  
USER                              x       y       z    vdW   Elec        q     RMS 
ATOM      1  C1  UNL     1      -1.126  -1.841   1.284 -0.78 -0.01    +0.020     3.804
ATOM      2  C2  UNL     1       1.234  -2.047   0.811 -0.77 -0.01    +0.020     3.804
ATOM      3  C3  UNL     1      -1.122  -3.112   1.858 -0.69 -0.02    +0.025     3.804
ATOM      4  C4  UNL     1       1.239  -3.318   1.385 -0.63 -0.02    +0.025     3.804
ATOM      5  C5  UNL     1       0.052  -1.308   0.760 -0.86 -0.02    +0.040     3.804
ATOM      6  C6  UNL     1       0.060  -3.850   1.909 -0.54 -0.03    +0.034     3.804
ATOM      7 CL10 UNL     1       0.065  -5.418   2.618 -0.57 +0.11    -0.084     3.804
ATOM      8  C7  UNL     1       0.047   0.034   0.156 -0.96 -0.10    +0.209     3.804
ATOM      9  O8  UNL     1      -0.002   1.063   0.929 -0.29 +0.33    -0.644     3.804
ATOM     10  O9  UNL     1       0.092   0.136  -1.127 -0.16 +0.26    -0.644     3.804
TER
ENDMDL


AVSFLD: # AVS field file
AVSFLD: #
AVSFLD: # Created by AutoDock
AVSFLD: #
AVSFLD: ndim=2           # number of dimensions in the field
AVSFLD: nspace=1         # number of physical coordinates
AVSFLD: veclen=7         # vector size
AVSFLD: dim1=10          # atoms
AVSFLD: dim2=2           # conformations
AVSFLD: data=Real       # data type (byte,integer,Real,double)
AVSFLD: field=uniform    # field coordinate layout
AVSFLD: label= x y z vdW Elec q RMS
AVSFLD: variable 1 file = g2_exoOA.dlg.pdb filetype = ascii offset = 5 stride = 12
AVSFLD: variable 2 file = g2_exoOA.dlg.pdb filetype = ascii offset = 6 stride = 12
AVSFLD: variable 3 file = g2_exoOA.dlg.pdb filetype = ascii offset = 7 stride = 12
AVSFLD: variable 4 file = g2_exoOA.dlg.pdb filetype = ascii offset = 8 stride = 12
AVSFLD: variable 5 file = g2_exoOA.dlg.pdb filetype = ascii offset = 9 stride = 12
AVSFLD: variable 6 file = g2_exoOA.dlg.pdb filetype = ascii offset = 10 stride = 12
AVSFLD: variable 7 file = g2_exoOA.dlg.pdb filetype = ascii offset = 11 stride = 12
AVSFLD: # end of file

>>> Closing the docking parameter file (DPF)...
This docking finished at:			11:33 06" a.m., 01/28/2021


________________________________________________________________________________

autodock4: Successful Completion on "amd8"

Real= 6m 25.32s,  CPU= 6m 25.11s,  System= 0.09s
________________________________________________________________________________
