# Supplementary material for: Binding free energy predictions in host-guest systems using Autodock4. A retrospective analysis on SAMPL6, SAMPL7 and SAMPL8 challenges
Source: J Comput Aided Mol Des. 2021 May 24;35(6):721–9. doi: 10.1007/s10822-021-00388-4 (PMC8141411; doi:10.1007/s10822-021-00388-4)
Supplement: Supplementary file 1 — Supplementary material 1 (ZIP 20409 kb) [file 10822_2021_388_MOESM1_ESM.zip › workspace/SAMPL7/exoOA/exoOA.Cl.map]

GRID_PARAMETER_FILE exoOA.gpf
GRID_DATA_FILE exoOA.maps.fld
MACROMOLECULE exoOA.pdbqt
SPACING 0.375
NELEMENTS 40 40 40
CENTER -0.001 -0.435 -0.003
-0.043
-0.051
-0.061
-0.077
-0.094
-0.116
-0.140
-0.163
-0.176
-0.185
-0.183
-0.152
-0.060
0.089
0.268
0.374
0.348
0.200
0.011
-0.135
-0.209
-0.238
-0.243
-0.242
-0.233
-0.212
-0.193
-0.176
-0.165
-0.152
-0.142
-0.133
-0.121
-0.112
-0.101
-0.092
-0.079
-0.069
-0.060
-0.052
-0.044
-0.055
-0.067
-0.080
-0.098
-0.121
-0.148
-0.175
-0.196
-0.208
-0.201
-0.128
0.114
0.649
1.482
2.390
2.720
2.414
1.652
0.789
0.188
-0.133
-0.260
-0.295
-0.298
-0.295
-0.281
-0.258
-0.236
-0.220
-0.206
-0.191
-0.179
-0.165
-0.149
-0.134
-0.121
-0.106
-0.092
-0.080
-0.068
-0.056
-0.071
-0.084
-0.103
-0.126
-0.153
-0.186
-0.213
-0.231
-0.230
-0.130
0.272
1.506
4.423
9.550
14.800
16.270
12.546
7.595
3.597
1.301
0.200
-0.210
-0.325
-0.347
-0.349
-0.339
-0.321
-0.298
-0.281
-0.264
-0.249
-0.234
-0.217
-0.199
-0.178
-0.158
-0.138
-0.119
-0.102
-0.086
-0.072
-0.088
-0.107
-0.129
-0.157
-0.192
-0.227
-0.250
-0.268
-0.203
0.189
1.871
8.361
28.002
69.606
117.708
122.720
77.204
35.353
13.829
4.502
1.126
0.008
-0.316
-0.387
-0.394
-0.387
-0.370
-0.350
-0.333
-0.317
-0.301
-0.287
-0.272
-0.254
-0.232
-0.204
-0.179
-0.156
-0.130
-0.109
-0.090
-0.109
-0.132
-0.159
-0.194
-0.235
-0.267
-0.289
-0.285
-0.063
1.203
7.616
38.606
187.404
716.140
1551.043
1569.882
705.278
195.961
51.701
13.506
3.218
0.512
-0.180
-0.347
-0.391
-0.403
-0.396
-0.378
-0.364
-0.351
-0.336
-0.320
-0.307
-0.294
-0.274
-0.250
-0.222
-0.193
-0.164
-0.137
-0.111
-0.134
-0.159
-0.193
-0.232
-0.273
-0.301
-0.323
-0.276
0.230
3.346
23.679
173.174
1413.759
11113.834
44611.391
40253.887
9361.760
1306.594
186.584
35.017
7.442
1.688
0.371
0.028
-0.118
-0.207
-0.254
-0.284
-0.306
-0.339
-0.351
-0.344
-0.328
-0.318
-0.306
-0.285
-0.258
-0.227
-0.198
-0.166
-0.136
-0.157
-0.188
-0.224
-0.263
-0.300
-0.325
-0.344
-0.248
0.607
6.618
54.429
566.092
9213.150
100108.555
100290.062
100488.320
100489.258
7251.608
546.341
70.642
13.995
4.509
2.596
1.913
1.320
0.867
0.602
0.338
0.102
-0.103
-0.233
-0.294
-0.308
-0.306
-0.309
-0.304
-0.283
-0.255
-0.227
-0.191
-0.160
-0.178
-0.210
-0.248
-0.286
-0.321
-0.348
-0.361
-0.225
0.899
8.810
79.140
1031.836
26613.418
100164.961
100455.273
100836.758
100837.438
20126.578
960.018
106.361
23.538
14.163
13.193
10.642
7.405
5.469
4.356
3.083
1.905
0.984
0.423
0.138
-0.020
-0.107
-0.182
-0.249
-0.279
-0.270
-0.246
-0.216
-0.182
-0.197
-0.231
-0.266
-0.303
-0.341
-0.368
-0.372
-0.228
0.862
8.391
74.439
885.967
21787.707
100147.562
100428.906
100733.273
100734.656
15091.421
834.575
106.550
44.414
54.437
59.992
48.338
31.729
24.080
20.320
14.802
9.489
5.547
3.172
2.029
1.377
0.882
0.437
0.081
-0.144
-0.237
-0.249
-0.232
-0.200
-0.210
-0.242
-0.274
-0.306
-0.344
-0.369
-0.367
-0.241
0.565
5.500
40.695
368.937
4913.538
76339.219
100234.891
100390.000
55402.656
3980.272
388.277
94.984
109.844
214.580
248.365
183.434
111.358
95.278
90.925
69.596
43.784
25.163
14.773
10.313
7.440
5.039
2.918
1.337
0.398
-0.062
-0.210
-0.232
-0.213
-0.215
-0.239
-0.257
-0.280
-0.310
-0.337
-0.341
-0.247
0.267
2.745
16.610
104.564
663.725
3807.943
11162.300
11216.444
3326.865
666.695
154.905
107.662
257.782
574.259
727.308
495.334
328.490
386.470
443.908
408.953
255.096
126.792
74.687
52.442
35.885
22.810
12.325
5.585
2.022
0.483
-0.073
-0.207
-0.215
-0.212
-0.219
-0.217
-0.212
-0.232
-0.264
-0.279
-0.230
0.064
1.173
5.634
23.713
97.044
296.021
565.576
592.132
334.992
149.241
90.634
130.194
371.404
906.392
1165.767
804.863
834.702
1663.166
3230.419
3649.474
2144.346
850.279
453.620
346.557
209.299
103.703
45.538
18.385
6.081
1.649
0.256
-0.144
-0.209
-0.200
-0.186
-0.148
-0.109
-0.112
-0.156
-0.212
-0.213
-0.074
0.470
2.120
6.890
18.545
43.430
71.964
88.142
82.336
72.326
81.830
129.896
291.896
648.988
854.115
826.794
2198.670
11536.394
49942.543
73209.711
28414.379
6340.409
4301.131
3526.302
1502.352
495.464
156.119
48.706
14.458
3.839
0.768
-0.037
-0.191
-0.183
-0.151
-0.083
-0.014
0.018
-0.036
-0.140
-0.211
-0.165
0.122
0.925
2.667
6.293
12.617
21.655
30.991
39.002
50.619
72.913
105.816
162.869
275.093
384.377
911.201
6926.870
99415.633
100845.000
100798.047
103231.250
49852.156
67980.375
54402.188
15095.894
2396.316
451.241
108.781
27.315
6.709
1.319
0.087
-0.169
-0.173
-0.128
-0.042
0.041
0.085
0.005
-0.129
-0.236
-0.265
-0.106
0.344
1.248
2.801
5.192
8.956
13.474
20.974
33.159
52.358
69.523
78.054
99.469
193.367
1047.131
13852.493
100421.234
100502.125
101382.062
114876.820
188975.516
104338.180
100565.547
100435.586
10019.837
999.891
174.598
37.724
8.384
1.736
0.162
-0.155
-0.174
-0.133
-0.058
0.013
0.050
-0.026
-0.162
-0.294
-0.355
-0.283
-0.026
0.465
1.189
2.155
3.653
5.920
10.386
18.355
28.642
35.333
36.598
43.924
114.825
831.790
10569.410
100153.789
100299.555
102038.641
133513.875
165815.297
103431.453
100484.570
100360.844
19639.658
1456.068
191.946
38.240
8.115
1.651
0.141
-0.154
-0.180
-0.156
-0.116
-0.073
-0.059
-0.112
-0.225
-0.346
-0.424
-0.411
-0.280
-0.027
0.284
0.686
1.296
2.408
4.721
8.445
13.510
16.731
16.945
20.572
60.363
388.559
3382.297
36838.301
100184.672
101599.695
123145.984
113577.391
101409.281
100255.133
100176.031
13716.370
1121.846
147.563
28.219
6.089
1.211
0.059
-0.166
-0.185
-0.184
-0.174
-0.162
-0.172
-0.221
-0.302
-0.393
-0.462
-0.478
-0.429
-0.324
-0.182
0.001
0.289
0.863
2.024
4.065
6.405
8.151
8.449
9.791
25.788
118.907
685.223
3645.354
12524.078
18295.502
13980.400
50997.055
100344.297
100092.805
33541.629
3975.465
488.458
76.860
15.390
3.472
0.642
-0.056
-0.178
-0.185
-0.197
-0.205
-0.224
-0.252
-0.297
-0.354
-0.417
-0.475
-0.504
-0.501
-0.466
-0.417
-0.334
-0.174
0.148
0.760
1.840
3.020
3.758
3.945
4.287
8.810
32.154
123.190
403.849
925.556
1200.997
1634.215
4175.388
9694.688
8867.463
3122.085
740.512
139.416
29.082
6.833
1.540
0.181
-0.141
-0.184
-0.176
-0.195
-0.218
-0.244
-0.278
-0.323
-0.370
-0.420
-0.469
-0.506
-0.526
-0.522
-0.502
-0.468
-0.383
-0.215
0.113
0.636
1.196
1.570
1.498
1.505
2.561
7.248
21.520
52.898
99.897
141.432
220.201
435.134
691.911
639.348
353.016
117.730
35.339
9.347
2.427
0.481
-0.069
-0.183
-0.177
-0.163
-0.185
-0.209
-0.240
-0.273
-0.315
-0.359
-0.403
-0.444
-0.479
-0.515
-0.533
-0.533
-0.520
-0.477
-0.395
-0.259
-0.057
0.174
0.270
0.247
0.166
0.308
1.329
3.831
8.593
14.811
22.618
33.847
56.891
74.229
72.732
46.222
20.756
7.982
2.486
0.578
-0.019
-0.177
-0.189
-0.165
-0.151
-0.173
-0.197
-0.222
-0.252
-0.289
-0.330
-0.371
-0.413
-0.454
-0.492
-0.522
-0.537
-0.542
-0.531
-0.498
-0.454
-0.394
-0.333
-0.313
-0.335
-0.384
-0.382
-0.202
0.247
1.045
2.148
3.661
5.678
8.285
10.475
9.712
7.078
3.649
1.502
0.413
-0.037
-0.179
-0.201
-0.177
-0.152
-0.136
-0.159
-0.179
-0.200
-0.230
-0.264
-0.298
-0.344
-0.385
-0.423
-0.457
-0.492
-0.517
-0.534
-0.546
-0.547
-0.539
-0.533
-0.522
-0.518
-0.536
-0.559
-0.569
-0.543
-0.452
-0.299
-0.070
0.237
0.644
1.103
1.344
1.329
0.924
0.437
0.078
-0.127
-0.201
-0.209
-0.184
-0.161
-0.138
-0.120
-0.140
-0.159
-0.179
-0.208
-0.240
-0.273
-0.308
-0.351
-0.388
-0.424
-0.459
-0.488
-0.512
-0.533
-0.544
-0.558
-0.568
-0.567
-0.566
-0.569
-0.584
-0.596
-0.590
-0.565
-0.527
-0.476
-0.395
-0.294
-0.198
-0.108
-0.095
-0.123
-0.173
-0.218
-0.234
-0.221
-0.199
-0.172
-0.147
-0.123
-0.102
-0.119
-0.136
-0.159
-0.185
-0.213
-0.242
-0.274
-0.315
-0.354
-0.393
-0.426
-0.461
-0.489
-0.506
-0.526
-0.543
-0.552
-0.552
-0.547
-0.553
-0.561
-0.566
-0.565
-0.550
-0.530
-0.507
-0.480
-0.439
-0.391
-0.345
-0.314
-0.290
-0.274
-0.256
-0.230
-0.203
-0.180
-0.156
-0.128
-0.102
-0.084
-0.100
-0.119
-0.137
-0.161
-0.186
-0.213
-0.243
-0.279
-0.323
-0.362
-0.399
-0.434
-0.466
-0.485
-0.505
-0.521
-0.527
-0.526
-0.522
-0.526
-0.529
-0.536
-0.530
-0.516
-0.498
-0.475
-0.448
-0.419
-0.390
-0.355
-0.323
-0.294
-0.263
-0.236
-0.205
-0.180
-0.158
-0.133
-0.108
-0.086
-0.072
-0.085
-0.102
-0.119
-0.142
-0.163
-0.189
-0.218
-0.253
-0.290
-0.331
-0.366
-0.404
-0.439
-0.464
-0.482
-0.500
-0.509
-0.510
-0.511
-0.507
-0.502
-0.500
-0.493
-0.477
-0.460
-0.440
-0.416
-0.386
-0.355
-0.325
-0.290
-0.263
-0.236
-0.209
-0.182
-0.157
-0.132
-0.111
-0.090
-0.072
-0.060
-0.071
-0.087
-0.103
-0.126
-0.147
-0.170
-0.196
-0.228
-0.266
-0.303
-0.341
-0.380
-0.414
-0.440
-0.462
-0.476
-0.484
-0.489
-0.487
-0.481
-0.471
-0.460
-0.447
-0.434
-0.417
-0.397
-0.374
-0.348
-0.318
-0.288
-0.258
-0.233
-0.208
-0.182
-0.157
-0.133
-0.111
-0.092
-0.074
-0.058
-0.049
-0.062
-0.074
-0.088
-0.110
-0.132
-0.154
-0.181
-0.210
-0.243
-0.276
-0.313
-0.354
-0.387
-0.418
-0.438
-0.447
-0.459
-0.458
-0.456
-0.445
-0.438
-0.426
-0.410
-0.393
-0.377
-0.358
-0.333
-0.307
-0.281
-0.251
-0.225
-0.200
-0.178
-0.154
-0.132
-0.113
-0.095
-0.080
-0.060
-0.049
-0.041
-0.054
-0.066
-0.080
-0.102
-0.119
-0.143
-0.168
-0.197
-0.228
-0.260
-0.293
-0.330
-0.362
-0.388
-0.409
-0.424
-0.427
-0.430
-0.429
-0.418
-0.410
-0.397
-0.381
-0.364
-0.341
-0.321
-0.293
-0.269
-0.244
-0.219
-0.195
-0.172
-0.150
-0.132
-0.113
-0.095
-0.081
-0.066
-0.048
-0.039
-0.035
-0.048
-0.060
-0.073
-0.093
-0.112
-0.131
-0.155
-0.187
-0.217
-0.246
-0.275
-0.306
-0.334
-0.356
-0.378
-0.395
-0.402
-0.405
-0.404
-0.397
-0.385
-0.372
-0.356
-0.332
-0.308
-0.285
-0.259
-0.236
-0.214
-0.191
-0.165
-0.147
-0.127
-0.112
-0.093
-0.079
-0.065
-0.056
-0.041
-0.033
-0.028
-0.039
-0.054
-0.065
-0.082
-0.104
-0.126
-0.150
-0.177
-0.206
-0.232
-0.257
-0.282
-0.309
-0.334
-0.349
-0.364
-0.376
-0.381
-0.378
-0.372
-0.360
-0.340
-0.321
-0.300
-0.279
-0.256
-0.230
-0.208
-0.186
-0.165
-0.144
-0.124
-0.109
-0.094
-0.079
-0.067
-0.058
-0.049
-0.037
-0.025
-0.026
-0.034
-0.048
-0.062
-0.078
-0.099
-0.119
-0.146
-0.171
-0.195
-0.218
-0.245
-0.268
-0.292
-0.312
-0.328
-0.340
-0.346
-0.352
-0.352
-0.345
-0.331
-0.316
-0.292
-0.270
-0.247
-0.223
-0.200
-0.183
-0.163
-0.146
-0.126
-0.111
-0.093
-0.083
-0.072
-0.059
-0.049
-0.041
-0.030
-0.022
-0.027
-0.033
-0.044
-0.057
-0.075
-0.095
-0.119
-0.142
-0.163
-0.187
-0.212
-0.233
-0.255
-0.276
-0.294
-0.308
-0.318
-0.326
-0.325
-0.327
-0.322
-0.309
-0.288
-0.267
-0.245
-0.220
-0.197
-0.177
-0.159
-0.141
-0.124
-0.108
-0.092
-0.080
-0.070
-0.062
-0.052
-0.043
-0.035
-0.027
-0.019
-0.021
-0.029
-0.037
-0.052
-0.066
-0.091
-0.114
-0.140
-0.161
-0.182
-0.204
-0.226
-0.244
-0.259
-0.276
-0.285
-0.294
-0.301
-0.302
-0.304
-0.300
-0.288
-0.266
-0.243
-0.219
-0.197
-0.177
-0.158
-0.140
-0.124
-0.107
-0.096
-0.085
-0.073
-0.064
-0.053
-0.045
-0.039
-0.033
-0.023
-0.016
-0.017
-0.028
-0.038
-0.051
-0.068
-0.088
-0.109
-0.136
-0.161
-0.182
-0.199
-0.219
-0.235
-0.245
-0.254
-0.264
-0.269
-0.276
-0.277
-0.277
-0.276
-0.265
-0.248
-0.227
-0.203
-0.181
-0.159
-0.137
-0.121
-0.109
-0.096
-0.085
-0.076
-0.067
-0.056
-0.048
-0.040
-0.035
-0.027
-0.018
-0.010
-0.016
-0.028
-0.036
-0.050
-0.067
-0.086
-0.111
-0.136
-0.155
-0.173
-0.193
-0.209
-0.222
-0.228
-0.231
-0.242
-0.249
-0.255
-0.254
-0.252
-0.252
-0.244
-0.230
-0.208
-0.185
-0.158
-0.138
-0.122
-0.108
-0.095
-0.085
-0.077
-0.069
-0.060
-0.052
-0.042
-0.036
-0.029
-0.022
-0.016
-0.009
-0.016
-0.025
-0.037
-0.049
-0.066
-0.087
-0.111
-0.136
-0.155
-0.169
-0.188
-0.203
-0.209
-0.214
-0.219
-0.225
-0.229
-0.232
-0.231
-0.231
-0.231
-0.223
-0.209
-0.190
-0.166
-0.145
-0.125
-0.110
-0.096
-0.084
-0.077
-0.069
-0.062
-0.053
-0.045
-0.040
-0.033
-0.027
-0.018
-0.011
-0.008
-0.016
-0.022
-0.035
-0.049
-0.064
-0.085
-0.107
-0.131
-0.149
-0.169
-0.183
-0.193
-0.197
-0.199
-0.200
-0.199
-0.200
-0.199
-0.204
-0.209
-0.209
-0.202
-0.190
-0.174
-0.152
-0.133
-0.114
-0.099
-0.086
-0.077
-0.070
-0.064
-0.058
-0.049
-0.042
-0.035
-0.028
-0.020
-0.014
-0.009
-0.008
-0.016
-0.022
-0.032
-0.046
-0.063
-0.083
-0.106
-0.129
-0.147
-0.162
-0.175
-0.182
-0.184
-0.185
-0.179
-0.170
-0.164
-0.161
-0.170
-0.184
-0.189
-0.185
-0.171
-0.153
-0.139
-0.120
-0.104
-0.088
-0.078
-0.070
-0.064
-0.059
-0.053
-0.042
-0.038
-0.029
-0.023
-0.016
-0.014
-0.009
-0.008
-0.013
-0.021
-0.029
-0.042
-0.059
-0.078
-0.101
-0.123
-0.143
-0.159
-0.168
-0.172
-0.174
-0.171
-0.162
-0.145
-0.129
-0.124
-0.137
-0.156
-0.168
-0.161
-0.151
-0.138
-0.124
-0.108
-0.093
-0.080
-0.071
-0.063
-0.057
-0.053
-0.048
-0.039
-0.031
-0.023
-0.017
-0.016
-0.011
-0.009
-0.008
-0.051
-0.060
-0.073
-0.090
-0.109
-0.133
-0.161
-0.186
-0.196
-0.202
-0.194
-0.128
0.069
0.439
0.934
1.382
1.511
1.181
0.610
0.145
-0.124
-0.230
-0.262
-0.259
-0.255
-0.238
-0.218
-0.201
-0.186
-0.173
-0.163
-0.153
-0.142
-0.130
-0.118
-0.108
-0.094
-0.084
-0.074
-0.062
-0.052
-0.065
-0.079
-0.096
-0.116
-0.142
-0.172
-0.205
-0.222
-0.231
-0.219
-0.108
0.272
1.198
2.859
5.031
6.980
7.323
5.455
3.011
1.178
0.199
-0.180
-0.296
-0.320
-0.316
-0.308
-0.288
-0.265
-0.246
-0.232
-0.217
-0.204
-0.191
-0.176
-0.161
-0.145
-0.128
-0.110
-0.095
-0.082
-0.069
-0.085
-0.101
-0.123
-0.149
-0.180
-0.219
-0.245
-0.263
-0.256
-0.137
0.395
2.047
6.180
14.041
24.328
32.286
30.918
21.699
11.124
4.220
1.189
0.050
-0.289
-0.364
-0.366
-0.360
-0.345
-0.326
-0.307
-0.289
-0.279
-0.265
-0.250
-0.232
-0.212
-0.188
-0.166
-0.144
-0.124
-0.105
-0.087
-0.107
-0.129
-0.155
-0.187
-0.229
-0.265
-0.288
-0.298
-0.217
0.253
2.246
9.490
31.720
81.743
147.849
176.763
137.496
80.773
35.198
12.179
3.418
0.595
-0.190
-0.377
-0.410
-0.407
-0.395
-0.376
-0.360
-0.344
-0.328
-0.313
-0.301
-0.285
-0.264
-0.241
-0.213
-0.185
-0.158
-0.133
-0.110
-0.133
-0.160
-0.194
-0.233
-0.274
-0.304
-0.327
-0.311
-0.053
1.318
8.194
42.800
192.238
720.648
1577.872
1702.431
921.008
341.510
111.012
31.707
8.194
1.797
0.163
-0.227
-0.333
-0.370
-0.378
-0.370
-0.369
-0.368
-0.362
-0.348
-0.335
-0.324
-0.308
-0.284
-0.256
-0.227
-0.196
-0.164
-0.135
-0.163
-0.193
-0.230
-0.270
-0.307
-0.334
-0.356
-0.291
0.257
3.563
24.300
171.922
1353.761
10320.928
36910.508
37629.770
9805.720
1833.354
362.640
80.336
17.440
4.306
1.432
0.683
0.334
0.125
0.015
-0.092
-0.182
-0.267
-0.324
-0.346
-0.342
-0.337
-0.332
-0.318
-0.293
-0.262
-0.232
-0.198
-0.163
-0.189
-0.222
-0.261
-0.299
-0.335
-0.361
-0.376
-0.234
0.742
6.935
54.760
544.973
8510.873
100684.727
102894.086
106380.828
106390.508
8878.260
1025.611
163.393
33.255
11.569
7.719
5.940
4.062
2.761
2.053
1.355
0.776
0.301
0.008
-0.146
-0.219
-0.257
-0.289
-0.313
-0.314
-0.292
-0.260
-0.226
-0.192
-0.215
-0.247
-0.285
-0.321
-0.359
-0.381
-0.363
-0.147
1.127
9.325
83.850
1058.288
24238.363
101190.031
105863.180
114824.555
113590.484
22858.180
1795.436
248.787
61.928
47.235
47.219
36.931
22.518
15.147
11.575
8.089
4.881
2.647
1.399
0.799
0.483
0.244
0.031
-0.147
-0.253
-0.287
-0.278
-0.253
-0.213
-0.231
-0.261
-0.288
-0.319
-0.352
-0.354
-0.289
0.002
1.378
9.412
75.162
911.958
18047.854
101115.023
105004.516
112478.078
111458.375
17652.807
1574.287
272.286
164.250
284.473
346.564
227.064
117.683
76.820
60.021
40.382
22.050
11.341
6.545
4.413
3.400
2.443
1.482
0.623
0.081
-0.174
-0.259
-0.263
-0.234
-0.233
-0.250
-0.252
-0.256
-0.265
-0.237
-0.119
0.282
1.643
7.370
45.902
387.972
4594.056
61837.801
101898.516
104044.719
53532.582
5270.842
807.761
307.304
695.496
1951.421
2501.434
1381.892
545.197
398.538
323.036
204.042
97.290
46.137
25.864
19.226
16.189
12.309
7.458
3.805
1.373
0.257
-0.146
-0.243
-0.243
-0.215
-0.192
-0.140
-0.081
-0.030
0.021
0.168
0.625
1.970
5.578
21.101
111.887
663.448
3663.667
10666.461
10232.474
4013.419
1165.410
428.178
547.591
2554.101
10134.204
14815.577
6179.543
2193.189
2165.386
1938.761
1094.093
495.424
210.686
116.280
95.833
78.785
58.394
34.353
15.207
5.656
1.553
0.196
-0.170
-0.236
-0.166
-0.069
0.104
0.311
0.454
0.461
0.556
0.927
2.134
4.724
11.375
35.143
121.677
364.447
801.888
979.030
830.598
540.253
431.500
866.143
4322.048
19836.404
29649.086
12170.041
6073.772
9936.958
11528.102
8364.986
4031.612
1310.289
763.630
632.417
462.093
304.929
156.537
57.651
17.809
4.901
0.987
-0.004
-0.207
-0.079
0.124
0.487
0.896
1.157
1.157
0.989
1.124
1.904
3.814
7.815
17.684
42.241
99.791
218.936
355.664
432.935
433.641
561.206
978.402
2911.495
10319.066
15097.141
7833.712
11527.534
40615.453
114860.445
104764.891
67474.812
12397.819
8658.784
7540.313
3646.072
1555.605
633.027
186.474
47.153
11.357
2.278
0.241
-0.158
0.009
0.333
0.879
1.577
1.967
1.790
1.426
1.111
1.408
2.744
5.856
12.078
24.403
49.043
94.617
161.614
229.895
329.629
600.693
897.371
1234.284
2389.770
3103.566
3661.804
18118.885
114887.547
112541.617
104611.234
107149.633
126935.094
104082.070
101899.383
43845.457
7604.947
1953.855
460.548
94.413
19.501
3.751
0.548
-0.110
0.064
0.445
1.076
1.881
2.322
2.194
1.525
0.936
0.870
1.651
3.816
8.086
14.661
25.243
41.465
66.845
107.677
200.855
387.068
545.921
530.893
518.222
680.465
2236.371
30167.465
104641.750
104126.094
103765.812
140850.828
200209.719
108134.102
102928.898
105900.570
28988.576
3834.654
719.403
130.799
24.678
4.714
0.699
-0.079
0.048
0.395
0.962
1.682
2.068
1.813
1.260
0.617
0.380
0.798
2.106
4.456
7.769
11.701
16.848
25.987
47.311
97.104
179.684
231.711
214.252
162.796
245.777
1414.706
21667.389
100869.539
101015.070
104297.953
200145.250
200140.703
106373.930
102370.781
104287.664
58275.957
4117.935
668.136
122.001
22.984
4.385
0.635
-0.090
-0.030
0.218
0.614
1.042
1.285
1.167
0.681
0.228
-0.010
0.142
0.819
2.061
3.688
5.270
7.111
11.169
21.017
41.409
73.077
93.984
88.216
69.269
105.098
575.606
5951.585
89092.703
100366.695
102952.195
165827.062
127860.133
102363.297
100935.625
101496.438
38155.547
2554.151
376.488
72.297
15.152
2.999
0.400
-0.125
-0.111
0.024
0.222
0.407
0.516
0.431
0.177
-0.112
-0.276
-0.222
0.116
0.736
1.536
2.334
3.399
5.401
10.408
20.397
35.430
45.388
44.141
35.014
44.955
170.247
1048.768
6385.890
25488.371
37902.867
29732.549
103129.438
100559.562
100272.461
100338.727
8457.256
909.629
155.780
34.487
7.647
1.576
0.137
-0.164
-0.164
-0.125
-0.062
0.018
0.025
-0.036
-0.174
-0.325
-0.427
-0.414
-0.257
0.057
0.494
0.944
1.685
3.001
5.821
10.932
17.781
24.023
22.710
17.411
17.351
43.594
169.246
564.467
1414.623
1971.292
2728.826
9195.600
23243.094
21190.572
6411.471
1246.913
239.344
52.237
12.690
3.133
0.592
-0.070
-0.190
-0.192
-0.194
-0.187
-0.192
-0.209
-0.257
-0.342
-0.432
-0.495
-0.507
-0.442
-0.282
-0.066
0.225
0.737
1.567
2.999
5.439
8.330
10.562
9.794
7.517
6.184
10.447
28.976
70.784
134.303
193.213
324.464
681.812
1204.448
1115.533
565.813
186.318
51.734
14.663
4.093
0.991
0.061
-0.176
-0.194
-0.189
-0.210
-0.230
-0.256
-0.291
-0.340
-0.398
-0.459
-0.508
-0.535
-0.528
-0.468
-0.361
-0.186
0.105
0.557
1.236
2.131
3.179
3.720
3.497
2.509
1.650
2.176
5.019
10.740
18.519
28.565
45.405
78.834
111.406
103.925
66.052
29.884
11.342
3.788
0.996
0.110
-0.158
-0.207
-0.186
-0.175
-0.201
-0.228
-0.258
-0.297
-0.347
-0.393
-0.445
-0.489
-0.521
-0.546
-0.542
-0.506
-0.420
-0.278
-0.058
0.218
0.543
0.836
0.904
0.762
0.426
0.072
0.027
0.424
1.295
2.680
4.376
7.148
11.143
13.637
13.417
9.400
4.954
2.149
0.646
0.039
-0.174
-0.219
-0.200
-0.174
-0.161
-0.185
-0.210
-0.240
-0.281
-0.323
-0.366
-0.415
-0.459
-0.494
-0.528
-0.552
-0.553
-0.536
-0.484
-0.403
-0.288
-0.170
-0.071
-0.035
-0.113
-0.261
-0.414
-0.491
-0.467
-0.309
-0.050
0.314
0.797
1.367
1.768
1.667
1.258
0.638
0.149
-0.109
-0.220
-0.238
-0.213
-0.186
-0.159
-0.147
-0.168
-0.190
-0.220
-0.257
-0.294
-0.335
-0.379
-0.424
-0.463
-0.494
-0.531
-0.556
-0.562
-0.562
-0.543
-0.485
-0.414
-0.341
-0.297
-0.319
-0.410
-0.514
-0.592
-0.618
-0.593
-0.528
-0.447
-0.341
-0.218
-0.112
-0.094
-0.133
-0.197
-0.246
-0.265
-0.255
-0.225
-0.198
-0.169
-0.141
-0.126
-0.146
-0.172
-0.200
-0.229
-0.262
-0.298
-0.341
-0.387
-0.427
-0.464
-0.499
-0.534
-0.555
-0.571
-0.575
-0.550
-0.498
-0.421
-0.360
-0.359
-0.426
-0.517
-0.580
-0.611
-0.604
-0.581
-0.547
-0.510
-0.458
-0.408
-0.367
-0.341
-0.319
-0.297
-0.267
-0.235
-0.204
-0.181
-0.149
-0.121
-0.104
-0.125
-0.150
-0.172
-0.201
-0.230
-0.265
-0.307
-0.350
-0.395
-0.437
-0.474
-0.509
-0.538
-0.559
-0.574
-0.564
-0.523
-0.459
-0.415
-0.406
-0.446
-0.513
-0.564
-0.581
-0.572
-0.548
-0.519
-0.490
-0.458
-0.424
-0.387
-0.348
-0.312
-0.276
-0.246
-0.214
-0.187
-0.157
-0.126
-0.100
-0.089
-0.106
-0.128
-0.150
-0.175
-0.204
-0.238
-0.277
-0.320
-0.364
-0.409
-0.452
-0.491
-0.519
-0.543
-0.560
-0.563
-0.540
-0.508
-0.474
-0.464
-0.490
-0.520
-0.545
-0.550
-0.535
-0.510
-0.485
-0.457
-0.423
-0.390
-0.350
-0.315
-0.282
-0.249
-0.216
-0.184
-0.157
-0.129
-0.104
-0.085
-0.074
-0.091
-0.110
-0.133
-0.157
-0.184
-0.214
-0.250
-0.295
-0.337
-0.379
-0.426
-0.468
-0.500
-0.523
-0.542
-0.553
-0.550
-0.536
-0.524
-0.512
-0.514
-0.518
-0.519
-0.507
-0.489
-0.468
-0.446
-0.415
-0.385
-0.352
-0.316
-0.281
-0.250
-0.218
-0.185
-0.156
-0.133
-0.111
-0.094
-0.071
-0.063
-0.076
-0.097
-0.117
-0.140
-0.167
-0.196
-0.231
-0.272
-0.313
-0.355
-0.401
-0.440
-0.474
-0.499
-0.519
-0.532
-0.541
-0.541
-0.529
-0.522
-0.513
-0.499
-0.484
-0.469
-0.451
-0.430
-0.403
-0.373
-0.345
-0.311
-0.279
-0.245
-0.217
-0.185
-0.158
-0.133
-0.113
-0.096
-0.080
-0.058
-0.053
-0.069
-0.084
-0.102
-0.125
-0.149
-0.180
-0.215
-0.256
-0.294
-0.330
-0.373
-0.412
-0.447
-0.473
-0.492
-0.506
-0.513
-0.515
-0.511
-0.503
-0.490
-0.471
-0.455
-0.439
-0.418
-0.393
-0.367
-0.337
-0.306
-0.276
-0.244
-0.216
-0.186
-0.160
-0.138
-0.114
-0.098
-0.082
-0.068
-0.051
-0.047
-0.061
-0.077
-0.094
-0.116
-0.143
-0.170
-0.206
-0.241
-0.275
-0.311
-0.349
-0.384
-0.417
-0.444
-0.464
-0.476
-0.483
-0.482
-0.480
-0.473
-0.461
-0.447
-0.430
-0.413
-0.386
-0.359
-0.333
-0.300
-0.271
-0.243
-0.216
-0.188
-0.160
-0.141
-0.120
-0.099
-0.082
-0.070
-0.058
-0.044
-0.041
-0.053
-0.070
-0.089
-0.109
-0.134
-0.161
-0.192
-0.225
-0.259
-0.295
-0.328
-0.362
-0.382
-0.405
-0.426
-0.441
-0.456
-0.460
-0.455
-0.449
-0.438
-0.422
-0.402
-0.380
-0.355
-0.327
-0.298
-0.270
-0.242
-0.213
-0.189
-0.162
-0.138
-0.118
-0.104
-0.085
-0.073
-0.061
-0.047
-0.037
-0.034
-0.048
-0.062
-0.081
-0.102
-0.127
-0.157
-0.184
-0.214
-0.246
-0.277
-0.303
-0.328
-0.345
-0.358
-0.380
-0.399
-0.418
-0.430
-0.429
-0.423
-0.410
-0.396
-0.375
-0.346
-0.317
-0.292
-0.264
-0.234
-0.210
-0.186
-0.164
-0.140
-0.120
-0.102
-0.090
-0.072
-0.062
-0.053
-0.039
-0.030
-0.032
-0.042
-0.059
-0.078
-0.101
-0.126
-0.152
-0.177
-0.208
-0.235
-0.261
-0.279
-0.289
-0.298
-0.312
-0.327
-0.353
-0.373
-0.391
-0.395
-0.393
-0.383
-0.369
-0.345
-0.318
-0.286
-0.257
-0.231
-0.204
-0.184
-0.160
-0.140
-0.123
-0.106
-0.092
-0.081
-0.065
-0.055
-0.045
-0.036
-0.028
-0.030
-0.042
-0.055
-0.074
-0.099
-0.127
-0.151
-0.175
-0.199
-0.225
-0.245
-0.255
-0.256
-0.253
-0.255
-0.273
-0.300
-0.327
-0.348
-0.360
-0.358
-0.355
-0.341
-0.314
-0.285
-0.255
-0.230
-0.205
-0.183
-0.160
-0.144
-0.124
-0.110
-0.096
-0.083
-0.070
-0.058
-0.049
-0.042
-0.033
-0.024
-0.027
-0.036
-0.052
-0.068
-0.091
-0.120
-0.150
-0.173
-0.196
-0.218
-0.232
-0.238
-0.220
-0.205
-0.209
-0.225
-0.261
-0.291
-0.316
-0.327
-0.326
-0.320
-0.310
-0.291
-0.262
-0.233
-0.207
-0.182
-0.159
-0.140
-0.128
-0.112
-0.099
-0.087
-0.075
-0.066
-0.052
-0.045
-0.037
-0.028
-0.022
-0.026
-0.035
-0.053
-0.069
-0.091
-0.118
-0.146
-0.168
-0.191
-0.214
-0.226
-0.214
-0.191
-0.169
-0.164
-0.182
-0.218
-0.251
-0.275
-0.292
-0.295
-0.291
-0.283
-0.265
-0.238
-0.210
-0.183
-0.159
-0.141
-0.125
-0.111
-0.100
-0.090
-0.081
-0.069
-0.059
-0.047
-0.042
-0.032
-0.026
-0.020
-0.020
-0.035
-0.050
-0.070
-0.091
-0.118
-0.144
-0.166
-0.186
-0.206
-0.211
-0.192
-0.163
-0.131
-0.118
-0.120
-0.144
-0.177
-0.214
-0.244
-0.261
-0.263
-0.257
-0.238
-0.215
-0.190
-0.163
-0.143
-0.126
-0.112
-0.100
-0.091
-0.083
-0.074
-0.064
-0.054
-0.045
-0.040
-0.032
-0.024
-0.016
-0.020
-0.033
-0.050
-0.068
-0.090
-0.116
-0.143
-0.162
-0.181
-0.196
-0.194
-0.171
-0.135
-0.093
-0.049
-0.017
-0.015
-0.043
-0.095
-0.165
-0.211
-0.233
-0.232
-0.214
-0.196
-0.172
-0.149
-0.130
-0.115
-0.101
-0.092
-0.085
-0.077
-0.070
-0.059
-0.051
-0.043
-0.035
-0.027
-0.020
-0.014
-0.020
-0.028
-0.044
-0.065
-0.088
-0.113
-0.136
-0.157
-0.171
-0.184
-0.178
-0.155
-0.112
-0.046
0.039
0.120
0.183
0.163
0.066
-0.056
-0.151
-0.200
-0.209
-0.193
-0.172
-0.156
-0.135
-0.118
-0.103
-0.092
-0.084
-0.078
-0.072
-0.065
-0.054
-0.049
-0.038
-0.032
-0.022
-0.017
-0.014
-0.019
-0.028
-0.041
-0.061
-0.084
-0.109
-0.132
-0.152
-0.166
-0.172
-0.164
-0.142
-0.099
-0.016
0.101
0.235
0.354
0.370
0.242
0.047
-0.094
-0.166
-0.184
-0.169
-0.153
-0.139
-0.122
-0.104
-0.093
-0.083
-0.076
-0.072
-0.065
-0.058
-0.050
-0.040
-0.034
-0.025
-0.020
-0.017
-0.011
-0.059
-0.072
-0.085
-0.103
-0.125
-0.151
-0.180
-0.207
-0.215
-0.219
-0.193
-0.043
0.376
1.381
2.928
4.662
5.366
4.205
2.358
0.918
0.134
-0.173
-0.265
-0.276
-0.271
-0.261
-0.241
-0.221
-0.207
-0.195
-0.183
-0.173
-0.165
-0.153
-0.140
-0.129
-0.114
-0.102
-0.090
-0.077
-0.065
-0.079
-0.093
-0.112
-0.135
-0.163
-0.196
-0.231
-0.245
-0.254
-0.232
-0.055
0.569
2.317
6.375
14.482
24.072
27.512
21.483
10.858
4.157
1.095
0.050
-0.268
-0.333
-0.331
-0.325
-0.309
-0.287
-0.268
-0.256
-0.243
-0.233
-0.220
-0.206
-0.188
-0.170
-0.152
-0.134
-0.117
-0.100
-0.085
-0.101
-0.121
-0.145
-0.174
-0.211
-0.251
-0.276
-0.290
-0.281
-0.133
0.538
2.762
9.380
26.377
61.431
112.378
128.735
96.620
43.650
14.799
3.896
0.689
-0.168
-0.361
-0.382
-0.376
-0.367
-0.350
-0.332
-0.316
-0.302
-0.290
-0.278
-0.263
-0.245
-0.221
-0.199
-0.174
-0.150
-0.128
-0.107
-0.128
-0.154
-0.184
-0.223
-0.265
-0.301
-0.320
-0.328
-0.245
0.259
2.460
10.362
36.586
109.070
261.492
476.160
542.776
361.749
144.516
40.869
9.815
1.960
0.097
-0.333
-0.416
-0.417
-0.411
-0.393
-0.382
-0.369
-0.358
-0.344
-0.330
-0.316
-0.299
-0.277
-0.251
-0.223
-0.190
-0.162
-0.134
-0.162
-0.193
-0.230
-0.269
-0.308
-0.336
-0.359
-0.339
-0.086
1.282
7.642
36.188
159.203
548.241
1428.382
2306.623
2249.334
1192.060
385.681
95.713
20.954
4.390
0.760
-0.031
-0.234
-0.288
-0.313
-0.319
-0.332
-0.350
-0.364
-0.368
-0.360
-0.352
-0.340
-0.321
-0.295
-0.264
-0.235
-0.200
-0.164
-0.196
-0.229
-0.265
-0.302
-0.341
-0.368
-0.383
-0.297
0.264
3.320
20.185
124.109
755.567
4002.163
13202.955
20721.332
14819.334
5326.059
1157.845
212.667
40.897
9.132
3.188
1.717
1.055
0.670
0.480
0.315
0.125
-0.059
-0.192
-0.271
-0.313
-0.332
-0.345
-0.345
-0.329
-0.300
-0.271
-0.237
-0.199
-0.225
-0.257
-0.294
-0.332
-0.372
-0.387
-0.360
-0.150
0.835
6.259
40.590
327.567
2993.370
30851.705
133621.953
200345.234
122204.258
30180.627
3678.660
483.556
75.884
24.423
16.942
12.563
8.280
5.857
4.579
3.410
2.342
1.317
0.677
0.278
0.056
-0.085
-0.203
-0.289
-0.327
-0.324
-0.298
-0.264
-0.229
-0.245
-0.277
-0.307
-0.337
-0.360
-0.330
-0.200
0.260
1.796
9.287
60.457
552.718
6672.291
109646.578
200077.516
200145.000
185352.797
85376.719
7884.737
756.595
149.814
123.613
136.042
91.607
53.029
34.213
25.843
18.825
11.391
6.601
3.884
2.530
1.697
1.080
0.520
0.077
-0.179
-0.287
-0.307
-0.288
-0.252
-0.252
-0.264
-0.259
-0.253
-0.211
-0.082
0.260
1.269
3.732
12.246
58.725
491.951
5679.682
83781.500
180493.219
200249.188
161594.359
69765.031
6781.912
817.854
551.281
1220.728
1536.786
862.559
342.744
215.661
161.788
100.937
51.489
25.607
14.513
10.483
8.351
6.117
3.684
1.730
0.515
-0.053
-0.252
-0.287
-0.270
-0.219
-0.169
-0.061
0.069
0.235
0.515
1.193
3.133
7.627
16.328
47.345
257.333
1927.754
14963.793
67581.164
105124.453
65305.258
16916.227
2846.275
1005.210
3903.793
17924.871
26658.166
10353.685
2431.960
1606.735
1270.810
630.057
231.699
91.441
50.174
40.803
36.767
28.969
17.716
8.726
3.194
0.814
-0.016
-0.238
-0.272
-0.102
0.125
0.489
0.949
1.367
1.778
2.646
5.676
12.320
23.304
42.587
116.150
498.392
2095.563
6407.736
11019.174
10057.540
4686.389
1754.583
2524.994
27001.375
100220.609
100332.664
101613.023
14591.466
16924.143
12814.699
4335.458
1091.701
333.311
182.901
178.929
194.874
164.884
96.149
39.895
13.311
3.494
0.665
-0.087
-0.250
0.160
0.709
1.735
3.029
3.931
4.321
4.756
7.468
14.515
27.528
43.391
80.373
206.018
687.929
2270.861
5783.822
7104.971
4243.229
2871.228
5613.972
63053.781
100746.211
100955.492
106990.672
69064.180
102253.938
103511.938
29730.215
5373.410
1455.919
895.893
1058.907
1381.683
1132.808
586.021
183.108
47.509
10.973
2.301
0.225
-0.193
0.544
1.716
3.956
6.664
8.805
8.506
7.562
8.145
13.137
23.362
40.264
74.775
161.905
437.620
1417.892
3535.911
4622.759
3829.533
5896.036
10227.473
32021.664
101741.039
101657.453
115088.867
110096.656
114245.453
165936.078
172919.328
43475.121
9483.103
8113.382
9968.711
11988.205
9427.386
3744.653
801.224
149.697
28.399
5.164
0.713
-0.104
1.026
2.855
6.386
11.209
14.654
13.581
10.070
7.815
9.463
15.878
31.671
64.746
127.274
257.479
587.360
1220.865
1769.972
2834.548
7287.559
13098.628
12295.421
22144.812
31008.041
23180.820
109930.156
200256.078
200150.250
149719.078
110099.867
85871.938
105666.555
119630.031
96359.219
69439.156
18093.307
2527.253
357.863
52.194
8.741
1.287
-0.008
1.274
3.413
7.893
13.825
17.984
16.357
11.311
6.929
6.102
9.626
20.707
44.467
82.849
130.126
204.002
341.402
581.660
1501.421
4408.148
7103.162
5168.473
2791.333
2578.352
5665.117
41065.105
165872.156
149223.062
113412.359
135280.031
200823.156
110028.000
140869.328
200072.875
119331.422
38063.746
4365.219
499.740
69.647
10.847
1.555
0.045
1.205
3.134
6.805
11.819
15.268
13.766
9.254
5.311
3.693
5.152
11.758
24.584
42.002
59.283
74.437
105.160
205.244
549.626
1327.136
2034.421
1515.159
748.213
560.559
1754.894
16276.265
105438.922
104856.219
105070.844
180827.984
189472.688
107900.102
125692.227
198547.812
143020.234
25106.078
3267.671
416.474
59.532
9.402
1.403
0.023
0.794
2.113
4.537
7.386
9.461
8.461
5.887
3.157
1.834
2.518
5.733
11.867
19.358
26.216
30.752
42.062
82.140
201.036
437.214
604.151
552.122
313.691
209.519
594.644
4586.572
54574.039
100665.203
102908.320
154145.828
117894.188
102860.711
106524.656
116187.906
43955.438
7427.485
1327.738
214.518
35.003
6.295
0.936
-0.045
0.369
1.054
2.190
3.544
4.271
3.978
2.668
1.275
0.621
0.985
2.556
5.611
9.380
13.112
16.352
23.481
45.107
104.433
209.089
317.086
307.343
181.355
101.275
174.286
830.962
4670.868
16331.225
24128.590
20973.031
102365.625
100661.328
101021.781
82339.586
8717.911
1524.356
349.030
75.104
16.283
3.112
0.412
-0.132
0.046
0.331
0.766
1.220
1.461
1.311
0.756
0.244
-0.032
0.157
0.969
2.610
4.706
7.027
10.120
15.593
28.793
56.608
111.561
159.686
147.790
93.600
48.683
50.460
148.348
469.421
1077.791
1530.302
2252.315
7786.884
19444.314
16322.472
5633.231
1339.383
309.964
87.156
23.243
5.777
1.182
0.042
-0.192
-0.132
-0.048
0.077
0.181
0.224
0.138
-0.061
-0.274
-0.376
-0.270
0.155
0.967
2.132
3.738
5.919
9.857
16.543
28.527
46.002
61.792
56.623
38.320
20.063
14.994
26.831
61.128
114.678
168.369
283.163
635.781
1053.121
984.355
518.406
188.072
62.466
20.602
6.412
1.658
0.237
-0.153
-0.214
-0.196
-0.192
-0.185
-0.182
-0.211
-0.271
-0.357
-0.456
-0.510
-0.475
-0.295
0.074
0.642
1.569
2.998
5.227
8.287
12.124
16.535
19.514
18.189
12.252
6.491
3.930
5.030
9.558
16.243
25.581
42.574
70.905
100.277
100.324
62.156
31.393
12.953
4.846
1.444
0.256
-0.132
-0.222
-0.209
-0.200
-0.225
-0.249
-0.282
-0.326
-0.376
-0.437
-0.502
-0.541
-0.552
-0.508
-0.380
-0.121
0.343
1.053
2.134
3.477
4.656
5.626
6.132
5.245
3.523
1.788
0.685
0.562
1.170
2.282
3.984
6.664
10.079
13.069
13.048
9.367
5.159
2.388
0.813
0.102
-0.170
-0.242
-0.226
-0.193
-0.187
-0.212
-0.244
-0.283
-0.327
-0.378
-0.429
-0.484
-0.524
-0.553
-0.568
-0.539
-0.434
-0.237
0.098
0.572
1.129
1.705
2.193
2.471
2.128
1.313
0.475
-0.148
-0.379
-0.361
-0.160
0.179
0.650
1.206
1.623
1.559
1.196
0.610
0.135
-0.128
-0.244
-0.265
-0.246
-0.210
-0.181
-0.172
-0.197
-0.227
-0.263
-0.304
-0.350
-0.400
-0.447
-0.493
-0.531
-0.563
-0.577
-0.544
-0.468
-0.341
-0.118
0.204
0.701
1.314
1.726
1.693
1.079
0.283
-0.265
-0.534
-0.622
-0.596
-0.518
-0.416
-0.314
-0.206
-0.179
-0.204
-0.261
-0.299
-0.314
-0.295
-0.260
-0.224
-0.195
-0.161
-0.150
-0.179
-0.208
-0.241
-0.276
-0.318
-0.366
-0.414
-0.461
-0.500
-0.535
-0.564
-0.562
-0.543
-0.499
-0.388
-0.163
0.271
0.892
1.463
1.526
0.999
0.269
-0.256
-0.518
-0.621
-0.638
-0.617
-0.579
-0.532
-0.486
-0.442
-0.411
-0.383
-0.351
-0.315
-0.273
-0.238
-0.207
-0.172
-0.138
-0.128
-0.155
-0.180
-0.211
-0.247
-0.285
-0.331
-0.378
-0.424
-0.472
-0.511
-0.540
-0.559
-0.568
-0.560
-0.508
-0.346
-0.043
0.443
0.913
0.992
0.628
0.092
-0.306
-0.508
-0.589
-0.603
-0.590
-0.563
-0.532
-0.494
-0.454
-0.410
-0.371
-0.330
-0.290
-0.248
-0.214
-0.180
-0.149
-0.118
-0.112
-0.133
-0.154
-0.185
-0.215
-0.250
-0.293
-0.343
-0.389
-0.439
-0.489
-0.529
-0.553
-0.576
-0.590
-0.574
-0.499
-0.318
-0.016
0.227
0.295
0.105
-0.164
-0.391
-0.517
-0.572
-0.571
-0.554
-0.530
-0.493
-0.460
-0.422
-0.380
-0.340
-0.301
-0.263
-0.220
-0.185
-0.154
-0.129
-0.099
-0.096
-0.113
-0.133
-0.162
-0.191
-0.227
-0.267
-0.315
-0.364
-0.412
-0.466
-0.513
-0.542
-0.568
-0.591
-0.599
-0.573
-0.490
-0.363
-0.264
-0.221
-0.283
-0.381
-0.475
-0.527
-0.543
-0.534
-0.515
-0.488
-0.452
-0.418
-0.381
-0.342
-0.303
-0.265
-0.222
-0.190
-0.157
-0.129
-0.108
-0.087
-0.083
-0.099
-0.116
-0.145
-0.173
-0.208
-0.246
-0.295
-0.342
-0.389
-0.433
-0.482
-0.521
-0.548
-0.571
-0.586
-0.586
-0.564
-0.532
-0.493
-0.469
-0.472
-0.492
-0.513
-0.521
-0.512
-0.499
-0.475
-0.445
-0.410
-0.376
-0.340
-0.303
-0.264
-0.228
-0.193
-0.163
-0.133
-0.112
-0.094
-0.073
-0.072
-0.085
-0.103
-0.129
-0.157
-0.190
-0.229
-0.275
-0.320
-0.365
-0.408
-0.451
-0.491
-0.525
-0.547
-0.562
-0.567
-0.569
-0.566
-0.556
-0.546
-0.537
-0.529
-0.516
-0.501
-0.484
-0.464
-0.437
-0.407
-0.375
-0.340
-0.302
-0.268
-0.229
-0.196
-0.170
-0.143
-0.117
-0.097
-0.081
-0.065
-0.062
-0.077
-0.095
-0.119
-0.146
-0.177
-0.212
-0.258
-0.299
-0.343
-0.385
-0.427
-0.457
-0.487
-0.513
-0.529
-0.544
-0.548
-0.546
-0.547
-0.541
-0.536
-0.519
-0.500
-0.481
-0.457
-0.431
-0.402
-0.374
-0.341
-0.307
-0.272
-0.235
-0.203
-0.174
-0.150
-0.125
-0.102
-0.086
-0.070
-0.057
-0.053
-0.071
-0.088
-0.111
-0.138
-0.170
-0.204
-0.239
-0.279
-0.322
-0.360
-0.388
-0.403
-0.415
-0.434
-0.459
-0.488
-0.510
-0.518
-0.515
-0.513
-0.505
-0.493
-0.474
-0.456
-0.433
-0.402
-0.372
-0.340
-0.305
-0.271
-0.238
-0.209
-0.179
-0.152
-0.130
-0.108
-0.089
-0.075
-0.063
-0.048
-0.046
-0.063
-0.080
-0.102
-0.130
-0.162
-0.195
-0.230
-0.267
-0.300
-0.319
-0.325
-0.304
-0.292
-0.301
-0.341
-0.397
-0.444
-0.477
-0.490
-0.486
-0.475
-0.467
-0.446
-0.427
-0.398
-0.368
-0.337
-0.305
-0.271
-0.240
-0.213
-0.184
-0.160
-0.135
-0.117
-0.100
-0.080
-0.066
-0.053
-0.042
-0.044
-0.059
-0.077
-0.101
-0.128
-0.157
-0.186
-0.220
-0.253
-0.276
-0.273
-0.238
-0.172
-0.118
-0.105
-0.159
-0.251
-0.346
-0.406
-0.443
-0.454
-0.448
-0.439
-0.422
-0.398
-0.365
-0.332
-0.300
-0.270
-0.240
-0.213
-0.186
-0.162
-0.140
-0.120
-0.103
-0.090
-0.070
-0.059
-0.048
-0.036
-0.042
-0.055
-0.074
-0.095
-0.127
-0.158
-0.185
-0.212
-0.238
-0.251
-0.224
-0.143
-0.021
0.104
0.140
0.060
-0.092
-0.236
-0.337
-0.392
-0.408
-0.411
-0.404
-0.391
-0.362
-0.330
-0.299
-0.268
-0.240
-0.211
-0.188
-0.167
-0.148
-0.130
-0.108
-0.092
-0.080
-0.065
-0.054
-0.043
-0.033
-0.036
-0.050
-0.070
-0.093
-0.121
-0.151
-0.181
-0.208
-0.230
-0.231
-0.182
-0.050
0.130
0.301
0.357
0.260
0.067
-0.125
-0.264
-0.339
-0.368
-0.372
-0.366
-0.356
-0.332
-0.301
-0.269
-0.240
-0.211
-0.187
-0.169
-0.150
-0.132
-0.116
-0.100
-0.088
-0.073
-0.059
-0.050
-0.037
-0.029
-0.036
-0.050
-0.067
-0.093
-0.123
-0.152
-0.176
-0.201
-0.225
-0.214
-0.141
0.022
0.236
0.446
0.525
0.442
0.240
0.022
-0.145
-0.263
-0.317
-0.333
-0.330
-0.319
-0.299
-0.270
-0.240
-0.209
-0.186
-0.166
-0.148
-0.132
-0.119
-0.107
-0.092
-0.082
-0.066
-0.056
-0.047
-0.037
-0.028
-0.034
-0.049
-0.068
-0.090
-0.119
-0.152
-0.173
-0.196
-0.212
-0.193
-0.103
0.076
0.332
0.568
0.730
0.704
0.591
0.367
0.120
-0.091
-0.224
-0.279
-0.296
-0.288
-0.268
-0.242
-0.214
-0.185
-0.166
-0.148
-0.134
-0.121
-0.110
-0.100
-0.086
-0.077
-0.065
-0.055
-0.043
-0.036
-0.027
-0.032
-0.047
-0.066
-0.090
-0.118
-0.148
-0.168
-0.186
-0.200
-0.173
-0.070
0.121
0.417
0.749
1.014
1.246
1.317
1.108
0.722
0.272
-0.033
-0.194
-0.253
-0.259
-0.240
-0.220
-0.194
-0.169
-0.150
-0.135
-0.122
-0.113
-0.104
-0.095
-0.083
-0.071
-0.060
-0.051
-0.042
-0.032
-0.026
-0.028
-0.044
-0.063
-0.088
-0.114
-0.141
-0.161
-0.178
-0.186
-0.153
-0.047
0.161
0.501
0.922
1.482
2.076
2.502
2.491
1.741
0.883
0.247
-0.087
-0.208
-0.231
-0.215
-0.195
-0.174
-0.152
-0.137
-0.122
-0.113
-0.105
-0.098
-0.090
-0.077
-0.068
-0.056
-0.046
-0.039
-0.029
-0.020
-0.027
-0.041
-0.059
-0.083
-0.111
-0.135
-0.152
-0.168
-0.172
-0.138
-0.042
0.159
0.505
1.017
1.815
2.823
3.838
4.010
2.910
1.487
0.493
0.013
-0.163
-0.204
-0.189
-0.171
-0.156
-0.138
-0.122
-0.111
-0.103
-0.096
-0.090
-0.083
-0.071
-0.063
-0.050
-0.043
-0.034
-0.024
-0.020
-0.068
-0.082
-0.097
-0.117
-0.140
-0.168
-0.198
-0.223
-0.233
-0.233
-0.170
0.120
1.021
3.414
8.124
13.343
15.697
12.415
6.635
2.643
0.634
-0.042
-0.252
-0.286
-0.282
-0.276
-0.258
-0.238
-0.226
-0.215
-0.205
-0.197
-0.189
-0.177
-0.164
-0.153
-0.137
-0.124
-0.109
-0.095
-0.082
-0.091
-0.108
-0.130
-0.154
-0.185
-0.222
-0.256
-0.268
-0.276
-0.234
0.042
1.123
4.921
16.525
45.125
92.219
110.748
80.227
36.106
11.975
3.227
0.485
-0.186
-0.333
-0.342
-0.336
-0.325
-0.308
-0.292
-0.277
-0.268
-0.259
-0.249
-0.236
-0.220
-0.202
-0.182
-0.162
-0.143
-0.124
-0.105
-0.119
-0.144
-0.170
-0.201
-0.240
-0.281
-0.306
-0.315
-0.301
-0.113
0.785
4.265
17.672
69.590
246.580
634.677
844.257
540.425
190.660
47.821
10.641
1.915
0.065
-0.335
-0.393
-0.388
-0.387
-0.371
-0.356
-0.341
-0.328
-0.319
-0.309
-0.297
-0.282
-0.260
-0.238
-0.212
-0.183
-0.157
-0.133
-0.153
-0.183
-0.214
-0.253
-0.294
-0.328
-0.346
-0.351
-0.261
0.276
2.714
12.931
56.443
261.548
1130.001
3745.160
6096.596
3075.549
814.038
148.370
26.234
4.721
0.566
-0.257
-0.413
-0.422
-0.411
-0.397
-0.388
-0.386
-0.381
-0.371
-0.360
-0.348
-0.332
-0.315
-0.291
-0.264
-0.230
-0.198
-0.165
-0.192
-0.224
-0.259
-0.297
-0.334
-0.365
-0.383
-0.355
-0.094
1.207
7.380
36.630
177.084
900.481
4193.000
15656.043
24931.588
11467.972
2156.434
340.673
51.871
9.119
1.601
0.180
-0.128
-0.182
-0.195
-0.195
-0.222
-0.274
-0.322
-0.353
-0.366
-0.373
-0.368
-0.354
-0.332
-0.304
-0.278
-0.242
-0.204
-0.226
-0.259
-0.297
-0.333
-0.372
-0.391
-0.373
-0.239
0.338
3.062
17.073
98.352
611.222
3947.158
24831.625
87067.180
90260.344
27856.031
4423.542
587.026
89.962
16.365
5.012
2.568
1.717
1.370
1.204
1.056
0.789
0.435
0.143
-0.065
-0.193
-0.275
-0.336
-0.363
-0.365
-0.339
-0.309
-0.277
-0.240
-0.255
-0.288
-0.320
-0.349
-0.369
-0.332
-0.187
0.229
1.484
6.398
32.524
215.639
1754.321
20129.150
107494.562
109957.281
108930.938
103863.375
14511.785
1194.123
146.846
39.966
25.863
19.034
12.913
9.643
8.604
7.320
5.639
3.613
2.242
1.305
0.755
0.333
0.001
-0.214
-0.324
-0.355
-0.337
-0.304
-0.269
-0.270
-0.289
-0.287
-0.276
-0.215
-0.015
0.503
1.839
5.151
13.194
50.517
321.653
3306.657
54453.773
116560.391
117109.008
105672.820
101470.523
37175.344
1947.306
281.307
222.252
232.423
163.563
85.774
57.884
49.942
39.889
27.300
16.731
10.199
6.957
4.741
2.998
1.553
0.531
-0.024
-0.268
-0.337
-0.325
-0.290
-0.242
-0.196
-0.080
0.085
0.368
0.936
2.475
6.783
15.902
33.032
72.276
325.455
2876.660
44724.988
113940.648
113450.695
105379.992
101609.875
28286.654
1917.082
1148.969
2966.696
4143.833
2019.186
690.452
421.598
338.429
233.086
128.798
68.356
39.317
29.284
21.616
14.513
8.004
3.578
1.207
0.153
-0.234
-0.318
-0.306
-0.083
0.177
0.665
1.385
2.175
3.359
6.746
17.402
44.355
90.408
129.637
262.352
1366.563
12502.156
106366.688
112831.055
113688.758
105244.117
10106.668
2414.814
12521.511
85336.148
100180.805
40674.773
6260.389
4425.701
3594.028
1651.964
606.866
244.682
138.883
117.611
97.060
67.608
37.984
16.963
5.924
1.572
0.164
-0.240
-0.303
0.383
1.309
2.981
5.212
7.476
9.023
14.144
32.804
88.196
181.288
247.093
281.468
711.593
3669.590
21186.936
83290.930
110469.484
41105.676
8826.217
8440.544
101973.461
100785.055
100774.234
104653.734
59981.008
100027.438
73345.742
17019.037
2844.753
738.742
454.934
498.896
517.761
413.139
227.172
84.707
24.521
6.391
1.227
-0.003
-0.263
1.384
3.983
8.908
15.950
21.670
23.596
25.190
44.632
110.444
242.266
320.297
392.200
752.193
3178.230
24188.273
101558.727
101912.711
76998.961
24294.137
40688.504
117820.383
104144.133
102663.641
130651.227
168559.062
102850.758
101964.352
102552.359
12411.893
1952.970
1512.389
2690.418
4773.344
4137.630
1766.552
469.740
99.463
20.723
3.967
0.497
-0.176
3.105
8.779
21.715
41.431
55.549
55.454
42.709
45.312
88.421
178.479
273.470
480.615
1012.769
2717.253
14312.459
66343.789
100163.609
50477.363
104710.930
106099.984
200161.047
116483.164
105653.242
189268.328
133333.781
105241.531
113080.953
117123.062
34708.777
5473.963
6669.134
24240.400
81924.125
73171.258
19440.068
2903.446
377.947
54.740
8.671
1.319
-0.046
5.127
14.968
39.490
81.220
109.191
99.267
64.982
42.169
51.803
93.977
189.126
468.293
1036.897
1841.476
4180.836
11947.502
16886.686
28096.996
101915.414
101621.391
113567.414
125685.539
105645.234
110835.203
106836.609
121698.461
200361.922
200722.703
87592.141
22971.883
47002.023
128666.922
108636.797
101669.227
100280.227
12482.900
1035.916
108.911
15.408
2.233
0.097
6.583
18.717
49.486
102.544
146.305
130.823
80.127
38.192
28.332
46.453
111.785
300.648
651.957
915.223
1153.371
1762.860
3079.868
11640.806
73372.266
100819.258
81938.445
17432.352
7370.499
17530.842
105162.750
154182.734
200209.516
166764.922
114543.719
110776.477
132546.266
200517.625
159842.422
105952.562
100585.305
27869.410
1591.606
146.819
19.072
2.645
0.170
6.012
16.515
42.335
86.139
121.910
108.511
62.057
29.890
16.712
22.462
53.148
135.605
263.367
363.708
345.485
389.391
774.575
2936.461
11511.520
19549.332
13353.106
3974.847
1397.675
2650.257
13343.053
63637.547
117826.453
106812.773
118796.703
116381.289
122610.961
200272.250
200099.297
111447.852
100906.766
17757.797
1197.484
122.947
16.305
2.378
0.131
4.379
10.798
24.997
46.288
64.124
57.095
34.917
16.621
8.712
10.627
24.824
57.155
102.873
135.026
138.203
153.341
306.007
969.272
3050.032
5346.163
4917.496
2106.276
646.896
582.362
2229.727
11769.770
45744.082
67420.758
40463.238
105200.977
105639.906
144629.109
200034.984
108142.609
41179.164
4679.003
528.462
69.113
10.729
1.611
0.027
2.392
5.557
11.618
19.528
24.975
22.218
14.504
7.307
3.935
5.102
12.079
27.819
51.466
70.545
80.940
105.744
206.343
592.232
1765.788
3570.853
3267.442
1456.957
431.137
200.600
450.598
1597.632
4419.660
5915.070
6556.039
26343.746
81382.508
76342.586
26509.559
11310.583
3680.430
824.307
152.426
27.321
4.944
0.717
-0.102
0.967
2.172
4.071
6.264
7.779
6.838
4.651
2.367
1.399
2.247
6.070
14.574
27.184
39.185
53.140
81.953
145.890
325.298
795.987
1414.136
1396.396
695.104
224.189
79.561
95.836
231.745
464.066
664.025
1038.742
2845.316
5564.539
5358.731
2757.745
1149.448
449.093
140.590
37.915
8.739
1.786
0.145
-0.194
0.217
0.592
1.115
1.638
1.889
1.670
0.995
0.397
0.145
0.685
2.526
6.436
12.269
20.496
32.713
56.127
91.636
149.182
265.722
395.016
359.184
201.883
79.126
28.920
22.682
37.784
67.485
97.855
164.625
319.996
514.895
500.388
320.595
157.035
71.100
27.518
8.761
2.408
0.385
-0.136
-0.234
-0.105
-0.027
0.086
0.164
0.183
0.079
-0.125
-0.315
-0.361
-0.118
0.668
2.322
4.920
9.059
16.196
28.508
44.185
59.530
78.147
89.104
82.005
50.649
23.503
9.121
5.242
6.950
11.143
16.510
27.692
46.324
62.266
64.144
45.719
26.366
12.498
5.313
1.893
0.390
-0.119
-0.240
-0.237
-0.206
-0.214
-0.219
-0.241
-0.277
-0.341
-0.437
-0.510
-0.540
-0.472
-0.180
0.432
1.589
3.597
6.986
12.175
17.860
22.274
25.256
26.091
22.022
14.312
7.366
2.814
1.092
0.928
1.542
2.758
4.586
7.051
9.318
9.144
7.230
4.304
2.181
0.808
0.108
-0.180
-0.265
-0.255
-0.222
-0.215
-0.244
-0.276
-0.318
-0.368
-0.424
-0.486
-0.544
-0.578
-0.571
-0.482
-0.216
0.306
1.198
2.688
4.795
7.310
9.993
12.772
14.534
13.605
9.229
4.573
1.500
0.208
-0.196
-0.211
-0.018
0.311
0.725
1.064
1.063
0.777
0.405
0.049
-0.183
-0.287
-0.306
-0.278
-0.241
-0.203
-0.196
-0.223
-0.261
-0.305
-0.354
-0.411
-0.465
-0.518
-0.561
-0.577
-0.551
-0.412
-0.111
0.356
1.018
2.037
3.661
6.473
11.610
15.702
15.917
11.072
5.205
1.729
0.236
-0.312
-0.476
-0.508
-0.482
-0.424
-0.359
-0.318
-0.319
-0.352
-0.371
-0.371
-0.344
-0.303
-0.259
-0.221
-0.181
-0.180
-0.209
-0.237
-0.279
-0.326
-0.379
-0.432
-0.482
-0.529
-0.556
-0.552
-0.470
-0.283
-0.007
0.316
0.898
2.127
4.976
9.990
15.282
16.022
11.299
5.387
1.883
0.359
-0.244
-0.464
-0.553
-0.589
-0.587
-0.564
-0.526
-0.491
-0.456
-0.415
-0.370
-0.322
-0.278
-0.237
-0.198
-0.158
-0.159
-0.185
-0.219
-0.255
-0.296
-0.345
-0.399
-0.451
-0.498
-0.538
-0.544
-0.503
-0.396
-0.270
-0.082
0.225
1.080
3.206
7.046
10.497
11.170
8.007
4.127
1.472
0.266
-0.239
-0.450
-0.543
-0.578
-0.580
-0.558
-0.525
-0.477
-0.433
-0.388
-0.340
-0.298
-0.252
-0.213
-0.172
-0.138
-0.132
-0.161
-0.191
-0.225
-0.263
-0.308
-0.365
-0.416
-0.467
-0.517
-0.549
-0.538
-0.494
-0.450
-0.388
-0.227
0.222
1.295
3.096
5.100
5.229
4.041
2.105
0.768
0.027
-0.323
-0.474
-0.537
-0.562
-0.555
-0.523
-0.486
-0.441
-0.401
-0.357
-0.312
-0.263
-0.220
-0.183
-0.147
-0.121
-0.114
-0.136
-0.164
-0.197
-0.236
-0.279
-0.334
-0.385
-0.438
-0.490
-0.537
-0.558
-0.560
-0.560
-0.547
-0.478
-0.281
0.166
0.877
1.486
1.711
1.317
0.677
0.123
-0.218
-0.411
-0.503
-0.536
-0.539
-0.518
-0.482
-0.445
-0.404
-0.361
-0.317
-0.272
-0.228
-0.190
-0.156
-0.128
-0.104
-0.101
-0.118
-0.144
-0.174
-0.210
-0.256
-0.309
-0.361
-0.411
-0.459
-0.509
-0.553
-0.575
-0.591
-0.594
-0.574
-0.505
-0.350
-0.133
0.079
0.179
0.084
-0.089
-0.267
-0.403
-0.486
-0.517
-0.525
-0.510
-0.478
-0.441
-0.403
-0.363
-0.320
-0.277
-0.236
-0.198
-0.164
-0.136
-0.110
-0.087
-0.088
-0.104
-0.129
-0.159
-0.193
-0.237
-0.288
-0.340
-0.390
-0.435
-0.485
-0.525
-0.550
-0.566
-0.567
-0.561
-0.538
-0.494
-0.443
-0.390
-0.369
-0.377
-0.411
-0.457
-0.498
-0.517
-0.519
-0.505
-0.476
-0.441
-0.404
-0.368
-0.327
-0.286
-0.246
-0.208
-0.176
-0.143
-0.119
-0.095
-0.078
-0.075
-0.093
-0.116
-0.144
-0.179
-0.220
-0.265
-0.316
-0.369
-0.417
-0.454
-0.469
-0.477
-0.479
-0.472
-0.467
-0.475
-0.483
-0.498
-0.513
-0.521
-0.525
-0.528
-0.526
-0.527
-0.517
-0.503
-0.476
-0.447
-0.411
-0.375
-0.338
-0.294
-0.255
-0.217
-0.187
-0.157
-0.126
-0.104
-0.086
-0.070
-0.068
-0.086
-0.108
-0.137
-0.170
-0.211
-0.252
-0.300
-0.348
-0.385
-0.396
-0.367
-0.314
-0.257
-0.234
-0.259
-0.321
-0.383
-0.450
-0.505
-0.535
-0.548
-0.546
-0.536
-0.519
-0.504
-0.479
-0.447
-0.415
-0.381
-0.344
-0.304
-0.268
-0.228
-0.196
-0.165
-0.138
-0.113
-0.094
-0.076
-0.061
-0.062
-0.079
-0.101
-0.130
-0.163
-0.200
-0.240
-0.284
-0.321
-0.330
-0.285
-0.157
0.022
0.202
0.270
0.181
-0.005
-0.187
-0.340
-0.443
-0.505
-0.530
-0.528
-0.516
-0.496
-0.479
-0.450
-0.418
-0.385
-0.348
-0.309
-0.273
-0.239
-0.205
-0.174
-0.148
-0.127
-0.104
-0.084
-0.068
-0.053
-0.055
-0.072
-0.095
-0.125
-0.159
-0.191
-0.232
-0.269
-0.292
-0.262
-0.127
0.165
0.649
1.070
1.228
1.016
0.580
0.133
-0.188
-0.356
-0.453
-0.494
-0.497
-0.488
-0.465
-0.444
-0.410
-0.380
-0.346
-0.314
-0.281
-0.243
-0.215
-0.186
-0.159
-0.136
-0.118
-0.095
-0.076
-0.063
-0.048
-0.054
-0.070
-0.092
-0.123
-0.159
-0.190
-0.226
-0.257
-0.260
-0.184
0.080
0.635
1.412
2.245
2.516
2.141
1.286
0.534
0.008
-0.265
-0.395
-0.449
-0.458
-0.453
-0.435
-0.408
-0.376
-0.343
-0.310
-0.278
-0.245
-0.218
-0.193
-0.169
-0.147
-0.125
-0.108
-0.085
-0.071
-0.058
-0.044
-0.050
-0.068
-0.090
-0.120
-0.150
-0.185
-0.216
-0.241
-0.229
-0.101
0.276
1.036
2.200
3.387
3.803
3.269
2.069
0.964
0.242
-0.153
-0.333
-0.401
-0.417
-0.415
-0.403
-0.376
-0.342
-0.307
-0.275
-0.247
-0.220
-0.198
-0.174
-0.156
-0.136
-0.118
-0.100
-0.080
-0.066
-0.053
-0.040
-0.047
-0.067
-0.089
-0.117
-0.153
-0.180
-0.206
-0.232
-0.204
-0.038
0.414
1.292
2.662
4.027
4.766
4.074
2.780
1.558
0.662
0.107
-0.203
-0.336
-0.375
-0.375
-0.363
-0.338
-0.308
-0.275
-0.245
-0.218
-0.198
-0.180
-0.161
-0.145
-0.128
-0.108
-0.091
-0.075
-0.063
-0.049
-0.040
-0.047
-0.064
-0.090
-0.119
-0.153
-0.178
-0.200
-0.217
-0.178
0.013
0.501
1.465
2.955
4.525
5.361
5.217
4.363
3.100
1.898
0.815
0.106
-0.207
-0.313
-0.335
-0.325
-0.302
-0.275
-0.245
-0.217
-0.197
-0.179
-0.163
-0.149
-0.136
-0.119
-0.104
-0.088
-0.074
-0.063
-0.049
-0.036
-0.043
-0.062
-0.086
-0.117
-0.149
-0.173
-0.192
-0.204
-0.154
0.067
0.607
1.695
3.384
5.214
6.831
7.948
8.394
7.674
5.265
2.630
0.899
0.070
-0.213
-0.289
-0.289
-0.269
-0.247
-0.222
-0.197
-0.180
-0.166
-0.150
-0.140
-0.128
-0.116
-0.100
-0.086
-0.072
-0.058
-0.047
-0.036
-0.040
-0.059
-0.083
-0.113
-0.144
-0.165
-0.182
-0.190
-0.129
0.100
0.683
1.864
3.840
6.291
9.416
13.521
17.783
18.137
13.071
6.423
2.221
0.488
-0.083
-0.241
-0.260
-0.240
-0.221
-0.196
-0.177
-0.163
-0.150
-0.140
-0.131
-0.121
-0.108
-0.094
-0.083
-0.069
-0.056
-0.044
-0.033
-0.035
-0.055
-0.080
-0.108
-0.135
-0.153
-0.175
-0.177
-0.106
0.130
0.673
1.888
3.789
6.942
11.832
20.023
31.136
33.495
22.984
10.663
3.771
0.919
0.036
-0.193
-0.230
-0.212
-0.195
-0.177
-0.161
-0.147
-0.137
-0.129
-0.121
-0.112
-0.101
-0.089
-0.075
-0.063
-0.053
-0.041
-0.031
-0.077
-0.093
-0.110
-0.132
-0.157
-0.186
-0.219
-0.240
-0.251
-0.242
-0.133
0.344
1.948
6.707
17.436
31.137
37.159
29.164
14.425
5.443
1.393
0.121
-0.221
-0.289
-0.289
-0.285
-0.274
-0.257
-0.242
-0.235
-0.227
-0.222
-0.216
-0.205
-0.195
-0.182
-0.167
-0.151
-0.135
-0.119
-0.102
-0.106
-0.125
-0.150
-0.177
-0.208
-0.247
-0.279
-0.292
-0.297
-0.231
0.162
1.945
8.998
36.599
124.753
297.264
365.980
257.524
101.318
27.801
6.553
1.135
-0.079
-0.322
-0.348
-0.347
-0.340
-0.324
-0.311
-0.300
-0.294
-0.287
-0.281
-0.272
-0.259
-0.241
-0.220
-0.196
-0.174
-0.152
-0.131
-0.140
-0.166
-0.195
-0.230
-0.269
-0.306
-0.330
-0.339
-0.318
-0.085
1.090
6.565
34.252
182.337
972.530
3492.003
5372.119
2940.813
709.314
133.601
22.615
3.844
0.361
-0.303
-0.401
-0.402
-0.401
-0.387
-0.374
-0.364
-0.358
-0.351
-0.341
-0.332
-0.320
-0.305
-0.280
-0.254
-0.225
-0.194
-0.163
-0.180
-0.211
-0.246
-0.283
-0.322
-0.355
-0.374
-0.376
-0.282
0.315
3.259
18.153
108.753
781.692
7180.415
49792.594
100330.227
36292.246
4956.888
504.020
61.693
8.813
1.105
-0.182
-0.406
-0.412
-0.393
-0.381
-0.377
-0.386
-0.387
-0.391
-0.387
-0.379
-0.367
-0.352
-0.329
-0.304
-0.274
-0.240
-0.204
-0.222
-0.256
-0.290
-0.327
-0.364
-0.394
-0.397
-0.346
-0.072
1.206
7.786
42.364
277.193
2250.226
31555.725
105004.523
104612.617
101978.375
18343.854
1205.570
119.559
15.504
2.391
0.314
-0.048
-0.061
-0.015
0.013
-0.032
-0.127
-0.224
-0.307
-0.354
-0.382
-0.393
-0.388
-0.371
-0.342
-0.315
-0.283
-0.243
-0.257
-0.291
-0.328
-0.358
-0.385
-0.377
-0.284
-0.050
0.661
3.256
16.392
97.549
729.498
6448.909
66321.508
200127.391
200074.625
130521.578
21493.596
1620.803
161.877
24.273
6.136
2.874
2.101
2.064
2.278
2.348
2.049
1.395
0.789
0.348
0.067
-0.132
-0.272
-0.356
-0.389
-0.378
-0.346
-0.313
-0.280
-0.284
-0.312
-0.325
-0.322
-0.277
-0.114
0.337
1.334
3.578
9.053
32.339
197.530
1991.072
31522.057
108788.273
168761.953
200244.000
149559.578
29000.592
1940.887
211.959
47.262
27.271
20.139
14.752
13.481
14.623
15.146
12.637
8.745
5.569
3.560
2.216
1.213
0.492
-0.006
-0.266
-0.369
-0.373
-0.340
-0.304
-0.280
-0.256
-0.185
-0.044
0.249
0.885
2.650
7.228
16.628
33.298
68.164
311.830
3795.911
99137.445
102146.562
105547.594
108432.453
104169.992
66822.836
2890.599
334.467
230.740
235.787
167.310
94.592
79.935
87.853
85.609
68.369
43.448
26.584
17.859
12.206
7.357
3.617
1.440
0.316
-0.186
-0.352
-0.363
-0.325
-0.157
0.064
0.446
1.071
2.085
4.048
9.635
27.490
76.226
156.548
222.286
409.181
3352.911
73436.336
102394.953
105569.648
106639.117
103564.609
55148.367
2760.789
1236.487
2990.094
3817.390
2042.920
770.544
567.372
618.525
565.109
409.610
215.781
122.619
84.948
61.115
34.405
16.758
6.821
2.331
0.456
-0.176
-0.346
-0.343
0.344
1.232
2.897
5.326
8.226
13.080
26.956
87.806
302.832
769.036
997.213
793.855
1854.092
18452.033
116559.273
180735.156
200271.969
144838.328
19444.629
3571.650
12931.184
85472.539
100249.531
40881.906
7085.207
6694.354
6304.880
3983.309
2317.410
976.411
555.287
463.345
321.465
167.034
73.880
28.811
9.428
2.445
0.341
-0.233
-0.337
1.762
4.882
11.434
21.003
31.938
39.166
62.877
198.024
836.829
2503.821
3282.534
2034.115
1944.829
10505.634
113054.898
140802.844
137251.406
113302.141
45263.719
18855.369
107170.281
102110.297
101188.641
107006.031
83693.367
102507.188
104750.070
35072.148
10582.445
3510.981
2279.480
2396.381
1820.114
953.005
400.751
128.886
35.416
8.721
1.733
0.052
-0.291
5.314
15.270
40.279
83.557
122.939
125.193
122.004
269.562
1154.114
3531.354
5178.790
3478.024
4568.892
17429.502
103616.766
102868.688
103481.781
117077.234
173395.188
112883.109
200360.625
119593.734
104655.453
149317.234
168760.703
104214.523
109266.508
121562.180
31658.471
7540.672
8108.675
12420.928
12800.605
9432.030
3368.899
774.722
146.451
28.139
5.107
0.684
-0.188
12.375
39.967
118.046
274.857
434.343
398.847
249.117
253.380
721.768
2052.073
3042.409
4473.846
11463.996
23769.207
109005.922
102678.453
105510.109
198705.719
137201.703
107448.266
200351.406
200452.656
111779.367
200584.906
129923.156
103622.227
108602.188
116932.461
52929.535
9868.838
19188.672
76389.531
108429.000
102074.148
49399.602
5460.682
565.151
73.625
11.430
1.675
-0.018
22.130
74.700
260.361
684.286
1193.782
978.998
498.006
234.076
292.783
625.363
1300.294
4339.192
15220.625
25337.365
30200.670
101725.203
108000.539
154251.875
107931.023
102649.281
114036.375
195872.562
114336.438
145275.844
105175.656
103399.719
109267.711
112985.234
39360.035
10056.321
48938.637
114632.117
107237.812
101956.758
100369.359
30561.111
1712.107
156.211
20.165
2.768
0.155
28.972
101.593
359.527
1035.708
1708.107
1481.694
656.775
228.232
124.790
198.983
583.589
2420.531
7680.041
11964.195
8332.675
7415.066
11593.921
76942.820
103057.594
104657.766
105008.117
103553.883
12045.312
25912.334
101419.141
104541.289
115322.648
122169.375
20218.221
14299.944
109594.070
119609.391
107380.922
101662.711
100319.711
72735.352
2885.180
211.366
24.864
3.252
0.241
27.548
84.887
282.350
786.072
1277.354
1108.891
493.908
161.163
65.058
79.358
238.410
787.002
2057.423
2845.584
2093.430
1346.357
2233.548
12763.050
76462.844
130589.773
108276.969
21550.326
3608.176
3345.552
14376.224
40219.812
39347.676
24154.756
11416.851
18336.535
95340.125
137443.266
110907.133
101875.266
100288.211
44563.242
2131.860
175.469
21.105
2.910
0.192
19.643
52.097
147.312
333.739
521.032
455.487
226.590
81.161
33.385
36.182
99.779
287.764
644.040
885.363
768.988
623.150
1133.263
5412.196
31885.402
104911.961
93207.641
22538.703
3278.746
819.465
1361.250
3096.232
5163.363
5554.970
4822.281
11393.359
36084.684
123271.703
107562.961
101310.133
100223.828
8878.162
838.908
96.379
13.752
1.964
0.062
10.327
23.933
54.351
105.629
147.197
129.610
72.317
30.940
14.425
18.444
51.662
148.843
335.458
500.982
508.772
580.819
1131.646
4077.125
23773.834
80927.602
73059.586
19488.918
2741.620
438.089
259.755
479.472
886.878
1120.467
1354.029
3342.586
7788.984
12767.571
21614.053
19869.746
6454.545
1292.576
213.433
34.863
6.243
0.881
-0.110
4.516
8.657
16.760
26.727
33.497
31.058
19.029
9.535
5.528
8.948
27.226
75.965
164.562
263.405
337.169
569.711
1063.890
2281.018
7353.279
19503.227
17738.354
5882.125
1119.746
205.113
74.819
97.365
150.604
212.485
316.195
657.698
1232.700
1517.518
1513.225
1181.698
557.444
183.408
47.142
10.817
2.118
0.190
-0.214
1.451
2.689
4.504
6.364
7.608
6.570
4.416
2.280
1.697
3.731
11.365
30.453
63.617
106.857
184.233
366.130
659.091
937.309
1588.121
2591.621
2328.831
1115.403
311.603
76.197
24.373
20.399
29.620
42.547
68.198
122.283
187.912
210.091
185.681
131.521
72.223
30.779
10.167
2.734
0.446
-0.150
-0.266
0.275
0.578
0.949
1.262
1.364
1.051
0.586
0.131
0.122
1.032
3.985
10.354
21.866
41.493
82.912
167.727
274.903
329.051
353.544
398.148
334.948
185.596
71.871
23.143
7.476
4.769
5.772
8.500
13.790
21.995
30.457
32.634
28.377
20.355
11.642
5.425
1.963
0.415
-0.141
-0.275
-0.268
-0.133
-0.091
-0.045
-0.033
-0.081
-0.186
-0.336
-0.444
-0.425
-0.065
1.001
3.225
7.546
15.337
31.030
59.724
89.803
104.462
104.496
99.524
84.576
51.446
24.538
8.965
2.991
1.276
1.110
1.489
2.421
3.691
5.078
5.295
4.559
3.136
1.788
0.695
0.065
-0.226
-0.305
-0.294
-0.252
-0.227
-0.247
-0.282
-0.323
-0.379
-0.445
-0.518
-0.578
-0.582
-0.438
0.033
1.192
3.342
6.911
13.162
22.461
34.672
48.128
68.222
96.819
94.837
57.330
25.412
8.819
2.740
0.984
0.407
0.184
0.123
0.246
0.372
0.436
0.318
0.119
-0.109
-0.268
-0.348
-0.357
-0.323
-0.278
-0.229
-0.221
-0.257
-0.300
-0.351
-0.410
-0.472
-0.527
-0.583
-0.599
-0.523
-0.190
0.719
2.342
4.724
7.515
11.598
19.305
39.556
87.287
145.145
151.971
96.298
36.637
11.832
3.870
1.504
0.601
0.127
-0.235
-0.419
-0.471
-0.466
-0.458
-0.458
-0.459
-0.441
-0.401
-0.350
-0.299
-0.256
-0.209
-0.203
-0.237
-0.278
-0.328
-0.386
-0.445
-0.502
-0.552
-0.575
-0.522
-0.266
0.496
1.799
3.523
4.984
7.116
13.121
33.951
86.254
150.675
171.176
102.070
41.620
13.234
4.608
1.888
0.793
0.154
-0.250
-0.493
-0.585
-0.593
-0.571
-0.525
-0.483
-0.431
-0.376
-0.322
-0.275
-0.230
-0.185
-0.185
-0.216
-0.258
-0.301
-0.355
-0.411
-0.468
-0.520
-0.555
-0.530
-0.349
0.153
1.013
2.087
2.833
4.008
8.043
20.974
54.382
94.800
101.525
66.504
28.730
10.575
4.259
1.733
0.695
0.079
-0.289
-0.505
-0.579
-0.581
-0.544
-0.495
-0.449
-0.397
-0.346
-0.291
-0.243
-0.199
-0.161
-0.160
-0.191
-0.226
-0.271
-0.319
-0.372
-0.429
-0.483
-0.533
-0.549
-0.460
-0.205
0.202
0.729
1.090
1.648
3.651
9.549
21.916
37.441
40.506
28.113
14.472
6.728
2.901
1.188
0.344
-0.121
-0.386
-0.526
-0.562
-0.548
-0.511
-0.462
-0.416
-0.366
-0.308
-0.256
-0.214
-0.175
-0.143
-0.137
-0.161
-0.198
-0.238
-0.286
-0.339
-0.397
-0.453
-0.511
-0.551
-0.542
-0.459
-0.298
-0.106
0.050
0.309
1.082
3.142
6.967
11.205
12.473
9.475
6.016
3.255
1.575
0.516
-0.018
-0.310
-0.471
-0.535
-0.539
-0.510
-0.470
-0.421
-0.375
-0.326
-0.271
-0.228
-0.184
-0.152
-0.125
-0.118
-0.139
-0.175
-0.214
-0.258
-0.315
-0.376
-0.429
-0.481
-0.533
-0.562
-0.563
-0.518
-0.450
-0.360
-0.197
0.133
0.786
1.759
2.763
3.252
2.914
2.081
1.248
0.522
-0.001
-0.300
-0.451
-0.518
-0.528
-0.508
-0.468
-0.429
-0.383
-0.336
-0.286
-0.242
-0.200
-0.163
-0.133
-0.107
-0.103
-0.125
-0.157
-0.193
-0.236
-0.292
-0.351
-0.406
-0.456
-0.507
-0.541
-0.553
-0.529
-0.469
-0.376
-0.234
-0.032
0.212
0.450
0.637
0.722
0.652
0.436
0.144
-0.118
-0.331
-0.456
-0.514
-0.526
-0.508
-0.475
-0.437
-0.393
-0.351
-0.300
-0.256
-0.216
-0.177
-0.145
-0.117
-0.093
-0.089
-0.113
-0.143
-0.178
-0.224
-0.274
-0.325
-0.386
-0.437
-0.467
-0.463
-0.424
-0.325
-0.203
-0.059
0.067
0.196
0.254
0.231
0.121
0.003
-0.095
-0.204
-0.309
-0.416
-0.486
-0.524
-0.530
-0.509
-0.479
-0.445
-0.407
-0.366
-0.320
-0.271
-0.233
-0.195
-0.158
-0.128
-0.104
-0.083
-0.080
-0.102
-0.130
-0.168
-0.211
-0.258
-0.307
-0.362
-0.402
-0.396
-0.295
-0.080
0.260
0.617
0.848
0.878
0.766
0.567
0.310
0.051
-0.191
-0.336
-0.437
-0.490
-0.521
-0.536
-0.536
-0.514
-0.485
-0.455
-0.421
-0.380
-0.337
-0.289
-0.249
-0.208
-0.175
-0.144
-0.118
-0.097
-0.074
-0.074
-0.096
-0.125
-0.164
-0.205
-0.245
-0.295
-0.339
-0.346
-0.253
0.045
0.736
1.700
2.794
3.422
2.958
2.093
1.234
0.596
0.130
-0.200
-0.403
-0.500
-0.541
-0.551
-0.540
-0.519
-0.488
-0.460
-0.428
-0.391
-0.347
-0.306
-0.264
-0.222
-0.189
-0.162
-0.136
-0.109
-0.086
-0.069
-0.067
-0.092
-0.120
-0.157
-0.197
-0.235
-0.278
-0.307
-0.267
-0.022
0.693
2.242
4.907
7.586
9.019
7.522
4.764
2.587
1.139
0.321
-0.145
-0.389
-0.500
-0.539
-0.537
-0.516
-0.489
-0.460
-0.431
-0.395
-0.358
-0.315
-0.275
-0.239
-0.207
-0.176
-0.151
-0.125
-0.101
-0.083
-0.064
-0.066
-0.088
-0.114
-0.155
-0.196
-0.232
-0.269
-0.277
-0.178
0.273
1.489
4.567
9.575
15.445
18.238
14.972
9.203
4.414
1.805
0.556
-0.071
-0.353
-0.467
-0.500
-0.501
-0.480
-0.458
-0.428
-0.394
-0.358
-0.320
-0.286
-0.252
-0.222
-0.194
-0.164
-0.141
-0.117
-0.095
-0.075
-0.059
-0.064
-0.084
-0.112
-0.153
-0.192
-0.229
-0.258
-0.247
-0.081
0.543
2.328
6.665
14.538
23.425
27.553
22.537
13.191
6.310
2.641
0.868
0.050
-0.298
-0.427
-0.464
-0.467
-0.449
-0.422
-0.388
-0.351
-0.319
-0.286
-0.256
-0.229
-0.203
-0.179
-0.154
-0.134
-0.111
-0.087
-0.071
-0.053
-0.062
-0.083
-0.111
-0.151
-0.185
-0.216
-0.244
-0.225
-0.015
0.725
2.790
7.719
16.559
26.355
31.122
25.932
15.981
8.649
3.981
1.566
0.357
-0.179
-0.369
-0.422
-0.425
-0.411
-0.383
-0.350
-0.314
-0.281
-0.255
-0.232
-0.209
-0.190
-0.171
-0.147
-0.128
-0.106
-0.085
-0.070
-0.053
-0.058
-0.084
-0.112
-0.147
-0.184
-0.206
-0.228
-0.199
0.038
0.873
3.150
8.185
16.992
27.025
31.424
29.663
22.064
15.695
9.305
4.174
1.450
0.162
-0.257
-0.369
-0.384
-0.367
-0.343
-0.312
-0.282
-0.254
-0.232
-0.212
-0.194
-0.178
-0.161
-0.141
-0.121
-0.102
-0.085
-0.066
-0.053
-0.058
-0.080
-0.112
-0.146
-0.178
-0.199
-0.216
-0.173
0.111
1.044
3.633
9.367
19.369
30.699
39.492
44.791
48.945
45.412
29.417
13.292
4.596
1.070
-0.027
-0.286
-0.338
-0.328
-0.308
-0.282
-0.255
-0.231
-0.212
-0.193
-0.180
-0.166
-0.152
-0.132
-0.116
-0.099
-0.082
-0.066
-0.051
-0.052
-0.076
-0.107
-0.141
-0.167
-0.190
-0.201
-0.134
0.206
1.248
4.157
10.631
23.067
38.715
57.822
87.795
136.726
144.660
95.479
37.052
11.281
2.614
0.340
-0.188
-0.295
-0.294
-0.275
-0.254
-0.229
-0.210
-0.194
-0.177
-0.165
-0.151
-0.139
-0.124
-0.111
-0.094
-0.079
-0.064
-0.049
-0.049
-0.073
-0.101
-0.132
-0.157
-0.178
-0.184
-0.096
0.269
1.385
4.220
10.448
22.858
42.674
77.105
156.352
306.507
342.315
208.580
77.307
20.087
4.444
0.773
-0.086
-0.253
-0.260
-0.240
-0.225
-0.205
-0.188
-0.172
-0.160
-0.150
-0.139
-0.128
-0.113
-0.104
-0.086
-0.075
-0.062
-0.046
-0.092
-0.107
-0.125
-0.148
-0.173
-0.201
-0.236
-0.255
-0.268
-0.257
-0.117
0.481
2.648
9.718
25.878
50.112
64.092
46.951
22.778
7.584
1.982
0.268
-0.194
-0.288
-0.294
-0.291
-0.282
-0.267
-0.258
-0.253
-0.252
-0.250
-0.247
-0.240
-0.230
-0.217
-0.199
-0.182
-0.165
-0.146
-0.126
-0.122
-0.142
-0.168
-0.195
-0.229
-0.267
-0.297
-0.312
-0.317
-0.236
0.257
2.516
12.680
57.886
224.381
562.070
815.419
521.342
181.891
44.422
9.604
1.633
0.015
-0.310
-0.356
-0.354
-0.353
-0.341
-0.330
-0.325
-0.320
-0.317
-0.314
-0.308
-0.297
-0.280
-0.260
-0.237
-0.213
-0.184
-0.159
-0.160
-0.188
-0.220
-0.257
-0.294
-0.328
-0.351
-0.363
-0.338
-0.092
1.267
8.484
50.812
346.956
2291.777
11090.872
19727.488
9200.237
1649.156
240.581
35.391
5.231
0.543
-0.279
-0.407
-0.411
-0.408
-0.400
-0.391
-0.385
-0.383
-0.378
-0.370
-0.361
-0.351
-0.337
-0.316
-0.291
-0.261
-0.230
-0.198
-0.208
-0.241
-0.274
-0.310
-0.343
-0.375
-0.395
-0.394
-0.296
0.308
3.423
21.792
158.272
1703.651
26722.936
100254.109
100238.180
100145.172
16258.464
1121.422
97.854
12.278
1.489
-0.148
-0.400
-0.402
-0.372
-0.354
-0.352
-0.371
-0.386
-0.404
-0.409
-0.406
-0.396
-0.383
-0.360
-0.333
-0.305
-0.271
-0.235
-0.252
-0.285
-0.316
-0.348
-0.380
-0.400
-0.383
-0.299
-0.023
1.235
7.521
46.344
369.685
4903.371
101474.328
103109.578
102878.320
101273.305
85544.680
2761.376
197.374
21.431
2.913
0.302
-0.036
0.043
0.207
0.311
0.248
0.099
-0.084
-0.217
-0.304
-0.356
-0.388
-0.402
-0.396
-0.369
-0.342
-0.309
-0.272
-0.285
-0.316
-0.341
-0.356
-0.352
-0.283
-0.092
0.361
1.296
3.799
15.309
85.984
676.105
7772.882
117680.664
159616.141
159610.781
116172.172
97531.688
3245.023
230.065
27.749
5.817
2.456
2.097
2.746
3.628
4.327
3.846
2.820
1.782
1.035
0.533
0.186
-0.083
-0.269
-0.365
-0.391
-0.372
-0.337
-0.305
-0.303
-0.311
-0.283
-0.214
-0.028
0.408
1.455
3.804
8.155
15.739
35.642
161.436
1362.931
18131.553
132644.484
200099.594
200091.984
200061.953
32162.396
2165.730
219.729
41.629
20.368
15.112
13.469
17.258
23.925
28.299
25.046
17.682
11.173
7.292
4.848
2.898
1.478
0.502
-0.063
-0.314
-0.386
-0.366
-0.329
-0.248
-0.143
0.082
0.504
1.375
3.145
7.463
20.176
50.150
100.026
136.625
292.809
2419.490
45072.812
103268.156
116854.078
130166.406
112629.570
32965.445
2076.233
269.850
142.418
135.154
102.135
79.078
103.146
160.779
206.797
179.360
108.163
59.798
39.730
26.302
16.226
8.041
3.489
1.079
0.053
-0.306
-0.379
-0.353
0.078
0.630
1.646
3.380
6.474
12.499
30.318
95.609
349.142
826.514
1063.547
828.204
2324.827
34266.410
103248.484
110451.094
113591.398
107099.094
27134.699
1985.874
700.199
1183.482
1448.216
912.881
513.346
667.817
1292.192
1847.625
1552.239
734.384
346.405
235.728
159.884
81.607
36.247
13.670
4.719
1.162
-0.027
-0.341
-0.369
1.293
3.485
8.270
15.472
26.297
44.839
100.750
389.745
2136.151
8415.211
12244.834
5204.478
2585.685
13066.136
140845.547
200253.469
200229.469
180734.266
21270.848
3598.785
4782.478
16589.012
24258.400
9778.136
3696.528
5533.828
12531.075
22354.248
15263.411
4871.263
2177.115
1873.723
1192.941
472.851
153.299
49.463
14.697
3.933
0.671
-0.195
-0.362
5.238
14.518
35.918
75.668
120.123
158.432
270.909
1113.488
9313.053
61410.891
100312.195
30649.203
8009.145
22595.482
110216.859
120246.578
119997.055
109075.094
111257.055
27702.389
36857.871
103228.602
101095.016
99377.305
33963.430
82131.102
126795.992
112571.570
102528.188
29544.301
16372.311
19895.951
10149.649
2790.060
685.253
176.982
45.132
10.908
2.196
0.114
-0.317
16.805
52.169
162.759
412.604
635.548
654.158
635.392
1711.384
15012.245
100283.797
101162.352
62662.008
43100.039
90754.117
126070.000
106427.773
104340.023
131216.953
200440.438
110474.023
155543.141
137028.828
104841.414
123610.750
116344.383
118578.891
200172.719
200334.297
110335.164
79755.141
105765.531
103380.898
79129.289
16024.454
3806.458
788.363
148.076
28.758
5.309
0.686
-0.222
43.704
165.339
653.415
2148.535
3978.583
3521.172
1707.553
1516.779
6832.780
36582.270
64237.730
53304.336
103750.375
118028.688
200202.625
120006.617
109973.211
200343.656
200331.844
106575.227
124583.742
200403.031
114581.336
166630.922
109027.898
114286.188
200310.828
200638.562
123203.750
86840.266
108837.492
140976.438
200141.719
119377.570
38521.902
4443.989
513.855
72.845
10.944
1.575
-0.064
89.781
377.321
1877.075
8880.306
19365.217
14937.420
4552.664
1424.469
1743.301
5006.200
9826.899
52059.898
101179.469
104229.523
144770.328
128641.898
114858.898
200572.484
117235.641
103972.812
106127.125
119013.250
49997.406
60147.781
102339.461
104120.312
121726.773
155017.641
54917.688
39685.008
129705.008
200600.891
200257.875
113656.898
101401.375
23299.014
1494.361
140.888
18.567
2.522
0.096
130.680
542.279
2959.991
16217.897
40496.730
27866.316
7623.205
1405.817
534.827
812.746
2942.556
21715.346
100823.898
101615.586
102664.406
24767.752
24879.361
109717.125
112269.438
130932.930
128318.164
110273.258
13063.501
13212.183
100631.359
101148.492
103233.891
54522.066
10066.863
11571.267
95126.602
141571.594
119847.703
103797.281
100599.992
49117.352
2304.624
187.900
22.535
3.078
0.177
136.498
461.797
2224.121
10533.841
23168.838
17693.660
5026.490
964.240
243.536
246.498
897.657
4605.903
16823.047
26625.961
14529.662
4966.469
4653.648
30007.758
200476.391
200176.141
200106.406
112232.555
10203.335
2752.782
7774.828
18154.496
14588.655
5704.715
2525.668
4504.103
41427.805
105362.773
102908.586
100917.219
100211.898
30535.906
1708.431
155.480
19.999
2.722
0.131
95.793
253.182
856.332
2922.279
5416.599
4257.327
1595.072
392.084
108.442
106.965
378.762
1591.402
5119.090
8951.753
6953.986
3572.809
4759.097
29328.188
107420.500
110795.789
106973.570
102014.977
18138.039
1509.072
844.074
1331.403
1366.589
1021.703
871.916
1882.763
9859.455
90656.938
100889.203
100304.977
80441.805
6907.733
681.338
85.472
12.296
1.708
-0.014
46.108
101.678
239.275
542.675
845.047
731.004
352.845
120.098
43.049
56.573
221.842
983.516
3296.415
6195.451
5193.631
5183.447
10041.280
31546.826
103578.141
101364.188
100632.195
100242.062
16249.686
1165.346
218.397
187.514
229.927
247.257
300.294
627.370
1835.483
6450.932
15122.390
14924.046
5428.671
1111.317
186.948
32.626
5.526
0.779
-0.159
17.688
33.097
58.696
100.854
133.665
116.166
68.570
29.509
15.418
28.949
115.704
443.986
1327.033
2336.772
2643.300
5763.233
14493.694
20527.797
70823.047
101094.156
100239.453
49084.266
4997.845
567.273
88.452
45.537
52.065
63.801
92.257
172.862
340.107
645.969
993.161
933.339
466.605
157.725
41.201
9.994
1.917
0.121
-0.260
5.770
9.175
14.119
19.557
22.778
19.497
12.540
6.459
5.075
12.355
42.698
136.043
337.900
604.700
1188.754
3600.577
8428.417
9360.512
9235.494
15600.758
13722.748
4629.967
967.491
168.388
34.145
13.310
12.270
15.912
24.234
41.946
67.054
94.333
110.258
96.812
57.942
25.897
8.725
2.430
0.341
-0.205
-0.307
1.381
2.280
3.086
3.759
4.095
3.335
2.107
1.114
1.185
4.004
13.870
38.645
86.326
167.894
401.265
1108.510
2236.346
2373.739
1641.639
1391.095
1075.175
526.688
179.297
48.450
12.971
4.835
3.530
4.117
5.894
9.059
13.367
16.361
16.725
14.035
9.203
4.320
1.535
0.249
-0.209
-0.323
-0.309
0.144
0.285
0.426
0.454
0.398
0.195
-0.069
-0.259
-0.096
0.978
4.133
11.497
26.723
56.624
127.756
291.211
511.059
566.450
458.359
403.919
334.470
189.511
76.044
24.387
8.442
4.187
2.739
1.945
1.612
1.785
2.300
2.611
2.513
2.014
1.136
0.417
-0.069
-0.299
-0.358
-0.341
-0.289
-0.192
-0.201
-0.221
-0.272
-0.340
-0.429
-0.523
-0.568
-0.464
0.089
1.933
6.583
16.218
32.520
58.097
101.247
161.763
244.188
455.129
821.552
913.444
468.215
141.017
38.459
12.626
6.891
4.562
2.739
1.206
0.371
0.036
-0.044
-0.084
-0.164
-0.278
-0.376
-0.421
-0.413
-0.372
-0.320
-0.264
-0.244
-0.281
-0.335
-0.395
-0.461
-0.522
-0.578
-0.616
-0.535
-0.067
1.690
6.711
16.913
32.856
46.230
59.521
96.833
245.972
803.472
2123.513
2289.907
1035.712
285.161
64.583
20.124
10.658
6.943
4.119
1.734
0.298
-0.311
-0.525
-0.570
-0.560
-0.533
-0.507
-0.464
-0.407
-0.346
-0.291
-0.239
-0.233
-0.273
-0.323
-0.379
-0.442
-0.501
-0.556
-0.594
-0.532
-0.121
1.486
6.154
15.471
29.270
37.406
40.131
67.599
221.760
899.148
2287.616
2696.551
1211.191
311.979
74.754
24.759
12.835
7.938
4.573
1.803
0.354
-0.350
-0.578
-0.625
-0.592
-0.538
-0.489
-0.436
-0.374
-0.315
-0.262
-0.212
-0.215
-0.249
-0.300
-0.351
-0.412
-0.471
-0.530
-0.576
-0.541
-0.235
0.888
3.923
9.949
17.585
21.844
23.211
38.299
124.535
457.750
1114.072
1208.006
622.945
194.481
58.936
23.251
12.042
6.786
3.716
1.464
0.181
-0.374
-0.563
-0.594
-0.558
-0.506
-0.458
-0.403
-0.339
-0.282
-0.229
-0.186
-0.185
-0.223
-0.267
-0.321
-0.378
-0.441
-0.496
-0.552
-0.554
-0.385
0.225
1.757
4.514
7.607
9.506
10.325
17.130
48.423
142.690
279.378
304.696
189.058
83.950
36.372
17.267
8.799
4.682
2.161
0.739
-0.074
-0.431
-0.553
-0.564
-0.521
-0.471
-0.421
-0.362
-0.302
-0.248
-0.202
-0.164
-0.159
-0.195
-0.236
-0.283
-0.342
-0.403
-0.461
-0.520
-0.557
-0.508
-0.287
0.289
1.261
2.410
3.204
3.784
6.395
15.066
33.493
57.924
65.168
50.242
31.911
19.036
10.241
5.148
2.337
0.900
0.098
-0.304
-0.497
-0.543
-0.528
-0.481
-0.432
-0.382
-0.324
-0.269
-0.218
-0.178
-0.146
-0.138
-0.169
-0.209
-0.257
-0.313
-0.376
-0.436
-0.490
-0.541
-0.562
-0.507
-0.337
0.000
0.430
0.962
1.635
2.944
5.368
9.381
13.431
15.620
14.856
12.159
8.182
4.744
2.299
0.816
0.092
-0.284
-0.464
-0.529
-0.526
-0.493
-0.448
-0.399
-0.347
-0.292
-0.241
-0.194
-0.159
-0.128
-0.122
-0.153
-0.190
-0.236
-0.288
-0.352
-0.414
-0.468
-0.518
-0.556
-0.543
-0.449
-0.227
0.138
0.721
1.552
2.723
3.946
4.727
5.130
5.342
5.108
4.346
3.115
1.752
0.639
-0.001
-0.340
-0.483
-0.530
-0.531
-0.504
-0.462
-0.415
-0.363
-0.313
-0.263
-0.214
-0.174
-0.140
-0.114
-0.107
-0.137
-0.175
-0.217
-0.270
-0.330
-0.391
-0.453
-0.486
-0.477
-0.378
-0.138
0.310
0.941
1.710
2.591
3.623
4.371
4.288
3.490
2.675
2.033
1.497
0.906
0.315
-0.115
-0.387
-0.510
-0.546
-0.536
-0.512
-0.479
-0.435
-0.389
-0.337
-0.288
-0.239
-0.199
-0.158
-0.130
-0.103
-0.097
-0.126
-0.162
-0.204
-0.254
-0.308
-0.367
-0.421
-0.420
-0.284
0.109
1.015
2.474
4.204
5.325
5.835
5.772
5.423
4.530
3.139
1.810
0.941
0.380
0.004
-0.264
-0.433
-0.526
-0.558
-0.541
-0.512
-0.486
-0.453
-0.408
-0.362
-0.312
-0.263
-0.219
-0.181
-0.146
-0.119
-0.095
-0.088
-0.121
-0.155
-0.197
-0.244
-0.297
-0.350
-0.378
-0.297
0.106
1.294
4.068
9.299
15.348
17.746
15.725
11.453
7.983
5.351
3.138
1.549
0.506
-0.056
-0.339
-0.485
-0.546
-0.561
-0.550
-0.517
-0.488
-0.463
-0.424
-0.377
-0.330
-0.282
-0.239
-0.204
-0.170
-0.137
-0.109
-0.087
-0.084
-0.115
-0.152
-0.193
-0.236
-0.285
-0.324
-0.316
-0.082
0.845
3.709
11.534
26.024
45.533
54.546
44.998
26.937
13.910
7.361
3.680
1.493
0.364
-0.223
-0.469
-0.557
-0.570
-0.553
-0.527
-0.498
-0.469
-0.433
-0.388
-0.342
-0.301
-0.261
-0.221
-0.190
-0.160
-0.129
-0.104
-0.084
-0.080
-0.110
-0.148
-0.191
-0.233
-0.277
-0.304
-0.245
0.159
1.855
7.331
23.639
60.643
108.598
138.402
104.265
54.888
23.692
10.063
4.281
1.650
0.318
-0.263
-0.479
-0.545
-0.550
-0.528
-0.502
-0.471
-0.435
-0.396
-0.352
-0.313
-0.278
-0.241
-0.208
-0.181
-0.156
-0.124
-0.102
-0.077
-0.078
-0.106
-0.148
-0.188
-0.232
-0.268
-0.284
-0.174
0.437
2.710
11.166
35.950
98.791
190.257
229.504
170.291
86.581
33.500
12.908
5.023
1.717
0.333
-0.258
-0.455
-0.515
-0.519
-0.496
-0.469
-0.433
-0.399
-0.359
-0.320
-0.288
-0.256
-0.228
-0.200
-0.174
-0.147
-0.116
-0.095
-0.072
-0.076
-0.105
-0.140
-0.187
-0.220
-0.250
-0.263
-0.120
0.609
3.413
12.844
40.250
107.768
204.420
245.821
184.138
96.236
39.891
16.286
6.430
2.227
0.449
-0.217
-0.425
-0.476
-0.476
-0.461
-0.429
-0.390
-0.353
-0.320
-0.286
-0.259
-0.230
-0.206
-0.183
-0.163
-0.139
-0.116
-0.094
-0.070
-0.076
-0.103
-0.141
-0.184
-0.213
-0.241
-0.242
-0.056
0.783
3.760
13.445
41.204
100.522
176.227
210.970
176.344
112.962
67.830
36.069
15.303
5.262
1.259
-0.014
-0.363
-0.440
-0.436
-0.417
-0.387
-0.351
-0.316
-0.282
-0.255
-0.229
-0.209
-0.192
-0.173
-0.157
-0.137
-0.112
-0.091
-0.071
-0.073
-0.103
-0.141
-0.178
-0.202
-0.229
-0.213
0.028
1.041
4.555
15.774
46.389
116.646
213.215
261.376
259.463
274.705
267.513
157.387
58.942
16.570
3.848
0.504
-0.231
-0.381
-0.391
-0.376
-0.352
-0.317
-0.283
-0.251
-0.230
-0.210
-0.193
-0.179
-0.161
-0.147
-0.128
-0.111
-0.089
-0.069
-0.068
-0.099
-0.138
-0.171
-0.195
-0.213
-0.173
0.161
1.426
5.671
18.825
59.561
153.753
292.350
431.902
641.734
1202.768
1430.465
761.910
223.757
49.998
9.430
1.455
-0.033
-0.313
-0.349
-0.336
-0.314
-0.281
-0.250
-0.227
-0.207
-0.192
-0.178
-0.166
-0.150
-0.134
-0.119
-0.105
-0.086
-0.069
-0.065
-0.091
-0.126
-0.160
-0.184
-0.197
-0.120
0.307
1.832
6.542
20.226
60.082
152.997
303.156
567.208
1505.449
4568.400
5861.112
2689.780
602.957
99.670
16.774
2.588
0.179
-0.254
-0.310
-0.299
-0.278
-0.250
-0.226
-0.207
-0.189
-0.176
-0.164
-0.152
-0.138
-0.125
-0.110
-0.096
-0.083
-0.065
-0.103
-0.119
-0.139
-0.162
-0.188
-0.216
-0.249
-0.268
-0.281
-0.273
-0.138
0.442
2.577
9.595
25.672
49.856
63.876
46.761
22.670
7.526
1.959
0.265
-0.191
-0.286
-0.296
-0.293
-0.288
-0.279
-0.273
-0.276
-0.276
-0.278
-0.275
-0.269
-0.260
-0.247
-0.232
-0.216
-0.196
-0.174
-0.152
-0.139
-0.161
-0.188
-0.217
-0.251
-0.286
-0.314
-0.328
-0.337
-0.264
0.201
2.370
12.377
57.190
223.108
603.453
813.822
520.167
181.211
44.132
9.488
1.594
0.009
-0.312
-0.359
-0.361
-0.361
-0.356
-0.348
-0.346
-0.344
-0.340
-0.335
-0.328
-0.319
-0.303
-0.284
-0.262
-0.238
-0.213
-0.187
-0.184
-0.215
-0.245
-0.278
-0.312
-0.342
-0.363
-0.378
-0.359
-0.138
1.106
7.934
49.112
342.787
2282.857
11078.514
19715.211
9191.954
1782.740
239.159
34.949
5.112
0.506
-0.281
-0.410
-0.420
-0.417
-0.410
-0.405
-0.402
-0.402
-0.396
-0.386
-0.378
-0.369
-0.355
-0.331
-0.308
-0.282
-0.252
-0.220
-0.235
-0.266
-0.297
-0.328
-0.359
-0.389
-0.406
-0.404
-0.319
0.181
2.880
19.299
149.609
1673.527
26643.318
100113.984
100113.906
100071.188
16232.336
1114.047
102.239
11.838
1.367
-0.179
-0.407
-0.396
-0.357
-0.332
-0.331
-0.352
-0.382
-0.404
-0.413
-0.416
-0.409
-0.397
-0.377
-0.350
-0.324
-0.295
-0.257
-0.277
-0.308
-0.336
-0.362
-0.384
-0.387
-0.347
-0.235
0.042
1.061
5.990
37.073
320.677
5070.950
100518.023
100958.383
100958.148
100484.234
95401.836
2958.713
190.318
20.018
2.571
0.163
-0.063
0.118
0.384
0.560
0.489
0.296
0.069
-0.099
-0.201
-0.273
-0.324
-0.364
-0.386
-0.380
-0.361
-0.331
-0.295
-0.305
-0.330
-0.339
-0.324
-0.263
-0.089
0.257
0.907
2.162
4.544
12.318
59.534
469.432
5782.030
103928.125
109627.891
108849.336
103632.102
100780.633
3062.799
207.662
23.967
4.346
1.691
1.860
3.151
4.874
6.161
5.659
4.246
2.716
1.790
1.229
0.761
0.359
0.000
-0.239
-0.352
-0.376
-0.355
-0.323
-0.305
-0.285
-0.195
0.010
0.474
1.405
3.331
7.274
15.340
26.129
40.128
102.940
627.910
5575.060
61490.277
188986.438
188994.625
121174.734
24645.297
1675.069
167.783
28.512
11.508
9.104
11.874
20.868
35.544
45.304
41.109
27.700
16.987
11.689
8.683
6.292
3.804
1.783
0.508
-0.114
-0.332
-0.367
-0.343
-0.172
0.045
0.518
1.552
3.661
7.810
16.952
42.485
115.291
230.544
294.976
280.807
876.150
8016.205
76121.805
116732.375
130003.172
73363.711
8292.994
948.811
156.991
63.876
52.952
48.928
62.429
130.080
271.878
411.451
342.566
200.140
103.783
69.819
50.025
33.954
19.706
9.293
3.314
0.730
-0.128
-0.345
-0.359
0.481
1.523
3.686
8.017
16.497
34.473
78.842
246.312
1065.068
3205.885
4521.110
2245.434
1382.031
7120.904
62444.445
108340.484
110753.617
54733.387
6537.540
954.658
312.811
315.290
352.841
273.024
332.029
973.834
2995.892
5477.189
4330.507
1764.805
731.913
521.135
352.770
187.778
90.807
36.517
11.907
3.021
0.406
-0.256
-0.368
3.063
7.585
17.624
37.504
71.524
141.097
331.074
1368.344
11269.345
76374.523
100152.102
36536.648
5539.377
6590.739
42112.391
144872.922
140682.500
100640.453
13051.623
2296.449
1377.453
2075.235
2431.547
1544.044
1708.444
7437.404
45429.703
100494.031
89414.812
19170.475
6403.771
6207.049
3578.494
1198.755
375.409
118.455
33.153
8.119
1.503
-0.060
-0.358
12.377
33.383
91.329
214.277
376.182
612.615
1276.450
5087.425
86097.586
100456.875
100709.664
103236.961
34106.910
31719.730
110923.039
106450.164
104702.695
103754.180
80086.219
16522.979
10718.700
11552.188
12824.816
6751.409
8291.907
55140.195
108189.961
103119.750
102430.594
116303.445
98658.023
100995.742
54663.070
8845.406
1456.141
312.770
72.548
16.298
3.189
0.286
-0.319
45.158
148.874
550.512
1640.994
3094.753
3278.836
4169.816
9838.696
102972.852
101278.812
103334.305
133646.625
137340.594
122764.328
200426.781
119982.734
103965.719
118117.977
200208.016
106431.172
104212.438
39135.422
29336.102
15257.867
36761.113
189155.656
165890.891
115410.055
109632.641
200363.656
119722.312
102363.914
102817.969
56766.605
4550.042
751.417
147.021
30.082
5.714
0.760
-0.242
147.269
561.751
3215.176
16277.011
40764.691
31888.264
12299.319
10997.187
59884.809
102078.594
109937.008
200185.375
115641.844
113444.258
200262.391
200553.203
110892.805
200525.109
180652.609
104586.273
102884.938
109499.742
21313.889
15778.858
93644.875
172873.266
200141.703
141388.625
118795.930
200726.828
115495.188
110638.172
130849.938
128146.219
14946.183
2083.164
328.908
54.121
9.374
1.380
-0.139
398.062
1669.216
13917.190
100233.305
100306.625
101057.367
52212.508
9928.285
9441.636
31331.172
63332.770
116506.539
103184.773
104535.539
134316.219
200936.938
115265.992
201069.141
114370.758
105264.508
104439.352
103639.555
14218.129
9696.885
67585.484
114925.203
200154.422
131304.734
113732.766
145673.547
110931.680
173175.438
200177.109
180504.125
70119.977
6713.992
685.403
89.535
13.382
1.985
-0.039
749.504
2927.830
26183.520
100424.344
100243.039
100460.594
101133.992
8487.526
2279.323
2603.103
9163.926
102171.172
104648.094
108769.805
108845.633
77177.258
21063.883
99340.156
129465.523
200375.359
198702.188
123484.188
9696.802
3783.219
14069.881
38707.734
36058.980
25588.525
16793.465
35815.355
114439.742
200244.516
200110.750
114859.984
101503.578
11585.552
985.761
106.465
15.325
2.159
0.002
878.774
2739.402
17264.359
100528.414
100204.180
100162.641
59859.668
5331.131
837.411
593.171
2519.669
19500.387
114352.969
165967.422
104744.484
20401.303
8283.011
42102.715
181621.594
200377.625
189041.453
113643.672
19420.910
2073.832
2217.536
3937.787
3839.725
2512.002
1917.287
4296.684
19528.473
114983.656
107579.602
101874.570
98839.391
8192.718
737.556
92.225
13.291
1.826
-0.042
596.518
1444.401
5019.527
25720.461
65914.383
49081.617
10530.344
1652.783
298.964
265.975
1365.173
11007.179
76968.828
106108.578
104899.180
32654.889
29516.619
113714.781
111800.883
108376.305
104841.359
101522.586
54380.484
2463.305
477.389
486.182
475.979
377.953
382.841
852.344
3501.453
18683.020
60223.641
59849.020
16235.413
2487.238
330.815
51.417
8.085
1.140
-0.150
253.447
501.716
982.677
2631.441
4655.614
3648.703
1380.725
343.852
104.217
150.959
954.833
7657.867
54426.855
100984.367
103795.914
62562.848
105336.422
173110.000
144912.016
105472.836
100929.469
100249.961
44589.438
2162.311
225.351
92.051
85.917
84.930
105.520
226.295
668.666
2125.454
4700.656
4295.298
1848.725
489.351
102.542
20.019
3.747
0.397
-0.253
76.235
129.383
196.889
322.674
418.910
356.780
189.359
68.489
33.912
77.191
437.322
2697.900
12561.955
28617.246
27499.938
94497.859
102216.016
117862.789
189028.109
108206.438
100779.438
100120.234
12459.800
967.710
112.147
29.482
20.693
22.307
31.681
60.265
135.729
275.606
450.738
411.075
243.201
86.626
26.366
6.460
1.185
-0.051
-0.323
19.474
30.686
39.751
50.496
54.662
47.805
28.615
13.898
10.536
29.979
140.519
568.161
1909.196
3672.960
7481.954
45588.602
100712.109
102504.516
58219.848
49576.328
41049.281
11501.242
1850.936
276.410
44.801
11.703
6.794
6.817
9.342
15.724
27.842
44.771
57.969
54.652
34.046
16.471
5.841
1.518
0.092
-0.299
-0.358
4.485
6.588
8.204
8.951
8.982
7.126
4.637
2.586
2.982
9.632
36.818
118.690
289.538
612.882
1839.979
8456.163
23600.066
23905.277
9488.917
3722.399
2256.124
1033.110
300.265
75.980
21.120
9.409
6.158
4.483
3.583
4.087
5.805
8.182
9.101
8.234
5.590
2.719
0.915
-0.003
-0.316
-0.382
-0.354
0.796
1.168
1.362
1.371
1.168
0.790
0.333
0.034
0.486
3.151
11.372
33.558
83.464
186.656
477.600
1337.277
2744.540
3074.556
2202.919
1917.195
1594.650
783.391
237.073
64.737
26.050
17.971
14.316
8.516
4.350
1.944
1.190
1.144
1.142
0.940
0.529
0.069
-0.258
-0.402
-0.419
-0.388
-0.329
-0.077
-0.046
-0.069
-0.139
-0.238
-0.359
-0.492
-0.509
-0.141
1.689
8.171
29.613
87.518
192.267
308.666
511.872
913.462
1517.136
3631.628
10395.046
12279.556
4531.495
849.030
147.425
53.278
39.398
30.607
17.927
8.240
2.676
0.554
-0.140
-0.343
-0.410
-0.453
-0.489
-0.502
-0.478
-0.425
-0.362
-0.300
-0.253
-0.296
-0.349
-0.416
-0.490
-0.556
-0.621
-0.600
-0.210
1.736
9.700
40.460
134.911
291.685
396.598
383.926
554.122
1644.594
11400.513
55204.949
68413.367
17927.980
2163.955
289.815
92.815
65.429
48.973
28.178
12.204
4.007
0.769
-0.285
-0.583
-0.639
-0.608
-0.565
-0.520
-0.463
-0.396
-0.332
-0.272
-0.266
-0.309
-0.366
-0.430
-0.496
-0.554
-0.609
-0.589
-0.216
1.639
9.374
39.414
131.775
281.044
362.862
286.482
337.292
1454.604
12285.353
68412.328
85256.688
21870.467
2417.423
383.532
124.076
78.521
54.479
30.577
13.193
4.401
0.916
-0.241
-0.576
-0.635
-0.597
-0.545
-0.491
-0.431
-0.362
-0.299
-0.240
-0.245
-0.287
-0.340
-0.402
-0.465
-0.524
-0.585
-0.584
-0.316
1.051
6.587
25.793
78.231
151.319
191.348
145.971
166.646
702.897
4520.608
17910.084
21840.895
7157.264
1320.934
327.251
130.232
68.718
42.765
24.322
10.443
3.472
0.681
-0.264
-0.555
-0.602
-0.566
-0.512
-0.457
-0.392
-0.324
-0.264
-0.212
-0.217
-0.262
-0.313
-0.374
-0.436
-0.494
-0.555
-0.583
-0.433
0.307
3.059
10.807
29.469
54.649
64.329
54.188
63.680
200.238
832.443
2129.870
2551.962
1262.107
474.785
216.170
100.612
47.743
26.336
13.839
5.828
2.048
0.286
-0.353
-0.549
-0.571
-0.529
-0.473
-0.418
-0.350
-0.287
-0.232
-0.188
-0.186
-0.228
-0.281
-0.337
-0.401
-0.463
-0.522
-0.569
-0.527
-0.206
0.799
3.427
8.449
14.601
17.762
17.766
22.825
50.757
135.923
264.226
310.835
243.021
172.006
109.829
55.460
26.621
12.864
6.115
2.599
0.734
-0.108
-0.446
-0.539
-0.538
-0.490
-0.437
-0.379
-0.317
-0.257
-0.209
-0.168
-0.162
-0.200
-0.247
-0.305
-0.367
-0.436
-0.494
-0.548
-0.568
-0.477
-0.119
0.720
2.277
4.118
6.317
9.249
14.535
22.774
35.184
50.060
61.819
67.346
60.803
43.912
24.238
11.656
5.262
2.282
0.755
-0.024
-0.374
-0.510
-0.535
-0.506
-0.459
-0.406
-0.349
-0.290
-0.233
-0.189
-0.151
-0.145
-0.181
-0.225
-0.279
-0.343
-0.410
-0.472
-0.531
-0.570
-0.542
-0.365
0.080
0.964
2.479
5.291
10.653
18.070
25.435
26.328
24.502
24.295
24.230
22.207
16.045
9.174
4.343
1.717
0.462
-0.128
-0.396
-0.506
-0.539
-0.523
-0.479
-0.432
-0.377
-0.321
-0.265
-0.212
-0.167
-0.135
-0.127
-0.166
-0.210
-0.261
-0.325
-0.389
-0.454
-0.510
-0.516
-0.418
-0.067
0.748
2.276
4.715
8.329
14.548
23.520
31.064
28.790
21.629
15.236
11.819
8.976
6.009
3.200
1.334
0.255
-0.270
-0.479
-0.545
-0.550
-0.536
-0.498
-0.451
-0.404
-0.350
-0.295
-0.243
-0.192
-0.156
-0.125
-0.118
-0.152
-0.195
-0.246
-0.306
-0.372
-0.439
-0.469
-0.379
0.019
1.227
4.104
9.220
16.092
22.061
25.843
29.319
32.653
28.085
20.048
11.612
6.772
4.097
2.208
0.954
0.129
-0.312
-0.518
-0.577
-0.564
-0.541
-0.512
-0.471
-0.426
-0.376
-0.322
-0.271
-0.225
-0.181
-0.147
-0.115
-0.109
-0.145
-0.185
-0.235
-0.292
-0.354
-0.407
-0.383
-0.096
1.096
5.032
15.841
38.455
68.820
84.987
75.061
52.951
39.175
28.636
18.616
9.443
4.455
1.934
0.684
0.015
-0.354
-0.521
-0.581
-0.574
-0.543
-0.518
-0.488
-0.444
-0.397
-0.345
-0.296
-0.251
-0.211
-0.169
-0.135
-0.108
-0.105
-0.138
-0.182
-0.231
-0.281
-0.340
-0.367
-0.265
0.399
3.283
13.507
47.800
145.383
289.218
377.387
282.048
142.848
66.795
36.579
20.050
9.368
3.585
1.047
0.038
-0.375
-0.536
-0.579
-0.577
-0.553
-0.524
-0.495
-0.461
-0.413
-0.366
-0.317
-0.274
-0.233
-0.198
-0.161
-0.132
-0.106
-0.101
-0.133
-0.178
-0.229
-0.277
-0.324
-0.326
-0.097
1.096
6.548
29.332
121.871
426.027
1031.561
1280.075
908.544
352.227
122.232
50.875
22.783
9.626
3.314
0.731
-0.189
-0.504
-0.584
-0.585
-0.562
-0.536
-0.506
-0.468
-0.427
-0.379
-0.338
-0.295
-0.255
-0.223
-0.192
-0.159
-0.131
-0.102
-0.099
-0.133
-0.179
-0.225
-0.272
-0.309
-0.285
0.053
1.795
9.543
44.729
202.247
788.281
2141.772
2898.475
1856.659
662.884
177.103
59.282
22.859
8.903
2.868
0.510
-0.282
-0.514
-0.571
-0.563
-0.539
-0.507
-0.470
-0.425
-0.380
-0.340
-0.306
-0.272
-0.240
-0.212
-0.182
-0.153
-0.122
-0.097
-0.095
-0.131
-0.176
-0.222
-0.254
-0.287
-0.249
0.174
2.237
11.150
49.840
217.880
827.468
2209.210
2980.746
1914.614
693.336
197.941
61.378
22.913
8.278
2.551
0.357
-0.312
-0.502
-0.540
-0.527
-0.500
-0.460
-0.417
-0.371
-0.331
-0.298
-0.266
-0.240
-0.212
-0.193
-0.173
-0.147
-0.123
-0.096
-0.095
-0.131
-0.174
-0.218
-0.245
-0.272
-0.200
0.316
2.673
12.165
50.678
197.075
651.488
1504.471
1970.899
1318.650
581.450
256.164
116.319
44.510
14.013
3.694
0.567
-0.270
-0.469
-0.502
-0.485
-0.459
-0.416
-0.373
-0.331
-0.294
-0.266
-0.240
-0.219
-0.196
-0.179
-0.161
-0.144
-0.122
-0.093
-0.094
-0.129
-0.172
-0.209
-0.232
-0.248
-0.121
0.609
3.538
15.287
60.373
234.292
795.769
1818.393
2327.047
1778.077
1523.081
1431.682
732.869
215.816
46.229
9.470
1.565
-0.101
-0.412
-0.457
-0.441
-0.413
-0.371
-0.330
-0.293
-0.261
-0.231
-0.211
-0.194
-0.179
-0.168
-0.152
-0.136
-0.116
-0.093
-0.088
-0.126
-0.165
-0.197
-0.222
-0.215
0.003
1.070
5.274
20.849
83.592
345.558
1256.240
3505.237
4786.076
5276.948
12869.405
18026.857
7013.618
1201.475
170.234
24.178
3.694
0.222
-0.324
-0.408
-0.395
-0.368
-0.327
-0.291
-0.254
-0.221
-0.189
-0.170
-0.163
-0.158
-0.153
-0.144
-0.126
-0.109
-0.090
-0.080
-0.119
-0.156
-0.185
-0.206
-0.174
0.143
1.677
7.527
28.718
102.142
369.205
1350.114
3539.157
5671.578
17017.852
100686.875
100158.164
49492.785
4891.922
418.016
46.619
6.212
0.637
-0.232
-0.360
-0.353
-0.324
-0.291
-0.255
-0.214
-0.176
-0.142
-0.129
-0.130
-0.137
-0.140
-0.132
-0.115
-0.102
-0.087
-0.116
-0.133
-0.152
-0.177
-0.202
-0.228
-0.261
-0.280
-0.289
-0.288
-0.196
0.244
1.760
6.370
16.911
32.404
38.839
28.695
14.981
5.310
1.339
0.137
-0.212
-0.286
-0.295
-0.295
-0.292
-0.289
-0.289
-0.292
-0.293
-0.293
-0.290
-0.284
-0.274
-0.262
-0.245
-0.229
-0.211
-0.194
-0.171
-0.156
-0.180
-0.208
-0.235
-0.266
-0.298
-0.324
-0.336
-0.346
-0.300
0.039
1.575
8.137
34.803
121.719
293.200
388.943
254.780
99.726
27.073
6.295
1.050
-0.098
-0.325
-0.362
-0.367
-0.369
-0.366
-0.365
-0.361
-0.356
-0.349
-0.346
-0.343
-0.335
-0.316
-0.296
-0.274
-0.251
-0.228
-0.203
-0.205
-0.237
-0.265
-0.295
-0.325
-0.354
-0.375
-0.389
-0.385
-0.232
0.630
5.115
31.569
183.177
950.600
3461.996
5837.495
2920.787
754.698
130.072
21.508
3.524
0.273
-0.320
-0.417
-0.426
-0.425
-0.420
-0.416
-0.412
-0.410
-0.407
-0.400
-0.391
-0.376
-0.359
-0.335
-0.315
-0.292
-0.265
-0.237
-0.259
-0.287
-0.316
-0.345
-0.372
-0.399
-0.413
-0.412
-0.355
-0.006
1.783
12.207
87.180
765.702
7004.846
55071.129
100038.141
40088.551
4897.256
523.046
57.377
8.160
0.891
-0.265
-0.422
-0.399
-0.359
-0.334
-0.332
-0.355
-0.384
-0.406
-0.408
-0.395
-0.379
-0.366
-0.354
-0.332
-0.309
-0.282
-0.258
-0.296
-0.323
-0.348
-0.364
-0.367
-0.341
-0.273
-0.147
0.084
0.754
3.824
22.366
165.527
1833.850
29539.363
100209.961
100210.000
100128.750
17908.471
1119.746
103.659
12.837
1.569
-0.055
-0.136
0.099
0.407
0.617
0.553
0.373
0.155
0.013
-0.058
-0.095
-0.156
-0.227
-0.282
-0.298
-0.285
-0.267
-0.248
-0.316
-0.334
-0.323
-0.253
-0.092
0.229
0.729
1.498
2.787
4.674
9.303
32.772
213.823
2139.405
33204.203
101188.211
101107.289
100556.844
19885.969
1239.861
117.290
14.689
2.487
0.917
1.550
3.200
5.349
6.614
6.488
4.777
3.275
2.473
2.123
1.757
1.270
0.597
0.107
-0.135
-0.205
-0.215
-0.220
-0.300
-0.241
-0.060
0.366
1.292
3.061
5.913
10.817
19.912
32.623
40.926
61.694
225.016
1418.168
11326.929
81259.750
104632.133
57032.520
6330.129
666.879
87.887
16.048
5.549
5.185
9.684
21.484
37.566
52.161
47.880
32.524
20.690
15.872
14.469
12.914
8.878
4.902
1.851
0.472
-0.026
-0.148
-0.188
-0.071
0.300
1.165
3.102
7.401
16.466
32.038
67.863
159.866
329.508
405.475
288.824
323.356
1247.817
5588.822
15617.115
18403.195
8224.905
1873.631
349.538
73.275
26.335
19.207
23.466
51.102
137.497
334.699
492.348
438.595
239.949
127.393
95.074
92.144
79.887
53.506
25.848
8.957
2.511
0.460
-0.067
-0.183
1.050
2.671
6.470
14.917
35.140
83.830
180.441
442.624
1647.753
5413.242
7695.921
3557.720
1076.395
1421.366
4843.815
11743.593
11775.751
5542.969
1444.398
350.012
120.519
83.521
78.269
97.853
257.101
1073.675
3962.463
7523.571
5930.702
2343.176
936.923
745.173
662.533
547.663
342.718
127.064
35.989
8.442
1.563
0.088
-0.211
5.651
12.886
30.374
70.216
170.037
470.102
1141.873
3027.875
22721.441
100433.031
100239.484
85670.836
8212.117
3363.920
9864.519
33977.520
47564.809
19197.016
3992.061
959.549
437.009
340.344
308.264
351.941
1230.447
9859.787
80573.500
100195.227
100498.898
29945.371
9319.378
9624.875
6547.917
3758.945
1904.280
535.798
111.137
21.603
3.714
0.383
-0.244
25.293
63.951
166.593
432.718
961.762
2647.106
8090.552
18905.090
107533.453
102250.148
101136.391
104377.352
61080.793
30892.863
54516.113
103562.953
101299.766
101158.555
17073.793
4569.434
2680.178
1342.080
947.081
955.968
4440.259
73898.742
101074.508
100792.438
102815.102
125421.523
115025.523
102140.094
105504.672
22598.078
7157.612
1470.987
238.276
38.924
6.411
0.793
-0.235
113.586
315.862
1220.946
4446.618
9264.292
15071.127
51805.887
109074.719
144668.188
108529.422
105044.180
154249.625
185747.719
108385.930
189196.484
130747.516
103050.594
104570.062
47200.496
38880.098
21678.312
5809.131
1925.603
1776.482
9364.952
104649.805
104011.367
102250.969
112819.523
200143.438
133841.391
103276.398
107597.109
113874.461
12512.327
2116.752
325.812
50.526
8.555
1.129
-0.201
520.291
1596.296
9460.740
73162.430
101682.086
114860.023
128100.070
108013.648
200445.609
115690.086
116422.445
200330.781
130005.258
105588.891
144889.031
200354.984
109274.758
116748.633
116403.820
101812.289
100665.531
21865.934
3082.755
2117.854
9737.794
109672.836
108249.914
103856.617
125965.367
200227.547
121698.203
103475.656
106396.188
108465.250
13390.688
1770.420
299.035
50.747
9.348
1.344
-0.170
2243.014
7031.591
62971.570
101428.062
101514.484
109708.219
159727.734
114604.203
70664.320
79094.406
122465.086
133306.359
105805.250
104779.969
110699.219
138048.344
66337.305
50104.391
105737.727
104237.125
103541.664
35194.242
3719.049
1661.747
5443.854
30655.768
106449.297
103262.852
116723.805
180678.891
107118.156
106164.062
115572.141
114604.992
12029.745
1710.882
282.099
50.989
9.373
1.396
-0.149
7262.125
21558.869
112450.984
104003.523
101262.727
102806.062
110527.781
43180.973
12677.170
5816.653
13625.994
105851.250
123604.062
159978.484
141715.625
112258.641
12759.918
20440.262
124855.703
189208.453
180452.859
37374.195
4879.841
1115.764
1969.195
5164.304
13761.161
29192.242
23865.008
65330.691
102834.219
110688.547
130647.891
56002.836
11711.967
1847.082
299.941
50.042
8.848
1.286
-0.171
10760.661
31419.004
93812.156
105880.141
101231.508
100649.375
101307.320
18028.541
2434.298
1204.417
4580.750
49078.824
200096.641
200219.656
200916.625
97546.148
16680.855
34599.672
115721.258
123905.539
113715.641
103675.219
16812.312
1443.247
563.062
870.200
1329.371
1665.609
2022.535
4993.571
17703.424
30089.553
30760.578
21814.168
6793.911
1352.473
226.934
38.303
6.990
0.930
-0.231
6481.893
14744.661
23842.246
103635.055
100756.023
100213.797
44711.980
4159.220
656.879
531.561
4350.332
82221.805
105932.180
108700.617
109627.352
146090.078
114953.844
174023.359
141926.688
106968.742
102028.453
100631.070
49192.816
2197.829
270.778
170.863
194.539
216.860
282.916
592.156
1556.349
3336.183
5773.880
5277.825
2211.820
540.322
113.462
22.432
4.268
0.454
-0.297
1747.541
3640.862
4453.639
7990.799
15110.683
11484.559
3664.734
718.170
185.262
324.737
3182.493
54247.035
100545.047
101993.836
123519.562
200406.875
112601.375
160399.953
200274.281
123371.609
101652.227
100225.828
40503.324
1992.303
185.451
49.166
39.150
41.022
58.236
115.380
262.349
569.801
920.087
823.095
442.604
151.559
40.216
9.843
1.828
0.017
-0.358
340.147
609.063
680.022
769.553
917.808
750.591
358.772
117.293
55.961
158.826
1288.258
12482.286
100231.477
102185.773
144599.734
133708.359
104456.680
115361.219
200226.484
140565.734
102181.688
100211.945
10504.640
901.600
101.866
21.206
11.060
10.731
15.094
27.457
55.930
100.941
145.266
139.041
85.091
36.223
12.198
3.264
0.442
-0.263
-0.398
63.386
95.843
108.881
107.602
100.904
78.778
45.561
21.940
17.340
60.266
332.620
1855.551
7642.129
17668.064
34653.387
103742.703
101744.398
103350.969
113309.453
60288.363
35084.910
10667.701
1737.068
265.034
48.208
14.833
8.346
6.016
5.461
7.555
13.066
20.220
25.189
23.825
15.881
8.165
2.958
0.626
-0.188
-0.406
-0.411
11.865
17.362
18.508
17.520
14.999
11.157
7.101
4.112
5.156
17.596
73.275
263.331
745.932
1687.357
6116.155
45974.535
103572.703
105771.383
48946.137
8296.610
2923.835
1196.169
344.276
94.852
39.161
29.222
23.077
14.719
7.130
3.831
3.360
4.136
4.704
4.300
2.872
1.358
0.278
-0.253
-0.433
-0.447
-0.400
2.164
2.886
3.137
2.799
2.248
1.435
0.730
0.368
1.341
6.527
26.347
90.512
269.701
678.703
1676.797
5792.807
16442.553
22123.178
13263.412
9003.098
7702.141
2893.929
648.173
153.133
95.799
97.384
81.726
45.404
18.767
6.660
2.070
0.878
0.564
0.358
0.045
-0.218
-0.422
-0.494
-0.490
-0.439
-0.370
0.148
0.235
0.214
0.091
-0.083
-0.291
-0.450
-0.385
0.620
5.733
29.246
148.978
633.975
1895.419
2797.026
3563.762
8533.057
16112.157
30211.982
102440.383
100520.656
36293.598
3605.010
478.311
253.949
273.588
228.538
115.326
43.131
13.128
3.346
0.557
-0.203
-0.449
-0.537
-0.569
-0.572
-0.537
-0.479
-0.409
-0.338
-0.242
-0.274
-0.336
-0.419
-0.504
-0.590
-0.642
-0.471
0.676
6.964
42.788
259.182
1413.119
4943.345
6627.455
4020.209
4200.988
10977.089
103176.062
101104.859
100413.547
100411.195
13873.213
1216.690
534.697
538.600
437.762
213.292
72.746
20.648
5.108
0.893
-0.222
-0.554
-0.627
-0.613
-0.572
-0.512
-0.444
-0.377
-0.306
-0.291
-0.343
-0.408
-0.478
-0.541
-0.607
-0.639
-0.444
0.701
6.966
42.655
258.170
1407.834
4914.343
6474.798
3251.474
1800.165
8125.590
100778.977
100434.961
100519.477
101137.586
16230.402
1983.835
787.432
668.039
479.060
230.022
78.301
22.533
5.787
1.155
-0.129
-0.529
-0.611
-0.590
-0.540
-0.480
-0.410
-0.342
-0.273
-0.273
-0.326
-0.386
-0.450
-0.511
-0.579
-0.618
-0.473
0.469
5.134
28.608
142.003
609.053
1793.322
2306.648
1294.252
693.498
2931.421
40255.309
100263.570
100758.711
78240.758
8247.373
2349.593
900.190
486.931
323.733
154.152
57.298
17.288
4.869
1.007
-0.156
-0.513
-0.589
-0.562
-0.506
-0.442
-0.371
-0.303
-0.242
-0.246
-0.300
-0.357
-0.423
-0.488
-0.550
-0.601
-0.517
0.067
2.554
12.638
50.233
163.999
371.408
464.879
307.339
210.876
631.509
3843.681
13560.132
16901.076
7056.394
3372.159
1880.180
708.336
277.890
148.602
72.557
29.752
10.437
3.139
0.601
-0.260
-0.527
-0.568
-0.527
-0.468
-0.402
-0.337
-0.270
-0.215
-0.218
-0.267
-0.323
-0.387
-0.455
-0.519
-0.574
-0.559
-0.281
0.810
4.503
15.068
39.042
71.004
84.184
72.600
72.654
143.937
402.365
883.410
1172.888
1227.813
1261.574
785.097
347.538
126.954
57.275
27.496
12.175
4.813
1.464
0.125
-0.388
-0.538
-0.539
-0.489
-0.430
-0.370
-0.305
-0.244
-0.195
-0.188
-0.234
-0.291
-0.356
-0.427
-0.494
-0.551
-0.578
-0.491
-0.033
1.254
4.176
9.757
17.590
26.508
42.631
73.564
110.078
137.190
177.914
242.512
317.126
346.266
254.015
119.376
50.013
20.773
9.599
4.414
1.703
0.360
-0.244
-0.482
-0.540
-0.511
-0.460
-0.404
-0.346
-0.280
-0.223
-0.177
-0.168
-0.210
-0.264
-0.328
-0.401
-0.472
-0.532
-0.577
-0.563
-0.354
0.277
1.680
4.542
10.283
24.709
59.581
127.507
184.304
184.408
132.280
111.813
116.694
106.635
74.929
38.783
17.435
7.197
3.065
1.210
0.250
-0.230
-0.449
-0.535
-0.525
-0.487
-0.435
-0.382
-0.321
-0.260
-0.203
-0.161
-0.152
-0.195
-0.245
-0.306
-0.381
-0.452
-0.520
-0.558
-0.509
-0.213
0.686
2.823
7.234
15.382
35.090
79.421
166.320
250.675
226.594
145.634
82.231
58.846
44.713
27.348
14.565
6.235
2.306
0.678
-0.020
-0.340
-0.478
-0.535
-0.541
-0.505
-0.461
-0.408
-0.353
-0.294
-0.237
-0.188
-0.147
-0.139
-0.181
-0.232
-0.294
-0.364
-0.437
-0.501
-0.491
-0.271
0.618
3.441
11.303
27.984
50.369
75.766
109.226
172.086
223.053
205.748
121.252
60.940
33.066
20.394
11.454
5.489
2.206
0.547
-0.163
-0.451
-0.544
-0.564
-0.558
-0.533
-0.490
-0.438
-0.382
-0.325
-0.273
-0.224
-0.177
-0.141
-0.130
-0.171
-0.222
-0.279
-0.345
-0.419
-0.460
-0.355
0.299
2.984
13.405
47.933
138.031
294.392
372.255
315.854
241.047
213.937
173.161
102.169
48.232
20.668
9.787
4.695
1.981
0.493
-0.183
-0.471
-0.579
-0.586
-0.565
-0.541
-0.505
-0.455
-0.407
-0.354
-0.303
-0.257
-0.212
-0.169
-0.132
-0.126
-0.166
-0.216
-0.273
-0.337
-0.397
-0.401
-0.134
1.374
8.277
42.609
185.452
727.376
1978.816
2689.956
1773.642
745.604
364.126
217.340
113.053
47.215
16.460
5.720
1.896
0.420
-0.208
-0.468
-0.573
-0.592
-0.567
-0.531
-0.495
-0.455
-0.417
-0.375
-0.327
-0.280
-0.239
-0.200
-0.162
-0.130
-0.123
-0.162
-0.215
-0.272
-0.328
-0.371
-0.330
0.170
2.853
17.040
101.921
593.735
3360.411
12448.661
19346.025
9709.930
2653.531
688.701
304.948
140.334
51.318
15.945
4.301
0.841
-0.159
-0.485
-0.583
-0.600
-0.578
-0.536
-0.486
-0.437
-0.395
-0.360
-0.332
-0.299
-0.264
-0.231
-0.193
-0.159
-0.127
-0.119
-0.161
-0.213
-0.263
-0.312
-0.344
-0.254
0.490
4.326
25.962
168.236
1196.712
8163.049
40510.066
72759.867
33593.414
6028.667
1013.599
306.225
122.902
43.037
12.774
3.257
0.379
-0.366
-0.571
-0.610
-0.592
-0.547
-0.490
-0.426
-0.373
-0.334
-0.309
-0.290
-0.268
-0.239
-0.214
-0.185
-0.157
-0.124
-0.120
-0.160
-0.212
-0.257
-0.288
-0.313
-0.186
0.749
5.517
30.993
181.955
1247.260
9026.668
44889.949
73118.695
33818.281
6069.207
952.611
243.234
85.856
30.332
9.216
2.150
0.113
-0.444
-0.575
-0.587
-0.552
-0.500
-0.438
-0.376
-0.320
-0.284
-0.263
-0.254
-0.239
-0.218
-0.193
-0.175
-0.153
-0.125
-0.119
-0.159
-0.206
-0.244
-0.272
-0.285
-0.084
1.082
6.453
31.723
161.651
907.542
4733.969
16447.021
24792.525
13492.158
3506.075
884.866
300.224
102.233
31.101
8.379
1.773
-0.031
-0.456
-0.547
-0.545
-0.508
-0.456
-0.395
-0.328
-0.270
-0.228
-0.211
-0.211
-0.208
-0.199
-0.179
-0.163
-0.147
-0.122
-0.117
-0.157
-0.201
-0.232
-0.258
-0.235
0.102
1.840
9.211
43.749
209.991
1132.370
6260.361
21650.064
31109.176
15431.072
6282.641
4665.581
2198.838
507.755
94.565
17.002
2.786
0.109
-0.416
-0.512
-0.494
-0.464
-0.414
-0.349
-0.273
-0.194
-0.143
-0.121
-0.140
-0.159
-0.168
-0.165
-0.154
-0.139
-0.118
-0.111
-0.153
-0.192
-0.218
-0.236
-0.156
0.440
3.460
16.367
74.332
339.969
2031.794
15114.663
73199.094
101645.852
52901.359
91151.789
100770.859
40178.547
4124.239
392.152
44.668
6.017
0.545
-0.333
-0.457
-0.442
-0.414
-0.366
-0.293
-0.194
-0.072
0.012
0.042
-0.011
-0.071
-0.125
-0.145
-0.143
-0.130
-0.111
-0.103
-0.144
-0.181
-0.206
-0.214
-0.062
0.915
5.857
28.919
130.556
533.786
2586.385
15413.260
80953.930
105021.891
140515.484
106372.672
100787.727
100105.273
24043.982
1196.395
93.506
10.484
1.047
-0.227
-0.400
-0.393
-0.364
-0.310
-0.223
-0.088
0.086
0.232
0.272
0.173
0.034
-0.069
-0.123
-0.132
-0.120
-0.105
-0.129
-0.148
-0.167
-0.190
-0.213
-0.238
-0.267
-0.287
-0.295
-0.298
-0.252
-0.015
0.830
2.978
7.501
13.332
15.866
12.567
6.670
2.489
0.624
-0.046
-0.238
-0.283
-0.291
-0.292
-0.295
-0.295
-0.297
-0.300
-0.301
-0.302
-0.300
-0.293
-0.280
-0.268
-0.252
-0.238
-0.220
-0.202
-0.185
-0.172
-0.198
-0.225
-0.250
-0.277
-0.305
-0.331
-0.342
-0.351
-0.336
-0.159
0.690
3.788
14.236
44.023
87.641
113.478
82.098
36.512
11.849
2.928
0.428
-0.205
-0.335
-0.359
-0.368
-0.371
-0.372
-0.370
-0.367
-0.362
-0.355
-0.345
-0.329
-0.304
-0.284
-0.276
-0.267
-0.251
-0.229
-0.208
-0.227
-0.256
-0.281
-0.309
-0.338
-0.363
-0.386
-0.396
-0.402
-0.325
0.137
2.432
12.954
60.607
238.706
603.113
877.886
559.582
193.746
46.799
9.429
1.650
-0.038
-0.368
-0.423
-0.435
-0.434
-0.430
-0.424
-0.421
-0.418
-0.403
-0.367
-0.317
-0.271
-0.246
-0.240
-0.237
-0.226
-0.209
-0.196
-0.279
-0.304
-0.331
-0.358
-0.379
-0.398
-0.406
-0.405
-0.386
-0.204
0.739
5.605
32.125
184.488
1029.177
3774.875
6386.653
3180.540
815.296
139.327
22.924
3.532
0.235
-0.359
-0.441
-0.425
-0.395
-0.368
-0.359
-0.374
-0.389
-0.376
-0.306
-0.213
-0.141
-0.102
-0.095
-0.092
-0.084
-0.062
-0.080
-0.308
-0.334
-0.354
-0.356
-0.330
-0.267
-0.168
-0.057
0.090
0.427
1.866
9.679
55.366
376.388
2711.887
13410.138
24069.357
11090.843
1940.924
277.289
37.877
5.558
0.546
-0.254
-0.245
-0.030
0.238
0.429
0.397
0.268
0.139
0.121
0.230
0.333
0.396
0.355
0.285
0.236
0.261
0.257
0.190
-0.328
-0.342
-0.294
-0.152
0.166
0.664
1.353
2.072
3.031
4.037
5.765
14.741
69.257
432.266
3013.152
14867.183
26715.211
12247.429
2130.783
285.220
40.282
6.600
1.000
0.319
0.933
2.349
4.122
5.229
5.205
4.149
3.154
3.013
3.354
3.649
3.095
2.119
1.281
0.897
0.820
0.775
0.621
-0.294
-0.189
0.127
0.899
2.491
5.226
9.205
13.920
20.765
27.989
31.106
34.118
73.145
306.251
1442.422
4887.569
8028.328
3986.480
963.229
174.609
32.299
6.853
2.255
2.809
6.723
15.608
29.438
39.067
36.402
27.006
19.372
19.495
23.379
25.155
20.090
10.960
5.102
2.375
1.550
1.301
1.037
0.075
0.633
1.976
5.230
13.223
29.005
53.125
87.579
150.805
248.794
289.989
192.871
133.842
254.281
707.626
1475.438
1834.369
1097.401
381.178
102.033
27.431
9.880
7.237
12.188
35.505
103.993
226.066
353.186
299.190
182.284
114.009
122.843
177.187
212.995
156.721
67.621
22.229
6.650
2.522
1.543
1.117
1.804
3.990
9.199
23.513
63.045
169.492
384.766
641.327
1367.849
3334.697
4548.193
2162.471
654.546
401.251
711.440
1256.737
1339.383
814.488
330.030
112.389
44.100
25.304
23.388
44.420
166.440
737.937
2481.818
4265.520
3687.779
1547.304
746.791
913.635
1682.674
2398.042
1555.576
461.723
104.001
19.960
4.630
1.644
0.818
9.125
19.041
40.979
105.529
329.210
1278.209
3818.031
6483.259
14742.105
77481.656
100357.062
36465.539
4830.344
1584.691
1967.232
3641.131
4310.936
2358.894
829.496
279.292
132.121
79.760
67.702
136.250
718.546
5440.775
33531.875
98584.273
66126.930
14977.025
6115.349
8553.255
19353.277
37017.305
18067.568
3219.519
399.586
56.295
8.922
1.702
0.426
46.088
96.104
220.797
584.214
1850.269
10210.562
60201.586
103958.391
144883.062
109752.062
101689.188
102653.430
30036.201
14302.347
10974.514
15391.440
18143.270
8428.196
2411.312
904.358
513.752
265.540
166.429
310.985
2411.418
33635.094
100162.492
100300.328
101742.398
113667.469
88798.711
112814.805
149132.391
107536.070
100931.398
13510.295
1049.473
106.365
13.758
2.094
0.163
260.445
579.004
1610.619
5523.742
14801.708
74015.578
103106.188
106015.703
200233.531
166123.641
106242.094
123554.516
136338.641
102598.297
106521.609
36791.871
35152.375
15669.849
4896.089
3597.839
2250.558
879.078
332.952
499.971
4190.819
89316.562
100392.453
100729.344
106966.875
200138.656
117305.477
117243.500
200228.953
149179.625
102983.648
18182.777
1345.224
125.603
16.313
2.246
0.022
1973.100
4481.087
14351.584
100212.383
107219.484
200136.547
137099.109
106648.305
155546.312
200653.453
114429.586
200657.953
115141.359
101986.352
104346.000
86488.492
23665.246
11068.230
8471.456
11929.676
7130.139
2288.069
565.943
520.715
3511.428
54638.016
100604.594
101105.438
113667.125
200123.047
112154.211
107400.117
155536.109
200446.391
66959.117
7493.067
782.025
95.123
14.167
2.061
-0.068
16471.160
48173.035
113909.055
109257.211
106081.711
180606.016
200158.422
116922.344
106974.789
110596.586
64733.094
117508.695
105486.648
106443.703
105587.398
105075.930
10921.282
5726.691
11227.332
19438.117
11996.964
3643.855
826.008
423.162
1466.516
11942.072
99022.172
100919.375
109717.234
133585.156
103744.062
102100.883
105964.672
82851.117
9819.231
1805.036
304.122
54.146
9.852
1.545
-0.155
100424.656
106382.828
200056.375
149225.406
106075.180
114029.445
189028.219
133637.438
91112.414
15666.799
9765.255
98273.938
159944.734
200195.797
200462.266
64906.590
7168.794
4872.794
13526.279
30948.426
25215.826
8201.700
1599.833
394.819
493.142
1848.857
6625.630
13999.561
13200.579
30986.906
100937.852
101099.414
101998.758
15752.369
2597.553
577.978
136.717
30.986
6.579
0.976
-0.244
100347.492
104270.484
198530.094
198570.562
107221.617
102177.062
105476.141
29301.918
6698.974
2293.140
5470.536
83303.625
154115.172
198720.422
141556.500
112078.820
25699.020
21442.768
79256.992
103344.570
101762.344
54655.809
5568.838
634.917
197.433
310.894
653.558
980.863
1315.532
3081.432
9176.576
13113.891
8096.091
2917.162
945.288
284.417
75.981
18.676
4.080
0.463
-0.337
98661.203
101381.414
116176.734
144536.500
104310.156
100622.805
60104.164
5588.156
973.453
772.699
7834.352
101143.484
103455.273
105330.141
110177.297
189931.641
129413.719
119130.922
189355.125
107903.258
101037.992
100238.438
12501.883
986.756
141.476
71.621
95.676
128.626
191.189
396.172
821.847
1147.664
1089.229
709.313
348.023
127.268
38.072
10.037
2.197
0.069
-0.400
13617.753
33790.371
29624.664
15616.459
18942.252
13773.992
4324.967
852.726
229.842
490.514
5915.863
100165.133
100476.234
102480.359
144802.203
200289.516
122436.125
117398.000
200234.312
140574.250
102198.727
100212.906
11444.360
903.999
110.682
26.762
20.394
25.021
37.628
70.199
131.496
194.550
230.110
196.316
114.696
48.601
16.756
4.562
0.819
-0.218
-0.444
1484.145
2723.775
2512.301
1548.990
1228.287
893.204
391.697
136.338
67.117
225.391
2139.637
30539.615
100278.922
103168.344
189049.469
189276.641
107041.211
106334.695
141114.891
189206.938
103201.031
33746.828
3957.679
461.837
66.068
16.114
8.670
7.938
10.227
17.979
31.776
49.653
60.292
53.207
34.004
16.463
5.947
1.615
0.032
-0.402
-0.463
177.796
281.376
268.221
191.915
140.643
95.783
53.100
24.382
20.916
79.730
491.221
3137.196
16376.775
39001.273
70204.086
107981.406
106608.008
109966.914
109691.828
52555.477
12122.458
3900.281
831.558
166.035
45.504
26.949
20.358
12.803
7.928
7.135
10.011
14.311
16.802
14.646
9.553
4.866
1.675
0.191
-0.345
-0.485
-0.463
25.512
36.511
37.491
29.916
20.490
13.996
8.081
4.692
6.459
23.880
107.064
399.841
1245.416
2858.522
10796.779
97829.992
144802.250
198791.734
138685.359
17757.598
3257.169
1042.084
311.760
119.456
101.116
112.816
96.626
56.996
23.964
8.784
4.856
4.419
4.555
3.842
2.346
1.011
0.079
-0.358
-0.502
-0.501
-0.442
4.211
5.397
5.546
4.523
3.183
1.927
0.926
0.632
2.343
11.415
51.139
229.000
977.975
3013.524
6447.110
29703.861
114062.227
114231.414
108510.109
39845.258
18799.387
5745.484
1058.758
354.181
449.306
606.834
488.035
239.074
81.142
23.371
6.737
2.511
1.398
0.751
0.199
-0.206
-0.454
-0.543
-0.540
-0.485
-0.413
0.432
0.581
0.547
0.333
0.034
-0.246
-0.393
-0.083
2.038
14.119
89.051
667.287
5396.518
26855.250
42203.871
34963.348
102985.719
104427.875
161746.141
123351.602
102518.023
100652.625
7620.286
1390.101
1783.852
2720.059
2139.014
838.444
226.939
53.607
12.782
3.602
1.096
0.137
-0.314
-0.517
-0.589
-0.582
-0.524
-0.455
-0.381
-0.220
-0.251
-0.320
-0.414
-0.521
-0.614
-0.587
-0.051
2.843
20.100
154.176
1530.056
17902.506
100170.023
101005.688
68882.805
46465.176
94290.312
140598.141
108371.625
101937.953
102657.328
36426.301
4685.063
4791.609
7677.249
5892.134
1985.650
433.187
86.797
19.520
5.283
1.565
0.209
-0.373
-0.567
-0.597
-0.559
-0.491
-0.421
-0.344
-0.314
-0.374
-0.442
-0.518
-0.591
-0.648
-0.575
0.026
3.098
20.913
156.643
1535.607
17903.943
100099.547
100334.133
62739.773
10649.151
24195.582
104758.055
102075.695
103947.445
113668.953
63448.691
15018.016
7569.353
9371.766
6983.293
2317.144
500.912
101.697
22.608
6.328
1.797
0.249
-0.352
-0.552
-0.569
-0.523
-0.454
-0.383
-0.310
-0.306
-0.365
-0.429
-0.496
-0.562
-0.620
-0.564
-0.042
2.473
15.482
92.755
724.874
5385.668
26643.871
40185.609
13659.119
2992.547
6335.166
100708.445
101272.727
107581.664
136860.719
85010.109
34866.305
8699.186
5090.137
3238.823
1221.481
309.960
74.395
20.299
5.797
1.607
0.132
-0.394
-0.545
-0.547
-0.488
-0.417
-0.347
-0.278
-0.276
-0.337
-0.400
-0.468
-0.536
-0.597
-0.577
-0.228
1.471
8.487
40.075
192.724
854.804
2526.310
3239.144
1733.043
640.128
1173.826
7906.963
37162.863
46506.316
42755.090
61367.348
28256.879
6066.903
1817.448
959.830
407.466
134.995
42.030
13.863
4.181
1.040
-0.103
-0.464
-0.544
-0.519
-0.451
-0.382
-0.315
-0.251
-0.246
-0.302
-0.370
-0.435
-0.506
-0.571
-0.587
-0.396
0.518
3.879
15.395
49.898
141.553
276.372
344.544
264.035
229.603
353.437
792.544
1926.062
4088.382
9792.986
13952.031
8320.307
2299.353
608.595
241.879
114.884
48.598
19.782
7.339
2.348
0.383
-0.313
-0.517
-0.533
-0.485
-0.421
-0.353
-0.287
-0.227
-0.218
-0.272
-0.337
-0.405
-0.478
-0.549
-0.588
-0.526
-0.109
1.339
5.562
15.075
32.759
59.538
98.137
205.795
458.043
728.962
734.363
691.322
1060.283
1985.217
2315.157
1527.741
560.709
181.637
70.025
33.485
16.296
7.963
3.127
0.890
-0.098
-0.455
-0.530
-0.513
-0.457
-0.397
-0.330
-0.266
-0.207
-0.195
-0.244
-0.309
-0.383
-0.458
-0.529
-0.586
-0.595
-0.408
0.272
2.114
6.338
15.126
36.458
109.828
391.771
1123.020
2001.473
1775.296
983.227
656.022
693.033
613.703
363.536
152.317
57.239
22.380
10.646
5.456
2.572
0.961
0.022
-0.395
-0.527
-0.527
-0.485
-0.433
-0.374
-0.308
-0.245
-0.191
-0.176
-0.227
-0.288
-0.362
-0.442
-0.513
-0.579
-0.595
-0.434
0.237
2.117
6.875
17.999
46.731
142.532
550.786
1738.602
3151.760
2730.106
1225.411
513.518
355.666
253.993
134.261
55.981
21.704
8.469
3.620
1.631
0.573
-0.038
-0.368
-0.515
-0.545
-0.511
-0.463
-0.410
-0.350
-0.287
-0.226
-0.175
-0.164
-0.211
-0.273
-0.346
-0.428
-0.506
-0.562
-0.510
-0.102
1.538
7.030
23.724
63.671
129.771
237.052
545.574
1429.323
2457.161
2121.926
949.593
350.825
165.501
98.691
51.795
22.989
9.187
3.467
1.215
0.248
-0.183
-0.390
-0.494
-0.532
-0.521
-0.485
-0.435
-0.382
-0.324
-0.268
-0.214
-0.168
-0.153
-0.204
-0.263
-0.333
-0.410
-0.486
-0.509
-0.310
0.785
5.885
27.401
114.975
402.796
982.933
1373.146
1181.503
1213.728
1556.515
1304.616
636.591
224.995
84.988
38.898
19.196
9.069
3.628
1.221
0.185
-0.269
-0.435
-0.473
-0.478
-0.468
-0.451
-0.433
-0.403
-0.357
-0.302
-0.252
-0.203
-0.162
-0.148
-0.196
-0.255
-0.320
-0.395
-0.455
-0.423
0.060
2.679
16.673
95.418
554.141
3111.130
11436.477
17783.023
10076.146
3608.057
2576.517
1952.994
800.347
246.100
66.774
20.112
7.609
3.142
1.068
0.133
-0.299
-0.455
-0.459
-0.407
-0.360
-0.334
-0.339
-0.358
-0.353
-0.324
-0.283
-0.239
-0.194
-0.157
-0.146
-0.194
-0.252
-0.315
-0.377
-0.416
-0.316
0.527
5.491
36.457
270.973
2293.729
23149.223
100047.250
100160.719
100621.469
16807.668
5138.935
3089.316
1153.583
286.568
66.838
14.824
3.813
0.933
-0.002
-0.366
-0.494
-0.488
-0.392
-0.270
-0.168
-0.142
-0.201
-0.254
-0.282
-0.284
-0.263
-0.225
-0.188
-0.154
-0.142
-0.191
-0.247
-0.300
-0.351
-0.377
-0.210
1.036
8.118
55.798
492.324
5420.663
98568.031
100147.867
100259.633
100584.016
55662.598
6043.817
2444.179
936.799
246.801
53.113
11.262
2.203
0.123
-0.426
-0.561
-0.551
-0.452
-0.298
-0.127
-0.001
-0.006
-0.075
-0.163
-0.225
-0.245
-0.236
-0.211
-0.182
-0.155
-0.143
-0.189
-0.241
-0.285
-0.323
-0.332
-0.096
1.445
10.129
65.647
521.145
6004.013
99017.961
101202.555
101439.719
101144.117
60554.188
4487.558
1178.211
449.472
131.493
32.840
7.186
1.187
-0.233
-0.553
-0.603
-0.542
-0.410
-0.237
-0.049
0.100
0.127
0.030
-0.079
-0.176
-0.217
-0.217
-0.195
-0.172
-0.152
-0.141
-0.185
-0.233
-0.269
-0.301
-0.281
0.106
2.117
12.094
66.022
435.555
3317.241
32403.508
116187.133
123199.734
110672.836
20208.514
2516.057
660.453
229.633
70.403
18.291
4.379
0.530
-0.385
-0.572
-0.574
-0.504
-0.389
-0.202
0.011
0.180
0.257
0.198
0.048
-0.084
-0.170
-0.192
-0.180
-0.163
-0.145
-0.139
-0.181
-0.222
-0.254
-0.277
-0.187
0.504
4.000
20.045
98.820
560.301
4395.490
44210.398
113675.109
123403.008
112725.039
20738.615
7606.831
2957.882
663.849
118.225
22.359
4.019
0.358
-0.410
-0.544
-0.533
-0.476
-0.366
-0.171
0.109
0.414
0.599
0.591
0.374
0.113
-0.065
-0.148
-0.162
-0.152
-0.137
-0.134
-0.174
-0.210
-0.241
-0.242
-0.030
1.277
8.263
44.379
229.731
1273.747
10851.785
101491.219
101697.383
103103.789
118844.578
149404.734
102986.266
61577.844
5377.745
490.923
54.822
7.071
0.642
-0.354
-0.499
-0.484
-0.435
-0.310
-0.041
0.398
0.994
1.522
1.590
1.089
0.551
0.122
-0.078
-0.138
-0.144
-0.128
-0.125
-0.165
-0.197
-0.224
-0.201
0.168
2.365
15.929
98.368
635.489
3905.704
18018.479
107738.180
102948.414
106969.273
200175.891
149085.828
102897.289
100261.266
36139.121
1518.737
106.917
11.875
1.189
-0.250
-0.438
-0.429
-0.377
-0.225
0.158
0.886
2.045
2.912
3.080
2.307
1.133
0.385
0.022
-0.107
-0.132
-0.120
-0.141
-0.161
-0.181
-0.203
-0.223
-0.245
-0.269
-0.290
-0.299
-0.303
-0.288
-0.185
0.150
0.955
2.481
4.209
4.728
3.982
2.217
0.795
0.098
-0.168
-0.253
-0.276
-0.284
-0.289
-0.293
-0.296
-0.299
-0.305
-0.304
-0.292
-0.264
-0.226
-0.192
-0.182
-0.195
-0.210
-0.212
-0.200
-0.185
-0.189
-0.214
-0.240
-0.262
-0.286
-0.311
-0.336
-0.352
-0.355
-0.354
-0.281
0.049
1.212
4.441
11.199
21.275
25.413
18.885
9.946
3.717
0.921
-0.009
-0.275
-0.337
-0.352
-0.362
-0.366
-0.372
-0.372
-0.368
-0.349
-0.303
-0.212
-0.098
-0.012
-0.002
-0.055
-0.116
-0.147
-0.153
-0.152
-0.245
-0.272
-0.297
-0.322
-0.349
-0.373
-0.394
-0.404
-0.411
-0.390
-0.191
0.668
4.012
15.133
44.138
93.630
113.620
82.196
38.837
11.851
3.078
0.386
-0.247
-0.394
-0.423
-0.437
-0.443
-0.436
-0.429
-0.418
-0.374
-0.258
-0.045
0.234
0.435
0.464
0.384
0.255
0.181
0.137
0.077
-0.294
-0.320
-0.347
-0.370
-0.381
-0.384
-0.383
-0.383
-0.388
-0.336
0.015
1.703
8.827
37.491
130.888
315.856
419.163
293.714
106.870
30.688
6.671
1.065
-0.174
-0.426
-0.464
-0.461
-0.440
-0.411
-0.401
-0.397
-0.327
-0.120
0.288
0.772
1.177
1.391
1.310
1.181
1.140
1.067
0.860
-0.321
-0.351
-0.360
-0.328
-0.245
-0.126
0.012
0.126
0.141
0.205
0.645
3.205
14.874
67.088
260.186
706.084
953.918
606.702
209.620
50.758
10.274
1.667
-0.077
-0.395
-0.365
-0.225
-0.039
0.075
0.098
0.063
0.131
0.472
1.125
1.970
2.696
3.051
3.050
2.994
3.199
3.294
2.799
-0.344
-0.334
-0.231
0.038
0.563
1.381
2.332
2.948
3.242
3.160
3.335
5.660
18.030
72.993
270.883
720.699
1044.329
663.211
214.660
52.718
11.536
1.993
0.049
-0.119
0.356
1.231
2.379
3.116
3.185
2.592
2.562
3.527
5.325
6.786
7.370
7.043
6.318
6.247
6.758
7.196
6.221
-0.252
-0.066
0.444
1.717
4.262
8.879
14.233
18.360
20.233
20.439
18.502
16.404
23.266
61.540
183.119
411.979
532.858
347.015
138.159
39.141
9.424
2.063
0.597
1.186
3.748
8.827
15.969
21.300
20.280
16.361
15.305
21.740
34.202
41.576
36.296
22.853
14.028
10.389
10.674
11.834
9.786
0.339
1.143
3.045
8.020
20.309
46.835
80.758
109.799
122.122
136.854
127.144
86.564
53.177
62.177
114.800
196.887
229.290
160.813
74.978
26.377
8.512
3.145
2.496
5.777
18.406
51.134
108.244
147.509
136.136
96.904
82.982
156.651
316.712
433.597
325.105
130.884
43.793
17.804
12.771
12.849
10.389
2.876
5.629
12.464
31.918
97.825
273.619
606.051
889.380
916.460
1074.955
1118.092
649.864
239.293
130.806
151.826
200.735
210.244
146.399
75.813
31.632
13.772
7.538
7.857
19.945
78.214
272.342
781.053
1282.360
1062.427
592.751
472.108
1317.164
4621.370
8446.804
4920.086
1212.095
204.730
39.733
14.288
9.992
7.932
13.958
24.901
48.130
126.907
477.815
2186.933
7311.562
12207.132
9311.697
10501.121
12621.595
5092.722
1313.613
531.635
450.121
496.406
478.859
320.391
151.268
67.303
34.756
20.990
20.350
56.417
277.998
1478.534
5862.508
12473.180
9776.257
3710.598
2657.316
12767.132
101011.477
100398.156
100133.656
12204.231
965.527
102.840
18.200
6.761
4.227
73.053
127.984
227.444
556.422
2621.577
21807.807
101063.258
102114.797
109984.508
82772.719
97645.281
30433.219
5497.773
3161.723
2158.580
1513.872
1206.432
759.531
343.276
170.081
98.784
57.849
43.988
114.937
745.246
5872.490
36824.652
100122.859
73333.609
18340.736
16080.845
92722.461
108293.039
102147.180
100492.680
85313.828
2960.094
207.297
25.542
5.177
1.789
521.965
939.364
1470.777
3387.990
13358.475
104402.328
102638.453
103115.500
115830.102
200502.328
108971.641
59876.691
22675.713
28439.875
14202.731
4189.043
2117.050
1157.034
589.499
407.048
273.653
144.786
78.885
171.815
1139.386
11455.967
98568.195
100265.188
101864.633
49863.793
95789.508
200531.438
154421.016
108640.500
101370.492
100327.539
3851.560
260.720
28.948
4.563
0.761
5585.992
12180.731
14788.978
37454.621
114099.523
166240.953
114402.859
103551.078
107342.086
136643.141
78038.070
36757.812
101510.641
100760.016
73414.938
10686.434
2334.543
1074.952
841.258
865.617
597.031
291.091
122.368
165.270
944.683
8194.578
65879.055
100363.938
103140.234
56779.625
104391.203
133153.484
200734.484
117178.211
102231.711
36625.199
2059.920
180.372
23.603
3.710
0.312
89311.156
102234.852
128072.109
141171.031
112861.125
200588.297
200389.766
108107.398
102196.133
104977.133
17174.889
27381.635
103202.023
104779.633
103581.328
15269.875
2390.465
929.470
1064.384
1351.781
1069.405
508.706
193.224
131.985
475.070
2724.489
12519.350
30793.865
23445.688
27067.475
101562.125
103938.594
111465.227
61013.098
26064.756
4291.395
589.231
89.713
16.011
2.647
0.055
100493.562
103416.734
159883.719
200409.406
118892.242
131583.719
200201.453
113736.859
101213.477
31360.975
5298.227
18365.814
100206.148
200093.141
117376.016
20895.027
3543.505
1557.197
2219.369
3425.956
3183.543
1405.361
407.382
133.974
166.235
557.279
1754.515
3033.429
3384.319
6412.001
21589.596
34222.012
16503.244
5609.497
2220.939
725.005
179.695
42.184
9.211
1.543
-0.135
100373.422
102514.047
133679.938
200180.109
128315.227
104156.344
110627.570
26557.029
11245.106
3138.787
3915.871
51617.480
108192.336
112595.852
107096.836
104877.398
16221.622
9553.910
9728.359
17155.844
15135.530
5521.737
1072.606
200.468
75.763
117.991
248.543
387.308
530.928
1094.446
2503.527
3484.598
2398.761
1178.359
531.238
212.630
70.189
20.045
4.764
0.679
-0.304
100182.781
100934.102
106976.859
154096.641
114903.898
101253.781
21913.439
3451.876
1042.860
765.432
6062.832
100436.555
101037.703
101830.719
105826.695
140830.328
119779.312
103648.305
55432.156
53710.777
45096.242
12540.236
1996.784
280.371
55.720
30.910
43.258
64.985
103.719
215.195
438.665
649.313
656.625
455.741
235.626
96.066
33.286
9.769
2.268
0.107
-0.419
65846.141
100241.891
101056.656
34433.621
10856.240
6757.013
2246.863
583.846
206.491
413.484
4641.706
100093.281
100270.398
101623.930
123277.477
200182.609
115303.070
103456.727
113820.367
61686.859
38299.969
10625.492
1724.411
259.583
45.205
13.678
11.173
16.020
29.667
67.766
153.589
263.083
319.528
251.047
124.880
50.675
16.661
4.814
0.867
-0.241
-0.475
3939.023
8891.592
7039.456
2844.631
1148.189
591.186
282.036
103.843
59.178
199.577
1712.663
21165.400
100215.133
102182.773
144686.469
160191.344
106365.156
103673.633
105881.828
51528.062
11903.648
3839.842
811.293
155.394
34.771
14.560
10.857
9.628
13.153
28.718
64.361
115.423
136.222
108.866
57.367
23.999
7.859
2.078
0.108
-0.418
-0.502
352.729
563.394
508.378
299.149
154.168
82.310
41.927
20.337
19.187
71.640
405.247
2503.262
11600.686
26983.943
41632.844
110009.305
126267.383
149442.297
126288.328
30270.387
3926.169
1067.995
300.815
92.163
58.992
60.427
51.650
32.097
17.168
15.385
25.007
40.021
46.605
37.558
21.079
9.289
3.029
0.562
-0.303
-0.511
-0.499
43.692
58.824
57.733
39.478
23.791
13.472
7.078
4.203
6.431
23.514
99.526
393.113
1198.560
2827.928
9936.301
89934.062
200318.312
200194.266
140841.359
54722.570
4946.652
835.312
259.392
187.138
308.614
430.710
374.051
186.818
66.319
23.178
13.346
13.799
14.296
11.144
6.738
2.874
0.689
-0.208
-0.490
-0.530
-0.479
6.019
7.965
7.852
5.998
3.666
1.919
0.957
0.988
3.777
16.529
82.806
480.470
2865.462
11856.747
24526.066
109557.609
109333.461
108109.805
105630.953
109167.766
18465.396
4580.324
1112.342
932.915
2374.158
3949.904
3114.635
1190.329
294.027
67.217
20.024
9.892
6.668
4.055
1.927
0.557
-0.204
-0.499
-0.556
-0.517
-0.451
0.708
0.908
0.835
0.513
0.117
-0.202
-0.178
0.751
4.965
26.750
197.133
2133.307
32685.764
100613.688
107651.922
200363.359
109162.273
103680.945
132976.562
200275.297
108697.945
63297.980
7261.731
5021.641
16657.146
40582.430
27830.814
6911.600
1123.291
181.681
40.281
15.484
7.827
3.456
1.052
-0.069
-0.472
-0.579
-0.554
-0.490
-0.420
-0.209
-0.236
-0.314
-0.426
-0.535
-0.564
-0.283
1.096
7.117
42.519
390.095
5906.017
100164.664
100452.867
103021.711
136934.094
133136.328
109853.469
200256.688
145226.125
107305.398
116600.703
48558.852
25370.967
76113.242
100578.688
100126.914
23201.547
2525.606
329.396
68.045
23.693
10.435
4.147
1.118
-0.142
-0.518
-0.577
-0.530
-0.460
-0.385
-0.342
-0.404
-0.479
-0.560
-0.625
-0.600
-0.231
1.333
8.214
47.470
410.927
5966.752
100308.797
100484.766
100976.398
104787.078
54277.461
51984.176
121520.742
107091.984
128556.688
200273.266
125166.461
112444.398
119720.156
102012.648
100299.836
27932.902
2994.188
407.941
84.322
27.847
11.556
4.156
1.044
-0.178
-0.514
-0.547
-0.497
-0.426
-0.351
-0.335
-0.405
-0.475
-0.547
-0.604
-0.587
-0.268
1.206
7.456
38.549
243.436
2281.509
33002.852
100589.742
100567.531
100728.781
10120.300
6477.266
70225.344
105566.227
189181.344
200244.062
108415.719
105547.172
96358.961
84333.141
54478.430
11611.145
1750.455
315.270
79.354
26.015
9.359
3.137
0.618
-0.275
-0.515
-0.521
-0.461
-0.387
-0.316
-0.306
-0.375
-0.442
-0.515
-0.581
-0.588
-0.371
0.687
5.194
23.849
112.509
575.227
3274.371
12664.173
16610.553
6683.888
1579.326
1248.578
5626.321
24625.721
97216.672
108291.586
101860.352
101531.594
58715.484
12251.196
6745.706
2308.075
604.847
177.880
57.474
19.085
6.238
1.712
0.127
-0.406
-0.530
-0.500
-0.430
-0.356
-0.289
-0.279
-0.342
-0.410
-0.482
-0.556
-0.590
-0.478
0.157
2.760
12.703
47.575
158.040
443.368
909.814
1023.709
795.016
779.576
1146.141
1600.116
3663.333
19092.955
103037.008
101928.164
99351.867
14286.043
2421.729
960.654
457.891
194.460
80.776
31.257
11.012
3.272
0.665
-0.240
-0.498
-0.527
-0.475
-0.401
-0.330
-0.262
-0.249
-0.311
-0.381
-0.455
-0.532
-0.589
-0.568
-0.254
1.075
5.486
18.976
50.907
113.327
201.160
360.093
977.195
3451.885
6467.297
5815.334
3747.909
6778.277
14624.395
16413.697
8129.094
2319.175
550.078
197.802
103.431
59.282
30.906
13.653
4.992
1.317
-0.042
-0.445
-0.533
-0.506
-0.448
-0.378
-0.307
-0.244
-0.226
-0.286
-0.355
-0.435
-0.514
-0.584
-0.617
-0.497
0.096
2.049
7.531
20.642
49.413
129.365
482.242
2750.871
14876.968
36892.387
30830.498
9606.723
5817.163
7232.733
4861.810
1934.010
571.260
159.650
60.608
32.586
20.007
11.376
5.289
1.817
0.222
-0.372
-0.534
-0.532
-0.478
-0.419
-0.357
-0.287
-0.227
-0.206
-0.265
-0.335
-0.418
-0.500
-0.576
-0.634
-0.586
-0.227
1.125
5.013
15.143
42.131
133.428
631.114
4342.679
27913.842
89094.688
66065.672
15597.349
4009.023
3238.550
1980.015
781.228
227.784
70.613
26.483
13.004
7.348
3.965
1.672
0.384
-0.251
-0.483
-0.533
-0.507
-0.455
-0.399
-0.335
-0.269
-0.213
-0.189
-0.251
-0.322
-0.405
-0.489
-0.570
-0.622
-0.524
0.077
2.401
10.681
37.737
105.614
256.642
720.273
3451.979
18230.230
45340.859
37501.070
10167.942
2095.718
977.700
580.654
258.423
92.284
33.262
13.644
6.101
2.950
1.311
0.413
-0.072
-0.312
-0.426
-0.460
-0.453
-0.428
-0.375
-0.310
-0.250
-0.200
-0.181
-0.239
-0.310
-0.389
-0.474
-0.548
-0.560
-0.281
1.241
8.288
40.894
188.487
741.180
1907.864
3062.297
3503.666
7904.088
14832.355
12126.996
4428.413
1041.487
333.481
151.338
75.641
33.605
15.215
6.429
2.676
1.084
0.392
0.149
0.028
-0.063
-0.198
-0.295
-0.366
-0.380
-0.349
-0.295
-0.236
-0.192
-0.174
-0.229
-0.300
-0.372
-0.450
-0.509
-0.445
0.178
3.753
24.439
154.388
1105.530
7498.385
36876.332
66306.188
31149.418
22279.684
38696.324
26485.078
7400.666
1281.231
231.878
60.854
24.642
11.848
5.635
2.496
0.898
0.322
0.260
0.466
0.567
0.523
0.253
-0.020
-0.221
-0.307
-0.314
-0.276
-0.226
-0.185
-0.171
-0.226
-0.287
-0.356
-0.422
-0.458
-0.317
0.832
7.559
53.940
454.787
5401.287
88957.422
100122.734
100719.477
105461.750
82622.820
102016.562
66216.500
13683.523
1743.309
255.080
43.181
10.958
3.968
1.625
0.525
0.106
0.156
0.547
1.099
1.468
1.409
0.900
0.341
-0.034
-0.218
-0.265
-0.255
-0.215
-0.180
-0.167
-0.220
-0.277
-0.339
-0.390
-0.401
-0.163
1.429
11.162
87.840
904.155
14838.868
100115.703
100271.492
100766.406
104398.227
123220.438
67770.469
40998.020
9689.565
1381.771
201.934
32.819
6.204
1.335
0.130
-0.211
-0.191
0.206
0.943
1.802
2.357
2.276
1.457
0.680
0.146
-0.130
-0.227
-0.230
-0.205
-0.177
-0.166
-0.212
-0.269
-0.312
-0.346
-0.323
0.031
2.065
13.973
97.064
946.029
16403.332
100906.242
102175.086
102937.945
103059.750
106384.484
21416.295
9435.647
2945.275
603.482
103.774
19.365
3.504
0.283
-0.391
-0.464
-0.261
0.239
1.086
2.063
2.722
2.694
1.915
1.005
0.308
-0.051
-0.194
-0.213
-0.191
-0.169
-0.161
-0.206
-0.257
-0.287
-0.295
-0.206
0.381
3.275
17.593
99.199
706.677
7356.870
110517.469
144564.344
165904.203
125756.555
65309.852
5987.457
1787.312
654.786
185.935
42.922
9.242
1.566
-0.201
-0.533
-0.518
-0.301
0.176
1.000
2.007
2.842
3.041
2.442
1.478
0.620
0.094
-0.130
-0.190
-0.177
-0.160
-0.157
-0.200
-0.243
-0.264
-0.239
-0.012
1.119
6.658
33.677
174.095
1032.433
9848.377
109262.758
144753.594
180601.797
137619.547
49032.168
6189.517
1932.812
508.913
113.405
25.444
5.209
0.648
-0.366
-0.558
-0.518
-0.328
0.103
0.939
2.257
3.642
4.644
4.426
3.139
1.510
0.499
0.011
-0.146
-0.165
-0.149
-0.151
-0.192
-0.229
-0.244
-0.180
0.257
2.543
16.060
97.776
641.758
3782.427
32533.676
107221.766
104479.844
104307.383
109686.461
140772.500
67324.469
20158.057
2748.644
307.937
40.595
5.955
0.561
-0.384
-0.535
-0.492
-0.316
0.162
1.268
3.573
7.322
10.470
10.799
7.613
3.842
1.346
0.280
-0.066
-0.141
-0.141
-0.143
-0.181
-0.214
-0.228
-0.127
0.569
4.738
34.709
287.559
3032.490
30684.051
125384.375
200124.984
122164.195
105081.156
155402.047
200112.828
106381.141
100437.141
13415.368
819.504
73.662
9.054
0.816
-0.324
-0.481
-0.445
-0.261
0.358
2.162
6.364
14.676
23.146
24.424
17.137
7.689
2.779
0.694
0.045
-0.114
-0.134
-0.153
-0.174
-0.194
-0.216
-0.234
-0.252
-0.272
-0.291
-0.301
-0.305
-0.303
-0.267
-0.158
0.096
0.491
0.909
1.123
0.864
0.443
0.077
-0.132
-0.221
-0.251
-0.264
-0.273
-0.281
-0.288
-0.293
-0.297
-0.297
-0.264
-0.179
-0.003
0.191
0.313
0.289
0.137
-0.015
-0.104
-0.141
-0.149
-0.204
-0.232
-0.254
-0.276
-0.297
-0.317
-0.340
-0.357
-0.362
-0.365
-0.345
-0.236
0.094
0.971
2.443
4.176
4.974
3.942
2.180
0.814
0.075
-0.216
-0.305
-0.328
-0.339
-0.354
-0.359
-0.363
-0.363
-0.338
-0.233
0.047
0.549
1.160
1.524
1.484
1.007
0.586
0.314
0.176
0.084
-0.264
-0.288
-0.311
-0.337
-0.358
-0.378
-0.395
-0.407
-0.413
-0.416
-0.360
-0.096
0.812
3.104
7.908
14.119
16.811
13.288
7.008
2.571
0.588
-0.136
-0.343
-0.394
-0.415
-0.435
-0.437
-0.432
-0.418
-0.346
-0.099
0.526
1.730
3.345
4.344
4.178
3.274
2.356
1.807
1.541
1.201
-0.310
-0.337
-0.362
-0.375
-0.372
-0.355
-0.338
-0.334
-0.358
-0.375
-0.295
0.171
1.929
7.181
19.159
34.672
41.530
32.518
15.919
5.559
1.414
0.020
-0.367
-0.458
-0.482
-0.487
-0.471
-0.447
-0.420
-0.314
0.099
1.203
3.367
6.690
9.053
9.428
8.129
6.789
6.525
6.374
5.388
-0.340
-0.359
-0.345
-0.273
-0.118
0.085
0.320
0.415
0.340
0.177
0.112
0.645
3.088
11.215
29.767
61.174
73.576
53.708
25.890
8.509
2.122
0.131
-0.380
-0.480
-0.454
-0.389
-0.292
-0.202
-0.171
-0.027
0.554
2.146
5.460
10.413
15.682
18.390
17.918
17.225
19.101
21.303
18.610
-0.335
-0.282
-0.094
0.364
1.224
2.612
4.031
4.649
4.249
3.197
2.122
1.971
4.337
12.567
33.405
63.660
76.037
58.929
26.889
9.440
2.258
0.175
-0.367
-0.375
-0.117
0.296
0.887
1.278
1.324
1.438
2.396
5.170
10.252
17.615
25.958
32.112
34.884
36.775
45.472
57.153
47.967
-0.133
0.206
1.058
3.052
7.307
14.826
24.347
29.065
25.631
18.317
11.947
7.598
7.167
12.595
26.792
47.155
54.573
40.246
20.113
7.389
2.038
0.204
-0.195
0.175
1.383
3.747
6.645
8.559
8.964
8.465
11.439
21.761
41.408
58.047
61.494
60.484
58.159
61.073
80.565
106.089
89.344
0.844
2.133
5.177
13.069
34.273
79.636
146.549
177.466
152.871
101.202
60.665
35.090
19.579
16.753
22.902
32.105
34.303
26.338
14.661
6.142
1.967
0.530
0.517
2.115
7.071
18.635
34.322
49.000
47.252
40.651
57.203
148.613
356.906
508.211
398.178
189.116
95.726
73.863
88.200
113.476
95.441
4.859
9.006
18.591
48.448
148.531
449.577
988.371
1303.993
1013.255
556.740
311.857
156.217
72.457
41.764
37.932
39.611
37.409
27.928
16.132
7.807
3.562
1.862
2.472
7.632
26.270
80.369
175.309
258.007
240.558
182.485
306.420
1374.962
5909.257
11132.759
5895.807
1456.896
275.769
86.468
67.940
74.812
65.619
22.208
36.649
64.294
162.165
617.587
2650.879
8536.647
13520.979
8562.975
3229.334
1498.391
663.380
266.218
143.247
107.021
91.314
75.408
52.960
29.885
15.326
8.369
5.250
6.354
19.428
76.823
288.943
781.194
1381.874
1163.381
718.019
1442.837
15122.777
100382.477
100307.336
100218.266
16329.383
1169.893
144.471
45.529
35.235
27.031
112.694
173.811
248.156
512.403
2488.827
19455.088
111541.094
119519.852
111299.547
21308.053
5385.875
2089.089
816.746
562.157
398.202
235.607
154.993
98.805
55.179
32.110
19.680
12.483
12.852
36.168
166.978
781.342
2673.115
5016.756
4099.634
2246.773
4873.566
102061.773
101826.227
101572.016
101073.438
100442.094
3909.994
266.515
40.862
15.182
9.316
749.913
1275.474
1386.103
1889.614
8522.385
105334.031
118198.305
130854.242
117229.484
107128.367
11989.445
3488.262
2193.549
2274.643
1468.442
617.727
266.082
146.516
88.252
62.584
42.456
26.858
20.798
49.787
243.434
1279.243
4994.849
9696.977
7884.606
4327.149
9428.695
107407.906
107013.023
106898.695
104476.016
101529.750
5256.729
350.807
43.159
9.309
3.219
7714.233
17613.527
15860.365
10481.763
22442.562
111059.914
112385.531
116877.109
109608.578
104304.812
13710.518
3565.782
5137.757
6609.817
4136.510
1282.808
395.997
173.589
123.056
107.548
84.377
48.912
30.035
49.559
205.403
1037.412
3649.517
7585.245
6396.595
4850.571
11614.740
59023.391
115253.367
119289.398
111748.539
52890.328
2925.947
284.326
40.127
7.048
1.328
102061.523
103931.578
106817.398
86466.820
85480.914
150493.734
113997.656
105018.180
102741.789
101390.086
8153.276
3235.628
7491.383
10475.860
6295.579
1999.322
534.405
222.107
185.897
192.947
155.200
92.767
45.917
40.288
117.178
463.116
1388.571
2377.884
2424.636
2900.732
7501.134
15668.766
43082.797
87439.477
45347.766
8323.041
1174.303
178.041
29.634
5.244
0.635
102773.359
105440.383
110890.664
155488.906
125634.617
122689.742
121708.258
103066.383
100776.109
21554.137
2932.568
3617.029
13044.635
25759.881
17746.145
5300.178
1203.028
512.732
434.606
477.516
400.138
221.842
88.366
39.408
51.521
136.593
341.836
539.022
669.442
1137.095
2663.007
4860.908
7472.355
9646.322
6400.665
2111.183
471.042
96.656
18.712
3.389
0.203
101790.648
103300.969
106968.094
131306.359
130029.273
69830.734
21923.697
15510.408
8473.712
2377.402
1685.495
10960.395
89921.422
101350.156
101147.508
26720.707
4938.941
2670.795
1698.131
1452.635
1129.067
549.554
186.274
53.219
25.286
38.590
72.829
120.222
194.494
467.651
1325.014
3008.434
4398.988
3632.950
1864.838
680.714
184.316
43.906
9.744
1.733
-0.099
100600.602
101121.094
102218.711
107198.156
36098.844
12876.606
4351.263
1489.927
757.593
492.192
2095.031
25476.711
100254.633
100494.844
101664.031
80273.102
26651.443
21980.375
8599.916
3626.704
2211.659
1004.328
280.154
67.499
18.454
12.232
18.555
34.808
87.856
318.100
1219.290
3533.681
5218.125
3153.967
1173.081
319.263
84.472
21.412
4.839
0.625
-0.324
100156.164
100270.070
100494.680
50131.953
5987.387
1965.899
758.341
265.642
136.290
223.659
1727.952
19349.504
100116.312
100608.828
105048.180
94608.258
104519.688
100987.047
41660.457
6529.244
2384.633
915.920
268.250
64.137
16.135
7.159
7.490
15.744
52.316
212.424
857.705
2327.205
3403.073
2176.145
766.324
187.894
46.991
11.033
2.193
0.032
-0.447
5427.202
11464.007
9711.951
3267.742
897.346
314.498
132.476
57.965
38.807
111.908
734.242
5415.437
36896.527
99274.273
67273.188
102157.008
103917.172
103742.383
83163.945
9153.075
1758.481
560.168
171.457
49.968
21.824
17.808
15.730
15.856
31.270
106.936
355.532
786.641
1113.824
736.783
315.376
90.391
23.563
5.372
0.884
-0.290
-0.507
430.878
688.987
609.233
333.366
134.115
56.663
26.323
13.280
13.255
42.684
218.414
1057.126
3756.061
7650.712
11052.476
50334.570
144953.469
198647.359
89654.102
13696.604
1883.164
385.648
118.395
69.685
93.378
116.469
102.674
60.433
35.897
47.056
107.677
202.531
258.080
189.203
92.674
32.122
9.478
2.117
0.065
-0.456
-0.525
49.225
69.570
63.406
42.830
22.082
10.701
5.272
3.507
6.286
20.456
74.687
258.579
803.887
2046.085
7956.239
97211.242
123398.852
123246.578
107633.352
100223.016
5913.210
664.957
230.028
341.782
798.824
1192.489
1032.268
459.177
147.139
51.925
42.624
54.616
58.389
44.821
23.983
10.027
2.938
0.451
-0.358
-0.528
-0.511
6.729
8.801
8.496
6.161
3.443
1.699
1.100
2.250
7.406
24.962
104.657
628.802
4282.631
18773.059
39406.895
110272.258
103697.141
102525.383
101830.477
102456.633
16045.145
2118.179
1009.024
2410.837
9739.226
21172.814
14824.725
4268.925
806.199
162.271
59.136
43.612
30.387
17.413
8.374
3.021
0.628
-0.268
-0.530
-0.542
-0.483
0.794
1.003
0.894
0.520
0.071
-0.065
0.562
3.448
12.817
48.601
294.887
3049.145
55326.941
100967.453
111674.125
200262.156
113744.195
101882.320
106106.141
124336.891
44033.070
13001.561
6977.752
17641.775
100926.047
100229.180
100104.867
40562.258
3740.530
469.871
140.682
83.086
50.201
21.546
7.089
1.749
-0.026
-0.491
-0.567
-0.523
-0.453
-0.223
-0.269
-0.353
-0.462
-0.526
-0.307
0.804
4.930
19.641
84.277
580.822
9591.846
100963.570
101661.922
105221.336
173097.219
161632.547
104106.547
124362.359
190329.922
115495.320
104806.992
107446.680
120163.430
108907.633
101197.453
100383.906
100423.930
11824.532
1063.454
263.039
136.849
72.188
28.905
8.613
1.722
-0.129
-0.534
-0.556
-0.492
-0.421
-0.376
-0.443
-0.520
-0.593
-0.600
-0.333
0.935
5.615
22.771
103.550
701.998
10243.652
103151.117
105123.195
104330.258
108031.062
98547.555
84679.133
70498.648
113383.172
201121.062
155569.078
108471.484
189359.797
180462.219
104799.969
101007.445
101234.367
14766.862
1530.306
368.752
155.304
73.013
27.891
8.088
1.515
-0.183
-0.522
-0.524
-0.462
-0.389
-0.373
-0.447
-0.518
-0.583
-0.593
-0.372
0.681
4.915
21.517
97.559
584.067
4898.105
67173.109
109686.969
106059.375
102449.945
15885.040
5066.071
12115.319
58992.531
155617.906
115447.141
104258.773
128178.539
200152.109
110778.961
101597.875
90968.703
7839.216
1504.391
397.012
128.950
50.704
18.811
5.232
0.882
-0.290
-0.519
-0.502
-0.432
-0.358
-0.342
-0.415
-0.486
-0.558
-0.592
-0.457
0.292
3.239
15.742
71.463
371.599
1944.489
8385.988
26676.926
31343.117
11756.901
2486.922
1246.003
2879.655
17753.580
107456.758
106284.766
103896.203
105229.578
123423.695
68739.945
41855.703
10493.486
2966.120
978.148
301.544
84.204
27.859
9.458
2.567
0.217
-0.421
-0.529
-0.479
-0.401
-0.328
-0.312
-0.381
-0.452
-0.530
-0.589
-0.539
-0.132
1.648
8.705
39.509
171.386
663.374
1987.515
3302.760
3062.156
2107.519
2587.079
4328.000
4685.428
10553.078
81449.719
140781.109
119543.641
104851.086
46956.703
6243.111
2990.287
1631.962
938.564
434.892
147.791
45.080
13.607
3.892
0.739
-0.249
-0.505
-0.522
-0.450
-0.375
-0.301
-0.282
-0.351
-0.425
-0.501
-0.578
-0.598
-0.409
0.463
4.001
16.778
62.215
196.706
493.598
915.191
1497.542
4484.027
23621.350
66171.898
50800.367
26881.756
96074.109
123426.766
120927.078
33715.691
5857.855
1192.463
495.464
356.811
255.699
139.745
57.286
19.652
5.712
1.304
-0.095
-0.475
-0.537
-0.494
-0.424
-0.351
-0.279
-0.258
-0.325
-0.403
-0.486
-0.568
-0.625
-0.583
-0.208
1.331
6.567
23.487
71.262
189.625
520.806
2074.175
18315.645
100449.680
100384.062
101689.539
103900.211
105385.719
102003.922
90921.477
13859.185
2078.620
431.454
168.520
108.780
76.737
44.851
20.379
7.352
2.042
0.202
-0.408
-0.545
-0.528
-0.469
-0.400
-0.330
-0.261
-0.237
-0.305
-0.387
-0.476
-0.561
-0.635
-0.661
-0.498
0.234
2.933
11.151
35.801
111.777
408.224
2641.202
37208.273
100417.898
100483.938
101108.148
106013.117
39324.773
50042.703
25701.576
5277.465
1012.860
251.790
95.093
50.364
30.137
16.888
7.698
2.834
0.692
-0.153
-0.442
-0.515
-0.490
-0.444
-0.381
-0.308
-0.246
-0.224
-0.289
-0.369
-0.465
-0.550
-0.626
-0.663
-0.522
0.250
3.171
13.402
47.461
141.621
417.821
2008.045
21935.047
101987.125
103219.820
102759.305
102223.375
11382.031
6592.234
3820.828
1267.475
380.686
139.978
56.545
25.524
13.453
6.898
3.360
1.549
0.600
0.085
-0.222
-0.378
-0.424
-0.414
-0.360
-0.288
-0.231
-0.211
-0.280
-0.358
-0.445
-0.531
-0.603
-0.607
-0.312
1.283
8.604
42.181
193.260
761.258
2013.331
3681.405
10506.252
55183.828
154191.391
117246.594
25219.477
4052.711
1129.506
571.962
282.391
131.996
62.528
27.927
12.247
6.135
3.641
2.726
2.362
1.785
1.041
0.392
-0.086
-0.299
-0.359
-0.334
-0.273
-0.221
-0.201
-0.268
-0.338
-0.419
-0.504
-0.566
-0.492
0.139
3.747
24.565
155.056
1108.485
7514.403
36999.617
61463.590
47883.938
108273.781
106580.406
105098.633
67665.680
5472.669
658.282
156.163
73.976
42.285
23.588
11.020
5.219
3.261
3.470
4.716
5.780
5.085
3.248
1.608
0.432
-0.094
-0.277
-0.302
-0.260
-0.211
-0.198
-0.256
-0.323
-0.397
-0.462
-0.492
-0.326
0.846
7.601
54.016
455.145
5403.592
88973.680
100284.242
102934.297
149160.109
149337.328
103592.281
100715.094
100266.492
9714.970
763.386
97.695
26.233
13.099
7.039
3.648
2.274
2.914
5.372
9.318
11.470
10.872
7.110
3.353
1.182
0.180
-0.178
-0.257
-0.241
-0.204
-0.189
-0.246
-0.310
-0.361
-0.389
-0.361
-0.050
1.628
11.363
87.998
904.094
14839.032
100124.258
100386.305
102327.352
130647.484
200105.203
108206.141
100574.930
100089.359
6911.057
599.961
72.178
13.135
4.035
1.729
0.942
1.285
3.426
7.939
14.309
17.818
16.109
10.609
5.135
1.961
0.445
-0.078
-0.220
-0.224
-0.198
-0.185
-0.235
-0.292
-0.308
-0.267
-0.107
0.447
2.639
14.656
97.601
945.195
16378.802
100800.195
102089.219
103305.008
108957.344
154493.344
108970.781
99086.727
19379.324
2300.423
272.338
39.231
6.724
1.208
0.093
0.070
0.950
3.517
8.516
15.533
20.567
18.853
12.728
6.424
2.504
0.688
0.017
-0.187
-0.208
-0.186
-0.178
-0.227
-0.264
-0.238
-0.104
0.278
1.348
4.640
19.981
103.334
709.651
7277.407
107406.617
136866.000
154276.797
124272.859
67818.742
12378.850
6784.622
2197.448
467.745
92.978
17.342
2.830
0.122
-0.378
-0.193
0.664
2.995
7.481
13.351
18.332
18.120
13.498
7.747
3.476
1.158
0.187
-0.132
-0.192
-0.172
-0.173
-0.218
-0.239
-0.171
0.083
0.809
2.730
10.039
42.990
215.369
1171.506
8881.646
109656.445
144898.656
180564.172
137192.484
40740.621
4352.852
1213.840
418.759
122.378
30.796
6.741
0.974
-0.298
-0.513
-0.331
0.380
2.203
5.877
12.198
20.267
25.583
23.775
15.133
7.442
2.573
0.641
-0.010
-0.162
-0.162
-0.166
-0.208
-0.215
-0.127
0.219
1.224
4.822
23.657
146.973
1063.621
7523.681
41035.945
118697.156
107216.984
104047.422
103385.664
105172.219
11445.529
3144.762
684.278
122.437
23.234
4.211
0.365
-0.436
-0.546
-0.372
0.219
1.974
6.686
18.492
42.173
69.397
72.208
46.620
20.293
6.539
1.593
0.226
-0.108
-0.148
-0.156
-0.196
-0.206
-0.129
0.222
1.521
7.808
50.654
498.088
7088.743
101194.109
121165.062
200113.172
185451.312
105361.938
105849.531
126694.414
45497.410
13756.653
1978.090
246.160
34.324
4.774
0.344
-0.426
-0.518
-0.358
0.263
2.484
10.762
38.893
109.320
210.135
224.200
131.053
50.513
13.754
3.181
0.544
-0.037
-0.134
-0.168
-0.190
-0.210
-0.228
-0.244
-0.259
-0.275
-0.290
-0.301
-0.302
-0.302
-0.292
-0.260
-0.187
-0.080
0.019
0.058
0.022
-0.067
-0.156
-0.205
-0.228
-0.236
-0.247
-0.261
-0.271
-0.278
-0.284
-0.285
-0.248
-0.091
0.314
1.028
2.007
2.482
2.169
1.460
0.705
0.254
0.056
-0.034
-0.223
-0.249
-0.269
-0.292
-0.311
-0.329
-0.347
-0.363
-0.371
-0.372
-0.366
-0.337
-0.248
-0.053
0.260
0.590
0.703
0.560
0.239
-0.043
-0.200
-0.272
-0.296
-0.310
-0.327
-0.340
-0.343
-0.350
-0.332
-0.205
0.262
1.492
4.059
7.397
9.566
8.498
5.750
3.199
1.801
1.148
0.778
-0.279
-0.306
-0.330
-0.352
-0.368
-0.384
-0.394
-0.406
-0.413
-0.422
-0.416
-0.353
-0.146
0.340
1.087
2.000
2.418
1.888
1.038
0.275
-0.134
-0.303
-0.358
-0.378
-0.399
-0.416
-0.420
-0.417
-0.359
-0.067
0.957
4.078
11.124
22.760
29.877
25.679
17.359
10.571
7.425
6.246
4.733
-0.329
-0.353
-0.374
-0.376
-0.355
-0.318
-0.279
-0.277
-0.303
-0.359
-0.396
-0.313
0.042
0.918
2.563
4.407
5.240
4.135
2.243
0.721
-0.013
-0.323
-0.422
-0.455
-0.478
-0.489
-0.482
-0.457
-0.355
0.109
1.983
7.625
22.025
46.547
67.348
61.593
43.612
31.483
28.568
29.449
25.263
-0.354
-0.354
-0.311
-0.186
0.074
0.422
0.718
0.877
0.686
0.322
-0.015
-0.089
0.294
1.580
4.015
6.781
8.010
6.313
3.472
1.205
0.070
-0.343
-0.474
-0.511
-0.515
-0.490
-0.441
-0.383
-0.248
0.353
2.783
10.725
32.811
71.955
114.023
122.468
104.136
90.808
109.494
139.218
116.278
-0.298
-0.168
0.148
0.853
2.307
4.332
6.717
7.737
6.369
4.064
2.019
0.869
0.767
1.903
4.385
7.209
8.406
6.610
3.621
1.255
0.077
-0.385
-0.515
-0.501
-0.407
-0.247
-0.016
0.165
0.354
1.121
3.971
13.000
36.196
84.614
154.628
218.272
234.368
237.183
354.557
539.888
453.978
0.101
0.736
2.131
5.456
12.634
26.484
43.601
51.048
41.491
25.247
11.476
4.869
2.430
2.418
4.047
6.104
6.933
5.363
2.933
0.971
-0.037
-0.431
-0.498
-0.312
0.131
0.900
1.931
2.668
3.203
4.414
9.443
23.964
55.558
116.491
223.465
375.496
436.386
438.454
801.221
1323.883
1112.671
1.824
4.171
9.484
23.328
63.323
160.045
320.623
409.092
302.899
151.753
57.538
20.508
8.276
4.769
4.689
5.570
5.515
4.282
2.368
0.845
-0.021
-0.365
-0.277
0.349
1.990
5.212
9.751
12.742
14.241
17.069
36.176
101.926
248.346
371.085
439.348
496.169
513.000
523.113
936.625
1550.279
1300.561
9.062
17.722
36.330
92.649
297.221
1087.845
2890.359
4202.594
2693.078
959.412
263.006
73.745
26.268
12.934
9.402
8.314
7.299
5.328
3.053
1.374
0.351
-0.027
0.319
2.074
7.309
18.538
36.360
49.939
51.674
60.745
170.101
709.256
2574.456
4275.737
2718.084
1039.704
502.608
376.333
512.509
782.300
705.762
41.953
71.937
128.434
315.563
1284.310
7140.345
32386.809
56938.762
29667.082
6149.179
1038.277
224.550
71.141
36.949
25.337
18.916
13.965
9.332
5.568
2.995
1.447
0.830
1.474
5.217
18.642
53.547
115.128
169.711
161.457
188.603
702.390
5621.803
40655.344
96113.312
45276.242
6307.388
880.378
250.439
193.910
241.899
198.612
226.245
358.727
486.519
934.749
3962.103
35489.414
121316.734
136875.547
121228.328
27902.871
3021.135
494.643
164.393
100.405
71.614
44.447
26.949
16.839
9.997
6.126
3.711
2.437
3.124
9.807
34.388
107.904
256.039
410.248
382.427
428.924
1994.500
28068.084
104771.867
108992.602
106512.969
31536.590
2187.850
297.838
88.511
61.613
44.945
1484.040
2393.588
2300.506
2399.578
7386.876
73241.180
200454.906
200166.234
200137.469
63822.562
5287.516
787.874
315.831
265.896
188.899
98.517
47.890
25.799
16.189
11.115
7.772
5.059
4.982
12.721
45.870
155.351
377.028
614.505
616.074
704.760
3254.979
46942.902
140837.109
200231.547
165963.859
57073.734
3766.243
417.805
72.078
21.914
10.818
11446.234
23129.779
16710.625
7241.096
9167.260
71907.141
200834.203
200267.234
200135.250
63999.680
5418.489
826.102
510.766
540.605
394.232
183.201
78.641
36.733
24.338
19.221
14.373
9.421
7.092
12.576
41.617
130.394
333.613
513.472
553.436
781.766
3333.756
33549.652
200665.969
200356.797
200194.969
55280.059
4794.936
485.387
70.516
14.011
3.690
87555.305
180584.156
145422.906
37103.988
11516.569
34180.754
122574.859
137177.422
119429.367
29369.527
3092.139
699.039
749.115
943.481
690.809
346.114
134.338
61.296
42.037
35.878
28.529
18.829
10.712
10.707
26.386
73.397
170.987
268.539
338.678
668.019
2839.501
22698.746
111644.797
120719.312
110484.289
46742.016
3967.528
431.866
58.441
10.179
1.734
154072.594
200223.969
173671.141
116860.305
18794.271
12409.897
31695.252
57147.957
29726.111
6554.421
1173.479
767.120
1689.131
2675.660
2125.033
942.011
318.902
152.221
101.310
84.211
64.016
39.786
19.010
10.094
13.524
31.056
63.415
109.167
205.640
684.207
3160.652
13747.497
60383.328
106965.789
74995.641
14161.712
1830.527
238.784
39.197
6.557
0.855
123167.281
154181.703
131176.438
109137.102
22944.842
5421.976
4223.110
4531.863
2943.701
1064.832
544.588
1593.040
5995.023
11589.423
9046.248
2948.268
986.840
537.681
321.553
209.538
139.311
77.093
32.265
12.041
7.158
10.890
22.317
51.286
191.315
1134.093
7247.212
38274.742
71314.508
41090.148
12821.859
3162.018
581.975
108.893
20.002
3.621
0.251
104261.062
107556.898
105675.992
102508.797
11332.635
2111.695
908.392
571.795
368.040
225.072
489.471
2704.413
12492.564
27911.141
19656.971
6454.566
3057.881
2342.240
1179.435
497.933
242.530
119.434
44.767
14.937
5.174
4.453
10.009
36.011
200.374
1502.855
12528.713
72949.656
100629.203
66705.406
10362.824
1519.720
259.349
49.754
10.089
1.670
-0.126
41089.695
100985.383
99307.969
19838.910
2864.118
610.984
230.172
112.622
71.679
93.412
387.558
2304.612
10510.981
23290.021
16923.406
7431.402
8419.039
7851.128
3380.786
958.407
320.248
130.513
46.075
15.631
5.909
4.429
7.634
27.418
150.838
1114.382
7507.709
40507.211
72772.586
33597.859
6445.204
888.123
142.906
26.081
5.028
0.598
-0.356
2971.239
5976.389
5098.800
1929.575
533.743
150.604
58.638
27.726
20.474
45.870
203.373
969.833
3400.314
6570.658
5773.228
6853.307
14396.106
14825.615
6250.642
1716.379
419.763
124.292
43.749
20.261
17.652
19.959
20.028
26.090
84.001
432.498
2137.042
7503.285
12462.226
6916.658
1851.823
361.183
69.214
13.616
2.399
0.017
-0.477
302.767
473.084
417.474
228.909
91.750
34.197
14.445
7.795
8.941
23.560
83.005
279.736
753.894
1412.905
2398.250
8515.083
30756.857
52044.797
28490.430
6166.366
1019.362
187.467
63.944
67.420
118.863
156.295
139.628
85.352
66.085
141.244
442.758
1047.748
1488.589
972.721
381.489
105.950
25.248
5.768
0.846
-0.312
-0.528
38.860
53.975
48.850
32.522
16.013
7.373
3.766
4.447
10.090
25.179
61.734
159.028
415.321
1051.901
4176.007
41930.336
102284.625
102180.195
101077.852
49401.109
3514.311
437.331
199.284
438.047
1203.374
1981.772
1591.304
651.456
217.367
105.770
134.554
197.999
223.056
156.189
75.984
27.891
8.187
1.837
-0.042
-0.486
-0.533
5.664
7.331
6.974
4.892
2.604
1.446
2.242
7.417
23.187
59.364
148.334
488.097
2339.811
8379.485
18786.033
104793.672
101316.617
100598.688
100433.633
100453.312
8629.035
1109.890
953.334
3890.950
19429.189
44572.355
30553.434
7567.015
1293.037
327.369
250.183
235.537
156.830
73.188
27.833
9.602
2.549
0.283
-0.421
-0.549
-0.516
0.584
0.739
0.621
0.299
0.046
0.486
3.316
13.989
48.000
143.538
424.109
2171.517
22811.629
101851.000
107823.578
176682.734
106584.836
100784.133
100803.898
101913.625
11121.746
4759.275
6831.078
36415.285
100932.688
100318.727
100333.359
100543.586
6940.535
1115.529
824.154
745.194
404.631
128.541
32.279
7.383
1.278
-0.228
-0.546
-0.553
-0.484
-0.296
-0.336
-0.422
-0.500
-0.395
0.529
4.498
20.152
75.587
249.469
933.443
6738.758
107704.117
112801.570
110391.367
138941.078
122247.812
101533.383
101936.664
47185.105
19469.105
68997.094
106882.875
154142.219
108953.625
101530.023
101730.242
103402.109
26619.627
3282.842
1824.225
1619.445
775.333
212.074
45.122
8.547
1.116
-0.344
-0.558
-0.524
-0.450
-0.416
-0.489
-0.564
-0.605
-0.453
0.564
4.793
21.751
82.170
318.076
1663.951
13608.543
149220.391
200197.562
154761.359
113914.859
44618.293
38498.094
23692.496
16359.313
107869.477
103386.188
107578.414
200185.234
189175.109
105877.648
106727.531
117733.844
45571.758
8161.341
2490.037
1515.983
686.191
199.777
42.218
7.782
0.904
-0.365
-0.539
-0.495
-0.423
-0.409
-0.484
-0.557
-0.600
-0.488
0.309
3.702
17.025
69.667
318.611
2143.638
19474.639
121898.602
200174.984
200318.172
96261.641
9929.036
3141.720
3353.622
18261.082
103972.742
102988.797
104692.852
166292.219
200436.078
112803.945
114223.266
144614.531
55071.023
14566.930
2687.920
836.736
341.767
107.590
24.984
4.828
0.423
-0.424
-0.528
-0.473
-0.395
-0.380
-0.453
-0.526
-0.588
-0.535
-0.023
2.091
10.421
45.370
222.183
1588.811
12891.808
91383.711
108836.078
102051.586
19623.336
3657.706
1532.216
2310.979
16937.648
115497.320
125796.375
114587.742
110934.766
154898.047
110817.109
109645.133
48288.273
32692.531
9959.852
1867.093
407.059
126.203
39.666
10.953
2.165
-0.064
-0.496
-0.520
-0.448
-0.368
-0.347
-0.419
-0.494
-0.568
-0.582
-0.335
0.785
5.259
23.280
114.137
638.550
3781.418
16775.170
32525.645
20651.373
9645.303
7534.877
10735.848
11192.496
37529.871
160306.641
200240.422
200311.375
126298.148
49764.980
9200.775
7546.087
9064.545
7935.831
3237.676
781.302
171.034
46.659
13.910
3.612
0.461
-0.380
-0.537
-0.501
-0.422
-0.341
-0.316
-0.389
-0.466
-0.549
-0.606
-0.537
-0.032
2.003
9.915
44.527
193.192
809.283
2651.641
5912.838
11829.238
20867.854
93779.836
101663.906
106703.516
137686.859
109372.773
125905.359
144896.969
121748.719
10779.390
2032.938
1409.980
1656.235
1422.529
687.137
230.940
63.528
17.277
4.646
0.878
-0.254
-0.526
-0.534
-0.469
-0.394
-0.315
-0.291
-0.367
-0.447
-0.535
-0.613
-0.636
-0.470
0.387
3.694
16.082
61.285
230.423
867.734
3255.251
11506.875
69367.055
104383.641
101688.992
107179.852
200228.406
118260.742
102714.672
102815.242
102684.797
7695.785
1414.465
651.380
507.557
360.639
185.908
71.762
23.679
6.762
1.577
0.004
-0.469
-0.552
-0.509
-0.447
-0.369
-0.297
-0.270
-0.347
-0.437
-0.528
-0.609
-0.670
-0.652
-0.300
1.145
6.420
25.587
98.855
413.510
1603.276
7947.093
103525.414
102192.914
101297.133
103404.570
137049.344
137009.359
102175.273
101409.430
32765.617
4734.506
1278.448
453.752
243.243
145.553
69.010
27.943
9.933
3.293
0.852
-0.077
-0.411
-0.490
-0.475
-0.427
-0.349
-0.280
-0.257
-0.331
-0.420
-0.519
-0.595
-0.661
-0.692
-0.489
0.475
4.216
17.099
62.078
215.276
746.558
4640.813
82265.078
104442.750
107787.812
106629.969
106595.414
42757.105
38426.590
20235.082
5749.078
2070.871
819.206
285.789
119.982
61.128
29.623
13.927
6.931
3.752
1.838
0.630
-0.027
-0.327
-0.413
-0.398
-0.329
-0.261
-0.246
-0.318
-0.402
-0.493
-0.576
-0.642
-0.647
-0.389
0.963
7.011
31.778
131.437
467.188
1227.342
3523.213
23021.631
173084.734
200160.875
200183.500
85507.875
9144.230
2889.249
1819.132
1127.352
698.324
330.819
125.649
50.353
24.702
15.222
13.097
12.193
10.373
6.478
2.914
0.917
0.016
-0.294
-0.348
-0.308
-0.249
-0.233
-0.301
-0.377
-0.464
-0.543
-0.588
-0.509
0.028
2.768
17.189
97.493
562.779
3155.583
11758.734
21578.701
83121.242
109196.672
116574.992
112532.195
104335.648
13370.639
1198.381
345.601
241.931
175.118
101.300
43.582
19.992
13.495
17.356
27.618
34.760
30.691
18.666
8.318
2.956
0.691
-0.094
-0.280
-0.283
-0.239
-0.224
-0.284
-0.355
-0.421
-0.456
-0.412
-0.178
0.783
5.844
36.963
255.785
2299.677
23191.465
100453.516
106417.156
200213.938
115325.484
102366.883
100957.500
100409.875
27937.842
1433.298
171.569
61.548
41.895
25.097
13.717
9.343
14.153
31.827
64.022
84.991
75.522
42.720
18.774
6.163
1.652
0.173
-0.199
-0.255
-0.230
-0.214
-0.272
-0.324
-0.331
-0.236
0.041
0.641
2.284
9.472
56.990
462.004
5422.417
89024.305
100453.828
105100.750
200110.250
154127.812
103453.242
100387.219
100085.180
19338.373
1115.833
111.593
22.952
10.216
5.938
4.257
6.718
18.535
51.045
107.828
145.547
129.269
72.096
29.618
9.807
2.533
0.435
-0.126
-0.226
-0.218
-0.204
-0.255
-0.272
-0.156
0.232
1.125
2.692
5.335
13.876
65.874
520.940
5979.337
98922.133
101071.477
102730.648
119992.914
154290.500
103434.227
100334.750
65830.484
4986.032
455.695
58.576
10.171
2.694
1.273
1.831
5.825
20.196
57.482
122.777
166.959
149.072
84.139
35.392
11.618
3.384
0.688
-0.047
-0.205
-0.204
-0.196
-0.232
-0.196
0.102
0.997
3.100
6.834
12.191
23.401
77.994
418.623
3162.541
28516.340
110566.992
113949.172
109189.883
28228.922
25019.445
16410.436
4636.533
841.017
138.043
23.616
4.086
0.521
0.035
0.942
4.617
16.007
43.059
91.201
126.312
118.584
74.244
35.716
13.811
4.473
1.157
0.091
-0.168
-0.191
-0.188
-0.212
-0.121
0.365
1.885
5.715
12.481
23.334
51.016
183.591
772.986
4049.187
27460.453
113895.055
121308.477
84419.844
12322.960
2697.881
1224.695
514.393
150.984
35.524
8.005
1.200
-0.220
-0.332
0.372
3.014
10.174
28.333
62.298
104.681
132.219
116.461
69.294
28.137
9.190
2.327
0.392
-0.103
-0.177
-0.179
-0.194
-0.071
0.463
2.328
7.047
17.083
39.928
149.682
957.584
5923.757
22676.695
113662.633
105221.352
102181.844
101262.258
28642.453
2844.825
619.923
190.589
54.316
13.686
2.924
0.170
-0.466
-0.467
0.079
1.934
8.165
26.966
86.188
253.760
481.915
507.453
286.810
93.905
23.721
5.286
0.992
0.014
-0.151
-0.169
-0.187
-0.084
0.413
2.014
6.365
17.226
61.373
472.837
5905.667
95802.422
106370.953
198563.656
168473.250
104363.781
100908.266
31877.602
3798.366
1103.651
274.208
61.160
12.124
1.998
-0.089
-0.514
-0.487
-0.035
1.748
9.302
45.009
219.116
964.532
2488.513
2933.798
1301.824
318.505
58.052
10.651
1.872
0.177
-0.118
-0.184
-0.206
-0.227
-0.244
-0.259
-0.272
-0.284
-0.295
-0.302
-0.304
-0.301
-0.293
-0.277
-0.254
-0.223
-0.196
-0.181
-0.178
-0.189
-0.204
-0.208
-0.210
-0.220
-0.231
-0.244
-0.255
-0.263
-0.272
-0.250
-0.111
0.390
1.823
4.768
9.051
10.896
9.403
5.961
2.750
1.168
0.512
0.226
-0.241
-0.269
-0.290
-0.309
-0.327
-0.343
-0.357
-0.369
-0.377
-0.376
-0.371
-0.359
-0.332
-0.286
-0.214
-0.144
-0.114
-0.130
-0.177
-0.222
-0.254
-0.265
-0.276
-0.290
-0.308
-0.319
-0.327
-0.330
-0.250
0.172
1.783
7.104
20.355
42.104
54.564
46.633
25.910
11.386
5.455
3.374
2.305
-0.300
-0.326
-0.350
-0.370
-0.382
-0.390
-0.395
-0.404
-0.416
-0.427
-0.428
-0.415
-0.369
-0.278
-0.139
0.018
0.076
0.025
-0.098
-0.215
-0.290
-0.325
-0.341
-0.356
-0.377
-0.389
-0.397
-0.379
-0.193
0.732
4.734
20.451
69.262
162.040
230.215
182.691
93.958
39.509
22.509
18.458
14.673
-0.348
-0.369
-0.381
-0.371
-0.337
-0.281
-0.228
-0.220
-0.271
-0.342
-0.406
-0.429
-0.373
-0.216
0.020
0.276
0.366
0.259
0.032
-0.195
-0.329
-0.388
-0.409
-0.430
-0.455
-0.469
-0.471
-0.421
-0.110
1.440
8.665
40.424
163.716
465.835
690.312
555.128
268.592
131.789
107.352
119.252
96.873
-0.361
-0.340
-0.261
-0.080
0.253
0.684
1.122
1.222
0.955
0.472
0.003
-0.272
-0.324
-0.165
0.165
0.511
0.625
0.463
0.109
-0.199
-0.370
-0.449
-0.482
-0.505
-0.526
-0.523
-0.500
-0.427
-0.040
2.014
11.587
57.425
240.369
711.395
1207.923
1052.775
682.921
480.156
608.902
912.228
761.993
-0.226
0.002
0.509
1.510
3.454
6.372
9.603
10.969
8.783
5.412
2.340
0.660
-0.024
-0.084
0.196
0.540
0.704
0.456
0.105
-0.239
-0.432
-0.515
-0.545
-0.557
-0.544
-0.482
-0.399
-0.293
0.162
2.249
11.647
52.461
214.295
671.308
1336.894
2006.040
2123.645
1677.792
3275.492
7069.556
5850.890
0.499
1.585
3.930
9.001
19.366
41.104
67.799
83.508
66.087
35.906
14.617
4.749
1.276
0.291
0.252
0.452
0.512
0.311
-0.046
-0.331
-0.508
-0.581
-0.586
-0.537
-0.400
-0.153
0.118
0.430
1.075
3.343
12.252
45.485
161.253
576.638
1862.805
4482.463
5281.415
4332.764
11846.656
36270.828
26600.422
3.492
8.331
18.856
42.711
106.599
296.263
615.092
852.281
606.123
246.568
76.168
20.408
5.397
1.582
0.679
0.540
0.496
0.218
-0.108
-0.382
-0.547
-0.609
-0.569
-0.374
0.115
0.939
1.938
2.894
4.300
8.794
24.758
75.643
213.642
619.360
2041.474
5569.831
7189.010
5313.934
14335.008
44681.672
32604.648
16.609
37.364
86.221
206.175
607.897
2614.789
8965.392
13670.385
8208.985
2166.107
416.740
76.726
16.921
4.900
2.208
1.353
0.937
0.487
0.057
-0.287
-0.503
-0.574
-0.449
0.049
1.335
3.653
7.118
9.919
13.600
26.059
82.734
287.797
766.409
1405.838
2030.810
3414.263
3993.873
2997.775
5951.370
13509.928
11090.591
81.278
164.401
388.698
986.437
3259.746
26171.424
100680.602
100631.797
100448.992
19507.941
1902.102
236.574
41.643
12.249
5.921
3.714
2.320
1.319
0.542
0.024
-0.293
-0.419
-0.191
0.807
3.596
9.587
18.097
26.190
34.332
74.273
297.748
1451.624
5197.678
9577.160
6737.322
3222.797
1758.206
1059.155
1224.293
2003.774
1531.027
502.900
945.283
1802.912
4522.008
13814.845
104219.750
103328.859
103856.672
102345.367
100859.977
6565.596
515.113
78.329
25.280
14.189
8.941
5.005
2.795
1.429
0.633
0.130
-0.101
0.165
1.832
6.438
17.605
33.373
51.352
69.835
175.640
963.554
6629.072
37403.969
81306.352
47023.160
11063.806
2402.847
645.464
297.292
262.074
203.198
5219.303
9671.898
9498.549
16336.710
34492.105
113999.594
112322.391
116662.359
109714.703
102506.094
10104.212
704.937
110.213
47.485
29.747
18.143
9.585
4.967
2.798
1.614
0.899
0.451
0.596
2.352
8.578
22.107
44.708
70.567
105.708
347.815
2830.140
34399.348
124317.133
155735.703
127986.328
71298.602
6279.329
804.555
160.904
58.711
33.610
66928.180
102580.391
104781.320
36895.570
43156.332
121957.055
121390.891
134107.062
117768.898
103958.945
6059.126
570.526
125.957
77.813
57.462
34.080
17.020
8.476
5.104
3.428
2.295
1.407
1.012
2.435
7.798
20.074
41.177
66.139
122.935
546.959
5881.232
102208.531
109778.680
118543.406
110010.375
102709.219
14297.017
1038.423
141.176
28.770
8.688
107573.273
118175.141
116346.344
103265.734
24057.650
30236.092
113738.258
119767.922
111496.703
16464.566
1985.878
320.711
143.224
138.422
110.320
66.582
32.237
16.489
10.192
7.447
5.181
3.208
1.805
1.941
5.180
13.425
27.503
52.691
142.675
732.633
6732.534
104151.414
107005.641
105726.133
102775.773
100948.586
13852.243
924.155
111.200
18.817
3.726
136837.984
200233.141
189825.734
121941.719
14461.296
5847.278
9211.666
12962.708
7908.103
2451.142
572.967
210.596
254.801
334.483
277.511
160.514
73.453
39.122
25.047
17.248
11.615
6.959
3.362
1.784
2.618
6.609
16.170
47.794
217.082
1542.213
12148.768
87637.617
200248.406
144846.156
107756.992
81534.414
5596.958
500.336
69.226
11.505
1.875
172699.328
200089.172
200266.844
93697.836
8495.654
1789.765
1363.655
1394.488
984.734
435.996
192.927
254.944
545.893
863.651
717.690
363.150
181.547
107.468
65.392
39.547
23.485
12.704
5.787
2.086
1.291
3.133
11.472
54.456
397.272
4350.769
60257.801
104298.555
123208.969
154106.750
78053.781
10621.108
1407.400
208.023
34.492
6.040
0.766
63978.516
172707.188
120893.555
25173.105
3559.234
712.037
307.685
224.622
155.391
96.788
113.293
322.013
847.387
1393.964
1168.741
631.459
384.263
279.145
170.410
85.610
41.419
19.667
8.118
2.727
0.995
1.938
9.794
60.723
528.843
6930.470
100156.641
100581.938
101553.461
102544.820
100370.938
5721.926
602.024
91.289
16.744
2.913
0.113
8634.912
17490.545
14305.809
4700.970
1028.903
249.329
91.171
49.570
33.721
34.854
84.302
276.463
738.248
1223.986
1082.701
772.039
723.633
651.331
402.060
167.678
65.668
26.117
10.053
3.993
2.438
3.363
9.714
51.787
405.839
4619.240
72749.266
100161.531
100269.500
100306.992
49255.758
3467.409
348.488
51.232
8.957
1.344
-0.252
1055.526
1797.318
1530.686
731.855
236.327
73.588
27.267
13.662
10.922
18.345
52.228
154.343
392.047
615.850
664.979
860.377
1356.009
1526.234
1001.799
403.171
127.517
39.646
14.907
10.763
13.834
17.006
20.644
40.503
199.443
1393.175
11465.971
65898.148
100154.289
59726.867
8922.074
1139.699
158.803
26.584
4.525
0.408
-0.423
149.892
212.664
197.486
118.115
48.654
18.957
8.172
6.052
10.248
21.669
44.866
91.159
166.591
287.850
588.020
1871.437
5534.175
8662.183
5708.244
1696.896
368.822
82.209
37.368
52.108
98.352
131.220
120.528
84.622
106.141
355.083
1439.660
4346.396
6458.024
4007.817
1231.105
273.039
55.006
11.441
2.022
-0.097
-0.501
23.398
31.426
28.431
19.738
10.096
4.732
4.048
10.137
29.053
69.970
129.757
173.737
246.165
434.987
1356.258
7789.836
44819.395
89175.766
44665.039
8207.588
1151.149
199.449
137.964
353.105
908.156
1483.038
1207.129
560.462
238.880
231.397
411.039
645.910
689.556
455.438
199.087
63.744
17.755
4.104
0.472
-0.387
-0.535
3.705
4.783
4.468
3.060
1.729
1.794
6.229
26.426
93.374
269.552
550.156
767.519
1156.610
2221.430
4232.483
22339.541
100395.391
100155.258
100098.680
23235.580
2433.363
484.639
656.623
2821.180
12522.201
27869.906
19450.986
5635.833
1255.115
865.462
1534.848
1743.427
904.035
287.727
82.103
23.233
6.446
1.259
-0.190
-0.524
-0.535
0.248
0.330
0.217
0.020
0.175
2.094
11.563
55.094
247.588
831.262
1986.730
3239.861
6849.244
18514.867
23021.301
29165.943
101561.312
100271.352
100159.836
23442.771
2863.303
1987.593
3743.284
22524.939
100558.758
100437.055
101067.203
61792.195
7175.572
4181.475
10463.813
12268.068
4519.736
832.420
130.787
22.914
4.040
0.345
-0.446
-0.563
-0.513
-0.377
-0.436
-0.503
-0.504
-0.035
2.758
16.324
83.857
420.818
1627.721
4758.900
13000.980
60196.473
160477.562
145351.484
42340.070
41177.898
80927.609
40782.086
8526.909
5665.662
18356.316
34844.723
114729.961
103905.320
102297.391
109727.102
130618.680
46175.988
17501.248
34373.676
44774.566
12212.041
1791.407
210.910
28.163
3.864
0.127
-0.515
-0.555
-0.484
-0.458
-0.536
-0.599
-0.570
-0.038
2.871
16.793
86.660
414.700
1832.067
7383.452
64543.812
111044.430
161916.391
195731.156
93842.242
11757.182
7730.818
5155.717
4470.759
31357.816
100835.930
105223.891
200190.609
123898.055
109628.500
180618.234
200154.188
118434.336
87229.406
34153.562
36850.316
10165.274
1528.247
195.889
25.752
3.518
-0.014
-0.520
-0.528
-0.457
-0.442
-0.519
-0.587
-0.576
-0.150
2.088
12.166
58.887
265.669
1253.903
8427.762
102060.688
104184.836
114022.922
120523.281
108005.570
10456.826
1764.796
1421.723
6548.305
100653.742
103053.562
104246.352
137577.422
174056.641
120508.586
200470.094
200206.703
107899.867
102404.859
20710.537
8757.578
3040.701
617.966
101.932
15.930
2.020
-0.188
-0.527
-0.509
-0.433
-0.412
-0.486
-0.564
-0.587
-0.336
1.039
6.588
30.887
130.145
642.516
5833.607
99151.719
101350.078
103919.883
108362.734
109347.539
10238.861
2343.824
2226.227
11902.113
114048.047
165988.000
134269.219
111974.492
95098.688
104375.594
160418.969
111962.117
101987.773
100669.023
12287.113
1917.789
592.603
162.512
34.431
6.674
0.766
-0.382
-0.538
-0.491
-0.406
-0.380
-0.456
-0.535
-0.591
-0.492
0.170
2.865
13.129
54.567
272.406
1961.425
18032.537
102129.844
113815.188
160029.469
100921.211
32030.217
14223.084
13520.446
84964.859
118330.695
200302.719
200587.609
167203.938
21188.617
9865.577
30128.822
101366.594
99755.195
25788.523
3546.176
558.035
136.877
39.136
10.440
2.012
-0.090
-0.516
-0.537
-0.467
-0.382
-0.350
-0.427
-0.508
-0.587
-0.594
-0.352
0.758
4.906
20.959
93.120
475.540
2576.829
12103.215
54168.336
109133.898
111173.617
169810.500
110501.539
114626.930
137388.875
106059.852
109134.742
115785.398
112261.648
18269.363
4980.582
6589.259
10210.303
8246.464
3244.848
774.890
171.309
41.947
11.424
2.825
0.251
-0.452
-0.558
-0.513
-0.439
-0.355
-0.324
-0.406
-0.494
-0.581
-0.643
-0.603
-0.203
1.400
7.380
31.198
136.343
692.604
4562.869
37902.488
103777.727
159914.859
180565.406
109696.867
114531.219
200277.391
118263.086
103537.305
109926.883
123911.828
33186.770
8517.122
4478.997
4136.060
2429.365
838.793
237.421
63.739
17.013
4.582
0.913
-0.230
-0.528
-0.543
-0.483
-0.412
-0.332
-0.305
-0.388
-0.484
-0.572
-0.642
-0.685
-0.587
0.045
2.616
12.595
56.184
275.435
1708.755
10949.439
45572.578
154232.172
119698.734
104273.297
106259.750
198834.391
137280.766
104463.750
116413.516
138089.938
45281.273
12434.021
3197.920
1814.744
944.319
345.427
100.606
30.446
10.277
3.430
0.967
-0.083
-0.417
-0.482
-0.460
-0.391
-0.313
-0.289
-0.374
-0.469
-0.556
-0.622
-0.687
-0.702
-0.398
0.953
6.169
26.103
114.558
510.408
2081.099
8227.455
79163.367
106347.352
107781.398
106742.773
110749.609
75876.719
103105.172
58785.523
35967.297
26454.314
7817.782
1745.344
623.159
303.723
124.598
49.125
24.264
13.996
7.496
3.267
0.944
-0.036
-0.353
-0.412
-0.369
-0.291
-0.279
-0.355
-0.440
-0.530
-0.605
-0.654
-0.652
-0.386
0.799
5.429
22.779
83.547
272.182
792.728
2985.489
22089.984
173153.000
200221.281
200266.812
83655.859
10252.406
5140.424
5235.420
6647.849
5601.841
2212.404
603.076
199.770
93.070
57.622
52.518
54.387
45.173
26.695
11.677
3.900
0.865
-0.076
-0.323
-0.330
-0.278
-0.261
-0.332
-0.409
-0.490
-0.541
-0.517
-0.367
0.100
1.940
9.704
44.628
200.373
790.245
2208.159
6354.662
69017.117
107495.484
116333.109
112511.602
104042.180
13467.122
1422.231
821.674
1005.332
874.141
444.879
165.947
64.389
48.725
79.912
151.703
212.900
186.412
95.763
38.219
11.544
2.829
0.429
-0.193
-0.289
-0.264
-0.249
-0.309
-0.371
-0.393
-0.295
0.017
0.600
1.658
4.630
19.130
99.488
564.662
3159.423
11858.216
24075.615
109832.766
102817.469
101297.430
100853.734
100402.875
25506.523
1372.362
235.472
167.122
138.278
85.403
39.980
29.838
61.594
190.284
487.119
727.509
634.042
288.007
95.739
24.812
5.925
1.102
-0.013
-0.244
-0.251
-0.235
-0.284
-0.288
-0.142
0.436
1.819
3.968
6.452
10.863
31.565
163.399
1122.516
8196.800
37181.262
70434.141
130556.617
105471.867
100869.859
100186.891
100066.461
17688.102
1045.761
122.551
37.820
24.320
16.475
13.065
25.582
93.165
374.823
1030.536
1703.903
1370.310
594.848
176.422
41.707
9.494
1.874
0.165
-0.197
-0.234
-0.223
-0.245
-0.145
0.419
2.353
7.041
14.618
22.370
27.267
46.132
191.547
1245.131
8290.225
40883.836
74547.609
50002.949
105946.695
100817.062
100126.406
59618.926
4601.216
456.117
60.235
12.514
5.001
3.673
6.593
23.627
103.377
427.831
1191.428
2136.176
1716.168
692.573
206.941
50.391
11.540
2.496
0.347
-0.151
-0.216
-0.206
-0.189
0.082
1.440
6.193
18.948
44.629
71.253
71.813
77.279
186.656
822.214
4079.947
14097.403
21640.117
13783.703
12487.792
21657.494
16257.809
4613.067
836.364
137.202
23.676
4.408
1.020
0.937
3.994
17.946
74.677
279.451
749.553
1231.526
1023.414
486.040
169.423
50.569
13.869
3.469
0.622
-0.080
-0.197
-0.193
-0.137
0.319
2.569
11.101
38.867
94.520
163.750
162.726
165.156
355.941
1115.063
4031.035
11144.042
15664.486
7952.887
2844.177
1542.992
1049.372
445.318
133.607
33.313
7.166
1.152
-0.118
0.106
2.299
11.130
42.993
138.234
332.631
592.536
669.789
530.723
257.829
90.086
25.299
6.190
1.220
0.048
-0.172
-0.181
-0.109
0.446
3.092
13.254
49.801
131.426
219.525
251.977
489.473
1852.424
5271.733
11406.459
29524.998
41165.059
18059.645
3612.239
678.733
212.935
85.432
30.473
9.117
1.979
-0.015
-0.474
-0.224
1.217
6.655
26.188
95.296
361.514
1305.946
3136.615
3616.276
1597.441
368.007
73.402
13.931
2.469
0.278
-0.128
-0.171
-0.109
0.358
2.604
11.170
36.954
97.159
174.435
351.109
1880.088
14915.570
62496.914
62547.934
41611.633
45882.035
17910.557
3506.330
622.214
167.769
53.379
16.400
4.098
0.595
-0.375
-0.560
-0.351
0.706
5.181
25.886
149.745
1090.719
8494.198
40217.695
49586.613
13433.197
1802.676
215.074
27.756
4.416
0.560
-0.079
-0.200
-0.226
-0.249
-0.266
-0.278
-0.290
-0.295
-0.302
-0.304
-0.303
-0.297
-0.290
-0.273
-0.257
-0.238
-0.223
-0.212
-0.204
-0.196
-0.191
-0.190
-0.193
-0.201
-0.211
-0.224
-0.236
-0.248
-0.250
-0.187
0.164
1.508
5.614
15.940
30.720
41.831
33.286
18.060
7.558
2.965
1.214
0.588
-0.264
-0.291
-0.312
-0.330
-0.346
-0.359
-0.368
-0.376
-0.381
-0.379
-0.372
-0.356
-0.339
-0.319
-0.293
-0.265
-0.248
-0.240
-0.238
-0.238
-0.244
-0.244
-0.253
-0.265
-0.282
-0.294
-0.308
-0.294
-0.098
0.966
5.580
24.081
82.620
208.540
296.106
227.298
100.398
35.465
12.910
6.833
4.475
-0.322
-0.347
-0.370
-0.387
-0.398
-0.400
-0.403
-0.409
-0.420
-0.436
-0.436
-0.427
-0.407
-0.375
-0.338
-0.302
-0.278
-0.268
-0.274
-0.288
-0.297
-0.301
-0.311
-0.328
-0.347
-0.361
-0.372
-0.319
0.129
2.561
15.977
82.850
391.601
1407.637
2294.024
1552.132
525.792
140.621
57.676
42.500
31.443
-0.366
-0.387
-0.391
-0.376
-0.334
-0.280
-0.224
-0.218
-0.258
-0.342
-0.416
-0.455
-0.460
-0.428
-0.377
-0.326
-0.296
-0.295
-0.320
-0.342
-0.354
-0.371
-0.378
-0.397
-0.417
-0.437
-0.440
-0.333
0.383
4.733
31.102
210.324
1306.054
6426.838
12292.412
7897.214
1962.888
518.152
321.371
348.331
280.943
-0.369
-0.325
-0.211
0.004
0.354
0.830
1.201
1.363
1.053
0.517
0.010
-0.305
-0.442
-0.457
-0.413
-0.358
-0.324
-0.336
-0.372
-0.404
-0.426
-0.436
-0.452
-0.472
-0.497
-0.510
-0.500
-0.362
0.529
6.193
40.920
303.233
2321.600
12393.822
27463.029
16848.305
5465.538
2337.815
2592.963
5006.349
3788.357
-0.145
0.213
0.967
2.154
4.158
7.361
10.193
11.407
9.485
5.450
2.428
0.554
-0.188
-0.432
-0.453
-0.407
-0.388
-0.405
-0.440
-0.475
-0.494
-0.507
-0.529
-0.554
-0.570
-0.553
-0.520
-0.377
0.550
5.878
37.305
247.537
1661.393
7876.060
19698.654
26074.553
25378.271
13661.532
28732.318
100354.672
76309.398
0.997
2.836
6.496
13.156
25.096
47.951
76.335
92.644
72.576
36.696
14.522
4.401
0.893
-0.186
-0.442
-0.460
-0.456
-0.480
-0.522
-0.552
-0.571
-0.578
-0.598
-0.609
-0.585
-0.516
-0.431
-0.219
0.712
5.038
26.605
140.075
770.076
3796.259
20627.098
90962.578
101286.539
55701.906
106370.828
100781.648
100101.969
5.853
14.893
34.412
72.097
147.124
352.920
753.204
972.008
684.449
272.945
81.459
20.358
4.574
0.645
-0.251
-0.443
-0.488
-0.535
-0.589
-0.620
-0.634
-0.646
-0.646
-0.621
-0.513
-0.305
-0.028
0.403
1.798
7.091
27.242
110.040
518.213
3101.864
26019.918
100621.516
101088.734
80595.930
108159.000
100899.234
100115.367
27.403
71.118
194.979
451.780
982.516
3216.189
11572.531
19380.408
10503.762
2482.293
458.654
77.878
14.575
2.709
0.295
-0.247
-0.410
-0.510
-0.596
-0.651
-0.678
-0.696
-0.677
-0.559
-0.267
0.267
0.990
2.112
5.078
16.811
59.099
206.392
712.466
2673.963
13207.925
50826.148
74027.148
30972.938
72644.008
100607.281
100088.078
133.028
382.085
1234.986
3704.669
7895.362
36638.156
101042.258
100312.508
100123.914
27841.846
2307.837
244.416
35.249
6.227
1.435
0.306
-0.126
-0.367
-0.531
-0.632
-0.688
-0.721
-0.667
-0.424
0.139
1.240
2.896
5.404
12.866
46.468
204.146
841.770
2839.076
7021.069
12913.541
16733.846
13150.710
6203.126
6623.257
13624.825
11108.437
890.596
2229.221
8463.480
41533.066
83318.773
133655.500
106643.930
101207.727
100410.086
100157.586
8180.399
568.318
62.896
11.276
3.353
1.386
0.428
-0.073
-0.384
-0.563
-0.666
-0.712
-0.645
-0.277
0.618
2.374
5.153
10.277
27.715
129.947
839.444
5914.568
32846.754
81686.375
71210.617
38565.664
12901.233
2899.599
1007.678
928.249
721.916
11760.488
24080.869
48434.066
104592.234
116957.867
200415.953
126099.898
103087.383
100951.164
100320.938
12525.966
751.591
78.187
16.089
6.231
3.165
1.432
0.443
-0.103
-0.392
-0.550
-0.656
-0.596
-0.180
0.916
3.135
7.268
15.428
51.715
312.891
3255.169
49658.953
102553.922
109344.812
126639.734
128305.055
17575.334
2646.812
463.253
145.371
78.438
100584.195
104262.172
154396.172
145355.750
112664.055
200807.828
141539.562
104356.352
101300.648
100434.570
7010.772
517.558
70.086
20.069
10.886
6.404
3.291
1.428
0.492
0.025
-0.278
-0.489
-0.547
-0.246
0.750
3.124
7.660
20.062
81.833
584.491
8454.495
100879.758
102017.125
104549.172
109718.680
109929.742
25467.498
2095.392
304.704
57.590
17.313
101147.664
103879.719
124552.633
200934.125
116155.938
124364.750
118543.539
102822.750
100979.562
19666.391
1929.513
243.804
52.255
27.872
20.384
13.298
7.156
3.600
1.874
0.967
0.356
-0.132
-0.433
-0.353
0.313
2.243
7.417
26.624
135.232
958.197
10301.336
107629.672
112869.531
107937.758
103619.125
102143.906
22117.494
1413.418
179.933
32.262
6.777
102583.633
105709.648
108517.625
119352.336
50681.527
19578.768
10971.332
12436.103
6767.052
2002.756
410.221
97.477
51.334
49.952
43.095
28.458
15.874
8.967
5.247
3.165
1.699
0.605
-0.162
-0.461
-0.096
1.579
8.069
43.003
296.080
2770.638
28737.342
159677.734
200155.766
200253.812
119640.219
102138.352
7870.281
697.741
96.370
16.687
3.092
103662.734
107650.359
106995.828
104035.695
12543.215
2543.953
1246.568
911.774
590.685
259.263
94.343
55.630
69.188
91.335
79.142
54.023
32.919
21.256
13.323
7.869
4.207
1.789
0.314
-0.421
-0.377
1.285
10.327
72.923
657.969
9753.020
100854.531
106511.812
137021.500
198712.641
159740.922
18380.783
1998.334
268.024
45.810
8.531
1.317
102298.844
104630.938
104020.391
24806.656
2920.294
579.933
226.406
137.031
89.311
50.473
35.012
50.402
89.371
127.369
114.894
85.968
59.793
45.485
30.489
16.980
8.330
3.493
0.905
-0.161
-0.284
1.417
11.576
89.928
913.675
16248.282
100343.125
101090.773
102655.305
103916.820
102927.719
12458.464
944.167
123.961
22.306
4.193
0.360
5754.164
10213.130
7049.150
2414.154
601.513
155.881
55.578
29.238
19.026
14.944
20.496
42.536
84.974
117.723
120.970
108.188
106.593
97.156
69.415
36.707
16.365
6.166
2.084
0.801
0.970
2.738
11.762
74.683
703.236
10571.000
100363.836
100982.703
101548.414
101361.188
100697.859
7727.049
591.559
73.841
12.498
2.026
-0.124
556.583
804.993
679.841
339.454
129.214
42.563
16.170
8.750
8.168
12.296
21.324
38.030
62.058
86.162
108.982
150.865
231.404
261.968
192.499
98.456
37.316
13.109
5.629
5.522
8.201
12.007
18.187
55.511
326.085
2781.904
30860.545
100941.430
101515.328
101223.391
23646.098
2284.689
264.974
41.417
6.967
0.896
-0.361
80.840
107.105
93.577
59.341
27.151
11.245
5.937
8.190
19.967
42.957
70.933
85.429
85.793
92.193
153.836
371.860
845.517
1087.910
816.922
346.347
105.302
31.497
18.628
30.539
55.526
75.204
75.414
75.353
163.212
644.876
3021.645
10285.604
17031.322
9515.930
2591.948
492.655
98.103
18.669
3.406
0.189
-0.469
13.556
17.214
15.699
10.813
5.855
3.606
6.915
24.858
90.881
257.200
466.749
521.767
386.132
263.414
365.217
1118.287
3163.729
5016.868
3380.790
1119.337
253.628
73.494
70.564
167.345
407.976
609.089
523.133
322.661
285.609
563.455
1171.252
1683.720
1575.404
962.010
408.637
121.601
33.367
7.646
1.287
-0.237
-0.523
2.111
2.657
2.410
1.598
1.201
3.258
15.976
80.590
400.472
1485.293
3688.161
4120.639
2455.947
1313.850
1149.664
2337.156
7616.243
12482.275
7506.996
2152.027
474.926
180.066
290.258
1026.449
3412.227
6444.467
5218.648
2185.431
1320.201
3167.625
10485.911
12536.163
4762.188
983.361
203.768
50.611
13.111
2.984
0.206
-0.459
-0.541
-0.056
-0.028
-0.118
-0.160
0.573
5.649
32.643
212.061
1283.602
7543.434
25674.463
32051.830
15798.122
11198.325
6782.011
4207.401
8005.103
12550.062
7532.571
2209.229
618.375
579.330
1219.173
5376.113
30777.422
81007.438
56356.941
17003.268
8961.785
26665.906
100844.812
100343.602
55196.074
4546.991
415.879
54.087
8.937
1.284
-0.256
-0.546
-0.533
-0.460
-0.523
-0.572
-0.432
0.730
7.561
48.938
332.622
2694.769
21336.465
90664.781
116329.273
131263.641
106746.906
103480.961
20114.445
5100.519
4902.644
3222.847
1301.577
1267.626
3127.996
5436.410
18711.574
101358.922
104452.875
136873.062
144879.875
108849.828
133951.734
104404.227
100596.461
100133.188
12196.368
765.217
71.681
8.893
0.822
-0.417
-0.563
-0.512
-0.499
-0.579
-0.623
-0.467
0.783
7.799
49.879
337.109
2529.186
19810.121
87291.430
198679.672
131297.984
106466.086
103465.602
101974.062
8678.678
1682.507
917.430
1044.845
4204.694
16557.602
29664.363
34333.945
104980.898
125953.500
200184.188
159972.422
108761.180
185675.875
123233.523
101515.828
100171.023
11092.728
654.567
65.189
7.612
0.504
-0.466
-0.551
-0.489
-0.472
-0.549
-0.604
-0.479
0.478
5.592
33.254
198.717
1264.115
7089.606
34735.102
123293.023
109466.758
103612.594
103548.508
103203.758
16441.221
1564.457
668.474
1801.797
10395.857
46800.594
91418.117
49366.355
69390.211
167032.109
200616.688
119967.047
104001.305
115111.258
144849.953
102689.641
29622.914
2945.225
296.936
37.114
4.534
0.137
-0.506
-0.536
-0.467
-0.444
-0.524
-0.587
-0.535
0.086
3.061
16.762
83.646
399.016
1835.813
12550.696
103375.203
103170.766
110316.148
137190.531
149317.703
29397.012
4301.624
1791.535
6681.489
32948.391
81461.156
96344.008
40701.035
17305.062
61768.797
114965.531
107362.969
102887.219
102064.617
45080.309
7492.542
2453.478
506.550
85.665
14.443
1.910
-0.243
-0.544
-0.523
-0.445
-0.411
-0.492
-0.567
-0.577
-0.286
1.189
6.927
29.351
114.604
504.409
3313.072
41481.551
107774.953
200202.828
200250.891
145149.453
105409.648
23623.598
8336.666
55969.484
103121.609
110168.688
117872.820
57029.949
11364.544
19231.902
124620.125
128352.039
110681.047
102319.711
10276.474
1255.496
315.517
89.084
21.662
4.152
0.314
-0.470
-0.557
-0.505
-0.419
-0.382
-0.464
-0.549
-0.607
-0.523
0.060
2.294
10.007
36.826
143.445
768.653
4621.030
34218.816
127985.359
116776.492
107360.500
121882.102
119949.008
61812.746
111878.211
102696.078
104496.930
117189.711
146358.531
51707.023
29756.404
82200.086
119969.750
51715.746
12133.830
2015.541
353.161
82.525
22.167
5.799
0.991
-0.299
-0.559
-0.549
-0.477
-0.396
-0.358
-0.446
-0.535
-0.614
-0.638
-0.463
0.356
3.112
12.558
50.274
231.599
1524.653
18677.377
101618.555
102570.383
116719.203
200281.266
154794.875
113414.750
180770.297
107453.758
111261.469
200402.203
200522.406
111130.250
95999.711
73353.547
90781.336
29087.096
4890.322
792.941
155.405
39.160
10.819
2.771
0.275
-0.424
-0.554
-0.521
-0.451
-0.372
-0.340
-0.432
-0.523
-0.603
-0.663
-0.665
-0.398
0.748
4.882
21.255
101.470
651.189
6083.193
73235.086
102530.297
133824.891
200335.453
115464.703
105769.281
166195.125
112960.844
120198.375
200160.312
159806.531
104616.461
105762.641
30211.305
22218.494
8376.407
1960.410
366.995
90.713
29.599
10.500
3.366
0.711
-0.209
-0.459
-0.483
-0.425
-0.347
-0.324
-0.414
-0.501
-0.580
-0.649
-0.703
-0.635
-0.084
2.033
10.188
45.855
223.431
1240.614
6725.413
25069.502
47791.785
113089.195
105163.789
103618.352
107959.500
45617.973
78909.922
133580.797
106426.922
101187.516
99659.453
10633.695
3633.315
1597.409
525.494
166.849
77.492
43.774
22.935
9.359
3.064
0.579
-0.231
-0.405
-0.389
-0.324
-0.307
-0.384
-0.470
-0.557
-0.608
-0.614
-0.522
-0.102
1.276
6.026
23.392
84.878
294.055
941.647
2616.204
9658.067
49117.660
143379.578
103444.812
24446.682
5731.239
6671.519
23170.270
73383.266
59821.379
16373.136
2629.636
675.550
313.416
195.042
193.053
222.219
184.347
99.053
37.126
11.138
2.806
0.320
-0.254
-0.341
-0.306
-0.286
-0.355
-0.430
-0.488
-0.442
-0.235
0.205
0.984
2.531
7.047
22.582
72.788
214.194
585.662
2141.141
18857.580
103099.617
105946.688
104658.742
55977.172
4972.368
1321.624
2367.650
4694.009
4288.893
1741.168
510.788
169.421
151.216
350.913
861.401
1382.664
1109.985
486.585
145.766
36.314
8.010
1.408
-0.006
-0.278
-0.283
-0.269
-0.326
-0.354
-0.266
0.201
1.312
3.183
5.434
8.185
14.323
37.530
130.903
445.666
1229.218
3805.162
41431.094
100633.758
100554.711
100456.266
100250.070
8256.452
775.350
351.350
421.617
407.175
219.525
99.778
82.318
264.159
1207.856
4614.565
8855.209
6896.048
2292.841
485.567
90.789
17.210
3.174
0.337
-0.196
-0.264
-0.249
-0.275
-0.172
0.429
2.400
7.761
16.397
25.505
30.356
34.489
66.014
211.016
776.408
2197.319
4666.351
27083.764
100640.359
100203.820
100084.711
88969.016
5872.597
542.177
102.157
59.382
51.189
35.104
30.896
83.998
466.087
3121.141
14818.270
36806.832
25365.004
6358.729
1035.037
167.619
27.565
5.017
0.702
-0.116
-0.240
-0.228
-0.187
0.205
2.103
9.431
32.906
79.474
128.622
131.231
97.292
101.612
252.872
859.704
2156.265
3734.660
8104.489
45137.590
100163.508
80399.359
16173.030
1975.351
257.240
42.021
13.486
8.409
7.788
17.417
85.498
526.416
3643.405
19343.906
49079.648
33550.371
8189.907
1218.252
189.227
34.410
6.477
1.065
-0.023
-0.215
-0.198
-0.053
0.850
5.535
27.030
114.023
339.999
611.724
584.437
287.891
164.520
242.774
614.902
1356.026
1880.783
2120.848
4064.779
7012.868
5423.970
1977.626
425.187
80.507
16.627
3.788
1.555
2.702
11.473
60.630
338.751
2007.455
8944.973
19525.961
13865.674
4185.961
868.300
174.932
37.379
8.397
1.634
0.107
-0.186
-0.174
0.064
1.589
9.892
56.119
273.189
1025.046
2282.792
1807.552
765.628
299.389
324.125
643.661
1194.661
1389.579
1055.900
724.924
699.532
512.156
244.612
81.427
22.127
5.024
0.748
0.013
1.013
6.635
34.134
157.636
676.744
2148.900
4178.087
4094.862
2355.954
917.078
259.598
61.037
13.280
2.620
0.327
-0.139
-0.153
0.134
1.934
12.481
72.104
388.610
1642.882
3467.490
2956.502
1150.174
599.829
873.436
1273.979
1968.378
2032.694
1228.395
470.194
181.609
88.952
42.965
17.328
5.508
1.038
-0.254
-0.445
0.275
3.618
17.824
77.185
312.436
1280.669
5039.665
14250.977
16178.209
5439.523
1031.803
158.265
26.162
4.739
0.637
-0.077
-0.151
0.091
1.623
9.902
56.018
272.815
1024.456
2106.113
1846.734
1006.351
1730.471
3690.382
4165.842
2808.627
2260.432
1181.259
434.716
123.121
41.564
15.545
5.512
1.450
-0.081
-0.541
-0.564
-0.063
2.182
12.191
63.940
388.665
3622.960
50558.164
101642.820
101221.516
95737.461
5972.843
482.237
54.089
7.727
1.051
-0.013
-0.221
-0.251
-0.275
-0.290
-0.300
-0.308
-0.310
-0.312
-0.308
-0.303
-0.294
-0.283
-0.268
-0.248
-0.228
-0.211
-0.195
-0.184
-0.177
-0.169
-0.171
-0.173
-0.175
-0.188
-0.203
-0.218
-0.232
-0.227
-0.109
0.532
3.135
12.573
38.874
82.392
114.225
88.957
45.662
15.943
5.353
1.958
0.876
-0.290
-0.316
-0.335
-0.349
-0.361
-0.369
-0.377
-0.383
-0.383
-0.378
-0.368
-0.354
-0.332
-0.311
-0.287
-0.264
-0.249
-0.232
-0.221
-0.216
-0.214
-0.221
-0.224
-0.236
-0.255
-0.273
-0.288
-0.248
0.122
2.153
12.549
63.810
273.510
879.017
1404.121
956.096
348.805
88.021
24.368
10.865
6.515
-0.344
-0.369
-0.389
-0.403
-0.411
-0.411
-0.412
-0.418
-0.428
-0.441
-0.447
-0.433
-0.405
-0.376
-0.350
-0.327
-0.308
-0.289
-0.274
-0.267
-0.267
-0.269
-0.281
-0.294
-0.318
-0.337
-0.347
-0.240
0.573
5.563
38.976
273.994
2097.737
11081.420
24071.727
13443.831
2556.058
438.569
112.487
65.517
48.519
-0.388
-0.405
-0.401
-0.379
-0.337
-0.295
-0.256
-0.257
-0.309
-0.383
-0.446
-0.477
-0.476
-0.453
-0.419
-0.394
-0.369
-0.347
-0.338
-0.328
-0.325
-0.332
-0.344
-0.363
-0.383
-0.408
-0.408
-0.219
1.133
10.066
83.103
882.039
11090.599
100107.367
100349.125
100730.453
15569.672
1815.647
645.895
627.846
533.844
-0.374
-0.293
-0.141
0.104
0.413
0.738
0.982
1.055
0.770
0.307
-0.115
-0.372
-0.479
-0.504
-0.490
-0.460
-0.433
-0.415
-0.407
-0.399
-0.395
-0.400
-0.413
-0.434
-0.456
-0.479
-0.470
-0.230
1.420
13.059
116.854
1311.041
24134.371
100634.086
103108.391
109639.844
45130.602
8650.466
6500.548
13653.213
10123.547
-0.039
0.519
1.439
2.837
4.472
6.590
8.757
9.387
7.258
4.302
1.826
0.353
-0.288
-0.495
-0.538
-0.524
-0.503
-0.491
-0.477
-0.471
-0.467
-0.475
-0.490
-0.517
-0.541
-0.549
-0.531
-0.304
1.358
11.875
95.340
995.378
12508.986
103114.102
130511.391
200070.891
118426.273
97864.336
109740.758
101041.062
100130.219
1.596
4.319
9.653
17.157
26.586
42.508
60.533
66.667
51.672
27.614
11.452
3.350
0.533
-0.320
-0.553
-0.586
-0.579
-0.561
-0.547
-0.540
-0.541
-0.550
-0.574
-0.593
-0.611
-0.598
-0.571
-0.333
1.060
8.640
55.988
404.330
3273.841
25246.686
132683.375
118060.656
104638.602
136554.938
144576.422
102673.172
100239.102
8.390
22.634
54.676
103.578
172.911
288.198
494.863
608.451
458.403
186.722
60.243
15.032
3.162
0.220
-0.472
-0.621
-0.634
-0.629
-0.617
-0.610
-0.611
-0.624
-0.652
-0.668
-0.656
-0.601
-0.514
-0.184
1.391
8.312
40.887
216.583
1393.535
15141.855
102853.883
102375.039
102579.531
149741.156
165851.172
103368.047
100272.258
36.792
118.758
348.137
829.979
1341.797
2401.356
5675.821
8928.249
5000.505
1475.490
308.065
57.012
10.359
1.601
-0.231
-0.601
-0.664
-0.678
-0.676
-0.680
-0.687
-0.707
-0.718
-0.710
-0.657
-0.544
-0.309
0.386
3.186
14.430
63.267
292.296
1543.588
10802.559
109275.375
111673.742
105491.820
115841.719
125549.742
101864.867
100191.695
167.880
635.186
3030.256
11731.851
19461.984
24484.037
101000.617
100448.984
80445.586
12454.896
1372.057
165.225
24.950
3.757
0.217
-0.502
-0.651
-0.696
-0.729
-0.738
-0.751
-0.773
-0.774
-0.741
-0.624
-0.397
0.103
1.593
8.041
36.890
173.189
850.779
4730.009
31270.488
112842.922
149647.984
113522.758
32710.441
19555.314
50133.691
36202.918
975.204
3726.612
31394.252
100906.812
105642.852
189060.156
123210.109
102028.242
100265.828
72726.945
4256.443
351.984
43.814
6.529
0.786
-0.284
-0.575
-0.699
-0.767
-0.790
-0.811
-0.831
-0.829
-0.759
-0.585
-0.206
0.701
3.807
17.802
95.236
589.073
3939.697
23791.252
133887.938
122334.992
108338.406
104595.594
17139.010
2612.229
1909.286
1443.709
10270.078
28197.998
112576.711
104042.648
108913.375
200222.688
200126.312
106452.016
100530.781
100091.789
5870.392
459.013
52.696
7.919
1.423
0.074
-0.400
-0.631
-0.758
-0.814
-0.847
-0.879
-0.880
-0.801
-0.583
-0.031
1.413
6.939
35.991
227.186
2101.078
24013.754
109019.453
200249.375
200294.078
154380.109
104269.062
15442.302
1398.591
280.573
126.932
100822.914
113640.000
200143.672
140955.422
108056.242
173105.344
200166.562
108982.461
100656.812
54134.465
3652.890
334.630
43.689
8.029
2.193
0.709
0.010
-0.424
-0.658
-0.774
-0.843
-0.902
-0.926
-0.867
-0.634
0.032
2.229
11.582
62.456
430.508
4889.155
99443.805
104343.797
131069.828
200336.562
200185.562
55091.391
6177.940
741.084
111.052
27.526
100633.484
107072.984
200199.953
200297.562
112760.891
111323.953
148689.312
105092.453
54506.434
8928.550
1125.838
153.019
26.738
7.436
3.658
2.027
0.876
0.097
-0.341
-0.588
-0.754
-0.876
-0.955
-0.939
-0.714
0.137
3.653
20.849
116.126
759.172
6613.337
105577.031
111382.812
109868.844
113208.844
112844.281
16497.992
1866.754
300.056
52.846
10.891
100447.977
102076.016
115143.141
198738.016
118015.477
82552.430
15178.116
6733.294
3565.573
1075.825
253.549
52.844
15.781
8.920
6.654
4.644
2.650
1.276
0.440
-0.118
-0.505
-0.776
-0.947
-1.002
-0.792
0.373
6.295
40.784
273.235
2361.717
23339.707
125561.938
200417.078
200720.109
117266.945
62401.332
5385.727
667.846
116.464
23.618
4.837
100366.352
100791.438
101898.992
104837.977
15869.205
5068.873
1605.673
712.252
378.228
158.820
54.671
20.048
12.986
12.476
11.218
8.364
5.806
3.765
2.158
0.967
0.045
-0.539
-0.889
-1.021
-0.798
0.754
9.579
70.607
626.390
8306.401
100908.117
104601.094
119174.453
141727.797
126002.117
12477.164
1536.945
244.090
48.463
10.545
1.972
89165.172
100405.523
100472.336
19827.336
2653.763
612.288
232.251
112.417
60.674
30.185
15.292
10.997
13.320
15.796
15.485
13.039
10.502
8.338
5.771
3.171
1.136
-0.081
-0.709
-0.925
-0.651
1.255
11.935
90.693
885.662
15081.370
101394.859
105061.406
110135.398
108501.477
103588.391
10752.524
867.980
127.724
24.712
5.101
0.655
4352.765
7643.872
5561.084
1821.800
456.417
128.007
47.444
23.670
13.832
9.301
8.344
10.282
14.296
17.253
18.405
18.888
19.546
18.471
13.971
8.027
3.526
0.871
-0.185
-0.391
0.141
2.355
12.970
81.987
677.116
9324.159
102932.969
113661.922
127958.766
119520.992
105151.133
7276.383
622.003
87.224
15.426
2.732
0.034
384.581
535.384
445.516
220.325
84.711
30.127
12.715
8.293
9.596
15.656
22.543
26.197
24.677
22.563
24.232
32.829
44.532
50.308
38.999
22.182
9.513
3.433
1.559
1.980
3.873
7.244
18.075
70.262
400.656
3042.204
28397.303
113736.594
130611.438
121197.156
24742.164
2743.250
356.202
56.570
9.895
1.468
-0.252
50.851
64.353
55.540
35.587
17.063
7.999
6.303
13.639
39.011
91.049
156.792
170.061
119.537
68.201
52.776
74.730
126.397
153.918
119.633
63.203
24.104
9.551
7.518
12.664
22.595
33.249
45.664
95.282
324.832
1201.235
4751.202
14966.822
24424.646
15105.495
4481.652
868.427
161.631
29.285
5.574
0.593
-0.400
8.090
9.984
8.856
6.043
3.665
3.727
12.313
51.168
224.448
729.163
1590.239
1724.012
938.941
372.963
169.822
186.015
327.622
406.692
311.325
148.645
52.824
23.632
27.951
59.525
122.448
183.814
199.326
247.664
609.464
1889.826
4008.477
5146.815
4338.211
2563.147
954.228
262.558
62.979
13.442
2.472
0.009
-0.492
1.038
1.262
1.084
0.750
1.207
5.791
32.981
198.981
1277.462
6905.298
23186.762
27939.639
10802.461
2417.107
715.491
444.587
587.773
746.729
561.374
246.355
88.196
56.067
96.852
264.017
671.842
1127.829
1110.316
1011.609
1878.178
8516.366
36418.488
43466.398
13815.178
2302.166
439.266
102.741
24.911
5.774
0.812
-0.344
-0.539
-0.286
-0.300
-0.364
-0.207
1.340
10.799
73.170
597.926
5868.707
65850.344
100280.531
101137.367
103685.055
16425.107
4816.884
1588.219
833.613
795.324
539.090
264.051
130.682
149.440
303.700
944.053
3049.741
6051.567
6965.602
8225.356
12006.015
104110.625
103139.250
102464.398
101039.500
12481.357
843.474
94.726
15.593
2.677
0.018
-0.511
-0.546
-0.523
-0.592
-0.612
-0.271
1.889
15.361
111.721
1042.354
14851.528
100218.422
101341.328
110548.992
165893.781
130680.352
74891.438
11872.327
1744.057
581.408
343.758
212.897
246.277
459.888
837.578
2400.313
8846.945
22706.926
52978.312
104303.320
114258.039
141133.703
105579.492
101362.547
100506.633
44650.766
1555.569
117.659
13.504
1.666
-0.273
-0.561
-0.530
-0.527
-0.608
-0.624
-0.257
2.072
16.077
114.603
1053.709
14896.786
100500.031
105107.156
189064.109
200177.094
128099.484
102279.656
99110.094
5757.226
668.950
240.046
251.169
599.830
1355.102
2177.859
3437.857
11799.960
49136.445
115034.352
104952.445
112017.500
200325.344
128053.523
101920.188
100279.805
36176.184
1310.111
104.446
11.642
1.053
-0.397
-0.565
-0.510
-0.497
-0.578
-0.602
-0.308
1.554
11.872
75.912
549.251
5099.495
54743.031
109015.266
200206.594
189388.328
110324.031
104373.180
104127.922
12539.517
1367.056
371.989
537.934
1447.732
3196.099
4051.762
3884.778
8519.403
90106.352
108010.094
104098.578
104605.945
149911.234
172824.172
102943.414
100258.852
7681.319
567.232
54.794
6.864
0.457
-0.489
-0.560
-0.491
-0.474
-0.553
-0.595
-0.411
0.778
6.751
36.603
192.126
1135.582
5981.317
23220.059
119710.492
109866.703
119340.242
180722.641
200156.891
41102.887
5741.350
1223.150
2187.630
7154.969
12611.227
9694.099
4821.764
5986.802
57698.992
124761.938
128499.094
111154.367
105364.859
61538.941
17075.326
5542.658
976.318
143.531
20.976
2.842
-0.101
-0.554
-0.548
-0.472
-0.442
-0.522
-0.584
-0.514
0.122
3.017
14.941
60.813
239.556
860.236
3399.218
27671.838
114388.203
200487.250
200385.312
128189.242
103105.461
41748.387
4455.458
12112.703
73366.484
101839.070
70999.641
20856.270
15866.735
74633.680
200988.094
200308.844
200196.812
111747.852
12196.509
1706.331
497.670
136.981
31.555
6.282
0.688
-0.432
-0.578
-0.532
-0.452
-0.415
-0.497
-0.579
-0.591
-0.330
0.860
5.354
19.171
62.208
200.211
770.094
4753.348
51380.770
118577.867
111684.141
104186.344
103899.883
106818.742
13116.300
42908.852
101338.711
107251.484
166236.109
134670.609
115482.633
146452.078
112834.203
125929.789
125570.195
41846.371
3814.419
583.216
134.155
37.353
10.028
1.966
-0.105
-0.545
-0.570
-0.507
-0.429
-0.393
-0.479
-0.568
-0.626
-0.565
-0.127
1.461
6.357
20.778
69.044
306.102
2231.976
38381.324
103227.805
104007.336
104618.453
114293.750
133991.438
35812.016
52544.789
103381.312
140711.406
200197.391
137756.219
114373.070
200526.688
123847.031
102756.938
101659.273
31519.139
2517.116
411.378
103.296
26.968
6.990
1.322
-0.205
-0.532
-0.550
-0.485
-0.402
-0.376
-0.465
-0.550
-0.625
-0.654
-0.539
0.082
2.174
8.934
34.564
165.129
1084.688
11597.674
103056.984
104566.664
106471.383
126234.562
100940.039
63291.980
27631.184
94435.172
189211.969
189039.922
112907.148
105630.734
140671.344
144650.500
102366.805
89511.648
9397.003
1315.587
327.239
99.827
30.279
8.897
2.247
0.167
-0.399
-0.498
-0.455
-0.376
-0.356
-0.443
-0.526
-0.604
-0.656
-0.626
-0.331
0.764
4.503
18.716
84.940
437.592
2407.759
13330.173
47470.121
64109.398
38245.797
44688.414
35018.301
11683.158
12776.510
62808.137
108196.383
102277.500
101295.516
104679.789
41406.074
19240.637
7262.923
1947.216
608.023
268.451
132.092
57.640
21.890
6.573
1.509
-0.017
-0.389
-0.406
-0.351
-0.333
-0.406
-0.496
-0.562
-0.553
-0.411
-0.029
0.924
3.342
11.035
39.835
152.852
549.132
1569.431
3278.156
4801.982
8076.022
13594.378
11029.405
4312.111
2607.290
10890.117
99313.258
100371.359
100247.242
66296.180
6906.614
1851.965
930.251
610.918
659.889
792.087
598.237
284.354
94.083
24.218
5.611
0.893
-0.159
-0.341
-0.327
-0.306
-0.373
-0.440
-0.421
-0.172
0.510
1.811
3.759
6.876
12.190
25.381
63.024
160.758
366.131
860.992
3059.484
13324.891
28985.910
20389.871
5974.384
1412.907
1484.792
5522.833
13625.205
12481.286
4319.068
1027.762
359.833
437.827
1302.148
4403.636
8222.319
6384.582
2136.637
456.662
85.895
16.200
2.892
0.260
-0.254
-0.301
-0.283
-0.333
-0.302
0.044
1.317
4.334
9.901
17.003
24.936
33.788
42.396
62.986
119.824
259.718
805.639
4444.165
25535.486
65972.078
44675.219
10578.567
1562.163
400.580
499.712
848.645
787.899
415.577
175.728
203.868
894.744
7042.572
44656.305
100089.031
88970.547
16178.469
1977.676
255.588
37.078
6.123
0.836
-0.134
-0.275
-0.258
-0.246
0.053
1.572
7.038
23.165
56.083
91.707
112.365
118.187
115.324
125.917
184.727
327.087
755.618
3549.976
17768.033
44569.285
30525.031
7501.872
1202.063
204.933
83.891
86.826
79.204
57.361
61.211
239.363
1904.741
25458.312
100118.156
100094.961
100071.453
80405.500
5418.512
527.354
63.704
10.095
1.480
0.012
-0.242
-0.217
-0.079
0.910
5.974
29.300
124.074
373.675
686.289
704.507
448.453
315.892
269.725
326.138
447.147
607.552
1418.093
4697.131
9657.072
6900.504
2293.533
520.218
100.051
24.839
13.393
11.780
13.634
38.768
244.185
2332.589
33561.523
100148.734
100242.914
100307.547
100249.586
7013.938
636.381
80.664
12.960
2.219
0.166
-0.198
-0.171
0.171
2.447
15.905
100.191
605.179
2933.016
7035.028
5997.810
1958.829
712.386
463.843
535.616
646.044
559.128
534.979
931.110
1399.236
1111.745
485.767
145.319
36.561
8.852
2.798
2.209
5.484
25.598
157.747
1310.576
13693.971
100482.531
101316.211
102035.391
38319.559
3985.693
543.199
89.820
16.694
3.171
0.383
-0.148
-0.123
0.427
4.176
30.423
237.782
2095.622
16218.964
55090.883
40221.734
7965.384
1361.241
560.054
602.594
743.155
548.414
315.872
221.503
216.029
172.538
91.921
34.332
10.740
2.473
0.315
0.229
2.511
14.113
80.767
487.806
3013.203
14229.608
34473.586
33287.984
13685.190
3661.881
726.312
133.513
25.177
4.778
0.686
-0.085
-0.101
0.561
4.977
38.700
336.791
3457.977
32579.967
100040.305
95341.906
14915.232
1685.245
506.929
498.132
561.890
422.942
235.698
112.282
59.245
35.108
18.314
7.911
2.467
0.253
-0.443
-0.348
1.067
7.888
39.204
204.500
1037.483
5456.826
24106.604
54569.742
41505.234
11538.281
1896.846
276.110
43.331
7.228
1.110
-0.002
-0.100
0.454
4.196
30.336
237.192
2092.992
16208.668
55054.457
40118.824
7767.198
1192.517
510.922
462.385
405.055
290.053
170.181
76.490
30.544
12.503
5.242
1.800
0.212
-0.449
-0.653
-0.525
0.379
4.603
25.007
137.638
908.476
7865.877
92608.484
133657.031
121221.781
105014.664
8485.169
682.321
74.701
10.295
1.506
0.066
-0.248
-0.274
-0.294
-0.305
-0.312
-0.315
-0.316
-0.313
-0.312
-0.305
-0.294
-0.278
-0.261
-0.240
-0.218
-0.198
-0.182
-0.169
-0.158
-0.152
-0.147
-0.153
-0.154
-0.165
-0.185
-0.204
-0.217
-0.210
-0.047
0.786
4.450
18.907
63.734
148.002
207.860
159.557
74.354
24.669
7.326
2.388
0.929
-0.314
-0.334
-0.347
-0.357
-0.364
-0.372
-0.378
-0.382
-0.383
-0.375
-0.362
-0.347
-0.327
-0.301
-0.273
-0.248
-0.230
-0.212
-0.203
-0.194
-0.191
-0.190
-0.197
-0.211
-0.234
-0.254
-0.270
-0.211
0.275
3.106
18.901
106.371
559.521
2095.542
3463.765
2284.446
662.446
142.784
34.589
12.275
6.554
-0.363
-0.383
-0.398
-0.412
-0.419
-0.425
-0.423
-0.426
-0.432
-0.438
-0.439
-0.427
-0.400
-0.367
-0.337
-0.308
-0.282
-0.264
-0.252
-0.243
-0.238
-0.237
-0.252
-0.267
-0.291
-0.314
-0.322
-0.176
0.946
8.352
63.882
560.115
5838.655
49484.988
100060.055
61400.090
7765.718
850.082
152.674
69.729
44.960
-0.403
-0.408
-0.397
-0.371
-0.341
-0.328
-0.315
-0.327
-0.367
-0.411
-0.465
-0.488
-0.478
-0.442
-0.405
-0.375
-0.349
-0.322
-0.307
-0.293
-0.295
-0.298
-0.311
-0.331
-0.354
-0.384
-0.381
-0.137
1.722
15.977
148.898
2099.725
49498.621
100154.023
100517.672
101188.422
77638.008
3846.972
771.644
613.769
468.474
-0.355
-0.236
-0.020
0.219
0.439
0.575
0.662
0.578
0.332
0.009
-0.262
-0.445
-0.512
-0.515
-0.481
-0.446
-0.416
-0.390
-0.371
-0.361
-0.357
-0.363
-0.374
-0.398
-0.424
-0.450
-0.439
-0.137
2.127
20.677
211.116
3481.179
100154.883
101028.703
105852.812
121148.969
127912.328
18579.855
6862.576
10495.438
8438.712
0.112
0.909
2.217
3.615
4.831
5.598
6.114
5.646
4.340
2.433
0.886
-0.004
-0.410
-0.537
-0.551
-0.517
-0.487
-0.463
-0.444
-0.431
-0.432
-0.437
-0.448
-0.472
-0.499
-0.519
-0.514
-0.213
1.998
17.458
167.914
2336.933
55592.734
105862.477
180386.375
200071.859
195735.719
109557.711
108528.984
101721.195
100187.625
2.246
6.447
13.602
22.241
29.422
32.726
37.210
36.516
27.257
15.307
6.280
1.769
0.092
-0.452
-0.581
-0.587
-0.558
-0.533
-0.517
-0.506
-0.508
-0.510
-0.526
-0.553
-0.581
-0.591
-0.585
-0.314
1.436
11.976
90.836
775.798
8955.687
91571.602
200186.266
185451.969
111388.742
130332.148
200111.141
104991.820
100350.633
10.839
32.006
80.182
142.214
186.726
200.545
241.261
243.420
180.159
86.240
29.023
8.165
1.728
-0.111
-0.560
-0.639
-0.628
-0.608
-0.592
-0.581
-0.582
-0.586
-0.604
-0.640
-0.659
-0.652
-0.618
-0.305
1.396
9.687
53.233
326.979
2445.535
37366.316
107482.445
105576.742
103461.391
140571.000
200112.859
106366.477
100427.719
44.010
158.521
506.698
1166.489
1567.577
1524.032
1742.760
2074.286
1296.615
489.021
129.255
28.835
5.485
0.610
-0.458
-0.680
-0.704
-0.682
-0.665
-0.658
-0.655
-0.660
-0.684
-0.713
-0.723
-0.700
-0.594
-0.053
2.462
14.168
71.238
415.361
2865.563
25245.102
144873.844
149346.422
117031.930
114855.828
166164.406
103412.242
100296.891
170.852
805.034
4107.932
15793.651
24608.924
15795.364
14422.517
18176.307
9706.815
2484.461
455.423
75.717
12.632
1.794
-0.295
-0.701
-0.758
-0.746
-0.733
-0.726
-0.721
-0.733
-0.761
-0.783
-0.773
-0.722
-0.475
0.610
5.489
28.647
157.335
1123.309
11221.855
103518.531
125907.211
200337.344
200332.109
92017.945
22374.609
37210.672
26708.268
712.139
4055.406
45747.980
102289.570
103526.203
111441.258
90332.828
102524.602
54294.840
8877.643
1108.535
145.834
21.942
3.056
-0.101
-0.690
-0.796
-0.803
-0.791
-0.787
-0.789
-0.809
-0.833
-0.841
-0.821
-0.706
-0.235
1.848
11.577
63.123
375.032
2823.102
40271.246
106369.555
106374.367
107042.250
107375.422
69735.859
4560.983
1839.422
1258.996
4115.549
17442.229
104975.945
103359.180
104093.023
117113.414
200250.984
108191.805
99068.273
13624.538
1478.897
175.780
26.072
3.756
0.029
-0.668
-0.817
-0.846
-0.848
-0.844
-0.848
-0.878
-0.906
-0.906
-0.865
-0.667
0.157
3.846
21.838
125.589
815.409
6487.340
62265.148
159881.938
137363.500
108941.062
101919.914
66375.719
3350.533
389.732
133.972
41371.301
116261.789
154376.938
111344.898
103316.078
109404.734
149183.312
109952.445
45211.004
7553.292
969.176
138.610
21.267
3.334
0.073
-0.588
-0.777
-0.851
-0.888
-0.898
-0.909
-0.943
-0.971
-0.974
-0.912
-0.580
0.820
7.170
38.294
215.572
1502.107
13618.806
111849.195
200533.031
200683.047
126075.336
102929.117
19803.148
1581.715
181.988
35.486
100618.312
108898.992
200132.406
154292.016
104532.016
102780.125
108238.984
18318.172
7951.295
2029.753
382.221
69.571
12.227
2.320
0.181
-0.385
-0.646
-0.793
-0.873
-0.920
-0.956
-1.002
-1.036
-1.040
-0.943
-0.392
2.129
13.865
73.358
386.501
2251.161
15272.470
105786.250
116174.859
150309.094
80114.383
20732.982
3316.985
487.375
81.140
15.712
100271.062
102173.430
119375.766
189018.156
105562.938
100892.570
15909.145
2974.699
1156.821
405.111
108.569
25.360
6.170
1.634
0.476
0.025
-0.346
-0.580
-0.752
-0.874
-0.968
-1.041
-1.087
-1.097
-0.951
-0.065
4.427
28.522
169.720
1127.297
7269.535
36121.246
83029.125
95469.484
48730.625
12494.437
2876.707
655.498
151.730
32.985
7.092
100104.266
100425.062
101752.648
42681.059
11998.001
5393.377
1669.237
475.211
194.771
80.357
28.113
8.729
3.057
1.646
1.103
0.652
0.245
-0.098
-0.419
-0.690
-0.895
-1.044
-1.128
-1.143
-0.908
0.427
7.565
49.302
366.771
3192.105
35086.875
106551.250
114540.742
114660.391
33020.867
4854.055
929.129
219.880
57.089
14.155
3.035
19354.562
40554.258
25569.143
6300.813
1499.103
538.297
224.788
97.537
44.128
20.719
8.625
3.847
2.351
2.061
1.862
1.548
1.238
0.851
0.379
-0.174
-0.657
-0.961
-1.117
-1.125
-0.774
1.117
10.747
70.292
528.790
5581.730
80893.539
154272.531
200567.984
189792.422
70946.977
5729.623
710.377
129.439
29.715
6.936
1.170
1719.485
2906.822
2170.425
838.506
263.979
100.094
48.521
27.140
15.469
9.274
6.758
5.448
4.568
3.848
3.303
3.237
3.352
3.184
2.305
1.081
-0.023
-0.674
-0.950
-0.895
-0.285
2.311
14.413
81.956
555.173
5164.918
65939.203
200177.750
200197.891
200227.219
87580.734
7189.479
720.190
108.733
20.042
3.921
0.349
192.364
263.672
222.268
121.038
54.368
25.123
15.566
12.609
14.333
20.549
28.807
30.206
22.654
13.862
8.537
7.683
8.771
9.116
7.283
4.122
1.545
0.132
-0.266
0.140
1.525
5.689
22.881
104.013
543.090
3673.496
36178.098
137647.812
173120.516
133671.922
71728.227
5860.581
597.517
82.011
14.424
2.384
-0.064
28.431
35.606
31.080
20.615
11.529
7.563
9.038
19.602
56.223
138.552
239.849
256.301
168.646
74.300
31.886
20.742
22.617
23.555
19.196
10.943
4.848
1.990
1.899
4.168
8.597
17.191
49.635
207.973
1042.565
4743.180
17617.285
81726.641
106954.445
103433.438
22147.656
2532.316
321.679
50.425
8.656
1.225
-0.289
4.389
5.486
5.071
3.682
2.874
4.864
17.371
78.557
353.081
1278.609
3115.588
3371.463
1725.249
515.610
141.070
59.382
50.183
51.448
39.167
22.515
10.450
6.086
8.429
17.688
35.424
60.585
123.060
484.352
2885.345
15647.178
43540.012
42465.387
25466.486
12413.341
3499.699
680.019
122.801
23.164
4.328
0.356
-0.440
0.363
0.463
0.381
0.418
1.660
8.516
48.606
314.520
2485.619
17693.266
72734.016
89028.648
27952.299
4131.982
690.100
182.178
98.561
83.061
60.175
34.888
17.734
15.179
26.049
61.324
132.429
224.177
372.533
974.679
5298.621
36079.508
122897.000
113764.758
28975.016
4687.736
935.458
200.721
45.832
9.925
1.694
-0.191
-0.525
-0.440
-0.490
-0.489
-0.065
2.461
16.860
115.685
1051.584
14866.095
100137.922
100266.172
100587.875
101332.508
29654.545
3132.365
701.251
222.635
105.474
67.495
38.822
28.031
35.580
68.370
165.615
404.979
845.346
1861.293
3791.205
10156.325
96963.844
154456.984
144707.844
111571.125
11899.716
955.063
127.316
22.900
4.493
0.417
-0.450
-0.553
-0.567
-0.638
-0.597
0.043
3.498
24.524
181.540
2034.764
44715.027
100483.914
101036.797
103482.891
112614.555
123218.258
17544.725
3703.496
648.811
154.911
66.938
43.553
50.740
85.058
150.697
349.307
1000.268
3286.995
15685.963
50149.738
61321.621
119438.125
112784.375
109194.500
103184.977
33281.641
1431.283
123.844
17.151
2.542
-0.076
-0.547
-0.548
-0.551
-0.627
-0.579
0.129
3.930
25.725
183.369
1949.526
40876.676
101146.172
102953.867
115713.375
200409.906
198728.375
103872.938
16685.410
1903.831
308.369
87.197
66.927
108.083
190.621
280.760
515.491
1694.909
11746.867
101196.844
101219.578
109731.984
200884.234
111875.523
102096.023
100670.617
26769.549
1246.212
100.738
12.592
1.504
-0.310
-0.574
-0.529
-0.525
-0.602
-0.570
0.013
3.318
20.706
129.370
1043.954
11960.641
101644.562
104517.445
134833.781
200758.922
124256.875
103943.102
39658.578
4396.464
777.289
204.865
164.791
291.177
448.509
537.981
708.387
2389.689
25118.201
103681.922
104133.398
104664.750
140776.484
123450.266
101672.312
95494.555
6442.107
501.375
55.017
7.541
0.668
-0.450
-0.578
-0.511
-0.496
-0.573
-0.576
-0.163
2.100
12.726
69.284
390.041
2263.094
13633.975
52486.492
78361.234
119833.133
114801.312
145178.750
85174.633
23534.441
3698.646
683.600
565.670
1180.895
1800.443
1682.306
1636.546
4490.350
34407.148
173017.141
198728.344
131060.406
107394.094
26894.273
13492.698
4647.720
847.402
130.315
21.288
3.129
-0.026
-0.553
-0.571
-0.495
-0.465
-0.546
-0.586
-0.381
0.891
6.488
30.308
123.015
473.710
1491.523
3602.609
9423.184
41323.477
161255.250
132104.844
107383.078
101391.398
23578.389
2218.250
1897.084
5689.551
9218.368
9463.952
12167.692
22227.395
108091.867
141286.750
200310.828
200398.312
74603.719
7613.717
1462.395
480.825
141.883
33.605
6.991
0.899
-0.392
-0.596
-0.556
-0.476
-0.443
-0.527
-0.591
-0.527
0.059
2.532
11.774
41.703
124.740
316.123
800.999
3109.642
28759.832
112880.789
115635.180
107545.469
102355.953
81470.117
4622.457
4299.199
15728.588
33565.430
87680.562
105129.859
137529.422
149987.719
108728.461
110548.812
110805.961
105636.266
7053.918
1206.795
281.050
68.125
16.472
3.300
0.169
-0.514
-0.588
-0.534
-0.457
-0.421
-0.508
-0.588
-0.607
-0.397
0.612
3.974
14.086
42.373
121.788
438.356
2657.152
29716.662
140970.016
166229.266
128309.055
106077.336
68460.289
5449.432
5131.655
18881.973
76892.906
114963.438
105229.750
134124.391
200267.797
125913.172
102987.422
103698.242
105795.562
8639.833
1935.543
424.207
83.126
17.587
3.317
0.193
-0.472
-0.561
-0.511
-0.427
-0.402
-0.492
-0.574
-0.625
-0.570
-0.179
1.230
5.612
19.295
69.013
325.867
2149.718
19429.363
154828.969
200175.500
145041.344
109105.352
21526.338
4380.810
3330.846
10568.570
109699.328
105950.969
102485.438
109962.930
200125.297
154292.469
103337.938
103915.961
32350.168
7167.318
2050.989
473.569
97.571
21.669
4.885
0.752
-0.299
-0.503
-0.479
-0.399
-0.381
-0.466
-0.546
-0.601
-0.571
-0.314
0.495
2.940
10.571
40.632
196.844
1172.927
7652.087
35320.523
69980.250
55029.113
17957.406
5384.868
2565.778
1620.550
4194.920
61487.781
101321.516
100694.609
101709.219
110536.508
71107.773
56378.078
21551.043
6678.515
3567.011
1381.450
424.283
133.632
40.528
11.212
2.538
0.179
-0.366
-0.423
-0.371
-0.351
-0.429
-0.498
-0.509
-0.335
0.174
1.311
3.679
8.763
24.417
94.630
434.883
1915.740
5687.747
9050.100
6257.062
2944.910
1870.312
1307.963
796.385
1367.443
10810.594
100233.297
100161.414
100279.758
81285.703
8963.506
3291.483
2256.368
2223.110
2216.792
2026.358
1396.162
572.454
158.519
39.140
8.523
1.410
-0.088
-0.344
-0.344
-0.322
-0.389
-0.412
-0.224
0.463
2.111
5.521
11.410
20.381
33.091
57.967
134.991
389.132
851.817
1150.159
1183.508
1429.897
1901.212
1494.758
724.479
466.539
1461.843
6395.115
16196.362
14850.460
5096.166
1216.205
712.664
1407.049
3981.559
13799.276
28438.674
19521.979
5450.624
906.171
148.198
25.341
4.333
0.443
-0.233
-0.314
-0.296
-0.327
-0.184
0.591
3.129
9.851
23.856
48.817
82.157
126.794
146.324
139.646
161.112
222.994
326.676
642.019
1684.682
2736.323
2175.545
935.396
289.546
236.109
502.133
901.698
845.343
459.560
258.030
543.508
2643.912
22755.840
101511.852
100711.773
100235.102
65850.352
4996.243
489.859
58.570
8.990
1.275
-0.066
-0.284
-0.266
-0.203
0.397
3.119
14.322
50.954
139.543
270.151
417.570
612.075
659.443
506.500
459.019
470.494
398.850
534.923
1239.829
2147.839
1713.256
735.050
210.167
73.457
67.532
88.363
85.342
71.980
120.717
560.106
5543.000
100982.367
100944.156
100546.898
100268.359
100140.828
17721.543
1049.434
108.437
14.916
2.275
0.118
-0.237
-0.209
0.052
1.773
11.039
62.334
325.325
1341.747
2895.780
3055.950
2664.838
2573.642
1795.053
1963.149
2414.453
1401.578
615.514
615.836
855.488
683.445
328.835
103.470
31.865
14.298
12.145
13.436
21.167
75.762
493.136
6091.485
100429.930
100615.969
100913.820
101174.750
100857.586
23512.918
1293.288
134.306
20.048
3.378
0.377
-0.177
-0.141
0.456
4.510
32.812
257.073
2286.106
17931.264
68704.305
50938.109
13461.516
6223.076
4075.381
6143.785
8567.612
4557.720
1115.400
326.765
242.012
191.126
102.069
38.275
11.915
3.917
2.016
2.844
9.195
45.703
310.309
3230.922
54490.883
102065.406
107559.234
114864.992
109672.258
12312.251
1255.088
170.044
28.041
4.927
0.679
-0.108
-0.069
0.857
7.952
68.105
755.030
12170.477
100072.562
100350.969
101476.969
89135.242
9338.779
4604.268
7799.978
12347.872
6440.474
1334.738
241.136
83.169
49.101
26.852
11.375
3.627
0.689
-0.041
0.534
4.365
24.148
137.998
1004.065
8193.097
60508.250
180584.047
189359.797
118117.727
20041.121
2307.201
283.379
43.435
7.455
1.105
-0.022
-0.036
1.061
9.417
87.562
1105.675
24036.654
100048.445
100211.227
100731.781
101733.250
9279.645
2493.778
3631.390
5469.611
2966.963
725.930
148.295
36.136
14.252
6.675
2.679
0.548
-0.357
-0.589
-0.206
2.019
12.542
70.219
439.892
3504.773
39820.113
107085.156
110322.039
109132.953
62869.992
4873.627
505.494
66.210
10.097
1.529
0.063
-0.043
0.881
7.914
63.618
698.587
11067.065
100022.477
100081.406
100228.789
76723.469
4704.407
928.388
901.386
1102.799
687.243
243.007
65.019
16.948
5.203
1.695
0.248
-0.393
-0.660
-0.718
-0.452
0.928
7.621
45.157
311.178
2947.937
35655.859
122123.273
200349.844
200197.609
95778.508
7723.652
717.367
86.221
12.350
1.863
0.118
-0.266
-0.285
-0.302
-0.314
-0.320
-0.321
-0.320
-0.317
-0.310
-0.301
-0.288
-0.271
-0.252
-0.230
-0.205
-0.182
-0.163
-0.151
-0.136
-0.133
-0.128
-0.130
-0.138
-0.155
-0.174
-0.188
-0.209
-0.202
-0.043
0.790
4.454
18.903
63.713
147.956
207.709
159.336
74.090
24.392
7.108
2.122
0.728
-0.321
-0.342
-0.357
-0.365
-0.368
-0.366
-0.366
-0.371
-0.372
-0.369
-0.355
-0.336
-0.316
-0.287
-0.257
-0.228
-0.210
-0.190
-0.178
-0.167
-0.167
-0.172
-0.180
-0.192
-0.215
-0.241
-0.256
-0.199
0.282
3.110
18.882
106.308
559.429
2095.315
3462.852
2282.996
711.742
140.966
32.536
10.136
4.747
-0.370
-0.389
-0.401
-0.404
-0.400
-0.398
-0.399
-0.407
-0.420
-0.428
-0.424
-0.409
-0.385
-0.353
-0.319
-0.289
-0.259
-0.239
-0.227
-0.214
-0.213
-0.214
-0.223
-0.242
-0.267
-0.294
-0.307
-0.163
0.951
8.346
63.846
559.881
5838.245
49483.672
100053.531
61387.727
7750.676
835.897
135.896
49.869
28.365
-0.401
-0.389
-0.354
-0.311
-0.282
-0.279
-0.304
-0.347
-0.399
-0.438
-0.469
-0.479
-0.462
-0.425
-0.386
-0.352
-0.319
-0.299
-0.277
-0.266
-0.262
-0.267
-0.278
-0.299
-0.326
-0.358
-0.360
-0.124
1.726
15.957
148.806
2098.884
49494.633
100136.422
100453.047
100960.234
77446.438
3645.147
596.924
324.162
225.222
-0.301
-0.104
0.201
0.513
0.653
0.610
0.444
0.210
-0.030
-0.230
-0.389
-0.484
-0.521
-0.502
-0.460
-0.418
-0.389
-0.360
-0.338
-0.325
-0.318
-0.323
-0.337
-0.366
-0.393
-0.426
-0.420
-0.128
2.117
20.590
210.663
3478.529
100137.352
100834.453
104598.078
116174.203
121192.953
15290.465
3553.017
3289.261
2330.246
0.359
1.598
3.503
5.433
6.134
5.485
4.340
3.211
2.064
0.946
0.169
-0.279
-0.497
-0.562
-0.542
-0.500
-0.462
-0.433
-0.409
-0.394
-0.385
-0.386
-0.404
-0.439
-0.473
-0.498
-0.499
-0.211
1.978
17.292
166.972
2330.157
55493.289
104609.633
159619.094
200053.625
195477.078
105109.734
29751.689
45984.074
32724.490
3.447
10.048
23.028
37.471
40.543
33.351
24.362
17.843
11.544
6.413
2.555
0.582
-0.262
-0.545
-0.603
-0.583
-0.541
-0.509
-0.482
-0.462
-0.451
-0.455
-0.478
-0.511
-0.548
-0.569
-0.579
-0.326
1.396
11.850
89.538
764.082
8715.713
84611.734
200205.516
195498.938
110693.414
107309.516
174211.719
103937.695
100308.758
15.574
54.304
149.460
275.130
309.965
210.703
130.414
88.843
57.641
29.038
11.092
3.318
0.463
-0.419
-0.632
-0.654
-0.613
-0.578
-0.554
-0.533
-0.524
-0.525
-0.546
-0.584
-0.621
-0.640
-0.631
-0.362
1.213
9.207
51.865
317.590
2280.976
27161.242
107822.844
105903.312
102808.297
108199.938
200124.891
105000.484
100352.844
58.036
261.097
997.288
2345.968
2698.567
1523.888
685.932
435.238
278.475
119.369
39.000
10.812
2.204
-0.084
-0.612
-0.713
-0.692
-0.657
-0.631
-0.608
-0.599
-0.599
-0.623
-0.662
-0.705
-0.713
-0.647
-0.230
1.974
12.323
68.318
424.569
3178.989
25516.197
159936.031
166089.141
121578.656
106326.367
74354.289
102729.938
85421.055
184.680
1070.535
6103.793
21645.332
26807.701
11646.483
3685.229
2031.610
1106.777
411.150
109.702
26.029
5.143
0.474
-0.562
-0.758
-0.757
-0.723
-0.701
-0.681
-0.673
-0.681
-0.705
-0.741
-0.769
-0.764
-0.616
0.148
3.932
22.565
138.038
1138.399
14008.434
102576.031
119683.227
198856.969
200323.406
72895.773
11671.560
8579.980
5954.995
491.826
3277.653
29957.871
155167.531
168630.422
115832.734
18713.783
6663.895
3309.008
987.413
227.867
43.186
8.094
0.948
-0.517
-0.800
-0.828
-0.792
-0.768
-0.753
-0.752
-0.764
-0.785
-0.817
-0.837
-0.801
-0.528
0.816
7.163
39.823
247.519
2385.690
49764.473
101640.758
103323.891
105909.625
106346.969
101802.375
4802.528
1022.163
551.530
1316.319
8148.083
110927.680
149916.297
155488.375
114913.398
78957.797
11348.651
4626.653
1319.266
277.049
51.553
9.616
1.213
-0.525
-0.857
-0.891
-0.856
-0.824
-0.814
-0.822
-0.843
-0.866
-0.893
-0.896
-0.815
-0.304
1.963
12.077
62.159
355.463
2896.927
51537.805
105182.367
107103.023
106763.195
103513.477
99655.133
3955.673
393.758
97.144
4912.543
16135.209
107915.305
111854.297
111728.750
104862.305
103596.461
9773.804
3119.341
949.331
205.963
41.820
7.828
0.837
-0.612
-0.903
-0.944
-0.919
-0.894
-0.882
-0.891
-0.915
-0.939
-0.962
-0.949
-0.771
0.105
3.867
20.047
90.380
457.513
2608.809
20452.951
112247.109
114602.812
112690.617
105883.867
26834.846
1992.064
226.466
39.194
16587.260
37858.746
87413.680
106139.508
102192.148
101136.906
45655.238
4459.569
1151.806
374.305
104.457
23.708
4.893
0.316
-0.709
-0.935
-0.977
-0.968
-0.952
-0.945
-0.957
-0.985
-1.007
-1.027
-0.982
-0.641
1.018
8.128
38.014
159.113
657.556
2476.905
8878.428
28606.939
79031.539
90200.094
27594.713
4837.662
701.343
114.819
20.700
23308.869
55245.840
39420.949
56076.965
90182.594
40866.664
7233.484
1288.306
365.260
131.295
41.149
11.288
2.229
-0.179
-0.776
-0.928
-0.978
-0.992
-1.002
-1.012
-1.032
-1.059
-1.076
-1.087
-0.991
-0.331
2.800
17.323
87.783
424.002
1827.737
5592.407
10268.515
11325.756
10074.352
7492.130
3426.332
1021.288
240.960
51.461
10.498
11463.865
23383.996
15850.576
7071.300
4999.131
2893.016
1066.058
346.418
134.168
52.136
18.221
5.041
0.852
-0.412
-0.754
-0.859
-0.914
-0.961
-1.000
-1.045
-1.087
-1.125
-1.141
-1.141
-0.950
0.171
5.613
33.672
194.643
1218.403
7384.495
34592.648
71297.391
44157.992
13059.343
3499.567
1118.846
334.778
92.105
22.945
4.995
2679.967
4295.746
3245.001
1396.334
669.664
399.577
246.664
149.258
75.394
30.986
10.591
3.180
0.650
-0.227
-0.536
-0.658
-0.731
-0.789
-0.871
-0.986
-1.093
-1.164
-1.197
-1.159
-0.805
0.971
9.573
56.108
377.346
3225.929
36952.590
128128.922
150024.016
127412.953
87548.102
7340.266
1031.609
207.834
47.997
11.411
2.265
429.254
645.481
510.958
272.617
150.212
115.904
106.312
79.831
47.042
21.723
10.131
5.598
3.109
1.385
0.411
-0.038
-0.212
-0.295
-0.483
-0.736
-0.990
-1.147
-1.199
-1.078
-0.401
2.543
16.250
88.298
590.646
6744.528
104296.016
116645.086
128499.250
115930.906
104518.109
17385.500
1275.448
174.176
32.589
6.727
0.981
73.087
93.671
82.534
55.995
40.861
42.860
45.180
40.559
31.350
27.631
30.192
28.903
20.349
10.795
4.505
1.973
1.176
0.897
0.514
-0.105
-0.657
-0.976
-0.994
-0.651
0.708
6.257
33.668
178.274
1035.499
8113.266
105219.469
107354.438
107408.250
104331.516
101558.070
18141.014
1102.044
134.923
22.032
4.011
0.299
12.756
16.222
15.076
12.805
12.028
15.637
20.981
30.953
62.164
136.525
228.748
241.583
157.283
66.412
23.745
8.873
4.716
3.550
2.445
1.158
0.032
-0.437
-0.260
0.789
3.782
15.185
81.512
526.122
3913.880
23905.656
106576.055
154779.891
114541.984
102706.422
100620.172
6523.069
608.229
80.083
13.436
2.069
-0.110
1.927
2.570
2.665
2.723
4.198
8.625
23.357
83.735
343.404
1204.291
2685.586
3125.907
1598.115
467.962
113.661
30.825
12.749
7.988
5.632
3.031
1.232
0.720
1.649
4.810
11.942
34.724
168.932
1417.580
16340.869
100920.516
105494.898
131100.406
173106.266
52219.863
10396.173
1483.094
212.023
36.095
6.477
0.765
-0.361
-0.134
-0.065
0.037
0.642
3.098
12.942
57.090
317.907
2185.129
14904.977
59720.566
72795.758
23228.939
3707.454
514.350
103.146
31.740
14.925
8.786
4.913
2.882
3.092
6.228
14.966
33.741
78.984
291.231
2296.982
33932.070
101990.586
105984.867
108872.781
105860.758
16470.256
1979.465
356.067
73.211
14.912
2.614
0.024
-0.500
-0.547
-0.577
-0.433
0.501
4.686
23.858
134.590
1056.984
12709.184
100617.602
100828.953
100692.258
100512.953
25813.074
2027.906
312.014
79.764
26.792
12.298
6.914
5.643
7.803
15.597
36.551
85.949
225.483
620.395
2477.243
23170.121
113807.875
176496.219
200278.969
126925.297
12051.031
1176.326
175.706
33.896
6.891
0.933
-0.356
-0.554
-0.597
-0.645
-0.451
0.800
6.637
35.834
222.975
2124.578
38002.590
103676.531
105131.930
103665.023
102547.188
91454.047
5267.178
891.338
205.372
53.478
18.515
10.441
11.182
17.481
31.988
72.274
205.915
759.791
2686.712
6751.711
13786.112
83784.078
200693.000
198735.156
121318.375
9790.744
920.830
126.463
22.517
4.048
0.227
-0.504
-0.558
-0.572
-0.624
-0.422
0.883
7.306
41.483
259.172
2354.810
37139.602
114884.344
123503.742
114292.859
109268.750
91393.703
9896.302
2216.058
488.269
116.294
35.285
20.824
25.774
38.366
59.458
124.964
447.419
2212.898
12801.168
41144.871
44103.230
51740.324
108379.844
106219.008
87448.680
6993.457
627.902
86.763
14.903
2.370
-0.120
-0.554
-0.547
-0.546
-0.608
-0.451
0.715
6.429
36.814
226.655
1680.399
15898.682
125464.992
145095.391
124354.867
117264.477
43618.660
16048.598
4539.265
1160.570
322.037
92.971
51.873
69.058
97.928
130.712
244.832
872.850
4918.588
30772.744
103566.430
102823.562
36335.027
44380.402
50451.996
15088.813
2071.817
272.180
44.630
7.962
1.035
-0.360
-0.579
-0.532
-0.513
-0.585
-0.507
0.294
4.394
25.175
143.897
882.251
5363.965
24184.189
64220.027
59703.715
29000.545
22804.258
19597.061
13434.236
5236.094
1335.470
279.138
143.426
217.232
333.828
457.972
807.385
2908.517
17925.658
85238.609
153220.094
100940.336
24879.686
6468.083
3833.694
1567.687
418.211
83.528
17.541
3.412
0.153
-0.522
-0.582
-0.512
-0.484
-0.563
-0.559
-0.092
2.367
13.859
69.149
325.688
1408.095
4453.700
7691.201
7340.323
9873.186
29952.885
99565.898
105277.438
38231.875
5739.779
789.162
364.473
638.966
1218.552
2721.691
5335.843
15598.455
102861.133
105961.242
115435.336
115216.031
38896.555
5617.680
1532.651
462.696
126.881
31.640
7.285
1.179
-0.304
-0.591
-0.575
-0.494
-0.465
-0.543
-0.586
-0.388
0.769
5.797
26.514
102.477
357.788
915.030
1863.885
4412.956
22335.773
141518.328
200819.422
159922.453
108992.242
13588.458
1513.942
660.368
1457.008
4930.166
24174.717
82333.398
106340.992
118024.555
103773.219
104463.156
113312.188
126282.859
23864.035
5382.653
965.770
164.813
30.352
5.642
0.566
-0.447
-0.592
-0.552
-0.475
-0.445
-0.529
-0.594
-0.550
-0.044
2.078
9.704
35.705
113.913
357.345
1211.512
7057.834
86513.273
154729.578
200313.031
200156.359
140603.125
14481.891
1650.676
782.103
2288.898
17559.844
101101.180
101851.195
130630.969
200197.547
110610.820
107978.070
149380.906
198694.562
102511.875
17991.389
2174.760
281.996
41.766
6.996
0.797
-0.387
-0.563
-0.530
-0.452
-0.423
-0.514
-0.582
-0.586
-0.365
0.570
3.813
14.503
51.407
185.694
927.069
8230.435
102484.289
115100.133
159735.938
180465.922
100631.906
8417.582
1175.048
642.907
2586.902
34232.754
100602.234
100953.734
108931.555
200156.984
118663.117
110109.891
172942.891
123340.867
101755.906
23404.684
2737.631
331.455
51.268
9.154
1.460
-0.184
-0.508
-0.499
-0.418
-0.401
-0.484
-0.539
-0.523
-0.291
0.475
2.531
8.191
25.862
96.979
507.188
4482.057
60219.590
102225.070
105913.047
106966.141
33989.645
3390.488
646.431
400.796
1604.629
19567.701
100223.789
100316.781
101627.508
109727.805
48844.844
49856.262
42178.473
69678.133
45929.062
11116.717
1737.679
312.878
67.708
15.845
3.387
0.321
-0.373
-0.441
-0.390
-0.368
-0.438
-0.456
-0.304
0.318
1.881
5.056
10.849
22.611
55.339
209.791
1258.044
8986.376
40773.438
73303.906
31186.377
5906.043
1041.624
320.172
217.350
646.480
4668.543
33541.582
100082.742
100262.141
26251.553
5305.830
4341.219
8438.237
14683.625
12784.587
5844.075
2274.626
744.066
189.847
45.288
9.707
1.631
-0.070
-0.358
-0.358
-0.335
-0.383
-0.296
0.248
1.921
6.253
15.684
33.151
58.602
92.953
142.109
332.329
1101.468
2963.677
4038.709
2443.096
911.893
381.866
212.092
137.482
196.910
752.191
2891.903
6365.201
5898.607
2443.551
1074.384
2403.831
10017.388
26955.791
36721.348
40177.922
24433.266
6064.021
1065.503
161.585
27.575
4.508
0.495
-0.240
-0.327
-0.305
-0.293
0.035
1.501
6.314
19.898
52.190
124.333
276.700
498.635
571.640
471.744
422.204
511.442
504.769
378.285
287.662
264.136
199.397
114.912
78.888
129.632
312.499
522.955
501.247
327.630
503.518
2571.946
14509.953
58952.125
130606.828
108920.297
101517.383
80610.500
5896.351
528.858
63.260
9.746
1.396
-0.066
-0.293
-0.265
-0.135
0.780
4.968
21.697
82.278
245.495
614.635
1646.293
3790.327
4751.781
2943.796
2151.577
2291.715
1288.594
460.982
221.204
200.497
162.585
90.056
40.954
30.985
43.649
59.167
63.098
85.413
300.149
1755.166
11761.199
114843.969
113650.656
104757.125
101106.781
100330.125
21245.266
1140.939
118.169
16.507
2.445
0.167
-0.239
-0.203
0.163
2.531
15.839
89.917
518.129
2285.875
6021.598
11037.831
26721.395
37476.297
18025.691
19092.340
33006.316
13458.101
2325.185
388.172
139.674
87.306
49.415
21.268
9.979
7.584
9.205
13.048
33.569
151.477
884.920
8498.920
103251.352
103256.898
102886.961
102994.000
102046.438
28532.127
1566.916
157.791
23.867
3.952
0.447
-0.163
-0.127
0.632
5.928
42.910
369.971
4149.996
44795.035
102312.477
119349.125
118321.586
102756.578
62563.117
106912.398
100786.195
100118.523
9215.007
784.702
114.455
42.602
20.928
8.843
3.323
1.414
1.332
3.678
14.654
71.822
417.941
3747.950
66992.992
105853.625
128046.641
165897.844
136841.688
18913.365
1889.249
237.677
36.979
6.140
0.860
-0.081
-0.041
1.153
10.201
88.675
1200.907
26611.611
100276.555
102301.133
117686.906
198627.219
109045.570
69139.977
106386.867
100785.797
100107.883
13391.602
958.434
105.332
21.264
7.669
2.932
0.678
-0.218
-0.262
0.908
6.339
32.310
174.984
1231.894
11319.472
108723.258
200151.109
200217.297
119518.711
82766.695
5726.959
506.816
63.482
9.627
1.381
0.019
-0.004
1.386
11.978
121.704
1782.065
61319.211
100166.586
101032.258
106359.664
123219.219
48945.496
21804.775
64007.582
100433.484
49533.164
5846.379
563.939
67.382
11.061
2.574
0.446
-0.379
-0.688
-0.674
-0.042
2.845
16.684
96.083
718.221
8421.167
103279.227
106457.445
105907.148
103077.844
101078.531
13835.391
892.927
92.277
13.028
1.925
0.099
-0.014
1.153
10.020
87.730
1106.401
26581.217
100064.469
100308.164
101278.367
103140.320
11785.669
3941.117
6507.192
9334.945
4919.129
1112.914
171.612
28.297
4.822
0.634
-0.368
-0.678
-0.773
-0.749
-0.384
1.322
10.332
66.592
536.206
7684.614
100789.898
103351.055
110025.531
111707.102
104060.789
14345.773
959.176
101.418
14.216
2.120
0.137
-0.270
-0.291
-0.305
-0.306
-0.295
-0.279
-0.273
-0.277
-0.286
-0.288
-0.281
-0.264
-0.241
-0.220
-0.194
-0.167
-0.146
-0.135
-0.123
-0.116
-0.119
-0.123
-0.127
-0.138
-0.157
-0.176
-0.200
-0.201
-0.087
0.548
3.143
12.556
38.811
87.674
113.979
94.324
45.209
15.425
4.769
1.385
0.376
-0.321
-0.336
-0.336
-0.310
-0.263
-0.225
-0.215
-0.251
-0.303
-0.335
-0.341
-0.325
-0.302
-0.276
-0.243
-0.211
-0.190
-0.174
-0.161
-0.154
-0.149
-0.154
-0.165
-0.182
-0.202
-0.227
-0.245
-0.213
0.147
2.164
12.536
63.716
273.234
878.188
1402.764
953.479
345.504
84.498
20.479
6.453
2.647
-0.361
-0.362
-0.321
-0.246
-0.139
-0.073
-0.071
-0.154
-0.271
-0.360
-0.395
-0.391
-0.368
-0.337
-0.303
-0.268
-0.242
-0.216
-0.204
-0.192
-0.191
-0.194
-0.207
-0.225
-0.249
-0.279
-0.299
-0.199
0.597
5.555
38.878
273.537
2096.229
11075.963
24058.742
13420.977
2742.392
410.016
80.486
26.341
13.568
-0.369
-0.303
-0.169
0.013
0.162
0.237
0.194
0.007
-0.212
-0.357
-0.436
-0.460
-0.442
-0.406
-0.368
-0.334
-0.299
-0.272
-0.251
-0.240
-0.236
-0.240
-0.252
-0.281
-0.305
-0.339
-0.355
-0.185
1.140
10.601
82.825
880.540
11082.570
100075.500
100223.266
100454.008
16724.730
1538.431
293.063
121.443
72.154
-0.197
0.144
0.653
1.246
1.489
1.394
0.947
0.447
0.015
-0.280
-0.435
-0.497
-0.509
-0.483
-0.439
-0.400
-0.364
-0.330
-0.308
-0.291
-0.284
-0.284
-0.306
-0.338
-0.373
-0.410
-0.423
-0.209
1.406
13.662
116.001
1412.703
24102.701
100398.266
101702.391
104600.680
41977.016
4888.985
1262.053
638.708
424.222
0.746
2.602
5.657
8.612
9.543
7.282
4.564
2.473
1.066
0.232
-0.230
-0.453
-0.538
-0.553
-0.520
-0.477
-0.434
-0.396
-0.366
-0.343
-0.337
-0.345
-0.367
-0.405
-0.451
-0.482
-0.496
-0.305
1.285
11.524
93.640
981.989
13596.295
101711.820
112452.594
154057.219
98293.266
29424.170
6114.107
3563.103
2553.398
4.927
16.068
40.584
66.316
72.096
47.322
24.663
11.473
5.420
2.334
0.696
-0.138
-0.479
-0.589
-0.595
-0.553
-0.504
-0.463
-0.429
-0.408
-0.400
-0.406
-0.432
-0.475
-0.526
-0.550
-0.572
-0.406
0.854
8.420
55.754
382.150
2954.362
19391.402
95839.688
118026.227
103393.461
101273.836
20334.977
12542.462
8528.371
23.410
102.207
333.186
732.257
741.263
402.157
139.273
50.188
21.633
9.628
3.621
0.813
-0.227
-0.576
-0.656
-0.638
-0.577
-0.534
-0.496
-0.473
-0.463
-0.471
-0.499
-0.546
-0.598
-0.622
-0.637
-0.448
0.758
6.725
36.020
194.049
1130.222
8139.419
92348.023
102805.336
101408.469
101321.719
28559.494
15217.387
11251.076
94.995
597.496
3562.252
12376.958
13659.573
4339.359
906.489
202.111
73.439
30.683
11.479
3.108
0.339
-0.479
-0.692
-0.707
-0.653
-0.609
-0.573
-0.544
-0.536
-0.544
-0.576
-0.621
-0.670
-0.695
-0.672
-0.370
1.297
9.201
48.140
272.730
1701.126
10427.107
54896.164
125640.898
109107.445
91319.656
13058.184
5966.193
4242.152
298.214
3091.919
40673.707
101616.297
102357.656
56624.812
4797.478
660.067
203.712
77.977
26.120
7.396
1.278
-0.301
-0.711
-0.772
-0.734
-0.686
-0.651
-0.620
-0.612
-0.621
-0.656
-0.698
-0.732
-0.755
-0.682
-0.162
2.448
15.838
94.897
708.498
6658.616
74070.398
106059.383
118990.562
126202.453
21406.926
3817.274
1378.100
834.000
577.774
8280.182
103416.891
112534.367
121319.070
111721.352
15225.981
1516.713
430.300
149.292
45.747
11.736
2.289
-0.141
-0.733
-0.832
-0.809
-0.765
-0.729
-0.700
-0.694
-0.705
-0.737
-0.776
-0.800
-0.816
-0.662
0.204
4.383
25.636
160.038
1340.588
20037.260
103186.094
110413.070
114102.414
108247.484
36235.816
2731.084
456.364
175.471
733.347
8531.404
111605.508
166032.344
200413.281
154629.234
19598.076
2307.115
579.741
188.038
56.343
14.298
2.863
-0.101
-0.781
-0.900
-0.886
-0.840
-0.806
-0.779
-0.776
-0.789
-0.820
-0.850
-0.860
-0.849
-0.567
0.828
6.814
34.905
197.384
1542.873
21403.932
115183.578
173073.578
200353.375
140741.906
40012.648
2841.219
334.346
65.654
872.425
4616.142
40779.098
200478.766
200649.594
122338.914
16123.372
2203.494
518.470
168.485
49.815
12.673
2.432
-0.219
-0.862
-0.969
-0.956
-0.914
-0.874
-0.851
-0.852
-0.871
-0.899
-0.921
-0.923
-0.847
-0.307
2.022
11.068
47.123
211.174
1232.107
10554.351
114639.117
200697.078
200400.141
200176.969
22979.086
2259.412
272.474
43.471
1323.511
3206.608
11562.038
51626.922
87402.094
40038.301
7506.390
1418.759
371.024
119.882
36.423
9.906
1.807
-0.421
-0.948
-1.035
-1.019
-0.984
-0.942
-0.923
-0.926
-0.951
-0.978
-0.990
-0.972
-0.773
0.275
4.775
21.147
81.943
296.751
1099.518
5194.182
32739.928
127342.188
128850.953
82648.328
10765.695
1358.609
183.636
29.269
1455.577
2592.463
3792.383
8060.177
11429.694
6721.414
2492.534
863.598
323.711
107.191
31.723
8.050
1.272
-0.576
-1.027
-1.095
-1.084
-1.056
-1.021
-1.001
-1.005
-1.029
-1.050
-1.064
-0.999
-0.547
1.578
11.032
50.634
221.320
893.436
2849.749
7273.506
17367.943
34760.238
39482.441
15451.947
3363.735
563.589
95.413
16.758
922.593
1486.704
1431.016
1407.187
1592.627
1611.226
1436.552
975.222
421.052
130.921
32.960
7.944
1.071
-0.629
-1.061
-1.135
-1.128
-1.116
-1.097
-1.083
-1.093
-1.105
-1.122
-1.124
-0.972
-0.081
4.053
24.167
134.142
803.026
5277.710
27957.174
70181.133
73065.625
45402.426
17117.424
4272.945
964.265
205.218
42.687
8.578
336.180
484.204
459.788
385.345
518.691
930.928
1354.689
1065.707
439.596
134.897
33.314
7.774
1.321
-0.448
-0.960
-1.112
-1.137
-1.143
-1.146
-1.152
-1.171
-1.182
-1.190
-1.155
-0.833
0.777
8.487
48.358
313.748
3108.559
45422.641
103253.938
112714.141
142030.797
145370.141
22200.521
3503.600
553.020
103.576
21.620
4.211
92.930
123.711
123.505
135.846
245.077
548.124
795.867
643.771
294.101
95.063
28.890
8.929
3.105
0.790
-0.334
-0.845
-1.026
-1.086
-1.123
-1.168
-1.222
-1.255
-1.248
-1.124
-0.441
2.691
17.587
92.770
622.324
7385.046
101171.180
102583.422
106731.883
115954.930
116633.273
28180.107
2531.863
364.120
62.901
12.154
2.065
21.884
29.384
33.323
46.782
101.302
204.792
293.750
245.002
131.832
61.154
33.127
23.137
14.504
7.408
2.570
0.326
-0.545
-0.842
-0.978
-1.107
-1.215
-1.288
-1.242
-0.935
0.482
7.221
43.501
251.995
1530.196
11803.072
109111.883
108885.531
104617.672
103912.414
103401.375
24687.303
1660.244
210.287
36.564
6.714
0.848
4.655
6.416
8.773
15.123
32.367
61.154
84.655
87.122
82.444
104.051
144.585
145.841
94.948
42.795
15.338
4.379
0.876
-0.184
-0.635
-0.919
-1.129
-1.206
-1.052
-0.388
2.377
16.506
114.109
871.338
8431.371
76072.867
159702.094
200238.984
140858.094
104803.180
100974.383
8483.077
757.521
102.001
18.503
3.339
0.138
0.570
1.061
2.052
4.672
11.156
24.212
45.611
94.026
230.318
613.005
1238.721
1312.180
749.652
249.606
69.535
17.507
4.451
1.139
-0.039
-0.586
-0.906
-0.949
-0.513
0.865
5.782
31.881
233.217
2693.682
54167.531
100860.133
106512.305
140687.453
200251.391
87117.555
13839.087
1762.999
254.165
45.112
8.302
1.229
-0.273
-0.402
-0.273
0.226
2.087
8.655
28.652
88.924
293.226
1180.017
5317.710
15175.141
17929.377
7024.856
1527.228
279.516
55.108
13.232
3.661
0.883
-0.130
-0.535
-0.333
0.736
3.565
12.309
49.893
356.767
4654.149
100160.258
100519.109
101547.227
103286.570
104538.164
47928.793
3211.547
472.646
90.112
18.505
3.563
0.211
-0.476
-0.596
-0.558
-0.089
2.373
12.565
53.941
208.106
869.775
5409.036
43240.309
103981.383
102516.297
66680.172
7743.625
877.004
137.737
31.718
8.535
2.419
0.551
0.193
0.910
3.094
9.079
25.700
81.249
367.199
3314.639
73110.016
101474.125
104474.250
105903.016
103883.695
27214.824
2114.874
292.266
53.665
10.348
1.610
-0.237
-0.550
-0.610
-0.583
-0.016
2.957
17.369
80.930
372.587
2062.125
17654.346
133662.781
159695.281
127914.180
105607.609
20369.090
1803.961
274.346
66.835
18.819
5.569
2.038
1.837
3.486
7.672
19.426
56.508
173.803
542.103
1880.341
13633.413
103380.531
111536.484
114544.602
79878.617
8531.150
1299.949
232.288
41.468
7.352
0.813
-0.410
-0.563
-0.585
-0.569
-0.018
2.952
17.623
91.255
509.114
3873.713
43344.672
200177.031
200162.641
200307.422
125946.383
20582.129
2173.333
468.698
133.816
42.193
13.653
6.106
5.999
9.261
16.613
40.445
126.232
434.869
1313.759
2791.155
4420.245
10799.514
27420.008
26717.254
10394.505
2737.636
696.594
145.130
28.386
4.987
0.328
-0.486
-0.555
-0.560
-0.569
-0.167
2.253
13.811
76.406
506.927
5089.739
69537.500
130663.508
200347.984
200761.734
99304.227
10482.191
2208.179
772.059
312.057
111.622
37.047
16.948
17.325
25.829
43.529
97.457
310.009
1111.814
3159.250
5544.191
5210.262
3753.669
4399.812
4431.124
2265.042
826.263
250.142
64.398
14.408
2.470
-0.084
-0.539
-0.541
-0.531
-0.577
-0.336
1.217
9.010
50.761
351.500
3055.247
34366.453
103998.891
111777.891
115319.242
33931.305
6763.149
3665.206
2478.141
1160.662
375.541
101.933
43.286
47.913
81.172
150.635
331.055
1193.747
5485.865
17757.818
22721.180
11987.345
4466.444
2072.524
1191.002
577.692
227.010
80.217
23.593
5.679
0.753
-0.407
-0.574
-0.528
-0.500
-0.570
-0.483
0.369
4.721
27.078
154.807
1030.157
6666.871
31909.850
59334.012
38567.141
21316.145
21439.387
26121.084
17165.078
5659.705
1284.767
256.531
94.605
126.622
281.359
710.342
1497.874
4956.757
41201.734
101115.859
102893.820
88576.844
24431.068
11714.096
3638.745
743.584
161.966
38.877
9.987
2.037
-0.088
-0.547
-0.580
-0.508
-0.480
-0.555
-0.564
-0.175
1.916
11.707
55.966
259.962
1166.895
4164.208
12242.989
31547.430
71633.180
113409.867
115283.562
116479.492
30092.016
3581.483
518.434
162.194
277.516
1022.409
3803.287
8964.758
17163.760
103104.148
101955.609
111916.391
198955.109
123459.453
101863.766
33728.219
3158.581
365.595
53.666
8.962
1.186
-0.332
-0.580
-0.562
-0.488
-0.461
-0.542
-0.593
-0.453
0.451
4.457
20.000
84.342
356.398
1622.313
7548.924
31623.314
120236.680
110883.891
113839.422
115048.383
106404.672
7848.736
754.923
216.373
514.599
3011.059
17836.316
54807.406
53413.832
112727.195
104930.148
149446.219
200252.703
121333.172
101717.195
100236.914
10523.525
739.835
84.203
12.072
1.493
-0.288
-0.561
-0.543
-0.464
-0.442
-0.522
-0.571
-0.493
0.024
1.963
8.798
35.846
144.216
692.051
3214.218
24406.732
105400.984
104005.805
104808.781
105104.742
102514.008
9553.675
748.536
211.516
637.670
4686.116
33594.367
100412.570
103408.039
53936.324
106793.141
173212.688
160019.422
107441.008
101275.406
100381.906
13681.612
928.226
100.477
14.538
2.144
-0.099
-0.507
-0.515
-0.435
-0.418
-0.484
-0.485
-0.299
0.434
2.492
7.653
21.257
64.708
243.927
1154.225
11351.297
101038.867
100914.477
101063.508
101081.875
100622.367
5216.443
494.912
152.588
470.199
3145.928
19362.596
65932.703
54791.605
18654.182
14719.008
38762.746
108133.898
106722.922
105290.211
91033.383
6916.844
694.576
101.421
19.202
3.698
0.342
-0.390
-0.468
-0.403
-0.383
-0.419
-0.311
0.278
2.134
7.124
17.490
33.985
59.403
119.018
394.895
2463.728
23322.578
100192.078
100202.539
100200.258
13696.350
1442.776
212.866
83.595
219.652
1119.024
4612.868
11450.746
10635.050
4206.917
2688.618
8987.574
51335.129
146568.766
110907.672
27477.393
4484.080
829.596
183.272
40.323
8.333
1.372
-0.135
-0.395
-0.374
-0.338
-0.328
-0.004
1.426
6.239
19.783
52.700
108.155
179.751
240.468
302.018
569.886
2091.583
6435.596
8914.112
5033.680
1413.354
308.427
82.380
42.551
75.975
259.696
782.745
1379.707
1319.953
846.628
1531.304
13182.064
102182.133
104859.750
108524.422
102392.703
15999.643
3565.328
679.899
115.603
21.420
3.666
0.353
-0.285
-0.342
-0.298
-0.195
0.507
3.544
14.337
50.376
152.121
379.610
878.118
1668.975
1842.669
1252.619
867.100
941.984
857.662
524.606
217.234
85.430
39.822
24.181
25.535
54.030
122.922
190.506
200.644
265.546
1467.547
17895.158
101227.445
109899.156
180609.922
200151.250
109692.992
26158.398
2764.504
325.648
47.182
7.554
1.079
-0.125
-0.310
-0.251
-0.017
1.355
7.432
32.410
122.936
419.094
1539.368
6429.796
21541.863
28160.861
13691.538
6987.067
8091.778
4230.137
1010.303
200.451
57.348
27.163
15.376
10.267
12.017
20.637
30.331
43.124
132.749
937.942
9097.242
91624.891
140512.266
200114.609
149212.469
105221.977
100717.383
8295.118
678.944
83.538
13.086
2.120
0.098
-0.257
-0.194
0.258
2.861
16.872
90.650
467.922
1993.856
8073.140
56902.027
101262.547
101344.172
112235.984
116183.469
101377.992
95403.352
9214.457
770.239
92.143
22.376
9.525
4.434
2.965
3.502
5.881
13.657
59.345
342.546
2248.972
13612.103
81974.969
123816.312
109458.570
104384.000
102493.750
11340.919
942.425
127.185
20.605
3.565
0.390
-0.184
-0.127
0.658
5.625
38.735
293.937
2799.761
24948.047
106830.867
161535.656
111446.312
104728.422
195396.844
154052.875
102880.055
100256.539
55068.137
2280.997
164.558
21.293
5.378
1.663
0.392
0.182
0.997
4.812
22.634
112.854
552.168
2922.748
24086.762
108189.883
137655.906
189238.422
114917.352
14639.914
1740.181
235.686
36.058
6.081
0.839
-0.088
-0.057
1.029
9.025
75.367
828.396
14811.417
100816.695
111479.570
200108.469
200320.984
109394.969
200327.297
149057.172
102879.250
100254.492
95270.055
2922.191
183.011
19.569
3.040
0.275
-0.466
-0.618
-0.259
1.481
8.426
38.711
178.762
983.056
7477.595
85362.875
149359.984
133916.422
108538.586
101389.438
6585.087
561.998
65.569
9.820
1.471
0.017
-0.025
1.193
10.334
95.036
1203.730
29462.012
100436.367
104266.422
149063.625
200189.391
110475.281
144947.406
114841.188
101276.383
100145.922
26589.309
1516.720
121.666
13.544
1.568
-0.338
-0.749
-0.824
-0.644
0.176
3.374
17.584
95.046
703.568
9440.632
101888.992
103787.023
104754.703
103333.922
101219.672
17954.240
1017.145
96.435
13.444
1.968
0.095
-0.043
0.969
8.565
73.046
816.411
14737.269
100148.523
100898.727
104990.609
117727.227
30752.197
15261.446
28888.826
55408.859
21807.012
3465.620
389.642
49.623
6.425
0.463
-0.605
-0.803
-0.825
-0.725
-0.296
1.512
10.820
68.881
600.155
9037.176
100896.367
103986.719
110931.477
109992.195
103084.953
16767.574
994.358
102.623
14.254
2.130
0.132
-0.269
-0.275
-0.250
-0.174
-0.053
0.043
0.079
0.002
-0.117
-0.211
-0.251
-0.253
-0.233
-0.212
-0.187
-0.160
-0.141
-0.126
-0.119
-0.113
-0.112
-0.116
-0.121
-0.130
-0.150
-0.175
-0.195
-0.210
-0.157
0.185
1.520
5.603
15.877
30.564
41.564
32.906
18.584
7.373
2.369
0.606
0.052
-0.304
-0.273
-0.165
0.062
0.383
0.661
0.737
0.502
0.135
-0.144
-0.270
-0.306
-0.292
-0.266
-0.238
-0.208
-0.183
-0.165
-0.149
-0.146
-0.143
-0.144
-0.153
-0.168
-0.195
-0.216
-0.242
-0.237
-0.053
0.994
5.578
23.978
87.739
207.855
315.913
225.267
103.760
32.492
9.382
2.993
1.075
-0.294
-0.185
0.086
0.599
1.324
1.899
2.019
1.394
0.627
0.041
-0.263
-0.354
-0.354
-0.324
-0.294
-0.256
-0.230
-0.207
-0.190
-0.181
-0.180
-0.182
-0.193
-0.217
-0.241
-0.271
-0.296
-0.256
0.173
2.560
15.871
82.473
419.173
1404.013
2284.915
1535.155
506.867
126.094
31.906
11.043
5.028
-0.198
0.093
0.642
1.540
2.654
3.538
3.585
2.474
1.117
0.229
-0.235
-0.402
-0.423
-0.397
-0.358
-0.321
-0.283
-0.255
-0.235
-0.219
-0.213
-0.224
-0.237
-0.263
-0.295
-0.327
-0.359
-0.277
0.402
4.671
30.808
208.979
1406.606
6406.878
13442.753
7777.333
1932.837
384.873
100.578
38.997
20.297
0.154
0.894
2.125
3.837
5.226
5.836
5.193
3.397
1.523
0.312
-0.248
-0.447
-0.488
-0.468
-0.423
-0.385
-0.345
-0.305
-0.279
-0.263
-0.256
-0.266
-0.287
-0.320
-0.359
-0.396
-0.425
-0.322
0.564
6.057
42.548
299.073
2301.761
13489.126
29775.977
17037.125
3880.180
999.495
319.647
138.833
76.099
1.402
4.055
8.909
13.704
15.402
13.240
8.984
5.012
2.139
0.539
-0.212
-0.478
-0.544
-0.535
-0.501
-0.461
-0.407
-0.366
-0.333
-0.312
-0.304
-0.314
-0.340
-0.381
-0.431
-0.464
-0.497
-0.408
0.429
5.476
35.585
237.915
1592.409
8044.614
16421.773
13788.601
7798.981
3453.647
1023.211
418.170
241.974
6.595
21.304
54.326
95.148
103.234
66.523
31.099
12.392
4.661
1.470
0.105
-0.408
-0.571
-0.595
-0.582
-0.535
-0.478
-0.430
-0.391
-0.369
-0.361
-0.373
-0.401
-0.446
-0.504
-0.537
-0.571
-0.497
0.224
4.123
23.167
123.927
638.009
2516.257
7581.201
18166.547
21767.061
9868.639
2448.802
874.855
506.540
30.966
143.935
531.171
1214.959
1319.057
628.583
190.633
48.509
14.443
4.733
1.231
-0.077
-0.513
-0.632
-0.653
-0.609
-0.547
-0.494
-0.455
-0.430
-0.420
-0.434
-0.464
-0.517
-0.574
-0.611
-0.636
-0.546
0.217
3.762
18.583
84.921
363.714
1558.446
6733.831
23974.148
30984.689
12729.946
3060.231
1015.729
586.557
127.479
1040.211
7686.012
32655.764
36223.371
10186.913
1373.426
204.191
45.884
13.230
4.041
0.783
-0.327
-0.649
-0.718
-0.684
-0.623
-0.569
-0.525
-0.494
-0.484
-0.500
-0.533
-0.588
-0.645
-0.684
-0.683
-0.503
0.590
5.448
27.335
128.475
614.222
2407.996
7400.166
15167.668
15913.480
7176.746
1858.983
655.348
351.365
435.047
6437.834
100175.672
100395.641
100580.250
100540.812
9524.040
721.201
119.315
30.857
9.280
2.156
0.010
-0.631
-0.766
-0.759
-0.703
-0.649
-0.599
-0.564
-0.558
-0.570
-0.611
-0.665
-0.714
-0.748
-0.726
-0.379
1.413
9.969
54.118
303.924
1842.660
10383.075
34827.898
40228.660
16863.939
4600.236
1158.948
337.340
147.141
856.060
19863.283
100608.188
101592.172
102744.242
102496.891
33990.352
1726.604
257.634
59.436
16.464
3.982
0.403
-0.585
-0.813
-0.829
-0.784
-0.727
-0.679
-0.646
-0.639
-0.652
-0.690
-0.741
-0.777
-0.805
-0.740
-0.150
2.674
16.525
94.791
638.300
5100.478
40347.605
166101.719
199179.312
78154.000
11028.490
1607.117
288.438
72.096
784.715
16539.758
101400.672
104562.852
108631.844
108999.625
31216.346
2486.676
430.343
95.696
23.898
5.777
0.761
-0.564
-0.870
-0.901
-0.866
-0.813
-0.763
-0.726
-0.719
-0.733
-0.774
-0.815
-0.836
-0.858
-0.703
0.231
4.408
23.961
140.968
1030.851
10329.568
127943.141
200234.734
200372.844
140913.797
42118.488
3211.640
355.675
59.082
446.561
4929.992
78187.062
106775.852
114444.250
116480.461
14617.387
2829.881
567.650
126.080
31.099
7.193
1.057
-0.547
-0.928
-0.973
-0.937
-0.889
-0.843
-0.806
-0.802
-0.817
-0.853
-0.884
-0.901
-0.882
-0.554
1.015
7.386
34.692
180.231
1287.229
16774.473
110344.766
134267.828
137328.297
112752.492
100959.266
4645.954
406.288
55.046
258.666
1081.935
5480.619
19201.156
25928.568
17813.568
8412.721
2632.317
726.722
182.150
43.986
9.932
1.553
-0.498
-0.977
-1.036
-1.004
-0.968
-0.922
-0.889
-0.886
-0.901
-0.931
-0.952
-0.957
-0.852
-0.142
2.920
14.832
63.726
288.325
1636.861
13973.293
109374.828
112512.531
108310.422
103080.883
60399.383
3526.796
326.469
42.991
182.648
407.845
994.434
2409.441
4632.710
6847.677
7349.459
4423.014
1575.122
353.745
75.270
14.893
2.507
-0.395
-1.005
-1.097
-1.075
-1.041
-1.003
-0.972
-0.970
-0.987
-1.011
-1.031
-1.004
-0.713
0.788
7.171
34.974
160.360
787.804
4441.554
27790.873
134939.422
201032.141
137477.844
104956.266
13118.460
1300.414
168.690
25.979
115.468
202.277
352.860
851.591
2878.178
9638.991
18213.592
12671.037
3702.158
700.669
121.068
21.749
3.558
-0.171
-0.999
-1.145
-1.136
-1.114
-1.089
-1.066
-1.065
-1.079
-1.096
-1.107
-0.999
-0.340
2.635
16.813
90.634
514.143
3332.662
20481.766
123932.578
119428.070
114849.062
115676.336
23227.773
3019.066
456.528
72.505
13.374
55.601
88.574
160.930
541.840
2809.945
12586.080
25459.480
17722.910
4624.497
790.846
134.641
24.574
4.442
0.130
-0.896
-1.158
-1.193
-1.184
-1.173
-1.165
-1.166
-1.169
-1.179
-1.154
-0.891
0.455
6.339
36.229
214.890
1742.281
18686.279
111627.859
200312.594
200505.734
141259.859
104285.242
20226.527
1743.231
217.904
37.154
6.704
21.104
35.992
79.433
317.370
1500.238
5881.092
11436.139
8155.018
2487.590
531.523
99.232
22.324
5.542
1.123
-0.427
-1.026
-1.200
-1.246
-1.254
-1.257
-1.264
-1.267
-1.262
-1.151
-0.549
2.286
14.661
77.471
450.760
4040.495
66909.867
105574.273
154437.672
200240.547
200163.828
89316.492
8878.952
938.413
124.207
20.832
3.398
6.617
12.520
33.859
128.596
491.958
1479.306
2483.035
1850.197
749.327
221.769
67.213
26.553
12.337
5.124
1.375
-0.348
-1.015
-1.236
-1.303
-1.327
-1.348
-1.364
-1.320
-1.039
0.265
6.668
39.466
222.994
1272.985
7888.528
81748.547
108816.609
109633.602
121787.430
125504.391
19283.146
2524.049
369.773
60.632
10.479
1.513
1.617
4.046
11.830
40.599
118.373
280.230
419.902
367.364
222.821
130.480
99.349
78.850
48.119
23.289
8.047
1.917
-0.326
-1.050
-1.282
-1.375
-1.419
-1.429
-1.317
-0.793
1.703
15.370
105.276
860.219
8334.414
74533.586
121221.273
200312.016
137660.094
105703.000
51318.953
5274.346
717.547
129.577
25.471
4.725
0.429
-0.026
0.837
3.558
11.959
32.944
76.872
147.049
223.217
280.156
350.133
456.695
431.396
251.118
101.412
33.004
8.695
1.509
-0.562
-1.157
-1.369
-1.444
-1.421
-1.196
-0.316
3.729
28.597
227.501
2681.393
49113.414
100536.453
103512.156
116571.672
137472.141
43112.027
7428.274
1242.904
224.107
45.490
9.776
1.675
-0.193
-0.494
-0.191
1.209
6.325
26.249
105.419
362.161
803.007
1284.502
1927.290
2989.133
2852.153
1410.530
443.798
111.697
25.209
5.492
0.505
-0.874
-1.287
-1.401
-1.317
-0.891
0.526
6.124
38.691
316.544
4267.843
100076.641
100277.961
101093.961
103864.156
107396.312
46185.098
3688.019
568.416
107.672
21.459
4.221
0.347
-0.460
-0.600
-0.416
0.901
7.873
43.374
243.249
1132.325
3258.994
6052.112
13686.477
25204.926
20526.857
7708.805
1640.037
301.114
58.616
13.290
2.581
-0.254
-1.072
-1.225
-1.002
-0.180
2.158
9.757
42.986
282.611
3162.165
65914.469
100452.586
102333.648
112657.383
136504.688
47391.684
6359.222
768.929
105.516
17.011
2.553
-0.084
-0.545
-0.598
-0.429
1.001
9.679
59.204
354.515
1930.360
7415.923
30555.006
111911.695
137304.047
140577.203
32530.947
4226.990
612.365
109.404
25.573
6.630
1.152
-0.463
-0.706
-0.225
1.304
5.645
18.145
56.146
201.753
1248.393
11662.946
100700.062
103614.031
124730.422
142432.328
54994.668
8236.566
955.790
113.080
15.708
1.881
-0.257
-0.560
-0.578
-0.434
0.897
8.634
53.211
323.843
1821.834
12241.703
105362.969
111188.516
133972.984
140738.922
113827.633
8523.544
953.555
173.281
48.742
15.511
4.651
1.163
0.628
1.740
4.970
13.861
39.658
103.240
247.010
583.434
1914.304
7644.102
18537.717
25339.725
34385.570
20718.979
4281.534
592.081
78.407
11.480
1.251
-0.365
-0.544
-0.562
-0.480
0.459
5.747
33.160
190.839
1247.295
14655.455
101812.539
104421.859
110682.906
113204.305
106947.109
11816.194
1283.811
324.554
116.450
42.855
14.299
5.307
4.246
7.165
15.144
37.715
105.164
285.423
608.994
890.446
1072.158
1379.970
2051.560
3263.250
4754.078
3394.198
1081.156
207.186
37.083
5.820
0.463
-0.463
-0.537
-0.540
-0.532
-0.017
2.888
17.368
99.188
702.184
8388.022
100629.758
102261.781
109267.062
123119.234
124523.164
14584.776
3157.718
1190.395
437.178
143.430
40.635
14.785
12.976
23.387
47.579
112.715
343.806
1171.504
2672.712
3589.915
3162.218
2787.988
2019.970
1187.358
782.882
492.986
198.035
56.798
12.546
2.111
-0.144
-0.533
-0.532
-0.516
-0.558
-0.349
1.047
8.031
44.553
286.344
2410.472
23814.070
105584.844
154412.750
200917.031
119813.695
68519.641
24207.182
10789.101
2689.856
535.670
110.818
32.776
31.956
69.425
156.534
357.093
1061.052
4525.377
14373.916
19918.986
21800.564
36125.238
24021.393
6663.136
1175.898
230.810
62.254
17.038
4.019
0.370
-0.463
-0.571
-0.516
-0.491
-0.562
-0.518
0.111
3.293
17.971
95.388
537.134
3044.713
18379.244
110867.516
109797.078
138664.156
200740.594
113294.406
101943.375
21759.750
2046.328
260.631
60.964
68.825
195.966
534.142
1073.401
2411.886
11166.835
42903.453
75420.758
119317.609
104639.930
101110.031
89219.461
6426.698
579.528
73.186
12.141
1.949
-0.158
-0.560
-0.570
-0.496
-0.472
-0.551
-0.576
-0.309
1.156
7.181
34.483
168.560
1022.405
8745.907
99990.016
112983.422
200347.891
200451.391
109592.250
101674.453
100617.359
6051.255
486.264
87.351
113.546
418.929
1414.460
2903.702
4000.536
11170.041
42750.270
145265.656
117364.430
103951.383
100984.508
100274.586
23211.451
1205.110
113.481
15.179
2.005
-0.204
-0.559
-0.547
-0.470
-0.454
-0.526
-0.532
-0.317
0.704
4.191
17.250
73.679
405.323
2830.382
18718.639
83545.148
165905.453
119543.984
103280.969
100799.977
100330.078
8250.899
563.199
94.081
141.089
569.030
2004.219
4386.723
4709.093
5800.607
17953.816
113010.398
106406.352
102755.609
101399.820
100603.477
30678.520
1519.506
133.476
18.287
2.514
-0.071
-0.516
-0.523
-0.446
-0.428
-0.459
-0.362
0.155
2.034
7.016
19.340
50.626
156.074
667.388
2849.152
14644.285
105035.039
102212.875
100687.742
100262.539
98616.258
4647.436
397.237
74.051
108.956
432.829
1485.543
2935.527
2934.748
2308.978
5689.028
69483.891
108713.594
119778.438
116336.352
105476.289
13507.037
1030.784
124.340
20.642
3.516
0.226
-0.430
-0.489
-0.418
-0.386
-0.355
-0.001
1.491
7.000
23.552
59.460
120.657
178.220
266.414
603.391
2806.874
21626.111
100311.398
100145.734
98568.062
12471.337
1291.373
166.495
40.078
60.993
200.908
598.024
1050.250
1048.292
860.885
2339.221
19872.869
166021.641
200186.234
200237.297
103790.812
9052.620
1025.987
163.853
31.000
6.344
0.945
-0.252
-0.429
-0.385
-0.325
-0.193
0.637
4.345
19.736
75.545
238.311
532.600
763.500
708.207
560.184
709.390
2025.121
5966.367
8197.980
4628.789
1288.731
279.247
54.799
18.434
24.470
64.907
156.408
247.517
284.649
422.755
3160.518
60571.113
103501.531
106818.930
106351.914
103992.719
27574.416
2275.020
362.370
65.917
13.367
2.364
0.068
-0.344
-0.357
-0.270
0.003
1.588
8.890
42.075
190.252
745.235
2112.371
3513.152
4274.819
3986.656
2195.525
1137.692
1020.912
866.137
503.942
192.439
59.855
18.606
7.657
8.204
17.236
35.009
56.362
83.672
316.369
3692.856
89111.383
100605.055
102374.789
108488.547
117848.945
50428.305
5784.884
894.124
145.854
25.944
4.630
0.574
-0.221
-0.327
-0.213
0.223
2.562
14.059
70.086
344.951
1564.064
5708.862
18371.104
63305.570
90298.000
32154.250
10890.023
10766.513
5033.891
1163.972
207.773
39.974
10.082
3.569
2.454
3.957
7.482
13.716
34.926
197.926
1997.380
33595.070
100717.430
105456.742
133577.422
189072.953
75917.992
13667.978
1879.975
264.407
45.074
8.366
1.341
-0.053
-0.286
-0.166
0.430
3.610
19.581
99.956
513.909
2443.204
14415.897
106615.406
103783.820
102411.547
116452.086
140507.688
102486.562
100248.102
12192.140
885.405
91.334
12.741
2.353
0.498
0.406
1.306
3.975
15.798
90.200
652.035
5508.228
45318.297
106459.047
144919.953
128907.688
85181.523
17821.115
2551.698
411.425
71.908
14.119
2.567
0.221
-0.221
-0.127
0.623
4.914
28.235
174.193
1046.391
6145.206
39564.688
110864.016
104104.969
105045.594
200198.812
200042.938
105857.039
100399.617
85216.500
2687.905
181.913
18.412
2.180
-0.162
-0.507
-0.144
1.275
6.590
31.271
160.759
815.126
3228.027
9727.628
25776.125
57317.465
58932.660
25403.303
5801.525
935.062
150.711
26.818
4.829
0.621
-0.136
-0.095
0.767
6.106
43.097
325.078
3103.563
28142.422
128244.414
176866.281
112892.242
107209.406
200186.359
200032.047
105853.422
100397.547
100040.586
3769.557
207.221
19.888
1.823
-0.449
-0.761
-0.540
0.271
2.625
11.117
43.160
168.187
655.462
3304.900
26845.342
107005.820
106765.992
103655.180
37919.551
3362.622
376.256
50.031
8.085
1.159
-0.034
-0.081
0.796
6.704
47.371
433.948
4981.332
55763.152
108942.719
200140.703
124309.008
104655.984
161489.922
136812.500
102291.945
100223.188
40089.863
1780.701
137.995
14.515
1.183
-0.599
-0.828
-0.680
-0.218
0.900
4.081
16.523
73.899
454.017
4629.117
82147.117
109946.383
133195.406
129719.445
107090.938
8458.227
674.226
78.014
11.457
1.654
0.058
-0.093
0.596
5.084
35.916
299.767
2719.131
24248.062
96837.820
79766.984
61266.066
74480.266
31309.607
44323.199
85765.484
29487.410
4116.500
449.785
52.496
6.991
0.356
-0.681
-0.804
-0.712
-0.479
0.062
1.777
9.375
52.887
405.539
4647.640
84924.133
161427.547
200150.453
200119.125
140127.688
10420.592
813.838
90.664
12.994
1.855
0.101
-0.246
-0.186
0.001
0.394
1.018
1.653
1.723
1.317
0.646
0.108
-0.137
-0.222
-0.228
-0.207
-0.188
-0.164
-0.140
-0.123
-0.115
-0.112
-0.112
-0.111
-0.115
-0.127
-0.148
-0.167
-0.191
-0.217
-0.210
-0.078
0.406
1.817
4.712
8.930
11.332
9.666
5.609
2.372
0.754
0.075
-0.152
-0.199
0.017
0.578
1.729
3.644
5.545
6.068
4.472
2.291
0.768
0.019
-0.227
-0.279
-0.265
-0.234
-0.203
-0.181
-0.159
-0.147
-0.145
-0.142
-0.146
-0.149
-0.165
-0.187
-0.215
-0.241
-0.259
-0.197
0.206
1.788
7.035
20.157
41.630
53.700
45.248
24.292
9.454
3.257
1.009
0.216
0.020
0.556
1.880
4.734
9.721
14.395
15.645
11.485
5.643
1.874
0.337
-0.210
-0.325
-0.322
-0.288
-0.255
-0.223
-0.202
-0.186
-0.175
-0.171
-0.177
-0.188
-0.209
-0.237
-0.265
-0.298
-0.303
-0.143
0.745
4.672
20.208
68.520
159.998
226.146
176.130
85.022
30.921
10.447
3.775
1.468
0.566
1.718
4.333
9.466
18.439
27.559
29.288
19.997
9.734
3.321
0.647
-0.178
-0.378
-0.388
-0.352
-0.314
-0.276
-0.247
-0.225
-0.207
-0.204
-0.210
-0.230
-0.253
-0.288
-0.324
-0.359
-0.351
-0.081
1.411
8.970
42.076
160.976
457.415
718.521
514.361
229.643
78.370
27.554
11.248
5.314
1.642
3.989
8.668
16.908
27.833
37.055
36.966
24.260
11.647
3.931
0.776
-0.196
-0.436
-0.452
-0.418
-0.378
-0.337
-0.296
-0.267
-0.247
-0.239
-0.249
-0.273
-0.311
-0.350
-0.388
-0.428
-0.414
-0.073
1.880
11.664
55.296
231.432
678.530
1097.754
890.103
428.833
175.626
72.121
30.856
15.125
3.770
9.122
18.672
31.900
42.848
45.509
38.072
23.015
10.529
3.491
0.656
-0.280
-0.505
-0.523
-0.490
-0.453
-0.400
-0.353
-0.312
-0.290
-0.283
-0.297
-0.323
-0.366
-0.419
-0.462
-0.500
-0.487
-0.134
1.704
10.206
49.987
191.669
561.683
981.992
980.191
734.516
393.770
168.904
69.625
35.422
8.984
25.774
62.503
108.921
119.680
92.417
52.467
25.065
10.504
3.453
0.621
-0.315
-0.570
-0.593
-0.562
-0.525
-0.465
-0.412
-0.371
-0.345
-0.341
-0.353
-0.381
-0.430
-0.493
-0.536
-0.567
-0.559
-0.235
1.391
8.203
34.388
121.608
338.680
761.769
1283.029
1323.580
798.881
308.014
123.591
60.605
28.706
124.641
441.517
989.122
1081.776
542.774
183.733
56.943
18.374
5.682
1.270
-0.173
-0.579
-0.648
-0.632
-0.594
-0.536
-0.474
-0.433
-0.407
-0.401
-0.409
-0.443
-0.495
-0.557
-0.606
-0.635
-0.602
-0.211
1.543
8.214
31.818
106.931
311.880
815.826
1519.530
1790.756
1048.780
428.942
159.055
69.286
112.635
829.628
5381.185
21846.570
24193.594
7173.287
1172.688
216.678
51.715
13.797
3.412
0.358
-0.496
-0.686
-0.717
-0.668
-0.607
-0.548
-0.498
-0.465
-0.455
-0.470
-0.510
-0.565
-0.633
-0.676
-0.690
-0.591
0.050
2.903
14.603
58.088
213.365
655.685
1482.240
2420.864
2638.853
1626.791
623.259
186.045
65.853
348.803
4518.559
76391.094
100422.391
100989.328
101275.602
7273.929
866.215
159.332
36.146
8.534
1.504
-0.281
-0.702
-0.774
-0.738
-0.686
-0.623
-0.567
-0.534
-0.524
-0.540
-0.579
-0.641
-0.703
-0.742
-0.741
-0.517
0.657
6.059
31.433
152.940
730.166
3092.215
8722.246
12510.923
10301.073
5122.087
1417.313
296.129
65.892
672.695
13472.030
100507.078
102283.727
108345.953
112625.148
29347.580
3128.901
496.860
86.957
17.480
3.399
0.088
-0.681
-0.832
-0.811
-0.762
-0.702
-0.647
-0.612
-0.600
-0.619
-0.658
-0.716
-0.767
-0.798
-0.775
-0.372
1.673
11.550
65.866
414.556
3189.636
27511.734
106061.250
110370.500
92990.570
17295.568
2967.175
463.706
76.675
644.040
11279.375
101422.398
110788.117
159997.875
200343.812
77668.906
10613.258
1308.115
184.495
32.493
6.176
0.597
-0.628
-0.878
-0.879
-0.842
-0.785
-0.727
-0.689
-0.682
-0.697
-0.738
-0.792
-0.824
-0.852
-0.767
-0.076
3.206
19.548
117.468
972.341
14147.553
102226.289
105821.695
108676.516
108907.758
85499.055
5265.900
560.534
81.248
329.359
3479.338
46805.613
123540.672
200583.438
168990.062
105131.516
21950.410
2229.433
304.202
52.393
10.333
1.439
-0.488
-0.908
-0.947
-0.915
-0.862
-0.810
-0.774
-0.762
-0.779
-0.817
-0.860
-0.889
-0.896
-0.674
0.536
5.849
31.757
190.066
1640.800
31439.309
102398.648
103863.344
103955.398
102960.961
101550.992
8001.792
569.136
72.482
133.874
794.157
5169.486
28169.801
112214.586
106876.773
106207.031
20229.010
3099.884
533.644
94.648
18.422
3.036
-0.204
-0.904
-1.008
-0.986
-0.944
-0.895
-0.861
-0.847
-0.864
-0.898
-0.929
-0.951
-0.899
-0.423
1.883
12.017
60.348
346.782
2549.837
28789.727
125736.422
128447.648
111252.953
102583.250
100646.617
5574.144
444.642
54.258
62.716
248.303
1200.926
6290.968
28803.930
68642.758
93959.008
49161.855
10366.747
1485.057
208.590
34.139
5.632
0.236
-0.860
-1.062
-1.060
-1.022
-0.981
-0.950
-0.939
-0.954
-0.981
-1.009
-1.014
-0.829
0.182
4.813
26.290
140.371
923.122
8940.398
105891.523
173137.219
200323.562
200220.500
114938.867
26603.498
1990.462
226.445
32.286
32.791
104.700
446.604
2562.161
20419.154
103995.898
102521.594
100874.812
40682.148
3689.094
391.906
54.446
8.893
0.892
-0.755
-1.093
-1.132
-1.098
-1.072
-1.052
-1.044
-1.053
-1.074
-1.090
-1.039
-0.589
1.443
10.504
54.832
320.951
2462.292
35933.906
104842.359
108530.461
120447.016
128093.219
78296.852
5562.867
670.304
98.197
16.739
17.043
54.962
275.391
2136.742
25677.152
100429.070
100355.297
100204.742
59706.992
4653.424
452.145
64.403
11.108
1.666
-0.528
-1.073
-1.189
-1.177
-1.168
-1.159
-1.154
-1.162
-1.172
-1.158
-0.974
-0.039
3.844
21.282
110.697
678.923
5127.530
56695.914
133667.938
123646.930
106968.258
102333.898
89910.680
3957.493
354.936
49.239
8.555
8.155
29.931
160.951
1215.397
11461.941
89006.547
100103.844
100119.352
23246.617
2549.102
329.480
59.945
13.713
3.254
0.071
-0.927
-1.208
-1.263
-1.269
-1.266
-1.269
-1.271
-1.265
-1.177
-0.736
1.269
9.782
47.116
216.445
1259.721
9529.282
76044.062
200197.109
198625.109
117786.953
102093.656
30815.723
1904.561
194.978
27.683
4.530
3.329
14.086
71.470
404.797
2304.691
10506.338
23203.039
14907.872
4367.866
830.636
191.513
59.864
21.743
7.366
1.635
-0.429
-1.117
-1.322
-1.366
-1.376
-1.384
-1.385
-1.342
-1.141
-0.191
4.234
26.244
134.067
621.197
2781.261
12577.238
71553.750
124348.867
198855.359
117757.969
35636.137
4861.808
596.034
84.336
13.481
2.094
0.953
5.240
23.330
104.801
408.355
1135.554
1911.773
1515.173
785.742
356.346
190.777
102.210
48.274
19.335
5.994
0.949
-0.742
-1.289
-1.441
-1.476
-1.495
-1.484
-1.400
-1.014
0.813
10.221
65.836
439.101
3197.178
18246.803
57793.578
60309.559
57804.383
36595.043
11797.824
3288.400
759.552
157.826
29.830
5.509
0.620
-0.104
1.431
7.355
26.928
85.695
227.059
494.457
846.922
926.001
666.029
445.585
274.539
135.119
54.257
17.307
4.303
0.165
-1.090
-1.460
-1.549
-1.569
-1.552
-1.411
-0.786
2.128
19.021
131.439
1196.911
13620.461
100272.586
101265.883
104477.398
88401.070
12502.925
2982.260
754.828
189.759
45.647
10.396
1.859
-0.135
-0.478
0.160
2.977
14.935
74.366
421.802
2165.238
6566.431
8127.797
3712.249
1905.744
1084.717
503.350
172.614
48.540
12.107
2.162
-0.632
-1.385
-1.580
-1.611
-1.575
-1.349
-0.459
3.339
25.424
181.301
1853.141
27873.949
100400.789
102703.695
118323.711
161940.172
48043.430
8147.730
949.173
140.380
24.774
4.656
0.435
-0.449
-0.572
-0.138
2.571
20.386
153.677
1316.379
12269.759
61864.254
79167.664
28096.254
17950.412
9415.064
2753.655
618.278
129.793
28.140
5.844
0.369
-1.126
-1.534
-1.602
-1.518
-1.146
0.118
4.752
26.616
164.372
1424.364
17848.434
101047.742
112461.242
200271.719
200192.422
107592.062
50194.855
2780.474
240.817
26.915
3.558
0.034
-0.541
-0.570
-0.168
2.934
24.870
213.782
2314.522
26877.152
102745.555
130787.016
145420.312
105572.133
102403.516
22261.457
2344.484
313.022
57.822
12.582
2.333
-0.468
-1.291
-1.453
-1.262
-0.570
1.565
7.944
29.727
122.307
691.242
4673.791
29678.541
113859.883
173336.906
116446.656
102387.094
100318.008
4527.831
301.639
30.335
3.346
-0.076
-0.544
-0.554
-0.210
2.574
21.193
178.519
1584.037
16895.498
105778.156
200267.859
124913.281
104408.094
102482.773
101385.398
7443.080
664.649
111.749
26.473
7.065
1.242
-0.613
-0.971
-0.531
1.001
5.296
17.337
49.660
140.989
445.680
1526.072
5055.568
18557.838
106335.680
102329.008
100593.734
40185.652
2492.348
211.438
23.137
2.548
-0.190
-0.531
-0.546
-0.321
1.452
12.460
83.421
605.905
4078.538
28780.146
112413.625
105065.469
103670.648
106010.578
105524.688
13939.677
1393.027
250.638
68.501
20.648
5.939
1.158
0.282
1.413
5.022
15.067
43.887
125.504
336.106
843.414
1731.871
2959.341
5140.579
15464.300
40877.273
26800.584
5394.882
660.576
84.457
11.317
1.192
-0.355
-0.532
-0.539
-0.464
0.437
5.526
33.157
175.905
1108.612
10646.294
101534.656
104592.305
130912.281
200374.578
200385.031
37876.211
4946.070
920.960
243.731
71.290
18.903
5.193
3.151
6.150
15.012
39.426
115.903
356.329
1119.103
3256.104
6412.532
6617.279
4163.864
2730.830
2501.483
1667.423
557.312
129.623
25.496
4.148
0.177
-0.491
-0.532
-0.524
-0.537
-0.190
1.895
11.974
59.539
346.424
2714.213
29294.156
121271.297
200197.547
200454.875
122697.328
106150.789
29260.629
4915.527
1219.194
263.323
54.128
13.308
8.689
17.162
38.335
91.956
253.983
897.684
3284.236
12319.104
32411.086
39859.840
23124.492
6323.847
1256.982
328.861
100.852
29.585
6.970
0.995
-0.346
-0.560
-0.519
-0.500
-0.563
-0.469
0.378
4.396
22.148
113.659
662.551
4807.312
57268.695
113886.422
109100.875
113494.750
160060.844
158246.031
43020.664
7160.446
946.910
136.231
27.043
17.809
38.428
90.182
179.201
447.224
1489.695
6290.306
33409.348
138050.375
128267.406
107686.383
60977.293
4839.912
514.481
75.832
14.337
2.664
0.011
-0.532
-0.568
-0.494
-0.479
-0.556
-0.551
-0.156
1.743
10.024
46.371
263.401
2139.929
34199.316
101339.656
104995.570
159984.703
200180.547
136901.969
102061.367
30723.996
2338.595
253.112
40.934
27.665
66.453
164.522
302.924
545.268
1560.600
7890.090
108844.641
118875.258
115282.977
104815.875
100934.031
16348.425
1067.730
105.275
14.742
2.028
-0.205
-0.566
-0.547
-0.473
-0.459
-0.514
-0.471
-0.054
1.666
7.376
28.933
131.573
879.930
8382.797
99289.227
106158.398
198702.406
198609.172
108916.148
100890.836
49153.750
3136.876
298.714
44.525
32.128
80.679
200.033
364.101
518.841
1146.010
6989.117
103224.453
105180.156
104835.984
102516.680
100898.852
21380.039
1243.490
121.487
16.848
2.339
-0.138
-0.537
-0.524
-0.453
-0.426
-0.418
-0.174
0.976
4.780
16.194
46.466
113.541
337.621
1481.060
6897.393
21217.166
58246.055
106417.844
101313.789
100251.875
23187.363
1986.271
216.130
35.137
26.596
66.659
162.754
270.040
344.423
628.775
3450.756
47024.301
110404.234
125987.062
121434.898
107003.953
10841.398
924.660
111.586
18.065
2.905
0.033
-0.475
-0.501
-0.427
-0.372
-0.242
0.501
3.885
17.133
65.574
205.861
454.467
651.957
694.940
1007.311
2255.692
8031.454
31102.588
49234.598
23195.770
4262.006
639.083
98.399
19.687
15.229
37.480
84.160
137.378
177.728
369.860
2185.407
21297.373
144673.078
200138.484
180471.562
116255.984
10170.520
969.694
134.688
23.470
4.265
0.425
-0.366
-0.458
-0.398
-0.294
0.021
1.759
10.477
54.292
257.024
1118.580
3409.606
4747.289
3173.786
1351.913
812.451
1211.163
2454.113
3179.543
1999.751
642.933
157.392
33.827
8.480
6.630
15.359
30.754
51.828
84.982
328.214
3556.895
81177.820
102725.414
105098.305
104171.297
101822.938
34116.672
1921.757
212.968
37.152
7.207
1.175
-0.169
-0.399
-0.372
-0.209
0.351
3.465
21.438
131.183
845.378
5452.028
23385.633
41380.805
21684.553
7073.110
2481.098
1003.384
687.521
527.065
298.715
121.276
38.706
10.427
2.792
2.001
4.422
9.719
18.536
49.334
328.855
4289.747
100128.875
100324.852
100660.883
101145.711
101529.477
50270.965
2664.521
328.846
60.080
12.451
2.292
0.109
-0.317
-0.348
-0.147
0.634
5.055
32.377
217.738
1740.621
15028.139
90430.602
110521.930
117280.758
76491.625
25164.994
6833.032
4737.849
2399.833
645.667
131.788
27.247
5.380
0.833
0.037
0.816
2.805
7.961
32.036
218.145
2484.221
44560.613
100179.633
100683.578
102034.633
103701.781
24085.057
2438.855
427.705
91.261
19.591
4.163
0.587
-0.203
-0.313
-0.113
0.764
5.619
33.384
230.509
1808.890
15530.371
97219.172
200169.172
172853.797
111182.156
107608.445
75170.367
97401.789
36329.355
4508.533
488.814
57.762
7.642
0.545
-0.525
-0.215
1.127
5.010
18.944
103.168
738.077
6928.116
59774.355
100784.273
102635.156
41774.023
7823.268
2122.824
578.066
144.467
34.385
7.689
1.392
-0.011
-0.268
-0.105
0.727
5.166
29.857
176.213
1092.844
7057.047
47213.719
141282.297
119811.484
105948.250
136770.906
200110.031
104998.055
100353.898
24066.318
1296.676
113.683
12.143
0.900
-0.617
-0.380
0.978
4.412
12.618
40.347
177.587
869.820
3504.533
7541.567
8609.244
7609.770
7335.080
4322.853
1500.256
360.558
77.759
15.763
2.950
0.308
-0.197
-0.113
0.607
4.480
25.350
136.340
747.442
3923.580
27687.707
107528.961
104077.500
103568.766
155270.234
200049.891
104603.797
100350.258
36143.816
1781.941
129.227
13.516
1.046
-0.606
-0.426
0.871
3.796
8.782
18.455
46.109
142.346
442.714
1299.175
4982.094
21024.877
43799.633
27796.809
7579.917
1244.865
194.114
32.515
5.636
0.755
-0.108
-0.126
0.444
3.624
20.699
120.145
684.912
3242.139
13708.667
105415.836
102005.602
101747.086
117955.664
127811.555
101974.375
100197.320
12181.164
948.780
87.213
9.969
0.615
-0.625
-0.479
0.453
2.505
5.574
9.158
17.882
51.711
226.480
1513.886
12756.860
104260.953
200145.547
180437.672
46160.379
4056.349
433.577
58.471
8.732
1.235
-0.024
-0.140
0.250
2.519
14.208
81.975
432.189
1868.238
4877.665
11829.490
37909.605
54622.863
21823.252
15790.114
22264.482
10148.996
1939.128
273.859
36.186
4.770
0.051
-0.672
-0.586
-0.080
0.932
2.454
4.227
9.131
35.110
215.312
1932.575
26729.225
159629.688
200036.047
180383.531
113572.992
12646.395
769.193
80.762
10.771
1.496
0.025
-0.149
0.108
0.815
2.465
5.259
8.585
8.984
6.686
3.520
1.243
0.223
-0.134
-0.215
-0.211
-0.185
-0.162
-0.140
-0.123
-0.113
-0.113
-0.113
-0.109
-0.119
-0.127
-0.145
-0.172
-0.193
-0.219
-0.234
-0.209
-0.072
0.312
1.067
1.934
2.360
2.134
1.270
0.489
0.029
-0.180
-0.247
0.164
0.926
3.065
8.639
20.149
35.351
39.396
27.220
12.599
4.168
0.981
0.007
-0.234
-0.258
-0.236
-0.210
-0.182
-0.159
-0.148
-0.145
-0.144
-0.147
-0.149
-0.166
-0.188
-0.215
-0.245
-0.276
-0.274
-0.166
0.272
1.557
3.951
7.571
9.685
8.361
4.963
2.300
0.758
0.079
-0.166
1.130
3.112
8.660
24.861
61.443
110.748
131.950
83.280
34.730
10.592
2.406
0.281
-0.233
-0.308
-0.288
-0.254
-0.228
-0.199
-0.186
-0.174
-0.171
-0.176
-0.190
-0.208
-0.233
-0.265
-0.301
-0.333
-0.304
-0.050
1.003
3.947
11.386
21.922
28.343
24.632
14.125
6.672
2.687
0.912
0.171
3.463
7.916
20.222
51.953
134.404
254.870
302.484
184.992
69.334
18.191
4.173
0.532
-0.245
-0.367
-0.349
-0.312
-0.276
-0.250
-0.222
-0.208
-0.204
-0.209
-0.230
-0.253
-0.289
-0.328
-0.364
-0.392
-0.326
0.127
1.874
7.661
22.159
46.316
61.193
54.405
32.359
15.502
6.768
2.869
1.107
8.345
18.296
41.195
94.278
206.783
346.661
367.595
219.867
81.271
22.376
4.847
0.626
-0.283
-0.435
-0.417
-0.377
-0.340
-0.296
-0.267
-0.242
-0.238
-0.249
-0.270
-0.308
-0.348
-0.391
-0.433
-0.454
-0.368
0.203
2.380
10.150
29.738
63.527
92.304
84.608
57.094
31.662
15.679
7.100
3.164
16.061
35.286
81.182
160.882
265.632
328.424
293.147
166.562
65.357
18.360
3.972
0.454
-0.381
-0.511
-0.489
-0.450
-0.403
-0.353
-0.313
-0.288
-0.281
-0.291
-0.318
-0.363
-0.417
-0.466
-0.504
-0.526
-0.435
0.129
2.445
9.459
29.168
65.235
100.700
116.830
98.172
65.981
34.806
15.797
6.945
24.772
56.257
134.778
261.033
362.656
323.746
214.372
106.874
40.565
12.691
3.029
0.215
-0.465
-0.584
-0.556
-0.524
-0.469
-0.409
-0.369
-0.344
-0.332
-0.346
-0.379
-0.423
-0.484
-0.537
-0.570
-0.596
-0.483
0.112
2.347
9.100
26.586
64.317
126.086
193.349
213.583
156.616
83.218
33.112
13.141
35.495
104.241
298.909
598.856
727.925
509.667
259.834
109.513
39.902
12.551
3.184
0.292
-0.488
-0.641
-0.630
-0.597
-0.538
-0.473
-0.427
-0.402
-0.399
-0.406
-0.436
-0.488
-0.553
-0.610
-0.641
-0.638
-0.453
0.428
3.497
13.240
41.010
115.149
303.778
701.900
1053.072
769.347
313.554
92.805
25.287
70.974
359.748
1636.058
4757.737
4968.855
2333.140
801.100
269.742
84.251
24.356
6.035
0.931
-0.398
-0.669
-0.703
-0.668
-0.612
-0.545
-0.489
-0.455
-0.452
-0.463
-0.500
-0.560
-0.628
-0.679
-0.706
-0.644
-0.263
1.447
7.995
32.104
114.002
394.041
1477.981
5875.245
11466.253
7844.769
2009.933
322.053
58.054
166.529
1361.161
11334.294
56071.227
64214.891
18965.592
4715.821
1223.884
287.570
63.072
13.534
2.404
-0.125
-0.672
-0.758
-0.731
-0.686
-0.616
-0.556
-0.530
-0.522
-0.531
-0.570
-0.633
-0.699
-0.745
-0.758
-0.606
0.192
3.820
20.145
93.200
457.149
2049.041
9039.168
49732.516
103068.992
77182.414
10292.171
997.662
120.020
285.029
3091.674
41226.508
108289.461
144849.344
144430.922
48999.344
8687.229
1141.209
165.018
29.370
5.008
0.342
-0.627
-0.813
-0.795
-0.754
-0.696
-0.637
-0.605
-0.592
-0.612
-0.648
-0.709
-0.766
-0.805
-0.797
-0.510
0.980
8.200
46.222
290.818
2130.091
17083.234
90822.328
200423.969
144785.828
107013.430
24906.758
1763.583
170.288
289.559
3074.576
36872.762
165941.703
200335.625
149943.984
104193.859
60192.277
4069.299
392.310
55.500
9.380
1.130
-0.523
-0.847
-0.856
-0.828
-0.774
-0.715
-0.680
-0.669
-0.689
-0.727
-0.788
-0.834
-0.862
-0.807
-0.291
2.291
14.851
90.375
741.731
9052.878
100856.383
106339.844
161791.156
200305.328
144647.891
16291.067
1373.465
149.512
188.426
1634.049
15834.184
132747.656
136558.922
111022.844
102580.305
101152.883
7940.718
655.221
91.083
15.732
2.500
-0.270
-0.848
-0.917
-0.894
-0.848
-0.797
-0.759
-0.747
-0.768
-0.808
-0.858
-0.899
-0.911
-0.761
0.159
4.581
26.404
159.397
1260.989
18420.572
101810.078
103324.102
109446.188
120139.055
112313.695
7706.286
775.598
101.880
102.725
729.281
7925.960
102895.594
105056.938
110822.117
119667.047
113669.961
9809.098
1195.452
172.360
30.073
5.179
0.251
-0.795
-0.968
-0.961
-0.925
-0.879
-0.846
-0.830
-0.852
-0.888
-0.929
-0.963
-0.944
-0.606
1.141
9.381
52.969
320.647
2328.998
22456.682
130620.492
133820.531
113354.359
103600.641
81750.773
4352.949
411.097
59.382
51.708
325.093
2610.187
27293.475
119586.562
200179.688
200108.297
123215.359
46702.223
3892.029
423.399
60.777
10.282
1.230
-0.625
-1.004
-1.039
-1.005
-0.965
-0.937
-0.927
-0.944
-0.973
-1.008
-1.034
-0.933
-0.254
2.884
18.328
113.774
869.830
10100.353
104042.375
144641.625
200122.656
200144.656
116324.320
16194.755
1561.765
195.748
32.399
25.671
137.490
855.532
7294.656
110524.742
117733.852
110602.094
102868.398
100667.031
12651.867
907.748
108.363
17.595
2.729
-0.297
-0.991
-1.108
-1.092
-1.062
-1.042
-1.039
-1.049
-1.067
-1.095
-1.083
-0.835
0.433
5.915
33.116
208.071
2008.166
37283.867
101285.242
104088.578
112671.883
117751.953
88531.070
5346.808
591.631
91.582
16.649
13.523
71.245
520.001
6166.997
100811.523
101134.234
101017.648
100864.633
100688.828
18061.387
1106.505
142.908
25.616
4.840
0.273
-0.885
-1.152
-1.176
-1.166
-1.155
-1.152
-1.161
-1.168
-1.172
-1.079
-0.545
1.675
10.826
54.181
302.552
2599.810
50433.273
102423.516
102080.547
101563.633
101216.922
100679.883
4170.323
358.414
48.570
8.723
7.297
41.297
307.108
3156.571
54146.668
100258.500
100570.891
101015.836
101148.836
8767.545
884.291
151.989
36.962
9.112
1.548
-0.553
-1.135
-1.254
-1.270
-1.272
-1.270
-1.276
-1.271
-1.225
-0.961
0.200
4.820
21.745
87.891
390.048
2186.238
22524.064
105478.516
104321.250
101564.922
100426.133
33618.371
2170.277
200.803
28.234
4.551
3.416
19.563
126.111
908.151
7529.952
49186.785
100489.242
89891.789
15894.440
2579.478
626.130
205.169
68.164
19.488
4.639
0.193
-1.009
-1.310
-1.376
-1.391
-1.397
-1.392
-1.363
-1.237
-0.625
1.988
12.277
54.591
211.949
707.153
2089.243
7405.030
34016.844
104739.391
101634.898
40823.254
5055.736
610.119
85.190
13.562
2.039
1.140
7.617
40.359
194.037
927.864
2996.622
5748.853
4658.621
2425.452
1486.036
947.790
464.096
157.177
44.614
10.508
1.643
-0.686
-1.312
-1.463
-1.513
-1.521
-1.500
-1.436
-1.180
-0.021
5.296
30.706
153.973
716.569
2639.902
6078.823
6810.775
6616.379
7395.436
6012.316
2731.675
693.641
149.485
28.636
5.358
0.554
-0.009
2.283
11.741
46.061
163.363
484.463
1283.621
2696.522
3455.902
3280.107
2505.116
1083.845
335.719
86.156
20.348
4.163
-0.107
-1.227
-1.527
-1.594
-1.607
-1.582
-1.483
-1.039
0.885
9.605
57.911
342.261
2175.075
10663.450
28635.949
26154.123
13101.093
6172.010
1981.360
575.804
156.283
40.220
9.502
1.682
-0.187
-0.422
0.535
4.950
25.831
154.958
1169.862
9352.640
45027.055
56645.504
18020.682
5194.695
1972.473
587.304
156.264
37.047
8.556
0.950
-1.011
-1.531
-1.636
-1.635
-1.627
-1.485
-0.813
1.945
14.465
81.062
499.250
3514.484
21822.557
71415.867
110605.148
112676.812
102009.438
18220.559
1491.101
166.753
25.531
4.460
0.365
-0.466
-0.531
0.171
4.624
36.819
370.795
5370.664
100141.305
100615.766
102361.656
106142.453
18351.023
5522.461
1582.493
360.519
77.908
17.046
2.987
-0.473
-1.426
-1.632
-1.640
-1.632
-1.386
-0.350
3.515
19.840
97.152
532.508
3083.390
16282.014
74501.734
131628.578
108562.742
101504.227
100254.805
6427.005
372.622
35.030
4.158
0.056
-0.538
-0.536
0.118
5.154
47.672
565.288
11100.429
100227.000
101612.336
111821.773
173414.219
122564.945
61161.270
9191.585
1224.933
187.788
35.895
7.347
0.725
-1.055
-1.543
-1.623
-1.518
-1.001
0.796
7.075
31.182
133.011
656.722
3214.353
12846.609
94247.977
112765.641
104064.898
100868.742
100169.289
10106.579
488.368
42.189
4.330
0.015
-0.541
-0.528
0.027
4.489
39.637
425.023
6429.132
100442.930
104655.156
172841.609
200331.250
113922.859
101375.828
54662.129
3680.293
429.202
77.307
17.619
3.777
-0.070
-1.207
-1.423
-1.132
0.041
3.970
17.058
63.261
258.485
1220.581
6573.002
27730.281
71154.367
122167.086
104755.586
100796.281
100136.797
5361.223
340.924
30.845
3.253
-0.089
-0.526
-0.536
-0.188
2.572
21.000
177.339
1701.988
16766.139
102764.211
200181.500
127298.312
105484.344
106758.172
107023.359
7921.929
1119.090
210.242
48.206
12.196
2.481
-0.314
-0.875
-0.163
2.570
11.696
44.789
184.696
780.421
3157.431
10433.961
34445.891
59720.324
65944.359
105151.625
95971.070
12272.987
1214.355
124.358
16.074
1.763
-0.288
-0.527
-0.541
-0.384
0.867
8.275
53.739
304.456
1605.147
8132.702
77027.633
106689.273
144995.875
200213.859
149190.125
48052.590
5886.408
762.838
147.570
36.411
9.064
1.714
0.332
1.909
8.132
28.740
112.890
575.385
3848.891
21912.264
63125.902
56601.801
30750.426
13391.643
6552.130
3403.351
1031.242
208.326
34.870
5.711
0.454
-0.453
-0.529
-0.531
-0.516
-0.039
2.685
14.835
70.345
320.118
1776.566
13425.509
93889.773
200402.422
154499.938
109442.984
102022.227
34760.590
2595.854
464.914
106.619
24.961
5.590
2.470
5.550
17.919
59.640
234.842
1398.883
14023.173
101311.805
104321.188
108709.156
67752.203
9210.694
1816.327
487.947
147.161
40.235
9.431
1.520
-0.255
-0.541
-0.513
-0.508
-0.563
-0.433
0.554
4.911
23.222
105.106
574.362
4336.788
77146.719
107035.375
105192.516
103622.477
105884.477
97183.984
7736.101
1524.209
287.317
54.561
11.385
5.368
10.847
31.896
97.779
370.666
2151.963
24302.219
105436.898
130887.477
189378.391
160090.109
20918.027
2547.802
364.422
69.064
14.929
3.019
0.129
-0.512
-0.564
-0.491
-0.482
-0.553
-0.525
-0.023
2.256
11.793
54.849
312.511
2751.499
50428.184
103069.562
104107.258
107021.320
123650.008
90944.312
20166.760
3850.538
584.243
91.462
17.431
8.002
15.989
43.427
127.632
410.418
1800.321
14593.400
118247.133
200355.188
200231.609
149194.938
58725.352
5097.978
533.166
73.154
11.772
1.788
-0.245
-0.574
-0.547
-0.471
-0.457
-0.494
-0.401
0.263
2.824
11.734
44.275
201.498
1259.118
11762.412
102925.445
104291.164
109765.328
137302.484
71124.180
28782.506
5095.508
745.590
106.172
18.850
8.710
17.902
46.088
119.290
344.282
1093.321
5337.240
38549.145
141096.234
131304.578
108842.266
82087.570
6172.541
584.839
74.468
11.974
1.637
-0.271
-0.561
-0.522
-0.452
-0.418
-0.376
0.048
1.868
8.744
30.566
89.496
230.247
644.743
2339.249
9839.143
27843.779
30951.838
26841.426
29466.879
13839.645
2923.022
494.168
78.344
14.925
7.038
14.089
34.895
82.818
201.676
544.149
2022.226
13318.895
96516.523
112987.953
110663.844
31420.949
3663.366
469.875
72.552
12.332
1.874
-0.189
-0.519
-0.504
-0.430
-0.353
-0.130
1.063
6.757
32.893
140.021
533.444
1338.774
1937.500
1911.821
2035.878
2654.957
3190.664
4548.420
5260.929
2948.739
910.747
201.317
41.511
8.472
4.078
8.248
19.828
43.296
96.969
280.832
1266.522
9281.720
69546.234
121407.297
116315.250
41449.977
4783.052
573.137
85.481
15.155
2.536
0.011
-0.459
-0.475
-0.403
-0.258
0.269
3.133
18.747
114.635
729.834
4263.797
17739.164
30751.068
15517.966
4765.132
2126.506
1205.569
923.235
844.099
519.608
206.813
62.289
15.425
3.454
1.488
3.453
8.787
20.072
52.601
231.702
1967.997
28192.543
101087.023
101759.797
101429.789
100655.578
13785.349
1027.628
123.767
20.451
3.758
0.336
-0.359
-0.435
-0.380
-0.156
0.743
6.133
40.602
308.002
3113.823
36830.508
100186.242
100619.602
101572.289
27767.361
4256.324
1349.480
546.923
262.069
130.204
56.032
18.682
4.763
0.705
-0.040
0.965
3.773
10.981
37.619
217.613
2324.688
40525.969
100150.367
100233.391
100268.047
100235.539
19476.639
1269.003
148.681
26.514
5.390
0.848
-0.207
-0.382
-0.359
-0.069
1.105
8.588
60.758
557.211
7505.266
100126.961
100718.336
103491.594
110862.133
114082.484
12870.180
2999.632
1324.728
635.469
215.068
55.793
13.367
2.395
-0.239
-0.575
0.362
3.277
11.058
34.453
165.981
1389.043
17687.658
100053.211
100116.445
100219.188
100305.156
9110.746
930.618
145.736
33.372
8.262
1.684
0.044
-0.316
-0.332
-0.043
1.178
8.861
61.947
562.601
7532.523
100329.406
102707.492
125432.562
200192.641
198964.641
71751.328
13152.622
7986.077
3910.238
902.039
152.891
24.820
3.620
-0.242
-0.569
0.892
5.682
18.459
45.287
112.558
493.132
3385.539
21175.479
65904.375
54295.234
13980.039
2547.544
552.969
166.922
52.320
14.970
3.609
0.541
-0.194
-0.302
-0.065
0.958
6.603
44.030
323.416
2962.567
34092.008
106444.828
189042.578
200148.812
123668.062
105962.047
45152.902
41945.562
18056.412
2709.276
340.587
43.930
5.671
0.082
-0.345
1.524
8.811
27.357
64.318
106.319
181.064
561.159
1753.086
3767.816
3495.494
2192.815
1500.384
1010.528
455.602
141.733
35.823
8.351
1.537
0.028
-0.252
-0.108
0.568
4.320
23.919
137.484
792.778
4932.829
24226.490
116937.719
114975.594
103960.914
105426.609
55798.863
70048.625
26757.740
3789.543
420.266
49.442
6.398
0.194
-0.256
1.704
9.280
28.397
65.004
94.826
96.034
123.241
253.775
539.159
1408.446
4627.908
10068.227
8739.591
2926.526
598.307
108.010
19.312
3.382
0.360
-0.183
-0.147
0.275
2.407
12.310
55.265
246.543
969.294
3964.496
23106.387
101288.312
100777.133
62179.082
18570.947
22585.234
10182.342
1793.856
256.230
36.202
4.690
0.046
-0.316
1.147
6.407
19.580
41.396
58.387
52.463
51.833
118.567
620.300
5115.482
58188.172
105012.453
103645.297
41342.535
3206.110
311.487
40.029
5.844
0.743
-0.112
-0.167
0.047
1.213
6.384
25.665
97.310
312.252
940.646
3467.176
9852.345
12634.723
6434.881
3151.175
2935.872
1684.615
456.242
94.179
16.508
2.276
-0.236
-0.476
0.317
2.964
8.918
17.615
23.330
23.168
30.409
123.297
1165.517
22714.947
103115.586
104985.594
103631.430
101186.305
12443.711
657.813
63.935
8.226
1.053
-0.054
0.102
0.798
2.904
8.642
20.790
34.871
39.071
27.085
13.318
4.446
1.102
0.061
-0.176
-0.210
-0.193
-0.172
-0.148
-0.131
-0.121
-0.116
-0.114
-0.117
-0.125
-0.136
-0.153
-0.175
-0.202
-0.226
-0.250
-0.261
-0.247
-0.168
-0.022
0.142
0.231
0.187
0.020
-0.135
-0.240
-0.279
-0.274
1.127
3.308
10.526
35.884
103.293
210.001
239.060
158.526
59.969
16.806
3.705
0.589
-0.130
-0.246
-0.237
-0.213
-0.189
-0.165
-0.153
-0.147
-0.149
-0.150
-0.154
-0.172
-0.190
-0.223
-0.254
-0.282
-0.307
-0.303
-0.216
0.029
0.495
1.052
1.434
1.235
0.748
0.230
-0.094
-0.249
-0.300
4.499
10.560
32.449
116.223
436.827
1120.536
1407.611
756.795
222.723
46.865
8.861
1.441
-0.031
-0.285
-0.294
-0.266
-0.234
-0.209
-0.191
-0.182
-0.179
-0.185
-0.197
-0.214
-0.242
-0.273
-0.309
-0.343
-0.366
-0.325
-0.108
0.465
1.572
3.050
3.817
3.598
2.343
1.118
0.347
-0.073
-0.249
14.900
31.514
82.957
299.543
1200.007
3844.147
4930.276
2288.391
523.892
94.482
16.011
2.384
0.057
-0.329
-0.356
-0.316
-0.286
-0.257
-0.233
-0.216
-0.213
-0.222
-0.239
-0.264
-0.297
-0.332
-0.376
-0.415
-0.421
-0.327
0.033
1.015
3.099
5.872
7.902
7.395
5.201
3.074
1.414
0.450
-0.027
42.895
83.851
207.968
607.862
1969.267
5685.448
7142.278
3227.230
662.751
116.899
18.476
2.756
0.031
-0.397
-0.423
-0.385
-0.347
-0.310
-0.276
-0.257
-0.250
-0.262
-0.282
-0.312
-0.357
-0.405
-0.442
-0.479
-0.477
-0.352
0.127
1.540
4.287
8.733
12.081
12.892
10.865
7.493
4.130
1.811
0.558
95.107
188.348
500.156
1304.735
2524.151
3660.343
3664.255
1780.388
420.860
84.328
14.885
2.309
-0.069
-0.475
-0.493
-0.457
-0.417
-0.365
-0.325
-0.301
-0.298
-0.304
-0.330
-0.375
-0.424
-0.476
-0.513
-0.545
-0.535
-0.373
0.242
1.921
5.740
12.351
20.775
28.510
30.901
24.720
14.060
6.240
2.238
147.081
300.931
872.100
2411.476
3933.448
3314.742
1630.351
664.455
194.172
45.794
9.664
1.528
-0.223
-0.559
-0.561
-0.532
-0.484
-0.427
-0.382
-0.357
-0.353
-0.360
-0.387
-0.434
-0.487
-0.549
-0.583
-0.600
-0.561
-0.286
0.660
3.327
10.216
26.693
66.227
136.817
191.237
154.262
77.332
25.861
7.567
139.931
308.860
920.385
2497.645
3941.449
2860.998
1225.706
404.293
124.798
33.310
8.145
1.396
-0.266
-0.617
-0.628
-0.599
-0.553
-0.489
-0.440
-0.414
-0.408
-0.421
-0.451
-0.497
-0.557
-0.621
-0.656
-0.641
-0.506
0.092
2.055
8.074
27.984
104.469
432.335
1450.715
2728.903
1959.514
617.842
136.736
26.963
100.640
269.831
843.738
2054.629
3194.093
2831.227
1648.491
658.773
198.527
51.276
11.987
2.239
-0.106
-0.625
-0.695
-0.671
-0.625
-0.558
-0.507
-0.474
-0.461
-0.482
-0.516
-0.570
-0.629
-0.690
-0.722
-0.655
-0.323
1.015
5.635
22.563
88.733
470.262
3648.734
26795.662
85353.953
44593.133
7020.250
767.736
92.585
91.761
389.109
1685.038
5207.136
9703.499
11886.215
7367.650
2413.047
550.969
114.618
23.097
4.388
0.282
-0.597
-0.755
-0.737
-0.695
-0.629
-0.575
-0.542
-0.535
-0.547
-0.587
-0.645
-0.705
-0.756
-0.775
-0.634
0.038
2.743
13.579
59.777
291.615
1927.791
25476.182
101815.500
101149.969
100432.430
68461.633
3211.422
231.923
114.876
704.877
4287.567
23478.949
111833.344
109357.492
104091.188
15380.551
1896.554
270.483
43.784
7.942
0.923
-0.528
-0.799
-0.796
-0.761
-0.708
-0.654
-0.614
-0.608
-0.621
-0.667
-0.721
-0.779
-0.824
-0.821
-0.566
0.642
5.845
28.841
152.033
910.521
6093.361
75009.695
119549.070
109100.508
102144.992
100430.016
5920.917
356.931
131.126
976.023
9170.434
107246.703
109920.328
108188.000
104578.797
101664.172
6770.018
580.685
77.565
12.953
1.938
-0.350
-0.820
-0.852
-0.821
-0.786
-0.731
-0.692
-0.687
-0.697
-0.743
-0.802
-0.855
-0.890
-0.847
-0.439
1.472
10.332
54.544
335.332
2666.997
24814.223
132846.328
200391.938
173062.469
109092.648
96310.484
3925.766
287.177
119.137
1054.846
15730.542
102582.703
103711.750
103757.906
103087.805
101797.930
14239.805
964.883
120.322
21.111
3.763
0.044
-0.783
-0.909
-0.887
-0.852
-0.809
-0.773
-0.764
-0.778
-0.824
-0.879
-0.924
-0.946
-0.845
-0.148
3.015
17.972
94.587
577.270
5096.072
55410.980
106386.086
150227.766
200485.406
104742.352
12756.026
1237.720
145.954
88.138
761.013
11712.422
100968.398
103589.836
114225.977
130971.164
119563.398
15565.671
1580.128
223.924
39.534
7.643
0.914
-0.639
-0.937
-0.951
-0.923
-0.889
-0.855
-0.849
-0.862
-0.905
-0.953
-0.992
-0.994
-0.779
0.421
6.206
35.192
197.855
1216.741
7313.367
48343.004
113127.461
107596.242
106237.047
17069.102
2319.699
372.152
69.661
50.753
373.317
3885.504
51240.582
127934.914
200186.891
200245.516
144822.406
76325.562
5468.021
571.645
84.970
16.323
2.687
-0.294
-0.928
-1.025
-1.002
-0.974
-0.946
-0.940
-0.953
-0.991
-1.031
-1.066
-1.021
-0.617
1.441
11.606
69.556
492.833
4449.758
41756.027
108898.414
136907.844
113861.750
28352.553
4918.966
774.717
144.176
34.940
26.133
157.887
1113.075
10616.438
119384.562
133715.609
118360.578
105731.562
102348.078
18663.754
1338.609
178.289
31.856
5.870
0.399
-0.829
-1.077
-1.089
-1.067
-1.049
-1.048
-1.054
-1.081
-1.112
-1.127
-1.007
-0.318
2.814
18.792
116.009
1071.303
13685.094
100390.750
101352.281
103414.922
104296.336
27864.211
2466.117
354.619
69.213
17.866
13.817
79.942
643.508
8577.286
101221.289
102178.203
103775.898
107328.336
108269.094
29026.383
2195.573
299.776
55.159
11.325
1.773
-0.530
-1.082
-1.173
-1.174
-1.161
-1.161
-1.163
-1.177
-1.189
-1.158
-0.886
0.260
4.795
24.808
144.102
1264.719
17836.537
100278.430
100374.898
100449.203
100467.367
30797.627
2102.074
230.997
37.606
9.106
7.196
45.859
352.639
4325.643
89204.562
101161.742
105512.328
117762.070
121250.359
19701.145
2634.160
446.046
96.413
23.081
4.747
0.168
-0.980
-1.230
-1.278
-1.278
-1.281
-1.276
-1.275
-1.263
-1.128
-0.518
1.648
8.719
33.759
139.343
822.382
7783.618
98901.031
100367.578
100217.375
100113.461
12491.040
1128.565
131.750
21.514
4.362
3.475
22.022
144.867
1138.062
10642.432
81347.836
105051.797
115023.367
41407.320
10472.189
2847.259
846.629
234.899
56.459
12.064
1.632
-0.707
-1.256
-1.369
-1.397
-1.403
-1.395
-1.379
-1.295
-0.933
0.392
5.002
19.243
63.015
172.523
506.061
2116.648
10970.234
37169.203
40643.836
13631.824
2492.073
380.093
59.640
10.496
1.847
1.226
8.794
47.286
244.763
1212.809
4434.675
9690.256
11327.193
10771.387
11306.122
8976.228
3279.215
762.246
144.093
27.180
4.274
-0.244
-1.234
-1.453
-1.512
-1.521
-1.504
-1.453
-1.254
-0.506
2.309
12.575
47.262
154.333
399.370
772.342
1148.398
1794.603
2784.709
2701.851
1350.979
393.443
95.455
20.072
3.961
0.388
0.082
2.821
14.346
58.069
216.024
720.327
2233.950
6373.173
16831.896
42526.211
41042.855
12578.675
2009.323
298.767
48.174
7.838
0.359
-1.164
-1.512
-1.591
-1.605
-1.586
-1.493
-1.096
0.350
5.755
26.202
103.672
362.640
1087.965
2214.411
3592.660
5035.356
3674.401
1341.848
368.347
103.051
27.696
6.544
1.092
-0.277
-0.377
0.802
6.342
33.978
209.651
1772.482
16750.262
98575.727
121405.125
99520.109
75605.297
19744.648
2985.320
405.770
63.426
10.801
1.175
-1.009
-1.531
-1.633
-1.635
-1.629
-1.473
-0.774
1.896
12.040
51.204
206.489
775.847
2399.391
7405.795
42961.102
101237.000
85563.523
12276.189
1237.759
137.375
20.387
3.441
0.118
-0.509
-0.504
0.331
5.792
47.684
497.307
8438.086
100341.258
102127.250
111870.062
134617.531
52836.172
12329.000
2291.703
389.603
72.660
14.868
2.388
-0.659
-1.466
-1.639
-1.641
-1.610
-1.297
-0.043
4.681
23.543
111.926
527.793
2463.559
9207.675
36416.641
107604.898
102386.758
100546.250
100117.742
4503.093
298.960
30.178
3.639
-0.050
-0.560
-0.520
0.278
6.275
61.194
760.806
19740.592
100214.492
101140.547
104969.688
114506.422
63319.285
11005.321
2613.636
514.184
106.205
23.903
5.167
0.234
-1.177
-1.559
-1.616
-1.464
-0.794
1.650
10.340
49.428
264.265
1851.146
15225.680
91308.078
150325.609
166492.266
110829.453
101302.008
100178.070
7671.508
393.329
37.143
3.739
-0.072
-0.547
-0.511
0.112
5.367
47.337
564.410
11097.864
100200.164
101357.797
108614.805
145433.125
105420.148
38578.488
6888.624
1133.734
214.667
50.149
12.423
2.563
-0.372
-1.274
-1.417
-1.021
0.627
5.947
25.292
111.230
598.288
4793.975
60577.465
101993.680
122360.688
200336.828
140600.828
102928.195
95523.789
4141.490
278.020
27.521
3.052
-0.150
-0.529
-0.526
-0.114
3.058
25.924
226.788
2500.191
29617.143
101639.414
113743.219
138969.750
105861.875
76534.047
14225.888
2822.163
640.285
138.551
33.694
8.509
1.542
-0.512
-0.873
0.156
4.151
18.303
70.892
339.644
1841.188
10892.329
94043.992
110913.562
106903.273
127371.875
144422.109
58176.871
9477.837
983.866
111.535
14.625
1.565
-0.299
-0.527
-0.542
-0.372
1.050
9.300
60.623
364.275
1947.228
6515.604
14927.341
45759.102
98838.625
102998.531
72392.719
20294.893
3090.651
449.069
89.212
21.654
5.708
1.025
0.219
2.683
12.892
50.835
216.518
1222.682
11883.120
102671.359
125557.695
200286.453
145068.938
105855.883
21068.006
4041.146
949.841
185.958
32.946
5.351
0.390
-0.446
-0.522
-0.533
-0.513
-0.030
2.726
15.177
69.057
251.170
902.563
3742.493
20995.314
113463.898
109247.859
103137.461
100926.445
13940.932
1299.236
203.647
48.913
13.394
3.627
1.988
6.949
31.210
131.908
595.053
3877.523
60677.746
101527.164
104812.516
117282.078
126254.406
31745.094
4522.545
780.062
177.887
42.719
9.574
1.486
-0.243
-0.536
-0.507
-0.506
-0.564
-0.429
0.550
4.711
21.279
91.056
441.152
2960.709
33090.883
114970.383
117163.719
107536.836
102180.773
31549.969
2401.189
390.436
94.114
24.614
7.149
4.154
12.852
59.269
297.082
1373.097
7317.524
103868.148
103351.766
104367.664
107395.281
106473.734
33398.941
2310.902
335.582
67.779
15.318
2.972
0.109
-0.506
-0.556
-0.484
-0.481
-0.547
-0.508
0.080
2.664
14.102
69.855
426.767
3283.628
34856.473
154273.922
166112.453
123805.742
105074.406
25502.938
2758.547
602.035
141.717
35.290
10.060
5.746
17.458
84.194
435.213
2230.850
8803.256
63250.969
106780.344
111006.289
121571.625
116422.055
19554.180
1936.969
267.140
46.016
8.904
1.329
-0.309
-0.584
-0.541
-0.464
-0.455
-0.481
-0.349
0.508
3.862
16.823
71.295
387.192
2792.857
20338.697
115038.000
180742.719
126211.453
59857.273
8876.193
2314.160
625.857
154.079
38.628
10.323
5.784
16.638
78.467
396.911
1959.217
6371.807
16045.680
79671.391
113801.828
131038.195
54913.355
9364.973
1393.936
226.700
39.085
7.153
0.865
-0.413
-0.581
-0.520
-0.448
-0.409
-0.339
0.199
2.488
11.836
42.582
139.932
430.018
1660.690
7905.246
26450.213
37951.746
22117.734
7619.279
2908.624
1275.630
423.911
110.900
28.490
7.756
4.216
11.612
50.050
224.010
889.562
2393.879
4262.557
7895.791
16386.289
22185.457
14090.268
4327.750
948.242
187.624
35.447
6.915
0.852
-0.384
-0.555
-0.503
-0.427
-0.332
-0.057
1.418
8.935
43.880
203.976
870.116
2476.318
4011.757
5614.276
9871.746
10487.172
5717.032
2137.069
943.142
469.649
179.110
55.715
16.038
4.279
2.147
5.864
23.769
88.060
265.150
629.144
1183.928
2835.150
9688.414
20668.467
18400.033
6320.824
1277.637
222.206
42.045
7.808
1.072
-0.293
-0.520
-0.481
-0.405
-0.229
0.379
3.921
24.618
164.729
1190.802
8880.903
44734.438
90148.312
42939.301
26754.117
22641.857
8717.650
2012.129
469.030
163.669
63.605
21.981
6.666
1.512
0.479
2.319
9.289
30.080
78.790
200.768
734.282
4493.273
30865.760
100472.516
89299.000
19508.805
2736.290
351.522
55.560
9.893
1.544
-0.152
-0.464
-0.453
-0.381
-0.110
0.984
7.551
53.570
484.989
5857.436
100051.781
100266.977
101426.984
107779.242
91491.938
32005.873
10975.568
2119.274
381.517
87.487
27.561
8.764
2.067
-0.062
-0.299
1.218
6.010
18.333
46.763
135.071
691.377
5908.799
44586.035
100087.523
100080.875
27848.467
3388.482
415.302
61.929
11.631
2.155
0.061
-0.386
-0.418
-0.360
-0.016
1.393
10.462
85.050
894.799
16174.958
100071.383
100335.945
101459.055
105216.547
112467.953
22185.826
6050.024
1388.895
322.042
88.897
23.573
5.960
0.718
-0.559
-0.255
2.602
12.212
39.836
96.542
184.320
522.564
3163.455
19346.264
59626.305
49062.098
12478.922
2010.869
297.321
54.876
13.078
3.123
0.445
-0.260
-0.378
-0.339
0.011
1.438
10.586
85.487
896.518
16183.112
100123.727
100659.195
103149.359
109809.586
113574.953
17457.363
3528.728
1243.571
500.528
158.190
40.066
8.228
0.901
-0.511
0.397
5.877
30.085
114.666
300.127
485.524
518.870
1042.381
3681.585
8167.433
6938.811
2735.573
671.860
177.004
57.593
19.777
6.107
1.401
0.015
-0.305
-0.316
-0.031
1.116
7.893
54.757
489.869
5879.974
98672.820
101134.781
106429.156
125553.031
99693.109
18212.738
4232.067
2066.413
1045.992
311.235
71.209
12.658
1.605
-0.263
1.149
9.739
52.188
221.969
652.042
1121.296
812.083
471.027
605.833
1014.274
938.762
645.806
462.654
325.255
167.320
59.492
16.677
4.025
0.595
-0.166
-0.284
-0.093
0.594
4.433
26.275
170.948
1218.180
8310.092
45567.125
86742.641
59984.133
39976.660
14900.341
4113.977
2388.945
1271.220
374.732
78.932
13.921
1.877
-0.113
1.249
10.428
55.508
237.270
754.814
1201.985
833.019
342.368
181.214
230.699
500.160
1530.144
3168.958
3108.978
1200.651
271.730
54.461
10.315
1.747
0.063
-0.240
-0.149
0.197
2.006
10.645
49.520
225.115
897.767
2704.847
5566.673
9993.916
11182.298
5412.946
2064.850
1269.400
692.857
229.825
53.867
10.253
1.397
-0.214
0.811
7.247
35.886
147.304
389.118
604.913
457.435
189.233
103.443
281.209
1918.901
14984.943
61653.285
55326.992
11200.864
1339.676
161.304
22.372
3.465
0.336
-0.187
-0.175
-0.038
0.726
3.834
14.904
51.457
148.559
381.708
876.995
1651.977
1814.538
1151.772
579.011
384.684
227.003
86.132
24.367
5.260
0.474
-0.401
0.140
3.403
15.331
52.401
121.162
170.219
133.530
73.304
83.658
532.453
7099.880
100259.383
100352.578
100289.445
85309.477
4523.764
349.993
37.707
5.035
0.562
-0.141
0.584
1.981
6.866
22.825
61.334
122.157
138.745
87.667
36.524
11.182
2.631
0.391
-0.120
-0.207
-0.199
-0.177
-0.157
-0.138
-0.132
-0.126
-0.123
-0.122
-0.132
-0.146
-0.158
-0.182
-0.209
-0.237
-0.260
-0.283
-0.299
-0.299
-0.285
-0.259
-0.252
-0.263
-0.289
-0.312
-0.313
-0.303
-0.281
3.192
8.156
27.705
114.746
458.171
1201.848
1402.469
754.581
221.977
49.632
9.377
1.483
0.023
-0.231
-0.247
-0.227
-0.200
-0.182
-0.165
-0.155
-0.157
-0.160
-0.170
-0.184
-0.206
-0.228
-0.262
-0.293
-0.322
-0.344
-0.349
-0.315
-0.245
-0.155
-0.101
-0.116
-0.187
-0.271
-0.329
-0.339
-0.328
14.141
29.678
95.639
498.627
3233.851
13417.904
17886.637
6989.652
1197.315
169.424
25.479
3.680
0.298
-0.248
-0.302
-0.274
-0.248
-0.225
-0.208
-0.198
-0.192
-0.200
-0.211
-0.230
-0.254
-0.285
-0.324
-0.358
-0.388
-0.406
-0.381
-0.286
-0.094
0.116
0.256
0.257
0.093
-0.109
-0.255
-0.339
-0.360
61.165
107.636
302.363
1629.771
13794.724
100349.188
100163.828
44547.316
4490.059
420.144
47.134
5.911
0.542
-0.274
-0.362
-0.336
-0.304
-0.273
-0.249
-0.238
-0.236
-0.242
-0.256
-0.282
-0.314
-0.351
-0.388
-0.427
-0.458
-0.455
-0.390
-0.213
0.134
0.597
0.961
1.019
0.831
0.456
0.103
-0.179
-0.321
259.831
414.070
1003.559
3972.067
25112.684
102472.531
100894.773
76459.445
5876.582
527.556
54.411
6.814
0.621
-0.324
-0.428
-0.402
-0.369
-0.331
-0.295
-0.281
-0.279
-0.286
-0.309
-0.336
-0.373
-0.417
-0.459
-0.501
-0.512
-0.476
-0.351
-0.021
0.636
1.631
2.771
3.688
3.844
3.038
1.742
0.611
-0.024
839.157
1343.345
3601.011
14619.475
33755.863
64281.312
89109.508
24669.094
3021.834
332.937
42.407
5.768
0.417
-0.419
-0.502
-0.473
-0.438
-0.390
-0.353
-0.331
-0.325
-0.338
-0.364
-0.395
-0.440
-0.491
-0.535
-0.556
-0.531
-0.421
-0.086
0.684
2.320
5.409
11.185
18.263
22.620
19.498
10.994
4.662
1.308
1652.147
2483.246
8239.871
45000.121
100131.055
59490.715
16697.857
4503.841
835.679
146.169
24.322
3.891
0.142
-0.516
-0.577
-0.545
-0.508
-0.453
-0.409
-0.387
-0.382
-0.395
-0.420
-0.461
-0.511
-0.570
-0.607
-0.589
-0.485
-0.119
0.822
3.038
8.395
23.228
66.140
149.746
217.846
176.740
81.760
26.160
7.106
1425.790
2273.682
8130.835
44971.766
99336.000
55457.383
10938.690
1953.918
392.770
84.050
17.512
3.263
0.094
-0.570
-0.639
-0.614
-0.577
-0.518
-0.475
-0.448
-0.438
-0.451
-0.483
-0.523
-0.579
-0.643
-0.665
-0.583
-0.279
0.659
3.273
9.922
29.745
111.028
517.158
1822.146
3499.147
2498.156
769.346
165.074
29.526
582.949
1070.413
3669.745
14942.141
29965.678
23358.227
9806.630
2773.086
616.541
122.055
24.452
4.654
0.349
-0.553
-0.693
-0.688
-0.647
-0.592
-0.541
-0.512
-0.505
-0.519
-0.552
-0.597
-0.653
-0.708
-0.706
-0.536
0.104
2.247
8.140
25.369
93.482
529.886
4622.773
40271.398
100206.836
68470.469
10139.190
969.161
107.038
191.837
471.312
1720.162
7572.780
31808.820
72807.938
44219.785
10812.574
1645.199
257.444
42.429
7.865
0.937
-0.478
-0.742
-0.753
-0.715
-0.667
-0.612
-0.581
-0.571
-0.587
-0.625
-0.674
-0.730
-0.776
-0.748
-0.470
0.646
4.396
16.526
54.556
235.362
1921.371
36730.203
100959.086
100973.992
100592.242
100225.383
4170.911
291.969
93.953
404.031
2486.303
19163.732
120664.094
200572.453
149279.672
30068.305
3610.724
449.042
69.019
12.063
1.807
-0.349
-0.775
-0.808
-0.779
-0.739
-0.692
-0.658
-0.649
-0.662
-0.700
-0.754
-0.806
-0.841
-0.791
-0.408
1.125
6.683
26.040
97.765
448.243
3857.563
102522.320
104122.766
103669.547
101906.836
100599.672
8530.899
429.546
87.709
583.135
5639.915
87672.562
149514.766
200346.531
189150.188
88981.094
6295.894
662.369
93.786
17.159
3.053
-0.071
-0.768
-0.860
-0.840
-0.812
-0.771
-0.733
-0.724
-0.737
-0.780
-0.833
-0.883
-0.915
-0.841
-0.375
1.554
8.607
36.254
152.475
748.813
4623.632
57788.480
112518.922
109605.320
103877.141
101051.203
5138.756
360.666
86.274
737.330
10130.902
102725.438
111834.930
126084.906
118650.391
105781.797
10057.972
825.605
126.982
25.298
5.257
0.488
-0.674
-0.902
-0.901
-0.882
-0.847
-0.815
-0.802
-0.819
-0.859
-0.907
-0.956
-0.981
-0.886
-0.309
2.070
11.826
49.336
215.095
1025.828
5103.987
22031.232
98866.367
112861.422
104326.664
17301.006
1574.298
218.474
68.537
567.284
7690.022
100887.953
103358.602
109855.805
115814.008
110687.820
10156.060
1199.002
219.897
46.922
10.693
1.832
-0.417
-0.903
-0.962
-0.950
-0.925
-0.896
-0.885
-0.899
-0.938
-0.985
-1.021
-1.039
-0.907
-0.097
3.429
18.383
88.511
396.009
1657.230
5513.944
13986.015
19113.523
15130.630
7089.327
1915.587
455.635
130.192
41.650
288.415
2665.778
29181.965
112720.062
200521.781
200830.406
126571.562
31365.439
3798.048
586.497
117.650
24.374
4.733
0.206
-0.832
-1.026
-1.028
-1.006
-0.983
-0.973
-0.984
-1.018
-1.057
-1.085
-1.090
-0.875
0.303
5.898
32.945
190.881
1097.760
5708.967
17431.105
21006.201
11330.769
4462.784
1484.375
492.449
186.629
82.430
21.579
123.401
818.135
6274.457
71177.750
120150.953
115406.344
114366.672
114125.625
14826.464
1996.260
312.658
56.991
10.669
1.453
-0.619
-1.053
-1.107
-1.094
-1.078
-1.071
-1.078
-1.101
-1.127
-1.150
-1.111
-0.763
0.856
8.598
51.967
339.399
2505.182
17774.787
72995.688
89577.180
26164.027
4222.393
776.471
205.256
87.068
42.641
11.409
63.782
453.722
4624.548
99710.445
104228.453
126166.539
200401.250
200188.719
56037.730
6704.107
801.712
114.591
21.807
3.839
-0.105
-0.998
-1.172
-1.186
-1.179
-1.176
-1.179
-1.188
-1.200
-1.198
-1.072
-0.504
1.598
10.518
57.606
364.089
2905.183
23188.107
98585.906
100134.227
33624.586
4704.534
622.927
117.321
39.449
18.361
6.021
36.508
266.712
2589.637
34201.297
107012.406
189064.812
200177.875
189239.797
106338.445
14518.769
1502.821
234.189
46.858
9.513
1.082
-0.782
-1.206
-1.279
-1.286
-1.287
-1.283
-1.280
-1.268
-1.187
-0.849
0.235
3.349
12.852
50.591
264.248
1621.265
9671.750
33532.379
36831.215
13595.138
2313.272
365.237
65.347
17.508
6.985
3.059
18.849
115.171
804.802
6002.325
39371.266
153184.969
149648.984
112794.758
106886.906
16592.020
3183.588
679.879
131.649
24.438
3.679
-0.307
-1.180
-1.360
-1.396
-1.395
-1.382
-1.369
-1.288
-0.993
-0.063
2.500
8.904
22.867
55.102
151.294
555.152
2046.386
5035.566
5429.069
2485.953
685.763
141.045
29.035
7.187
2.160
1.097
7.855
40.750
201.073
1001.566
4664.658
20576.963
79039.055
113308.969
117077.031
92943.664
23674.418
3181.144
409.563
58.497
8.567
0.441
-1.088
-1.425
-1.494
-1.492
-1.474
-1.416
-1.179
-0.400
2.064
9.001
25.628
61.101
115.863
189.402
311.399
524.577
783.103
751.601
424.773
153.784
42.922
10.724
2.421
0.308
0.066
2.685
14.098
60.634
245.067
1011.724
4270.126
20178.326
108962.961
104043.609
101084.414
100224.711
11453.783
967.830
109.690
14.491
1.433
-0.921
-1.442
-1.560
-1.568
-1.536
-1.397
-0.865
1.000
7.185
27.072
80.329
199.278
387.509
611.802
1032.231
1515.258
1178.725
505.704
162.453
50.643
14.725
3.690
0.465
-0.347
-0.372
0.788
6.248
31.949
183.286
1287.580
9353.867
57872.832
145184.172
112597.281
101729.391
100274.641
19372.947
1290.597
134.671
18.660
2.448
-0.653
-1.400
-1.587
-1.611
-1.559
-1.270
-0.196
3.755
18.016
74.017
268.316
853.786
1942.119
3420.727
8447.239
18463.119
12341.861
2975.685
470.198
68.036
11.617
1.878
-0.176
-0.551
-0.508
0.283
5.062
37.926
338.887
4610.690
86193.445
111528.961
200202.938
200299.141
108684.570
100789.656
10633.473
943.327
118.139
19.459
3.598
-0.172
-1.223
-1.535
-1.600
-1.476
-0.916
1.133
8.594
40.752
193.949
1088.846
5675.821
22585.559
42618.805
67649.633
103832.805
100660.008
16313.777
1419.535
142.643
17.652
2.069
-0.267
-0.585
-0.526
0.144
5.133
45.946
494.132
9245.224
100410.203
102794.797
118048.773
160480.422
78690.336
17864.920
2889.887
479.129
93.065
23.649
6.373
1.052
-0.735
-1.318
-1.438
-1.159
0.005
3.831
17.624
82.507
483.191
4596.701
60496.969
102009.867
109532.594
200552.859
136977.125
102719.656
29671.295
2127.766
186.114
20.674
2.207
-0.263
-0.563
-0.520
0.012
4.248
37.292
367.205
5862.092
100152.516
100678.461
102630.195
106169.367
18437.119
4805.010
1406.547
399.016
122.070
41.369
14.139
4.133
0.541
-0.695
-0.952
-0.279
2.471
10.995
39.509
165.606
1055.449
13212.793
101481.703
102056.656
105606.445
144971.609
200160.234
102762.242
13895.416
1249.381
136.593
16.630
1.814
-0.300
-0.543
-0.527
-0.193
2.325
19.190
151.079
1416.298
13454.179
76618.398
86722.094
23890.338
8631.420
4891.643
2231.752
884.867
310.653
103.404
35.401
11.804
3.687
0.807
0.212
2.026
9.622
33.909
114.051
450.305
2552.953
22465.271
116460.602
114067.586
105573.766
106327.914
113566.188
18064.908
2832.616
419.554
63.822
9.165
0.953
-0.389
-0.528
-0.539
-0.416
0.698
7.179
43.709
250.586
1168.279
3203.787
4661.661
5119.183
8008.416
12085.730
10344.586
4247.809
1122.400
287.846
84.389
28.233
10.410
4.125
2.541
7.148
28.915
114.343
430.516
1944.322
14891.624
106925.500
200324.469
200233.641
159893.484
105985.672
74169.359
4746.894
673.982
119.332
22.882
3.744
0.137
-0.484
-0.513
-0.530
-0.536
-0.139
2.113
11.598
48.408
165.491
498.424
1702.783
7564.590
30265.545
80280.023
72273.367
21250.918
3573.330
654.988
169.172
56.919
23.499
9.810
6.531
17.036
81.294
417.082
2014.738
9081.366
96642.633
105793.203
112732.672
166209.375
200231.219
72310.156
9531.711
1236.552
195.957
37.806
7.879
1.124
-0.317
-0.534
-0.492
-0.505
-0.563
-0.460
0.384
4.159
19.387
92.307
555.147
4267.336
41612.398
140760.125
200372.203
166316.984
52697.199
6435.500
1002.328
251.664
92.557
41.206
18.162
11.010
30.617
185.618
1235.584
9240.438
45897.199
165906.844
128210.445
106858.477
104358.070
104808.203
43364.016
2622.850
373.759
67.598
14.121
2.637
0.015
-0.520
-0.547
-0.470
-0.475
-0.541
-0.497
0.100
3.058
17.505
109.624
918.571
10974.349
103723.242
127950.977
200256.625
200430.625
56426.926
6307.310
1008.862
277.517
121.281
56.194
25.136
14.890
42.945
279.456
2330.637
23425.445
103399.844
172784.438
198829.312
113296.688
102724.375
101431.844
20016.508
1436.054
187.921
33.802
6.643
0.884
-0.389
-0.585
-0.534
-0.452
-0.448
-0.475
-0.330
0.614
4.509
22.198
123.224
979.848
12788.462
101689.469
107490.875
121821.867
121696.906
38447.555
3857.572
711.221
232.236
113.917
56.904
24.608
14.188
39.964
259.358
2147.896
21263.779
101063.602
110575.109
187768.578
112308.414
102650.547
45941.508
4848.785
615.620
106.674
21.167
4.053
0.275
-0.516
-0.590
-0.514
-0.437
-0.402
-0.343
0.167
2.525
11.776
46.538
171.534
803.941
5814.425
62365.637
107042.961
108708.023
105457.180
13501.782
1740.820
399.729
151.800
75.951
39.057
16.745
10.048
25.706
148.113
1038.467
6394.719
28040.840
45785.770
26394.414
16070.409
10615.323
4248.783
1161.527
293.283
70.040
16.207
3.199
0.110
-0.530
-0.575
-0.501
-0.419
-0.327
-0.086
1.361
8.217
42.508
198.233
756.646
2346.187
6335.049
26315.980
96572.750
117172.086
36180.582
6298.541
966.602
222.819
78.906
38.574
18.957
8.708
5.063
12.761
58.368
292.939
1203.315
3426.614
4847.778
3421.027
2495.015
2493.643
1944.536
872.098
275.530
69.307
15.943
3.186
0.162
-0.490
-0.551
-0.482
-0.401
-0.225
0.350
3.739
23.455
146.879
1040.039
6974.906
34166.562
66700.578
117467.758
107016.047
102665.070
101197.469
12833.580
1156.113
172.093
42.780
16.637
7.477
3.027
1.824
5.150
20.712
72.009
218.164
450.102
654.198
985.454
2393.619
4423.452
4038.895
1640.657
422.367
93.584
19.606
3.694
0.329
-0.418
-0.514
-0.458
-0.383
-0.118
0.864
7.171
50.659
425.514
4607.456
72768.719
100752.453
108912.969
200155.062
149253.438
103333.359
100439.859
14910.848
1312.554
154.956
26.960
7.202
2.191
0.477
0.578
3.822
15.983
50.184
113.779
192.775
307.490
792.579
2734.878
5440.632
5007.734
1989.812
494.032
100.579
21.019
4.180
0.509
-0.326
-0.463
-0.428
-0.360
-0.039
1.313
9.890
75.584
778.463
12445.450
100074.594
100500.094
104370.352
140687.578
200278.281
107686.305
60217.930
6996.687
760.818
104.146
19.104
3.875
0.386
-0.293
1.050
9.209
45.026
185.769
534.707
855.905
695.363
715.966
1672.760
3142.979
2684.471
1198.882
337.823
78.775
18.658
4.584
0.913
-0.154
-0.398
-0.398
-0.339
-0.015
1.344
9.945
75.667
778.588
12444.449
100057.203
100282.164
101354.695
106073.633
118501.914
27330.734
8239.391
1746.820
315.984
67.492
15.712
3.033
-0.009
-0.220
2.974
22.004
138.458
815.561
3187.379
5869.803
3864.383
1269.480
751.121
962.287
867.722
426.756
163.518
57.317
20.615
7.581
2.165
0.285
-0.259
-0.354
-0.319
-0.036
0.963
7.320
48.169
398.857
4604.925
72727.984
100226.094
100802.352
102047.008
47573.516
5679.839
1532.186
495.963
173.265
56.564
15.845
3.235
0.038
0.035
4.839
38.121
292.462
2095.361
12170.097
26607.105
14792.929
3047.947
581.540
294.899
242.445
185.940
148.948
104.280
55.415
22.425
6.832
1.468
0.041
-0.277
-0.298
-0.097
0.518
3.977
22.602
147.135
967.473
6932.376
30669.018
54658.648
26711.145
6724.128
1890.965
639.591
278.234
130.785
50.222
14.929
3.157
0.096
0.163
5.243
40.591
313.589
2470.008
14723.108
32598.492
17917.449
3258.280
511.646
170.166
195.419
391.016
657.465
593.304
290.519
84.402
20.493
4.468
0.628
-0.153
-0.271
-0.152
0.142
1.658
8.580
40.275
181.705
707.513
1936.005
2783.988
2275.195
1362.183
675.924
299.166
155.563
81.298
32.828
10.533
2.136
-0.056
-0.011
3.592
26.413
180.291
1105.801
4892.406
10091.781
5865.403
1443.817
297.205
155.379
481.147
1991.717
4942.994
4516.906
1535.907
322.672
55.876
9.787
1.546
0.010
-0.236
-0.174
-0.075
0.493
2.791
10.868
35.371
100.109
209.626
314.819
359.907
318.688
209.112
110.287
64.620
34.938
15.932
5.068
0.960
-0.312
-0.272
1.685
12.077
63.346
273.111
878.885
1405.252
1036.117
358.625
124.744
191.312
1144.469
7689.741
26616.965
21783.758
5851.326
820.284
109.082
15.830
2.296
0.151
-0.203
1.274
3.526
11.603
41.392
131.875
274.702
337.799
207.236
72.289
20.042
4.446
0.729
-0.072
-0.212
-0.213
-0.196
-0.176
-0.157
-0.147
-0.137
-0.136
-0.139
-0.149
-0.162
-0.178
-0.199
-0.224
-0.252
-0.277
-0.295
-0.314
-0.327
-0.333
-0.338
-0.338
-0.340
-0.339
-0.335
-0.322
-0.305
-0.285
6.990
15.402
53.393
253.688
1310.274
4491.788
5840.590
2685.547
602.362
99.632
16.790
2.592
0.188
-0.223
-0.265
-0.242
-0.218
-0.196
-0.182
-0.176
-0.173
-0.179
-0.190
-0.202
-0.225
-0.247
-0.280
-0.313
-0.338
-0.361
-0.380
-0.390
-0.384
-0.377
-0.369
-0.369
-0.377
-0.377
-0.372
-0.358
-0.334
37.382
68.309
213.363
1519.344
14858.167
100121.430
100063.469
49483.676
4482.840
418.560
46.776
6.238
0.586
-0.221
-0.314
-0.293
-0.269
-0.248
-0.228
-0.218
-0.218
-0.221
-0.234
-0.253
-0.274
-0.306
-0.340
-0.379
-0.411
-0.434
-0.440
-0.430
-0.405
-0.371
-0.345
-0.337
-0.351
-0.373
-0.391
-0.395
-0.381
249.484
358.715
830.393
5955.169
101480.211
101104.586
100453.047
100121.039
24055.449
1199.826
94.250
10.604
1.051
-0.222
-0.374
-0.358
-0.329
-0.301
-0.275
-0.264
-0.263
-0.270
-0.285
-0.309
-0.339
-0.370
-0.408
-0.451
-0.480
-0.479
-0.449
-0.392
-0.295
-0.169
-0.044
0.023
0.019
-0.063
-0.204
-0.323
-0.382
2011.182
2444.838
4073.335
19618.211
123174.672
114809.484
103629.938
100635.016
40164.941
1530.351
116.181
12.212
1.210
-0.266
-0.443
-0.425
-0.391
-0.359
-0.330
-0.317
-0.317
-0.329
-0.345
-0.370
-0.403
-0.443
-0.488
-0.522
-0.512
-0.447
-0.298
-0.037
0.346
0.889
1.517
2.108
2.299
1.873
1.029
0.278
-0.158
13580.166
15223.421
25472.824
103883.930
161416.391
200048.125
127821.117
102485.523
14988.157
914.720
83.310
9.820
0.956
-0.362
-0.517
-0.496
-0.470
-0.425
-0.390
-0.374
-0.374
-0.384
-0.408
-0.439
-0.476
-0.514
-0.559
-0.553
-0.446
-0.163
0.437
1.539
3.213
5.769
9.777
14.719
17.753
14.490
8.522
3.591
0.985
44845.598
48756.262
82865.258
102076.102
106177.133
132862.969
144723.594
20681.594
2589.959
321.755
43.656
6.670
0.564
-0.456
-0.587
-0.564
-0.539
-0.491
-0.455
-0.434
-0.433
-0.446
-0.471
-0.503
-0.548
-0.599
-0.610
-0.523
-0.172
0.819
3.117
7.377
14.650
27.603
56.999
107.126
147.539
119.885
60.333
21.189
5.931
32923.281
36844.934
81215.336
101830.227
102507.805
104546.328
102764.117
7763.438
966.303
166.316
30.804
5.533
0.499
-0.499
-0.649
-0.636
-0.611
-0.559
-0.520
-0.495
-0.494
-0.508
-0.535
-0.573
-0.620
-0.671
-0.636
-0.391
0.536
3.270
10.699
25.437
54.449
121.524
375.412
1055.483
1888.334
1371.307
486.616
114.399
25.232
6603.319
8301.822
22207.092
104786.055
125609.258
159878.516
66062.625
12244.819
1702.815
244.574
41.870
7.794
0.956
-0.430
-0.684
-0.709
-0.678
-0.633
-0.589
-0.567
-0.564
-0.576
-0.609
-0.644
-0.690
-0.722
-0.623
-0.149
1.738
8.178
27.072
73.183
173.151
498.170
2662.461
15402.982
36912.012
22244.531
4308.283
580.457
85.621
866.433
1524.085
5362.054
37284.309
122221.984
115090.094
104447.695
81406.766
5635.707
580.332
76.797
12.779
1.911
-0.274
-0.707
-0.766
-0.742
-0.706
-0.666
-0.640
-0.636
-0.648
-0.680
-0.716
-0.765
-0.774
-0.624
0.151
3.337
15.123
53.381
157.908
425.820
1571.009
15324.573
105130.523
106430.219
103399.445
33553.570
2309.547
220.650
168.426
595.959
4560.046
76363.227
111166.117
117299.594
110198.531
102746.086
11996.405
907.970
118.198
19.431
3.293
-0.006
-0.715
-0.825
-0.806
-0.784
-0.749
-0.719
-0.709
-0.721
-0.752
-0.793
-0.841
-0.832
-0.639
0.333
4.348
19.477
73.547
238.656
693.080
3114.228
37384.398
130858.516
144735.562
119437.695
98962.438
4395.217
369.305
82.936
498.148
4661.006
66628.266
180609.375
200329.125
180765.250
111808.328
11236.024
957.858
137.943
26.136
5.088
0.455
-0.652
-0.865
-0.871
-0.856
-0.824
-0.797
-0.786
-0.798
-0.827
-0.869
-0.909
-0.906
-0.724
0.227
4.129
18.833
71.398
229.281
740.529
3606.728
33134.711
189688.578
200515.828
149331.562
52264.602
3624.184
473.152
62.401
429.365
3882.849
41987.773
198717.438
200478.531
200774.391
59033.645
6039.093
782.669
152.077
35.140
8.362
1.346
-0.472
-0.880
-0.930
-0.924
-0.899
-0.873
-0.859
-0.866
-0.896
-0.939
-0.979
-0.983
-0.835
-0.037
3.276
14.856
54.475
172.283
577.321
2674.250
16644.252
90976.234
167614.281
77426.891
12927.049
2116.025
583.167
44.972
301.996
2470.779
24994.396
107533.234
115501.445
113824.773
27012.348
4009.437
885.457
234.812
65.211
16.756
3.390
-0.034
-0.845
-0.985
-0.995
-0.975
-0.951
-0.932
-0.936
-0.966
-1.008
-1.042
-1.052
-0.928
-0.241
2.452
12.337
46.016
151.388
478.967
1524.534
5416.120
16175.217
22988.977
11652.518
3844.255
1528.658
679.939
26.348
158.519
1035.307
6553.400
33862.535
67868.195
57802.828
28774.574
9445.067
2827.906
755.218
173.974
38.215
7.934
0.915
-0.706
-1.030
-1.067
-1.052
-1.029
-1.011
-1.015
-1.044
-1.082
-1.105
-1.118
-0.998
-0.325
2.506
13.658
59.477
235.268
755.291
1667.974
2546.314
3156.548
3131.252
2102.294
1354.576
984.357
517.444
13.978
72.664
388.538
2069.786
12329.869
66502.312
118007.000
159596.609
91209.828
25730.059
4078.689
584.336
95.301
16.746
2.652
-0.376
-1.029
-1.135
-1.125
-1.112
-1.101
-1.104
-1.123
-1.149
-1.163
-1.158
-0.985
-0.207
3.145
17.562
85.422
387.485
1409.875
3468.096
3872.294
2105.094
948.558
547.602
486.289
414.418
234.656
7.292
38.743
212.580
1438.540
12619.426
100879.547
200581.531
200681.156
126051.086
102990.789
23674.074
1844.543
206.788
33.015
5.932
0.312
-0.938
-1.178
-1.202
-1.199
-1.193
-1.191
-1.196
-1.202
-1.195
-1.123
-0.807
0.221
3.872
18.824
88.989
405.235
1596.111
3952.657
4297.674
2048.332
645.742
230.015
149.656
121.861
79.571
4.007
22.646
130.548
892.138
7489.770
64087.297
189156.719
154480.812
112220.586
102543.055
73757.258
3843.257
412.166
72.279
13.684
1.973
-0.639
-1.181
-1.281
-1.288
-1.275
-1.260
-1.249
-1.220
-1.119
-0.808
0.043
1.939
6.452
19.179
68.336
279.598
904.011
1983.628
2138.472
1120.042
369.807
111.875
49.051
33.514
21.290
1.922
12.215
66.778
405.436
2752.982
30805.146
110736.906
108695.977
107811.906
114145.828
73292.547
7884.372
1272.392
214.127
36.463
5.539
0.069
-1.090
-1.331
-1.375
-1.348
-1.309
-1.258
-1.124
-0.718
0.472
3.387
9.905
19.540
33.477
60.047
134.284
327.911
606.861
643.016
378.523
142.128
46.781
16.956
8.821
5.193
0.662
5.705
29.998
151.307
967.468
8268.735
100426.391
109112.094
189423.375
200187.891
114868.055
81652.492
7624.269
745.949
88.132
12.498
1.304
-0.834
-1.315
-1.418
-1.397
-1.331
-1.182
-0.804
0.445
4.373
15.981
45.326
92.408
139.800
148.849
141.810
160.079
179.959
162.143
100.338
44.220
16.181
5.449
2.104
0.842
-0.059
2.156
12.128
56.237
283.761
1622.068
9961.575
66412.086
131111.734
111752.031
102260.844
100375.828
36857.285
1986.090
168.188
22.386
3.050
-0.373
-1.185
-1.408
-1.411
-1.306
-1.003
-0.051
3.311
15.327
58.362
195.008
503.334
837.804
789.334
559.041
415.183
274.116
136.797
54.809
19.165
5.919
1.547
0.133
-0.288
-0.404
0.621
5.366
26.718
135.920
751.618
5325.700
86361.859
107027.992
103140.523
100876.250
100228.328
65849.562
2687.614
220.821
29.678
5.103
0.410
-0.898
-1.310
-1.376
-1.214
-0.629
1.460
8.995
40.169
185.942
788.734
2698.608
5356.311
5195.489
3202.390
2290.362
1384.015
496.020
119.499
25.540
4.901
0.571
-0.388
-0.561
-0.520
0.095
3.656
23.838
155.064
1235.744
10449.699
77066.438
144863.156
112632.953
102014.750
100392.891
30615.348
1758.228
184.468
33.948
8.532
1.839
-0.270
-1.020
-1.205
-0.943
0.199
4.075
18.763
83.551
454.026
2619.433
13373.919
40278.422
52531.004
25871.969
11309.491
5236.208
1516.996
275.337
45.034
7.126
0.635
-0.466
-0.603
-0.543
-0.076
3.064
24.193
184.712
1875.005
18577.260
106478.117
159924.859
129956.039
103424.664
60188.102
6074.941
722.489
149.087
45.648
15.326
4.875
1.055
-0.329
-0.687
-0.209
2.077
9.268
33.688
140.034
825.210
6966.151
77301.438
125563.578
120236.852
109479.703
52416.887
10664.259
2387.005
375.302
55.276
8.504
0.816
-0.453
-0.579
-0.538
-0.203
2.343
18.906
145.109
1230.841
11258.371
56038.465
72543.422
26359.838
12131.073
4336.009
1226.885
434.645
197.948
85.709
33.727
12.202
4.278
1.450
0.667
1.826
7.036
21.866
65.938
228.398
1316.749
15454.245
106967.117
114172.516
110487.273
105663.266
105995.234
12347.160
1767.207
297.297
46.468
7.133
0.665
-0.442
-0.556
-0.536
-0.361
1.122
10.250
66.712
432.322
2332.260
7857.657
8961.644
4315.368
2001.847
1295.230
967.844
758.253
504.186
232.271
88.558
31.685
13.114
6.157
3.857
6.765
21.237
66.301
185.686
538.936
2259.593
22027.016
109310.289
109542.773
104981.891
102128.320
101544.344
10638.445
966.986
155.822
26.861
4.435
0.254
-0.486
-0.532
-0.541
-0.487
0.179
3.961
21.775
102.076
372.337
884.772
1252.760
1698.489
2790.582
3642.826
3389.110
2837.591
1921.137
750.976
247.637
87.107
38.285
17.874
10.520
17.650
64.259
249.412
928.870
2762.830
9534.976
57603.887
200902.172
200656.297
123648.727
103006.258
89526.172
4828.821
465.881
71.937
12.806
2.018
-0.153
-0.520
-0.504
-0.528
-0.555
-0.317
1.041
6.912
27.236
94.616
354.015
1723.007
10256.567
38744.562
48970.164
22976.639
10666.832
5871.202
1953.993
564.532
219.363
101.111
44.848
22.672
39.028
186.253
1129.656
7257.386
32740.424
79933.711
122863.234
116806.438
173394.172
200201.000
69305.289
9673.230
1220.918
165.482
29.194
5.594
0.564
-0.406
-0.539
-0.476
-0.501
-0.563
-0.498
0.134
3.212
17.229
101.555
773.808
9017.322
100737.469
102970.883
107683.703
111378.727
34324.152
9843.602
2993.361
943.122
480.809
234.168
90.223
38.975
69.295
434.662
4363.516
60030.562
103161.195
154320.688
200419.234
131778.250
105734.844
105274.938
19110.264
1946.397
322.197
58.932
11.754
1.976
-0.155
-0.538
-0.535
-0.455
-0.466
-0.532
-0.495
0.062
3.092
20.105
147.438
1618.644
33633.102
100639.625
102439.172
106009.562
108188.641
106560.484
9230.401
2491.932
1114.122
767.626
392.382
137.382
52.162
90.128
755.452
10559.462
100313.422
102023.594
125530.023
200173.406
198742.594
104986.969
100802.398
9181.701
822.966
128.364
24.599
4.911
0.485
-0.461
-0.583
-0.521
-0.438
-0.439
-0.478
-0.350
0.478
4.501
24.836
167.424
1773.519
37056.422
100879.969
102118.195
103426.844
103474.953
102885.812
6091.158
1363.963
903.016
731.517
385.366
134.757
49.406
86.444
694.785
9665.692
100150.945
100724.234
105068.281
133577.141
189060.891
84773.492
16668.096
2262.681
338.905
58.663
12.009
2.188
-0.107
-0.581
-0.590
-0.507
-0.422
-0.395
-0.375
0.027
1.878
9.565
38.859
185.457
1255.434
14882.895
107065.664
121428.320
125860.594
110259.234
35897.262
2888.342
652.144
473.251
398.187
229.989
88.139
33.439
54.934
357.187
3373.232
40505.504
100189.242
100770.508
102730.477
26216.588
6219.725
2030.378
506.121
121.687
30.301
7.076
1.160
-0.318
-0.607
-0.576
-0.494
-0.407
-0.331
-0.168
0.937
5.887
27.602
120.104
451.728
1761.353
10982.475
116905.195
180706.188
200183.328
133628.672
17161.264
1815.923
334.847
188.190
149.251
87.896
37.514
16.571
25.088
125.722
734.404
4264.153
16213.523
25489.379
12759.513
3202.980
1031.225
448.118
194.603
69.549
21.900
5.648
0.875
-0.344
-0.585
-0.557
-0.478
-0.392
-0.249
0.173
2.566
15.495
82.959
473.075
2618.938
9784.933
41700.906
108854.836
105199.016
104292.672
102062.953
54621.922
2817.944
285.687
73.846
43.511
25.821
12.550
6.674
10.833
39.335
153.859
518.999
1159.651
1556.243
1110.061
621.491
464.566
355.656
192.375
74.662
22.578
5.728
0.958
-0.295
-0.542
-0.524
-0.456
-0.377
-0.163
0.564
4.710
30.900
212.145
1719.104
14957.289
100344.742
136850.594
180515.281
111690.859
101572.336
100351.594
80471.875
3391.559
270.863
41.630
13.964
6.968
3.398
2.900
9.049
35.031
117.344
299.868
488.113
475.028
374.345
380.967
439.841
380.023
211.901
78.305
23.830
6.221
1.137
-0.189
-0.487
-0.489
-0.425
-0.358
-0.091
0.849
6.499
45.348
350.225
3935.915
49131.789
101039.680
114829.352
200054.453
133548.078
102725.555
100295.047
27844.928
1715.350
170.055
25.565
5.217
1.438
0.792
3.524
22.227
124.990
711.434
2721.827
4987.311
3377.541
1183.183
510.689
381.597
292.720
165.031
68.368
22.803
6.921
1.657
0.018
-0.397
-0.449
-0.393
-0.338
-0.067
0.876
6.522
45.284
349.604
3634.654
49074.449
100368.438
102708.648
121205.734
122495.414
102733.031
30783.100
4295.577
532.013
80.935
13.496
2.209
0.043
0.561
7.121
56.447
485.470
4901.258
36164.730
100180.336
49873.543
6970.743
1214.520
407.737
234.497
141.735
71.411
29.653
10.473
3.221
0.639
-0.183
-0.378
-0.366
-0.317
-0.089
0.650
4.784
30.745
210.374
1704.833
14823.836
89039.414
100490.820
74375.828
14529.540
5526.115
2330.844
601.827
138.371
31.464
6.925
0.960
-0.301
0.825
11.326
106.276
1197.257
19717.096
100075.992
100255.156
100598.906
30258.307
2431.466
538.832
307.450
217.859
124.763
56.853
23.513
8.463
2.421
0.326
-0.229
-0.322
-0.297
-0.130
0.325
2.695
14.542
80.715
455.897
2302.033
8175.583
12563.092
7171.543
2273.362
775.526
312.191
119.652
41.520
13.996
3.705
0.369
-0.387
0.909
12.008
113.274
1400.544
24042.883
100063.328
100210.312
100488.180
36800.902
2640.120
555.786
412.578
362.496
252.863
145.802
67.809
24.087
6.935
1.421
0.035
-0.261
-0.277
-0.164
0.043
1.062
5.458
25.228
97.595
334.403
748.046
1013.234
775.002
390.186
180.770
82.184
38.654
17.106
6.809
1.949
-0.005
-0.468
0.553
8.370
72.006
649.224
7650.497
76286.383
100107.602
100226.266
11382.779
1241.479
382.222
399.855
494.370
526.439
437.435
207.542
63.905
15.176
3.199
0.385
-0.185
-0.254
-0.177
-0.107
0.271
1.745
6.621
21.200
51.988
100.560
130.600
121.174
85.088
52.353
27.820
14.829
7.307
2.961
0.713
-0.285
-0.530
0.025
4.008
28.390
193.774
1197.943
5350.939
11102.142
6453.786
1618.099
367.047
187.981
302.863
658.683
1182.821
1051.744
458.703
124.119
26.298
4.939
0.699
-0.109
-0.225
1.965
4.570
14.221
50.115
161.459
364.244
418.779
254.913
93.387
23.950
5.281
0.834
-0.060
-0.222
-0.227
-0.211
-0.193
-0.171
-0.166
-0.160
-0.161
-0.163
-0.171
-0.186
-0.203
-0.218
-0.243
-0.269
-0.290
-0.308
-0.324
-0.337
-0.344
-0.346
-0.345
-0.340
-0.336
-0.330
-0.320
-0.301
-0.275
11.731
21.585
67.665
337.179
1803.952
6398.553
9194.006
3769.738
813.394
121.272
20.049
2.916
0.233
-0.232
-0.283
-0.263
-0.244
-0.222
-0.204
-0.200
-0.200
-0.208
-0.217
-0.230
-0.250
-0.273
-0.302
-0.332
-0.359
-0.380
-0.396
-0.406
-0.407
-0.404
-0.403
-0.397
-0.390
-0.382
-0.369
-0.355
-0.335
83.356
121.210
296.875
2118.726
26795.811
100186.102
100089.969
95271.938
6987.318
560.370
56.427
7.019
0.738
-0.226
-0.337
-0.320
-0.295
-0.275
-0.257
-0.247
-0.250
-0.252
-0.263
-0.281
-0.305
-0.332
-0.364
-0.402
-0.436
-0.455
-0.453
-0.439
-0.425
-0.416
-0.411
-0.414
-0.416
-0.416
-0.412
-0.401
-0.383
849.808
1011.121
1452.202
9723.456
103129.047
102127.984
100777.672
100197.078
44534.234
1647.707
114.690
11.968
1.213
-0.217
-0.395
-0.386
-0.357
-0.331
-0.312
-0.304
-0.299
-0.303
-0.320
-0.341
-0.367
-0.399
-0.436
-0.476
-0.497
-0.475
-0.404
-0.310
-0.210
-0.134
-0.086
-0.081
-0.115
-0.193
-0.292
-0.367
-0.398
13492.800
15644.043
11302.211
48547.250
180461.391
140470.141
108136.617
101105.227
76403.953
2115.203
141.869
14.641
1.414
-0.246
-0.457
-0.454
-0.428
-0.396
-0.374
-0.361
-0.363
-0.368
-0.384
-0.407
-0.434
-0.473
-0.512
-0.531
-0.483
-0.317
0.021
0.554
1.149
1.576
1.837
1.951
1.819
1.345
0.688
0.112
-0.233
100352.125
103952.930
110595.883
108356.898
200324.656
200075.469
188970.109
105416.273
24489.301
1247.661
101.488
11.862
1.162
-0.342
-0.535
-0.521
-0.500
-0.470
-0.443
-0.428
-0.427
-0.438
-0.455
-0.480
-0.507
-0.544
-0.566
-0.511
-0.254
0.491
1.994
4.551
7.717
10.324
11.830
13.291
13.236
10.583
6.115
2.603
0.698
100595.156
109642.023
200142.812
109432.695
109970.250
161740.875
195595.000
41542.980
4066.824
434.189
53.659
7.919
0.803
-0.422
-0.605
-0.592
-0.574
-0.541
-0.510
-0.495
-0.497
-0.507
-0.528
-0.551
-0.582
-0.613
-0.581
-0.346
0.551
3.145
9.915
23.192
40.711
52.097
64.065
80.311
90.320
69.684
37.942
14.808
4.635
100599.227
109662.180
200228.672
107422.555
104510.656
108331.531
107083.141
16565.855
1549.805
228.453
38.788
7.068
0.847
-0.431
-0.652
-0.664
-0.650
-0.610
-0.575
-0.560
-0.562
-0.574
-0.598
-0.621
-0.658
-0.669
-0.545
0.098
2.544
11.430
38.904
99.692
192.565
279.686
358.866
550.069
693.207
518.740
231.261
69.711
19.528
85517.711
99284.742
84615.352
110820.727
166115.188
200249.328
189182.922
26696.748
2801.237
373.960
59.917
10.755
1.658
-0.282
-0.663
-0.732
-0.720
-0.684
-0.649
-0.633
-0.634
-0.644
-0.665
-0.690
-0.725
-0.699
-0.432
0.870
6.487
29.085
116.371
385.446
900.891
1295.906
2046.624
4621.893
7047.227
4640.548
1443.469
309.499
66.731
4261.646
5254.213
11655.432
106626.328
173037.969
140919.609
107990.883
101499.156
11779.821
890.114
113.004
19.849
3.354
0.037
-0.643
-0.784
-0.788
-0.760
-0.724
-0.709
-0.707
-0.717
-0.733
-0.758
-0.786
-0.733
-0.322
1.730
11.319
60.596
275.313
1136.114
3086.155
5070.452
12040.341
46244.230
83593.414
39058.059
7756.306
1099.562
193.867
381.588
931.996
7816.664
102410.836
104328.703
104328.195
103020.828
101919.180
28685.105
1662.591
192.855
33.035
6.066
0.623
-0.581
-0.825
-0.852
-0.838
-0.807
-0.784
-0.771
-0.776
-0.793
-0.823
-0.855
-0.778
-0.269
2.249
14.955
81.357
406.879
1896.374
5481.805
11702.380
72627.992
127581.062
185471.297
144743.016
30494.762
2980.899
522.053
91.998
518.895
6271.173
101723.820
105587.094
109796.867
108726.414
105786.852
23607.471
1781.267
257.054
48.289
9.916
1.475
-0.427
-0.847
-0.915
-0.902
-0.878
-0.857
-0.839
-0.840
-0.854
-0.889
-0.916
-0.842
-0.379
1.948
13.546
69.300
361.932
1556.917
4701.566
15782.276
105011.148
115618.500
140548.656
125044.977
66206.977
6203.958
1543.370
47.478
304.225
2491.897
30587.172
111026.227
119903.578
115197.180
89403.852
9626.420
1574.231
309.238
70.922
16.089
3.098
-0.097
-0.829
-0.967
-0.967
-0.948
-0.927
-0.905
-0.900
-0.919
-0.950
-0.976
-0.921
-0.566
1.137
8.977
42.966
188.806
678.527
2050.140
10018.437
101844.500
103494.734
106672.227
107266.039
54565.211
12719.112
4531.635
28.430
154.873
907.448
5126.374
23471.238
47837.723
35131.809
13502.576
4811.895
1627.940
486.569
126.882
30.632
6.412
0.631
-0.751
-1.011
-1.035
-1.016
-0.997
-0.970
-0.965
-0.982
-1.007
-1.023
-0.989
-0.760
0.281
4.487
20.025
74.446
240.722
693.560
3192.588
25890.385
100816.945
101788.031
94887.469
28354.633
20473.553
8281.017
15.222
71.238
339.394
1393.430
4369.721
7955.647
9577.932
10815.703
9618.925
4761.517
1440.842
321.248
66.612
13.104
1.854
-0.530
-1.032
-1.101
-1.085
-1.070
-1.048
-1.043
-1.051
-1.058
-1.063
-1.037
-0.902
-0.301
1.978
9.821
33.461
97.440
267.682
801.784
3165.758
9205.658
13430.558
10366.949
13033.582
13865.184
5904.355
7.656
34.768
143.635
570.043
2080.633
7435.580
30360.016
110007.992
111485.336
42641.383
6555.092
906.799
141.625
25.145
4.017
-0.154
-1.012
-1.152
-1.148
-1.143
-1.122
-1.104
-1.089
-1.082
-1.074
-1.045
-0.927
-0.490
1.138
6.490
24.448
74.139
190.831
384.792
645.358
1013.639
1363.934
1960.631
3580.903
3692.642
1847.643
3.990
19.192
87.357
425.214
2492.355
21003.977
110425.430
112870.023
111700.266
105918.328
38418.363
2477.483
276.706
43.023
7.412
0.588
-0.885
-1.182
-1.212
-1.203
-1.171
-1.121
-1.079
-1.050
-1.008
-0.925
-0.668
-0.061
1.567
6.230
21.597
69.152
175.935
315.351
368.015
305.356
287.246
424.373
675.496
693.426
402.259
2.100
11.946
62.510
351.617
2771.375
51781.145
105339.055
106153.992
105569.742
103593.406
101615.633
4851.866
488.952
82.056
15.147
2.325
-0.524
-1.138
-1.256
-1.243
-1.167
-1.073
-0.961
-0.879
-0.728
-0.313
0.699
2.719
5.914
11.026
21.674
51.677
113.471
192.991
209.970
151.828
98.847
92.789
119.480
118.606
77.128
0.962
7.185
39.461
238.787
2133.768
41310.344
101612.383
102727.570
106690.477
114321.805
113848.164
8977.077
1334.153
222.116
38.027
6.166
0.415
-0.890
-1.194
-1.222
-1.107
-0.916
-0.677
-0.428
0.172
1.955
6.940
17.613
34.496
47.790
49.908
51.454
66.350
88.342
90.295
62.520
36.481
24.395
23.238
21.284
14.801
0.256
3.724
20.757
119.901
928.329
10749.949
101090.492
108480.664
189248.750
200217.703
123244.406
81984.539
7661.168
752.477
90.989
14.175
2.340
-0.219
-0.931
-1.089
-0.962
-0.639
-0.218
0.545
2.711
9.791
34.938
106.254
246.963
364.045
328.787
182.319
91.835
54.541
38.951
24.516
13.215
7.024
4.752
3.769
2.559
-0.212
1.502
9.482
51.121
285.526
1947.540
12719.577
81118.016
149330.484
116514.383
103128.016
100519.453
36892.430
2000.544
176.452
27.486
5.913
1.210
-0.293
-0.787
-0.728
-0.331
0.492
2.365
8.565
35.059
148.564
617.062
2022.754
3719.658
2993.123
1211.469
373.283
118.009
45.237
17.743
6.409
2.175
0.743
0.262
-0.006
-0.453
0.347
4.138
21.612
104.865
545.627
4220.118
75236.062
103465.859
102903.523
101569.688
100565.578
65960.156
2739.504
250.149
45.112
12.640
3.907
0.913
-0.198
-0.400
0.067
1.530
5.841
21.505
97.281
533.459
3477.497
19661.721
49771.723
34482.418
8904.251
1690.851
383.861
113.613
32.248
8.065
1.495
-0.123
-0.471
-0.521
-0.540
-0.138
2.130
13.298
69.475
400.024
2866.000
36015.457
104784.047
106842.719
104459.047
101404.617
30946.164
1947.624
287.310
77.201
25.383
8.792
3.081
0.932
0.285
0.760
3.409
12.119
47.077
212.027
1445.247
14144.689
102744.859
109682.086
114899.312
48808.281
6254.562
1061.045
252.353
60.770
13.335
2.208
-0.153
-0.588
-0.600
-0.559
-0.317
1.424
10.782
62.071
348.759
1924.949
10354.990
66852.734
109963.859
106903.695
61755.918
6916.726
1358.970
471.823
156.488
51.908
17.609
6.914
3.208
1.849
2.586
7.700
24.994
83.363
342.432
2201.059
23535.877
121352.805
200142.797
200155.359
172985.625
20677.682
2402.717
414.097
83.021
16.995
2.843
-0.074
-0.571
-0.583
-0.553
-0.408
0.807
7.640
44.987
239.933
1074.035
3458.437
8522.622
14948.782
12655.434
5586.501
2818.588
1920.284
938.247
344.650
108.248
36.644
15.758
8.653
5.999
7.582
18.882
55.418
159.375
482.660
2098.410
17895.336
197557.953
200352.094
200230.859
133737.766
63296.559
4272.020
503.533
84.135
16.065
2.584
-0.098
-0.552
-0.556
-0.544
-0.492
0.212
4.134
22.598
100.411
372.745
963.350
1624.273
2124.378
2072.027
2258.102
3331.672
3838.762
2483.040
987.635
289.661
95.423
43.472
24.395
15.851
19.593
52.386
158.985
418.324
897.846
2171.239
11317.979
115724.938
132150.266
123854.195
106128.812
81561.453
4512.397
431.877
64.057
11.910
1.745
-0.222
-0.550
-0.524
-0.533
-0.552
-0.244
1.505
8.749
34.142
107.408
255.220
551.400
1246.136
2572.995
4903.742
11783.478
22456.387
16782.197
4874.210
1048.688
315.095
144.228
69.752
38.937
46.006
140.431
563.673
1926.513
4637.228
7257.768
13256.558
57701.020
114170.797
105974.375
101649.992
25734.529
2227.229
254.281
40.066
6.897
0.837
-0.379
-0.543
-0.487
-0.516
-0.570
-0.471
0.273
3.265
14.623
57.876
273.727
1571.917
9112.571
34670.492
48453.676
69448.320
103175.023
100795.766
19941.164
3222.988
1187.085
551.733
205.473
82.828
87.839
361.097
2195.811
14373.765
76219.500
107125.555
81352.188
102260.648
97043.172
55622.242
21578.350
4248.126
652.122
109.893
18.957
3.392
0.124
-0.492
-0.531
-0.460
-0.488
-0.556
-0.535
-0.115
2.227
14.226
87.695
746.813
8907.129
100262.414
101477.375
111914.820
200543.750
121567.141
102208.891
35524.695
7640.799
4616.713
1911.224
530.436
149.000
142.007
773.790
8832.572
102403.039
104429.797
109832.219
155274.219
173615.250
105727.219
28013.057
4409.358
883.691
182.765
38.613
8.035
1.140
-0.316
-0.554
-0.517
-0.437
-0.458
-0.528
-0.509
-0.045
2.645
18.730
143.011
1602.514
30568.514
100275.086
101182.148
107393.383
149533.047
189360.391
103190.477
22226.807
13578.703
11697.867
4306.925
995.833
208.262
170.491
1235.954
21602.775
101359.750
102686.164
105842.875
126026.953
172955.375
68668.031
14349.008
2050.768
342.352
67.993
14.918
2.984
0.103
-0.524
-0.573
-0.504
-0.422
-0.423
-0.481
-0.400
0.254
3.694
22.617
161.470
1762.399
37028.281
100834.469
101915.617
103604.531
109242.867
118228.805
18882.721
8505.611
12178.505
11542.244
4278.553
980.024
194.854
152.925
1097.983
19511.336
100500.234
100861.602
101708.680
105229.953
111516.508
17032.240
3669.047
719.934
139.418
29.874
6.479
0.944
-0.363
-0.614
-0.574
-0.492
-0.402
-0.377
-0.403
-0.164
1.077
6.253
28.884
152.931
1218.225
13954.471
108914.938
130643.266
133926.688
113547.695
37618.020
4303.021
2862.034
4455.034
4292.536
1986.011
527.505
125.432
92.187
548.881
5912.861
98625.883
100219.031
100382.594
100806.203
45829.816
4010.179
812.576
205.774
52.834
13.137
2.925
0.159
-0.538
-0.635
-0.568
-0.479
-0.386
-0.328
-0.261
0.355
3.150
14.176
57.842
239.716
1347.832
12178.410
117867.953
180488.094
198611.859
130665.672
22509.607
2273.628
831.918
1026.033
975.048
522.556
178.424
54.586
44.813
180.254
1127.674
7522.050
36850.129
59689.527
25495.486
4786.971
860.295
211.819
70.495
23.462
7.236
1.636
-0.122
-0.577
-0.621
-0.551
-0.470
-0.371
-0.270
-0.048
1.213
7.269
35.587
166.474
685.293
3175.005
42627.738
102552.141
103785.523
104052.008
102026.172
80962.477
3548.662
402.088
216.343
182.039
109.323
47.065
20.423
20.277
57.278
218.145
739.365
1924.366
2400.955
1588.267
628.509
215.301
93.638
43.135
18.170
6.348
1.599
-0.075
-0.530
-0.576
-0.524
-0.447
-0.355
-0.212
0.197
2.346
14.002
74.149
418.297
2147.905
8648.959
63699.098
105994.555
101835.820
100598.391
100248.977
100096.438
4284.536
318.006
66.258
35.821
21.790
11.573
8.487
17.011
57.572
207.084
544.630
931.024
933.275
688.532
406.529
210.404
107.737
54.238
24.847
9.265
2.703
0.287
-0.408
-0.527
-0.488
-0.420
-0.346
-0.163
0.373
3.278
19.052
116.090
741.005
4715.261
18934.211
49812.109
116185.445
103388.461
100588.758
100112.680
36816.129
2133.729
203.610
29.606
9.060
4.449
3.337
7.366
37.126
233.608
1552.598
7122.899
15220.072
9675.625
3795.797
1713.435
644.682
256.553
128.766
60.738
23.088
6.704
1.305
-0.137
-0.445
-0.448
-0.387
-0.329
-0.144
0.401
3.291
18.958
115.155
733.532
4297.137
18058.809
33852.059
42600.949
103368.867
100566.547
44606.305
5412.042
637.643
86.668
14.031
2.728
0.712
1.736
12.124
96.495
1034.150
14771.071
100311.430
101476.508
104989.406
29258.082
6581.473
1869.419
820.199
521.736
239.312
73.240
17.658
3.851
0.456
-0.295
-0.399
-0.359
-0.308
-0.146
0.275
2.394
13.745
71.886
400.657
1990.344
6443.745
10110.771
7377.119
6571.537
5711.972
2532.623
692.035
140.408
28.637
5.467
0.605
-0.135
1.800
18.045
182.944
2929.513
95314.508
100425.562
102292.305
108852.469
114850.148
14337.382
3674.645
2577.712
2182.388
833.461
201.076
40.345
8.278
1.428
-0.029
-0.323
-0.333
-0.287
-0.164
0.087
1.307
6.950
32.703
138.019
490.430
1296.298
1779.971
1313.305
787.497
498.801
257.410
100.079
30.858
8.269
1.647
-0.193
-0.398
1.733
18.807
194.839
3184.584
100063.617
100348.812
101832.031
106357.469
110544.859
12098.760
4216.725
5741.362
4968.230
1668.584
354.615
66.398
13.976
2.981
0.378
-0.215
-0.301
-0.267
-0.177
-0.062
0.519
2.714
11.255
38.997
110.009
217.289
271.369
231.932
140.021
80.771
42.764
20.367
7.877
2.394
0.227
-0.501
-0.497
1.139
13.051
121.816
1404.543
26603.631
100173.945
100726.609
101981.328
47665.332
4603.071
2674.973
4691.410
4173.540
1566.288
356.836
78.828
19.797
4.744
0.879
-0.079
-0.261
-0.247
-0.178
-0.149
0.062
0.841
3.252
9.368
22.142
39.207
48.664
42.037
30.559
18.525
10.438
5.180
2.066
0.478
-0.279
-0.583
-0.555
0.355
5.984
44.092
339.570
2931.514
17917.461
40248.488
22176.486
4391.337
1115.800
960.529
1606.788
1468.907
687.632
230.748
77.525
23.767
6.404
1.332
0.019
-0.219
-0.224
2.166
4.391
12.102
38.007
116.937
240.183
274.312
169.402
63.823
17.842
4.184
0.655
-0.109
-0.242
-0.248
-0.231
-0.216
-0.200
-0.190
-0.188
-0.182
-0.187
-0.195
-0.202
-0.221
-0.238
-0.260
-0.283
-0.304
-0.318
-0.331
-0.341
-0.348
-0.349
-0.345
-0.342
-0.334
-0.324
-0.309
-0.287
-0.255
14.989
23.511
56.912
231.376
1047.144
3476.067
4488.627
2097.120
483.766
87.764
14.957
2.280
0.105
-0.267
-0.304
-0.289
-0.269
-0.246
-0.240
-0.232
-0.230
-0.232
-0.240
-0.258
-0.275
-0.295
-0.319
-0.346
-0.372
-0.397
-0.411
-0.415
-0.414
-0.408
-0.401
-0.397
-0.390
-0.378
-0.364
-0.345
-0.319
123.441
157.183
268.298
1292.403
11291.881
76424.008
100090.062
32600.178
3464.153
363.344
41.512
5.568
0.508
-0.271
-0.364
-0.350
-0.327
-0.306
-0.290
-0.282
-0.277
-0.287
-0.296
-0.311
-0.334
-0.357
-0.388
-0.419
-0.450
-0.465
-0.456
-0.424
-0.393
-0.380
-0.379
-0.393
-0.405
-0.411
-0.409
-0.394
-0.369
1676.864
1819.893
1601.810
5773.143
88082.422
101977.031
100726.305
100185.297
17898.146
953.835
83.353
9.519
0.967
-0.268
-0.424
-0.416
-0.392
-0.371
-0.352
-0.340
-0.341
-0.345
-0.359
-0.374
-0.397
-0.429
-0.457
-0.486
-0.488
-0.441
-0.321
-0.139
0.026
0.133
0.104
0.021
-0.107
-0.219
-0.317
-0.382
-0.396
49585.070
50322.961
17222.836
40213.035
172837.016
136812.156
107487.828
101029.969
26714.102
1314.828
103.341
11.080
1.069
-0.309
-0.489
-0.489
-0.468
-0.441
-0.421
-0.407
-0.402
-0.409
-0.425
-0.445
-0.466
-0.496
-0.522
-0.506
-0.399
-0.064
0.582
1.671
2.723
3.168
3.041
2.476
1.789
1.092
0.474
0.000
-0.269
100329.539
103649.195
159804.156
111663.086
145041.422
200088.391
180398.719
104997.648
10507.030
751.978
76.161
9.217
0.894
-0.378
-0.555
-0.556
-0.543
-0.511
-0.496
-0.483
-0.477
-0.477
-0.491
-0.512
-0.534
-0.557
-0.546
-0.406
0.122
1.570
5.041
11.064
17.624
21.093
19.196
15.795
11.897
8.270
4.609
1.967
0.497
100594.547
108859.773
200109.578
127270.562
105736.344
122170.219
132868.297
23654.090
2610.878
315.135
43.817
6.980
0.727
-0.423
-0.608
-0.617
-0.619
-0.598
-0.570
-0.554
-0.552
-0.552
-0.561
-0.577
-0.600
-0.603
-0.507
-0.015
1.880
8.194
25.996
64.566
118.282
140.775
118.186
92.814
71.819
51.172
26.469
11.170
3.901
100598.055
108878.336
200197.062
120585.781
103932.914
106256.930
105059.203
14580.935
1346.493
204.288
37.729
7.522
1.039
-0.345
-0.621
-0.672
-0.688
-0.675
-0.643
-0.626
-0.621
-0.620
-0.635
-0.649
-0.661
-0.629
-0.362
0.935
6.531
30.509
121.768
401.454
851.846
1095.667
822.079
620.704
547.360
356.054
155.777
53.791
17.107
100343.805
103735.094
123198.797
111400.883
144950.156
200243.062
161025.219
21406.246
2552.896
355.452
66.739
13.612
2.492
-0.038
-0.583
-0.714
-0.742
-0.741
-0.716
-0.696
-0.688
-0.690
-0.702
-0.720
-0.722
-0.630
-0.093
2.700
16.625
90.267
486.776
2304.265
6966.248
10017.873
6268.749
6034.913
6481.438
3476.793
1062.882
263.144
66.963
11209.318
12152.490
12198.293
80187.930
166111.859
137509.172
108324.852
102544.211
9842.334
997.685
155.319
29.197
5.519
0.616
-0.473
-0.736
-0.796
-0.804
-0.786
-0.763
-0.757
-0.758
-0.767
-0.776
-0.765
-0.613
0.246
4.906
32.282
210.742
1476.434
10514.743
49306.500
75024.195
47345.531
105423.336
102075.711
67002.273
8690.583
1243.537
267.693
596.731
1082.190
6746.486
101996.320
103626.805
105679.688
112267.516
113839.445
27064.480
2499.889
350.744
60.223
10.938
1.686
-0.289
-0.743
-0.848
-0.864
-0.858
-0.829
-0.812
-0.813
-0.821
-0.830
-0.801
-0.603
0.464
6.201
40.562
308.539
2481.388
23221.754
100801.438
111494.641
166168.250
110194.664
103457.531
102541.344
74953.438
5579.667
1286.901
95.561
442.799
4799.291
100640.977
102769.742
116902.992
173236.516
198793.219
46806.719
5632.903
681.475
107.289
19.480
3.280
-0.002
-0.733
-0.913
-0.936
-0.924
-0.895
-0.873
-0.866
-0.872
-0.866
-0.819
-0.610
0.390
5.624
36.508
256.064
1987.928
16284.778
90225.008
125429.633
144834.688
107479.867
103529.953
107157.391
119749.430
28122.025
8604.555
37.966
213.943
1852.570
19998.918
104087.953
131502.203
200909.375
160397.391
64898.309
7809.147
1021.540
168.929
32.075
6.070
0.527
-0.695
-0.966
-1.004
-0.992
-0.957
-0.932
-0.922
-0.911
-0.879
-0.811
-0.592
0.159
3.686
22.555
131.617
849.272
4704.857
17285.359
40496.781
109811.047
102880.602
104828.297
137278.531
200194.641
105908.781
60007.219
18.126
92.707
524.245
3037.705
14355.162
42689.824
92439.812
108212.578
37501.289
8261.686
1710.310
329.343
62.593
12.023
1.575
-0.550
-1.005
-1.064
-1.055
-1.020
-0.986
-0.958
-0.920
-0.862
-0.749
-0.540
-0.032
1.872
10.410
50.430
221.869
845.980
2473.210
7903.679
81858.609
101185.625
107135.305
189067.828
127865.234
102007.555
100227.727
8.549
39.078
163.055
614.207
2165.994
7086.822
21416.979
53387.238
68677.102
30603.207
5646.935
868.384
129.966
21.676
3.236
-0.294
-1.022
-1.126
-1.113
-1.080
-1.025
-0.960
-0.874
-0.765
-0.626
-0.433
-0.097
0.761
4.139
16.497
56.223
162.950
402.747
1283.305
6149.213
23776.551
38526.125
68874.938
102913.055
100481.156
89015.883
4.103
17.752
67.051
248.204
993.725
5132.976
35582.953
142483.453
150132.875
116527.023
16535.746
1788.802
230.592
35.142
5.436
0.084
-0.986
-1.171
-1.164
-1.113
-1.018
-0.883
-0.735
-0.580
-0.402
-0.243
-0.013
0.331
1.570
5.366
16.210
41.478
96.089
234.516
621.655
1556.527
3310.984
11453.600
40800.711
49131.348
16193.638
1.943
9.852
42.730
194.888
1215.505
11090.080
126079.109
200647.953
200369.750
200178.266
31046.658
2877.491
336.598
50.583
8.409
0.710
-0.838
-1.165
-1.184
-1.094
-0.918
-0.644
-0.371
-0.172
-0.004
0.118
0.342
0.818
1.647
3.573
7.985
18.333
36.968
70.014
119.970
224.483
520.197
1578.961
3412.228
3949.545
1982.920
0.908
6.525
32.763
189.416
1552.493
22580.252
109227.461
140865.141
173096.531
130978.141
54855.906
3681.456
421.296
70.788
13.817
2.195
-0.358
-0.980
-1.095
-0.975
-0.640
-0.114
0.435
0.792
0.903
1.272
2.305
4.784
7.994
11.150
12.669
15.966
22.551
32.291
41.962
55.702
99.843
217.122
362.064
379.892
241.977
0.320
4.190
24.037
147.318
1305.645
18136.307
101844.258
105698.594
109254.008
108939.984
46631.047
4658.728
811.934
150.249
29.385
6.100
1.124
-0.247
-0.701
-0.623
-0.033
1.020
2.078
2.805
3.302
5.320
11.993
28.736
57.952
77.344
70.509
46.580
28.600
20.575
18.690
18.007
22.558
34.709
48.952
50.187
35.644
-0.070
2.295
13.796
81.852
602.205
6024.099
66515.180
103982.695
123971.258
189553.594
92081.000
22275.766
3265.826
430.546
69.012
15.852
5.282
1.826
0.382
0.126
0.989
2.737
4.623
6.319
8.932
19.601
59.599
191.759
491.075
785.290
642.113
315.666
110.647
34.873
14.075
7.723
5.915
6.442
7.799
7.765
5.513
-0.339
0.843
6.648
36.110
203.631
1180.768
6987.016
30429.812
122054.055
109614.398
102859.578
100746.219
11596.507
1026.868
139.667
38.806
16.244
6.890
2.822
1.529
2.203
4.426
7.704
11.754
21.635
66.545
296.679
1503.389
5888.388
12482.571
9670.656
3146.690
659.978
123.059
27.988
7.449
2.504
1.129
0.930
0.840
0.532
-0.495
0.068
2.770
15.462
71.493
356.000
2152.832
23778.266
108990.977
120493.734
113689.688
103128.547
18311.805
1550.705
281.847
97.945
40.720
17.712
7.718
3.949
3.670
5.752
10.349
20.001
53.188
204.925
1312.304
11578.812
100217.789
100303.461
100330.461
37026.484
3751.204
423.809
67.486
14.427
2.970
0.274
-0.329
-0.410
-0.411
-0.556
-0.317
1.169
7.900
39.740
215.477
1546.163
16548.436
155320.031
200239.000
200348.359
115521.922
12406.307
2429.289
802.468
273.095
94.351
36.716
15.835
8.334
5.920
7.142
13.764
37.200
131.547
558.292
3954.718
66639.594
101134.727
102020.836
102536.625
101617.297
14147.042
1057.062
137.102
25.129
4.854
0.446
-0.494
-0.624
-0.575
-0.562
-0.470
0.478
5.141
28.177
152.945
1083.201
10518.495
113155.008
159916.734
160615.000
44156.715
13153.463
8717.956
3061.229
745.186
190.451
61.681
28.434
16.497
11.102
11.059
23.083
74.377
299.237
1239.509
7238.076
103495.320
105075.008
113003.812
119466.227
110531.844
23642.324
1643.555
198.254
34.410
6.391
0.737
-0.456
-0.622
-0.568
-0.553
-0.525
0.053
3.174
18.329
93.722
575.158
4378.592
34490.664
104077.711
74181.805
23248.271
32363.951
28623.504
8736.699
1689.278
349.973
107.417
53.676
35.461
24.577
23.937
49.922
163.653
591.986
2251.268
8486.271
62347.574
113644.172
150195.188
189197.484
140530.250
18337.953
1753.351
221.529
36.719
6.724
0.766
-0.432
-0.597
-0.539
-0.539
-0.562
-0.250
1.528
9.444
44.652
207.727
1040.232
4464.426
10008.405
9514.088
16820.641
41485.328
42452.559
16043.118
3962.260
825.643
252.851
137.675
93.710
64.547
59.111
140.471
521.954
1631.985
3770.136
8216.066
18697.988
88521.984
167201.547
200389.594
74476.656
10831.786
1351.689
188.267
30.442
5.371
0.509
-0.456
-0.572
-0.506
-0.519
-0.577
-0.461
0.393
3.858
17.069
64.517
221.296
658.933
1504.680
3681.246
15869.252
80004.188
112706.742
104449.469
24373.738
3525.824
1085.946
552.249
292.546
165.472
139.049
415.071
1989.351
8035.757
16870.344
15608.371
10439.397
13178.729
31188.463
43840.172
19988.127
4426.439
696.217
111.966
20.108
3.402
0.138
-0.501
-0.542
-0.469
-0.497
-0.570
-0.552
-0.179
1.646
8.947
38.354
170.749
842.272
4065.384
13837.129
62804.137
107937.250
103719.500
101946.516
103011.047
16079.903
7203.707
2970.211
985.431
369.422
262.711
913.471
6304.515
36766.797
110721.070
114408.133
42582.566
12596.532
8589.187
6978.567
3689.666
1111.775
247.454
51.813
10.058
1.613
-0.211
-0.538
-0.518
-0.440
-0.474
-0.542
-0.559
-0.301
1.275
9.344
58.401
413.080
3416.822
30881.238
104392.992
189238.812
160074.750
107644.805
103868.867
119496.852
80666.945
66885.547
19678.811
3244.665
664.731
363.723
1404.151
12799.102
129467.172
200252.391
160521.094
115544.297
48246.617
8633.155
2831.331
921.485
291.350
80.142
19.397
4.291
0.394
-0.444
-0.556
-0.499
-0.417
-0.442
-0.517
-0.522
-0.203
1.695
12.646
89.200
792.991
9681.179
100317.445
102803.336
140639.469
200253.250
123924.742
108649.703
172874.484
108906.977
100784.500
72951.180
7145.151
904.748
374.474
1481.942
17256.980
117733.602
140607.062
125935.680
107726.344
104650.719
9683.968
1728.130
432.650
112.520
29.945
7.506
1.315
-0.248
-0.571
-0.562
-0.487
-0.397
-0.401
-0.477
-0.456
-0.013
2.379
15.115
101.255
876.719
11574.454
100579.273
101748.602
108481.648
154698.391
128689.500
108783.492
92183.477
102336.469
100322.156
72806.383
7009.555
798.156
283.622
1069.896
13455.071
103411.141
105935.383
104480.586
102114.398
101443.969
6889.589
906.716
198.283
51.165
12.730
2.810
0.141
-0.526
-0.620
-0.559
-0.474
-0.381
-0.364
-0.415
-0.322
0.394
3.504
17.772
98.531
650.363
5506.691
53666.688
113772.477
115778.766
108033.969
19008.912
9450.893
21294.656
73131.438
72777.477
19356.965
2920.101
425.462
165.381
518.311
4490.923
60150.637
100770.453
100672.727
100434.922
28121.770
2529.660
356.551
80.546
21.401
5.530
0.949
-0.345
-0.637
-0.633
-0.549
-0.460
-0.359
-0.324
-0.324
-0.059
1.251
6.537
26.819
123.633
741.162
6139.357
55420.953
121195.812
125500.953
90333.508
10721.822
2239.613
3235.807
6983.976
6916.048
2889.038
693.674
164.124
84.846
200.667
979.592
5511.904
23278.900
36926.145
16279.255
3448.688
586.242
126.231
33.155
10.296
2.725
0.272
-0.496
-0.655
-0.617
-0.531
-0.447
-0.346
-0.281
-0.206
0.369
2.821
13.148
51.609
219.334
1333.930
16594.076
100853.469
101562.008
101752.141
101015.648
30888.773
2229.794
591.356
716.184
686.982
376.877
144.566
55.107
50.624
93.788
232.964
667.197
1530.532
2053.665
1340.848
577.195
204.742
69.991
26.239
10.142
3.407
0.662
-0.333
-0.577
-0.580
-0.509
-0.423
-0.330
-0.244
-0.083
0.855
5.074
23.406
96.605
376.410
1872.763
21887.785
100607.055
100378.648
100231.719
100133.414
40520.684
2338.048
262.708
112.897
89.800
59.094
31.604
24.801
41.621
94.158
246.243
647.683
1216.719
1819.775
2026.072
1318.507
522.669
177.206
72.922
31.830
11.616
3.261
0.399
-0.377
-0.517
-0.479
-0.401
-0.321
-0.213
0.013
1.199
6.787
30.902
133.210
537.548
1880.361
10314.405
100971.023
100392.344
100123.516
100041.633
16176.768
1281.028
147.104
31.669
15.402
10.309
8.862
16.091
51.881
249.933
1512.868
7502.764
16081.289
18170.951
21149.355
11772.674
3111.771
868.057
426.453
185.821
56.072
13.791
2.644
0.082
-0.398
-0.432
-0.375
-0.306
-0.191
0.035
1.211
6.686
30.107
127.729
492.727
1371.500
3439.670
13392.307
49395.891
54132.023
17685.246
2880.871
399.076
61.730
11.800
3.478
2.131
3.981
16.115
100.525
985.681
13559.200
101388.594
112463.586
180402.641
119788.258
90680.273
15212.320
5252.534
3644.547
1320.003
277.163
50.273
8.344
1.062
-0.215
-0.379
-0.348
-0.289
-0.184
-0.012
0.902
4.853
20.391
82.857
267.339
624.081
1052.229
1701.459
2873.697
2939.056
1485.554
427.810
96.273
21.077
4.025
0.578
0.259
2.640
20.285
177.012
2719.000
76493.562
102299.781
125364.375
200041.891
200185.609
105512.008
39111.230
46988.211
40336.773
8408.161
1109.998
130.324
18.031
2.432
0.036
-0.320
-0.322
-0.271
-0.180
-0.080
0.433
2.563
10.192
35.331
99.948
201.667
277.672
312.088
319.367
283.573
163.587
69.858
21.493
5.779
0.922
-0.315
-0.259
2.016
19.873
198.409
3203.686
100199.672
101704.242
117669.898
200042.672
200299.844
108063.406
55689.371
101856.633
100228.258
29436.404
2474.040
223.495
26.201
3.553
0.276
-0.258
-0.298
-0.253
-0.180
-0.142
0.107
1.044
3.969
12.066
28.929
52.037
67.286
65.686
55.460
40.534
25.353
12.471
4.563
1.175
-0.174
-0.594
-0.450
1.213
12.814
116.170
1415.342
24134.352
100678.703
104599.500
121162.078
80786.938
26135.955
34536.930
100745.016
100120.305
24051.385
2099.961
210.651
25.683
3.934
0.395
-0.210
-0.272
-0.231
-0.166
-0.173
-0.090
0.228
1.196
3.451
7.371
12.276
15.444
14.670
11.618
8.248
5.044
2.384
0.758
-0.125
-0.497
-0.631
-0.532
0.382
6.230
45.044
344.181
2719.251
16387.156
36884.980
22005.553
6937.313
3757.452
7866.721
21954.660
19746.457
5353.027
821.949
112.272
17.728
3.095
0.368
-0.176
-0.245
-0.214
1.824
3.278
7.383
19.707
49.406
95.376
107.493
68.359
30.600
9.421
2.170
0.273
-0.190
-0.272
-0.269
-0.257
-0.244
-0.230
-0.218
-0.214
-0.208
-0.214
-0.220
-0.228
-0.238
-0.255
-0.276
-0.297
-0.315
-0.330
-0.341
-0.347
-0.349
-0.345
-0.341
-0.332
-0.321
-0.306
-0.290
-0.266
-0.236
12.758
18.013
34.134
100.050
331.470
826.044
954.343
561.967
169.894
39.027
7.904
1.260
-0.076
-0.314
-0.333
-0.318
-0.302
-0.283
-0.270
-0.262
-0.262
-0.259
-0.258
-0.270
-0.287
-0.307
-0.335
-0.360
-0.383
-0.403
-0.417
-0.414
-0.409
-0.403
-0.396
-0.391
-0.382
-0.367
-0.349
-0.327
-0.301
106.627
126.222
159.700
461.144
2062.094
7080.073
10130.412
4125.164
818.109
130.686
20.284
3.079
0.144
-0.341
-0.396
-0.385
-0.364
-0.345
-0.330
-0.320
-0.313
-0.314
-0.310
-0.315
-0.333
-0.363
-0.397
-0.430
-0.450
-0.454
-0.434
-0.393
-0.358
-0.334
-0.346
-0.364
-0.390
-0.400
-0.394
-0.376
-0.350
1421.295
1505.745
1072.627
1875.931
8945.565
45392.348
68701.328
19805.885
2707.123
297.856
37.484
5.049
0.376
-0.357
-0.463
-0.454
-0.435
-0.412
-0.396
-0.383
-0.379
-0.374
-0.370
-0.375
-0.389
-0.424
-0.455
-0.478
-0.462
-0.378
-0.189
0.076
0.315
0.446
0.345
0.132
-0.074
-0.231
-0.325
-0.377
-0.382
36178.621
36543.789
11768.912
11916.207
28870.080
86742.727
102879.867
33087.129
3545.947
377.602
44.161
5.998
0.480
-0.396
-0.519
-0.530
-0.514
-0.487
-0.463
-0.451
-0.447
-0.442
-0.444
-0.447
-0.455
-0.483
-0.505
-0.473
-0.289
0.212
1.332
2.898
4.691
5.185
4.570
3.150
1.888
0.977
0.327
-0.077
-0.286
100186.805
101591.477
114883.945
107635.398
105386.312
124094.875
55442.137
14141.520
2022.392
256.923
36.734
5.569
0.443
-0.424
-0.554
-0.576
-0.587
-0.567
-0.540
-0.521
-0.517
-0.515
-0.518
-0.524
-0.533
-0.545
-0.513
-0.292
0.569
3.021
9.271
19.958
33.147
38.147
31.362
20.824
12.541
7.188
3.669
1.557
0.393
100308.258
103364.953
149075.594
119952.641
102028.797
103421.828
76950.680
6617.352
919.824
151.075
27.271
5.022
0.596
-0.345
-0.535
-0.592
-0.634
-0.636
-0.615
-0.589
-0.582
-0.589
-0.594
-0.594
-0.602
-0.579
-0.412
0.396
3.605
15.102
50.929
137.849
273.984
317.199
232.831
127.724
73.244
41.295
21.119
8.990
3.306
100310.852
103376.711
149127.797
115135.453
101954.570
102134.398
67633.500
5491.235
697.686
136.441
31.003
7.387
1.417
-0.019
-0.412
-0.551
-0.655
-0.690
-0.686
-0.668
-0.652
-0.654
-0.654
-0.649
-0.636
-0.549
-0.083
2.120
12.249
60.488
289.262
1189.863
3124.327
3983.826
2285.846
951.895
510.228
300.888
126.657
45.019
15.755
100196.359
101533.766
64639.562
105778.109
110899.219
123456.805
35986.766
7130.493
1357.976
304.586
71.967
17.150
3.818
0.721
-0.139
-0.459
-0.639
-0.723
-0.749
-0.741
-0.722
-0.708
-0.694
-0.674
-0.624
-0.435
0.480
5.247
32.812
211.382
1586.308
11428.545
54109.539
80705.875
29184.451
8557.508
5670.113
3031.026
911.297
230.181
71.797
8464.206
8936.432
6327.226
20870.945
115248.797
112515.039
108161.227
34769.559
6142.297
1210.986
222.309
44.439
8.922
1.977
0.239
-0.343
-0.624
-0.757
-0.807
-0.800
-0.781
-0.768
-0.747
-0.687
-0.570
-0.243
1.236
9.257
64.735
557.219
6360.422
98555.250
100291.828
102021.789
116229.156
116827.875
102159.180
49517.586
7949.322
1276.735
373.157
498.156
744.427
2585.850
26596.293
103907.719
122112.578
200515.172
180627.391
45988.793
5939.957
761.032
107.524
18.519
3.716
0.664
-0.268
-0.641
-0.803
-0.865
-0.857
-0.836
-0.812
-0.769
-0.671
-0.470
0.010
1.879
12.425
87.031
839.965
12460.352
100119.156
100752.266
109711.227
200118.922
172900.922
104271.109
102388.773
59522.824
8984.536
2943.274
72.248
247.551
1870.252
20224.832
110669.383
200233.031
200258.047
154300.469
104836.438
28372.941
1952.577
218.846
32.873
6.297
1.041
-0.274
-0.720
-0.881
-0.925
-0.903
-0.870
-0.831
-0.762
-0.592
-0.302
0.301
2.143
11.811
78.452
686.772
8875.038
100155.805
101196.688
121249.758
200160.516
145007.359
106117.000
125719.328
200110.266
106396.664
40898.062
24.952
129.509
861.416
6557.057
51266.523
198767.906
160269.891
113899.938
103592.398
55384.344
3131.980
355.402
55.141
10.434
1.626
-0.280
-0.818
-0.964
-0.977
-0.936
-0.876
-0.802
-0.665
-0.414
0.041
0.787
2.393
8.850
46.052
335.394
2905.150
27931.027
101037.609
116264.281
180551.062
111579.141
115921.852
200238.109
200131.766
105068.477
100428.234
11.595
57.791
302.758
1796.452
14031.679
107295.148
110092.531
122973.562
134001.641
44105.957
5234.231
717.647
112.604
19.103
2.879
-0.227
-0.903
-1.035
-1.021
-0.945
-0.832
-0.677
-0.439
-0.005
0.647
1.589
2.937
6.234
22.313
107.736
573.000
2954.601
9337.988
16069.539
71825.016
103117.805
133825.375
200176.891
123315.797
101998.656
100287.477
5.275
24.510
110.402
559.711
3463.131
25493.867
145433.312
201011.297
141333.375
106332.602
26195.389
2262.686
248.872
33.865
5.015
-0.005
-0.955
-1.094
-1.046
-0.901
-0.678
-0.373
0.072
0.698
1.701
2.836
4.154
5.393
10.063
30.713
111.963
342.541
835.829
1709.013
5639.528
20812.236
49042.781
112590.656
102878.969
100635.008
100188.516
2.288
11.377
49.050
230.323
1352.524
12412.693
107981.422
112773.875
110630.812
104206.641
101005.102
5185.533
436.737
50.213
7.212
0.322
-0.928
-1.117
-1.031
-0.796
-0.373
0.268
1.036
1.881
2.979
4.148
5.071
5.526
5.768
9.871
23.438
56.827
116.619
247.505
626.260
1673.414
6820.853
60537.727
100472.102
100234.492
98609.195
0.937
6.174
29.061
151.954
1060.328
12732.600
114080.016
154572.906
166137.141
121284.836
103417.328
5870.908
474.006
59.734
8.952
0.818
-0.713
-1.017
-0.920
-0.536
0.266
1.486
2.905
4.084
4.668
5.114
5.702
5.558
5.194
5.317
7.536
13.255
24.568
48.554
104.555
280.985
1044.604
4388.188
12555.708
14893.845
5902.191
0.290
3.857
20.970
118.352
882.903
7909.263
90917.773
200131.531
200157.953
165968.578
38129.086
3158.900
380.592
59.177
11.541
2.369
0.206
-0.482
-0.503
0.129
1.621
4.141
6.994
8.526
8.297
7.560
7.527
9.140
11.252
12.933
11.907
10.470
10.243
13.958
25.201
58.549
164.605
430.205
868.122
922.251
536.143
-0.066
2.386
14.573
84.739
547.537
4615.598
39404.277
125566.055
145102.188
74473.961
11861.117
1884.452
379.045
83.839
21.960
8.060
3.736
1.649
0.756
1.567
4.635
10.236
17.121
20.065
18.270
15.424
19.289
37.456
66.760
91.830
81.315
46.752
22.366
10.678
8.730
13.698
29.183
59.109
89.631
93.205
65.867
-0.284
1.211
8.417
45.548
271.572
1681.451
9646.003
35914.551
45874.770
22702.031
10690.734
3719.787
860.747
183.112
57.116
29.486
16.908
8.531
4.501
4.470
9.754
21.229
35.224
41.200
38.843
40.573
82.261
238.530
602.502
964.693
781.731
375.064
116.364
32.765
9.148
4.631
5.851
9.658
13.237
13.098
9.929
-0.436
0.327
4.099
21.157
102.289
469.728
1957.567
6507.174
19333.320
44239.898
41199.453
12717.023
2325.906
452.834
170.403
106.605
61.019
29.503
13.814
9.923
15.737
33.552
55.843
71.402
74.672
117.786
401.080
1909.969
8193.343
17699.490
13585.914
3936.699
785.300
132.688
24.126
4.976
1.586
1.383
1.733
1.734
1.339
-0.528
-0.190
1.630
9.435
42.564
194.737
1085.522
8212.004
69263.969
173015.266
166070.344
33152.809
4639.006
1270.075
628.254
372.068
193.908
84.576
35.419
19.893
21.477
38.319
63.593
88.334
148.606
406.977
1943.143
18235.727
100412.336
100219.195
100124.367
54100.102
4629.991
466.838
61.917
10.047
1.492
-0.049
-0.274
-0.249
-0.252
-0.557
-0.446
0.465
4.872
26.869
166.156
1626.648
28476.871
110583.625
133719.234
134470.922
114430.984
15110.305
8954.713
3438.244
1172.882
467.963
172.243
73.150
40.113
29.422
36.015
59.495
122.173
392.567
1754.882
8258.930
105041.578
103027.797
101123.352
100558.938
100310.461
19439.998
1146.400
120.385
17.012
2.513
-0.135
-0.589
-0.597
-0.532
-0.551
-0.537
0.016
3.159
21.337
162.749
1925.545
50133.375
102773.328
106464.852
110853.000
139318.141
107136.945
100870.273
26069.141
3847.828
825.197
277.264
133.266
82.227
50.620
39.944
65.558
216.723
1154.743
7413.948
37490.684
144692.094
121605.078
105033.969
102064.953
101046.203
33868.539
1575.366
154.297
21.279
3.262
-0.009
-0.590
-0.621
-0.546
-0.536
-0.566
-0.236
1.872
13.985
102.926
1078.435
18049.713
100613.406
102136.031
117070.969
169023.922
103967.109
101400.680
101197.750
9004.338
1200.903
367.157
228.095
170.164
104.465
71.862
122.046
481.770
2801.513
22148.410
104553.219
189434.297
181359.969
113173.086
104742.922
102432.312
16910.635
1206.931
133.825
21.156
3.292
0.041
-0.560
-0.592
-0.517
-0.518
-0.575
-0.419
0.737
7.054
45.729
336.065
2750.970
19950.387
62865.098
59837.805
108338.297
108344.586
116398.820
112691.031
13576.559
1838.153
640.848
513.599
448.147
297.379
187.030
367.652
1686.850
7357.457
31008.053
107722.625
114921.125
181904.594
113486.609
105394.117
39415.938
4484.937
562.677
90.641
15.926
2.524
-0.073
-0.553
-0.562
-0.486
-0.498
-0.571
-0.541
-0.011
2.664
15.455
76.539
358.685
1388.060
3370.516
10865.374
89730.930
200344.625
200210.875
144880.359
54265.086
6753.104
2816.294
2061.904
1729.012
1025.813
545.246
1219.436
9958.779
67302.203
108456.102
134920.031
74041.273
31516.553
17671.908
11680.810
4157.967
1062.271
235.424
47.783
9.726
1.509
-0.250
-0.549
-0.527
-0.450
-0.477
-0.553
-0.581
-0.354
0.898
6.279
28.290
111.617
410.853
1548.435
8140.376
110181.141
120489.594
118316.602
107336.359
111586.875
51580.031
35524.820
13277.564
5805.892
2659.545
1174.736
3069.897
41202.273
103087.031
110389.523
117966.008
111659.266
11587.666
3149.670
1597.102
806.395
302.792
86.577
21.427
4.654
0.510
-0.420
-0.550
-0.498
-0.420
-0.453
-0.527
-0.560
-0.423
0.556
5.268
29.241
153.887
852.797
4463.546
18589.492
114428.180
107433.453
103701.258
112339.375
200301.812
130824.625
102675.969
103765.875
16432.527
4176.805
1580.495
4384.596
61815.918
116451.102
189283.656
200626.188
160527.922
17241.910
2309.175
623.416
244.473
92.602
30.566
8.287
1.687
-0.122
-0.531
-0.550
-0.477
-0.393
-0.420
-0.493
-0.525
-0.363
0.731
6.740
39.296
250.376
1758.364
11781.892
48853.578
152695.547
119664.797
105240.086
137341.031
200150.828
116382.688
101812.484
102230.023
39708.035
3939.944
1337.755
3040.243
29830.998
149362.094
200190.766
200187.281
154310.891
27422.135
2680.269
439.075
118.565
37.930
11.674
3.028
0.293
-0.458
-0.592
-0.544
-0.461
-0.370
-0.380
-0.456
-0.488
-0.246
1.086
8.005
44.457
277.290
1919.868
12756.864
50631.090
79707.484
121534.797
105431.047
137315.438
140554.688
103730.797
100688.789
100736.641
37718.738
2687.692
815.544
1580.436
8126.553
63899.254
154174.750
133571.484
107596.117
22374.982
2119.783
298.843
67.729
18.183
4.834
0.813
-0.327
-0.603
-0.617
-0.540
-0.447
-0.352
-0.343
-0.407
-0.417
-0.068
1.568
8.760
44.202
239.386
1295.693
6627.065
20596.359
25487.734
15556.199
15515.464
21410.574
102952.562
100634.984
100191.227
100180.398
11622.524
1192.675
429.285
714.535
2404.113
13462.409
62804.426
100845.039
41397.426
7167.620
927.188
153.714
34.359
8.810
1.969
-0.034
-0.574
-0.655
-0.614
-0.527
-0.429
-0.331
-0.311
-0.349
-0.286
0.274
2.562
11.794
53.485
274.823
1591.691
8092.668
26066.953
28883.295
11815.700
3324.455
2962.058
11766.826
36902.535
36832.891
11451.270
2034.486
397.723
262.611
405.146
781.670
2227.610
5793.305
8453.441
4446.912
1291.607
307.710
72.854
19.447
5.482
1.222
-0.198
-0.599
-0.649
-0.591
-0.509
-0.411
-0.315
-0.278
-0.282
-0.104
0.843
4.329
17.960
76.928
424.025
3215.255
25586.629
100423.086
100488.344
37122.871
5217.192
971.786
1081.683
2002.338
1983.144
971.832
320.160
159.738
242.949
395.531
507.069
593.799
904.804
1198.581
996.802
569.612
234.868
81.856
29.555
10.896
3.675
0.729
-0.317
-0.558
-0.556
-0.481
-0.390
-0.301
-0.251
-0.218
0.083
1.462
6.624
24.664
96.496
496.185
3721.356
33580.305
100094.375
100081.695
49080.363
5895.614
738.573
200.004
190.750
179.172
115.204
69.992
96.463
205.212
379.353
503.972
768.479
1688.729
4153.096
6193.924
3805.445
1289.968
364.043
132.522
55.082
19.861
5.098
0.816
-0.286
-0.483
-0.454
-0.372
-0.292
-0.227
-0.172
0.221
1.862
8.138
29.169
99.619
371.460
2101.255
13661.407
49077.984
59621.477
19324.363
3113.506
434.358
80.008
31.631
23.826
19.971
23.887
55.955
141.288
332.679
994.988
3755.173
14494.420
68571.188
101050.234
66193.500
11964.365
2406.947
1124.023
443.807
117.309
25.805
4.509
0.411
-0.329
-0.407
-0.349
-0.277
-0.204
-0.150
0.234
1.813
7.627
26.284
77.572
214.925
719.512
2563.538
6936.044
7500.688
3360.264
834.789
165.373
32.990
8.741
4.532
4.677
10.429
31.160
109.251
544.968
4237.266
31288.012
148887.703
136387.438
105677.727
101661.688
95414.516
26744.137
20126.590
5383.913
759.049
106.810
14.795
1.854
-0.069
-0.346
-0.326
-0.264
-0.191
-0.151
0.135
1.346
5.396
17.063
44.291
101.402
208.233
460.038
808.940
845.159
487.440
174.908
47.919
11.101
2.501
0.671
1.142
4.736
20.717
117.614
1107.890
15301.060
108190.797
200108.828
200175.484
122277.766
107407.383
195392.969
109641.242
100636.484
68392.758
4111.742
314.359
34.208
4.037
0.243
-0.280
-0.302
-0.251
-0.178
-0.166
0.012
0.672
2.818
8.362
20.545
38.144
61.847
91.105
117.294
114.270
73.496
32.853
11.523
3.148
0.368
-0.305
-0.017
2.342
15.249
111.316
1162.416
18323.338
105870.883
200046.047
200116.312
127421.820
119522.805
200149.484
106906.570
100486.555
100054.250
11069.628
601.945
49.524
5.837
0.487
-0.223
-0.279
-0.232
-0.163
-0.177
-0.102
0.195
1.131
3.364
7.371
12.813
17.310
20.824
21.449
18.968
12.728
6.389
2.467
0.433
-0.372
-0.592
-0.397
1.055
9.544
69.520
590.757
6057.525
57010.941
121145.578
168406.578
109137.117
115530.438
121218.273
102135.250
100239.695
100033.336
10079.384
559.071
46.704
5.607
0.495
-0.200
-0.255
-0.215
-0.148
-0.173
-0.162
-0.063
0.247
0.963
2.137
3.540
4.542
4.902
4.463
3.553
2.263
1.044
0.154
-0.336
-0.548
-0.618
-0.514
0.230
4.485
27.858
181.869
1093.333
4901.340
10667.622
13504.225
16428.002
12826.639
51783.547
100458.320
100077.172
36120.289
2684.605
254.998
28.933
3.626
0.325
-0.200
-0.235
-0.200
1.111
1.823
3.418
7.744
16.581
26.715
29.467
20.413
10.077
3.324
0.791
-0.055
-0.270
-0.303
-0.293
-0.287
-0.274
-0.256
-0.245
-0.237
-0.231
-0.214
-0.194
-0.184
-0.191
-0.224
-0.268
-0.303
-0.325
-0.341
-0.351
-0.354
-0.351
-0.344
-0.333
-0.319
-0.305
-0.289
-0.271
-0.248
-0.221
7.860
10.448
15.409
32.005
77.126
145.415
162.356
101.577
41.911
12.707
2.919
0.349
-0.254
-0.357
-0.359
-0.350
-0.337
-0.316
-0.301
-0.292
-0.270
-0.229
-0.178
-0.147
-0.153
-0.213
-0.287
-0.350
-0.388
-0.407
-0.417
-0.414
-0.406
-0.396
-0.389
-0.378
-0.369
-0.354
-0.333
-0.309
-0.283
59.882
68.745
71.509
122.231
309.002
644.548
776.876
427.170
141.290
35.171
7.160
1.073
-0.177
-0.407
-0.432
-0.421
-0.405
-0.382
-0.365
-0.348
-0.312
-0.245
-0.157
-0.081
-0.100
-0.173
-0.294
-0.386
-0.435
-0.442
-0.415
-0.374
-0.325
-0.304
-0.313
-0.346
-0.372
-0.384
-0.377
-0.359
-0.334
569.834
600.946
412.941
481.851
1015.339
2050.364
2399.764
1238.705
326.303
66.681
12.402
1.901
-0.082
-0.438
-0.495
-0.496
-0.480
-0.453
-0.433
-0.412
-0.363
-0.277
-0.170
-0.075
-0.060
-0.165
-0.295
-0.406
-0.422
-0.322
-0.105
0.200
0.517
0.607
0.509
0.219
-0.047
-0.234
-0.328
-0.365
-0.365
7008.975
7127.592
3049.551
2229.976
3356.838
4179.722
3809.375
1678.572
427.202
85.109
15.051
2.404
0.000
-0.440
-0.518
-0.546
-0.551
-0.531
-0.505
-0.476
-0.437
-0.353
-0.231
-0.128
-0.127
-0.206
-0.334
-0.373
-0.180
0.446
1.836
3.970
5.905
6.734
5.434
3.507
1.865
0.790
0.173
-0.152
-0.294
100071.992
100401.430
22010.873
11049.416
16857.838
10947.926
4319.019
1370.468
345.739
71.529
14.323
2.612
0.200
-0.322
-0.440
-0.520
-0.577
-0.585
-0.569
-0.553
-0.521
-0.449
-0.357
-0.269
-0.260
-0.305
-0.339
-0.103
0.963
4.039
11.868
26.610
43.907
49.898
39.299
23.032
11.943
5.885
2.778
1.026
0.210
100108.352
100730.086
81245.070
29894.633
54599.785
30966.859
6846.936
1209.232
265.665
61.978
15.939
3.974
0.972
0.197
-0.123
-0.341
-0.522
-0.602
-0.624
-0.625
-0.598
-0.552
-0.483
-0.395
-0.351
-0.331
-0.131
0.899
4.967
20.601
72.946
200.456
403.221
494.418
324.394
153.413
67.346
32.413
15.325
6.509
2.492
100109.750
100736.180
54478.570
29247.529
54679.703
28373.764
6927.527
1293.264
339.205
102.324
31.463
9.288
3.206
1.515
0.708
0.095
-0.360
-0.577
-0.655
-0.673
-0.653
-0.607
-0.532
-0.421
-0.330
-0.151
0.481
3.407
17.204
87.799
430.553
1985.414
5876.739
7535.683
4027.632
1201.472
415.130
185.485
80.521
31.782
12.823
36178.305
36530.066
11433.761
9848.371
16579.248
12787.480
5840.227
2500.478
1059.528
347.973
91.663
24.163
8.036
3.908
2.131
0.876
-0.045
-0.496
-0.675
-0.708
-0.671
-0.605
-0.492
-0.332
-0.100
0.336
1.757
8.446
46.054
314.869
2685.270
25400.812
100119.352
100271.539
81054.453
11238.295
3029.665
1354.186
472.052
161.204
61.909
2507.711
2658.644
1887.977
3542.778
9490.916
19257.686
22685.602
18001.953
7293.866
1736.555
321.385
63.995
17.194
7.463
4.059
1.771
0.317
-0.405
-0.680
-0.719
-0.674
-0.582
-0.400
-0.115
0.359
1.224
3.690
15.057
96.828
911.687
13619.888
100170.516
100407.805
101202.453
105185.062
92106.867
31547.779
13015.994
3196.242
956.114
380.633
230.652
326.707
747.872
3659.682
18991.164
85302.242
124786.047
108008.797
102104.805
11917.577
1213.685
150.899
30.663
10.786
5.171
2.201
0.454
-0.382
-0.682
-0.717
-0.645
-0.512
-0.261
0.216
1.039
2.567
6.026
21.057
132.049
1398.194
30608.268
100374.406
101028.438
103889.102
133995.094
200320.875
107602.516
103169.734
21135.367
9446.671
3805.378
39.574
112.040
560.631
3627.557
33752.781
123553.945
117228.984
105980.148
101807.055
73197.547
3512.842
317.829
48.720
13.293
5.268
1.996
0.300
-0.460
-0.691
-0.683
-0.552
-0.346
0.019
0.742
2.083
4.321
8.274
22.457
121.457
1142.082
21275.871
100518.773
101514.141
107463.062
199250.266
200726.812
109773.469
140969.125
133706.703
102472.516
73001.453
14.377
64.215
363.952
2817.954
47965.758
106690.898
106063.922
104200.609
103523.023
101881.227
5614.747
508.810
76.440
16.222
4.738
1.365
-0.068
-0.589
-0.685
-0.566
-0.331
0.010
0.598
1.735
3.877
7.411
11.564
21.200
75.969
519.581
5517.951
73082.984
101214.742
105834.398
173347.031
124760.055
125185.312
200615.172
126060.547
102655.180
100546.727
7.032
35.184
201.481
1656.213
23999.480
102342.211
109832.773
145026.031
172892.438
103251.602
9232.827
1057.867
143.243
24.026
4.786
0.698
-0.445
-0.718
-0.635
-0.335
0.154
0.791
1.833
3.818
7.419
12.593
18.341
23.548
42.990
170.830
961.544
5592.877
19859.369
29999.990
26648.236
85143.336
154785.609
145559.266
108336.453
102667.055
101000.586
3.359
18.030
95.161
639.085
5636.021
60589.910
200263.281
200267.234
200222.391
111540.203
55186.410
3502.339
330.380
41.069
6.221
0.475
-0.686
-0.795
-0.507
0.077
1.027
2.383
4.397
7.671
12.864
21.679
29.577
32.250
31.739
53.738
176.160
555.109
1283.825
1824.394
2995.201
7978.554
41462.805
105321.461
103987.375
102888.562
101226.430
1.422
8.682
43.658
249.698
1796.566
21752.314
111865.766
114417.695
106754.945
101890.547
100426.523
8934.992
573.301
61.059
7.887
0.548
-0.723
-0.761
-0.296
0.691
2.442
5.287
9.294
13.978
20.256
29.797
38.193
38.851
30.166
24.467
37.712
80.418
152.047
243.615
456.403
1326.992
8429.337
99888.680
101998.125
101751.430
100845.328
0.459
4.547
24.399
140.635
1224.064
20016.898
102056.477
104143.359
104089.961
102014.891
100574.359
8972.082
581.924
63.504
9.115
1.060
-0.376
-0.489
0.082
1.650
4.994
10.645
17.970
24.954
28.199
33.106
38.746
35.618
25.937
16.421
12.880
17.289
27.782
47.209
98.992
301.139
1318.026
6773.552
19970.348
23775.590
9169.034
-0.018
2.524
15.327
89.608
689.051
7527.280
102741.594
106982.859
108216.562
103696.500
66727.844
4127.407
374.508
52.053
10.843
3.543
1.645
0.852
1.235
3.788
10.731
22.920
38.524
49.363
45.705
37.638
33.037
29.608
23.794
18.011
12.863
9.655
8.977
12.209
25.416
69.247
221.950
627.156
1195.114
1257.525
727.930
-0.269
1.314
9.089
49.857
298.355
1932.257
12969.984
60441.590
106121.992
44025.176
7935.455
1189.262
212.867
53.920
24.159
16.833
11.481
6.407
4.805
8.796
24.917
59.226
105.657
122.797
97.908
61.298
42.545
44.510
59.856
69.741
62.552
37.393
16.532
8.025
7.874
16.831
40.729
86.222
130.282
135.450
93.226
-0.409
0.462
4.768
24.870
115.681
526.432
2046.177
5363.753
6922.549
4577.398
2146.818
812.605
270.023
121.365
100.395
88.907
57.277
29.261
15.974
19.973
51.327
140.663
276.688
338.359
242.187
136.128
109.055
191.536
420.366
645.194
522.216
254.804
85.504
23.933
7.003
4.674
7.893
14.033
19.607
19.829
14.465
-0.502
-0.065
2.058
10.696
46.100
175.207
586.974
1821.225
5259.734
10182.152
7574.006
2657.564
797.555
458.312
499.313
464.460
287.059
121.154
49.469
39.366
89.068
243.221
524.268
649.729
471.072
304.757
424.402
1369.132
4722.434
8901.739
6911.897
2297.281
486.618
96.362
17.311
3.664
1.658
2.140
2.900
2.938
2.252
-0.546
-0.383
0.639
4.973
23.369
112.551
722.703
7485.015
86697.836
103046.477
103010.680
21936.439
3968.618
2590.400
2733.781
2513.797
1259.450
424.686
146.554
82.653
112.688
267.293
568.552
726.715
647.211
895.320
2340.342
9893.855
66844.859
100395.328
100120.414
23168.359
2674.667
310.286
43.887
7.026
0.863
-0.042
-0.061
0.010
-0.048
-0.548
-0.517
0.035
2.938
18.988
144.288
1862.975
44815.066
100973.008
102179.492
104149.664
113440.273
40684.922
30692.412
14536.888
8991.561
3919.594
1085.671
386.665
201.748
142.375
200.578
365.929
550.077
1177.000
5421.080
22124.266
75114.172
113634.312
102937.133
100512.906
100121.375
9655.341
736.750
78.739
11.109
1.348
-0.342
-0.569
-0.530
-0.477
-0.531
-0.553
-0.214
2.068
17.784
158.732
2510.379
85326.422
100492.805
101915.688
116828.656
200504.109
110971.234
103907.562
109745.406
20363.768
5936.949
1777.148
848.236
510.545
253.386
156.855
220.350
583.125
4186.648
45071.207
103861.414
180530.328
200132.234
121270.867
101980.117
100312.000
14880.724
981.423
102.008
13.787
1.711
-0.307
-0.622
-0.595
-0.519
-0.513
-0.562
-0.351
1.334
12.364
111.397
1417.244
29478.225
100355.398
103277.625
172902.266
200368.000
105455.992
103115.891
106054.805
37242.141
5204.010
1957.404
1573.859
1119.819
510.441
236.070
258.166
1060.100
10547.113
101577.797
103410.906
137314.328
200271.594
180626.234
104523.859
100526.164
8263.247
670.296
80.952
12.120
1.619
-0.300
-0.594
-0.568
-0.490
-0.493
-0.559
-0.482
0.449
6.302
46.252
398.538
3811.193
32875.523
103714.641
157565.781
111527.203
106574.945
111335.969
109814.008
41425.027
4096.646
2278.418
2878.311
2746.044
1647.381
659.698
711.411
3479.828
22993.455
125529.406
118531.781
111046.508
145449.672
189306.203
93486.688
16716.158
2263.375
309.465
48.508
8.504
1.105
-0.353
-0.575
-0.539
-0.463
-0.473
-0.544
-0.552
-0.164
2.223
14.765
84.171
422.502
1729.731
4927.925
31234.324
111314.492
198783.000
200308.109
200726.156
45810.215
7895.913
6797.187
12508.322
17018.484
9198.855
2528.553
2777.366
26044.018
104496.625
154350.094
200486.844
155112.625
107539.875
29580.348
6690.007
2055.946
473.850
105.138
22.481
4.641
0.461
-0.443
-0.555
-0.505
-0.431
-0.451
-0.526
-0.573
-0.433
0.516
4.799
21.645
81.147
282.670
1131.002
8017.279
93947.383
198776.500
180857.453
122300.836
122048.586
78918.273
76475.852
68648.492
92026.281
41103.023
7855.980
8203.610
101372.852
101950.711
107324.758
124816.562
137987.172
31691.238
4869.017
1096.538
353.614
118.851
35.715
9.280
1.889
-0.085
-0.516
-0.542
-0.475
-0.399
-0.426
-0.501
-0.551
-0.500
0.032
2.570
12.957
54.056
222.832
957.362
6470.001
102887.828
104651.305
104944.297
120879.344
200617.391
121126.375
114733.078
180538.672
119458.352
67627.250
11877.843
12964.448
104508.125
103850.336
107010.953
109731.672
106641.125
23674.939
1886.141
349.392
104.319
37.058
12.626
3.352
0.397
-0.410
-0.570
-0.531
-0.450
-0.367
-0.393
-0.471
-0.523
-0.471
0.057
2.631
14.454
66.154
299.292
1198.434
5322.881
62107.578
101795.312
103551.945
172953.844
200227.734
111528.234
107684.891
133597.906
132425.938
31398.908
8687.105
13259.629
98587.633
107611.570
115788.211
121455.555
110707.312
12261.520
1204.984
193.003
48.704
14.815
4.523
0.898
-0.280
-0.576
-0.594
-0.519
-0.430
-0.346
-0.356
-0.428
-0.489
-0.410
0.213
3.091
16.017
71.859
312.496
1203.437
3414.408
11634.590
74356.492
103357.758
172819.938
125451.742
103044.828
102144.555
105918.742
80948.883
8539.490
4485.257
8503.745
18754.039
87430.961
113265.070
119508.609
29001.215
4459.010
682.102
123.573
27.379
7.204
1.556
-0.097
-0.557
-0.638
-0.600
-0.510
-0.416
-0.325
-0.319
-0.384
-0.439
-0.328
0.402
3.475
16.160
68.315
267.310
817.324
1833.832
2940.442
5428.505
9859.558
25760.439
102172.234
100585.523
100422.352
100816.969
20372.078
2486.911
1949.943
3404.385
4669.698
7100.933
11670.681
11484.894
5395.090
1437.818
317.165
68.581
16.177
3.905
0.510
-0.455
-0.647
-0.641
-0.586
-0.495
-0.396
-0.300
-0.292
-0.343
-0.366
-0.190
0.732
4.495
19.196
80.184
313.421
1042.459
2248.335
2520.693
1707.381
1351.453
3466.297
21396.344
72783.664
72758.539
21262.168
3101.106
864.961
1455.738
2819.236
2992.283
2140.339
1912.708
1867.472
1161.267
473.033
155.956
47.028
14.048
3.975
0.691
-0.334
-0.600
-0.611
-0.558
-0.470
-0.375
-0.287
-0.265
-0.301
-0.284
0.001
1.199
5.716
24.491
108.550
513.046
2030.833
4695.287
5514.320
2591.488
804.058
594.508
1427.204
2898.696
2894.680
1407.593
532.846
647.524
2073.625
4744.450
4830.536
2559.260
1397.697
1435.611
1299.168
755.775
311.786
103.160
34.296
12.234
4.082
0.811
-0.270
-0.517
-0.522
-0.444
-0.356
-0.274
-0.243
-0.263
-0.201
0.190
1.763
7.021
26.929
119.107
569.614
2310.131
5873.308
6371.077
2900.621
758.467
221.052
171.508
232.862
230.775
161.076
163.985
546.529
2002.228
4664.828
4821.059
2972.440
3525.560
7902.545
10761.662
6628.075
1966.336
495.692
167.351
69.863
23.665
6.062
1.063
-0.225
-0.442
-0.416
-0.336
-0.263
-0.221
-0.233
-0.138
0.317
1.962
7.042
23.973
89.625
364.509
1286.199
2885.203
3111.657
1585.314
458.986
111.911
39.820
31.403
30.223
32.941
77.739
295.995
980.581
2073.369
2486.004
3755.826
20861.336
104453.781
103340.539
101416.055
20255.164
3288.503
1632.588
590.925
152.386
30.887
5.415
0.596
-0.279
-0.374
-0.313
-0.245
-0.199
-0.209
-0.126
0.306
1.741
5.769
17.145
49.893
151.572
409.715
784.528
835.943
485.132
175.042
49.418
14.371
6.270
5.464
10.033
31.389
107.637
321.087
677.903
1762.566
9997.426
106043.492
105838.445
103396.109
102503.148
111340.070
48249.238
36669.176
8434.213
1111.910
129.980
17.676
2.287
0.001
-0.313
-0.296
-0.234
-0.183
-0.196
-0.136
0.174
1.200
3.711
9.540
22.498
51.455
109.982
169.033
176.294
114.509
50.617
16.854
4.859
1.413
0.995
3.015
11.007
36.258
112.924
411.034
2471.578
21536.623
116963.258
110426.164
103651.508
110839.484
200179.844
116198.523
100839.945
100081.367
6987.529
417.963
41.057
4.832
0.337
-0.247
-0.277
-0.223
-0.164
-0.186
-0.162
0.024
0.560
1.880
4.590
9.081
16.211
25.794
35.353
35.532
24.943
12.170
4.494
1.113
-0.039
-0.194
0.566
3.608
14.228
59.315
345.223
2458.824
18903.061
119924.078
111433.164
103717.195
133040.219
200094.094
110491.828
100681.266
100067.977
19707.379
812.427
63.438
6.913
0.589
-0.188
-0.253
-0.210
-0.148
-0.175
-0.176
-0.105
0.126
0.672
1.677
3.150
4.738
6.636
7.504
7.131
4.874
2.503
0.853
-0.097
-0.478
-0.546
-0.252
1.048
6.344
33.030
190.470
1175.858
6355.445
43818.133
104243.891
102178.242
126792.797
140494.172
103113.188
100308.008
100038.586
17863.645
752.865
59.573
6.556
0.574
-0.168
-0.233
-0.197
-0.132
-0.159
-0.176
-0.167
-0.092
0.094
0.385
0.773
1.192
1.470
1.528
1.233
0.740
0.233
-0.189
-0.451
-0.568
-0.594
-0.481
0.089
2.672
14.118
69.533
314.335
1256.581
4472.153
14367.382
26076.324
20703.199
103642.359
100594.711
100096.109
76264.750
4478.570
336.616
34.209
4.146
0.358
-0.179
-0.217
-0.184
0.440
0.715
1.231
2.383
4.302
6.217
6.668
4.879
2.508
0.792
0.035
-0.251
-0.319
-0.324
-0.316
-0.313
-0.296
-0.281
-0.269
-0.244
-0.187
-0.082
0.071
0.196
0.212
0.080
-0.096
-0.232
-0.314
-0.345
-0.355
-0.357
-0.354
-0.342
-0.326
-0.311
-0.293
-0.275
-0.255
-0.234
-0.208
3.489
4.453
5.822
9.394
16.492
24.308
25.841
18.728
8.706
2.994
0.642
-0.153
-0.356
-0.391
-0.387
-0.381
-0.362
-0.344
-0.326
-0.276
-0.149
0.104
0.486
0.786
0.839
0.548
0.127
-0.170
-0.331
-0.399
-0.414
-0.414
-0.407
-0.396
-0.384
-0.371
-0.356
-0.337
-0.316
-0.294
-0.267
21.616
24.638
25.482
32.511
52.515
77.804
85.429
53.394
23.948
7.397
1.800
0.051
-0.361
-0.449
-0.463
-0.458
-0.438
-0.415
-0.384
-0.299
-0.080
0.350
1.083
1.630
1.742
1.241
0.501
-0.046
-0.321
-0.416
-0.412
-0.369
-0.332
-0.304
-0.320
-0.345
-0.369
-0.377
-0.367
-0.344
-0.319
133.434
143.480
115.264
111.196
151.184
203.449
192.316
114.010
46.120
13.914
3.180
0.347
-0.328
-0.460
-0.497
-0.515
-0.508
-0.485
-0.446
-0.341
-0.064
0.524
1.495
2.387
2.398
1.748
0.778
0.066
-0.266
-0.277
-0.078
0.220
0.518
0.593
0.446
0.195
-0.087
-0.254
-0.335
-0.357
-0.352
886.336
915.347
530.805
385.444
429.438
416.956
316.718
165.713
60.438
18.110
4.418
0.717
-0.136
-0.339
-0.410
-0.492
-0.532
-0.538
-0.509
-0.408
-0.117
0.494
1.406
2.290
2.474
1.711
0.780
0.155
0.068
0.599
1.853
3.834
5.883
6.282
5.235
3.248
1.572
0.561
0.023
-0.216
-0.312
4496.838
4561.832
2089.269
1159.035
1223.221
957.723
483.442
196.718
68.903
21.855
6.373
1.855
0.698
0.321
0.052
-0.213
-0.426
-0.532
-0.559
-0.494
-0.260
0.201
0.902
1.603
1.784
1.277
0.738
0.557
1.417
4.578
12.301
26.606
40.818
45.855
35.565
20.951
9.686
4.335
1.774
0.566
0.039
12186.448
12293.704
4287.968
2137.165
2434.955
1691.022
723.151
285.662
114.601
43.177
15.080
5.989
3.518
2.561
1.673
0.657
-0.041
-0.422
-0.567
-0.554
-0.385
-0.042
0.467
0.991
1.194
1.069
1.065
1.975
6.130
21.254
69.477
184.193
362.429
413.978
286.934
130.712
51.264
21.038
9.254
4.133
1.659
9210.422
9321.254
3706.477
2075.892
2504.082
1902.351
1187.892
829.224
469.519
173.182
50.899
18.343
11.118
8.521
5.952
2.862
0.903
-0.096
-0.489
-0.549
-0.405
-0.100
0.379
0.929
1.344
1.677
2.614
5.872
20.249
87.095
396.342
1627.878
4672.095
5944.270
3197.054
984.686
270.099
98.565
42.506
19.211
8.721
2490.013
2562.321
1351.208
1112.278
1578.553
2402.576
4593.821
6213.447
3163.950
825.674
176.638
50.302
28.072
21.517
14.412
7.244
2.648
0.431
-0.310
-0.449
-0.282
0.118
0.738
1.508
2.514
3.837
6.233
14.531
53.024
303.432
2378.181
19533.270
100448.680
100554.172
54533.285
8013.121
1399.573
461.395
191.464
88.911
43.406
402.737
473.699
404.378
692.038
2027.033
7789.278
28681.812
43423.113
18104.572
3253.967
521.968
113.450
53.961
42.026
26.485
12.619
4.562
1.084
-0.053
-0.239
-0.008
0.511
1.409
2.697
4.806
8.136
13.457
28.112
110.950
805.477
10750.204
100986.742
102352.672
103135.016
102550.219
57011.324
6410.251
2314.728
1002.981
537.439
267.967
69.831
102.417
220.213
904.209
5589.211
44700.312
141301.125
168898.859
104601.680
12115.187
1322.040
207.688
80.393
54.558
35.298
16.683
5.750
1.533
0.180
0.080
0.451
1.080
2.219
4.359
8.414
15.027
25.048
45.490
157.119
1327.617
21791.355
103144.992
109746.938
112101.672
109060.430
113931.633
23797.121
10355.465
6407.597
5066.937
2431.549
17.265
47.274
206.878
1467.703
18910.275
104773.188
117324.461
127196.328
111420.789
51170.141
3028.070
347.462
90.522
52.913
30.778
14.320
5.181
1.426
0.382
0.529
1.123
1.932
3.388
6.343
13.107
24.969
40.387
61.129
159.107
1134.140
15719.102
105020.055
117840.508
124272.109
117211.930
121844.844
51813.262
39603.562
93648.266
99984.141
31057.143
7.286
32.480
191.457
1774.178
31072.684
101535.969
103738.523
105481.211
104181.000
101862.953
4839.868
477.100
97.212
38.893
20.299
9.490
3.304
1.043
0.700
1.292
2.306
3.531
5.597
10.076
20.773
40.327
61.783
79.323
128.401
578.349
4943.507
52412.613
110637.648
114578.758
112416.633
41959.500
47551.414
118207.875
110424.844
107357.805
102737.664
4.000
21.819
134.300
1191.989
17953.637
101210.656
106342.711
125865.883
140786.328
68474.258
6643.093
857.683
135.666
32.906
11.713
4.722
1.537
0.648
1.215
2.691
4.670
7.283
11.200
19.568
38.369
75.415
115.763
128.195
120.403
235.582
1085.775
5453.641
17779.545
23461.195
13090.042
10753.532
34056.105
116879.242
138031.625
133720.000
109665.211
2.043
12.351
72.104
491.995
4361.942
44769.520
159698.109
200116.938
180454.281
108900.555
34402.984
2597.313
261.998
38.657
8.183
2.020
0.432
0.580
2.098
4.830
9.173
15.233
24.243
40.518
72.743
142.148
228.265
241.245
169.784
122.816
244.270
684.992
1462.256
1893.692
1787.246
3110.668
20790.035
122076.312
173006.734
165876.172
116182.430
0.833
6.314
34.116
204.351
1376.092
14552.639
108923.984
110600.719
104726.992
101272.188
100253.781
5902.776
436.959
51.552
7.693
1.070
0.038
0.705
2.972
7.395
15.411
29.765
51.817
80.645
123.882
211.653
326.198
338.153
219.553
103.351
72.207
117.746
203.909
278.294
387.583
1066.941
6646.862
52047.242
133565.812
130520.641
75408.125
0.141
3.251
18.397
109.174
898.568
12801.595
100758.914
100968.820
100707.641
100355.555
100129.406
6383.895
463.545
51.171
7.843
1.513
0.514
1.196
3.852
10.141
24.439
54.402
100.672
146.516
175.150
222.053
300.123
299.341
190.849
81.426
34.420
28.260
38.528
57.620
111.348
347.796
1511.646
6541.051
15983.761
17261.566
7444.886
-0.204
1.616
10.584
63.203
465.704
4722.536
72991.203
100556.703
100574.383
100342.305
36928.086
2710.646
269.291
40.457
11.167
6.273
4.340
3.734
6.004
15.782
43.031
108.209
209.337
278.155
253.176
210.246
194.284
173.270
110.753
52.845
22.402
11.993
10.660
15.467
32.767
92.869
308.561
841.149
1574.004
1610.347
875.929
-0.389
0.639
5.758
31.981
180.920
1119.196
7140.306
33959.234
54556.777
25693.162
4764.271
751.468
139.486
48.514
40.864
37.938
27.055
16.241
13.912
31.539
105.453
323.978
665.463
833.676
598.379
295.430
148.587
101.429
76.496
58.388
39.620
22.064
11.172
6.797
9.793
23.885
60.213
127.145
204.715
196.470
128.829
-0.486
0.026
2.521
13.129
58.500
243.165
888.407
2153.219
2925.697
2073.440
908.701
337.596
162.128
178.099
271.146
278.048
180.196
84.173
42.437
69.612
267.757
1050.650
2704.748
3687.889
2197.184
717.381
259.471
175.190
216.090
261.584
218.663
116.610
43.434
13.578
5.190
5.752
12.018
21.656
29.917
29.308
21.326
-0.530
-0.322
0.793
5.286
21.285
75.266
240.667
752.811
2188.119
3864.255
3012.885
1115.655
647.000
1149.354
2219.641
2512.949
1301.699
433.998
150.680
140.221
513.628
2310.487
7507.673
10519.849
5498.752
1598.226
703.281
786.979
1402.592
2215.598
1729.882
733.669
198.781
45.437
10.063
2.662
2.160
3.468
4.611
4.726
3.374
-0.542
-0.494
0.033
2.394
12.098
59.847
383.921
3278.903
26771.094
85505.391
55620.109
9720.444
3944.559
8162.832
21931.818
25620.047
10615.566
2160.631
574.041
314.929
620.390
2514.306
8168.216
11502.277
6226.914
2724.566
3298.146
5314.030
10719.698
19912.490
14948.146
4275.869
783.924
129.775
22.162
3.888
0.514
0.127
0.268
0.338
0.194
-0.533
-0.551
-0.253
1.526
12.286
89.613
968.106
16263.578
100169.117
100551.164
102689.781
76591.820
46767.559
67523.336
109680.164
101708.602
54693.176
7417.350
2124.608
1140.744
697.419
1399.313
3706.905
5241.428
4542.850
11448.025
46884.141
80629.562
79887.680
105484.523
99246.141
17769.660
2143.114
273.717
38.962
6.033
0.511
-0.424
-0.505
-0.452
-0.412
-0.509
-0.557
-0.371
1.167
11.953
103.012
1303.962
26614.646
100208.570
101561.195
119459.453
200550.531
109505.672
154378.141
200133.328
110851.578
100934.445
14727.225
8526.746
4826.033
1489.971
734.758
1059.847
1781.979
8008.851
101453.070
102838.977
111740.500
189350.609
149131.859
103142.648
30778.889
3146.964
356.580
46.946
7.369
0.654
-0.473
-0.610
-0.562
-0.485
-0.490
-0.544
-0.435
0.761
9.027
73.884
760.778
11103.513
100293.219
103668.945
189032.406
136563.516
105367.562
125869.828
200394.625
141254.938
50112.840
21073.494
24371.285
13234.504
3405.203
835.292
527.444
1711.775
22251.818
101962.055
102525.406
106888.383
137147.281
200114.172
80205.672
15309.274
2034.203
265.275
38.884
6.260
0.565
-0.460
-0.593
-0.537
-0.462
-0.467
-0.533
-0.496
0.153
4.593
33.225
243.277
1964.827
12456.044
36529.891
121912.391
105192.844
103162.664
107805.789
117442.383
68484.711
14334.586
18727.920
32096.598
22165.432
8345.185
2128.633
1029.957
3992.906
32718.514
123392.305
116702.203
106013.992
107713.914
114974.375
18659.566
3867.470
742.448
126.895
22.815
4.083
0.243
-0.496
-0.571
-0.512
-0.437
-0.443
-0.518
-0.542
-0.267
1.511
11.173
57.489
282.291
1079.376
3567.276
35150.598
103618.523
116504.156
137575.016
127209.578
26296.314
8645.753
24420.258
109922.094
105329.258
81965.258
12330.811
4154.250
24746.398
108011.219
200271.547
200231.359
149424.172
104872.258
55931.926
4614.008
867.565
200.830
48.358
10.835
1.913
-0.112
-0.527
-0.546
-0.479
-0.401
-0.416
-0.495
-0.550
-0.483
0.159
3.171
14.574
54.796
194.601
876.727
5923.139
48310.852
200138.938
200423.672
125368.930
48543.785
46490.238
136922.516
113203.938
103213.414
101366.438
57486.410
16163.843
108028.508
104958.266
112432.633
154422.781
189181.094
50558.395
6897.062
1038.214
217.288
60.251
16.798
4.167
0.561
-0.388
-0.557
-0.521
-0.444
-0.369
-0.391
-0.470
-0.531
-0.537
-0.278
1.035
5.916
23.057
84.727
380.196
2286.892
21570.652
104438.969
104942.820
113097.102
160635.938
112668.555
200696.812
200363.781
111927.773
103391.828
105722.750
71728.625
173188.438
121640.016
104558.016
103534.742
103858.508
21490.535
1748.468
286.403
67.058
19.251
5.604
1.192
-0.201
-0.544
-0.570
-0.500
-0.418
-0.338
-0.362
-0.439
-0.503
-0.516
-0.323
0.726
4.838
19.337
69.630
269.007
1364.802
10879.878
89542.016
102326.352
137023.953
130969.719
107391.523
159971.078
200160.172
137356.750
107025.242
81857.633
106703.625
180823.875
166275.438
107856.555
102050.188
101078.602
9307.655
849.787
127.027
27.575
7.332
1.742
-0.024
-0.532
-0.618
-0.573
-0.486
-0.399
-0.314
-0.329
-0.400
-0.467
-0.475
-0.280
0.753
4.709
18.938
62.977
193.171
643.178
2924.219
13918.782
32564.871
57983.742
106030.758
102151.281
109012.820
144615.641
109986.992
39816.328
43219.820
102465.672
110364.039
127369.352
106817.836
101777.156
18473.186
2442.649
352.202
63.069
14.514
3.297
0.328
-0.479
-0.644
-0.629
-0.564
-0.475
-0.380
-0.293
-0.299
-0.356
-0.426
-0.425
-0.188
0.921
4.908
18.149
55.132
139.878
306.205
670.243
1717.699
3493.757
13411.814
100891.969
100465.109
101016.531
102945.602
15684.205
5615.439
13230.940
41472.652
45840.293
19397.117
9653.884
5653.179
2102.654
575.962
146.927
37.333
9.468
2.005
-0.044
-0.594
-0.655
-0.610
-0.548
-0.459
-0.360
-0.271
-0.270
-0.320
-0.378
-0.361
-0.064
1.173
5.630
20.109
60.232
149.377
266.124
341.376
388.170
614.021
2221.569
11540.630
36879.738
36938.098
11720.056
2639.424
2649.851
11365.608
34518.598
37626.820
13017.961
3409.076
1725.578
1039.378
476.028
158.388
46.427
13.107
3.354
0.490
-0.380
-0.581
-0.579
-0.521
-0.430
-0.341
-0.256
-0.245
-0.289
-0.328
-0.278
0.091
1.595
6.643
24.287
78.562
211.757
372.565
407.167
277.186
197.214
349.033
987.010
1990.719
2002.937
1055.836
802.128
3809.408
30771.707
100485.031
100682.680
34744.328
7917.416
7249.939
5123.098
2049.787
535.589
135.849
36.540
11.510
3.549
0.663
-0.284
-0.496
-0.482
-0.402
-0.320
-0.245
-0.224
-0.263
-0.285
-0.204
0.230
1.773
7.196
25.597
83.588
228.055
403.651
432.552
265.246
123.741
81.622
119.721
180.498
187.908
173.864
509.258
3664.282
27848.658
100149.875
100605.406
34146.738
22733.793
44325.434
33276.879
10551.637
2336.741
489.581
150.274
55.714
19.347
4.908
0.790
-0.237
-0.407
-0.374
-0.302
-0.232
-0.204
-0.238
-0.249
-0.150
0.255
1.657
5.957
20.036
59.256
147.457
255.177
271.548
176.544
75.723
32.023
22.247
24.085
28.772
56.757
263.057
1590.128
8870.325
27933.637
31460.932
17216.168
51860.617
159942.562
172783.734
80729.781
12721.083
2384.066
1010.744
417.908
110.864
23.101
4.299
0.418
-0.267
-0.333
-0.279
-0.218
-0.183
-0.214
-0.225
-0.139
0.199
1.239
4.056
11.519
29.723
65.374
108.429
114.444
75.811
34.808
13.555
5.837
4.596
6.963
21.192
91.993
429.146
1606.957
3786.306
4716.577
10756.418
101233.211
173031.594
149266.844
111380.406
87168.391
23043.234
16630.414
4528.598
705.171
93.992
14.004
1.790
-0.026
-0.283
-0.260
-0.207
-0.164
-0.197
-0.209
-0.158
0.082
0.704
2.236
5.399
12.136
23.433
33.133
34.434
24.558
12.799
4.936
1.616
0.732
1.688
7.019
28.137
94.568
279.316
574.406
1478.444
10562.637
107738.727
115386.062
112007.125
108291.984
176891.875
108955.086
100610.648
55099.816
3463.786
293.092
30.313
3.833
0.262
-0.226
-0.245
-0.196
-0.147
-0.175
-0.198
-0.176
-0.065
0.247
0.905
2.100
4.131
7.017
9.413
9.058
6.764
3.621
1.231
0.101
-0.261
0.054
1.667
7.274
22.659
61.477
176.233
787.276
6802.571
101939.531
102500.227
102554.023
115399.148
200196.562
106388.484
100492.305
100055.188
9188.255
519.311
46.449
5.495
0.481
-0.180
-0.228
-0.186
-0.132
-0.161
-0.180
-0.189
-0.154
-0.032
0.204
0.612
1.126
1.807
2.204
2.027
1.391
0.608
-0.003
-0.395
-0.537
-0.444
0.052
1.612
6.130
20.263
76.339
357.921
2344.709
19898.957
100611.570
100985.766
112305.508
121177.867
102136.781
100240.711
100033.039
8377.319
482.378
43.652
5.213
0.465
-0.164
-0.214
-0.175
-0.118
-0.140
-0.165
-0.184
-0.187
-0.162
-0.097
0.003
0.122
0.232
0.254
0.195
0.024
-0.192
-0.381
-0.508
-0.561
-0.539
-0.402
0.091
1.759
7.617
30.102
119.994
505.708
2283.929
8298.921
13932.994
11337.546
38406.199
100427.477
100076.430
29416.479
2469.004
221.386
25.286
3.284
0.283
-0.169
-0.200
-0.162
0.018
0.090
0.226
0.492
0.850
1.233
1.220
0.862
0.334
-0.061
-0.261
-0.331
-0.344
-0.342
-0.337
-0.330
-0.315
-0.304
-0.274
-0.174
0.094
0.663
1.509
2.322
2.461
1.696
0.794
0.135
-0.197
-0.324
-0.356
-0.357
-0.354
-0.343
-0.325
-0.304
-0.284
-0.266
-0.245
-0.222
-0.195
1.093
1.397
1.684
2.338
3.506
4.556
4.392
3.239
1.577
0.420
-0.139
-0.350
-0.405
-0.414
-0.413
-0.404
-0.385
-0.363
-0.303
-0.097
0.511
2.016
4.404
6.623
7.026
4.967
2.426
0.753
-0.030
-0.326
-0.406
-0.412
-0.405
-0.397
-0.382
-0.367
-0.347
-0.326
-0.303
-0.280
-0.255
6.142
7.080
7.100
8.156
10.551
12.435
11.975
8.333
3.980
1.305
0.104
-0.324
-0.436
-0.462
-0.478
-0.478
-0.461
-0.432
-0.326
0.037
1.148
3.891
9.379
14.134
15.028
10.627
5.023
1.675
0.227
-0.282
-0.400
-0.387
-0.351
-0.338
-0.340
-0.361
-0.374
-0.372
-0.357
-0.330
-0.306
26.719
29.334
25.909
24.344
26.500
28.096
24.482
16.188
7.708
2.627
0.526
-0.167
-0.349
-0.393
-0.446
-0.486
-0.500
-0.481
-0.354
0.133
1.597
5.579
13.433
21.579
23.007
15.366
7.332
2.434
0.528
-0.061
-0.051
0.151
0.341
0.410
0.267
0.042
-0.154
-0.293
-0.350
-0.355
-0.338
109.047
115.337
85.972
66.679
65.400
59.842
44.260
26.365
12.524
4.875
1.614
0.520
0.251
0.116
-0.043
-0.269
-0.422
-0.484
-0.400
0.076
1.626
5.430
13.064
20.969
22.399
15.222
7.514
2.890
1.074
0.960
1.800
3.253
4.495
4.876
3.954
2.369
1.050
0.282
-0.123
-0.285
-0.331
318.627
330.596
215.383
146.177
141.143
116.403
81.015
51.323
28.581
13.272
5.916
3.393
2.883
2.454
1.687
0.768
0.045
-0.356
-0.418
-0.071
1.107
3.955
8.986
14.357
15.599
11.156
6.336
3.382
3.127
5.461
11.090
20.096
30.316
33.036
25.625
14.982
6.898
2.841
0.969
0.193
-0.133
565.321
583.411
342.809
234.725
226.739
236.766
241.533
224.209
150.285
64.686
24.422
14.392
12.757
11.853
8.249
4.402
1.538
0.157
-0.283
-0.132
0.689
2.555
5.589
8.534
9.734
8.279
6.210
6.117
10.634
23.753
56.999
121.805
207.639
244.860
171.603
84.788
32.745
12.957
5.335
2.281
0.917
489.507
508.671
313.165
248.984
346.369
791.988
2059.576
2551.294
1451.927
425.979
109.033
50.868
48.858
44.147
30.693
14.893
5.555
1.415
0.168
0.073
0.753
2.308
4.713
7.587
9.182
9.811
10.684
15.535
33.751
91.939
279.409
826.982
1924.695
2218.587
1360.963
489.279
150.498
50.222
21.299
10.589
5.422
212.949
228.632
180.634
237.252
856.316
6124.000
32934.902
61665.191
22006.576
3068.847
438.661
152.228
154.049
140.522
90.649
40.325
13.459
3.759
0.998
0.713
1.586
3.422
6.495
10.655
14.946
19.362
26.060
41.630
94.520
296.839
1231.696
6314.491
21325.168
30112.928
12829.538
2982.923
605.634
178.556
81.629
46.923
26.200
64.512
77.856
102.810
331.739
2692.454
41383.422
102790.766
103228.672
101857.250
15387.935
1257.729
348.897
345.757
335.936
198.914
80.283
24.684
6.787
2.218
1.931
3.280
5.823
10.082
16.887
26.699
42.929
66.692
97.321
201.823
717.251
4377.753
39999.332
123222.234
130581.680
112632.062
14236.080
2014.008
590.736
342.847
243.285
143.825
18.170
31.359
92.003
509.694
5034.329
94170.484
133649.656
144728.734
116511.820
32717.812
2205.847
568.897
521.096
499.501
290.745
108.099
32.761
8.813
3.491
3.716
5.688
8.653
13.932
24.007
45.260
89.639
150.810
207.009
317.390
1154.078
9496.676
114046.570
200125.250
200192.938
189453.531
36103.648
4529.759
1922.845
1934.968
1759.598
969.487
6.417
20.986
99.313
699.456
6996.961
86745.750
200207.422
200320.641
200543.984
25424.207
2438.961
611.045
460.014
392.178
242.023
91.062
28.150
8.633
4.734
6.193
9.231
12.323
17.833
30.826
66.583
152.699
280.292
357.072
405.389
1168.208
10183.159
126843.570
200130.641
200335.781
201055.562
37837.961
7015.119
7899.679
16568.574
17167.246
7252.694
3.348
16.932
97.398
776.390
8073.400
104267.914
122125.023
136887.375
115856.172
22568.439
2320.342
515.165
264.363
206.692
125.697
51.790
17.861
7.001
6.229
10.032
15.109
19.411
24.982
42.526
95.969
229.105
407.758
484.664
434.434
799.230
5612.993
51936.086
154159.672
180806.562
129346.367
20258.383
11025.540
44446.629
169918.406
172834.109
48184.234
1.991
12.392
75.096
529.860
5176.799
54884.223
103178.336
107728.219
109326.703
16511.723
2619.034
520.752
159.914
84.887
47.261
22.114
8.961
5.960
9.717
17.589
27.327
35.723
47.734
80.938
187.383
458.611
862.771
948.688
630.947
495.302
1706.524
9761.671
34851.117
46309.254
20669.607
8576.853
21921.045
146247.891
200529.641
200132.266
180387.922
1.007
7.561
42.195
246.687
1680.446
11052.637
47396.441
104285.625
114816.594
43440.945
7388.754
1002.347
161.843
42.081
16.891
7.623
4.319
6.269
14.930
30.455
51.557
77.830
121.637
200.919
417.792
1133.073
2388.340
2565.593
1359.662
514.869
468.407
1354.984
3171.191
4171.504
3283.881
4535.737
28428.721
128737.961
200323.938
200083.656
149039.766
0.319
3.923
21.430
113.193
640.452
4304.145
39690.734
103398.039
101747.180
100556.859
21267.793
1868.948
211.115
34.701
8.043
2.919
2.697
6.797
19.417
42.628
82.019
163.158
326.818
539.927
843.675
2058.971
4343.586
4643.536
2321.401
627.204
207.287
221.999
385.493
537.700
755.942
1965.536
14288.470
107257.789
123267.430
125385.805
109628.266
-0.106
1.901
11.655
62.359
391.431
3520.203
37099.773
100347.648
100239.633
100117.406
21173.688
1845.724
215.679
30.603
6.477
2.541
2.886
7.209
19.804
50.084
117.743
300.847
731.902
1266.379
1409.956
1951.805
3786.975
3967.845
1846.670
528.058
131.266
58.034
68.397
108.843
212.739
633.496
3553.015
20435.229
68112.977
62268.090
17529.137
-0.343
0.792
6.350
34.722
213.279
1617.223
12502.051
65875.547
100086.758
49078.535
7509.881
970.556
136.255
27.735
12.591
10.157
8.369
9.829
20.152
55.588
173.362
523.201
1343.130
2151.553
1914.512
1457.419
1600.219
1530.186
794.490
277.165
73.713
23.740
17.261
26.226
56.884
169.620
612.323
2006.817
4200.914
4211.564
1764.951
-0.464
0.144
3.108
16.740
87.226
441.727
2161.332
6947.404
10539.324
5449.826
1506.654
313.070
80.850
54.838
67.333
68.800
50.296
30.672
32.416
92.885
402.147
1603.488
4567.760
6105.008
3910.245
1483.865
677.191
442.672
259.149
111.149
42.113
16.902
8.542
7.914
15.184
38.056
103.588
238.986
388.754
389.338
225.880
-0.522
-0.250
1.133
6.804
29.256
108.143
337.108
788.379
995.104
760.162
352.102
163.293
159.270
330.138
603.684
685.267
406.716
173.079
89.993
203.650
1237.556
8252.986
37069.773
54474.770
23567.646
4593.892
879.978
322.908
182.399
120.488
77.948
41.410
17.584
6.959
4.703
8.290
18.010
34.021
49.077
46.773
32.311
-0.540
-0.463
0.085
2.327
9.864
33.335
97.130
260.276
589.109
879.890
722.449
477.943
820.476
3224.942
8909.165
9662.202
4648.950
1194.910
346.249
446.386
2756.030
27876.270
100116.273
100184.859
100356.109
13200.081
2443.028
1160.329
680.736
508.305
345.143
173.375
58.641
17.174
4.627
2.124
3.063
5.206
7.096
6.774
5.022
-0.529
-0.549
-0.316
0.841
5.472
26.033
136.771
782.332
3507.703
7743.626
5635.314
2548.212
4915.835
37792.113
100513.289
100245.602
66110.891
8138.038
1683.121
1089.198
3461.959
30669.191
100119.320
100251.195
101168.516
19618.873
11538.387
8140.772
3708.182
2377.575
1617.381
664.147
179.961
41.256
8.813
1.660
0.308
0.373
0.632
0.694
0.461
-0.506
-0.566
-0.449
0.486
5.588
38.805
279.135
2485.282
17918.752
49734.523
34056.586
13217.510
30305.307
113660.484
104683.250
101293.797
102132.234
43726.965
11836.098
6396.320
3389.119
11904.598
59806.664
99013.500
40598.172
28985.379
71514.516
71712.312
27785.096
9799.127
4898.297
1673.477
387.366
77.948
14.478
2.435
-0.075
-0.454
-0.426
-0.368
-0.334
-0.478
-0.545
-0.478
0.376
5.917
44.722
365.646
3475.650
29515.531
96099.000
63305.301
90919.820
124099.117
200146.781
149247.281
106080.523
112944.750
138590.781
103270.766
60170.941
9627.163
3394.958
7243.312
10519.582
13360.837
101439.281
149997.672
127752.477
108743.055
42134.410
8703.232
2536.713
514.656
94.903
17.431
2.841
-0.058
-0.557
-0.578
-0.517
-0.445
-0.456
-0.522
-0.488
0.143
4.232
32.741
241.109
1801.733
12336.274
34418.906
49648.211
105034.078
113066.781
200214.172
200427.688
118235.297
145680.375
131000.688
102930.383
101492.711
28835.504
3084.491
1298.224
2249.772
17143.398
107250.508
114086.602
109353.180
104671.273
105291.477
9820.006
1875.224
396.111
78.279
14.643
2.485
-0.077
-0.553
-0.573
-0.508
-0.431
-0.431
-0.505
-0.507
-0.148
2.205
15.251
91.097
506.614
2117.683
6247.119
36489.668
101441.859
103436.047
123772.242
200878.938
121681.328
86860.789
109243.625
115526.352
123304.414
43077.645
5450.805
1359.558
2589.607
19596.006
108708.859
107287.477
103420.883
101651.805
101539.141
7067.143
949.340
202.042
43.404
9.145
1.501
-0.237
-0.556
-0.549
-0.477
-0.404
-0.404
-0.483
-0.528
-0.395
0.603
5.491
26.907
112.708
389.871
1551.713
12919.059
100800.977
102373.070
105310.578
97168.578
16674.414
22857.344
135028.547
200568.422
166031.141
110004.750
30235.566
5942.667
10925.815
56253.410
189502.141
180697.359
113842.977
101972.625
37325.680
2747.373
374.965
81.354
19.944
4.488
0.527
-0.398
-0.557
-0.519
-0.443
-0.372
-0.375
-0.458
-0.524
-0.517
-0.173
1.445
7.760
28.174
102.872
451.815
2794.061
15086.600
42755.953
46300.445
19713.771
8894.973
22707.266
115279.789
115409.711
107853.602
103974.375
113054.961
54381.480
83175.055
117431.297
110853.047
137225.641
132391.906
30396.441
5113.540
739.585
134.957
30.850
7.810
1.588
-0.120
-0.524
-0.556
-0.487
-0.410
-0.338
-0.351
-0.427
-0.503
-0.542
-0.446
0.192
2.606
10.530
39.640
162.213
743.054
3338.974
11988.946
23520.541
18725.086
24909.137
91531.797
173623.750
120463.477
104445.062
110319.578
200420.625
113408.117
149739.000
200307.484
115651.266
103231.055
102851.500
7979.913
1059.114
203.142
44.625
10.906
2.595
0.204
-0.465
-0.585
-0.544
-0.465
-0.386
-0.309
-0.323
-0.399
-0.467
-0.514
-0.491
-0.119
1.332
6.213
22.335
83.413
334.763
1531.235
5695.797
12292.408
15917.479
76043.766
109464.297
200221.984
172950.531
108465.867
126134.555
200384.250
107271.852
119919.578
200225.688
140683.422
102583.945
40941.453
3575.053
442.114
78.448
17.328
4.066
0.539
-0.406
-0.617
-0.603
-0.535
-0.450
-0.362
-0.283
-0.299
-0.369
-0.434
-0.478
-0.457
-0.157
1.059
4.827
15.836
48.033
158.853
574.804
1710.740
3591.379
9231.779
73834.938
102375.234
121215.375
172844.359
108329.438
122062.781
114510.594
103621.273
105526.516
118579.727
77610.289
27529.363
6172.383
1056.111
183.970
37.464
8.651
1.635
-0.173
-0.615
-0.643
-0.590
-0.524
-0.435
-0.343
-0.262
-0.269
-0.329
-0.394
-0.441
-0.403
-0.093
1.032
4.263
12.656
30.883
70.916
168.968
409.059
872.514
3317.877
21411.764
73123.266
74544.195
27094.775
12586.077
13190.808
82257.172
125781.797
125955.055
110539.586
14219.630
3449.950
1201.776
371.502
108.699
28.882
7.342
1.354
-0.255
-0.619
-0.621
-0.569
-0.507
-0.415
-0.322
-0.245
-0.245
-0.296
-0.353
-0.396
-0.342
0.013
1.201
4.618
12.359
26.805
45.591
69.472
112.491
231.468
806.064
2935.608
7564.957
7701.760
3420.560
2163.013
9822.215
95474.422
119421.820
121358.312
108228.484
12389.730
4430.658
2752.408
1049.452
271.149
65.561
15.128
3.313
0.344
-0.416
-0.562
-0.547
-0.477
-0.390
-0.306
-0.228
-0.221
-0.265
-0.315
-0.347
-0.276
0.126
1.455
5.219
14.055
29.754
45.033
52.585
52.227
68.435
156.818
411.447
743.457
772.378
588.521
1705.603
23400.703
100639.562
101283.188
101850.055
104653.023
46801.402
55837.273
37151.434
8301.866
1353.525
217.563
42.156
10.048
2.511
0.309
-0.355
-0.480
-0.437
-0.360
-0.286
-0.220
-0.203
-0.242
-0.286
-0.303
-0.222
0.186
1.481
5.137
13.651
28.660
44.667
48.374
36.418
28.220
35.190
61.384
90.843
107.782
202.127
1409.395
21176.707
100104.477
100309.305
101852.859
121329.312
125815.570
102703.547
101746.727
66917.484
5453.001
607.900
117.873
34.828
10.906
2.825
0.333
-0.295
-0.376
-0.335
-0.266
-0.204
-0.184
-0.219
-0.257
-0.270
-0.191
0.157
1.222
3.936
10.308
21.320
31.051
32.977
24.475
14.789
10.082
11.121
15.807
26.144
95.289
685.456
7493.406
80405.117
100301.180
103204.531
143428.141
110617.422
110412.172
117775.773
110540.188
12440.001
1480.136
432.069
162.695
50.687
12.337
2.365
0.155
-0.275
-0.302
-0.247
-0.194
-0.164
-0.196
-0.231
-0.246
-0.189
0.050
0.720
2.369
5.854
11.230
16.058
16.853
12.297
6.788
3.553
2.383
3.180
8.192
37.769
224.708
1372.044
7516.286
21381.312
23772.945
45657.906
112910.523
172948.812
200108.250
180642.422
21107.873
4739.815
2932.777
1056.540
226.909
41.878
7.408
0.986
-0.111
-0.264
-0.231
-0.183
-0.148
-0.176
-0.208
-0.229
-0.202
-0.061
0.300
1.083
2.579
4.642
6.525
6.395
4.823
2.596
0.981
0.285
0.456
2.542
12.294
54.001
226.936
701.614
1526.139
2580.258
11730.244
89213.727
200123.109
200174.688
122242.039
35455.387
29142.455
24319.211
5871.348
881.859
113.917
15.788
2.111
0.063
-0.223
-0.217
-0.174
-0.133
-0.159
-0.185
-0.208
-0.212
-0.157
-0.006
0.295
0.833
1.493
1.984
2.007
1.407
0.631
-0.005
-0.337
-0.301
0.386
3.046
12.488
38.809
99.885
216.758
607.830
3100.852
21240.262
109708.602
107745.789
104943.844
42203.523
101924.383
100226.086
17891.471
1782.238
180.887
22.482
2.901
0.205
-0.189
-0.204
-0.165
-0.118
-0.144
-0.168
-0.190
-0.209
-0.203
-0.164
-0.066
0.074
0.231
0.346
0.286
0.107
-0.142
-0.368
-0.511
-0.521
-0.310
0.416
2.559
7.689
20.164
54.344
188.281
904.635
4776.766
20094.943
37615.875
23511.777
24388.164
85921.664
76361.625
14729.865
1642.580
168.849
21.178
2.924
0.200
-0.173
-0.192
-0.153
-0.104
-0.125
-0.149
-0.171
-0.191
-0.209
-0.215
-0.208
-0.187
-0.166
-0.163
-0.195
-0.278
-0.363
-0.439
-0.506
-0.526
-0.471
-0.289
0.225
1.595
5.398
17.054
59.719
230.478
802.829
2234.426
3541.746
3142.650
5679.149
14901.733
13409.214
3772.370
602.388
87.419
13.245
1.939
0.090
-0.177
-0.176
-0.143
-0.153
-0.158
-0.149
-0.112
-0.059
-0.009
-0.033
-0.124
-0.232
-0.306
-0.344
-0.357
-0.359
-0.357
-0.351
-0.344
-0.334
-0.315
-0.223
0.110
1.149
3.723
8.362
13.290
14.097
9.409
4.710
1.585
0.213
-0.223
-0.342
-0.359
-0.353
-0.346
-0.326
-0.302
-0.276
-0.256
-0.233
-0.209
-0.184
0.125
0.182
0.242
0.347
0.505
0.585
0.530
0.289
-0.028
-0.253
-0.369
-0.411
-0.422
-0.429
-0.434
-0.419
-0.403
-0.360
-0.169
0.633
3.269
11.161
28.653
46.690
49.721
32.491
14.242
4.761
1.061
-0.060
-0.361
-0.414
-0.409
-0.403
-0.386
-0.364
-0.340
-0.316
-0.293
-0.268
-0.241
1.317
1.539
1.576
1.690
1.901
2.020
1.739
1.136
0.432
-0.081
-0.329
-0.418
-0.433
-0.446
-0.469
-0.473
-0.462
-0.393
-0.056
1.407
7.021
25.530
68.126
129.911
139.004
82.964
33.001
9.779
2.294
0.220
-0.300
-0.388
-0.377
-0.370
-0.370
-0.373
-0.377
-0.366
-0.345
-0.317
-0.293
5.048
5.650
5.384
4.905
5.002
4.921
4.132
2.717
1.392
0.447
-0.012
-0.168
-0.188
-0.209
-0.301
-0.390
-0.444
-0.403
0.007
1.972
10.082
39.358
114.788
223.934
240.390
141.146
51.778
14.543
3.524
0.703
0.124
0.116
0.186
0.166
0.060
-0.096
-0.244
-0.329
-0.360
-0.349
-0.322
14.783
16.103
13.748
12.203
11.634
11.064
9.750
7.442
4.823
2.681
1.521
1.249
1.324
1.176
0.750
0.230
-0.159
-0.324
0.027
1.945
9.899
38.044
109.643
213.026
229.229
136.713
51.771
15.615
4.978
2.357
2.418
2.993
3.419
3.356
2.577
1.511
0.610
0.043
-0.235
-0.331
-0.340
31.593
35.781
28.131
23.881
25.352
29.812
34.186
34.178
24.984
14.370
8.987
8.014
8.662
8.461
5.943
3.171
1.137
0.124
0.101
1.498
7.011
24.315
62.885
117.823
127.643
81.564
36.964
15.490
8.884
9.832
13.779
17.978
21.385
21.210
16.161
9.544
4.484
1.703
0.470
-0.042
-0.235
48.150
51.603
40.972
38.466
60.299
130.159
255.937
307.388
207.972
93.980
44.097
39.468
46.013
45.997
30.673
15.045
5.733
1.740
0.613
1.368
4.838
14.241
32.465
52.867
60.167
47.909
29.383
21.109
27.366
47.643
74.640
101.489
131.113
131.394
96.918
50.919
21.185
8.059
3.166
1.274
0.424
42.961
47.182
42.859
66.838
240.561
1140.356
4144.392
5881.099
2978.662
773.248
220.218
171.610
236.352
241.268
145.818
63.814
20.115
5.725
2.135
2.295
5.238
12.211
25.093
40.746
48.852
47.659
43.232
53.292
108.272
242.488
404.694
615.566
922.105
993.167
643.494
274.904
89.420
30.953
12.858
6.386
3.388
25.656
30.608
42.424
152.716
1242.188
14798.941
100141.742
100219.273
68632.766
6742.328
953.207
716.756
1147.006
1194.868
635.879
210.943
54.724
14.489
5.247
5.184
9.243
18.501
36.339
61.090
81.315
95.692
114.340
166.774
407.223
1056.461
2024.190
3830.824
8909.705
11075.674
5658.792
1586.334
365.304
107.058
47.382
28.196
16.594
11.121
17.237
47.052
336.226
5005.377
100334.297
100684.000
101043.797
101447.023
51063.590
3351.097
2090.673
4045.319
3949.187
1978.362
520.381
116.742
26.687
10.120
11.286
18.293
31.782
58.747
104.020
157.121
240.212
378.872
549.720
1093.996
3237.948
7648.677
30984.428
111091.320
113724.586
72810.141
9906.396
1403.088
367.018
199.236
144.344
86.673
4.515
11.903
56.364
472.346
8015.900
101437.484
103627.750
105044.289
105358.273
105695.172
7033.798
3885.220
7148.222
7534.135
3116.935
782.655
158.586
34.775
15.695
21.452
34.068
49.688
78.588
138.228
256.556
586.269
1273.640
1676.100
1963.541
4538.087
18444.273
108564.328
123890.672
130819.742
114165.016
52796.602
4356.269
1426.694
1273.475
1057.573
550.576
2.206
9.988
55.035
428.510
4963.795
104682.438
113943.227
119405.086
113389.062
51391.738
8288.837
3722.498
5327.286
5459.715
2483.948
639.897
134.391
32.962
21.964
34.078
54.300
71.932
89.465
149.891
370.649
1158.539
3026.774
4153.713
2943.290
3561.171
26235.699
105950.156
116702.609
121972.430
112625.766
109389.203
13290.618
8727.097
14347.010
12925.213
4996.901
1.333
8.389
47.601
300.919
2158.217
17061.471
101981.547
131932.156
61388.516
13724.734
5057.798
2182.729
1994.900
1757.542
907.128
294.038
77.817
26.986
30.382
55.164
83.584
99.054
109.979
167.517
457.992
1603.385
4066.229
5381.361
3345.629
2376.307
15886.623
102011.828
104671.148
107896.383
114702.680
94944.641
45483.109
101615.836
106377.000
105268.055
68295.703
0.760
6.069
33.839
184.424
1089.879
5559.769
18007.842
22845.523
11972.995
4872.927
2093.812
869.549
532.040
410.517
233.293
95.115
34.614
25.159
48.368
103.573
166.285
190.071
199.515
303.268
815.605
3038.824
7583.876
8663.990
4434.507
1703.089
4095.114
37331.051
101197.742
103676.391
117005.930
72764.062
105948.891
119465.883
110648.859
109959.086
104296.820
0.305
3.610
19.847
96.632
440.274
1773.171
4946.569
8539.761
8302.196
4440.757
1501.679
444.441
168.726
94.647
54.390
27.275
16.836
30.125
83.860
207.140
347.274
450.248
610.976
1022.688
2392.569
11024.551
41072.961
45180.305
15286.309
2984.270
1111.388
3300.936
10041.865
13425.152
15401.956
35389.078
117535.250
111202.109
107448.922
106603.750
103145.672
-0.078
1.884
10.280
46.984
203.743
858.078
3732.984
12100.942
16643.439
9084.684
2235.951
428.648
94.337
30.999
14.443
8.498
11.703
35.153
115.106
301.287
592.563
1039.210
2421.643
4721.825
6791.102
26891.645
100490.938
100215.492
36910.992
5061.654
724.906
432.909
802.743
1413.408
3153.762
8384.851
46158.859
103201.297
102568.422
102238.641
101124.391
-0.311
0.758
5.632
25.873
128.185
653.439
3210.002
11524.816
17751.887
8895.836
2317.558
411.504
75.414
17.154
6.441
4.923
9.758
32.087
107.005
294.566
693.345
2023.385
7840.302
18199.471
17584.512
23970.445
81293.727
98682.891
27841.314
3945.133
544.932
127.304
128.844
247.445
612.294
1606.535
8349.610
73326.875
100543.234
100491.031
54305.090
-0.442
0.153
2.859
14.772
70.117
340.643
1490.778
4619.650
6368.136
3641.748
1112.257
244.073
51.375
16.996
12.784
12.743
14.633
27.491
77.324
221.150
715.206
2962.296
13752.196
35166.672
29724.434
13208.368
17530.158
19536.398
7523.279
1480.789
260.561
54.522
31.118
52.873
118.958
311.259
1093.780
[truncated: 134,800 more chars]
