# Supplementary material for: Binding free energy predictions in host-guest systems using Autodock4. A retrospective analysis on SAMPL6, SAMPL7 and SAMPL8 challenges
Source: J Comput Aided Mol Des. 2021 May 24;35(6):721–9. doi: 10.1007/s10822-021-00388-4 (PMC8141411; doi:10.1007/s10822-021-00388-4)
Supplement: Supplementary file 1 — Supplementary material 1 (ZIP 20409 kb) [file 10822_2021_388_MOESM1_ESM.zip › workspace/SAMPL7/exoOA/exoOA.maps.fld]

# AVS field file
#
# AutoDock Atomic Affinity and Electrostatic Grids
#
# Created by autogrid4.
#
#SPACING 0.375
#NELEMENTS 40 40 40
#CENTER -0.001 -0.435 -0.003
#MACROMOLECULE exoOA.pdbqt
#GRID_PARAMETER_FILE exoOA.gpf
#
ndim=3			# number of dimensions in the field
dim1=41			# number of x-elements
dim2=41			# number of y-elements
dim3=41			# number of z-elements
nspace=3		# number of physical coordinates per point
veclen=4		# number of affinity values at each point
data=float		# data type (byte, integer, float, double)
field=uniform		# field type (uniform, rectilinear, irregular)
coord 1 file=exoOA.maps.xyz filetype=ascii offset=0
coord 2 file=exoOA.maps.xyz filetype=ascii offset=2
coord 3 file=exoOA.maps.xyz filetype=ascii offset=4
label=C-affinity	# component label for variable 1
label=N-affinity	# component label for variable 2
label=Electrostatics	# component label for variable 2
label=Desolvation	# component label for variable 3
#
# location of affinity grid files and how to read them
#
variable 1 file=exoOA.C.map filetype=ascii skip=6
variable 2 file=exoOA.N.map filetype=ascii skip=6
variable 3 file=exoOA.e.map filetype=ascii skip=6
variable 4 file=exoOA.d.map filetype=ascii skip=6
