# Supplementary material for: Binding free energy predictions in host-guest systems using Autodock4. A retrospective analysis on SAMPL6, SAMPL7 and SAMPL8 challenges
Source: J Comput Aided Mol Des. 2021 May 24;35(6):721–9. doi: 10.1007/s10822-021-00388-4 (PMC8141411; doi:10.1007/s10822-021-00388-4)
Supplement: Supplementary file 1 — Supplementary material 1 (ZIP 20409 kb) [file 10822_2021_388_MOESM1_ESM.zip › workspace/SAMPL7/exoOA/complex_g7.pdbqt]

ATOM      1  C1  UNL   -10      -0.237  -1.354   1.498 -0.92 -0.00    +0.006 C 
ATOM      2  C2  UNL   -10      -1.345  -1.186  -0.771 -0.86 -0.00    +0.006 C 
ATOM      3  C3  UNL   -10      -0.422  -2.871   1.476 -0.74 -0.02    +0.034 C 
ATOM      4  C4  UNL   -10      -1.531  -2.702  -0.793 -0.78 -0.02    +0.034 C 
ATOM      5  C5  UNL   -10      -0.134  -0.775   0.079 -1.13 +0.01    -0.019 C 
ATOM      6  C6  UNL   -10      -1.627  -3.262   0.624 -0.50 -0.13    +0.189 C 
ATOM      7  C7  UNL   -10      -0.001   0.746   0.127 -1.22 -0.01    +0.010 C 
ATOM      8  N11 UNL   -10      -1.703  -4.746   0.551 -0.40 +0.07    -0.074 N 
ATOM      9  C8  UNL   -10      -2.247  -5.326   1.863 -0.30 -0.34    +0.272 C 
ATOM     10  C9  UNL   -10      -0.314  -5.347   0.299 -0.12 -0.27    +0.272 C 
ATOM     11  C10 UNL   -10      -2.631  -5.186  -0.588 -0.31 -0.32    +0.272 C 
HETATM    1  C   UNK     1       3.464   0.662   2.183  1.00  0.00     0.074 A 
HETATM    2  C   UNK     1       2.199   3.091   1.550  1.00  0.00     0.021 A 
HETATM    3  C   UNK     1       2.565   1.263   3.065  1.00  0.00     0.082 A 
HETATM    4  C   UNK     1       3.717   1.316   0.976  1.00  0.00     0.082 A 
HETATM    5  C   UNK     1       3.113   2.541   0.642  1.00  0.00    -0.015 A 
HETATM    6  C   UNK     1       1.929   2.488   2.784  1.00  0.00    -0.015 A 
HETATM    7  C   UNK     1       0.966   3.076   3.793  1.00  0.00     0.058 C 
HETATM    8  C   UNK     1       3.461   3.219  -0.669  1.00  0.00     0.058 C 
HETATM    9  C   UNK     1      -0.409   2.508   3.496  1.00  0.00    -0.015 A 
HETATM   10  C   UNK     1      -2.858   1.309   2.873  1.00  0.00     0.082 A 
HETATM   11  C   UNK     1      -0.782   1.269   4.050  1.00  0.00     0.082 A 
HETATM   12  C   UNK     1      -1.313   3.132   2.625  1.00  0.00     0.021 A 
HETATM   13  C   UNK     1      -2.541   2.550   2.288  1.00  0.00    -0.015 A 
HETATM   14  C   UNK     1      -2.006   0.660   3.768  1.00  0.00     0.074 A 
HETATM   15  C   UNK     1       2.500   2.723  -1.725  1.00  0.00    -0.015 A 
HETATM   16  C   UNK     1       0.731   1.573  -3.557  1.00  0.00     0.082 A 
HETATM   17  C   UNK     1       1.277   3.343  -2.018  1.00  0.00     0.021 A 
HETATM   18  C   UNK     1       2.810   1.522  -2.395  1.00  0.00     0.082 A 
HETATM   19  C   UNK     1       1.952   0.940  -3.328  1.00  0.00     0.074 A 
HETATM   20  C   UNK     1       0.364   2.775  -2.918  1.00  0.00    -0.015 A 
HETATM   21  C   UNK     1      -1.011   3.345  -3.197  1.00  0.00     0.058 C 
HETATM   22  C   UNK     1      -3.504   3.174   1.297  1.00  0.00     0.058 C 
HETATM   23  C   UNK     1      -3.182   2.644  -0.085  1.00  0.00    -0.015 A 
HETATM   24  C   UNK     1      -2.618   1.510  -2.580  1.00  0.00     0.082 A 
HETATM   25  C   UNK     1      -3.775   1.434  -0.497  1.00  0.00     0.082 A 
HETATM   26  C   UNK     1      -2.296   3.270  -0.972  1.00  0.00     0.021 A 
HETATM   27  C   UNK     1      -1.995   2.722  -2.227  1.00  0.00    -0.015 A 
HETATM   28  C   UNK     1      -3.518   0.854  -1.740  1.00  0.00     0.074 A 
HETATM   29  C   UNK     1       3.516   4.742  -0.485  1.00  0.00     0.025 C 
HETATM   30  C   UNK     1       0.946   4.616   3.857  1.00  0.00     0.025 C 
HETATM   31  O   UNK     1      -2.341   0.881  -3.802  1.00  0.00    -0.315 OA
HETATM   32  O   UNK     1      -0.142   0.928  -4.446  1.00  0.00    -0.315 OA
HETATM   33  O   UNK     1      -4.648   0.729   0.344  1.00  0.00    -0.315 OA
HETATM   34  O   UNK     1       2.287   0.556   4.244  1.00  0.00    -0.315 OA
HETATM   35  O   UNK     1       0.087   0.558   4.890  1.00  0.00    -0.315 OA
HETATM   36  O   UNK     1      -4.047   0.638   2.553  1.00  0.00    -0.315 OA
HETATM   37  C   UNK     1       1.061  -0.200   4.141  1.00  0.00     0.307 C 
HETATM   38  C   UNK     1      -3.945  -0.083   1.306  1.00  0.00     0.307 C 
HETATM   39  O   UNK     1       4.587   0.670   0.087  1.00  0.00    -0.315 OA
HETATM   40  C   UNK     1       3.880  -0.022  -0.963  1.00  0.00     0.307 C 
HETATM   41  O   UNK     1       3.998   0.827  -2.124  1.00  0.00    -0.315 OA
HETATM   42  C   UNK     1      -1.118   0.116  -3.758  1.00  0.00     0.307 C 
HETATM   43  C   UNK     1       4.563  -1.346  -1.224  1.00  0.00     0.002 A 
HETATM   44  C   UNK     1       5.472  -3.990  -1.603  1.00  0.00     0.108 A 
HETATM   45  C   UNK     1       4.478  -1.919  -2.494  1.00  0.00     0.050 A 
HETATM   46  C   UNK     1       5.101  -2.045  -0.141  1.00  0.00     0.050 A 
HETATM   47  C   UNK     1       5.545  -3.359  -0.343  1.00  0.00     0.096 A 
HETATM   48  C   UNK     1       4.932  -3.235  -2.665  1.00  0.00     0.096 A 
HETATM   49  C   UNK     1      -1.315  -1.183  -4.507  1.00  0.00     0.002 A 
HETATM   50  C   UNK     1      -1.581  -3.797  -5.534  1.00  0.00     0.108 A 
HETATM   51  C   UNK     1      -0.212  -1.795  -5.105  1.00  0.00     0.050 A 
HETATM   52  C   UNK     1      -2.551  -1.827  -4.421  1.00  0.00     0.050 A 
HETATM   53  C   UNK     1      -2.668  -3.126  -4.934  1.00  0.00     0.096 A 
HETATM   54  C   UNK     1      -0.359  -3.096  -5.609  1.00  0.00     0.096 A 
HETATM   55  C   UNK     1      -4.637  -1.421   1.443  1.00  0.00     0.002 A 
HETATM   56  C   UNK     1      -5.548  -4.086   1.588  1.00  0.00     0.108 A 
HETATM   57  C   UNK     1      -5.186  -2.016   0.306  1.00  0.00     0.050 A 
HETATM   58  C   UNK     1      -4.543  -2.107   2.655  1.00  0.00     0.050 A 
HETATM   59  C   UNK     1      -4.998  -3.432   2.711  1.00  0.00     0.096 A 
HETATM   60  C   UNK     1      -5.632  -3.342   0.392  1.00  0.00     0.096 A 
HETATM   61  C   UNK     1       1.249  -1.560   4.775  1.00  0.00     0.002 A 
HETATM   62  C   UNK     1       1.485  -4.260   5.555  1.00  0.00     0.108 A 
HETATM   63  C   UNK     1       2.475  -2.210   4.619  1.00  0.00     0.050 A 
HETATM   64  C   UNK     1       0.142  -2.209   5.324  1.00  0.00     0.050 A 
HETATM   65  C   UNK     1       0.275  -3.552   5.706  1.00  0.00     0.096 A 
HETATM   66  C   UNK     1       2.577  -3.553   5.007  1.00  0.00     0.096 A 
HETATM   67  O   UNK     1       6.060  -4.149   0.662  1.00  0.00    -0.310 OA
HETATM   68  O   UNK     1       0.666  -3.802  -6.198  1.00  0.00    -0.310 OA
HETATM   69  O   UNK     1      -3.832  -3.862  -4.879  1.00  0.00    -0.310 OA
HETATM   70  O   UNK     1       3.725  -4.302   4.864  1.00  0.00    -0.310 OA
HETATM   71  O   UNK     1      -6.162  -4.037  -0.673  1.00  0.00    -0.310 OA
HETATM   72  O   UNK     1      -4.934  -4.209   3.847  1.00  0.00    -0.310 OA
HETATM   73  O   UNK     1      -0.756  -4.293   6.242  1.00  0.00    -0.310 OA
HETATM   74  O   UNK     1       4.882  -3.902  -3.870  1.00  0.00    -0.310 OA
HETATM   75  C   UNK     1      -4.876  -3.408  -4.043  1.00  0.00     0.078 A 
HETATM   76  C   UNK     1      -7.082  -2.739  -2.489  1.00  0.00     0.037 A 
HETATM   77  C   UNK     1      -4.893  -3.839  -2.713  1.00  0.00     0.074 A 
HETATM   78  C   UNK     1      -5.904  -2.652  -4.616  1.00  0.00     0.037 A 
HETATM   79  C   UNK     1      -7.011  -2.328  -3.825  1.00  0.00     0.005 A 
HETATM   80  C   UNK     1      -6.024  -3.492  -1.969  1.00  0.00     0.078 A 
HETATM   81  C   UNK     1      -4.134  -3.765   4.924  1.00  0.00     0.078 A 
HETATM   82  C   UNK     1      -2.648  -3.134   7.187  1.00  0.00     0.037 A 
HETATM   83  C   UNK     1      -2.785  -4.130   4.942  1.00  0.00     0.074 A 
HETATM   84  C   UNK     1      -4.759  -3.091   5.978  1.00  0.00     0.037 A 
HETATM   85  C   UNK     1      -4.002  -2.785   7.114  1.00  0.00     0.005 A 
HETATM   86  C   UNK     1      -2.076  -3.807   6.103  1.00  0.00     0.078 A 
HETATM   87  C   UNK     1       4.773  -3.784   4.071  1.00  0.00     0.078 A 
HETATM   88  C   UNK     1       6.983  -3.002   2.577  1.00  0.00     0.037 A 
HETATM   89  C   UNK     1       5.802  -3.078   4.702  1.00  0.00     0.037 A 
HETATM   90  C   UNK     1       4.791  -4.111   2.712  1.00  0.00     0.074 A 
HETATM   91  C   UNK     1       5.925  -3.710   1.999  1.00  0.00     0.078 A 
HETATM   92  C   UNK     1       6.912  -2.696   3.941  1.00  0.00     0.005 A 
HETATM   93  C   UNK     1       4.064  -3.379  -4.896  1.00  0.00     0.078 A 
HETATM   94  C   UNK     1       2.547  -2.581  -7.084  1.00  0.00     0.037 A 
HETATM   95  C   UNK     1       2.713  -3.738  -4.920  1.00  0.00     0.074 A 
HETATM   96  C   UNK     1       4.676  -2.633  -5.908  1.00  0.00     0.037 A 
HETATM   97  C   UNK     1       3.903  -2.243  -7.007  1.00  0.00     0.005 A 
HETATM   98  C   UNK     1       1.989  -3.329  -6.043  1.00  0.00     0.078 A 
HETATM   99  C   UNK     1      -3.523   4.708   1.411  1.00  0.00     0.025 C 
HETATM  100  C   UNK     1      -1.041   4.882  -3.209  1.00  0.00     0.025 C 
HETATM  101  C   UNK     1      -4.529   5.374   0.468  1.00  0.00     0.114 C 
HETATM  102  C   UNK     1       4.206   5.464  -1.641  1.00  0.00     0.114 C 
HETATM  103  C   UNK     1      -2.287   5.392  -3.945  1.00  0.00     0.114 C 
HETATM  104  C   UNK     1       2.330   5.273   3.898  1.00  0.00     0.114 C 
HETATM  105  C   UNK     1       4.536   6.871  -1.241  1.00  0.00     0.172 C 
HETATM  106  C   UNK     1      -2.333   6.888  -3.993  1.00  0.00     0.172 C 
HETATM  107  C   UNK     1       2.631   5.999   2.616  1.00  0.00     0.172 C 
HETATM  108  C   UNK     1      -3.844   6.117  -0.643  1.00  0.00     0.172 C 
HETATM  109  O   UNK     1      -3.215   7.641  -3.624  1.00  0.00    -0.648 OA
HETATM  110  O   UNK     1      -2.652   6.233  -0.858  1.00  0.00    -0.648 OA
HETATM  111  O   UNK     1       4.659   7.367  -0.140  1.00  0.00    -0.648 OA
HETATM  112  O   UNK     1       1.902   6.180   1.659  1.00  0.00    -0.648 OA
HETATM  113  O   UNK     1      -4.757   6.686  -1.473  1.00  0.00    -0.648 OA
HETATM  114  O   UNK     1      -1.217   7.414  -4.585  1.00  0.00    -0.648 OA
HETATM  115  O   UNK     1       4.732   7.648  -2.353  1.00  0.00    -0.648 OA
HETATM  116  O   UNK     1       3.914   6.452   2.593  1.00  0.00    -0.648 OA
HETATM  117  C   UNK     1      -1.707  -5.188  -6.023  1.00  0.00     0.215 C 
HETATM  118  O   UNK     1      -1.532  -6.226  -5.435  1.00  0.00    -0.644 OA
HETATM  119  O   UNK     1      -2.080  -5.192  -7.347  1.00  0.00    -0.644 OA
HETATM  120  C   UNK     1      -5.979  -5.501   1.651  1.00  0.00     0.215 C 
HETATM  121  O   UNK     1      -5.343  -6.506   1.452  1.00  0.00    -0.644 OA
HETATM  122  O   UNK     1      -7.310  -5.574   1.992  1.00  0.00    -0.644 OA
HETATM  123  C   UNK     1       1.591  -5.692   5.914  1.00  0.00     0.215 C 
HETATM  124  O   UNK     1       1.355  -6.669   5.249  1.00  0.00    -0.644 OA
HETATM  125  O   UNK     1       2.029  -5.822   7.212  1.00  0.00    -0.644 OA
HETATM  126  C   UNK     1       5.906  -5.392  -1.791  1.00  0.00     0.215 C 
HETATM  127  O   UNK     1       5.273  -6.413  -1.689  1.00  0.00    -0.644 OA
HETATM  128  O   UNK     1       7.240  -5.430  -2.128  1.00  0.00    -0.644 OA
TER     129      UNK     1 
