# Supplementary material for: Binding free energy predictions in host-guest systems using Autodock4. A retrospective analysis on SAMPL6, SAMPL7 and SAMPL8 challenges
Source: J Comput Aided Mol Des. 2021 May 24;35(6):721–9. doi: 10.1007/s10822-021-00388-4 (PMC8141411; doi:10.1007/s10822-021-00388-4)
Supplement: Supplementary file 1 — Supplementary material 1 (ZIP 20409 kb) [file 10822_2021_388_MOESM1_ESM.zip › workspace/SAMPL7/exoOA/exoOA.C.map]

GRID_PARAMETER_FILE exoOA.gpf
GRID_DATA_FILE exoOA.maps.fld
MACROMOLECULE exoOA.pdbqt
SPACING 0.375
NELEMENTS 40 40 40
CENTER -0.001 -0.435 -0.003
-0.032
-0.038
-0.044
-0.056
-0.068
-0.083
-0.101
-0.118
-0.129
-0.136
-0.136
-0.121
-0.069
0.021
0.130
0.194
0.178
0.086
-0.030
-0.117
-0.160
-0.175
-0.178
-0.177
-0.169
-0.153
-0.140
-0.128
-0.120
-0.111
-0.104
-0.098
-0.089
-0.082
-0.074
-0.068
-0.059
-0.051
-0.045
-0.039
-0.032
-0.041
-0.049
-0.058
-0.072
-0.087
-0.106
-0.127
-0.144
-0.153
-0.151
-0.111
0.034
0.363
0.881
1.449
1.655
1.462
0.984
0.444
0.071
-0.124
-0.199
-0.218
-0.219
-0.217
-0.205
-0.188
-0.172
-0.160
-0.150
-0.140
-0.131
-0.121
-0.110
-0.098
-0.089
-0.078
-0.068
-0.059
-0.050
-0.041
-0.052
-0.062
-0.075
-0.091
-0.111
-0.135
-0.156
-0.169
-0.173
-0.116
0.128
0.895
2.728
5.962
9.280
10.210
7.854
4.724
2.201
0.758
0.072
-0.179
-0.246
-0.258
-0.259
-0.250
-0.236
-0.219
-0.207
-0.195
-0.183
-0.172
-0.160
-0.146
-0.131
-0.116
-0.101
-0.088
-0.075
-0.064
-0.053
-0.065
-0.079
-0.094
-0.114
-0.139
-0.166
-0.183
-0.198
-0.164
0.073
1.122
5.211
17.638
44.009
74.529
77.725
48.862
22.317
8.673
2.771
0.643
-0.053
-0.251
-0.291
-0.294
-0.288
-0.274
-0.260
-0.247
-0.236
-0.224
-0.214
-0.202
-0.188
-0.171
-0.150
-0.132
-0.115
-0.095
-0.080
-0.066
-0.080
-0.097
-0.116
-0.141
-0.171
-0.196
-0.213
-0.216
-0.086
0.701
4.738
24.354
118.730
454.344
984.479
996.566
447.702
124.336
32.732
8.475
1.956
0.252
-0.178
-0.278
-0.303
-0.307
-0.299
-0.286
-0.275
-0.264
-0.253
-0.241
-0.231
-0.220
-0.204
-0.186
-0.164
-0.143
-0.120
-0.101
-0.082
-0.099
-0.117
-0.142
-0.170
-0.200
-0.223
-0.240
-0.218
0.090
2.043
14.896
109.692
897.197
7056.783
28329.971
25563.291
5945.236
829.907
118.498
22.146
4.621
0.978
0.154
-0.054
-0.146
-0.198
-0.224
-0.237
-0.248
-0.265
-0.269
-0.261
-0.248
-0.240
-0.230
-0.213
-0.193
-0.169
-0.146
-0.122
-0.100
-0.116
-0.139
-0.166
-0.194
-0.223
-0.242
-0.259
-0.207
0.319
4.102
34.373
359.048
5849.675
100069.719
100186.578
100314.258
100314.852
4606.139
347.215
44.814
8.767
2.740
1.537
1.114
0.744
0.464
0.303
0.142
-0.002
-0.129
-0.208
-0.241
-0.244
-0.240
-0.239
-0.231
-0.213
-0.191
-0.169
-0.142
-0.118
-0.132
-0.156
-0.183
-0.212
-0.239
-0.260
-0.273
-0.198
0.496
5.479
50.032
654.694
16899.596
100106.031
100293.008
100538.758
100539.188
12783.488
610.226
67.533
14.798
8.825
8.216
6.615
4.583
3.373
2.679
1.874
1.127
0.544
0.191
0.016
-0.077
-0.124
-0.167
-0.204
-0.217
-0.205
-0.185
-0.161
-0.136
-0.147
-0.172
-0.198
-0.226
-0.255
-0.276
-0.284
-0.204
0.467
5.206
47.042
562.085
13834.984
100094.820
100276.016
100472.078
100472.953
9585.515
530.450
67.619
28.000
34.322
37.857
30.503
20.033
15.243
12.883
9.359
5.957
3.437
1.923
1.200
0.795
0.490
0.216
-0.004
-0.140
-0.189
-0.190
-0.175
-0.149
-0.158
-0.182
-0.206
-0.231
-0.261
-0.282
-0.286
-0.216
0.275
3.372
25.643
233.890
3119.375
48479.219
100151.023
100250.906
35185.375
2528.335
246.749
60.184
69.470
135.894
157.372
116.301
70.822
60.890
58.224
44.543
27.954
15.992
9.329
6.481
4.655
3.132
1.787
0.788
0.197
-0.086
-0.170
-0.178
-0.160
-0.163
-0.183
-0.199
-0.218
-0.243
-0.267
-0.274
-0.224
0.084
1.629
10.383
66.134
421.026
2417.461
7087.912
7122.747
2112.893
423.586
98.393
68.205
163.360
364.197
461.456
314.643
209.801
248.144
285.422
262.985
163.921
81.321
47.805
33.519
22.898
14.517
7.804
3.496
1.226
0.254
-0.088
-0.165
-0.164
-0.163
-0.172
-0.176
-0.178
-0.196
-0.224
-0.239
-0.216
-0.044
0.640
3.442
14.876
61.378
187.702
358.948
376.013
212.869
94.912
57.621
82.627
235.587
575.118
740.030
512.197
535.250
1070.484
2080.804
2350.991
1381.076
547.230
291.732
222.831
134.475
66.524
29.131
11.699
3.817
0.993
0.116
-0.128
-0.162
-0.157
-0.152
-0.134
-0.114
-0.122
-0.157
-0.200
-0.207
-0.129
0.202
1.231
4.235
11.618
27.431
45.616
56.004
52.408
46.088
52.165
82.651
185.315
411.863
542.520
528.001
1414.568
7433.544
32188.404
47185.707
18312.400
4084.964
2770.857
2271.679
967.471
318.777
100.271
31.178
9.185
2.390
0.439
-0.063
-0.152
-0.147
-0.131
-0.094
-0.055
-0.040
-0.080
-0.155
-0.205
-0.183
-0.012
0.485
1.578
3.871
7.893
13.667
19.651
24.802
32.267
46.553
67.482
103.550
174.626
244.635
584.864
4462.469
64077.016
100543.914
100513.625
102081.617
32129.154
43814.734
35063.137
9728.330
1543.524
290.304
69.818
17.439
4.226
0.788
0.014
-0.139
-0.141
-0.117
-0.068
-0.020
0.003
-0.053
-0.145
-0.220
-0.244
-0.151
0.125
0.691
1.668
3.183
5.581
8.468
13.274
21.094
33.411
44.362
49.659
63.176
123.516
673.633
8926.682
100270.922
100323.023
100889.953
109587.281
157348.250
102795.031
100363.898
87000.062
6456.712
643.748
112.178
24.126
5.298
1.053
0.060
-0.131
-0.141
-0.120
-0.077
-0.037
-0.018
-0.071
-0.162
-0.253
-0.298
-0.259
-0.102
0.203
0.652
1.257
2.204
3.645
6.500
11.610
18.206
22.473
23.231
27.870
73.463
535.318
6810.949
100098.727
100192.578
101313.125
121599.742
142419.953
102210.703
100311.758
100232.133
12656.991
937.696
123.351
24.458
5.126
0.999
0.047
-0.130
-0.143
-0.133
-0.112
-0.089
-0.085
-0.124
-0.200
-0.282
-0.337
-0.337
-0.260
-0.104
0.085
0.330
0.709
1.411
2.884
5.266
8.508
10.560
10.676
12.983
38.563
249.914
2179.024
23742.445
100118.648
101030.336
101636.977
108749.867
100907.617
100164.016
100113.125
8839.328
722.385
94.790
18.022
3.830
0.719
-0.004
-0.136
-0.145
-0.148
-0.146
-0.143
-0.155
-0.191
-0.247
-0.308
-0.357
-0.373
-0.349
-0.289
-0.208
-0.100
0.073
0.432
1.168
2.470
3.964
5.076
5.256
6.107
16.381
76.308
441.093
2348.595
8070.871
11790.510
9008.865
32868.070
100221.492
100059.531
21617.609
2561.347
314.349
49.298
9.788
2.157
0.359
-0.074
-0.142
-0.143
-0.154
-0.163
-0.179
-0.202
-0.236
-0.277
-0.320
-0.362
-0.386
-0.391
-0.375
-0.350
-0.306
-0.212
-0.015
0.369
1.057
1.811
2.279
2.392
2.605
5.503
20.506
79.095
259.845
595.925
773.318
1052.374
2690.051
6247.311
5714.214
2011.419
476.758
89.572
18.581
4.305
0.927
0.070
-0.124
-0.143
-0.135
-0.150
-0.168
-0.189
-0.214
-0.248
-0.282
-0.318
-0.353
-0.383
-0.402
-0.404
-0.396
-0.381
-0.333
-0.233
-0.031
0.299
0.656
0.893
0.843
0.844
1.517
4.521
13.688
33.866
64.098
90.813
141.518
279.975
445.431
411.587
227.142
75.622
22.608
5.915
1.490
0.256
-0.084
-0.147
-0.136
-0.126
-0.142
-0.160
-0.183
-0.207
-0.238
-0.270
-0.304
-0.334
-0.361
-0.389
-0.406
-0.411
-0.408
-0.385
-0.338
-0.258
-0.133
0.011
0.071
0.054
0.002
0.092
0.742
2.342
5.394
9.383
14.393
21.611
36.442
47.612
46.658
29.608
13.238
5.041
1.527
0.316
-0.054
-0.147
-0.147
-0.127
-0.116
-0.133
-0.151
-0.169
-0.191
-0.218
-0.248
-0.279
-0.310
-0.342
-0.370
-0.395
-0.410
-0.418
-0.416
-0.398
-0.374
-0.340
-0.304
-0.293
-0.308
-0.339
-0.336
-0.223
0.062
0.571
1.276
2.245
3.539
5.215
6.627
6.143
4.458
2.267
0.900
0.211
-0.068
-0.149
-0.156
-0.137
-0.117
-0.104
-0.122
-0.137
-0.153
-0.175
-0.200
-0.225
-0.259
-0.290
-0.318
-0.344
-0.371
-0.392
-0.406
-0.419
-0.423
-0.421
-0.420
-0.417
-0.415
-0.426
-0.441
-0.448
-0.430
-0.372
-0.274
-0.129
0.068
0.331
0.627
0.785
0.782
0.528
0.223
0.000
-0.125
-0.164
-0.162
-0.142
-0.124
-0.106
-0.092
-0.108
-0.122
-0.137
-0.159
-0.182
-0.207
-0.231
-0.264
-0.292
-0.319
-0.346
-0.369
-0.388
-0.406
-0.415
-0.427
-0.437
-0.439
-0.439
-0.441
-0.451
-0.458
-0.452
-0.434
-0.409
-0.377
-0.323
-0.256
-0.190
-0.129
-0.116
-0.129
-0.156
-0.180
-0.185
-0.172
-0.155
-0.133
-0.113
-0.094
-0.079
-0.092
-0.104
-0.122
-0.141
-0.162
-0.183
-0.207
-0.237
-0.266
-0.295
-0.321
-0.349
-0.370
-0.384
-0.399
-0.412
-0.420
-0.422
-0.420
-0.425
-0.431
-0.433
-0.430
-0.419
-0.404
-0.387
-0.367
-0.339
-0.305
-0.272
-0.248
-0.229
-0.214
-0.199
-0.177
-0.157
-0.139
-0.120
-0.098
-0.078
-0.066
-0.077
-0.093
-0.106
-0.124
-0.142
-0.162
-0.184
-0.210
-0.243
-0.272
-0.300
-0.327
-0.352
-0.367
-0.382
-0.395
-0.401
-0.402
-0.400
-0.403
-0.404
-0.409
-0.403
-0.392
-0.380
-0.362
-0.341
-0.319
-0.298
-0.272
-0.247
-0.225
-0.202
-0.182
-0.158
-0.139
-0.122
-0.102
-0.083
-0.067
-0.057
-0.067
-0.080
-0.093
-0.110
-0.125
-0.144
-0.165
-0.190
-0.218
-0.249
-0.275
-0.303
-0.330
-0.351
-0.364
-0.378
-0.385
-0.387
-0.389
-0.386
-0.381
-0.379
-0.373
-0.362
-0.351
-0.335
-0.317
-0.293
-0.270
-0.248
-0.221
-0.201
-0.181
-0.161
-0.140
-0.121
-0.102
-0.087
-0.070
-0.056
-0.047
-0.056
-0.068
-0.080
-0.098
-0.113
-0.130
-0.149
-0.172
-0.200
-0.227
-0.256
-0.284
-0.310
-0.330
-0.347
-0.358
-0.365
-0.369
-0.368
-0.363
-0.356
-0.348
-0.339
-0.330
-0.318
-0.301
-0.284
-0.264
-0.242
-0.219
-0.197
-0.178
-0.160
-0.140
-0.121
-0.103
-0.087
-0.072
-0.058
-0.045
-0.039
-0.049
-0.057
-0.068
-0.085
-0.102
-0.118
-0.137
-0.158
-0.183
-0.206
-0.233
-0.265
-0.289
-0.313
-0.328
-0.335
-0.345
-0.344
-0.343
-0.336
-0.332
-0.323
-0.311
-0.299
-0.286
-0.272
-0.253
-0.233
-0.214
-0.191
-0.172
-0.154
-0.137
-0.119
-0.102
-0.088
-0.075
-0.063
-0.048
-0.039
-0.033
-0.042
-0.052
-0.062
-0.079
-0.091
-0.109
-0.127
-0.149
-0.171
-0.195
-0.219
-0.247
-0.270
-0.290
-0.306
-0.318
-0.321
-0.323
-0.324
-0.315
-0.310
-0.301
-0.289
-0.276
-0.258
-0.243
-0.223
-0.205
-0.187
-0.167
-0.150
-0.132
-0.116
-0.103
-0.089
-0.075
-0.064
-0.053
-0.038
-0.031
-0.027
-0.037
-0.047
-0.057
-0.071
-0.086
-0.100
-0.117
-0.140
-0.163
-0.185
-0.206
-0.229
-0.249
-0.266
-0.282
-0.296
-0.301
-0.304
-0.304
-0.300
-0.291
-0.281
-0.269
-0.251
-0.233
-0.216
-0.197
-0.180
-0.164
-0.147
-0.128
-0.114
-0.099
-0.088
-0.073
-0.062
-0.052
-0.045
-0.032
-0.026
-0.022
-0.030
-0.041
-0.050
-0.062
-0.079
-0.095
-0.113
-0.133
-0.154
-0.174
-0.193
-0.210
-0.231
-0.249
-0.260
-0.272
-0.281
-0.286
-0.283
-0.279
-0.270
-0.255
-0.241
-0.227
-0.211
-0.194
-0.175
-0.159
-0.143
-0.127
-0.111
-0.097
-0.085
-0.074
-0.062
-0.053
-0.046
-0.039
-0.030
-0.019
-0.020
-0.026
-0.037
-0.047
-0.059
-0.074
-0.089
-0.109
-0.128
-0.146
-0.163
-0.182
-0.200
-0.218
-0.232
-0.245
-0.254
-0.259
-0.263
-0.264
-0.258
-0.248
-0.237
-0.219
-0.203
-0.187
-0.169
-0.152
-0.140
-0.125
-0.113
-0.098
-0.087
-0.073
-0.065
-0.057
-0.047
-0.039
-0.033
-0.024
-0.018
-0.020
-0.025
-0.033
-0.043
-0.056
-0.070
-0.089
-0.105
-0.122
-0.140
-0.158
-0.173
-0.190
-0.206
-0.220
-0.231
-0.238
-0.244
-0.243
-0.244
-0.241
-0.231
-0.215
-0.200
-0.184
-0.166
-0.149
-0.135
-0.121
-0.109
-0.095
-0.084
-0.072
-0.062
-0.055
-0.049
-0.041
-0.034
-0.028
-0.021
-0.015
-0.015
-0.021
-0.027
-0.038
-0.048
-0.067
-0.084
-0.104
-0.120
-0.135
-0.152
-0.168
-0.182
-0.194
-0.207
-0.215
-0.222
-0.227
-0.227
-0.227
-0.224
-0.214
-0.198
-0.181
-0.164
-0.149
-0.134
-0.121
-0.107
-0.095
-0.082
-0.074
-0.066
-0.056
-0.050
-0.041
-0.035
-0.030
-0.026
-0.018
-0.012
-0.012
-0.020
-0.027
-0.037
-0.049
-0.063
-0.079
-0.100
-0.119
-0.135
-0.148
-0.163
-0.176
-0.184
-0.192
-0.200
-0.203
-0.208
-0.208
-0.208
-0.207
-0.198
-0.184
-0.169
-0.152
-0.137
-0.121
-0.104
-0.092
-0.083
-0.073
-0.065
-0.059
-0.052
-0.043
-0.037
-0.031
-0.027
-0.021
-0.014
-0.007
-0.011
-0.020
-0.026
-0.035
-0.048
-0.062
-0.080
-0.099
-0.114
-0.128
-0.143
-0.155
-0.166
-0.171
-0.174
-0.182
-0.188
-0.191
-0.191
-0.189
-0.189
-0.182
-0.171
-0.155
-0.138
-0.118
-0.103
-0.092
-0.082
-0.072
-0.065
-0.059
-0.053
-0.046
-0.040
-0.032
-0.027
-0.022
-0.017
-0.011
-0.006
-0.010
-0.017
-0.026
-0.034
-0.047
-0.062
-0.080
-0.099
-0.113
-0.124
-0.138
-0.150
-0.156
-0.161
-0.165
-0.170
-0.173
-0.174
-0.174
-0.173
-0.173
-0.166
-0.156
-0.141
-0.123
-0.108
-0.094
-0.083
-0.072
-0.063
-0.058
-0.053
-0.048
-0.040
-0.034
-0.030
-0.025
-0.020
-0.013
-0.008
-0.006
-0.010
-0.015
-0.024
-0.034
-0.045
-0.060
-0.076
-0.094
-0.109
-0.123
-0.134
-0.143
-0.147
-0.150
-0.152
-0.152
-0.153
-0.152
-0.155
-0.158
-0.156
-0.150
-0.142
-0.130
-0.113
-0.099
-0.085
-0.074
-0.065
-0.058
-0.053
-0.048
-0.044
-0.037
-0.031
-0.026
-0.021
-0.014
-0.009
-0.006
-0.005
-0.010
-0.015
-0.021
-0.032
-0.044
-0.058
-0.075
-0.092
-0.106
-0.118
-0.129
-0.136
-0.138
-0.139
-0.138
-0.133
-0.130
-0.127
-0.133
-0.141
-0.142
-0.137
-0.127
-0.114
-0.103
-0.089
-0.077
-0.066
-0.058
-0.053
-0.049
-0.044
-0.040
-0.031
-0.029
-0.021
-0.016
-0.011
-0.009
-0.006
-0.005
-0.008
-0.014
-0.019
-0.029
-0.041
-0.054
-0.071
-0.088
-0.103
-0.116
-0.123
-0.128
-0.131
-0.130
-0.126
-0.117
-0.106
-0.103
-0.111
-0.121
-0.126
-0.118
-0.112
-0.102
-0.092
-0.079
-0.068
-0.059
-0.052
-0.047
-0.043
-0.039
-0.036
-0.029
-0.022
-0.016
-0.011
-0.011
-0.007
-0.006
-0.005
-0.038
-0.044
-0.054
-0.065
-0.079
-0.096
-0.116
-0.135
-0.144
-0.148
-0.147
-0.111
0.007
0.234
0.541
0.820
0.902
0.695
0.339
0.052
-0.112
-0.175
-0.193
-0.189
-0.187
-0.172
-0.158
-0.146
-0.135
-0.126
-0.119
-0.112
-0.104
-0.095
-0.086
-0.079
-0.069
-0.062
-0.054
-0.046
-0.038
-0.048
-0.058
-0.070
-0.084
-0.102
-0.124
-0.149
-0.163
-0.170
-0.166
-0.104
0.126
0.701
1.741
3.108
4.338
4.555
3.376
1.837
0.687
0.077
-0.155
-0.224
-0.236
-0.233
-0.225
-0.210
-0.194
-0.180
-0.170
-0.159
-0.149
-0.140
-0.129
-0.117
-0.106
-0.093
-0.081
-0.070
-0.060
-0.051
-0.063
-0.074
-0.090
-0.108
-0.130
-0.159
-0.179
-0.194
-0.193
-0.126
0.198
1.229
3.831
8.801
15.320
20.370
19.503
13.658
6.958
2.594
0.687
-0.023
-0.230
-0.273
-0.272
-0.267
-0.255
-0.241
-0.226
-0.213
-0.206
-0.195
-0.184
-0.170
-0.156
-0.138
-0.122
-0.106
-0.091
-0.077
-0.064
-0.079
-0.095
-0.113
-0.136
-0.166
-0.194
-0.212
-0.223
-0.178
0.107
1.352
5.921
20.002
51.758
93.786
112.238
87.316
51.249
22.258
7.634
2.085
0.308
-0.180
-0.291
-0.308
-0.304
-0.294
-0.280
-0.268
-0.256
-0.244
-0.233
-0.224
-0.211
-0.195
-0.177
-0.156
-0.136
-0.115
-0.097
-0.081
-0.098
-0.118
-0.142
-0.170
-0.201
-0.225
-0.242
-0.239
-0.085
0.767
5.100
27.024
121.890
457.562
1002.506
1082.453
586.393
217.649
70.664
20.082
5.109
1.053
0.029
-0.210
-0.273
-0.294
-0.295
-0.286
-0.284
-0.281
-0.273
-0.262
-0.252
-0.243
-0.230
-0.211
-0.190
-0.167
-0.144
-0.120
-0.099
-0.120
-0.142
-0.169
-0.199
-0.228
-0.249
-0.266
-0.234
0.101
2.173
15.289
108.950
859.449
6554.882
23445.381
23908.537
6238.082
1169.526
231.681
51.199
10.993
2.625
0.810
0.346
0.130
0.002
-0.063
-0.125
-0.176
-0.227
-0.259
-0.269
-0.263
-0.258
-0.252
-0.238
-0.218
-0.195
-0.172
-0.146
-0.120
-0.141
-0.165
-0.194
-0.222
-0.249
-0.269
-0.285
-0.206
0.396
4.293
34.590
345.766
5404.593
100440.758
101864.305
104111.234
89214.781
5659.544
656.023
104.406
21.071
7.205
4.758
3.643
2.467
1.654
1.216
0.778
0.414
0.116
-0.067
-0.158
-0.198
-0.216
-0.233
-0.243
-0.239
-0.220
-0.194
-0.167
-0.141
-0.160
-0.184
-0.212
-0.239
-0.269
-0.288
-0.283
-0.159
0.629
5.793
53.028
671.671
15392.731
100766.359
103777.883
109553.523
108758.094
14560.831
1148.836
159.123
39.289
29.778
29.756
23.260
14.163
9.529
7.280
5.062
3.012
1.589
0.798
0.423
0.231
0.088
-0.039
-0.146
-0.208
-0.222
-0.210
-0.189
-0.158
-0.173
-0.197
-0.219
-0.243
-0.270
-0.278
-0.245
-0.075
0.776
5.835
47.506
578.755
11461.265
100718.023
103224.516
108041.219
107383.969
11248.524
1007.272
173.951
104.158
180.254
219.668
143.939
74.741
48.982
38.348
25.764
13.993
7.125
4.060
2.706
2.072
1.474
0.873
0.334
-0.004
-0.157
-0.203
-0.199
-0.174
-0.178
-0.193
-0.199
-0.208
-0.222
-0.212
-0.145
0.093
0.933
4.532
28.937
246.071
2917.228
39273.754
101222.812
102605.859
34032.113
3362.563
516.596
195.655
441.316
1238.488
1587.805
877.519
347.492
255.616
207.543
131.023
62.326
29.429
16.414
12.171
10.244
7.776
4.683
2.357
0.811
0.109
-0.136
-0.190
-0.183
-0.169
-0.160
-0.132
-0.101
-0.077
-0.055
0.029
0.303
1.134
3.395
13.213
70.823
421.170
2327.223
6777.395
6506.004
2557.386
744.962
273.839
348.289
1621.604
6434.651
9407.833
3926.024
1401.827
1393.008
1248.288
704.232
318.603
135.245
74.501
61.379
50.450
37.370
21.941
9.659
3.545
0.929
0.075
-0.147
-0.181
-0.141
-0.086
0.019
0.144
0.227
0.221
0.271
0.492
1.237
2.858
7.060
22.147
77.191
231.817
510.996
625.404
532.081
346.543
276.442
551.951
2745.330
12596.502
18829.004
7736.984
3895.969
6400.655
7427.914
5389.630
2597.049
843.450
491.309
406.856
297.200
196.041
100.544
36.935
11.337
3.066
0.574
-0.045
-0.165
-0.089
0.034
0.259
0.514
0.674
0.663
0.545
0.618
1.095
2.290
4.823
11.104
26.783
63.630
140.136
228.186
278.072
278.573
360.345
625.941
1851.792
6553.620
9589.060
4991.660
7417.070
26173.912
87663.188
103069.867
43488.699
7988.635
5579.046
4858.376
2348.686
1001.695
407.402
119.842
30.195
7.203
1.395
0.108
-0.136
-0.035
0.165
0.508
0.948
1.192
1.069
0.825
0.613
0.787
1.622
3.596
7.566
15.449
31.253
60.540
103.643
147.589
211.772
386.169
576.113
787.866
1519.149
1973.428
2345.124
11672.349
109593.430
108081.969
102970.711
104606.641
81813.297
102629.742
101223.234
28258.184
4899.964
1258.360
296.337
60.597
12.431
2.336
0.301
-0.107
-0.001
0.236
0.633
1.142
1.420
1.331
0.892
0.505
0.451
0.938
2.312
5.034
9.236
16.011
26.418
42.721
68.975
128.937
248.790
350.783
340.116
330.417
434.195
1437.953
19441.211
102990.438
102658.180
102425.828
126328.508
200134.734
105241.195
101886.648
103802.008
18682.068
2470.289
463.068
84.011
15.755
2.952
0.397
-0.088
-0.011
0.205
0.562
1.016
1.259
1.090
0.728
0.308
0.146
0.404
1.233
2.726
4.835
7.338
10.624
16.477
30.172
62.196
115.329
148.752
137.344
103.986
157.320
910.499
13963.575
100559.719
100653.422
102768.945
170470.031
200090.328
104106.836
101527.023
102762.539
37559.516
2652.832
430.025
78.344
14.666
2.742
0.357
-0.094
-0.058
0.094
0.342
0.609
0.760
0.681
0.365
0.067
-0.094
-0.006
0.419
1.206
2.233
3.229
4.393
6.981
13.293
26.393
46.750
60.180
56.430
44.188
67.219
370.279
3834.732
57423.605
100235.805
101901.828
142427.500
117955.555
101522.242
100602.320
100963.797
24591.098
1645.173
242.170
46.358
9.638
1.857
0.208
-0.115
-0.106
-0.026
0.095
0.208
0.272
0.214
0.048
-0.143
-0.255
-0.228
-0.021
0.366
0.864
1.360
2.028
3.299
6.500
12.910
22.565
28.962
28.150
22.263
28.642
109.301
675.268
4114.748
16426.754
24428.219
19161.348
102016.125
100360.094
100175.172
70594.688
5449.655
585.607
100.067
22.047
4.825
0.950
0.043
-0.137
-0.136
-0.117
-0.082
-0.035
-0.036
-0.079
-0.172
-0.273
-0.346
-0.343
-0.251
-0.059
0.207
0.483
0.945
1.776
3.576
6.853
11.250
15.259
14.412
10.999
10.951
27.827
108.715
363.281
911.011
1269.616
1757.661
5925.469
14979.625
13656.743
4131.275
802.983
153.880
33.452
8.053
1.939
0.326
-0.084
-0.150
-0.151
-0.156
-0.156
-0.164
-0.181
-0.216
-0.275
-0.337
-0.383
-0.397
-0.364
-0.270
-0.140
0.037
0.355
0.876
1.785
3.345
5.201
6.632
6.137
4.673
3.813
6.549
18.458
45.352
86.227
124.127
208.636
438.864
775.643
718.371
364.196
119.759
33.134
9.316
2.549
0.576
-0.006
-0.147
-0.150
-0.146
-0.163
-0.179
-0.200
-0.227
-0.263
-0.307
-0.350
-0.385
-0.408
-0.412
-0.381
-0.318
-0.213
-0.035
0.246
0.673
1.239
1.907
2.254
2.111
1.478
0.929
1.265
3.088
6.757
11.749
18.200
29.029
50.547
71.528
66.722
42.352
19.093
7.187
2.352
0.575
0.021
-0.139
-0.162
-0.143
-0.135
-0.154
-0.175
-0.198
-0.227
-0.264
-0.297
-0.335
-0.369
-0.395
-0.418
-0.421
-0.403
-0.355
-0.269
-0.135
0.033
0.234
0.416
0.459
0.369
0.156
-0.065
-0.092
0.161
0.717
1.603
2.689
4.468
7.037
8.646
8.511
5.939
3.094
1.305
0.353
-0.026
-0.152
-0.172
-0.154
-0.134
-0.124
-0.143
-0.162
-0.183
-0.214
-0.244
-0.276
-0.313
-0.346
-0.374
-0.400
-0.421
-0.426
-0.421
-0.394
-0.348
-0.282
-0.211
-0.153
-0.132
-0.181
-0.271
-0.364
-0.409
-0.394
-0.291
-0.126
0.107
0.417
0.785
1.045
0.987
0.732
0.344
0.039
-0.119
-0.182
-0.186
-0.164
-0.144
-0.123
-0.113
-0.129
-0.146
-0.169
-0.196
-0.223
-0.253
-0.285
-0.319
-0.349
-0.372
-0.401
-0.422
-0.431
-0.435
-0.429
-0.398
-0.359
-0.317
-0.292
-0.305
-0.359
-0.422
-0.468
-0.480
-0.461
-0.419
-0.367
-0.297
-0.214
-0.141
-0.124
-0.144
-0.178
-0.205
-0.210
-0.198
-0.174
-0.153
-0.130
-0.108
-0.097
-0.112
-0.132
-0.153
-0.174
-0.198
-0.224
-0.256
-0.291
-0.321
-0.350
-0.377
-0.404
-0.422
-0.436
-0.443
-0.432
-0.404
-0.359
-0.323
-0.323
-0.362
-0.416
-0.454
-0.469
-0.460
-0.444
-0.420
-0.394
-0.356
-0.321
-0.289
-0.268
-0.249
-0.229
-0.205
-0.181
-0.158
-0.140
-0.114
-0.093
-0.081
-0.097
-0.115
-0.131
-0.153
-0.174
-0.200
-0.230
-0.263
-0.297
-0.329
-0.357
-0.385
-0.407
-0.423
-0.437
-0.435
-0.413
-0.375
-0.350
-0.345
-0.369
-0.409
-0.438
-0.445
-0.435
-0.417
-0.395
-0.373
-0.349
-0.324
-0.296
-0.266
-0.239
-0.212
-0.189
-0.165
-0.144
-0.121
-0.097
-0.078
-0.069
-0.082
-0.099
-0.116
-0.134
-0.155
-0.180
-0.208
-0.240
-0.274
-0.307
-0.340
-0.370
-0.392
-0.410
-0.424
-0.431
-0.419
-0.402
-0.382
-0.377
-0.392
-0.408
-0.420
-0.419
-0.406
-0.388
-0.369
-0.348
-0.321
-0.297
-0.267
-0.240
-0.216
-0.190
-0.165
-0.141
-0.121
-0.100
-0.081
-0.066
-0.058
-0.071
-0.085
-0.103
-0.121
-0.140
-0.162
-0.188
-0.221
-0.253
-0.284
-0.319
-0.351
-0.377
-0.395
-0.409
-0.420
-0.421
-0.414
-0.408
-0.400
-0.400
-0.399
-0.397
-0.386
-0.372
-0.356
-0.339
-0.316
-0.292
-0.267
-0.240
-0.214
-0.191
-0.167
-0.142
-0.120
-0.103
-0.087
-0.073
-0.056
-0.049
-0.060
-0.075
-0.090
-0.108
-0.127
-0.149
-0.174
-0.204
-0.235
-0.266
-0.301
-0.330
-0.356
-0.377
-0.392
-0.402
-0.410
-0.411
-0.403
-0.399
-0.392
-0.381
-0.368
-0.357
-0.343
-0.327
-0.307
-0.284
-0.262
-0.236
-0.212
-0.186
-0.166
-0.142
-0.122
-0.103
-0.088
-0.075
-0.063
-0.046
-0.042
-0.054
-0.065
-0.079
-0.095
-0.113
-0.136
-0.162
-0.192
-0.220
-0.247
-0.279
-0.309
-0.335
-0.356
-0.371
-0.382
-0.388
-0.389
-0.387
-0.381
-0.372
-0.357
-0.345
-0.334
-0.318
-0.299
-0.279
-0.256
-0.233
-0.211
-0.187
-0.165
-0.143
-0.124
-0.107
-0.089
-0.077
-0.065
-0.054
-0.041
-0.037
-0.048
-0.060
-0.072
-0.089
-0.108
-0.129
-0.155
-0.181
-0.206
-0.233
-0.261
-0.287
-0.312
-0.332
-0.348
-0.358
-0.364
-0.364
-0.364
-0.358
-0.349
-0.339
-0.326
-0.313
-0.292
-0.272
-0.253
-0.228
-0.207
-0.185
-0.165
-0.144
-0.123
-0.109
-0.094
-0.077
-0.064
-0.055
-0.046
-0.035
-0.032
-0.041
-0.054
-0.068
-0.083
-0.101
-0.121
-0.144
-0.169
-0.194
-0.220
-0.245
-0.271
-0.287
-0.304
-0.320
-0.331
-0.343
-0.347
-0.344
-0.340
-0.332
-0.319
-0.303
-0.287
-0.268
-0.247
-0.226
-0.205
-0.185
-0.162
-0.145
-0.124
-0.106
-0.091
-0.081
-0.067
-0.057
-0.048
-0.038
-0.030
-0.026
-0.037
-0.047
-0.061
-0.077
-0.095
-0.117
-0.138
-0.160
-0.183
-0.206
-0.227
-0.248
-0.262
-0.272
-0.288
-0.301
-0.315
-0.323
-0.323
-0.319
-0.309
-0.298
-0.281
-0.260
-0.239
-0.220
-0.200
-0.177
-0.160
-0.142
-0.126
-0.107
-0.092
-0.079
-0.070
-0.056
-0.049
-0.042
-0.031
-0.024
-0.025
-0.032
-0.044
-0.058
-0.076
-0.094
-0.113
-0.132
-0.155
-0.175
-0.196
-0.211
-0.221
-0.230
-0.242
-0.253
-0.270
-0.284
-0.295
-0.297
-0.296
-0.288
-0.276
-0.258
-0.238
-0.214
-0.193
-0.174
-0.155
-0.140
-0.122
-0.107
-0.094
-0.082
-0.071
-0.062
-0.050
-0.043
-0.035
-0.028
-0.022
-0.022
-0.031
-0.041
-0.054
-0.073
-0.094
-0.112
-0.130
-0.148
-0.167
-0.184
-0.194
-0.199
-0.201
-0.204
-0.216
-0.234
-0.251
-0.264
-0.272
-0.270
-0.267
-0.255
-0.234
-0.212
-0.190
-0.173
-0.154
-0.138
-0.121
-0.110
-0.095
-0.084
-0.074
-0.064
-0.054
-0.045
-0.038
-0.033
-0.025
-0.019
-0.019
-0.026
-0.038
-0.049
-0.066
-0.087
-0.110
-0.128
-0.145
-0.162
-0.175
-0.183
-0.176
-0.169
-0.173
-0.184
-0.207
-0.225
-0.241
-0.247
-0.246
-0.241
-0.232
-0.217
-0.195
-0.174
-0.155
-0.137
-0.120
-0.106
-0.097
-0.085
-0.075
-0.066
-0.057
-0.051
-0.040
-0.035
-0.028
-0.021
-0.016
-0.018
-0.025
-0.038
-0.050
-0.065
-0.085
-0.107
-0.124
-0.141
-0.158
-0.171
-0.168
-0.156
-0.145
-0.144
-0.156
-0.179
-0.198
-0.212
-0.222
-0.223
-0.219
-0.212
-0.197
-0.177
-0.156
-0.136
-0.119
-0.106
-0.095
-0.084
-0.076
-0.069
-0.062
-0.052
-0.045
-0.035
-0.032
-0.024
-0.019
-0.015
-0.013
-0.024
-0.035
-0.050
-0.065
-0.085
-0.105
-0.122
-0.136
-0.153
-0.161
-0.152
-0.137
-0.120
-0.115
-0.117
-0.132
-0.151
-0.173
-0.190
-0.199
-0.199
-0.192
-0.177
-0.160
-0.141
-0.120
-0.107
-0.095
-0.084
-0.075
-0.069
-0.062
-0.056
-0.048
-0.040
-0.034
-0.030
-0.024
-0.017
-0.011
-0.013
-0.023
-0.035
-0.048
-0.064
-0.083
-0.103
-0.118
-0.133
-0.146
-0.149
-0.137
-0.118
-0.094
-0.071
-0.052
-0.051
-0.067
-0.098
-0.139
-0.166
-0.177
-0.173
-0.159
-0.145
-0.127
-0.110
-0.097
-0.086
-0.075
-0.069
-0.064
-0.058
-0.053
-0.044
-0.038
-0.032
-0.026
-0.020
-0.015
-0.009
-0.013
-0.018
-0.030
-0.046
-0.062
-0.080
-0.098
-0.114
-0.126
-0.137
-0.136
-0.125
-0.101
-0.063
-0.012
0.036
0.075
0.063
0.005
-0.070
-0.126
-0.154
-0.156
-0.143
-0.128
-0.115
-0.099
-0.087
-0.076
-0.069
-0.063
-0.059
-0.054
-0.049
-0.040
-0.036
-0.027
-0.023
-0.016
-0.012
-0.009
-0.012
-0.018
-0.028
-0.042
-0.059
-0.077
-0.094
-0.110
-0.122
-0.128
-0.125
-0.113
-0.091
-0.042
0.028
0.110
0.184
0.195
0.117
-0.003
-0.089
-0.130
-0.138
-0.125
-0.113
-0.102
-0.090
-0.077
-0.068
-0.062
-0.057
-0.054
-0.048
-0.043
-0.036
-0.029
-0.024
-0.018
-0.014
-0.011
-0.007
-0.044
-0.053
-0.062
-0.075
-0.090
-0.109
-0.130
-0.151
-0.158
-0.162
-0.150
-0.062
0.194
0.820
1.791
2.883
3.327
2.596
1.434
0.532
0.044
-0.144
-0.197
-0.202
-0.198
-0.190
-0.175
-0.160
-0.150
-0.142
-0.134
-0.126
-0.120
-0.111
-0.102
-0.094
-0.083
-0.075
-0.066
-0.056
-0.047
-0.058
-0.069
-0.082
-0.098
-0.118
-0.141
-0.168
-0.180
-0.187
-0.179
-0.076
0.307
1.400
3.957
9.082
15.153
17.331
13.514
6.791
2.559
0.634
-0.017
-0.212
-0.248
-0.244
-0.240
-0.226
-0.210
-0.197
-0.188
-0.178
-0.170
-0.161
-0.150
-0.137
-0.124
-0.111
-0.098
-0.085
-0.073
-0.062
-0.075
-0.089
-0.106
-0.126
-0.153
-0.182
-0.203
-0.215
-0.213
-0.129
0.283
1.675
5.854
16.624
38.869
71.205
81.583
61.181
27.569
9.282
2.388
0.372
-0.160
-0.275
-0.284
-0.279
-0.271
-0.258
-0.245
-0.234
-0.223
-0.214
-0.205
-0.193
-0.179
-0.161
-0.145
-0.127
-0.109
-0.093
-0.078
-0.095
-0.113
-0.134
-0.163
-0.193
-0.222
-0.237
-0.246
-0.200
0.106
1.483
6.478
23.129
69.240
166.326
302.922
345.147
229.885
91.727
25.837
6.128
1.162
-0.005
-0.270
-0.316
-0.314
-0.309
-0.295
-0.287
-0.276
-0.267
-0.256
-0.246
-0.235
-0.221
-0.205
-0.184
-0.163
-0.139
-0.118
-0.097
-0.119
-0.142
-0.169
-0.198
-0.228
-0.250
-0.267
-0.261
-0.111
0.739
4.752
22.876
101.195
349.297
911.559
1473.859
1437.531
761.252
245.970
60.875
13.215
2.686
0.396
-0.095
-0.218
-0.249
-0.261
-0.260
-0.266
-0.276
-0.281
-0.281
-0.273
-0.266
-0.254
-0.239
-0.219
-0.196
-0.173
-0.146
-0.120
-0.145
-0.170
-0.197
-0.224
-0.253
-0.274
-0.289
-0.244
0.098
2.014
12.698
78.781
480.811
2549.769
8425.673
13274.211
9516.747
3420.841
742.820
136.042
25.971
5.681
1.907
0.987
0.576
0.339
0.224
0.125
0.010
-0.104
-0.185
-0.230
-0.252
-0.260
-0.265
-0.261
-0.246
-0.223
-0.201
-0.174
-0.145
-0.168
-0.191
-0.219
-0.247
-0.278
-0.294
-0.284
-0.162
0.445
3.859
25.642
208.168
1904.554
19630.117
117232.844
172036.109
92185.648
19427.660
2366.646
310.475
48.386
15.359
10.582
7.822
5.131
3.614
2.817
2.079
1.401
0.753
0.349
0.101
-0.032
-0.114
-0.184
-0.233
-0.252
-0.244
-0.222
-0.196
-0.169
-0.184
-0.209
-0.232
-0.257
-0.279
-0.268
-0.194
0.083
1.036
5.757
38.239
351.306
4243.470
73915.586
170425.969
200092.141
154203.031
54979.973
5076.735
486.198
95.459
78.245
86.078
57.938
33.550
21.704
16.409
11.930
7.168
4.105
2.372
1.514
0.993
0.610
0.262
-0.011
-0.166
-0.227
-0.233
-0.215
-0.187
-0.192
-0.206
-0.208
-0.210
-0.194
-0.121
0.085
0.705
2.241
7.610
37.119
312.685
3612.721
53275.023
151880.578
200159.938
139116.625
44928.523
4366.227
524.835
350.235
774.610
975.266
547.501
218.080
138.014
103.763
64.681
32.887
16.257
9.146
6.575
5.225
3.810
2.267
1.030
0.264
-0.087
-0.204
-0.219
-0.201
-0.176
-0.151
-0.087
-0.013
0.083
0.249
0.665
1.870
4.691
10.181
29.869
163.486
1226.889
9526.943
43086.449
67332.055
41993.422
10888.320
1830.877
641.618
2478.970
11381.987
16928.273
6576.006
1550.645
1032.617
817.936
405.349
148.797
58.518
31.994
25.998
23.435
18.454
11.249
5.498
1.966
0.457
-0.060
-0.191
-0.207
-0.106
0.031
0.256
0.541
0.798
1.045
1.579
3.473
7.654
14.596
26.842
73.732
317.565
1337.887
4100.125
7071.902
6469.434
3015.992
1127.369
1608.937
17149.182
100141.688
100213.867
68738.250
9329.791
10900.602
8257.256
2792.871
702.626
214.098
117.291
114.795
125.125
105.877
61.676
25.513
8.446
2.163
0.368
-0.100
-0.195
0.056
0.398
1.047
1.866
2.433
2.665
2.921
4.610
9.046
17.284
27.390
51.081
131.647
441.200
1460.013
3723.856
4576.391
2732.584
1846.761
3588.708
40057.117
100480.219
100615.039
104504.438
44372.387
101442.492
88981.375
19159.787
3461.476
937.066
576.336
681.473
889.572
729.346
377.151
117.681
30.423
6.954
1.408
0.094
-0.161
0.297
1.037
2.465
4.193
5.557
5.347
4.717
5.050
8.182
14.663
25.470
47.653
103.697
281.152
912.614
2277.457
2977.871
2466.435
3796.828
6571.538
20384.361
101121.188
101067.242
85584.094
106426.180
109173.781
142496.906
117375.320
28018.697
6109.766
5227.207
6423.039
7724.857
6074.729
2412.493
515.835
96.190
18.147
3.237
0.402
-0.107
0.602
1.764
4.020
7.110
9.313
8.609
6.334
4.856
5.868
9.940
20.056
41.315
81.545
165.342
377.793
785.918
1139.641
1825.501
4694.787
8435.355
7883.590
14083.691
19704.295
14832.857
84468.297
196558.453
200096.078
132044.375
106507.633
55345.121
103650.539
109046.664
62105.504
44754.895
11660.238
1628.023
230.248
33.449
5.530
0.767
-0.048
0.760
2.121
4.987
8.790
11.455
10.398
7.140
4.305
3.749
5.986
13.083
28.347
53.021
83.419
130.943
219.392
374.096
966.652
2839.664
4575.644
3325.092
1785.291
1644.643
3640.336
26462.818
142455.859
131724.844
108642.797
122737.383
187249.562
106461.391
126340.398
200046.688
112458.516
24531.930
2812.466
321.634
44.678
6.881
0.937
-0.014
0.716
1.943
4.290
7.503
9.713
8.740
5.830
3.285
2.230
3.151
7.377
15.603
26.781
37.867
47.582
67.317
131.721
353.509
854.393
1309.978
974.941
480.136
359.020
1128.916
10488.158
103504.273
103128.695
103266.797
152096.234
157668.312
105090.094
116558.047
163518.266
92181.695
16179.973
2105.123
267.991
38.168
5.953
0.842
-0.028
0.456
1.292
2.838
4.659
5.988
5.340
3.679
1.918
1.058
1.483
3.533
7.455
12.248
16.629
19.515
26.759
52.518
129.038
281.118
388.616
355.040
201.397
134.262
382.356
2954.809
35173.809
100428.031
101873.422
134898.078
111531.922
101842.602
104204.109
110432.398
28328.602
4785.731
855.019
137.916
22.391
3.963
0.545
-0.069
0.188
0.619
1.340
2.200
2.662
2.471
1.625
0.724
0.296
0.516
1.512
3.457
5.859
8.232
10.288
14.845
28.733
66.898
134.271
203.819
197.540
116.393
64.813
111.820
534.851
3009.367
10524.538
15549.976
13515.559
79610.555
100425.570
100657.891
53070.355
5617.368
981.609
224.500
48.168
10.363
1.927
0.214
-0.121
-0.013
0.162
0.435
0.720
0.868
0.768
0.408
0.074
-0.111
0.000
0.510
1.551
2.878
4.347
6.311
9.809
18.279
36.163
71.531
102.520
94.865
59.978
31.059
32.199
95.218
302.014
693.939
985.422
1450.586
5017.521
12531.101
10518.977
3629.592
862.476
199.321
55.904
14.823
3.627
0.698
-0.018
-0.156
-0.121
-0.073
0.001
0.062
0.084
0.025
-0.107
-0.249
-0.322
-0.263
0.000
0.510
1.243
2.256
3.640
6.155
10.436
18.130
29.371
39.536
36.215
24.443
12.701
9.441
17.056
39.118
73.572
108.113
182.022
409.190
678.107
633.812
333.616
120.857
40.020
13.120
4.027
0.996
0.101
-0.136
-0.167
-0.157
-0.159
-0.160
-0.163
-0.186
-0.230
-0.290
-0.359
-0.401
-0.385
-0.280
-0.052
0.300
0.882
1.787
3.204
5.157
7.610
10.441
12.359
11.511
7.702
4.007
2.368
3.078
5.985
10.275
16.269
27.195
45.432
64.347
64.386
39.828
20.048
8.210
3.022
0.856
0.109
-0.127
-0.176
-0.161
-0.154
-0.175
-0.194
-0.220
-0.253
-0.291
-0.335
-0.384
-0.414
-0.426
-0.406
-0.334
-0.177
0.110
0.555
1.237
2.087
2.833
3.448
3.770
3.204
2.108
1.006
0.307
0.232
0.624
1.335
2.426
4.147
6.343
8.269
8.262
5.906
3.216
1.450
0.452
0.008
-0.155
-0.192
-0.174
-0.148
-0.144
-0.163
-0.187
-0.216
-0.250
-0.286
-0.324
-0.366
-0.397
-0.421
-0.437
-0.427
-0.368
-0.252
-0.047
0.246
0.593
0.953
1.256
1.428
1.211
0.698
0.175
-0.213
-0.356
-0.342
-0.209
0.009
0.311
0.671
0.943
0.908
0.683
0.317
0.022
-0.137
-0.202
-0.208
-0.189
-0.162
-0.139
-0.134
-0.153
-0.175
-0.201
-0.232
-0.265
-0.302
-0.337
-0.372
-0.402
-0.427
-0.445
-0.432
-0.390
-0.319
-0.185
0.012
0.321
0.702
0.957
0.936
0.553
0.056
-0.282
-0.446
-0.497
-0.475
-0.423
-0.355
-0.286
-0.211
-0.188
-0.198
-0.227
-0.245
-0.247
-0.227
-0.199
-0.173
-0.150
-0.124
-0.115
-0.138
-0.159
-0.184
-0.210
-0.241
-0.276
-0.312
-0.347
-0.377
-0.404
-0.430
-0.436
-0.430
-0.410
-0.347
-0.212
0.056
0.442
0.798
0.839
0.509
0.054
-0.270
-0.429
-0.488
-0.494
-0.476
-0.448
-0.413
-0.378
-0.345
-0.320
-0.296
-0.269
-0.241
-0.210
-0.183
-0.159
-0.132
-0.106
-0.099
-0.119
-0.138
-0.161
-0.187
-0.215
-0.249
-0.284
-0.318
-0.355
-0.386
-0.410
-0.429
-0.440
-0.442
-0.416
-0.319
-0.133
0.169
0.463
0.511
0.284
-0.049
-0.295
-0.417
-0.463
-0.465
-0.453
-0.430
-0.406
-0.378
-0.347
-0.313
-0.283
-0.252
-0.222
-0.190
-0.164
-0.138
-0.115
-0.091
-0.087
-0.102
-0.118
-0.141
-0.164
-0.188
-0.220
-0.258
-0.292
-0.329
-0.368
-0.401
-0.422
-0.442
-0.456
-0.451
-0.408
-0.299
-0.111
0.039
0.081
-0.037
-0.203
-0.341
-0.415
-0.445
-0.439
-0.424
-0.404
-0.375
-0.350
-0.321
-0.289
-0.259
-0.230
-0.201
-0.168
-0.142
-0.119
-0.100
-0.077
-0.075
-0.088
-0.102
-0.124
-0.145
-0.172
-0.201
-0.237
-0.274
-0.309
-0.350
-0.386
-0.411
-0.432
-0.450
-0.460
-0.448
-0.399
-0.324
-0.263
-0.236
-0.272
-0.331
-0.387
-0.413
-0.418
-0.409
-0.392
-0.371
-0.343
-0.318
-0.289
-0.260
-0.230
-0.202
-0.170
-0.146
-0.121
-0.100
-0.084
-0.068
-0.065
-0.077
-0.090
-0.111
-0.132
-0.157
-0.186
-0.221
-0.257
-0.292
-0.325
-0.362
-0.393
-0.414
-0.432
-0.446
-0.450
-0.439
-0.423
-0.400
-0.383
-0.383
-0.392
-0.401
-0.402
-0.392
-0.381
-0.362
-0.338
-0.312
-0.285
-0.258
-0.230
-0.201
-0.175
-0.148
-0.125
-0.103
-0.087
-0.074
-0.058
-0.057
-0.066
-0.079
-0.099
-0.119
-0.143
-0.172
-0.206
-0.240
-0.273
-0.306
-0.339
-0.369
-0.396
-0.414
-0.427
-0.432
-0.436
-0.436
-0.430
-0.423
-0.416
-0.408
-0.396
-0.383
-0.369
-0.353
-0.333
-0.310
-0.285
-0.259
-0.229
-0.204
-0.175
-0.150
-0.131
-0.111
-0.091
-0.076
-0.063
-0.052
-0.048
-0.059
-0.073
-0.091
-0.111
-0.133
-0.159
-0.194
-0.224
-0.256
-0.287
-0.321
-0.345
-0.369
-0.389
-0.402
-0.415
-0.418
-0.415
-0.416
-0.411
-0.408
-0.396
-0.381
-0.366
-0.347
-0.327
-0.305
-0.284
-0.258
-0.233
-0.207
-0.179
-0.156
-0.133
-0.116
-0.097
-0.079
-0.067
-0.056
-0.045
-0.041
-0.055
-0.067
-0.084
-0.104
-0.128
-0.153
-0.179
-0.208
-0.240
-0.270
-0.295
-0.309
-0.319
-0.335
-0.354
-0.375
-0.391
-0.394
-0.390
-0.389
-0.383
-0.374
-0.360
-0.345
-0.328
-0.304
-0.282
-0.257
-0.231
-0.205
-0.181
-0.159
-0.137
-0.117
-0.101
-0.084
-0.069
-0.059
-0.050
-0.038
-0.035
-0.048
-0.061
-0.077
-0.097
-0.121
-0.146
-0.172
-0.199
-0.225
-0.242
-0.252
-0.243
-0.238
-0.247
-0.275
-0.314
-0.345
-0.366
-0.373
-0.368
-0.360
-0.353
-0.337
-0.322
-0.300
-0.277
-0.254
-0.230
-0.205
-0.182
-0.162
-0.140
-0.123
-0.103
-0.090
-0.077
-0.062
-0.051
-0.041
-0.033
-0.033
-0.044
-0.058
-0.075
-0.095
-0.117
-0.139
-0.164
-0.189
-0.208
-0.211
-0.195
-0.158
-0.127
-0.121
-0.157
-0.217
-0.278
-0.316
-0.339
-0.344
-0.338
-0.332
-0.319
-0.299
-0.273
-0.249
-0.225
-0.203
-0.181
-0.161
-0.141
-0.123
-0.107
-0.092
-0.079
-0.069
-0.054
-0.046
-0.037
-0.028
-0.031
-0.041
-0.055
-0.070
-0.094
-0.117
-0.137
-0.158
-0.178
-0.191
-0.179
-0.134
-0.061
0.015
0.037
-0.016
-0.113
-0.204
-0.267
-0.301
-0.310
-0.311
-0.304
-0.293
-0.270
-0.246
-0.223
-0.201
-0.180
-0.159
-0.142
-0.127
-0.112
-0.099
-0.082
-0.070
-0.061
-0.050
-0.041
-0.033
-0.025
-0.026
-0.036
-0.051
-0.067
-0.088
-0.111
-0.133
-0.154
-0.172
-0.178
-0.153
-0.076
0.035
0.141
0.175
0.110
-0.013
-0.134
-0.220
-0.264
-0.280
-0.281
-0.275
-0.267
-0.247
-0.224
-0.200
-0.179
-0.158
-0.141
-0.127
-0.113
-0.100
-0.088
-0.075
-0.066
-0.055
-0.045
-0.038
-0.028
-0.022
-0.026
-0.036
-0.048
-0.067
-0.089
-0.111
-0.130
-0.148
-0.168
-0.167
-0.127
-0.029
0.104
0.233
0.280
0.224
0.096
-0.042
-0.145
-0.215
-0.245
-0.252
-0.247
-0.239
-0.222
-0.200
-0.178
-0.155
-0.138
-0.125
-0.111
-0.099
-0.090
-0.081
-0.069
-0.061
-0.050
-0.042
-0.036
-0.027
-0.021
-0.024
-0.035
-0.048
-0.064
-0.086
-0.111
-0.127
-0.144
-0.159
-0.153
-0.101
0.008
0.166
0.310
0.409
0.388
0.316
0.175
0.022
-0.106
-0.184
-0.215
-0.223
-0.215
-0.199
-0.179
-0.158
-0.137
-0.123
-0.110
-0.100
-0.091
-0.083
-0.075
-0.064
-0.057
-0.048
-0.041
-0.032
-0.027
-0.019
-0.022
-0.033
-0.046
-0.064
-0.084
-0.108
-0.123
-0.137
-0.150
-0.138
-0.077
0.039
0.221
0.426
0.588
0.729
0.772
0.640
0.401
0.123
-0.063
-0.159
-0.194
-0.193
-0.178
-0.163
-0.143
-0.125
-0.111
-0.100
-0.091
-0.084
-0.077
-0.070
-0.061
-0.052
-0.044
-0.037
-0.031
-0.023
-0.019
-0.018
-0.030
-0.044
-0.062
-0.081
-0.102
-0.118
-0.131
-0.140
-0.123
-0.060
0.066
0.275
0.536
0.884
1.254
1.520
1.514
1.044
0.508
0.113
-0.091
-0.163
-0.173
-0.159
-0.145
-0.128
-0.112
-0.101
-0.090
-0.083
-0.078
-0.072
-0.066
-0.057
-0.050
-0.041
-0.033
-0.028
-0.021
-0.014
-0.018
-0.027
-0.040
-0.058
-0.078
-0.097
-0.110
-0.123
-0.129
-0.111
-0.055
0.066
0.279
0.598
1.096
1.728
2.366
2.474
1.782
0.891
0.269
-0.026
-0.132
-0.153
-0.140
-0.126
-0.114
-0.101
-0.090
-0.082
-0.076
-0.071
-0.066
-0.061
-0.052
-0.045
-0.035
-0.031
-0.024
-0.017
-0.013
-0.051
-0.061
-0.071
-0.085
-0.101
-0.121
-0.143
-0.163
-0.171
-0.173
-0.139
0.036
0.595
2.097
5.068
8.368
9.856
7.781
4.130
1.614
0.353
-0.067
-0.193
-0.210
-0.207
-0.202
-0.187
-0.173
-0.165
-0.157
-0.149
-0.144
-0.137
-0.128
-0.119
-0.111
-0.099
-0.090
-0.079
-0.069
-0.059
-0.068
-0.079
-0.095
-0.112
-0.134
-0.160
-0.187
-0.197
-0.204
-0.184
-0.019
0.651
3.040
10.375
28.493
58.351
70.102
50.744
22.775
7.496
1.972
0.250
-0.165
-0.251
-0.253
-0.249
-0.239
-0.226
-0.214
-0.203
-0.196
-0.189
-0.182
-0.172
-0.160
-0.147
-0.132
-0.118
-0.104
-0.090
-0.076
-0.088
-0.106
-0.124
-0.146
-0.174
-0.205
-0.226
-0.234
-0.229
-0.120
0.435
2.622
11.106
44.036
156.377
402.741
535.775
342.852
120.820
30.201
6.647
1.139
-0.019
-0.263
-0.292
-0.288
-0.286
-0.274
-0.263
-0.251
-0.243
-0.235
-0.228
-0.219
-0.207
-0.190
-0.173
-0.154
-0.132
-0.114
-0.096
-0.113
-0.135
-0.157
-0.185
-0.216
-0.242
-0.257
-0.263
-0.215
0.113
1.642
8.112
35.774
166.236
718.284
2379.600
3872.556
1953.429
516.837
94.054
16.524
2.900
0.286
-0.226
-0.319
-0.322
-0.314
-0.301
-0.294
-0.291
-0.285
-0.278
-0.268
-0.258
-0.247
-0.233
-0.214
-0.193
-0.168
-0.144
-0.119
-0.142
-0.165
-0.192
-0.220
-0.247
-0.272
-0.287
-0.276
-0.121
0.689
4.591
23.215
112.909
575.239
2676.091
9971.764
15859.782
7293.681
1371.845
216.615
32.843
5.674
0.920
0.031
-0.158
-0.187
-0.192
-0.188
-0.202
-0.234
-0.261
-0.276
-0.281
-0.283
-0.276
-0.263
-0.246
-0.225
-0.204
-0.176
-0.148
-0.168
-0.193
-0.221
-0.247
-0.277
-0.295
-0.291
-0.214
0.137
1.846
10.746
62.675
391.435
2534.542
15967.185
55979.430
57941.719
17854.787
2830.999
375.181
57.264
10.267
3.050
1.514
0.987
0.777
0.677
0.589
0.424
0.203
0.021
-0.106
-0.183
-0.231
-0.265
-0.277
-0.274
-0.252
-0.229
-0.205
-0.175
-0.191
-0.216
-0.241
-0.265
-0.285
-0.269
-0.185
0.066
0.843
3.939
20.578
137.752
1125.050
12948.328
104757.695
106321.336
105669.766
102452.188
9342.533
767.202
93.841
25.241
16.224
11.912
8.064
6.021
5.381
4.572
3.502
2.211
1.338
0.745
0.402
0.140
-0.064
-0.194
-0.257
-0.269
-0.250
-0.226
-0.199
-0.205
-0.223
-0.227
-0.226
-0.197
-0.081
0.236
1.065
3.138
8.219
32.011
205.563
2121.997
35044.129
110515.484
110864.305
103602.297
100933.805
23956.094
1253.144
179.672
140.879
147.231
103.609
54.403
36.851
31.871
25.447
17.370
10.588
6.404
4.333
2.925
1.821
0.908
0.266
-0.077
-0.223
-0.258
-0.242
-0.215
-0.192
-0.170
-0.103
-0.007
0.162
0.510
1.468
4.171
9.922
20.762
45.775
207.885
1845.945
28785.514
108855.938
108550.930
103428.703
101029.727
18228.355
1232.254
730.471
1883.270
2630.653
1282.110
439.665
270.262
217.420
149.709
82.599
43.717
25.055
18.624
13.717
9.175
5.017
2.197
0.694
0.035
-0.199
-0.243
-0.228
-0.098
0.059
0.363
0.812
1.303
2.039
4.164
10.883
27.937
57.126
82.113
167.271
876.346
8042.397
82155.516
108237.609
108809.375
67830.016
6510.180
1544.154
7953.184
54193.449
95680.945
25834.350
3994.263
2847.104
2314.768
1063.654
390.356
157.106
89.022
75.371
62.183
43.270
24.249
10.766
3.700
0.930
0.046
-0.199
-0.230
0.192
0.774
1.836
3.254
4.689
5.650
8.866
20.649
55.738
114.796
156.694
179.285
456.315
2360.828
13647.960
53677.215
71198.008
26490.406
5683.126
5391.312
96835.781
100505.219
100498.258
102998.352
38378.160
64458.848
47272.164
10967.341
1832.089
475.122
292.370
320.771
333.005
265.699
145.994
54.319
15.632
4.008
0.717
-0.052
-0.208
0.824
2.479
5.630
10.141
13.798
14.997
15.938
28.183
69.871
153.547
203.403
250.374
483.035
2046.342
15587.373
87722.648
101231.109
49626.598
15651.230
26135.051
111484.312
102669.773
101715.586
119754.375
143539.312
101816.078
101263.516
101643.617
7997.541
1257.102
973.334
1732.592
3075.115
2665.616
1137.753
302.270
63.841
13.206
2.466
0.262
-0.155
1.921
5.550
13.852
26.520
35.585
35.488
27.211
28.687
55.942
113.165
174.069
307.937
651.299
1749.767
9222.848
42759.820
64558.754
32531.670
67486.320
103879.258
166044.953
110622.344
103642.078
157536.625
121173.688
103363.281
108428.305
111034.367
22367.924
3525.590
4296.027
15621.303
52802.312
47160.926
12528.366
1870.464
243.179
35.080
5.479
0.783
-0.075
3.214
9.521
25.279
52.123
70.114
63.697
41.575
26.784
32.760
59.609
120.747
300.713
667.214
1185.648
2693.147
7698.736
10881.882
18106.887
101232.188
101032.484
108615.953
84253.016
103636.820
71013.000
104361.977
113979.328
178318.875
200464.906
56453.699
14802.626
30291.223
118475.047
105565.203
101074.984
100180.164
8044.372
667.085
69.945
9.804
1.366
0.015
4.145
11.928
31.708
65.850
94.015
84.026
51.356
24.315
17.895
29.451
71.450
193.098
419.417
588.987
742.337
1134.997
1983.546
7500.887
47289.902
100525.133
52801.676
11200.354
4705.607
11276.806
103321.094
134920.828
200134.328
143031.344
109371.500
71397.570
120975.125
200332.969
138569.812
103835.461
100376.719
17961.549
1025.149
94.352
12.159
1.630
0.060
3.780
10.513
27.108
55.292
78.314
69.674
39.752
19.029
10.519
14.181
33.893
86.951
169.199
233.776
221.966
250.170
498.238
1891.240
7417.628
12597.870
8603.529
2558.266
897.037
1705.134
8597.235
41014.238
111488.188
104389.352
108509.195
110556.258
114571.609
200174.969
200063.688
107377.281
100583.859
11444.180
771.189
78.983
10.382
1.460
0.037
2.736
6.846
15.961
29.650
41.123
36.591
22.309
10.528
5.427
6.636
15.741
36.514
65.904
86.559
88.549
98.234
196.495
623.725
1964.444
3444.121
3167.828
1356.144
415.792
374.276
1435.793
7584.165
29482.102
43453.879
26077.398
103350.750
103633.664
128763.992
170399.109
105247.062
26540.119
3014.719
340.144
44.333
6.803
0.971
-0.027
1.469
3.488
7.371
12.446
15.945
14.167
9.199
4.565
2.388
3.121
7.585
17.682
32.863
45.102
51.746
67.666
132.397
380.932
1137.084
2300.324
2104.820
938.132
277.190
128.690
289.729
1028.779
2847.354
3810.971
4223.825
16977.631
52453.441
49204.578
17084.098
7288.288
2371.051
530.697
97.944
17.452
3.095
0.404
-0.106
0.562
1.327
2.536
3.936
4.902
4.295
2.885
1.412
0.781
1.313
3.752
9.197
17.279
24.965
33.907
52.416
93.544
209.064
512.299
910.624
899.223
447.378
144.020
50.889
61.371
148.888
298.510
427.269
668.636
1832.803
3585.264
3452.583
1776.340
740.045
288.931
90.299
24.251
5.520
1.079
0.044
-0.162
0.090
0.324
0.652
0.980
1.134
0.990
0.553
0.163
-0.007
0.329
1.498
3.992
7.715
12.976
20.805
35.843
58.671
95.701
170.755
254.056
230.998
129.703
50.671
18.367
14.362
24.079
43.182
62.709
105.683
205.752
331.310
321.969
206.159
100.850
45.564
17.557
5.528
1.470
0.191
-0.130
-0.183
-0.107
-0.064
0.002
0.047
0.053
-0.019
-0.154
-0.282
-0.319
-0.174
0.317
1.363
3.010
5.649
10.215
18.111
28.175
38.028
50.002
57.062
52.508
32.347
14.902
5.671
3.192
4.293
6.985
10.428
17.616
29.604
39.868
41.084
29.236
16.802
7.908
3.314
1.136
0.188
-0.124
-0.191
-0.182
-0.166
-0.176
-0.184
-0.204
-0.232
-0.278
-0.346
-0.400
-0.425
-0.390
-0.216
0.162
0.888
2.160
4.319
7.635
11.269
14.085
15.978
16.506
13.898
8.968
4.534
1.635
0.547
0.450
0.847
1.629
2.803
4.389
5.850
5.745
4.525
2.658
1.310
0.443
0.006
-0.166
-0.211
-0.196
-0.170
-0.166
-0.189
-0.214
-0.245
-0.283
-0.325
-0.371
-0.414
-0.442
-0.444
-0.399
-0.242
0.079
0.635
1.574
2.909
4.504
6.196
7.943
9.048
8.453
5.679
2.734
0.800
-0.008
-0.256
-0.259
-0.129
0.084
0.352
0.575
0.582
0.407
0.178
-0.041
-0.180
-0.236
-0.239
-0.213
-0.185
-0.155
-0.152
-0.172
-0.200
-0.233
-0.269
-0.310
-0.351
-0.391
-0.425
-0.442
-0.435
-0.359
-0.178
0.106
0.515
1.153
2.173
3.942
7.184
9.770
9.902
6.838
3.135
0.948
0.016
-0.321
-0.416
-0.430
-0.409
-0.367
-0.319
-0.286
-0.280
-0.293
-0.298
-0.290
-0.264
-0.231
-0.198
-0.169
-0.139
-0.139
-0.162
-0.182
-0.213
-0.247
-0.286
-0.325
-0.363
-0.399
-0.423
-0.429
-0.388
-0.280
-0.116
0.079
0.438
1.204
2.998
6.162
9.507
9.976
6.990
3.257
1.054
0.102
-0.270
-0.401
-0.450
-0.466
-0.459
-0.438
-0.407
-0.379
-0.350
-0.317
-0.281
-0.245
-0.213
-0.181
-0.152
-0.121
-0.123
-0.142
-0.167
-0.194
-0.224
-0.260
-0.300
-0.340
-0.376
-0.409
-0.420
-0.403
-0.344
-0.274
-0.163
0.022
0.553
1.887
4.308
6.491
6.918
4.920
2.473
0.803
0.050
-0.261
-0.386
-0.437
-0.452
-0.447
-0.427
-0.400
-0.363
-0.329
-0.295
-0.259
-0.228
-0.192
-0.163
-0.132
-0.106
-0.102
-0.124
-0.146
-0.171
-0.199
-0.231
-0.275
-0.313
-0.351
-0.390
-0.420
-0.421
-0.400
-0.380
-0.349
-0.256
0.020
0.691
1.823
3.088
3.171
2.423
1.206
0.368
-0.092
-0.305
-0.393
-0.427
-0.436
-0.425
-0.398
-0.369
-0.335
-0.305
-0.271
-0.237
-0.200
-0.168
-0.140
-0.114
-0.094
-0.089
-0.105
-0.125
-0.150
-0.178
-0.210
-0.251
-0.289
-0.329
-0.368
-0.408
-0.428
-0.436
-0.442
-0.441
-0.404
-0.286
-0.011
0.433
0.815
0.957
0.713
0.315
-0.029
-0.238
-0.352
-0.403
-0.419
-0.415
-0.395
-0.366
-0.338
-0.307
-0.274
-0.241
-0.207
-0.174
-0.146
-0.120
-0.099
-0.082
-0.079
-0.091
-0.111
-0.133
-0.159
-0.193
-0.232
-0.271
-0.309
-0.346
-0.384
-0.419
-0.440
-0.455
-0.462
-0.455
-0.416
-0.323
-0.192
-0.062
0.002
-0.054
-0.157
-0.265
-0.345
-0.391
-0.405
-0.405
-0.389
-0.363
-0.335
-0.305
-0.275
-0.242
-0.210
-0.180
-0.152
-0.126
-0.105
-0.085
-0.068
-0.068
-0.080
-0.099
-0.121
-0.146
-0.178
-0.216
-0.255
-0.293
-0.327
-0.366
-0.397
-0.419
-0.435
-0.440
-0.441
-0.430
-0.405
-0.376
-0.346
-0.332
-0.335
-0.352
-0.376
-0.397
-0.403
-0.401
-0.386
-0.362
-0.336
-0.307
-0.279
-0.248
-0.217
-0.188
-0.159
-0.135
-0.110
-0.092
-0.074
-0.062
-0.058
-0.072
-0.089
-0.109
-0.135
-0.165
-0.199
-0.237
-0.276
-0.313
-0.345
-0.360
-0.370
-0.378
-0.380
-0.380
-0.388
-0.394
-0.404
-0.413
-0.418
-0.418
-0.417
-0.410
-0.408
-0.397
-0.384
-0.362
-0.340
-0.312
-0.284
-0.256
-0.223
-0.193
-0.165
-0.143
-0.121
-0.097
-0.081
-0.067
-0.055
-0.052
-0.066
-0.082
-0.103
-0.127
-0.158
-0.189
-0.224
-0.260
-0.291
-0.306
-0.293
-0.265
-0.235
-0.226
-0.247
-0.289
-0.327
-0.368
-0.400
-0.417
-0.424
-0.421
-0.411
-0.397
-0.384
-0.363
-0.339
-0.314
-0.288
-0.260
-0.229
-0.203
-0.173
-0.149
-0.126
-0.106
-0.087
-0.073
-0.059
-0.048
-0.047
-0.059
-0.076
-0.098
-0.122
-0.149
-0.179
-0.212
-0.242
-0.254
-0.233
-0.157
-0.047
0.061
0.099
0.038
-0.084
-0.199
-0.296
-0.359
-0.394
-0.406
-0.402
-0.391
-0.375
-0.363
-0.340
-0.316
-0.290
-0.262
-0.233
-0.206
-0.181
-0.156
-0.132
-0.112
-0.097
-0.080
-0.065
-0.053
-0.041
-0.042
-0.054
-0.071
-0.093
-0.118
-0.142
-0.173
-0.201
-0.222
-0.209
-0.130
0.049
0.353
0.617
0.714
0.573
0.294
0.009
-0.194
-0.297
-0.356
-0.379
-0.377
-0.368
-0.350
-0.334
-0.308
-0.284
-0.259
-0.236
-0.211
-0.183
-0.162
-0.141
-0.120
-0.103
-0.090
-0.072
-0.058
-0.048
-0.037
-0.041
-0.052
-0.068
-0.090
-0.117
-0.141
-0.168
-0.192
-0.200
-0.159
0.001
0.348
0.841
1.370
1.539
1.295
0.748
0.267
-0.065
-0.235
-0.314
-0.345
-0.348
-0.342
-0.326
-0.305
-0.280
-0.256
-0.231
-0.208
-0.184
-0.163
-0.146
-0.127
-0.111
-0.094
-0.082
-0.064
-0.054
-0.045
-0.033
-0.037
-0.050
-0.065
-0.088
-0.110
-0.137
-0.160
-0.181
-0.180
-0.106
0.126
0.605
1.344
2.099
2.361
2.015
1.246
0.540
0.084
-0.162
-0.270
-0.309
-0.316
-0.313
-0.302
-0.280
-0.253
-0.228
-0.205
-0.184
-0.164
-0.149
-0.130
-0.117
-0.102
-0.089
-0.075
-0.060
-0.050
-0.040
-0.030
-0.034
-0.048
-0.064
-0.084
-0.111
-0.132
-0.152
-0.175
-0.163
-0.065
0.215
0.770
1.639
2.505
2.972
2.524
1.693
0.913
0.347
0.002
-0.187
-0.264
-0.284
-0.281
-0.271
-0.251
-0.227
-0.203
-0.181
-0.162
-0.147
-0.134
-0.121
-0.109
-0.096
-0.080
-0.067
-0.056
-0.047
-0.036
-0.030
-0.033
-0.045
-0.064
-0.085
-0.111
-0.131
-0.148
-0.163
-0.145
-0.031
0.272
0.880
1.824
2.820
3.346
3.243
2.688
1.882
1.124
0.447
0.008
-0.181
-0.241
-0.252
-0.242
-0.224
-0.203
-0.181
-0.160
-0.146
-0.133
-0.121
-0.111
-0.101
-0.088
-0.077
-0.065
-0.054
-0.046
-0.036
-0.026
-0.030
-0.043
-0.061
-0.083
-0.108
-0.127
-0.141
-0.153
-0.129
0.004
0.341
1.026
2.096
3.256
4.274
4.967
5.234
4.770
3.248
1.591
0.508
-0.003
-0.176
-0.219
-0.215
-0.199
-0.182
-0.163
-0.145
-0.133
-0.123
-0.111
-0.103
-0.095
-0.086
-0.074
-0.063
-0.053
-0.042
-0.034
-0.026
-0.027
-0.041
-0.058
-0.080
-0.104
-0.121
-0.133
-0.143
-0.112
0.027
0.390
1.134
2.387
3.939
5.911
8.494
11.176
11.392
8.186
3.989
1.344
0.261
-0.092
-0.187
-0.193
-0.178
-0.163
-0.143
-0.130
-0.120
-0.110
-0.103
-0.097
-0.089
-0.079
-0.069
-0.061
-0.050
-0.040
-0.032
-0.024
-0.023
-0.037
-0.056
-0.076
-0.097
-0.111
-0.128
-0.134
-0.095
0.048
0.385
1.151
2.354
4.350
7.436
12.608
19.633
21.121
14.466
6.672
2.324
0.533
-0.016
-0.153
-0.171
-0.156
-0.143
-0.129
-0.117
-0.108
-0.101
-0.095
-0.089
-0.083
-0.074
-0.065
-0.054
-0.045
-0.038
-0.029
-0.021
-0.057
-0.068
-0.081
-0.096
-0.113
-0.134
-0.159
-0.175
-0.185
-0.181
-0.119
0.174
1.176
4.174
10.957
19.631
23.447
18.382
9.053
3.377
0.828
0.033
-0.175
-0.214
-0.212
-0.208
-0.199
-0.187
-0.176
-0.171
-0.165
-0.162
-0.157
-0.149
-0.141
-0.132
-0.120
-0.109
-0.097
-0.085
-0.074
-0.078
-0.091
-0.109
-0.129
-0.151
-0.179
-0.204
-0.215
-0.221
-0.185
0.053
1.166
5.614
23.087
78.982
188.435
232.040
163.213
64.114
17.512
4.069
0.656
-0.100
-0.246
-0.258
-0.256
-0.250
-0.238
-0.228
-0.220
-0.215
-0.210
-0.206
-0.198
-0.188
-0.175
-0.159
-0.142
-0.126
-0.109
-0.094
-0.103
-0.122
-0.143
-0.168
-0.197
-0.225
-0.244
-0.252
-0.243
-0.106
0.624
4.074
21.610
115.560
617.170
2216.854
3410.665
1866.796
449.987
84.593
14.223
2.352
0.165
-0.244
-0.299
-0.299
-0.298
-0.287
-0.277
-0.269
-0.265
-0.259
-0.252
-0.245
-0.236
-0.224
-0.204
-0.185
-0.163
-0.140
-0.118
-0.132
-0.155
-0.181
-0.209
-0.238
-0.263
-0.279
-0.283
-0.232
0.133
1.984
11.422
68.971
496.472
4560.285
31622.277
67911.844
23047.422
3147.292
319.754
38.994
5.483
0.621
-0.183
-0.318
-0.318
-0.305
-0.295
-0.291
-0.295
-0.294
-0.294
-0.289
-0.282
-0.272
-0.261
-0.243
-0.224
-0.200
-0.174
-0.148
-0.165
-0.191
-0.215
-0.243
-0.271
-0.295
-0.303
-0.276
-0.113
0.683
4.848
26.877
176.658
1433.414
20057.309
103224.305
102971.836
101274.328
11651.938
765.734
75.777
9.712
1.412
0.110
-0.111
-0.113
-0.083
-0.061
-0.087
-0.146
-0.204
-0.252
-0.280
-0.293
-0.296
-0.290
-0.275
-0.253
-0.234
-0.208
-0.177
-0.192
-0.218
-0.245
-0.269
-0.292
-0.295
-0.243
-0.102
0.332
1.961
10.323
62.271
467.744
4137.169
42463.766
196476.688
186767.000
119670.812
13681.515
1032.281
102.945
15.275
3.754
1.701
1.227
1.216
1.357
1.409
1.223
0.809
0.424
0.146
-0.029
-0.150
-0.234
-0.281
-0.296
-0.282
-0.257
-0.233
-0.206
-0.213
-0.237
-0.251
-0.254
-0.235
-0.142
0.133
0.752
2.153
5.610
20.478
126.532
1280.763
20305.518
105579.477
143666.359
195719.844
131471.609
18634.002
1244.442
135.405
29.878
17.112
12.610
9.234
8.475
9.235
9.588
7.985
5.491
3.457
2.175
1.322
0.689
0.235
-0.073
-0.230
-0.286
-0.280
-0.253
-0.226
-0.217
-0.209
-0.170
-0.089
0.086
0.477
1.579
4.455
10.385
20.940
43.225
199.884
2443.883
63892.246
101363.641
103524.648
105357.352
102649.555
43060.008
1860.095
213.755
146.302
149.374
106.001
60.058
51.019
56.245
54.848
43.771
27.746
16.909
11.311
7.693
4.594
2.210
0.831
0.127
-0.181
-0.276
-0.272
-0.242
-0.148
-0.014
0.221
0.609
1.241
2.471
5.991
17.275
48.144
99.082
140.970
261.591
2158.203
47327.926
101534.625
103578.906
104270.000
102291.969
35541.914
1775.880
786.763
1898.295
2423.458
1297.363
491.213
364.110
397.785
363.526
263.410
138.592
78.622
54.397
39.083
21.924
10.605
4.251
1.396
0.216
-0.173
-0.268
-0.257
0.162
0.721
1.777
3.319
5.157
8.222
16.996
55.539
191.922
487.820
632.872
505.239
1191.485
11888.777
110668.383
152033.312
186892.656
128897.578
12528.528
2289.461
8217.035
54281.250
95725.164
25967.756
4525.730
4309.055
4061.607
2565.836
1492.439
628.401
357.128
297.962
206.612
107.199
47.283
18.340
5.923
1.474
0.148
-0.203
-0.257
1.060
3.049
7.242
13.373
20.372
24.945
39.921
125.575
530.936
1589.311
2084.301
1294.101
1247.788
6767.630
86498.359
126296.617
124007.727
108571.180
29168.303
12103.392
89717.422
101359.109
100765.188
104514.297
53662.012
101602.383
89779.148
22602.652
6818.582
2261.309
1467.815
1543.265
1171.977
613.352
257.687
82.694
22.603
5.485
1.030
-0.026
-0.231
3.326
9.707
25.774
53.606
78.920
80.278
77.900
171.230
732.529
2242.043
3290.010
2218.513
2937.575
11230.305
102329.312
101847.273
102242.367
111004.547
125387.477
108214.125
186951.641
112627.219
102999.055
131785.547
143669.156
102694.836
105969.602
113895.703
20401.992
4857.778
5224.088
8003.428
8248.241
6077.492
2170.183
498.675
94.053
17.953
3.185
0.373
-0.169
7.849
25.575
75.814
176.781
279.478
256.525
159.819
161.427
458.272
1303.223
1936.123
2869.615
7383.745
15316.884
92522.734
101724.922
103549.789
163619.359
123973.219
104752.227
195790.719
187010.906
107590.117
200376.266
119005.414
102319.617
105541.469
110911.297
34111.824
6357.685
12364.627
49233.590
105431.281
101335.891
31838.662
3518.440
363.741
47.214
7.240
1.004
-0.063
14.109
47.914
167.452
440.532
768.786
630.330
320.280
149.788
186.121
397.686
831.307
2791.878
9807.277
16328.413
19462.695
65565.039
105154.922
134966.016
105108.984
101694.625
108917.961
160889.078
109238.094
106844.453
103291.594
102185.641
105970.891
108367.055
25365.402
6478.170
31539.303
109428.734
104663.359
101260.172
100237.523
19696.449
1102.776
100.385
12.852
1.703
0.046
18.504
65.217
231.320
666.957
1100.217
954.284
422.677
146.449
79.510
126.801
374.370
1558.307
4948.227
7709.447
5368.664
4777.137
7470.189
49590.859
101968.945
102998.742
103216.531
66713.109
7718.144
16678.914
100908.508
102924.680
109874.047
92373.617
13027.877
9213.310
70635.445
112636.758
104755.570
101070.688
100205.555
46880.320
1858.741
135.908
15.875
2.014
0.101
17.590
54.463
181.608
506.115
822.663
714.092
317.823
103.434
41.474
50.576
152.934
506.334
1324.914
1832.745
1347.920
866.382
1437.941
8223.879
49281.215
119714.461
69786.227
13885.326
2321.284
2153.135
9263.423
25920.873
25358.361
15565.798
7355.827
11815.549
61447.953
124131.992
107028.508
101207.766
100185.312
28721.645
1373.293
112.797
13.462
1.796
0.071
12.515
33.369
94.650
214.717
335.368
293.133
145.672
52.001
21.218
22.984
63.878
184.884
414.321
569.716
494.646
400.586
729.136
3486.468
20548.973
67619.086
60074.980
14524.841
2111.628
526.968
876.163
1994.172
3326.278
3578.605
3106.233
7341.188
23255.244
101717.781
104873.352
100843.711
78230.633
5721.088
540.159
61.881
8.741
1.192
-0.009
6.541
15.269
34.823
67.823
94.588
83.258
46.362
19.721
9.081
11.644
32.989
95.509
215.642
322.195
327.127
373.455
728.251
2626.293
15321.238
52160.332
47088.977
12559.714
1765.953
281.629
166.770
308.308
570.758
721.204
871.611
2153.022
5018.509
8227.073
13929.102
12805.170
4158.990
832.441
137.234
22.300
3.924
0.504
-0.116
2.822
5.468
10.663
17.063
21.414
19.841
12.097
5.985
3.399
5.582
17.313
48.644
105.643
169.237
216.676
366.414
684.738
1468.941
4737.899
12568.945
11431.522
3790.027
720.956
131.710
47.818
62.340
96.610
136.427
203.192
423.172
793.630
977.123
974.396
760.877
358.757
117.879
30.186
6.849
1.286
0.068
-0.179
0.868
1.652
2.807
3.993
4.786
4.115
2.726
1.349
0.966
2.258
7.143
19.391
40.693
68.478
118.247
235.362
424.044
603.231
1022.578
1669.316
1500.042
718.173
200.341
48.762
15.427
12.882
18.812
27.116
43.611
78.426
120.683
134.968
119.264
84.425
46.289
19.652
6.425
1.673
0.224
-0.143
-0.207
0.126
0.310
0.541
0.735
0.794
0.590
0.284
-0.012
-0.027
0.542
2.419
6.486
13.856
26.443
53.061
107.638
176.625
211.449
227.186
255.926
215.257
119.123
45.958
14.642
4.598
2.874
3.523
5.274
8.673
13.950
19.395
20.803
18.076
12.933
7.352
3.379
1.175
0.199
-0.143
-0.217
-0.205
-0.127
-0.107
-0.083
-0.082
-0.119
-0.191
-0.293
-0.369
-0.365
-0.149
0.516
1.919
4.666
9.642
19.703
38.136
57.456
66.822
66.739
63.439
53.827
32.631
15.447
5.521
1.728
0.652
0.555
0.804
1.407
2.226
3.120
3.267
2.803
1.902
1.051
0.364
-0.027
-0.201
-0.241
-0.225
-0.191
-0.179
-0.197
-0.226
-0.258
-0.299
-0.347
-0.400
-0.447
-0.457
-0.376
-0.093
0.626
1.976
4.236
8.223
14.174
21.974
30.505
43.185
61.255
59.951
36.144
15.904
5.403
1.571
0.474
0.117
-0.016
-0.048
0.036
0.123
0.172
0.106
-0.013
-0.149
-0.240
-0.281
-0.277
-0.247
-0.212
-0.174
-0.171
-0.197
-0.229
-0.267
-0.311
-0.359
-0.399
-0.442
-0.462
-0.424
-0.229
0.330
1.343
2.838
4.604
7.197
12.089
24.915
55.154
91.826
96.141
60.828
23.010
7.314
2.294
0.812
0.250
-0.042
-0.267
-0.376
-0.401
-0.390
-0.377
-0.370
-0.361
-0.340
-0.305
-0.266
-0.228
-0.195
-0.160
-0.157
-0.183
-0.213
-0.249
-0.293
-0.336
-0.380
-0.417
-0.441
-0.417
-0.269
0.197
1.006
2.084
2.999
4.340
8.137
21.324
54.470
95.322
108.326
64.498
26.181
8.215
2.771
1.063
0.380
-0.018
-0.267
-0.413
-0.463
-0.461
-0.439
-0.401
-0.368
-0.326
-0.286
-0.245
-0.209
-0.176
-0.142
-0.142
-0.165
-0.198
-0.228
-0.268
-0.310
-0.353
-0.392
-0.422
-0.417
-0.314
-0.010
0.520
1.186
1.647
2.378
4.921
13.098
34.262
59.886
64.157
41.961
18.032
6.547
2.561
0.971
0.323
-0.060
-0.286
-0.414
-0.452
-0.446
-0.415
-0.377
-0.342
-0.302
-0.263
-0.221
-0.185
-0.152
-0.123
-0.123
-0.146
-0.172
-0.205
-0.240
-0.279
-0.323
-0.363
-0.403
-0.425
-0.380
-0.229
0.018
0.338
0.554
0.897
2.153
5.874
13.698
23.534
25.482
17.641
9.015
4.126
1.711
0.633
0.108
-0.178
-0.340
-0.421
-0.435
-0.419
-0.389
-0.351
-0.316
-0.277
-0.234
-0.195
-0.163
-0.135
-0.111
-0.106
-0.124
-0.151
-0.180
-0.216
-0.255
-0.299
-0.341
-0.384
-0.421
-0.425
-0.382
-0.289
-0.178
-0.088
0.068
0.546
1.838
4.251
6.932
7.736
5.848
3.670
1.935
0.880
0.216
-0.114
-0.290
-0.386
-0.418
-0.413
-0.387
-0.356
-0.320
-0.284
-0.247
-0.206
-0.174
-0.141
-0.118
-0.097
-0.091
-0.107
-0.133
-0.162
-0.194
-0.237
-0.283
-0.323
-0.362
-0.404
-0.430
-0.439
-0.420
-0.384
-0.335
-0.238
-0.038
0.366
0.975
1.606
1.917
1.709
1.191
0.674
0.222
-0.102
-0.282
-0.372
-0.408
-0.406
-0.387
-0.355
-0.325
-0.291
-0.254
-0.216
-0.184
-0.153
-0.125
-0.103
-0.084
-0.080
-0.096
-0.120
-0.146
-0.177
-0.219
-0.264
-0.306
-0.344
-0.383
-0.412
-0.427
-0.421
-0.390
-0.337
-0.253
-0.131
0.017
0.162
0.278
0.333
0.293
0.162
-0.016
-0.174
-0.301
-0.374
-0.404
-0.405
-0.388
-0.361
-0.331
-0.298
-0.265
-0.227
-0.194
-0.165
-0.135
-0.112
-0.091
-0.072
-0.068
-0.086
-0.109
-0.134
-0.169
-0.206
-0.244
-0.289
-0.329
-0.356
-0.361
-0.342
-0.286
-0.217
-0.133
-0.057
0.020
0.052
0.034
-0.038
-0.110
-0.168
-0.231
-0.291
-0.353
-0.392
-0.410
-0.407
-0.388
-0.364
-0.338
-0.309
-0.277
-0.242
-0.205
-0.177
-0.149
-0.121
-0.099
-0.081
-0.065
-0.061
-0.078
-0.098
-0.126
-0.158
-0.194
-0.229
-0.270
-0.304
-0.310
-0.253
-0.121
0.088
0.308
0.446
0.460
0.385
0.256
0.090
-0.073
-0.224
-0.310
-0.369
-0.397
-0.411
-0.416
-0.411
-0.391
-0.369
-0.346
-0.319
-0.287
-0.254
-0.218
-0.188
-0.158
-0.133
-0.110
-0.091
-0.075
-0.057
-0.056
-0.073
-0.094
-0.123
-0.153
-0.183
-0.219
-0.255
-0.266
-0.215
-0.033
0.400
1.008
1.700
2.094
1.791
1.234
0.685
0.279
-0.015
-0.221
-0.344
-0.400
-0.421
-0.423
-0.412
-0.394
-0.369
-0.348
-0.323
-0.295
-0.261
-0.230
-0.199
-0.168
-0.143
-0.123
-0.104
-0.083
-0.066
-0.053
-0.050
-0.069
-0.089
-0.117
-0.146
-0.174
-0.207
-0.232
-0.214
-0.067
0.381
1.363
3.063
4.775
5.687
4.721
2.949
1.554
0.630
0.113
-0.178
-0.328
-0.393
-0.412
-0.406
-0.390
-0.369
-0.346
-0.323
-0.296
-0.269
-0.236
-0.207
-0.180
-0.156
-0.133
-0.114
-0.095
-0.077
-0.063
-0.049
-0.049
-0.065
-0.084
-0.115
-0.145
-0.172
-0.201
-0.212
-0.158
0.120
0.889
2.853
6.060
9.823
11.608
9.503
5.796
2.725
1.058
0.268
-0.125
-0.297
-0.365
-0.381
-0.377
-0.361
-0.343
-0.319
-0.293
-0.267
-0.239
-0.214
-0.189
-0.166
-0.146
-0.123
-0.106
-0.088
-0.072
-0.057
-0.045
-0.047
-0.061
-0.081
-0.112
-0.142
-0.169
-0.193
-0.192
-0.094
0.293
1.425
4.199
9.244
14.946
17.591
14.359
8.349
3.934
1.590
0.466
-0.044
-0.256
-0.332
-0.352
-0.351
-0.336
-0.314
-0.288
-0.260
-0.237
-0.213
-0.191
-0.171
-0.152
-0.134
-0.115
-0.100
-0.083
-0.064
-0.053
-0.039
-0.045
-0.060
-0.080
-0.110
-0.136
-0.160
-0.182
-0.177
-0.052
0.409
1.721
4.870
10.534
16.818
19.870
16.521
10.118
5.414
2.433
0.906
0.150
-0.179
-0.291
-0.320
-0.318
-0.306
-0.283
-0.259
-0.232
-0.208
-0.189
-0.173
-0.156
-0.142
-0.127
-0.109
-0.095
-0.078
-0.063
-0.051
-0.039
-0.041
-0.060
-0.080
-0.106
-0.135
-0.152
-0.169
-0.159
-0.019
0.504
1.949
5.163
10.802
17.230
20.031
18.863
13.953
9.860
5.793
2.550
0.838
0.037
-0.218
-0.281
-0.286
-0.272
-0.253
-0.229
-0.208
-0.187
-0.172
-0.158
-0.145
-0.133
-0.120
-0.105
-0.089
-0.075
-0.062
-0.048
-0.039
-0.041
-0.056
-0.080
-0.105
-0.131
-0.146
-0.160
-0.142
0.029
0.613
2.256
5.917
12.320
19.568
25.156
28.446
30.976
28.678
18.522
8.314
2.824
0.611
-0.069
-0.224
-0.253
-0.243
-0.227
-0.207
-0.187
-0.170
-0.157
-0.144
-0.134
-0.124
-0.113
-0.098
-0.085
-0.072
-0.060
-0.048
-0.037
-0.036
-0.053
-0.075
-0.101
-0.122
-0.139
-0.150
-0.116
0.089
0.743
2.589
6.725
14.688
24.686
36.809
55.722
86.648
91.616
60.401
23.362
7.054
1.589
0.166
-0.160
-0.222
-0.217
-0.203
-0.186
-0.167
-0.154
-0.144
-0.131
-0.124
-0.113
-0.103
-0.092
-0.081
-0.068
-0.057
-0.046
-0.035
-0.034
-0.051
-0.071
-0.094
-0.114
-0.130
-0.138
-0.091
0.131
0.831
2.628
6.603
14.542
27.189
49.026
99.198
194.361
217.026
132.149
48.884
12.631
2.747
0.440
-0.093
-0.191
-0.191
-0.176
-0.164
-0.149
-0.138
-0.127
-0.119
-0.111
-0.103
-0.095
-0.083
-0.076
-0.062
-0.053
-0.044
-0.032
-0.068
-0.078
-0.091
-0.108
-0.125
-0.146
-0.171
-0.187
-0.196
-0.193
-0.111
0.258
1.616
6.076
16.302
31.654
40.516
29.651
14.339
4.728
1.197
0.124
-0.159
-0.214
-0.216
-0.213
-0.205
-0.194
-0.188
-0.184
-0.183
-0.182
-0.179
-0.174
-0.167
-0.157
-0.144
-0.131
-0.119
-0.105
-0.090
-0.089
-0.104
-0.122
-0.141
-0.166
-0.195
-0.218
-0.230
-0.236
-0.191
0.111
1.525
7.942
36.576
142.182
356.488
517.299
330.633
115.220
28.041
5.995
0.968
-0.042
-0.239
-0.264
-0.261
-0.259
-0.250
-0.241
-0.238
-0.235
-0.232
-0.230
-0.226
-0.217
-0.204
-0.189
-0.172
-0.155
-0.133
-0.115
-0.117
-0.138
-0.161
-0.188
-0.216
-0.242
-0.260
-0.270
-0.259
-0.113
0.733
5.284
32.098
219.996
1454.681
7042.042
12526.583
5841.390
1046.609
152.456
22.312
3.226
0.277
-0.231
-0.305
-0.306
-0.304
-0.297
-0.290
-0.285
-0.284
-0.279
-0.273
-0.267
-0.260
-0.249
-0.233
-0.213
-0.191
-0.168
-0.144
-0.153
-0.177
-0.203
-0.229
-0.254
-0.279
-0.295
-0.299
-0.245
0.126
2.083
13.718
100.342
1081.623
16970.084
100163.453
100153.195
100093.312
10323.832
711.626
61.915
7.673
0.860
-0.163
-0.315
-0.313
-0.294
-0.280
-0.279
-0.289
-0.297
-0.307
-0.308
-0.303
-0.295
-0.285
-0.267
-0.247
-0.225
-0.199
-0.172
-0.188
-0.212
-0.236
-0.260
-0.284
-0.302
-0.299
-0.252
-0.087
0.695
4.671
29.367
235.118
3116.462
100949.547
102003.344
101854.328
100820.070
54327.949
1753.311
125.112
13.457
1.738
0.100
-0.104
-0.049
0.056
0.125
0.087
-0.007
-0.121
-0.203
-0.256
-0.285
-0.301
-0.306
-0.298
-0.275
-0.254
-0.228
-0.200
-0.214
-0.238
-0.258
-0.273
-0.277
-0.242
-0.129
0.149
0.725
2.295
9.617
54.801
432.378
4961.524
111394.375
138424.047
138420.672
110422.242
61958.418
2062.600
146.090
17.460
3.548
1.435
1.226
1.651
2.220
2.673
2.370
1.713
1.049
0.573
0.257
0.041
-0.124
-0.235
-0.289
-0.297
-0.277
-0.251
-0.226
-0.231
-0.242
-0.230
-0.193
-0.086
0.179
0.829
2.301
5.036
9.826
22.533
103.300
875.852
11665.791
120729.453
200063.484
200058.750
200039.562
20540.127
1383.285
140.003
26.280
12.737
9.427
8.433
10.907
15.213
18.038
15.951
11.220
7.039
4.551
2.990
1.747
0.848
0.236
-0.111
-0.259
-0.294
-0.273
-0.245
-0.203
-0.144
-0.008
0.250
0.791
1.900
4.619
12.650
31.619
63.234
86.585
187.289
1557.331
29045.104
102076.805
110706.734
119161.953
108022.836
21223.572
1333.995
172.393
90.241
85.527
64.662
50.277
66.006
103.203
132.874
115.218
69.375
38.246
25.337
16.710
10.245
5.010
2.116
0.597
-0.039
-0.254
-0.288
-0.264
-0.006
0.338
0.977
2.072
4.033
7.851
19.137
60.512
221.330
524.300
674.930
527.068
1495.092
22082.656
102089.195
106726.586
108747.406
104567.141
17484.719
1277.116
446.245
751.332
919.201
579.821
327.849
429.171
831.866
1189.902
999.602
472.619
222.671
151.401
102.563
52.179
23.042
8.589
2.894
0.651
-0.088
-0.272
-0.278
0.759
2.152
5.206
9.810
16.730
28.553
64.064
247.431
1355.973
5342.939
7775.144
3306.402
1654.997
8417.338
96700.859
200161.812
200146.297
138754.797
13706.060
2312.540
3044.854
10536.429
15405.446
6213.315
2366.490
3563.013
8074.449
14406.214
9836.085
3138.215
1401.982
1206.550
767.855
303.909
98.198
31.496
9.250
2.401
0.345
-0.187
-0.279
3.273
9.217
22.956
48.505
77.063
101.560
173.034
707.796
5913.851
38998.734
67900.070
19473.176
5126.812
14557.039
106582.508
113047.453
112886.719
105846.938
71706.508
17835.248
23525.121
102079.781
100704.836
63147.516
21815.221
52929.137
81723.156
108101.273
98024.305
19039.982
10550.267
12821.630
6539.812
1796.658
440.572
113.451
28.765
6.853
1.309
0.003
-0.255
10.684
33.410
104.579
265.468
409.021
420.786
407.498
1089.625
9534.430
76042.742
100748.367
39863.355
27730.383
58487.828
116800.672
104140.953
102795.422
120118.383
200281.000
106721.016
135275.734
123864.969
103118.867
115216.242
110392.695
111964.547
200110.078
186934.578
106659.398
51402.758
81801.133
102177.578
51000.027
10325.634
2451.618
507.207
94.993
18.309
3.295
0.363
-0.199
27.962
106.236
420.612
1383.985
2563.279
2268.290
1098.664
969.261
4341.697
23233.988
40820.082
34166.828
102390.203
111615.562
200129.625
112892.992
106426.023
200220.594
170588.422
104219.102
115614.922
200259.094
109396.055
110644.445
105744.195
109200.344
186918.922
200410.703
114953.227
55968.879
105693.875
126409.117
200090.625
112487.773
24826.775
2862.968
330.601
46.675
6.910
0.930
-0.099
57.594
242.735
1209.050
5722.455
12480.213
9626.203
2932.680
914.726
1110.086
3182.489
6276.202
33524.887
100752.938
102723.633
128854.539
118458.797
109574.859
200368.047
111106.273
102553.891
103908.188
112082.914
31942.443
38668.996
101490.805
102652.047
114001.555
135459.359
35392.965
25574.793
119143.664
200386.469
178252.312
108800.766
100902.344
15015.533
962.397
90.489
11.811
1.536
0.004
83.912
348.977
1906.881
10451.690
26100.533
17959.496
4911.978
904.612
342.009
518.569
1889.834
13991.210
96925.062
101039.859
66170.180
15960.564
16032.348
106260.828
107905.820
119934.633
118246.023
106607.203
8401.405
8504.918
78490.234
100738.648
102082.805
35138.980
6485.452
7454.936
61310.180
126792.711
112790.836
102446.281
100386.070
31656.936
1484.576
120.777
14.367
1.895
0.056
87.660
297.125
1432.660
6788.177
14931.854
11402.861
3238.598
620.616
156.082
157.709
577.064
2966.771
10840.811
17159.027
9362.403
3198.745
2996.974
19337.879
170683.016
200112.781
200067.562
72335.797
6572.796
1771.781
5009.086
11699.226
9400.823
3674.865
1625.964
2900.790
26699.094
103454.867
101873.445
100590.391
100136.133
19680.236
1100.414
99.913
12.744
1.671
0.029
61.471
162.773
551.312
1882.613
3490.136
2743.008
1027.320
252.167
69.421
68.404
243.388
1024.597
3297.810
5767.762
4480.083
2300.843
3065.172
18900.318
104781.039
106956.648
104493.297
101297.625
11688.664
971.380
543.007
857.060
879.689
657.390
560.796
1212.035
6352.684
58431.199
100572.344
100196.055
51847.609
4451.144
438.631
54.853
7.801
1.025
-0.062
29.518
65.251
153.832
349.274
544.096
470.619
226.983
77.062
27.435
36.110
142.488
633.119
2123.467
3991.675
3345.790
3339.030
6469.756
20330.404
102304.914
100878.258
100406.727
100155.469
10471.965
750.215
140.149
120.283
147.587
158.716
192.832
403.482
1181.853
4156.330
9745.342
9617.649
3497.871
715.653
120.176
20.857
3.462
0.435
-0.152
11.263
21.149
37.602
64.730
85.859
74.591
43.944
18.796
9.718
18.401
74.214
285.608
854.486
1505.028
1702.366
3712.950
9339.727
13228.464
45646.598
100704.406
100153.797
31635.559
3220.124
364.991
56.590
28.983
33.186
40.724
59.020
110.901
218.601
415.644
639.383
600.905
300.257
101.345
26.363
6.319
1.154
0.019
-0.212
3.623
5.797
8.961
12.447
14.513
12.401
7.923
4.008
3.106
7.768
27.258
87.308
217.252
389.023
765.215
2319.391
5430.804
6031.337
5950.598
10053.389
8843.197
2982.973
622.844
108.088
21.694
8.313
7.654
9.992
15.334
26.723
42.880
60.447
70.719
62.092
37.103
16.512
5.496
1.474
0.153
-0.183
-0.238
0.822
1.388
1.897
2.321
2.530
2.037
1.243
0.599
0.634
2.425
8.737
24.632
55.261
107.700
257.942
713.565
1440.263
1528.667
1056.724
895.199
691.733
338.561
114.987
30.857
8.092
2.896
2.072
2.453
3.597
5.633
8.405
10.337
10.583
8.870
5.782
2.666
0.897
0.089
-0.191
-0.254
-0.235
0.041
0.124
0.207
0.218
0.176
0.039
-0.136
-0.264
-0.170
0.497
2.492
7.178
16.897
36.057
81.785
187.007
328.540
363.956
293.709
257.826
213.035
120.510
48.182
15.298
5.173
2.488
1.580
1.081
0.876
0.994
1.332
1.539
1.485
1.178
0.627
0.180
-0.117
-0.252
-0.280
-0.260
-0.218
-0.164
-0.175
-0.195
-0.234
-0.285
-0.349
-0.415
-0.451
-0.395
-0.062
1.086
4.015
10.114
20.489
36.874
64.614
103.445
155.825
289.375
521.518
579.597
296.873
89.211
24.177
7.833
4.222
2.756
1.601
0.631
0.103
-0.100
-0.143
-0.157
-0.199
-0.263
-0.315
-0.333
-0.318
-0.283
-0.243
-0.201
-0.190
-0.219
-0.259
-0.304
-0.353
-0.399
-0.441
-0.474
-0.434
-0.155
0.934
4.090
10.535
20.637
29.158
37.709
61.516
156.191
509.907
1347.788
1453.339
657.065
180.680
40.770
12.616
6.638
4.287
2.493
0.975
0.065
-0.311
-0.437
-0.457
-0.441
-0.415
-0.390
-0.353
-0.308
-0.262
-0.221
-0.182
-0.180
-0.210
-0.246
-0.287
-0.334
-0.380
-0.422
-0.454
-0.426
-0.183
0.813
3.745
9.625
18.354
23.513
25.266
42.721
140.533
570.435
1451.879
1711.514
768.505
197.768
47.285
15.591
8.037
4.929
2.788
1.027
0.110
-0.328
-0.463
-0.483
-0.452
-0.410
-0.372
-0.330
-0.283
-0.239
-0.199
-0.162
-0.165
-0.191
-0.229
-0.266
-0.311
-0.357
-0.402
-0.438
-0.427
-0.248
0.445
2.346
6.139
10.958
13.644
14.504
24.063
78.746
290.179
706.796
766.465
395.146
123.282
37.307
14.662
7.540
4.195
2.244
0.815
0.005
-0.337
-0.447
-0.457
-0.425
-0.385
-0.349
-0.305
-0.256
-0.213
-0.174
-0.143
-0.142
-0.170
-0.202
-0.243
-0.284
-0.333
-0.374
-0.417
-0.430
-0.337
0.034
0.987
2.713
4.654
5.842
6.346
10.643
30.466
90.247
176.988
193.100
119.800
53.180
23.009
10.867
5.476
2.856
1.258
0.360
-0.150
-0.366
-0.434
-0.432
-0.395
-0.358
-0.319
-0.273
-0.228
-0.189
-0.154
-0.126
-0.122
-0.148
-0.179
-0.214
-0.257
-0.303
-0.348
-0.392
-0.426
-0.407
-0.279
0.069
0.670
1.382
1.872
2.226
3.866
9.348
21.019
36.518
41.142
31.726
20.143
11.989
6.396
3.153
1.368
0.463
-0.040
-0.288
-0.401
-0.420
-0.402
-0.365
-0.328
-0.289
-0.245
-0.204
-0.166
-0.137
-0.113
-0.106
-0.129
-0.159
-0.194
-0.235
-0.282
-0.328
-0.369
-0.409
-0.434
-0.410
-0.317
-0.116
0.145
0.473
0.889
1.711
3.237
5.773
8.340
9.739
9.279
7.593
5.078
2.896
1.345
0.409
-0.042
-0.274
-0.380
-0.413
-0.404
-0.374
-0.340
-0.302
-0.263
-0.221
-0.183
-0.148
-0.122
-0.099
-0.094
-0.117
-0.144
-0.178
-0.216
-0.264
-0.311
-0.353
-0.392
-0.424
-0.427
-0.379
-0.251
-0.029
0.333
0.854
1.594
2.367
2.856
3.106
3.242
3.102
2.628
1.856
0.998
0.298
-0.100
-0.308
-0.392
-0.414
-0.408
-0.384
-0.350
-0.315
-0.275
-0.237
-0.199
-0.163
-0.133
-0.108
-0.088
-0.082
-0.104
-0.133
-0.163
-0.203
-0.247
-0.293
-0.340
-0.370
-0.372
-0.317
-0.175
0.098
0.490
0.973
1.529
2.183
2.656
2.598
2.085
1.564
1.161
0.827
0.460
0.094
-0.171
-0.336
-0.407
-0.422
-0.410
-0.390
-0.364
-0.330
-0.294
-0.254
-0.218
-0.181
-0.152
-0.120
-0.100
-0.080
-0.074
-0.095
-0.122
-0.153
-0.190
-0.230
-0.273
-0.317
-0.327
-0.248
-0.005
0.565
1.487
2.582
3.291
3.609
3.562
3.335
2.761
1.871
1.025
0.478
0.129
-0.102
-0.263
-0.364
-0.417
-0.429
-0.412
-0.390
-0.370
-0.343
-0.309
-0.273
-0.235
-0.198
-0.166
-0.138
-0.111
-0.091
-0.073
-0.066
-0.091
-0.116
-0.147
-0.182
-0.221
-0.261
-0.287
-0.246
0.002
0.753
2.518
5.864
9.737
11.267
9.958
7.207
4.978
3.292
1.882
0.871
0.211
-0.138
-0.310
-0.396
-0.428
-0.431
-0.418
-0.393
-0.371
-0.351
-0.320
-0.284
-0.249
-0.212
-0.179
-0.154
-0.129
-0.104
-0.083
-0.066
-0.063
-0.086
-0.113
-0.144
-0.176
-0.211
-0.242
-0.246
-0.108
0.474
2.298
7.310
16.612
29.149
34.936
28.781
17.158
8.785
4.585
2.235
0.846
0.132
-0.234
-0.384
-0.433
-0.434
-0.420
-0.399
-0.377
-0.354
-0.325
-0.291
-0.257
-0.226
-0.196
-0.166
-0.143
-0.121
-0.097
-0.079
-0.064
-0.059
-0.082
-0.109
-0.141
-0.173
-0.205
-0.229
-0.200
0.047
1.120
4.621
15.089
38.882
69.737
88.912
66.923
35.134
15.068
6.320
2.624
0.951
0.113
-0.249
-0.380
-0.416
-0.415
-0.397
-0.377
-0.353
-0.325
-0.296
-0.263
-0.234
-0.208
-0.181
-0.156
-0.136
-0.117
-0.093
-0.077
-0.058
-0.057
-0.077
-0.108
-0.138
-0.172
-0.199
-0.215
-0.154
0.226
1.668
7.081
23.000
63.426
122.303
147.562
109.416
55.513
21.360
8.138
3.096
0.997
0.127
-0.238
-0.355
-0.391
-0.389
-0.371
-0.350
-0.322
-0.297
-0.268
-0.239
-0.216
-0.192
-0.171
-0.150
-0.130
-0.109
-0.086
-0.070
-0.053
-0.055
-0.076
-0.101
-0.136
-0.162
-0.185
-0.200
-0.119
0.333
2.115
8.152
25.752
69.182
131.390
158.026
118.275
61.661
25.407
10.264
3.977
1.316
0.202
-0.208
-0.331
-0.360
-0.355
-0.343
-0.318
-0.288
-0.262
-0.238
-0.214
-0.194
-0.173
-0.155
-0.137
-0.121
-0.103
-0.086
-0.069
-0.051
-0.054
-0.074
-0.101
-0.134
-0.157
-0.178
-0.186
-0.079
0.443
2.333
8.529
26.347
64.484
113.178
135.479
113.064
72.124
43.064
22.769
9.579
3.229
0.713
-0.077
-0.289
-0.332
-0.324
-0.309
-0.285
-0.259
-0.234
-0.210
-0.191
-0.172
-0.157
-0.144
-0.129
-0.117
-0.101
-0.082
-0.066
-0.052
-0.052
-0.073
-0.101
-0.129
-0.149
-0.169
-0.167
-0.026
0.606
2.836
10.013
29.664
74.833
136.914
167.679
165.825
174.709
169.708
99.690
37.223
10.381
2.348
0.252
-0.200
-0.288
-0.289
-0.278
-0.259
-0.235
-0.210
-0.187
-0.172
-0.157
-0.145
-0.134
-0.120
-0.109
-0.095
-0.081
-0.064
-0.050
-0.048
-0.070
-0.098
-0.124
-0.143
-0.157
-0.141
0.058
0.849
3.543
11.956
38.115
98.683
187.739
276.764
408.947
763.928
907.924
483.344
141.765
31.560
5.880
0.856
-0.071
-0.240
-0.257
-0.247
-0.231
-0.208
-0.185
-0.169
-0.154
-0.144
-0.133
-0.125
-0.112
-0.099
-0.087
-0.077
-0.062
-0.049
-0.045
-0.064
-0.089
-0.115
-0.134
-0.147
-0.106
0.152
1.106
4.091
12.833
38.414
98.138
194.481
362.492
957.131
2900.795
3721.120
1707.291
382.421
63.060
10.532
1.575
0.067
-0.199
-0.229
-0.219
-0.204
-0.184
-0.167
-0.154
-0.141
-0.131
-0.123
-0.114
-0.102
-0.092
-0.080
-0.070
-0.060
-0.046
-0.076
-0.087
-0.102
-0.118
-0.136
-0.156
-0.181
-0.196
-0.206
-0.204
-0.126
0.232
1.571
5.999
16.171
31.492
40.379
29.531
14.270
4.692
1.183
0.124
-0.156
-0.212
-0.217
-0.215
-0.209
-0.203
-0.199
-0.201
-0.201
-0.202
-0.201
-0.197
-0.190
-0.181
-0.169
-0.158
-0.142
-0.126
-0.109
-0.102
-0.118
-0.137
-0.158
-0.183
-0.209
-0.231
-0.242
-0.251
-0.211
0.073
1.432
7.750
36.133
141.370
382.748
516.279
329.884
114.787
27.856
5.922
0.944
-0.045
-0.240
-0.265
-0.266
-0.265
-0.260
-0.255
-0.254
-0.252
-0.250
-0.248
-0.243
-0.235
-0.223
-0.209
-0.193
-0.175
-0.156
-0.136
-0.135
-0.158
-0.180
-0.204
-0.229
-0.253
-0.270
-0.281
-0.274
-0.143
0.631
4.935
31.012
217.326
1448.957
7034.105
12518.697
5836.073
1131.393
151.547
22.030
3.151
0.255
-0.232
-0.307
-0.313
-0.311
-0.305
-0.301
-0.299
-0.299
-0.294
-0.287
-0.280
-0.274
-0.263
-0.246
-0.228
-0.208
-0.185
-0.161
-0.173
-0.197
-0.221
-0.244
-0.266
-0.290
-0.305
-0.308
-0.262
0.045
1.739
12.124
94.785
1062.256
16918.850
100073.234
100073.188
100045.688
10307.030
706.891
64.687
7.392
0.784
-0.181
-0.320
-0.310
-0.286
-0.268
-0.268
-0.280
-0.299
-0.312
-0.315
-0.314
-0.308
-0.298
-0.281
-0.261
-0.241
-0.218
-0.189
-0.207
-0.230
-0.252
-0.272
-0.290
-0.299
-0.281
-0.216
-0.049
0.582
3.691
23.418
203.600
3220.708
100333.445
100617.164
100617.016
100311.688
60586.176
1878.291
120.585
12.556
1.524
0.015
-0.119
-0.001
0.168
0.282
0.238
0.114
-0.030
-0.135
-0.197
-0.239
-0.267
-0.289
-0.297
-0.287
-0.270
-0.246
-0.218
-0.230
-0.251
-0.261
-0.257
-0.227
-0.126
0.083
0.485
1.266
2.758
7.688
37.793
299.123
3678.737
102530.859
106204.328
105702.555
102340.109
68202.023
1945.255
131.694
15.049
2.619
0.955
1.081
1.914
3.019
3.849
3.527
2.619
1.637
1.045
0.690
0.395
0.146
-0.073
-0.216
-0.280
-0.287
-0.267
-0.241
-0.236
-0.230
-0.179
-0.058
0.225
0.804
2.010
4.492
9.577
16.395
25.307
65.583
402.336
3573.251
39287.410
157355.219
157360.516
113646.539
15676.072
1066.289
106.624
17.930
7.128
5.632
7.444
13.244
22.692
28.978
26.278
17.650
10.756
7.348
5.416
3.886
2.306
1.034
0.239
-0.142
-0.269
-0.281
-0.259
-0.160
-0.031
0.261
0.908
2.241
4.869
10.658
26.822
72.952
146.036
186.978
178.670
562.655
5160.822
49031.711
110628.859
119057.133
47156.488
5321.496
607.701
100.066
40.377
33.394
30.926
39.775
83.424
174.783
264.706
220.330
128.578
66.510
44.623
31.859
21.513
12.394
5.773
1.995
0.376
-0.150
-0.274
-0.273
0.243
0.898
2.269
5.026
10.442
21.923
50.157
156.432
675.990
2035.054
2870.214
1426.143
884.401
4586.216
40243.023
105366.203
106918.711
35268.762
4209.543
613.363
199.610
200.126
223.810
173.537
212.683
626.680
1929.868
3529.039
2790.020
1136.509
470.895
335.007
226.354
119.999
57.735
23.061
7.426
1.810
0.175
-0.226
-0.283
1.880
4.764
11.190
23.942
45.774
90.396
211.722
870.485
7156.814
48501.848
85194.992
23204.562
3529.217
4241.759
27139.248
128920.117
126219.086
64864.660
8409.361
1477.178
880.819
1319.422
1544.406
982.677
1096.696
4791.385
29279.551
87037.594
57630.988
12354.089
4125.542
3998.520
2303.701
769.742
239.841
75.310
20.923
5.031
0.858
-0.111
-0.281
7.836
21.316
58.574
137.692
241.875
393.878
819.280
3241.606
54684.020
100293.852
100456.656
102085.164
21773.480
20430.703
107037.297
104155.320
103029.289
102417.977
51616.297
10643.660
6884.726
7356.382
8148.561
4298.825
5332.461
35536.246
105277.188
102009.609
101565.422
110506.555
63587.434
97035.648
35227.797
5694.835
934.009
199.677
46.078
10.233
1.922
0.102
-0.262
28.886
95.612
354.276
1056.852
1993.541
2111.706
2682.779
6288.477
101915.047
100823.312
102147.883
121685.023
123722.602
114655.906
200273.234
112877.531
102554.258
111675.727
196528.828
104138.531
102677.766
25051.721
18653.336
9735.827
23675.523
135548.875
142468.172
109930.578
106206.695
196629.719
112709.617
101520.852
101810.992
36580.660
2927.014
481.949
93.929
19.063
3.528
0.399
-0.218
94.576
361.490
2071.278
10489.679
26272.996
20551.154
7923.033
7057.939
38073.434
101338.562
106403.195
200118.969
109939.945
108654.969
200167.703
178442.406
107018.555
170714.344
151982.594
102950.938
101836.344
102429.938
13607.570
10116.486
60346.703
146967.438
200090.609
126674.844
112112.391
200467.562
109984.828
106853.852
119879.852
114532.508
9628.594
1340.496
211.148
34.539
5.877
0.793
-0.155
256.057
1074.965
8968.632
86869.750
100197.133
100680.703
33650.379
6390.193
6027.710
19912.461
40348.188
110483.312
102029.516
102918.992
122115.883
200602.844
109836.930
171064.766
109260.070
103390.078
102853.508
102325.828
9137.858
6235.257
43556.645
109617.586
196494.922
120175.227
108849.016
129436.469
107043.547
147163.125
200112.797
151886.500
45192.695
4325.571
440.983
57.371
8.458
1.181
-0.091
482.438
1885.943
16874.617
100273.031
100156.188
100296.281
71106.719
5467.488
1462.646
1661.747
5885.919
88108.156
102991.586
105650.133
105699.133
49740.934
13572.700
64026.340
118989.375
170617.625
163616.172
85508.836
6244.249
2434.581
9065.841
24946.365
23238.748
16489.951
10821.175
23081.424
109304.945
200156.906
186790.531
109576.086
100968.070
7465.728
634.637
68.308
9.718
1.297
-0.061
565.740
1764.512
11125.821
100340.102
100131.203
100104.422
38580.852
3434.511
538.220
380.250
1621.246
12565.505
73703.328
142517.547
67509.633
13145.961
5335.436
27133.111
152607.297
200242.656
157390.281
108791.938
12514.846
1334.910
1427.844
2536.557
2473.281
1617.528
1234.184
2767.424
12584.127
80032.672
104883.938
101207.289
63705.898
5279.201
474.790
59.168
8.421
1.090
-0.086
383.929
930.104
3233.955
16576.299
42483.707
31633.957
6785.843
1064.354
191.983
170.635
878.727
7092.579
49608.008
103935.758
89875.812
21044.086
19021.262
73291.602
107603.914
105397.031
103119.055
100980.391
35048.984
1586.444
306.854
312.576
305.988
242.793
245.875
548.272
2255.271
12039.938
38815.273
38574.008
10462.888
1602.235
212.800
32.922
5.088
0.657
-0.153
162.977
322.827
632.637
1695.103
2999.646
2350.749
889.197
221.114
66.741
96.805
614.629
4934.351
35078.949
100633.562
66899.680
40321.480
103437.719
147121.344
128946.047
103525.977
100598.180
100160.531
28738.340
1392.691
144.667
58.854
54.909
54.252
67.477
145.213
430.155
1368.868
3028.524
2767.366
1190.762
314.916
65.816
12.742
2.316
0.188
-0.216
48.904
83.083
126.518
207.526
269.535
229.521
121.683
43.845
21.571
49.404
281.320
1737.908
8095.129
18443.076
17722.232
60906.445
101427.000
111511.547
157381.906
105287.938
100501.602
100077.023
8029.378
622.989
71.851
18.662
13.021
14.053
20.069
38.449
87.023
177.116
289.958
264.447
156.353
55.562
16.814
4.045
0.682
-0.093
-0.257
12.411
19.602
25.414
32.317
34.997
30.586
18.236
8.765
6.589
19.071
90.194
365.596
1229.583
2365.982
4820.499
29381.826
100458.031
101613.008
37522.391
31951.561
26456.039
7411.347
1192.025
177.618
28.530
7.271
4.131
4.149
5.768
9.871
17.665
28.565
37.075
34.962
21.727
10.446
3.639
0.886
-0.010
-0.248
-0.275
2.800
4.139
5.166
5.636
5.649
4.451
2.849
1.525
1.766
6.013
23.453
76.079
185.978
394.088
1184.620
5448.520
15209.118
15405.550
6113.184
2396.254
1451.503
664.095
192.586
48.462
13.284
5.807
3.743
2.678
2.106
2.435
3.545
5.080
5.684
5.143
3.458
1.632
0.494
-0.077
-0.263
-0.297
-0.268
0.451
0.680
0.796
0.793
0.656
0.406
0.108
-0.090
0.184
1.862
7.084
21.229
53.115
119.245
306.476
860.397
1767.133
1978.887
1413.700
1222.885
1014.294
497.847
150.471
40.933
16.396
11.304
8.994
5.283
2.620
1.084
0.609
0.590
0.600
0.484
0.233
-0.049
-0.244
-0.323
-0.324
-0.295
-0.248
-0.097
-0.084
-0.107
-0.160
-0.231
-0.313
-0.405
-0.425
-0.207
0.929
5.009
18.583
55.326
121.973
196.627
327.868
586.566
971.836
2311.359
6602.471
7797.444
2876.848
538.695
93.436
33.797
25.063
19.465
11.335
5.126
1.564
0.216
-0.216
-0.334
-0.364
-0.379
-0.393
-0.391
-0.366
-0.322
-0.273
-0.227
-0.201
-0.235
-0.276
-0.325
-0.381
-0.429
-0.477
-0.476
-0.246
0.960
5.972
25.439
85.328
184.863
251.730
244.562
354.209
1047.239
7241.134
35057.926
43445.500
11383.977
1373.792
184.076
59.119
41.787
31.274
17.928
7.675
2.423
0.362
-0.299
-0.476
-0.500
-0.468
-0.432
-0.396
-0.351
-0.299
-0.251
-0.206
-0.205
-0.237
-0.279
-0.326
-0.376
-0.421
-0.463
-0.463
-0.244
0.906
5.775
24.781
83.331
178.048
230.055
181.858
214.521
924.013
7801.185
43444.836
54142.336
13888.120
1535.395
244.109
79.221
50.205
34.813
19.469
8.313
2.682
0.462
-0.263
-0.464
-0.489
-0.454
-0.415
-0.373
-0.326
-0.273
-0.226
-0.182
-0.188
-0.219
-0.259
-0.304
-0.352
-0.398
-0.444
-0.456
-0.301
0.544
4.023
16.162
49.379
95.725
121.129
92.382
105.570
445.962
2869.848
11372.469
13869.088
4545.331
839.921
208.894
83.288
43.917
27.282
15.451
6.554
2.093
0.318
-0.271
-0.446
-0.463
-0.430
-0.389
-0.346
-0.296
-0.245
-0.199
-0.162
-0.166
-0.199
-0.237
-0.282
-0.329
-0.373
-0.418
-0.449
-0.369
0.083
1.803
6.685
18.484
34.425
40.548
34.108
40.124
126.756
528.039
1351.874
1620.282
802.045
302.725
138.308
64.366
30.453
16.728
8.724
3.600
1.190
0.075
-0.319
-0.434
-0.437
-0.401
-0.359
-0.317
-0.264
-0.217
-0.176
-0.144
-0.142
-0.173
-0.213
-0.253
-0.302
-0.349
-0.393
-0.434
-0.421
-0.231
0.386
2.028
5.187
9.066
11.051
11.044
14.248
31.956
85.991
167.492
197.334
154.677
109.878
70.255
35.402
16.903
8.087
3.776
1.539
0.358
-0.167
-0.371
-0.420
-0.411
-0.372
-0.331
-0.287
-0.239
-0.194
-0.159
-0.129
-0.123
-0.152
-0.187
-0.229
-0.276
-0.328
-0.373
-0.415
-0.439
-0.394
-0.184
0.328
1.296
2.449
3.834
5.699
9.069
14.306
22.176
31.631
39.177
42.832
38.758
27.978
15.371
7.311
3.226
1.332
0.370
-0.116
-0.329
-0.406
-0.412
-0.385
-0.348
-0.308
-0.263
-0.219
-0.176
-0.144
-0.116
-0.111
-0.138
-0.170
-0.210
-0.257
-0.307
-0.356
-0.401
-0.436
-0.429
-0.332
-0.066
0.479
1.431
3.217
6.644
11.394
16.112
16.661
15.467
15.331
15.310
14.044
10.114
5.722
2.640
0.971
0.181
-0.183
-0.344
-0.404
-0.418
-0.400
-0.364
-0.328
-0.285
-0.242
-0.200
-0.161
-0.127
-0.104
-0.097
-0.126
-0.158
-0.195
-0.243
-0.291
-0.340
-0.386
-0.399
-0.346
-0.136
0.368
1.330
2.877
5.180
9.160
14.916
19.759
18.291
13.682
9.574
7.391
5.584
3.697
1.912
0.731
0.051
-0.274
-0.396
-0.429
-0.425
-0.410
-0.378
-0.342
-0.306
-0.264
-0.222
-0.184
-0.146
-0.119
-0.096
-0.090
-0.115
-0.146
-0.184
-0.229
-0.277
-0.328
-0.358
-0.310
-0.064
0.696
2.524
5.789
10.183
14.001
16.416
18.641
20.784
17.848
12.684
7.272
4.175
2.474
1.280
0.492
-0.024
-0.297
-0.420
-0.448
-0.431
-0.413
-0.389
-0.357
-0.322
-0.284
-0.242
-0.204
-0.170
-0.137
-0.112
-0.088
-0.082
-0.109
-0.138
-0.175
-0.217
-0.263
-0.305
-0.300
-0.128
0.623
3.133
10.060
24.584
44.104
54.487
48.076
33.834
24.972
18.204
11.775
5.897
2.707
1.106
0.321
-0.096
-0.322
-0.419
-0.450
-0.436
-0.413
-0.393
-0.370
-0.335
-0.298
-0.259
-0.222
-0.189
-0.159
-0.127
-0.102
-0.082
-0.078
-0.102
-0.135
-0.171
-0.208
-0.252
-0.278
-0.224
0.188
2.023
8.574
30.613
93.414
186.028
242.797
181.359
91.694
42.736
23.314
12.708
5.863
2.166
0.552
-0.081
-0.335
-0.427
-0.447
-0.440
-0.418
-0.397
-0.374
-0.347
-0.309
-0.274
-0.237
-0.205
-0.175
-0.149
-0.121
-0.099
-0.080
-0.075
-0.098
-0.131
-0.169
-0.204
-0.241
-0.250
-0.115
0.635
4.116
18.744
78.288
274.169
664.280
824.386
584.966
226.535
78.413
32.508
14.469
6.039
2.005
0.365
-0.212
-0.405
-0.449
-0.444
-0.424
-0.404
-0.380
-0.351
-0.320
-0.284
-0.253
-0.220
-0.191
-0.167
-0.144
-0.119
-0.098
-0.076
-0.073
-0.098
-0.130
-0.165
-0.201
-0.231
-0.224
-0.019
1.081
6.035
28.641
130.029
507.527
1379.651
1867.264
1195.866
426.634
113.717
37.896
14.509
5.576
1.728
0.235
-0.259
-0.400
-0.433
-0.424
-0.404
-0.379
-0.352
-0.318
-0.285
-0.256
-0.231
-0.205
-0.180
-0.159
-0.137
-0.114
-0.090
-0.072
-0.069
-0.095
-0.128
-0.162
-0.188
-0.214
-0.199
0.057
1.360
7.059
31.912
140.063
532.716
1423.021
1920.168
1233.074
446.094
126.983
39.146
14.491
5.157
1.522
0.142
-0.271
-0.385
-0.406
-0.394
-0.373
-0.342
-0.310
-0.278
-0.248
-0.224
-0.201
-0.181
-0.159
-0.145
-0.129
-0.109
-0.091
-0.070
-0.068
-0.094
-0.126
-0.160
-0.181
-0.203
-0.168
0.145
1.633
7.698
32.422
126.611
419.238
968.715
1269.097
848.462
373.069
163.473
73.847
28.116
8.761
2.238
0.276
-0.239
-0.360
-0.376
-0.361
-0.341
-0.308
-0.278
-0.248
-0.221
-0.200
-0.181
-0.165
-0.148
-0.135
-0.121
-0.107
-0.090
-0.068
-0.067
-0.092
-0.124
-0.153
-0.171
-0.187
-0.119
0.329
2.179
9.679
38.614
150.508
512.102
1170.792
1497.734
1141.167
970.880
909.567
465.067
136.739
29.158
5.886
0.907
-0.129
-0.317
-0.340
-0.327
-0.306
-0.275
-0.245
-0.218
-0.197
-0.175
-0.161
-0.147
-0.135
-0.126
-0.114
-0.101
-0.085
-0.068
-0.062
-0.089
-0.119
-0.144
-0.163
-0.166
-0.040
0.620
3.276
13.206
53.456
222.021
808.610
2257.369
3079.049
3371.775
8177.547
11447.760
4452.970
762.362
107.800
15.200
2.255
0.080
-0.255
-0.303
-0.293
-0.273
-0.242
-0.216
-0.191
-0.169
-0.146
-0.133
-0.127
-0.121
-0.115
-0.107
-0.093
-0.080
-0.065
-0.056
-0.084
-0.112
-0.134
-0.151
-0.140
0.049
1.004
4.699
18.184
65.175
236.899
868.724
2278.321
3640.523
10826.804
76302.586
100101.656
31429.314
3105.530
265.035
29.424
3.852
0.346
-0.193
-0.268
-0.261
-0.240
-0.215
-0.190
-0.163
-0.138
-0.116
-0.107
-0.105
-0.107
-0.107
-0.098
-0.084
-0.074
-0.063
-0.085
-0.098
-0.111
-0.129
-0.147
-0.165
-0.189
-0.205
-0.212
-0.214
-0.162
0.108
1.056
3.961
10.625
20.435
24.512
18.087
9.406
3.295
0.796
0.046
-0.168
-0.211
-0.216
-0.216
-0.213
-0.210
-0.210
-0.213
-0.215
-0.215
-0.212
-0.208
-0.200
-0.192
-0.179
-0.168
-0.155
-0.142
-0.125
-0.115
-0.132
-0.152
-0.171
-0.194
-0.218
-0.239
-0.249
-0.257
-0.234
-0.028
0.931
5.068
21.945
77.049
185.843
246.600
161.463
63.101
17.050
3.907
0.605
-0.110
-0.247
-0.267
-0.270
-0.270
-0.267
-0.267
-0.266
-0.263
-0.259
-0.256
-0.254
-0.248
-0.234
-0.219
-0.202
-0.185
-0.168
-0.148
-0.151
-0.174
-0.195
-0.218
-0.240
-0.261
-0.278
-0.288
-0.291
-0.203
0.332
3.153
19.891
116.032
603.109
2197.595
3705.961
1853.947
478.741
82.339
13.518
2.150
0.110
-0.255
-0.312
-0.318
-0.316
-0.312
-0.311
-0.308
-0.305
-0.302
-0.297
-0.292
-0.282
-0.269
-0.251
-0.235
-0.217
-0.197
-0.175
-0.192
-0.214
-0.235
-0.257
-0.277
-0.298
-0.312
-0.315
-0.286
-0.074
1.046
7.628
55.149
485.785
4447.359
34972.012
75884.812
25456.961
3108.956
331.708
36.237
5.068
0.487
-0.233
-0.327
-0.312
-0.288
-0.272
-0.270
-0.285
-0.302
-0.316
-0.316
-0.308
-0.295
-0.285
-0.273
-0.254
-0.236
-0.215
-0.195
-0.223
-0.243
-0.263
-0.277
-0.284
-0.274
-0.239
-0.165
-0.027
0.386
2.315
14.059
104.914
1164.217
18758.512
100135.023
100135.047
100082.734
11371.592
710.537
65.582
8.010
0.896
-0.117
-0.162
-0.011
0.183
0.318
0.276
0.160
0.022
-0.069
-0.114
-0.135
-0.169
-0.209
-0.239
-0.243
-0.231
-0.214
-0.197
-0.240
-0.256
-0.255
-0.217
-0.125
0.069
0.377
0.853
1.657
2.835
5.757
20.674
135.832
1359.554
21090.393
100765.227
100713.086
100358.438
12628.549
787.012
74.251
9.166
1.451
0.475
0.891
1.950
3.326
4.138
4.055
2.953
1.988
1.472
1.245
1.013
0.711
0.294
-0.007
-0.152
-0.189
-0.189
-0.186
-0.236
-0.206
-0.100
0.161
0.739
1.854
3.651
6.743
12.480
20.509
25.769
39.066
143.540
905.253
7211.390
51649.871
102984.531
36235.551
4023.062
423.793
55.668
10.016
3.365
3.163
6.067
13.658
24.004
33.393
30.632
20.741
13.114
9.994
9.069
8.062
5.501
2.991
1.073
0.215
-0.088
-0.155
-0.172
-0.103
0.122
0.663
1.886
4.623
10.407
20.315
43.036
101.319
208.880
257.063
183.246
206.539
801.000
3589.025
10016.926
11786.360
5260.174
1197.380
223.085
46.518
16.541
12.010
14.791
32.611
88.260
215.280
316.836
282.187
154.192
81.635
60.703
58.612
50.629
33.798
16.236
5.544
1.484
0.206
-0.111
-0.173
0.595
1.618
4.034
9.434
22.398
53.634
115.432
282.050
1046.686
3437.014
4886.259
2258.925
685.400
913.277
3118.523
7563.151
7582.612
3567.541
928.504
224.444
76.839
52.938
49.538
62.278
165.029
691.236
2552.890
4847.975
3821.323
1509.151
602.716
478.469
423.658
348.608
217.574
80.457
22.656
5.216
0.887
-0.023
-0.194
3.522
8.144
19.355
44.946
109.137
302.200
733.677
1934.602
14436.329
100278.547
100153.812
54408.961
5224.601
2160.868
6354.947
21896.938
30654.773
12370.672
2571.215
617.077
280.023
216.823
195.914
224.726
791.592
6353.360
51932.332
100125.359
100320.938
19298.768
6003.810
6197.491
4204.217
2397.845
1210.724
340.121
70.336
13.542
2.235
0.155
-0.219
16.112
40.942
106.975
278.310
619.006
1704.623
5209.513
12121.972
104854.312
101449.297
100731.516
102820.094
38943.664
19891.758
35133.777
102294.836
100836.523
97141.633
11002.311
2942.892
1724.002
858.943
603.224
611.371
2859.128
47629.348
100691.742
100509.961
101813.312
116383.367
109681.062
101366.750
73872.609
14466.997
4556.141
934.847
151.127
24.529
3.937
0.408
-0.218
72.885
203.081
786.132
2864.756
5969.418
9711.281
33384.328
70206.055
128789.078
105495.984
103249.633
134964.797
154458.516
105379.555
157488.828
119816.094
101964.734
102944.078
30419.631
25056.891
13967.537
3735.303
1230.700
1138.250
6032.383
102995.398
102584.242
101449.648
108260.984
200091.641
121808.141
102095.758
104828.562
79190.602
7989.692
1347.499
206.994
31.930
5.299
0.619
-0.199
334.772
1027.914
6096.226
47155.242
101083.258
109576.125
88483.953
105116.734
155760.781
110110.992
110582.898
200212.562
119058.289
103587.055
128930.117
200227.969
105975.906
110793.188
97290.805
101166.328
96821.938
14086.411
1979.111
1359.763
6272.943
92952.586
105315.914
102484.289
116733.859
200145.859
113982.008
102230.734
104090.492
105403.500
8598.072
1131.488
190.626
32.164
5.817
0.757
-0.180
1444.738
4530.465
40586.156
100919.609
100975.203
106255.797
138494.828
87488.109
45447.684
50328.348
90337.938
121155.938
103703.969
103075.328
106893.492
124521.516
42753.898
32290.830
103696.266
102729.180
102280.523
22680.029
2393.058
1068.201
3506.360
19756.172
104155.430
102101.648
110777.305
151999.969
104585.562
103968.969
110028.281
109401.875
7744.548
1099.091
180.670
32.446
5.852
0.794
-0.167
4679.364
13893.366
104419.898
102579.367
100812.984
101807.516
106783.891
27827.562
8161.365
3725.182
8751.973
103755.141
115208.164
138656.500
126885.281
85985.375
8220.694
13170.968
80472.789
157497.875
122231.078
24085.895
3142.864
717.509
1267.722
3326.808
8867.460
18813.365
15379.339
42106.078
101825.195
106887.062
119751.086
36091.922
7545.686
1188.936
192.628
31.936
5.535
0.728
-0.178
6934.240
20248.762
60464.117
103788.867
100792.977
100417.852
100841.773
11617.807
1566.853
773.460
2948.851
31629.281
196457.406
200140.859
170966.641
62869.711
10747.706
22297.035
110130.586
115406.117
108838.594
102367.555
10834.173
929.007
361.979
559.904
855.728
1072.335
1302.213
3216.813
11408.323
19391.271
19823.611
14057.719
4377.252
870.772
145.790
24.439
4.362
0.508
-0.213
4176.627
9501.791
15364.942
89061.812
100486.695
100137.352
28817.299
2679.461
422.429
341.581
2802.321
52994.141
103822.141
105606.211
106203.109
129704.883
109635.805
147709.641
127021.469
104489.828
101306.250
100405.992
31705.381
1415.505
173.865
109.547
124.791
139.132
181.629
380.783
1001.952
2148.834
3719.897
3400.353
1424.595
347.662
72.793
14.263
2.629
0.211
-0.251
1125.597
2345.576
2869.171
5148.824
9737.881
7400.856
2361.008
462.199
118.866
208.669
2050.096
34963.152
100350.586
101283.969
115157.508
200261.531
108119.852
138928.734
200176.156
115062.227
101063.914
100144.992
26104.637
1283.174
119.014
31.288
24.850
26.044
37.097
73.854
168.475
366.520
592.234
529.799
284.726
97.319
25.688
6.193
1.077
-0.061
-0.286
218.837
392.019
437.666
495.324
590.884
483.180
230.764
75.230
35.724
101.932
829.550
8043.863
78235.406
101407.805
128744.953
121724.703
102870.797
109898.977
200145.375
126144.750
101405.117
100136.039
6769.206
580.386
65.239
13.349
6.839
6.629
9.425
17.367
35.680
64.656
93.213
89.231
54.531
23.115
7.696
1.985
0.200
-0.234
-0.309
40.645
61.511
69.877
69.038
64.729
50.493
29.118
13.914
10.938
38.530
213.881
1195.059
4924.145
11385.632
22332.662
102410.836
101122.945
102158.180
108576.367
38855.086
22611.150
6873.871
1118.544
170.244
30.699
9.268
5.121
3.633
3.279
4.627
8.170
12.777
15.986
15.127
10.039
5.103
1.783
0.308
-0.194
-0.321
-0.312
7.528
11.047
11.769
11.122
9.497
7.024
4.417
2.489
3.139
11.098
46.852
169.076
479.652
1085.752
3939.565
29629.904
102301.047
103717.688
31543.420
5341.291
1878.818
767.562
220.438
60.454
24.829
18.520
14.602
9.242
4.373
2.262
1.969
2.477
2.855
2.612
1.710
0.755
0.081
-0.243
-0.344
-0.342
-0.301
1.318
1.772
1.921
1.696
1.335
0.808
0.350
0.107
0.706
3.984
16.590
57.469
171.678
433.032
1075.372
3729.161
10593.830
14252.727
8527.584
5744.925
4896.013
1838.350
411.583
97.289
61.158
62.361
52.340
28.984
11.864
4.093
1.157
0.406
0.218
0.101
-0.083
-0.238
-0.355
-0.389
-0.375
-0.331
-0.279
0.041
0.088
0.065
-0.022
-0.140
-0.279
-0.391
-0.362
0.253
3.462
18.335
94.270
402.174
1203.649
1779.713
2284.514
5493.079
10363.439
19263.242
97136.625
100334.828
23048.023
2289.351
304.500
162.729
175.776
146.857
73.988
27.537
8.252
1.983
0.211
-0.261
-0.402
-0.443
-0.451
-0.443
-0.409
-0.362
-0.308
-0.254
-0.200
-0.227
-0.274
-0.336
-0.398
-0.459
-0.502
-0.409
0.294
4.242
26.909
164.157
896.664
3138.419
4209.422
2561.431
2696.015
7016.314
97610.633
100711.219
100265.852
100264.391
8812.920
775.932
343.244
346.423
281.601
137.062
46.589
13.087
3.118
0.434
-0.264
-0.460
-0.492
-0.471
-0.435
-0.387
-0.335
-0.284
-0.230
-0.225
-0.264
-0.312
-0.364
-0.411
-0.460
-0.493
-0.386
0.317
4.253
26.834
163.520
893.285
3119.786
4111.153
2066.189
1148.713
5167.933
100501.125
100279.633
100334.133
100732.422
10319.242
1269.625
505.991
429.774
308.187
147.827
50.161
14.300
3.558
0.608
-0.197
-0.437
-0.475
-0.451
-0.410
-0.364
-0.310
-0.257
-0.206
-0.209
-0.249
-0.294
-0.341
-0.388
-0.439
-0.476
-0.399
0.177
3.105
17.946
89.833
386.217
1138.044
1464.042
821.575
440.745
1861.922
25563.912
100169.281
100488.305
49704.207
5263.037
1509.146
578.895
313.117
208.126
98.968
36.648
10.933
2.974
0.518
-0.209
-0.422
-0.457
-0.428
-0.383
-0.333
-0.280
-0.229
-0.184
-0.188
-0.228
-0.270
-0.320
-0.369
-0.415
-0.458
-0.420
-0.069
1.484
7.843
31.650
103.790
235.391
294.708
194.744
133.586
400.634
2440.227
8611.257
10737.529
4495.560
2163.713
1209.538
455.597
178.525
95.353
46.447
18.937
6.543
1.876
0.268
-0.267
-0.423
-0.436
-0.399
-0.354
-0.304
-0.254
-0.204
-0.163
-0.166
-0.202
-0.244
-0.291
-0.343
-0.391
-0.435
-0.439
-0.280
0.392
2.706
9.376
24.554
44.804
53.159
45.843
45.952
91.245
255.380
561.297
747.195
786.354
810.944
504.964
223.363
81.391
36.591
17.472
7.651
2.945
0.816
-0.026
-0.339
-0.422
-0.411
-0.370
-0.325
-0.280
-0.230
-0.185
-0.149
-0.143
-0.177
-0.220
-0.267
-0.321
-0.373
-0.417
-0.444
-0.403
-0.132
0.663
2.492
6.012
10.973
16.666
27.026
46.915
70.312
87.512
113.424
154.975
203.330
222.381
163.138
76.518
31.915
13.142
5.990
2.683
0.965
0.121
-0.251
-0.391
-0.417
-0.389
-0.349
-0.306
-0.262
-0.211
-0.169
-0.135
-0.128
-0.159
-0.199
-0.246
-0.301
-0.355
-0.402
-0.439
-0.443
-0.327
0.054
0.926
2.729
6.382
15.626
38.041
81.751
118.295
118.310
84.695
71.510
74.693
68.275
47.918
24.699
11.000
4.447
1.816
0.645
0.048
-0.245
-0.374
-0.418
-0.402
-0.370
-0.330
-0.289
-0.242
-0.196
-0.154
-0.123
-0.116
-0.147
-0.184
-0.229
-0.285
-0.338
-0.391
-0.425
-0.406
-0.231
0.324
1.670
4.474
9.682
22.324
50.830
106.765
161.079
145.554
93.405
52.587
37.559
28.497
17.355
9.162
3.835
1.333
0.304
-0.128
-0.317
-0.393
-0.421
-0.416
-0.384
-0.350
-0.308
-0.266
-0.221
-0.178
-0.142
-0.112
-0.105
-0.136
-0.174
-0.219
-0.271
-0.326
-0.377
-0.382
-0.251
0.303
2.094
7.119
17.815
32.183
48.489
69.994
110.453
143.276
132.137
77.735
38.925
21.016
12.895
7.172
3.363
1.274
0.225
-0.217
-0.388
-0.435
-0.439
-0.429
-0.406
-0.371
-0.331
-0.287
-0.244
-0.206
-0.169
-0.134
-0.107
-0.097
-0.128
-0.165
-0.207
-0.256
-0.311
-0.348
-0.293
0.114
1.819
8.491
30.677
88.649
189.315
239.420
203.037
154.823
137.371
111.139
65.460
30.774
13.072
6.105
2.858
1.135
0.196
-0.223
-0.398
-0.456
-0.452
-0.433
-0.414
-0.385
-0.344
-0.306
-0.265
-0.227
-0.194
-0.160
-0.127
-0.099
-0.094
-0.123
-0.159
-0.202
-0.249
-0.295
-0.309
-0.152
0.800
5.215
27.271
119.212
468.288
1274.638
1732.860
1142.300
479.825
234.078
139.590
72.485
30.146
10.394
3.514
1.080
0.152
-0.236
-0.390
-0.450
-0.455
-0.434
-0.407
-0.380
-0.348
-0.317
-0.283
-0.245
-0.209
-0.180
-0.150
-0.121
-0.098
-0.091
-0.119
-0.158
-0.201
-0.243
-0.277
-0.262
0.044
1.747
10.840
65.440
382.204
2165.010
8022.349
12467.865
6257.058
1709.240
443.152
196.012
90.066
32.807
10.083
2.626
0.423
-0.203
-0.401
-0.454
-0.460
-0.441
-0.411
-0.374
-0.339
-0.306
-0.277
-0.253
-0.226
-0.198
-0.173
-0.145
-0.118
-0.094
-0.087
-0.118
-0.156
-0.194
-0.232
-0.259
-0.211
0.249
2.687
16.569
108.123
770.682
5260.193
26109.115
46896.070
21650.838
3884.363
652.442
196.807
78.834
27.485
8.059
1.972
0.144
-0.321
-0.445
-0.463
-0.448
-0.415
-0.376
-0.330
-0.291
-0.261
-0.240
-0.223
-0.203
-0.180
-0.160
-0.139
-0.117
-0.092
-0.087
-0.116
-0.154
-0.190
-0.214
-0.236
-0.168
0.412
3.446
19.787
116.920
803.178
5816.667
28931.992
47127.109
21795.514
3910.233
612.909
156.060
54.903
19.286
5.773
1.271
-0.016
-0.360
-0.438
-0.440
-0.415
-0.378
-0.334
-0.291
-0.251
-0.225
-0.207
-0.196
-0.181
-0.164
-0.145
-0.131
-0.113
-0.092
-0.085
-0.115
-0.150
-0.181
-0.201
-0.218
-0.103
0.620
4.033
20.225
103.772
584.133
3049.750
10598.612
15977.250
8693.232
2256.201
566.943
191.384
64.936
19.643
5.207
1.029
-0.100
-0.360
-0.413
-0.407
-0.380
-0.342
-0.300
-0.255
-0.215
-0.186
-0.171
-0.167
-0.160
-0.150
-0.134
-0.122
-0.110
-0.089
-0.084
-0.113
-0.146
-0.171
-0.191
-0.185
0.013
1.097
5.775
27.872
134.716
728.714
4033.168
13951.732
20046.789
9933.808
4017.223
2966.605
1396.301
322.100
59.813
10.645
1.667
-0.008
-0.329
-0.384
-0.368
-0.346
-0.309
-0.266
-0.216
-0.164
-0.131
-0.114
-0.122
-0.128
-0.130
-0.124
-0.115
-0.103
-0.087
-0.079
-0.110
-0.140
-0.161
-0.177
-0.135
0.225
2.119
10.306
47.300
217.760
1307.134
9738.755
47176.910
71424.922
33978.863
57941.129
96061.117
25514.809
2618.144
248.611
28.170
3.710
0.272
-0.270
-0.342
-0.328
-0.307
-0.274
-0.226
-0.163
-0.086
-0.031
-0.010
-0.040
-0.072
-0.102
-0.111
-0.107
-0.096
-0.081
-0.072
-0.103
-0.131
-0.151
-0.161
-0.075
0.526
3.633
18.250
82.927
340.632
1660.102
9927.089
52172.059
81275.070
101972.836
104106.297
100507.180
100067.602
15267.651
759.116
59.138
6.542
0.595
-0.196
-0.301
-0.291
-0.270
-0.233
-0.178
-0.092
0.017
0.109
0.136
0.078
-0.005
-0.066
-0.097
-0.099
-0.088
-0.076
-0.095
-0.108
-0.122
-0.139
-0.155
-0.172
-0.194
-0.210
-0.216
-0.220
-0.195
-0.051
0.474
1.823
4.676
8.363
9.967
7.881
4.155
1.519
0.350
-0.065
-0.182
-0.208
-0.213
-0.213
-0.214
-0.215
-0.217
-0.219
-0.220
-0.222
-0.221
-0.217
-0.208
-0.199
-0.186
-0.175
-0.161
-0.149
-0.136
-0.127
-0.145
-0.165
-0.183
-0.203
-0.224
-0.243
-0.254
-0.260
-0.255
-0.150
0.376
2.323
8.923
27.787
55.438
71.823
51.924
23.032
7.419
1.787
0.218
-0.173
-0.251
-0.265
-0.270
-0.270
-0.272
-0.272
-0.271
-0.268
-0.264
-0.259
-0.250
-0.234
-0.219
-0.211
-0.202
-0.188
-0.171
-0.155
-0.166
-0.189
-0.208
-0.228
-0.249
-0.268
-0.286
-0.294
-0.300
-0.259
0.024
1.462
8.105
38.290
151.257
382.522
556.935
354.890
122.730
29.540
5.879
0.972
-0.081
-0.282
-0.315
-0.323
-0.322
-0.320
-0.317
-0.315
-0.313
-0.304
-0.283
-0.253
-0.224
-0.206
-0.199
-0.194
-0.183
-0.168
-0.154
-0.208
-0.227
-0.247
-0.268
-0.284
-0.301
-0.311
-0.314
-0.306
-0.198
0.389
3.453
20.237
116.862
652.998
2396.275
4054.685
2018.880
517.205
88.203
14.407
2.149
0.079
-0.289
-0.337
-0.328
-0.310
-0.294
-0.288
-0.297
-0.308
-0.303
-0.260
-0.201
-0.154
-0.128
-0.119
-0.113
-0.104
-0.085
-0.091
-0.232
-0.252
-0.269
-0.276
-0.264
-0.231
-0.176
-0.111
-0.026
0.179
1.077
6.011
34.967
238.687
1721.476
8514.929
15283.969
7042.011
1231.857
175.735
23.869
3.414
0.260
-0.236
-0.226
-0.091
0.076
0.198
0.176
0.093
0.008
-0.008
0.058
0.126
0.169
0.145
0.106
0.082
0.102
0.106
0.069
-0.248
-0.264
-0.241
-0.159
0.035
0.341
0.769
1.217
1.812
2.434
3.514
9.198
43.811
274.355
1913.295
9441.151
16965.098
7776.972
1352.579
180.805
25.387
4.053
0.525
0.108
0.506
1.411
2.542
3.250
3.232
2.549
1.903
1.802
2.010
2.195
1.849
1.239
0.718
0.484
0.444
0.423
0.332
-0.238
-0.182
0.011
0.492
1.496
3.232
5.756
8.734
13.042
17.586
19.539
21.463
46.366
194.806
917.358
3106.264
5100.389
2532.389
611.729
110.712
20.334
4.196
1.298
1.670
4.188
9.895
18.784
24.973
23.248
17.184
12.239
12.256
14.685
15.791
12.577
6.804
3.110
1.400
0.891
0.745
0.587
-0.019
0.324
1.168
3.236
8.344
18.452
33.878
55.785
95.760
157.756
183.788
122.176
85.005
162.432
452.568
942.671
1170.604
699.687
242.909
64.834
17.278
6.105
4.440
7.639
22.644
66.729
145.336
227.204
192.392
117.029
72.901
78.150
112.441
135.001
99.223
42.689
13.926
4.080
1.488
0.887
0.632
1.065
2.447
5.764
14.931
40.321
108.765
247.083
410.759
870.911
2117.942
2887.643
1372.805
416.025
256.728
456.917
807.766
860.818
523.073
211.614
71.807
27.983
15.922
14.703
28.259
106.850
475.023
1598.752
2748.241
2375.824
996.208
479.592
583.676
1070.205
1522.965
987.364
292.775
65.752
12.487
2.804
0.940
0.438
5.732
12.071
26.137
67.627
211.598
822.840
2458.508
4167.278
9394.485
49215.047
85326.961
23158.803
3072.634
1016.310
1266.033
2345.120
2776.885
1519.040
533.667
179.294
84.525
50.754
42.975
87.177
462.367
3505.586
21611.246
63541.656
42620.449
9650.893
3936.248
5483.066
12317.731
23514.396
11473.910
2043.834
253.323
35.503
5.507
0.968
0.187
29.455
61.588
141.810
375.806
1191.398
6579.123
38798.508
80600.961
92573.320
106284.117
101087.672
101709.094
19150.162
9205.551
7070.311
9918.084
11692.086
5430.609
1552.881
581.856
330.146
170.090
106.165
199.419
1553.022
21677.615
100104.297
100193.023
101122.070
86893.562
57223.562
94862.102
116764.000
104855.992
96164.484
8579.270
665.938
67.261
8.564
1.212
0.019
167.408
372.502
1037.075
3558.715
9537.990
47703.852
101997.523
103824.953
200149.984
142618.312
104021.531
115180.039
123077.070
101658.867
82287.594
23710.924
22654.926
10097.781
3153.970
2317.411
1449.124
565.105
213.170
320.955
2699.598
57567.695
100252.352
100469.328
104488.977
178174.656
111141.570
110958.117
200147.031
131696.969
101922.000
11548.039
853.881
79.493
10.186
1.309
-0.070
1270.815
2886.799
9248.061
64590.352
104651.742
196483.375
123908.117
104255.430
135277.734
196816.469
109298.133
196819.344
109617.461
101270.516
102798.922
55743.188
15250.497
7131.597
5458.078
7687.178
4593.812
1473.081
363.347
334.363
2261.729
35214.969
100388.977
100711.602
108807.375
200078.172
107825.797
104707.117
135271.156
173938.703
42573.797
4761.509
496.601
60.205
8.837
1.195
-0.124
10614.734
31047.547
73417.523
105965.102
103918.273
151953.156
200100.828
110898.547
104438.203
71002.516
41250.066
111128.852
103512.875
104148.883
103599.211
81356.516
7036.410
3688.746
7234.126
12526.320
7730.361
2346.888
531.128
271.691
944.031
7695.373
63823.574
100591.719
106261.617
121645.117
102409.883
101341.273
103796.188
53311.406
6275.735
1149.845
193.414
34.263
6.117
0.874
-0.176
78359.984
104112.836
200036.078
131726.516
103914.102
109040.805
157381.828
121677.938
58719.531
10081.989
6272.936
63329.988
138632.734
200125.031
170673.859
41831.727
4617.722
3138.193
8715.457
19944.682
16250.060
5284.356
1029.908
253.598
316.997
1190.551
4268.973
9021.459
8506.113
19969.869
100603.047
100705.898
79369.461
10144.418
1668.378
370.037
87.183
19.599
4.054
0.518
-0.231
100223.547
102751.492
163506.875
163532.891
104653.203
101402.078
103528.281
18883.514
4315.333
1475.375
3522.633
53689.832
134877.859
163629.094
126782.938
107782.875
16560.475
13817.362
51082.145
102154.258
101134.859
35226.414
3587.909
408.412
126.626
199.725
420.457
631.282
846.805
1984.690
5912.834
8450.242
5215.855
1878.102
607.789
182.443
48.507
11.784
2.478
0.199
-0.288
63591.281
100889.703
110425.227
128704.445
102776.977
100400.734
38738.316
3600.234
626.335
496.916
5047.762
100736.078
102225.836
103433.945
106557.648
157963.828
118956.062
112328.422
157592.438
105092.359
100668.109
100153.109
8056.434
635.204
90.678
45.720
61.204
82.391
122.633
254.610
528.789
738.643
700.948
456.225
223.594
81.550
24.237
6.279
1.291
-0.043
-0.321
8775.836
21777.777
19092.408
10063.277
12207.181
8876.324
2786.432
548.840
147.537
315.434
3811.676
100105.938
100306.242
101597.508
128875.320
200185.938
114458.836
111211.594
200150.406
126150.266
101416.133
100136.688
7374.885
581.930
70.904
16.904
12.818
15.785
23.872
44.805
84.235
124.816
147.720
125.992
73.493
31.011
10.581
2.791
0.423
-0.217
-0.345
955.905
1754.672
1618.288
997.453
790.844
575.011
251.938
87.467
42.881
144.778
1378.154
19682.512
100179.188
102040.969
157395.641
157541.891
104536.406
104081.039
126498.414
157497.031
98458.000
21749.482
2549.691
297.053
42.197
10.081
5.312
4.844
6.307
11.280
20.143
31.640
38.494
33.958
21.635
10.391
3.669
0.919
-0.069
-0.329
-0.353
114.293
180.973
172.466
123.297
90.282
61.413
33.948
15.465
13.216
51.034
316.012
2020.919
10553.638
25135.521
45246.371
105142.227
104257.141
106421.953
106244.383
33870.645
7810.582
2512.122
534.987
106.445
28.938
17.049
12.837
7.989
4.857
4.348
6.198
8.965
10.578
9.212
5.960
2.973
0.953
0.024
-0.302
-0.377
-0.350
16.290
23.350
23.962
19.077
13.010
8.834
5.031
2.845
3.953
15.102
68.519
256.736
800.656
1838.530
6953.840
63052.043
128874.453
163674.125
89384.141
11436.644
2091.251
666.986
199.073
76.189
64.662
72.300
61.917
36.423
15.177
5.423
2.908
2.639
2.740
2.301
1.361
0.524
-0.053
-0.317
-0.395
-0.382
-0.332
2.622
3.372
3.456
2.790
1.924
1.111
0.461
0.259
1.322
7.065
32.313
145.410
621.628
1917.298
4122.906
19127.756
109057.297
109164.664
105449.984
25551.531
11960.433
3650.682
672.969
226.271
288.731
390.463
314.003
153.658
51.971
14.803
4.122
1.424
0.728
0.334
0.003
-0.238
-0.383
-0.427
-0.413
-0.366
-0.311
0.216
0.302
0.270
0.125
-0.073
-0.259
-0.367
-0.187
1.132
8.752
56.237
423.219
3426.166
17055.039
26819.367
22404.879
101901.852
102817.047
139214.219
115049.242
101621.734
76280.148
4843.361
889.785
1148.204
1752.085
1377.781
539.769
145.840
34.247
8.001
2.127
0.543
-0.048
-0.314
-0.427
-0.462
-0.445
-0.396
-0.343
-0.287
-0.190
-0.219
-0.271
-0.340
-0.417
-0.485
-0.481
-0.159
1.646
12.544
97.547
970.910
11367.593
95673.953
100647.328
43813.141
29889.453
60640.219
126165.086
105394.203
101247.875
101711.570
23166.391
3005.486
3085.906
4946.751
3796.472
1278.965
278.673
55.598
12.328
3.207
0.848
0.003
-0.346
-0.453
-0.460
-0.424
-0.371
-0.317
-0.258
-0.243
-0.289
-0.340
-0.397
-0.451
-0.497
-0.467
-0.104
1.816
13.074
99.144
974.493
11368.541
100063.734
100214.695
39854.188
6803.837
15433.509
103064.852
101336.586
102542.938
108808.609
40511.977
9663.979
4875.854
6038.744
4499.658
1492.558
322.287
65.186
14.315
3.881
1.003
0.035
-0.327
-0.437
-0.436
-0.396
-0.343
-0.289
-0.233
-0.234
-0.278
-0.326
-0.376
-0.426
-0.474
-0.454
-0.142
1.429
9.650
58.648
459.881
3419.258
16919.027
25519.139
8674.585
1903.784
4028.268
85552.828
100819.266
104885.242
123756.766
54674.961
22463.930
5604.446
3279.216
2086.401
786.502
199.277
47.617
12.840
3.551
0.889
-0.032
-0.348
-0.428
-0.417
-0.368
-0.314
-0.261
-0.209
-0.210
-0.256
-0.302
-0.354
-0.406
-0.454
-0.456
-0.252
0.804
5.232
25.258
122.151
542.473
1603.745
2056.322
1100.120
406.509
745.626
5021.778
23607.926
29592.217
27439.082
39536.438
18208.945
3908.510
1170.247
617.823
262.048
86.608
26.806
8.722
2.530
0.539
-0.172
-0.384
-0.421
-0.394
-0.340
-0.288
-0.238
-0.189
-0.187
-0.228
-0.279
-0.328
-0.381
-0.432
-0.454
-0.351
0.211
2.322
9.613
31.515
89.706
175.286
218.600
167.710
146.347
225.538
504.759
1227.697
2620.035
6303.341
8988.946
5360.791
1480.816
391.477
155.351
73.638
31.018
12.518
4.552
1.371
0.131
-0.296
-0.410
-0.408
-0.367
-0.318
-0.266
-0.216
-0.172
-0.166
-0.205
-0.253
-0.305
-0.359
-0.415
-0.449
-0.425
-0.178
0.721
3.384
9.410
20.646
37.699
62.455
131.824
294.348
468.789
471.876
443.668
681.296
1277.669
1490.744
983.608
360.654
116.552
44.750
21.287
10.270
4.945
1.867
0.453
-0.164
-0.377
-0.411
-0.391
-0.346
-0.300
-0.249
-0.201
-0.157
-0.148
-0.184
-0.232
-0.287
-0.344
-0.399
-0.444
-0.462
-0.360
0.053
1.203
3.870
9.463
23.121
70.298
251.865
722.985
1289.009
1143.167
632.666
421.821
445.735
394.718
233.648
97.683
36.528
14.144
6.638
3.333
1.507
0.496
-0.088
-0.343
-0.414
-0.403
-0.369
-0.328
-0.283
-0.232
-0.185
-0.145
-0.133
-0.171
-0.215
-0.270
-0.330
-0.385
-0.436
-0.460
-0.371
0.039
1.217
4.237
11.342
29.773
91.398
354.332
1119.672
2030.330
1758.564
788.886
330.203
228.568
163.140
86.083
35.731
13.717
5.244
2.156
0.902
0.245
-0.129
-0.329
-0.412
-0.420
-0.389
-0.351
-0.309
-0.263
-0.216
-0.170
-0.132
-0.124
-0.158
-0.204
-0.257
-0.319
-0.377
-0.425
-0.404
-0.156
0.875
4.375
15.071
40.730
83.222
152.234
350.905
920.294
1582.635
1366.611
611.204
225.470
106.163
63.202
33.057
14.557
5.713
2.064
0.637
0.035
-0.225
-0.344
-0.402
-0.418
-0.402
-0.369
-0.328
-0.287
-0.244
-0.202
-0.161
-0.127
-0.115
-0.152
-0.195
-0.247
-0.304
-0.362
-0.389
-0.274
0.412
3.663
17.470
73.803
259.136
632.838
884.166
760.543
781.233
1002.128
839.876
409.538
144.470
54.377
24.764
12.129
5.645
2.173
0.649
-0.002
-0.280
-0.373
-0.389
-0.387
-0.373
-0.353
-0.333
-0.306
-0.268
-0.225
-0.189
-0.153
-0.122
-0.110
-0.144
-0.188
-0.237
-0.292
-0.340
-0.332
-0.038
1.625
10.594
61.240
356.677
2004.334
7369.921
11460.329
6492.850
2324.059
1659.379
1257.714
515.093
158.116
42.699
12.718
4.711
1.867
0.557
-0.027
-0.293
-0.385
-0.379
-0.342
-0.306
-0.284
-0.279
-0.285
-0.272
-0.244
-0.212
-0.179
-0.145
-0.117
-0.108
-0.143
-0.185
-0.233
-0.280
-0.314
-0.261
0.263
3.428
23.312
174.286
1477.597
14919.230
100030.180
100103.195
78486.703
10831.194
3310.666
1990.020
742.750
184.231
42.781
9.351
2.301
0.473
-0.110
-0.332
-0.408
-0.399
-0.332
-0.248
-0.177
-0.155
-0.186
-0.212
-0.223
-0.217
-0.199
-0.168
-0.141
-0.114
-0.104
-0.139
-0.181
-0.222
-0.261
-0.286
-0.192
0.588
5.108
35.744
316.848
3492.738
63531.266
100094.930
100166.844
100375.766
35875.188
3893.754
1574.235
603.078
158.641
33.973
7.086
1.292
-0.027
-0.367
-0.446
-0.436
-0.367
-0.264
-0.149
-0.066
-0.064
-0.102
-0.151
-0.182
-0.189
-0.178
-0.159
-0.136
-0.115
-0.104
-0.137
-0.177
-0.211
-0.240
-0.254
-0.119
0.845
6.388
42.053
335.349
3868.561
63821.020
100774.367
100927.078
100736.438
39027.938
2890.582
758.259
289.017
84.359
20.935
4.481
0.655
-0.240
-0.436
-0.464
-0.420
-0.331
-0.217
-0.096
0.002
0.023
-0.033
-0.096
-0.151
-0.170
-0.165
-0.147
-0.129
-0.112
-0.102
-0.134
-0.171
-0.199
-0.223
-0.222
0.007
1.265
7.622
42.219
280.030
2136.654
20882.977
110431.672
114951.281
103272.406
13020.382
1617.210
422.950
146.776
44.873
11.551
2.683
0.245
-0.325
-0.438
-0.435
-0.387
-0.311
-0.191
-0.054
0.055
0.106
0.073
-0.016
-0.092
-0.139
-0.147
-0.135
-0.122
-0.107
-0.100
-0.131
-0.163
-0.188
-0.207
-0.164
0.256
2.451
12.654
63.063
359.663
2830.289
28491.982
108811.578
115080.023
94907.359
13321.331
4845.420
1879.677
421.452
74.892
14.051
2.442
0.141
-0.334
-0.413
-0.400
-0.362
-0.291
-0.167
0.010
0.204
0.322
0.320
0.188
0.030
-0.074
-0.118
-0.122
-0.114
-0.101
-0.096
-0.126
-0.154
-0.178
-0.185
-0.064
0.742
5.144
28.071
146.215
815.098
6982.013
100950.266
101087.227
101983.523
111974.258
127406.891
101923.758
39106.309
3414.230
311.313
34.601
4.369
0.324
-0.293
-0.376
-0.361
-0.329
-0.250
-0.081
0.195
0.570
0.903
0.949
0.638
0.306
0.044
-0.074
-0.107
-0.108
-0.094
-0.089
-0.120
-0.144
-0.165
-0.158
0.062
1.430
9.995
62.292
403.670
2485.867
11531.659
104913.227
101872.156
104425.430
200112.344
131636.609
101866.516
100168.023
22948.855
963.759
67.636
7.414
0.676
-0.219
-0.329
-0.319
-0.285
-0.190
0.049
0.505
1.235
1.782
1.890
1.407
0.674
0.210
-0.011
-0.087
-0.098
-0.088
-0.104
-0.118
-0.132
-0.148
-0.162
-0.178
-0.196
-0.212
-0.219
-0.223
-0.215
-0.154
0.053
0.555
1.512
2.602
2.931
2.462
1.351
0.459
0.025
-0.138
-0.189
-0.202
-0.208
-0.210
-0.213
-0.216
-0.219
-0.224
-0.224
-0.218
-0.203
-0.181
-0.159
-0.151
-0.156
-0.163
-0.160
-0.150
-0.138
-0.138
-0.157
-0.176
-0.192
-0.210
-0.229
-0.247
-0.260
-0.263
-0.265
-0.223
-0.022
0.704
2.736
7.006
13.382
16.003
11.871
6.219
2.287
0.530
-0.050
-0.213
-0.250
-0.258
-0.265
-0.267
-0.273
-0.274
-0.273
-0.263
-0.237
-0.183
-0.114
-0.058
-0.050
-0.081
-0.116
-0.131
-0.129
-0.124
-0.180
-0.201
-0.220
-0.239
-0.258
-0.276
-0.293
-0.301
-0.306
-0.297
-0.178
0.355
2.457
9.484
27.852
59.228
71.904
51.978
24.497
7.414
1.875
0.184
-0.207
-0.295
-0.312
-0.323
-0.327
-0.324
-0.320
-0.314
-0.289
-0.220
-0.089
0.084
0.211
0.231
0.183
0.104
0.062
0.040
0.009
-0.220
-0.239
-0.259
-0.278
-0.289
-0.294
-0.298
-0.302
-0.308
-0.279
-0.064
0.993
5.488
23.634
82.851
200.206
265.764
186.152
67.615
19.325
4.131
0.600
-0.173
-0.327
-0.350
-0.351
-0.339
-0.320
-0.314
-0.314
-0.275
-0.149
0.106
0.411
0.666
0.803
0.756
0.677
0.655
0.613
0.490
-0.242
-0.265
-0.276
-0.262
-0.215
-0.146
-0.065
0.004
0.009
0.042
0.311
1.919
9.296
42.387
164.890
447.897
605.216
384.801
132.791
32.031
6.396
0.968
-0.123
-0.318
-0.299
-0.214
-0.098
-0.025
-0.012
-0.040
-0.004
0.203
0.612
1.146
1.608
1.839
1.844
1.812
1.944
2.008
1.702
-0.262
-0.264
-0.207
-0.043
0.282
0.794
1.391
1.777
1.954
1.888
1.984
3.444
11.279
46.145
171.734
457.263
662.698
420.721
136.003
33.269
7.180
1.156
-0.061
-0.159
0.145
0.700
1.431
1.900
1.940
1.550
1.515
2.110
3.239
4.164
4.543
4.350
3.901
3.858
4.183
4.465
3.856
-0.218
-0.111
0.203
1.004
2.621
5.567
8.983
11.601
12.755
12.834
11.569
10.224
14.589
38.922
116.168
261.521
338.243
220.159
87.521
24.670
5.833
1.183
0.267
0.652
2.295
5.550
10.134
13.553
12.884
10.336
9.601
13.637
21.512
26.176
22.837
14.338
8.765
6.466
6.648
7.387
6.101
0.140
0.637
1.839
5.010
12.880
29.905
51.673
70.220
77.848
86.883
80.518
54.711
33.573
39.420
73.037
125.356
145.930
102.234
47.550
16.611
5.253
1.852
1.454
3.566
11.681
32.729
69.482
94.749
87.390
62.034
52.800
99.364
200.817
274.928
206.041
82.814
27.596
11.138
7.958
8.019
6.475
1.737
3.480
7.838
20.309
62.676
175.803
389.755
571.599
586.554
684.169
710.031
412.386
151.901
83.327
97.098
128.547
134.656
93.657
48.363
20.045
8.616
4.634
4.850
12.624
50.122
175.132
502.846
825.825
684.018
381.080
301.819
837.463
2934.770
5363.267
3123.504
769.084
129.655
25.007
8.898
6.199
4.914
8.814
15.809
30.699
81.340
307.267
1408.376
4710.527
7862.855
5979.739
6686.690
8017.731
3234.518
835.864
340.393
289.090
319.106
307.872
205.854
96.991
42.983
22.067
13.225
12.816
36.026
178.720
952.230
3777.483
8038.061
6299.629
2389.389
1702.880
8121.672
76511.562
100256.062
85183.156
7749.067
612.567
65.014
11.364
4.146
2.567
46.772
82.062
146.015
357.804
1688.355
14053.887
100683.336
101352.805
106346.352
52765.980
62031.281
19333.988
3508.818
2032.957
1389.602
974.563
776.607
488.735
220.610
109.099
63.216
36.868
27.943
73.623
479.670
3783.875
23733.635
70455.555
47265.383
11817.272
10336.517
59037.449
105343.742
101382.914
100316.898
54179.121
1879.066
131.308
16.016
3.143
1.028
335.813
604.592
946.816
2182.093
8607.604
102835.875
101697.938
101994.180
110061.273
176183.484
105780.805
38068.043
14566.337
18324.342
9151.822
2698.341
1363.251
744.744
379.134
261.659
175.768
92.774
50.340
110.183
733.572
7382.409
63531.293
100170.406
101200.734
32134.494
61705.605
172598.250
135075.203
105567.539
100882.359
85307.953
2445.451
165.277
18.187
2.759
0.383
3599.080
7849.148
9529.696
24138.420
73540.258
142693.688
109280.430
102279.922
104669.719
123273.133
49713.863
23501.463
65401.246
100486.086
47317.344
6885.770
1503.242
691.714
541.231
557.013
384.023
186.958
78.300
105.942
608.083
5280.365
42460.848
100233.984
88742.594
36592.664
102813.000
121057.430
196868.656
111070.109
101437.219
23261.635
1308.271
114.383
14.820
2.227
0.105
57564.285
101439.438
118091.961
126534.672
108287.289
200378.375
170626.953
105221.484
101401.727
103163.680
11011.259
17617.840
102056.172
103078.234
80393.555
9839.682
1539.108
597.821
684.863
870.139
688.271
327.091
123.921
84.510
305.520
1754.989
8067.703
19846.199
15109.446
17443.002
97397.648
102504.086
71635.297
38852.844
16569.021
2728.577
374.727
56.899
10.026
1.562
-0.053
100317.539
102201.078
138596.406
200263.281
112174.625
120355.023
200129.188
108851.766
100779.156
20206.881
3407.300
11831.444
64583.676
148522.797
75651.758
13464.829
2281.935
1002.096
1428.927
2206.633
2050.555
904.803
261.880
85.814
106.614
358.512
1129.912
1953.976
2179.865
4130.867
13912.567
22051.850
10623.981
3596.420
1418.540
462.614
114.487
26.725
5.721
0.871
-0.169
100240.180
101619.398
121706.602
200115.656
118248.562
102677.430
103244.359
17114.354
7245.695
2021.011
2521.600
33267.152
105278.672
108116.859
104572.508
99537.984
10452.621
6155.483
6268.009
11055.536
9753.673
3557.628
690.513
128.679
48.395
75.592
159.650
248.978
341.396
704.355
1612.178
2244.029
1543.684
757.056
340.559
135.990
44.702
12.632
2.903
0.328
-0.273
100117.438
100601.383
104495.625
134866.438
109604.664
71183.977
14122.145
2223.411
671.091
492.302
3906.156
96676.695
100667.969
101178.836
103753.945
126315.141
112746.641
102349.906
35725.555
34616.641
29064.719
8081.124
1286.068
180.179
35.532
19.577
27.518
41.470
66.355
138.073
281.926
417.531
422.179
292.789
151.121
61.405
21.126
6.088
1.324
-0.027
-0.340
42439.789
100155.508
100680.406
22191.723
6995.311
4353.668
1447.137
375.578
132.495
265.817
2990.527
70436.453
100173.680
101045.688
115001.602
200117.125
109861.531
102226.406
108906.039
39757.035
24683.920
6846.994
1110.547
166.799
28.784
8.519
6.914
10.015
18.765
43.248
98.463
168.952
205.301
161.217
80.022
32.322
10.502
2.937
0.443
-0.239
-0.371
2537.893
5729.722
4535.918
1832.364
739.180
380.380
181.273
66.528
37.761
128.147
1103.007
13640.398
100138.086
101405.805
128800.734
138794.375
104100.688
102366.109
103789.289
33209.125
7670.175
2473.563
522.117
99.671
22.060
9.091
6.722
5.928
8.182
18.178
41.101
73.966
87.365
69.771
36.652
15.222
4.886
1.206
-0.030
-0.346
-0.384
226.952
362.635
327.157
192.348
98.970
52.720
26.742
12.851
12.092
45.809
260.596
1612.312
7475.176
17389.510
26830.338
106448.867
116928.156
131865.844
116941.641
19507.070
2528.274
686.994
193.064
58.871
37.612
38.589
32.962
20.383
10.775
9.625
15.812
25.476
29.725
23.925
13.353
5.801
1.809
0.251
-0.283
-0.400
-0.377
27.976
37.697
36.978
25.219
15.121
8.486
4.374
2.517
3.918
14.836
63.573
252.030
768.962
1815.213
6394.398
57959.336
200203.000
200123.656
126319.992
35263.719
3181.350
534.617
165.508
119.773
198.282
277.034
240.574
119.985
42.396
14.633
8.315
8.619
8.959
6.961
4.158
1.704
0.325
-0.230
-0.393
-0.405
-0.361
3.775
5.013
4.928
3.728
2.224
1.097
0.469
0.472
2.218
10.291
52.374
304.969
1820.052
7534.881
15650.997
106097.359
106002.617
105219.445
103603.773
105827.438
11803.103
2914.552
709.071
599.261
1529.007
2544.730
2006.509
766.479
189.009
42.945
12.584
6.090
4.051
2.413
1.083
0.232
-0.235
-0.406
-0.428
-0.392
-0.340
0.387
0.503
0.447
0.232
-0.029
-0.242
-0.243
0.329
2.976
16.760
124.837
1354.050
20756.254
100394.758
104930.414
176093.672
105821.742
102341.062
120942.828
200176.719
105604.430
40214.168
4631.787
3231.083
10733.976
26155.529
17936.594
4453.542
723.233
116.597
25.568
9.651
4.779
2.026
0.527
-0.159
-0.397
-0.450
-0.421
-0.370
-0.316
-0.188
-0.215
-0.273
-0.354
-0.434
-0.463
-0.301
0.556
4.350
26.783
247.387
3749.848
100105.641
100291.180
101946.359
123803.492
121041.750
106255.914
200163.750
129148.258
104706.695
110697.969
31107.756
16340.628
49055.887
100372.258
96477.383
14952.786
1626.828
211.689
43.390
14.894
6.441
2.467
0.573
-0.200
-0.420
-0.443
-0.401
-0.347
-0.290
-0.266
-0.313
-0.369
-0.430
-0.482
-0.478
-0.260
0.713
5.059
29.971
260.799
3788.966
100198.500
100311.750
100628.344
103083.594
34666.543
33393.656
113868.039
104569.062
118404.000
200175.516
115990.469
108009.297
77162.555
101296.203
100192.688
18002.285
1928.751
262.265
53.870
17.574
7.166
2.484
0.535
-0.216
-0.411
-0.419
-0.376
-0.321
-0.264
-0.255
-0.308
-0.361
-0.415
-0.461
-0.464
-0.279
0.637
4.590
24.350
154.654
1449.511
20960.566
100379.438
100364.984
85565.922
6438.163
4130.481
44611.840
103585.922
157480.516
185254.109
105349.766
103568.844
62104.715
54354.824
35112.156
7482.256
1127.244
202.592
50.721
16.444
5.791
1.850
0.274
-0.271
-0.407
-0.397
-0.348
-0.291
-0.238
-0.233
-0.284
-0.334
-0.389
-0.442
-0.458
-0.336
0.315
3.163
15.033
71.533
366.050
2081.410
8045.195
10550.239
4245.480
1004.220
795.007
3577.649
15682.222
62429.531
105269.789
101186.367
100984.516
37842.262
7894.186
4346.295
1486.535
389.117
114.159
36.692
12.038
3.824
0.958
-0.027
-0.348
-0.412
-0.378
-0.324
-0.269
-0.218
-0.211
-0.258
-0.309
-0.363
-0.420
-0.453
-0.397
-0.013
1.625
7.947
30.204
100.732
282.621
579.265
651.550
506.983
499.710
736.123
1025.756
2350.106
12292.950
72327.883
101240.102
64035.488
9205.885
1559.529
618.229
294.427
124.825
51.691
19.872
6.891
1.951
0.305
-0.251
-0.399
-0.403
-0.358
-0.302
-0.248
-0.198
-0.189
-0.234
-0.286
-0.342
-0.400
-0.449
-0.447
-0.265
0.561
3.354
11.954
32.356
72.272
128.485
230.685
628.399
2223.324
4166.648
3746.063
2413.086
4365.898
9423.021
10576.734
5237.596
1493.510
353.707
126.894
66.209
37.851
19.642
8.587
3.053
0.719
-0.131
-0.370
-0.413
-0.384
-0.338
-0.285
-0.231
-0.184
-0.171
-0.215
-0.266
-0.326
-0.386
-0.441
-0.474
-0.413
-0.055
1.168
4.645
13.008
31.430
82.794
310.001
1771.822
9587.124
23777.008
19869.633
6189.830
3747.418
4659.896
3131.987
1245.316
367.372
102.339
38.649
20.675
12.630
7.119
3.239
1.036
0.032
-0.331
-0.419
-0.406
-0.362
-0.317
-0.269
-0.216
-0.172
-0.155
-0.199
-0.250
-0.311
-0.375
-0.432
-0.481
-0.466
-0.253
0.587
3.044
9.504
26.796
85.485
405.989
2797.724
17989.934
57424.746
42580.898
10051.163
2582.349
2086.000
1275.093
502.711
146.242
45.101
16.759
8.133
4.531
2.387
0.939
0.132
-0.259
-0.394
-0.414
-0.386
-0.345
-0.300
-0.252
-0.202
-0.161
-0.142
-0.187
-0.240
-0.301
-0.364
-0.427
-0.473
-0.424
-0.055
1.410
6.692
24.043
67.665
164.822
463.363
2223.567
11748.234
29222.326
24169.156
6551.859
1349.504
629.220
373.524
166.014
59.074
21.133
8.553
3.734
1.735
0.705
0.148
-0.149
-0.291
-0.353
-0.363
-0.350
-0.325
-0.281
-0.232
-0.188
-0.150
-0.135
-0.178
-0.229
-0.288
-0.352
-0.411
-0.432
-0.266
0.691
5.190
26.126
121.104
477.081
1228.731
1972.457
2256.597
5092.391
9557.700
7814.170
2852.693
670.279
214.266
97.054
48.378
21.368
9.573
3.955
1.566
0.560
0.131
-0.012
-0.080
-0.128
-0.204
-0.255
-0.293
-0.292
-0.263
-0.220
-0.177
-0.144
-0.129
-0.169
-0.221
-0.276
-0.334
-0.383
-0.355
0.029
2.304
15.573
99.188
711.910
4831.786
23766.879
42735.938
20074.746
14357.516
24939.221
17068.721
4768.459
824.886
148.917
38.864
15.611
7.420
3.455
1.462
0.450
0.090
0.060
0.200
0.273
0.254
0.089
-0.078
-0.198
-0.243
-0.239
-0.207
-0.169
-0.138
-0.126
-0.166
-0.212
-0.264
-0.314
-0.347
-0.270
0.448
4.745
34.547
292.674
3480.272
57336.578
100078.727
100463.078
103519.109
53251.457
65753.125
42678.137
8818.039
1122.761
163.941
27.546
6.855
2.392
0.908
0.219
-0.041
-0.003
0.255
0.614
0.857
0.826
0.505
0.156
-0.075
-0.183
-0.205
-0.193
-0.160
-0.134
-0.122
-0.162
-0.204
-0.251
-0.291
-0.308
-0.171
0.827
7.047
56.350
582.159
9562.857
100074.234
100174.484
100493.234
102833.625
114964.977
43678.859
26423.268
6243.910
889.848
129.761
20.919
3.835
0.729
-0.032
-0.239
-0.218
0.040
0.515
1.070
1.429
1.381
0.863
0.374
0.043
-0.124
-0.178
-0.174
-0.154
-0.132
-0.121
-0.155
-0.197
-0.233
-0.261
-0.257
-0.050
1.227
8.834
62.243
609.043
10571.006
100583.430
101400.984
101892.453
101970.734
104113.414
13800.926
6079.847
1897.234
388.368
66.569
12.288
2.124
0.075
-0.348
-0.387
-0.251
0.070
0.613
1.239
1.662
1.645
1.153
0.579
0.144
-0.075
-0.156
-0.162
-0.143
-0.126
-0.118
-0.150
-0.189
-0.215
-0.226
-0.185
0.169
1.985
11.114
63.476
454.492
4739.716
77153.961
128721.992
142476.719
116598.594
42090.965
3855.256
1149.614
420.827
119.282
27.384
5.792
0.896
-0.221
-0.425
-0.409
-0.268
0.035
0.560
1.201
1.733
1.860
1.480
0.874
0.338
0.015
-0.116
-0.146
-0.132
-0.120
-0.114
-0.146
-0.179
-0.199
-0.191
-0.063
0.631
4.118
21.294
111.032
662.256
6341.408
102360.703
128841.867
151948.422
124238.227
31580.332
3961.687
1231.174
323.854
72.063
16.060
3.199
0.317
-0.315
-0.430
-0.399
-0.280
-0.008
0.521
1.354
2.229
2.864
2.726
1.917
0.896
0.269
-0.028
-0.119
-0.124
-0.111
-0.110
-0.139
-0.168
-0.185
-0.153
0.106
1.529
10.063
61.931
408.028
2413.012
20900.357
104592.367
102864.969
102763.211
106168.094
125897.242
42809.371
12803.682
1745.048
195.226
25.590
3.659
0.266
-0.319
-0.406
-0.375
-0.266
0.033
0.729
2.182
4.549
6.541
6.751
4.741
2.366
0.801
0.140
-0.067
-0.108
-0.105
-0.103
-0.131
-0.157
-0.172
-0.119
0.304
2.916
21.875
182.328
1925.770
19495.939
111924.734
185177.453
114075.188
103227.141
135183.094
200072.172
104111.711
100281.289
8518.261
519.875
46.544
5.622
0.435
-0.272
-0.362
-0.337
-0.224
0.162
1.296
3.946
9.202
14.565
15.376
10.767
4.797
1.705
0.402
0.003
-0.090
-0.099
-0.112
-0.127
-0.142
-0.157
-0.171
-0.184
-0.198
-0.212
-0.221
-0.224
-0.224
-0.202
-0.136
0.021
0.267
0.529
0.664
0.503
0.241
0.014
-0.114
-0.167
-0.185
-0.193
-0.200
-0.204
-0.210
-0.214
-0.218
-0.220
-0.202
-0.152
-0.046
0.074
0.151
0.138
0.045
-0.048
-0.100
-0.119
-0.119
-0.150
-0.170
-0.187
-0.203
-0.218
-0.233
-0.250
-0.263
-0.268
-0.270
-0.260
-0.195
0.008
0.556
1.482
2.575
3.079
2.429
1.321
0.465
0.005
-0.173
-0.227
-0.241
-0.248
-0.259
-0.263
-0.267
-0.268
-0.256
-0.195
-0.024
0.286
0.670
0.899
0.875
0.577
0.315
0.148
0.068
0.016
-0.195
-0.213
-0.230
-0.249
-0.265
-0.281
-0.294
-0.305
-0.309
-0.312
-0.280
-0.119
0.446
1.886
4.919
8.847
10.551
8.323
4.356
1.560
0.315
-0.136
-0.261
-0.291
-0.305
-0.320
-0.322
-0.320
-0.314
-0.272
-0.122
0.265
1.019
2.036
2.667
2.565
1.997
1.419
1.076
0.913
0.706
-0.232
-0.252
-0.272
-0.284
-0.286
-0.278
-0.271
-0.272
-0.289
-0.302
-0.255
0.035
1.138
4.449
12.024
21.848
26.193
20.486
9.977
3.431
0.821
-0.050
-0.289
-0.343
-0.359
-0.365
-0.356
-0.341
-0.327
-0.265
-0.012
0.677
2.040
4.139
5.639
5.884
5.067
4.218
4.047
3.953
3.336
-0.256
-0.274
-0.271
-0.233
-0.140
-0.015
0.129
0.186
0.137
0.030
-0.017
0.314
1.850
6.985
18.731
38.633
46.496
33.902
16.277
5.281
1.256
0.010
-0.306
-0.368
-0.353
-0.316
-0.256
-0.198
-0.183
-0.100
0.254
1.250
3.341
6.483
9.844
11.589
11.299
10.842
12.010
13.394
11.690
-0.262
-0.236
-0.126
0.158
0.699
1.578
2.478
2.866
2.606
1.927
1.233
1.126
2.616
7.824
21.027
40.207
48.053
37.203
16.898
5.858
1.329
0.025
-0.310
-0.313
-0.152
0.106
0.481
0.729
0.750
0.807
1.394
3.135
6.349
11.036
16.383
20.354
22.139
23.290
28.740
36.109
30.281
-0.149
0.056
0.588
1.851
4.566
9.381
15.483
18.498
16.269
11.551
7.453
4.667
4.385
7.830
16.837
29.756
34.456
25.365
12.602
4.551
1.177
0.027
-0.218
0.022
0.791
2.300
4.154
5.374
5.617
5.264
7.108
13.621
26.067
36.654
38.935
38.429
37.004
38.769
51.012
67.140
56.507
0.455
1.261
3.193
8.237
21.843
51.002
94.037
113.882
97.954
64.576
38.468
22.102
12.242
10.466
14.396
20.258
21.653
16.581
9.163
3.759
1.121
0.218
0.217
1.242
4.418
11.841
21.920
31.348
30.186
25.839
36.199
94.108
226.255
322.311
252.563
120.031
60.840
46.886
55.850
71.815
60.366
2.998
5.630
11.753
30.912
95.285
289.109
636.117
839.265
651.457
356.642
198.643
99.108
45.851
26.418
24.052
25.152
23.752
17.680
10.139
4.827
2.126
1.048
1.444
4.755
16.732
51.537
112.651
165.881
154.555
116.831
194.894
872.975
3751.922
7068.803
3743.257
924.763
174.983
54.798
42.957
47.277
41.448
14.097
23.333
41.056
103.983
397.231
1707.238
5500.124
8711.843
5514.316
2072.642
955.563
421.774
169.343
91.441
68.440
58.412
48.210
33.793
18.976
9.640
5.187
3.193
3.905
12.303
49.232
185.825
502.927
889.913
748.930
460.982
919.070
9605.547
100245.883
100197.500
100140.156
10369.276
742.602
91.531
28.709
22.172
16.985
72.252
111.515
159.274
329.346
1602.666
12537.139
85523.594
112578.047
85360.250
13707.592
3439.226
1329.533
521.475
360.814
255.850
151.263
99.406
63.270
35.217
20.400
12.425
7.807
8.043
23.037
107.249
503.013
1722.023
3232.319
2640.930
1444.794
3109.105
69027.164
101175.945
101012.203
100691.031
76144.711
2483.029
169.071
25.754
9.466
5.769
482.583
821.052
892.128
1216.334
5490.621
90156.023
111727.328
119883.047
111093.383
91279.523
7678.568
2224.928
1407.513
1464.029
945.327
397.340
170.880
93.931
56.456
39.967
27.039
17.016
13.119
31.768
156.461
823.799
3218.254
6248.657
5080.143
2784.975
6035.636
104772.930
104518.344
104444.828
102883.664
100985.109
3340.217
222.882
27.258
5.757
1.921
4970.509
11350.505
10220.162
6753.124
14461.764
107126.242
107980.539
110874.672
106185.078
102754.570
8810.846
2284.072
3306.568
4258.048
2664.644
825.777
254.478
111.290
78.801
68.861
53.976
31.170
19.033
31.598
131.944
667.954
2351.201
4887.592
4121.125
3123.116
7465.245
37617.223
109829.062
112430.734
107570.742
33618.203
1862.925
181.064
25.392
4.342
0.735
97723.875
102532.742
104392.234
55728.461
55093.031
132543.234
109019.695
103232.141
101763.812
100890.133
5247.162
2080.204
4825.389
6749.815
4055.927
1287.332
343.532
142.441
119.185
123.781
99.527
59.367
29.232
25.619
75.120
297.932
894.178
1531.587
1561.439
1867.543
4828.017
10053.472
27485.688
55706.887
28916.191
5315.980
750.923
113.655
18.757
3.211
0.305
101786.570
103505.094
107017.445
135763.125
116520.141
92708.938
113989.844
101974.852
100498.805
13889.553
1887.463
2328.870
8405.230
16600.779
11435.806
3414.414
774.186
329.528
279.284
307.011
257.244
142.461
56.547
25.051
32.854
87.620
219.777
346.725
430.582
731.602
1713.968
3126.890
4801.322
6194.933
4110.100
1355.451
301.994
61.737
11.809
2.042
0.038
101153.320
102126.398
104489.523
120176.359
83807.539
45006.645
14127.967
9994.833
5459.822
1530.838
1084.882
7062.471
57957.285
100869.305
100738.656
17220.361
3181.498
1719.966
1093.260
935.192
726.840
353.552
119.593
33.948
15.984
24.542
46.556
77.013
124.745
300.542
852.672
1936.993
2832.513
2338.505
1199.606
437.428
118.131
27.958
6.087
0.995
-0.148
100386.562
100721.789
101428.961
104638.062
23264.369
8297.373
2802.982
959.166
487.382
316.387
1349.189
16419.088
100163.547
100318.219
101071.523
51737.523
17175.350
14165.105
5541.094
2336.040
1424.374
646.535
180.054
43.144
11.601
7.605
11.658
22.077
56.165
204.370
784.894
2276.227
3361.707
2031.418
755.021
205.099
54.039
13.552
2.961
0.296
-0.287
70477.102
100173.617
100318.250
32310.469
3857.425
1265.940
487.958
170.607
87.316
143.579
1112.810
12469.979
100074.492
100391.695
103252.469
60976.629
102911.703
100635.141
26849.844
4206.498
1535.726
589.519
172.363
40.970
10.108
4.351
4.561
9.844
33.341
136.398
552.067
1498.957
2192.276
1401.604
493.198
120.643
29.992
6.917
1.281
-0.073
-0.359
3496.957
7387.659
6258.368
2105.076
577.574
202.126
84.944
36.993
24.657
71.698
472.560
3489.215
23779.740
63985.898
43358.105
65842.594
102523.180
102410.672
53601.121
5897.383
1132.091
360.225
109.967
31.814
13.747
11.187
9.855
9.922
19.816
68.504
228.599
506.332
717.150
474.232
202.780
57.928
14.964
3.308
0.457
-0.272
-0.394
277.281
443.538
392.128
214.388
86.054
36.203
16.695
8.308
8.274
27.167
140.239
680.412
2419.293
4928.710
7120.478
32439.215
128972.484
163582.016
57783.164
8825.339
1212.162
247.587
75.665
44.430
59.758
74.665
65.795
38.592
22.783
29.949
68.966
130.053
165.849
121.520
59.399
20.462
5.934
1.237
-0.056
-0.372
-0.400
31.528
44.605
40.621
27.369
14.016
6.697
3.205
2.060
3.812
12.848
47.531
165.215
514.098
1309.435
5115.867
62649.523
115077.969
114980.922
104917.414
64595.215
3807.535
426.401
147.066
219.481
514.109
767.835
664.621
295.377
94.359
33.028
27.025
34.755
37.231
28.556
15.205
6.272
1.749
0.179
-0.317
-0.410
-0.386
4.225
5.543
5.336
3.826
2.074
0.947
0.550
1.267
4.529
15.670
66.282
399.136
2719.796
11928.063
25143.857
106531.547
102366.555
101622.594
101171.039
101562.078
10317.658
1353.939
646.536
1552.106
6275.713
13645.179
9553.659
2750.341
518.837
103.933
37.472
27.486
19.101
10.884
5.163
1.781
0.280
-0.270
-0.419
-0.414
-0.364
0.436
0.558
0.478
0.229
-0.068
-0.165
0.218
2.040
7.991
30.737
187.178
1936.282
35136.398
100622.594
107522.703
200168.188
108728.719
101196.273
103877.758
115455.828
28098.557
8290.032
4482.849
11366.869
96991.906
100147.156
100067.148
26142.564
2409.592
301.810
89.587
52.534
31.608
13.453
4.322
0.969
-0.130
-0.404
-0.436
-0.396
-0.341
-0.201
-0.241
-0.304
-0.384
-0.436
-0.310
0.381
2.994
12.359
53.535
369.310
6093.319
100620.234
101070.078
103363.727
147112.906
139139.406
102606.727
115471.000
158220.406
109984.992
67127.312
82848.609
77445.164
105739.508
100770.883
100246.789
100272.594
7619.521
684.011
168.022
86.788
45.571
18.117
5.287
0.955
-0.189
-0.425
-0.423
-0.371
-0.317
-0.292
-0.343
-0.401
-0.458
-0.474
-0.320
0.470
3.436
14.371
65.941
447.352
6513.278
102029.938
103300.766
102789.461
105174.258
62931.355
54537.152
45155.551
108623.508
171098.406
135292.312
105415.516
157591.797
151860.203
103092.391
100648.422
100794.719
9515.745
984.797
236.155
98.728
46.144
17.489
4.964
0.833
-0.216
-0.410
-0.398
-0.349
-0.294
-0.283
-0.340
-0.394
-0.444
-0.463
-0.337
0.313
2.993
13.589
62.245
373.416
3125.169
42711.883
106242.172
103904.000
101577.508
10107.510
3244.017
7717.978
37597.273
135323.719
109814.367
102724.750
118158.352
200097.234
106945.797
101028.805
58632.168
5050.755
968.292
254.752
82.165
32.044
11.755
3.170
0.443
-0.277
-0.405
-0.381
-0.326
-0.270
-0.259
-0.314
-0.368
-0.423
-0.457
-0.385
0.073
1.931
9.908
45.605
238.192
1246.798
5364.033
17004.523
19946.838
7479.527
1584.988
796.834
1840.377
11400.712
104761.477
104030.461
102505.570
103368.266
115095.578
44303.391
26975.621
6761.476
1910.359
629.469
193.619
53.720
17.569
5.845
1.496
0.031
-0.355
-0.407
-0.361
-0.302
-0.247
-0.236
-0.287
-0.341
-0.399
-0.450
-0.431
-0.189
0.925
5.416
25.145
109.823
425.954
1276.596
2119.409
1962.167
1351.310
1663.915
2786.831
3016.130
6795.558
52491.211
126281.227
112594.133
103124.945
30263.148
4021.846
1925.813
1050.658
604.015
279.629
94.772
28.704
8.519
2.330
0.351
-0.253
-0.400
-0.397
-0.339
-0.282
-0.227
-0.213
-0.264
-0.319
-0.377
-0.437
-0.463
-0.358
0.179
2.416
10.577
39.717
126.128
317.011
588.151
963.119
2887.853
15222.613
42648.961
32740.576
17322.879
61921.535
115097.406
77940.656
21728.223
3773.643
767.324
318.419
229.233
164.212
89.618
36.590
12.423
3.502
0.704
-0.164
-0.387
-0.413
-0.374
-0.320
-0.264
-0.210
-0.194
-0.244
-0.302
-0.364
-0.427
-0.476
-0.463
-0.241
0.719
4.042
14.859
45.512
121.597
334.753
1335.490
11803.127
100289.023
100246.711
101087.844
66966.297
67924.125
101290.328
58601.594
8930.658
1338.383
277.214
107.976
69.605
49.049
28.585
12.890
4.553
1.172
0.016
-0.354
-0.424
-0.401
-0.355
-0.301
-0.247
-0.196
-0.178
-0.228
-0.289
-0.355
-0.421
-0.478
-0.509
-0.420
0.026
1.724
6.954
22.740
71.545
262.342
1701.032
23980.439
100268.578
100311.094
100713.234
103874.250
25343.645
32252.742
16563.807
3400.016
651.839
161.631
60.809
32.082
19.119
10.639
4.768
1.673
0.321
-0.200
-0.369
-0.400
-0.374
-0.336
-0.285
-0.231
-0.185
-0.168
-0.215
-0.274
-0.345
-0.412
-0.471
-0.508
-0.432
0.042
1.885
8.412
30.255
90.771
268.515
1292.960
14135.934
101279.688
102074.102
101777.273
71808.602
7333.875
4247.217
2461.324
815.969
244.695
89.733
36.077
16.161
8.433
4.251
2.004
0.863
0.272
-0.042
-0.223
-0.310
-0.331
-0.315
-0.269
-0.216
-0.174
-0.157
-0.208
-0.265
-0.331
-0.396
-0.454
-0.469
-0.296
0.705
5.376
26.930
124.140
489.949
1296.561
2371.157
6769.201
35565.312
105304.125
75568.633
16252.304
2610.409
726.916
367.865
181.419
84.626
39.951
17.723
7.667
3.762
2.180
1.611
1.392
1.037
0.574
0.173
-0.122
-0.249
-0.277
-0.251
-0.203
-0.166
-0.149
-0.198
-0.250
-0.311
-0.375
-0.427
-0.394
-0.006
2.286
15.637
99.598
713.783
4842.053
23846.211
39614.172
30860.176
105330.961
104239.805
103285.016
43611.883
3525.840
423.474
100.134
47.292
26.948
14.953
6.896
3.188
1.941
2.088
2.899
3.592
3.159
1.993
0.953
0.211
-0.116
-0.223
-0.230
-0.194
-0.157
-0.146
-0.189
-0.239
-0.294
-0.346
-0.378
-0.288
0.444
4.758
34.580
292.884
3481.728
57347.012
100182.703
101890.242
131684.453
131798.594
102314.109
100460.148
100171.250
6260.251
491.335
62.579
16.635
8.224
4.355
2.194
1.322
1.737
3.322
5.864
7.256
6.879
4.473
2.072
0.691
0.062
-0.157
-0.200
-0.181
-0.152
-0.139
-0.181
-0.228
-0.270
-0.298
-0.293
-0.114
0.937
7.160
56.432
582.098
9562.935
100079.703
100248.398
101499.031
119752.008
200067.438
105287.828
100369.914
70433.992
4453.220
386.127
46.215
8.258
2.435
0.971
0.478
0.705
2.081
4.981
9.077
11.337
10.243
6.716
3.212
1.188
0.231
-0.092
-0.173
-0.169
-0.148
-0.135
-0.172
-0.217
-0.237
-0.219
-0.132
0.197
1.572
9.247
62.559
608.468
10555.157
100515.055
101345.578
102128.883
105771.578
135121.812
105780.523
63865.160
12489.202
1481.825
175.108
25.049
4.173
0.649
-0.056
-0.064
0.504
2.149
5.356
9.862
13.096
11.994
8.065
4.028
1.531
0.383
-0.033
-0.152
-0.157
-0.139
-0.130
-0.166
-0.199
-0.191
-0.116
0.108
0.761
2.828
12.599
66.056
456.235
4688.254
69226.406
123759.852
134982.125
115642.562
43708.789
7975.553
4370.889
1415.140
300.871
59.607
10.988
1.694
-0.026
-0.338
-0.216
0.333
1.819
4.690
8.446
11.631
11.484
8.520
4.848
2.136
0.675
0.073
-0.117
-0.145
-0.128
-0.126
-0.160
-0.182
-0.147
0.002
0.441
1.630
6.233
27.164
137.146
750.088
5714.790
76591.328
128933.961
151924.766
123968.047
26251.133
2797.880
777.762
268.073
78.194
19.556
4.184
0.519
-0.280
-0.411
-0.293
0.157
1.314
3.649
7.666
12.791
16.151
14.987
9.502
4.632
1.564
0.357
-0.042
-0.127
-0.120
-0.120
-0.152
-0.165
-0.118
0.089
0.702
2.949
14.849
93.106
675.723
4786.962
26259.357
111879.484
104602.953
102598.250
102167.430
99685.469
7319.306
2000.050
434.591
77.595
14.607
2.558
0.137
-0.358
-0.422
-0.311
0.059
1.165
4.144
11.620
26.626
43.883
45.659
29.436
12.759
4.066
0.956
0.106
-0.092
-0.110
-0.112
-0.143
-0.156
-0.116
0.092
0.893
4.839
31.956
315.903
4501.298
85866.438
113640.344
200072.531
154266.922
103405.578
103714.719
113347.328
28942.150
8737.978
1255.704
155.989
21.610
2.914
0.131
-0.341
-0.393
-0.294
0.093
1.489
6.717
24.532
69.184
133.138
142.062
82.971
31.905
8.629
1.957
0.308
-0.047
-0.101
-0.123
-0.138
-0.153
-0.166
-0.178
-0.189
-0.200
-0.211
-0.219
-0.221
-0.222
-0.216
-0.196
-0.151
-0.084
-0.022
0.002
-0.019
-0.073
-0.127
-0.155
-0.168
-0.172
-0.181
-0.190
-0.197
-0.203
-0.208
-0.210
-0.191
-0.097
0.152
0.595
1.210
1.509
1.313
0.868
0.395
0.116
-0.002
-0.053
-0.163
-0.182
-0.198
-0.214
-0.229
-0.242
-0.255
-0.266
-0.273
-0.275
-0.271
-0.254
-0.200
-0.079
0.116
0.324
0.395
0.307
0.108
-0.066
-0.160
-0.204
-0.217
-0.227
-0.240
-0.249
-0.252
-0.258
-0.250
-0.176
0.110
0.878
2.492
4.599
5.971
5.296
3.561
1.952
1.075
0.669
0.444
-0.206
-0.226
-0.244
-0.261
-0.273
-0.286
-0.295
-0.305
-0.310
-0.316
-0.313
-0.275
-0.148
0.154
0.623
1.199
1.463
1.131
0.598
0.122
-0.130
-0.233
-0.265
-0.278
-0.293
-0.306
-0.309
-0.310
-0.278
-0.102
0.535
2.497
6.948
14.312
18.825
16.175
10.910
6.611
4.617
3.873
2.924
-0.245
-0.264
-0.282
-0.287
-0.279
-0.259
-0.236
-0.236
-0.254
-0.289
-0.314
-0.262
-0.042
0.507
1.541
2.704
3.229
2.535
1.345
0.391
-0.067
-0.256
-0.316
-0.336
-0.353
-0.363
-0.361
-0.347
-0.287
-0.002
1.169
4.726
13.840
29.390
42.614
39.012
27.624
19.913
18.022
18.556
15.903
-0.269
-0.275
-0.253
-0.181
-0.021
0.197
0.382
0.479
0.357
0.127
-0.088
-0.138
0.101
0.910
2.445
4.190
4.967
3.896
2.106
0.683
-0.025
-0.279
-0.359
-0.383
-0.389
-0.377
-0.346
-0.310
-0.233
0.134
1.653
6.668
20.668
45.548
72.399
77.969
66.376
57.783
69.436
88.180
73.598
-0.242
-0.168
0.024
0.465
1.388
2.678
4.202
4.850
3.971
2.494
1.185
0.448
0.379
1.094
2.663
4.448
5.205
4.071
2.187
0.701
-0.033
-0.316
-0.395
-0.388
-0.333
-0.235
-0.088
0.023
0.130
0.597
2.380
8.088
22.827
53.726
98.619
139.688
150.101
151.342
225.200
342.504
287.882
-0.004
0.388
1.266
3.384
7.979
16.869
27.871
32.654
26.499
16.050
7.204
2.969
1.410
1.400
2.433
3.737
4.263
3.270
1.739
0.510
-0.116
-0.358
-0.397
-0.278
-0.002
0.484
1.140
1.602
1.926
2.666
5.823
15.017
35.122
74.135
142.965
240.986
280.043
280.053
509.042
840.254
706.005
1.074
2.556
5.943
14.814
40.517
102.762
206.162
263.132
194.709
97.357
36.714
12.929
5.104
2.874
2.830
3.394
3.363
2.583
1.376
0.422
-0.117
-0.330
-0.271
0.128
1.172
3.233
6.138
8.042
8.971
10.709
22.774
64.472
157.479
235.803
280.325
318.032
329.180
334.248
595.161
984.005
825.279
5.682
11.209
23.134
59.327
191.008
700.322
1861.806
2707.426
1734.559
617.334
168.701
46.963
16.547
8.058
5.827
5.146
4.506
3.253
1.810
0.749
0.106
-0.130
0.093
1.213
4.566
11.773
23.221
31.929
32.973
38.582
107.886
450.179
1634.668
2715.410
1727.066
662.327
321.470
240.314
325.645
496.397
447.680
26.774
46.006
82.301
202.714
826.730
4600.533
20872.520
36697.449
19119.197
3961.056
667.372
143.534
45.185
23.402
16.025
11.933
8.771
5.811
3.409
1.772
0.789
0.400
0.811
3.208
11.830
34.273
73.893
108.992
103.537
120.386
446.521
3571.174
25821.695
61044.195
28757.941
4008.134
560.532
159.614
123.126
153.328
125.799
145.336
230.552
312.731
601.331
2551.939
22871.766
113737.781
123766.078
113680.164
17980.457
1943.787
316.745
104.885
64.128
45.746
28.316
17.089
10.609
6.229
3.759
2.220
1.408
1.847
6.134
21.936
69.242
164.609
263.872
245.729
274.494
1269.771
17836.357
103074.328
105794.578
104196.445
20044.986
1393.143
189.804
56.169
38.921
28.329
955.531
1541.434
1481.207
1544.780
4758.542
47203.918
200292.453
200106.328
200087.188
41131.422
3403.694
505.149
202.227
170.614
121.210
63.074
30.522
16.337
10.180
6.936
4.802
3.067
3.017
7.987
29.304
99.770
242.517
395.422
396.160
451.815
2077.855
29873.389
126319.547
170525.453
142515.422
36361.184
2405.950
267.010
45.832
13.767
6.715
7375.509
14905.445
10767.826
4664.357
5905.444
46343.617
200536.719
200171.406
200085.984
41246.348
3488.904
530.254
327.901
347.553
253.410
117.549
50.263
23.328
15.381
12.114
9.016
5.846
4.354
7.877
26.552
83.685
214.532
330.307
355.810
501.893
2137.871
21493.820
200428.453
200229.312
200125.125
35487.754
3078.360
311.105
44.949
8.781
2.219
56430.844
151939.203
115994.906
23911.301
7419.276
22027.123
114548.117
123960.500
112521.023
18926.816
1990.778
449.047
481.661
607.091
444.400
222.402
86.057
39.076
26.717
22.788
18.090
11.870
6.664
6.663
16.742
46.982
109.780
172.523
217.515
429.145
1825.813
14609.013
107407.586
113165.125
106659.984
30105.137
2553.046
277.317
37.281
6.362
0.994
134851.000
186863.719
147482.938
110864.680
12110.100
7995.496
20425.951
36832.012
19157.357
4222.665
754.993
493.286
1087.508
1723.303
1368.512
606.247
204.850
97.544
64.812
53.850
40.891
25.328
11.986
6.261
8.465
19.732
40.522
69.905
131.893
439.906
2034.959
8855.878
38910.039
82564.930
48329.480
9123.423
1178.229
153.277
24.969
4.062
0.445
114930.867
134921.203
120092.711
105887.242
14785.853
3492.419
2720.065
2919.300
1895.965
685.266
350.087
1025.698
3862.613
7468.241
5829.096
1898.999
635.065
345.753
206.584
134.494
89.331
49.321
20.503
7.508
4.372
6.764
14.085
32.671
122.746
729.993
4669.371
24667.273
45962.574
26480.732
8261.252
2036.336
374.269
69.765
12.665
2.196
0.070
102745.430
104869.469
103657.078
101615.789
7302.146
1359.618
584.421
367.683
236.496
144.426
314.752
1742.028
8050.442
17988.238
12667.933
4158.529
1969.501
1508.452
759.220
320.190
155.755
76.550
28.530
9.364
3.097
2.631
6.182
22.869
128.641
967.745
8073.669
47018.094
96800.789
42993.004
6677.433
978.466
166.603
31.759
6.317
0.957
-0.166
26482.465
87354.273
64007.785
12785.132
1844.744
392.960
147.735
72.091
45.756
59.749
249.195
1484.444
6773.297
15009.687
10905.907
4787.875
5424.541
5058.672
2177.695
616.778
205.748
83.643
29.343
9.790
3.558
2.610
4.657
17.351
96.770
717.484
4837.683
26107.139
46904.152
21653.641
4152.852
571.690
91.703
16.572
3.088
0.280
-0.309
1914.111
3850.791
3285.164
1242.738
343.349
96.587
37.416
17.545
12.880
29.203
130.589
624.320
2190.453
4233.487
3719.249
4415.134
9276.587
9553.479
4026.970
1105.039
269.768
79.578
27.797
12.731
11.082
12.576
12.611
16.484
53.726
278.156
1376.455
4834.839
8030.948
4456.781
1192.704
232.287
44.310
8.588
1.419
-0.084
-0.381
194.738
304.425
268.581
147.107
58.784
21.750
9.055
4.781
5.500
14.863
53.051
179.600
484.809
909.035
1543.663
5485.701
19821.195
33542.566
18360.873
3972.708
655.944
120.142
40.708
43.019
76.183
100.307
89.569
54.591
42.143
90.490
284.664
674.451
958.555
626.209
245.354
67.944
16.050
3.565
0.435
-0.288
-0.409
24.851
34.561
31.249
20.733
10.111
4.554
2.230
2.653
6.248
15.880
39.224
101.312
264.834
672.130
2683.988
27020.139
101470.148
101403.742
100693.469
31838.932
2263.202
280.688
127.625
281.601
774.796
1276.427
1024.806
419.174
139.442
67.424
85.805
126.657
142.949
100.091
48.586
17.717
5.096
1.053
-0.126
-0.391
-0.406
3.537
4.594
4.354
3.006
1.530
0.778
1.271
4.570
14.659
37.806
94.548
310.539
1486.820
5326.238
12000.392
103045.531
100838.977
100383.148
100276.938
100288.320
5556.672
712.279
612.700
2506.332
12521.219
28727.355
19691.389
4875.761
832.160
209.375
158.872
149.370
99.421
46.337
17.535
5.954
1.486
0.067
-0.359
-0.424
-0.390
0.297
0.385
0.298
0.081
-0.092
0.176
1.969
8.793
30.599
91.853
271.075
1382.656
14494.187
101191.820
105040.820
148700.141
104181.594
100497.859
100510.430
101216.477
7147.527
3057.137
4398.527
23468.443
100600.281
100204.797
100214.234
70726.305
4471.050
715.286
524.101
472.871
256.498
81.286
20.259
4.514
0.677
-0.252
-0.432
-0.420
-0.365
-0.252
-0.288
-0.353
-0.414
-0.362
0.212
2.734
12.753
48.330
159.939
597.828
4298.806
80824.484
108249.367
106695.562
125096.930
114130.438
100973.461
101230.383
30358.947
12489.912
44445.855
82516.734
134894.828
105769.344
100985.086
101114.164
102191.430
17153.824
2109.331
1162.250
1028.387
491.850
134.272
28.391
5.249
0.579
-0.318
-0.432
-0.396
-0.339
-0.321
-0.377
-0.434
-0.471
-0.390
0.241
2.926
13.781
52.561
204.111
1068.485
8726.239
107583.570
170503.547
135294.359
108966.281
28526.014
24797.033
15248.724
10485.403
83090.578
102155.344
104877.430
200117.953
157476.406
103786.688
104334.602
111428.359
29368.992
5253.997
1593.016
963.794
435.415
126.494
26.561
4.775
0.454
-0.323
-0.414
-0.374
-0.319
-0.311
-0.368
-0.424
-0.462
-0.407
0.084
2.232
10.749
44.532
204.568
1378.955
12534.340
110302.203
200112.234
196600.406
61318.133
6335.831
2015.903
2150.442
11743.469
102533.234
101913.312
103020.102
142726.219
200280.234
108250.523
109165.594
128754.336
35492.457
9384.825
1726.543
533.500
216.929
68.040
15.654
2.919
0.159
-0.355
-0.405
-0.357
-0.297
-0.288
-0.343
-0.398
-0.448
-0.430
-0.120
1.209
6.519
28.928
142.606
1022.547
8304.003
58877.840
105613.844
65658.922
12598.394
2346.096
983.763
1485.003
10908.996
109981.211
116622.000
109399.320
107045.414
135382.250
103365.938
70669.297
31120.863
21069.254
6417.210
1201.188
260.476
80.140
24.984
6.780
1.245
-0.141
-0.396
-0.395
-0.337
-0.277
-0.262
-0.316
-0.372
-0.430
-0.453
-0.312
0.383
3.220
14.752
73.134
410.723
2435.393
10808.156
20956.738
13301.595
6210.557
4852.818
6916.811
7210.825
24185.434
138867.656
200153.703
200199.719
116948.008
32072.590
5927.556
4861.397
5840.360
5113.188
2085.439
502.569
109.507
29.581
8.666
2.148
0.178
-0.332
-0.415
-0.378
-0.317
-0.256
-0.238
-0.292
-0.351
-0.413
-0.462
-0.434
-0.130
1.147
6.187
28.385
123.991
520.675
1707.458
3808.655
7621.374
13446.824
60443.328
101071.031
104318.859
111008.406
106038.836
116694.969
128936.195
84392.656
6945.020
1308.509
907.329
1066.213
915.792
442.082
148.285
40.556
10.866
2.806
0.433
-0.262
-0.415
-0.406
-0.354
-0.296
-0.236
-0.219
-0.275
-0.335
-0.401
-0.462
-0.492
-0.402
0.124
2.211
10.121
39.129
147.919
558.308
2096.575
7414.251
44707.590
102823.992
101087.336
104626.023
196542.562
111767.805
101748.172
101813.070
79815.773
4958.036
910.270
418.784
326.275
231.749
119.299
45.878
14.994
4.161
0.870
-0.109
-0.389
-0.425
-0.385
-0.337
-0.276
-0.222
-0.202
-0.259
-0.325
-0.396
-0.459
-0.509
-0.513
-0.308
0.590
3.935
16.196
63.265
265.791
1032.168
5120.146
98666.984
101412.156
100834.844
102192.906
123878.117
123852.352
101400.742
100907.328
21116.496
3049.813
822.863
291.648
156.150
93.319
44.103
17.727
6.189
1.956
0.419
-0.152
-0.346
-0.381
-0.362
-0.321
-0.261
-0.210
-0.192
-0.246
-0.312
-0.387
-0.449
-0.499
-0.534
-0.421
0.173
2.535
10.758
39.615
138.130
480.176
2989.393
53021.820
102862.023
105017.922
104271.602
104249.219
27555.631
24765.285
13040.253
3703.791
1333.532
527.151
183.588
76.869
39.034
18.803
8.743
4.278
2.263
1.060
0.306
-0.096
-0.276
-0.322
-0.301
-0.245
-0.195
-0.183
-0.236
-0.299
-0.368
-0.432
-0.486
-0.502
-0.353
0.489
4.337
20.213
84.288
300.421
789.954
2269.021
14835.375
143501.172
200103.172
196513.797
55110.871
5891.420
1860.659
1171.280
725.640
449.326
212.645
80.553
32.115
15.641
9.570
8.229
7.671
6.523
4.041
1.772
0.509
-0.056
-0.243
-0.267
-0.231
-0.186
-0.172
-0.223
-0.280
-0.345
-0.407
-0.451
-0.415
-0.088
1.646
10.880
62.513
362.148
2032.816
7577.266
13905.874
53572.852
105925.742
110681.523
108075.977
102793.289
8615.956
771.321
222.041
155.370
112.410
64.918
27.791
12.633
8.468
10.965
17.581
22.192
19.594
11.877
5.242
1.815
0.377
-0.114
-0.222
-0.213
-0.178
-0.166
-0.210
-0.263
-0.317
-0.352
-0.339
-0.207
0.390
3.613
23.589
164.441
1481.346
14946.315
100291.711
104134.812
178224.188
109876.180
101524.359
100616.320
100263.586
18005.467
922.923
110.088
39.315
26.710
15.930
8.626
5.822
8.919
20.292
41.018
54.528
48.445
27.347
11.960
3.872
0.993
0.059
-0.168
-0.195
-0.172
-0.158
-0.201
-0.243
-0.259
-0.212
-0.052
0.307
1.334
5.921
36.449
297.248
3493.788
57379.539
100291.875
103286.383
178157.422
134886.438
102224.633
100248.984
100054.523
12462.896
718.482
71.559
14.543
6.381
3.649
2.578
4.161
11.756
32.670
69.225
93.515
83.039
46.241
18.924
6.205
1.554
0.225
-0.121
-0.174
-0.163
-0.150
-0.189
-0.210
-0.148
0.084
0.630
1.598
3.255
8.698
42.096
335.107
3852.545
63759.141
100689.727
101758.742
112884.445
134991.203
102212.367
100215.203
42429.621
3212.596
293.212
37.482
6.370
1.584
0.680
1.043
3.607
12.837
36.816
78.841
107.281
95.760
53.962
22.611
7.352
2.091
0.383
-0.071
-0.160
-0.153
-0.143
-0.174
-0.162
0.014
0.566
1.873
4.211
7.580
14.707
49.689
268.754
2036.456
18377.154
106809.047
108988.969
102317.281
18191.463
16123.635
10575.370
2987.215
541.415
88.630
15.017
2.490
0.217
-0.090
0.492
2.844
10.147
27.526
58.474
81.026
76.004
47.464
22.729
8.716
2.770
0.676
0.014
-0.137
-0.142
-0.137
-0.160
-0.114
0.181
1.125
3.523
7.777
14.621
32.182
116.657
493.839
2601.007
17690.135
105347.250
113731.445
54409.375
7939.265
1736.301
787.657
330.609
96.838
22.638
4.998
0.658
-0.238
-0.307
0.139
1.822
6.395
18.013
39.727
66.737
84.160
73.986
43.920
17.759
5.743
1.410
0.202
-0.097
-0.134
-0.131
-0.148
-0.080
0.245
1.406
4.365
10.685
25.121
94.739
607.957
3765.759
14459.545
73119.070
103324.656
101398.359
100809.977
18455.033
1827.193
395.932
121.330
34.453
8.581
1.747
0.011
-0.383
-0.381
-0.037
1.135
5.088
17.031
54.641
161.010
305.805
321.954
181.853
59.432
14.934
3.276
0.578
-0.023
-0.117
-0.122
-0.142
-0.085
0.217
1.211
3.936
10.776
38.711
299.793
3749.628
60844.094
104105.172
163528.422
143483.938
102771.141
100576.875
20531.750
2431.048
702.111
173.984
38.640
7.553
1.159
-0.144
-0.402
-0.383
-0.101
1.019
5.794
28.421
138.882
612.034
1579.590
1862.288
826.108
201.915
36.687
6.668
1.134
0.081
-0.095
-0.134
-0.150
-0.165
-0.178
-0.189
-0.198
-0.207
-0.215
-0.220
-0.222
-0.221
-0.215
-0.204
-0.189
-0.168
-0.151
-0.142
-0.139
-0.144
-0.153
-0.153
-0.154
-0.161
-0.168
-0.178
-0.186
-0.192
-0.200
-0.189
-0.107
0.201
1.096
2.948
5.652
6.819
5.875
3.700
1.676
0.684
0.277
0.104
-0.176
-0.198
-0.213
-0.227
-0.240
-0.252
-0.262
-0.271
-0.276
-0.276
-0.273
-0.265
-0.248
-0.219
-0.173
-0.128
-0.109
-0.118
-0.145
-0.171
-0.190
-0.195
-0.202
-0.212
-0.224
-0.234
-0.240
-0.245
-0.200
0.057
1.062
4.414
12.794
26.570
34.469
29.446
16.317
7.123
3.374
2.065
1.398
-0.222
-0.240
-0.259
-0.275
-0.285
-0.292
-0.297
-0.304
-0.313
-0.320
-0.319
-0.311
-0.282
-0.225
-0.138
-0.039
-0.001
-0.031
-0.106
-0.176
-0.220
-0.241
-0.250
-0.261
-0.276
-0.286
-0.292
-0.286
-0.177
0.395
2.910
12.847
43.777
102.630
145.908
115.789
59.517
24.974
14.173
11.595
9.203
-0.259
-0.277
-0.289
-0.286
-0.269
-0.237
-0.205
-0.201
-0.234
-0.278
-0.317
-0.331
-0.295
-0.198
-0.050
0.111
0.170
0.104
-0.035
-0.174
-0.255
-0.290
-0.302
-0.316
-0.334
-0.345
-0.350
-0.324
-0.136
0.831
5.384
25.491
103.693
295.482
438.158
352.595
170.830
83.832
68.103
75.523
61.294
-0.276
-0.269
-0.224
-0.116
0.090
0.361
0.639
0.701
0.529
0.224
-0.071
-0.245
-0.277
-0.177
0.031
0.247
0.319
0.220
0.001
-0.188
-0.291
-0.338
-0.357
-0.373
-0.391
-0.392
-0.381
-0.339
-0.103
1.177
7.215
36.263
152.399
451.705
767.977
670.988
436.678
306.786
387.076
578.945
483.405
-0.200
-0.065
0.248
0.878
2.115
3.982
6.053
6.928
5.524
3.365
1.401
0.330
-0.104
-0.141
0.037
0.253
0.356
0.203
-0.014
-0.225
-0.341
-0.389
-0.409
-0.420
-0.415
-0.379
-0.327
-0.266
0.006
1.304
7.235
33.128
136.034
427.341
854.017
1286.744
1364.852
1074.107
2082.120
4488.953
3714.546
0.244
0.924
2.409
5.647
12.294
26.267
43.442
53.554
42.343
22.930
9.250
2.921
0.703
0.077
0.056
0.184
0.224
0.100
-0.120
-0.294
-0.400
-0.441
-0.444
-0.417
-0.336
-0.181
-0.010
0.177
0.567
1.978
7.605
28.732
102.641
369.046
1196.984
2885.599
3399.792
2775.232
7528.698
23033.617
16891.244
2.134
5.214
11.948
27.260
68.354
190.480
395.871
548.697
390.109
158.503
48.795
12.938
3.312
0.879
0.310
0.229
0.204
0.030
-0.173
-0.338
-0.435
-0.470
-0.445
-0.325
-0.019
0.503
1.135
1.732
2.602
5.421
15.535
47.919
136.161
396.965
1313.256
3587.411
4629.530
3404.881
9110.566
28375.234
20704.289
10.517
23.821
55.212
132.385
391.094
1684.257
5777.128
8809.608
5289.670
1395.208
268.038
49.097
10.663
2.972
1.266
0.732
0.474
0.192
-0.077
-0.287
-0.418
-0.459
-0.382
-0.069
0.748
2.227
4.438
6.211
8.525
16.405
52.442
182.967
487.996
896.970
1301.950
2196.765
2570.821
1921.585
3783.569
8579.099
7041.828
52.060
105.499
249.872
634.840
2099.589
16866.580
100437.938
100406.531
100288.781
12571.951
1224.947
151.910
26.490
7.649
3.621
2.224
1.344
0.712
0.221
-0.100
-0.297
-0.377
-0.234
0.401
2.183
6.020
11.468
16.635
21.786
47.193
189.735
925.450
3312.445
6104.143
4301.065
2065.450
1129.567
678.820
779.035
1272.191
971.620
323.512
608.369
1160.807
2912.887
8901.717
102718.328
102144.211
102484.516
101510.609
87273.219
4230.177
331.191
50.013
15.978
8.900
5.554
3.045
1.638
0.771
0.273
-0.042
-0.189
-0.022
1.042
3.992
11.154
21.269
32.785
44.554
112.183
616.577
4242.969
23935.697
52059.496
30135.324
7098.142
1543.250
414.049
189.537
166.264
128.720
3362.699
6232.081
6119.928
10527.008
22228.279
109021.094
107940.188
110737.758
106259.953
101614.086
6510.657
453.395
70.477
30.219
18.870
11.439
5.959
3.009
1.628
0.882
0.431
0.147
0.238
1.361
5.349
14.032
28.541
45.120
67.586
222.935
1818.416
22133.455
115443.234
135399.766
117783.805
45913.594
4040.700
516.924
102.895
37.203
21.154
43136.676
101661.938
67534.453
23777.168
27812.428
110545.617
113784.906
121981.570
111451.086
72927.180
3903.580
366.788
80.591
49.707
36.668
21.656
10.707
5.234
3.082
2.023
1.308
0.743
0.491
1.401
4.835
12.710
26.252
42.247
78.658
351.323
3786.524
88125.031
106213.562
111780.195
106362.867
101726.453
9210.204
667.945
90.431
18.219
5.381
104880.000
111712.875
110533.656
66556.523
15502.317
19484.555
86939.344
112739.359
77785.289
10609.803
1278.676
205.924
91.724
88.708
70.661
42.532
20.456
10.349
6.320
4.577
3.139
1.881
0.986
1.072
3.143
8.425
17.444
33.583
91.378
471.091
4336.575
89389.750
104499.086
103665.320
101773.148
100605.766
8925.588
594.649
71.231
11.888
2.251
123742.266
178236.578
157895.734
114139.914
9317.550
3766.119
5934.712
8352.534
5095.090
1578.501
368.417
135.074
163.612
214.983
178.309
102.972
46.938
24.865
15.832
10.844
7.246
4.270
1.972
0.962
1.490
4.039
10.152
30.435
139.329
992.872
7827.988
56482.852
170534.438
128900.984
104996.125
52550.363
3605.777
321.773
44.274
7.222
1.086
146857.172
200057.156
200171.484
60389.574
5473.243
1151.874
877.526
897.573
633.688
280.246
123.729
163.717
351.176
555.912
461.862
233.446
116.483
68.808
41.751
25.152
14.852
7.944
3.514
1.145
0.631
1.802
7.132
34.738
255.441
2802.956
38837.199
102769.227
114957.242
134872.484
50306.113
6843.522
906.067
133.570
21.962
3.733
0.389
41234.359
117238.992
77919.383
16222.420
2292.376
457.865
197.512
144.113
99.594
61.893
72.536
206.980
545.454
897.619
752.449
406.230
246.987
179.317
109.326
54.761
26.356
12.396
4.994
1.546
0.435
1.030
6.056
38.781
340.234
4465.628
96496.484
100374.344
101000.297
101639.141
64692.621
3686.442
387.283
58.460
10.575
1.740
-0.022
5563.827
11271.253
9218.628
3028.429
662.197
160.045
58.264
31.535
21.363
22.097
53.924
177.665
475.133
788.056
696.941
496.711
465.535
419.000
258.463
107.551
41.922
16.512
6.212
2.337
1.346
1.934
5.993
33.023
260.997
2976.098
46889.137
100103.602
100173.109
100197.273
31745.957
2233.724
224.061
32.725
5.594
0.745
-0.250
679.572
1157.494
985.672
470.975
151.785
47.024
17.243
8.510
6.751
11.511
33.289
98.996
252.043
396.138
427.690
553.511
872.863
982.596
644.750
259.161
81.688
25.173
9.296
6.657
8.643
10.679
12.995
25.730
128.017
897.057
7388.738
42473.062
86818.734
38495.309
5749.215
733.807
101.950
16.901
2.768
0.156
-0.352
96.268
136.665
126.875
75.760
31.051
11.952
5.022
3.658
6.341
13.653
28.521
58.220
106.649
184.574
377.820
1204.783
3565.320
5581.410
3677.709
1092.681
237.040
52.500
23.682
33.205
62.993
84.154
77.244
54.067
67.825
228.028
926.704
2799.880
4160.880
2581.915
792.652
175.490
35.162
7.188
1.175
-0.157
-0.396
14.901
20.049
18.110
12.511
6.308
2.855
2.404
6.301
18.438
44.713
83.079
111.113
157.120
277.809
871.065
5017.883
28885.812
57476.789
28786.865
5288.516
740.922
127.847
88.325
226.957
584.594
955.027
777.198
360.429
152.989
147.521
262.371
413.556
442.417
292.422
127.695
40.721
11.214
2.488
0.193
-0.334
-0.412
2.277
2.955
2.741
1.828
0.964
0.993
3.823
16.781
59.823
173.174
353.637
492.579
738.920
1415.822
2707.710
14386.722
100251.406
100098.789
100062.688
14974.075
1566.685
311.164
422.176
1817.122
8069.493
17961.691
12535.237
3630.789
806.503
551.423
974.820
1106.982
574.052
182.714
52.062
14.622
3.952
0.675
-0.222
-0.414
-0.408
0.079
0.120
0.036
-0.102
-0.018
1.196
7.254
35.221
159.102
534.939
1278.764
2082.299
4384.585
11803.710
14665.433
18729.184
100992.766
100172.250
100101.359
15106.435
1842.439
1278.771
2410.701
14516.046
100359.391
100280.984
100686.930
39825.258
4618.561
2667.780
6646.754
7790.055
2869.303
528.049
82.728
14.337
2.410
0.100
-0.377
-0.433
-0.388
-0.308
-0.356
-0.411
-0.423
-0.142
1.628
10.315
53.725
270.655
1048.019
3064.657
8368.089
38708.891
102851.297
92779.266
27033.797
26507.725
52156.379
26282.023
5491.001
3646.497
11827.464
22455.730
73946.766
102515.758
101479.516
106267.852
119732.352
29750.912
11211.097
21843.691
28434.900
7754.069
1136.820
133.532
17.654
2.300
-0.032
-0.415
-0.422
-0.366
-0.350
-0.410
-0.461
-0.457
-0.136
1.707
10.619
55.526
266.693
1179.628
4755.962
41589.184
107029.258
139324.188
160797.906
60229.945
7544.667
4976.941
3319.221
2876.250
20205.627
100535.672
103364.805
186841.875
115401.266
106203.961
151960.922
200097.891
111872.586
56165.625
21758.326
23406.764
6454.654
969.770
124.006
16.135
2.089
-0.114
-0.411
-0.401
-0.346
-0.336
-0.394
-0.448
-0.455
-0.202
1.211
7.651
37.652
170.700
807.115
5429.537
101322.711
102665.453
108909.234
113038.734
105091.469
6724.741
1133.600
913.463
4216.534
64872.480
101965.484
102734.781
124218.070
147731.141
113216.117
200302.156
186851.922
105086.898
101531.805
13290.803
5570.152
1930.953
391.946
64.417
9.926
1.155
-0.215
-0.411
-0.386
-0.326
-0.312
-0.368
-0.428
-0.456
-0.314
0.547
4.078
19.649
83.451
413.311
3758.218
63905.641
100863.633
102510.398
105369.672
84099.742
6593.726
1507.970
1432.462
7667.997
73505.977
142530.328
122085.688
107715.500
61291.824
67271.836
138940.859
107708.008
101279.062
96823.125
7909.875
1225.889
376.647
102.917
21.634
4.079
0.371
-0.332
-0.414
-0.370
-0.305
-0.286
-0.344
-0.404
-0.451
-0.405
-0.001
1.699
8.249
34.837
174.995
1263.071
11620.555
97766.797
108900.930
135084.062
65044.266
20641.023
9164.275
8711.424
54761.184
111812.641
178280.969
200377.797
113690.719
13653.198
6355.514
19416.113
65333.789
64295.477
16619.299
2283.393
357.844
87.078
24.660
6.451
1.142
-0.160
-0.411
-0.409
-0.351
-0.287
-0.263
-0.321
-0.382
-0.444
-0.463
-0.327
0.359
2.984
13.249
59.608
305.782
1659.526
7798.634
34910.766
105885.039
107199.547
109448.914
106766.617
109425.484
124096.664
103903.812
105885.664
110172.031
107900.688
11771.927
3207.585
4244.606
6578.589
5313.166
2089.965
498.478
109.768
26.611
7.092
1.646
0.042
-0.380
-0.429
-0.388
-0.330
-0.266
-0.243
-0.304
-0.371
-0.437
-0.489
-0.480
-0.246
0.752
4.549
19.800
87.386
445.545
2939.368
24427.582
102433.367
138616.234
151926.906
106248.086
109363.898
200178.062
111769.258
102278.172
106396.305
115410.102
21387.037
5487.209
2884.952
2664.191
1564.500
539.727
152.434
40.687
10.694
2.762
0.449
-0.253
-0.419
-0.414
-0.364
-0.310
-0.248
-0.228
-0.289
-0.362
-0.430
-0.486
-0.526
-0.483
-0.103
1.512
7.870
35.836
176.916
1100.267
7055.474
29370.936
131349.500
112694.727
102752.602
104032.828
163702.484
124027.133
102875.359
110577.391
89003.352
29183.188
8012.117
2059.628
1168.484
607.762
222.012
64.415
19.319
6.399
2.044
0.495
-0.151
-0.343
-0.372
-0.348
-0.293
-0.234
-0.216
-0.278
-0.350
-0.419
-0.470
-0.520
-0.547
-0.377
0.460
3.766
16.518
73.357
328.188
1340.026
5300.685
51021.938
104089.250
105013.578
104344.125
106926.516
48902.859
72376.695
37887.250
23179.822
17048.844
5037.239
1123.815
400.845
195.156
79.854
31.315
15.364
8.803
4.661
1.976
0.511
-0.098
-0.289
-0.316
-0.277
-0.217
-0.208
-0.265
-0.329
-0.397
-0.457
-0.499
-0.514
-0.363
0.368
3.301
14.396
53.417
174.749
509.855
1922.457
14234.878
133868.859
200142.047
186891.188
53917.023
6605.447
3311.232
3372.647
4283.169
3609.217
1424.941
387.985
128.225
59.557
36.772
33.522
34.761
28.866
17.009
7.379
2.406
0.477
-0.110
-0.257
-0.249
-0.207
-0.194
-0.247
-0.305
-0.368
-0.415
-0.416
-0.336
-0.055
1.099
6.049
28.460
128.663
508.541
1421.971
4093.786
44482.391
104829.492
110525.688
108062.695
102604.109
8678.050
915.446
528.658
647.128
562.680
286.158
106.507
41.129
31.058
51.153
97.401
136.838
119.807
61.461
24.447
7.314
1.736
0.213
-0.172
-0.222
-0.197
-0.184
-0.230
-0.279
-0.306
-0.260
-0.082
0.270
0.926
2.807
12.090
63.761
363.328
2035.266
7641.362
15515.195
106336.070
101814.734
100835.273
100549.492
100259.070
16438.336
883.604
151.193
107.250
88.724
54.703
25.472
18.946
39.383
122.253
313.472
468.364
408.163
185.262
61.463
15.839
3.721
0.644
-0.057
-0.192
-0.189
-0.174
-0.213
-0.225
-0.148
0.200
1.055
2.393
3.950
6.751
20.037
104.870
722.722
5281.748
23963.145
45395.977
90070.250
103525.578
100559.891
100119.961
100042.477
11399.228
673.311
78.589
24.083
15.426
10.392
8.202
16.245
59.737
241.137
663.600
1097.504
882.550
382.911
113.398
26.695
6.005
1.134
0.057
-0.161
-0.176
-0.165
-0.188
-0.135
0.204
1.409
4.353
9.126
14.018
17.130
29.268
122.879
801.602
5341.815
26349.555
48047.586
32226.150
103831.586
100525.914
100081.062
38425.914
2964.600
293.480
38.538
7.860
3.047
2.199
4.073
15.015
66.329
275.286
767.252
1376.019
1105.349
445.802
133.000
32.251
7.304
1.526
0.171
-0.132
-0.163
-0.153
-0.151
0.007
0.847
3.834
11.885
28.133
44.988
45.346
48.967
119.383
528.661
2627.841
9084.026
13945.476
8881.647
8046.591
13957.245
10477.238
2972.193
538.456
88.097
15.052
2.688
0.523
0.471
2.428
11.379
47.856
179.678
482.445
792.858
658.639
312.415
108.608
32.261
8.761
2.138
0.342
-0.088
-0.150
-0.144
-0.118
0.156
1.560
6.937
24.501
59.759
103.640
102.974
104.652
226.709
714.521
2593.450
7179.067
10093.533
5123.698
1831.449
993.209
675.411
286.412
85.744
21.241
4.463
0.624
-0.183
-0.042
1.356
7.007
27.452
88.634
213.442
379.978
428.517
338.598
164.181
57.218
15.982
3.852
0.717
-0.008
-0.134
-0.135
-0.099
0.238
1.893
8.301
31.431
83.161
139.008
159.557
310.426
1176.936
3357.025
7313.810
19014.447
26527.787
11637.547
2326.340
436.106
136.344
54.539
19.347
5.694
1.150
-0.108
-0.395
-0.237
0.674
4.134
16.597
60.682
230.168
830.312
1992.756
2296.799
1014.354
233.512
46.457
8.744
1.504
0.136
-0.107
-0.127
-0.097
0.187
1.588
6.986
23.292
61.426
110.386
222.430
1193.188
9471.975
39698.328
39789.984
26712.557
29558.512
11540.387
2257.598
399.188
106.926
33.796
10.278
2.481
0.275
-0.326
-0.435
-0.305
0.357
3.188
16.331
94.992
692.534
5393.865
25540.039
31489.686
8529.769
1144.191
136.310
17.496
2.733
0.315
-0.075
-0.145
-0.164
-0.181
-0.194
-0.202
-0.211
-0.215
-0.220
-0.221
-0.220
-0.217
-0.212
-0.200
-0.188
-0.174
-0.164
-0.156
-0.151
-0.144
-0.141
-0.139
-0.142
-0.146
-0.153
-0.163
-0.172
-0.181
-0.185
-0.151
0.064
0.901
3.483
10.008
19.365
26.404
20.991
11.349
4.707
1.810
0.713
0.327
-0.193
-0.213
-0.230
-0.242
-0.254
-0.264
-0.270
-0.276
-0.278
-0.277
-0.272
-0.261
-0.249
-0.236
-0.217
-0.198
-0.187
-0.181
-0.178
-0.175
-0.180
-0.179
-0.185
-0.192
-0.205
-0.215
-0.226
-0.222
-0.107
0.553
3.455
15.152
52.250
132.124
187.694
144.043
63.548
22.375
8.086
4.244
2.762
-0.238
-0.257
-0.273
-0.288
-0.297
-0.300
-0.303
-0.308
-0.315
-0.325
-0.324
-0.316
-0.300
-0.279
-0.255
-0.231
-0.215
-0.206
-0.207
-0.215
-0.220
-0.221
-0.227
-0.239
-0.254
-0.265
-0.275
-0.248
0.023
1.544
10.017
52.389
248.286
893.279
1456.125
985.220
333.710
89.213
36.504
26.834
19.818
-0.273
-0.290
-0.297
-0.292
-0.269
-0.238
-0.204
-0.201
-0.226
-0.279
-0.323
-0.345
-0.346
-0.324
-0.290
-0.257
-0.236
-0.232
-0.247
-0.258
-0.263
-0.274
-0.278
-0.291
-0.306
-0.321
-0.328
-0.269
0.172
2.904
19.584
133.249
828.813
4080.510
7805.946
5015.961
1248.347
330.202
204.367
220.984
178.083
-0.284
-0.263
-0.198
-0.068
0.149
0.449
0.686
0.791
0.594
0.253
-0.066
-0.261
-0.345
-0.353
-0.323
-0.288
-0.264
-0.269
-0.289
-0.307
-0.318
-0.323
-0.333
-0.347
-0.366
-0.378
-0.377
-0.296
0.253
3.813
25.795
192.233
1473.834
7871.238
17446.812
10717.441
3492.524
1497.199
1649.683
3179.039
2404.919
-0.155
0.062
0.533
1.282
2.557
4.609
6.427
7.209
5.977
3.392
1.462
0.271
-0.197
-0.348
-0.359
-0.328
-0.316
-0.324
-0.342
-0.361
-0.371
-0.378
-0.392
-0.410
-0.424
-0.418
-0.399
-0.317
0.251
3.597
23.499
156.982
1055.492
5008.430
12554.421
16723.623
16333.706
8772.804
18264.273
67927.555
48460.066
0.555
1.715
4.043
8.301
15.962
30.659
48.930
59.438
46.529
23.449
9.201
2.713
0.475
-0.207
-0.366
-0.375
-0.370
-0.382
-0.404
-0.419
-0.429
-0.431
-0.447
-0.457
-0.446
-0.404
-0.354
-0.234
0.336
3.051
16.721
88.930
490.876
2429.662
13264.875
58609.211
87536.016
35793.445
104104.906
100503.234
100065.484
3.638
9.413
21.927
46.135
94.405
226.943
484.843
625.851
440.600
175.524
52.234
12.937
2.811
0.304
-0.260
-0.375
-0.400
-0.428
-0.458
-0.473
-0.478
-0.486
-0.488
-0.477
-0.413
-0.283
-0.112
0.146
1.009
4.343
17.157
70.065
332.041
1995.165
16764.871
96792.328
100691.867
51805.148
105257.492
100579.000
100074.102
17.439
45.510
125.189
290.511
632.352
2071.727
7457.443
12489.951
6768.758
1599.056
295.124
49.908
9.203
1.603
0.072
-0.265
-0.362
-0.422
-0.474
-0.504
-0.517
-0.529
-0.521
-0.449
-0.268
0.068
0.521
1.218
3.081
10.534
37.548
131.931
457.096
1720.306
8509.294
32756.219
47707.457
19909.820
46171.590
100390.883
100056.523
85.345
245.642
795.030
2386.374
5086.884
23612.559
100670.977
100200.875
100079.469
17943.736
1486.598
157.100
22.461
3.833
0.780
0.072
-0.193
-0.342
-0.443
-0.501
-0.535
-0.557
-0.525
-0.374
-0.020
0.676
1.721
3.304
8.041
29.524
130.651
540.228
1824.770
4517.960
8316.884
10781.061
8471.892
3986.979
4216.347
8653.036
7053.280
573.243
1435.575
5453.165
26767.652
53700.324
121690.672
104280.805
100777.500
100263.695
100101.141
5271.258
365.698
40.213
7.047
1.988
0.745
0.145
-0.170
-0.365
-0.472
-0.534
-0.564
-0.524
-0.292
0.273
1.388
3.148
6.403
17.543
83.154
539.528
3807.696
21159.561
52634.578
45885.953
24850.887
8311.877
1865.846
644.106
589.714
458.012
7578.481
15518.823
31214.908
102958.172
110927.930
200267.344
116820.547
101988.609
100612.219
100206.305
8071.977
483.735
50.021
10.112
3.811
1.864
0.769
0.143
-0.203
-0.379
-0.473
-0.541
-0.506
-0.242
0.451
1.862
4.488
9.687
32.941
200.905
2096.060
32002.012
101634.148
106004.141
117156.883
96324.875
11324.542
1704.209
297.336
92.520
49.617
100375.875
102745.828
135059.141
129231.742
108160.078
200519.734
126772.078
102806.312
100837.367
100279.484
4517.327
332.930
44.782
12.649
6.780
3.923
1.940
0.755
0.161
-0.128
-0.314
-0.447
-0.485
-0.296
0.333
1.841
4.725
12.644
52.297
375.839
5447.063
100563.906
101292.938
102921.281
106255.953
106396.289
16411.816
1349.154
195.693
36.692
10.864
100738.898
102499.211
115823.125
200601.141
110410.727
112097.844
111950.039
101818.023
100630.500
12674.014
1242.639
156.586
33.299
17.654
12.866
8.329
4.398
2.125
1.024
0.457
0.075
-0.231
-0.424
-0.376
0.042
1.265
4.558
16.852
86.658
616.585
6637.348
104915.359
108291.219
105111.852
102329.164
101379.781
14253.330
909.909
115.456
20.505
4.186
101664.289
103678.648
105488.023
112471.203
32663.012
12616.451
7068.986
8013.490
4360.022
1289.776
263.744
62.372
32.710
31.852
27.458
18.052
9.973
5.543
3.165
1.843
0.916
0.224
-0.264
-0.454
-0.228
0.829
4.968
27.384
190.251
1784.542
18520.008
138463.438
200099.453
200162.422
112656.664
97772.898
5070.957
448.917
61.715
10.530
1.850
102359.797
104929.617
104507.555
102599.625
8082.121
1638.021
802.196
586.655
379.912
166.505
60.350
35.463
44.216
58.489
50.644
34.478
20.905
13.413
8.327
4.840
2.506
0.966
0.025
-0.441
-0.418
0.633
6.413
46.641
423.404
6284.684
100549.969
104195.656
123860.180
163624.094
138504.250
11844.613
1286.778
172.170
29.215
5.313
0.729
71857.664
102983.750
98986.203
15986.722
1880.774
372.845
145.227
87.756
57.094
32.134
22.206
32.124
57.216
81.679
73.634
55.003
38.162
28.970
19.342
10.674
5.132
2.040
0.391
-0.286
-0.368
0.708
7.208
57.580
588.159
10471.082
100220.516
100702.094
101710.172
102523.156
101885.820
8028.036
607.646
79.453
14.126
2.546
0.126
3707.385
6581.049
4541.834
1554.808
386.894
99.909
35.388
18.478
11.935
9.321
12.892
27.067
54.374
75.440
77.504
69.261
68.239
62.186
44.354
23.331
10.266
3.731
1.127
0.311
0.418
1.538
7.306
47.746
452.552
6811.913
100233.891
100632.547
100997.023
100876.375
100449.023
4978.860
380.583
47.241
7.847
1.168
-0.177
358.136
518.125
437.477
218.211
82.831
27.078
10.119
5.362
4.992
7.637
13.425
24.145
39.579
55.060
69.721
96.680
148.553
168.265
123.560
63.037
23.711
8.161
3.373
3.314
5.035
7.465
11.404
35.357
209.518
1791.829
19889.031
100605.906
100975.734
100787.672
15239.052
1471.508
170.271
26.412
4.316
0.457
-0.319
51.817
68.700
59.976
37.935
17.226
7.000
3.587
5.031
12.591
27.358
45.325
54.599
54.759
58.807
98.462
238.905
544.111
700.343
525.781
222.649
67.430
19.944
11.685
19.359
35.439
48.086
48.173
48.041
104.440
414.416
1945.610
6626.976
10974.973
6131.470
1669.380
316.864
62.854
11.807
2.048
0.018
-0.381
8.575
10.911
9.925
6.775
3.582
2.127
4.239
15.758
58.225
165.292
300.201
335.509
247.916
168.624
234.118
719.476
2037.814
3232.245
2177.908
720.617
162.882
46.897
45.035
107.368
262.363
391.899
336.439
207.080
182.534
359.546
747.903
1077.131
1010.354
617.843
262.386
77.871
21.212
4.743
0.703
-0.245
-0.409
1.255
1.591
1.420
0.889
0.620
1.924
10.074
51.624
257.605
956.499
2375.935
2654.265
1580.638
843.553
737.281
1503.492
4906.821
8043.563
4837.076
1385.960
305.301
115.386
186.389
660.715
2198.152
4152.308
3362.094
1406.658
845.304
2014.529
6660.882
7962.579
3025.272
625.087
129.591
32.078
8.191
1.763
0.021
-0.379
-0.416
-0.117
-0.111
-0.180
-0.221
0.231
3.465
20.795
136.271
826.574
4860.668
16546.311
20655.779
10176.759
7206.921
4358.528
2704.133
5156.024
8086.870
4853.371
1422.611
397.480
372.374
784.655
3463.578
19835.521
52211.715
36322.336
10955.020
5755.398
16956.432
100543.594
100220.781
35052.180
2886.834
263.727
34.109
5.501
0.686
-0.264
-0.427
-0.405
-0.364
-0.415
-0.459
-0.384
0.339
4.697
31.274
213.907
1735.897
13750.512
58436.105
80898.492
98228.367
104326.820
88936.242
12948.578
3281.977
3157.596
2075.592
837.447
815.552
2014.503
3502.104
12058.032
100874.797
102868.656
123764.336
125318.133
102051.547
89580.914
102837.383
100383.703
100085.383
7743.989
485.359
45.233
5.467
0.396
-0.360
-0.433
-0.388
-0.380
-0.442
-0.483
-0.399
0.379
4.855
31.878
216.785
1629.151
12766.593
56261.180
163601.469
120163.695
104145.758
102206.500
101257.570
5588.025
1082.173
589.813
671.880
2708.177
10669.820
19117.455
22126.609
103208.648
116726.109
200117.828
138650.531
105605.773
154412.234
114973.328
100976.133
100109.773
7043.091
415.098
41.114
4.664
0.203
-0.385
-0.421
-0.371
-0.358
-0.416
-0.465
-0.401
0.190
3.445
21.189
127.647
813.922
4567.877
22385.295
115010.734
106096.383
102318.297
102274.852
102057.578
10592.638
1006.283
429.357
1159.605
6698.167
30162.535
58921.309
31815.600
44721.879
143203.344
170773.219
112866.117
102563.922
109598.102
92551.953
77592.961
18812.172
1869.510
188.120
23.326
2.728
-0.020
-0.404
-0.408
-0.353
-0.336
-0.396
-0.449
-0.430
-0.052
1.830
10.594
53.565
256.563
1182.085
8087.176
102173.805
102041.094
106645.086
123966.484
131784.109
18943.828
2770.296
1152.902
4304.254
21233.670
52502.297
62095.227
26230.061
11150.074
39808.867
109643.352
104743.234
101856.773
101316.078
29011.127
4776.587
1558.606
321.278
54.100
8.978
1.081
-0.252
-0.423
-0.397
-0.334
-0.310
-0.371
-0.429
-0.451
-0.282
0.639
4.286
18.647
73.431
324.349
2133.967
26734.443
105009.391
170506.453
200160.531
129098.508
103484.672
15223.358
5370.627
36072.379
102010.445
106552.203
111517.453
36754.543
7321.224
12391.915
93953.000
118271.953
106882.219
79579.281
6618.698
804.688
200.756
56.346
13.543
2.481
0.084
-0.388
-0.427
-0.381
-0.314
-0.287
-0.349
-0.413
-0.465
-0.426
-0.076
1.324
6.234
23.413
91.943
494.514
2976.714
22052.502
118035.844
110811.047
104742.008
114101.758
77309.820
39837.660
107654.023
101736.117
102896.609
111077.141
129877.789
33323.664
19175.486
52978.801
77323.906
33329.992
7818.294
1297.515
226.592
52.530
13.909
3.516
0.495
-0.294
-0.437
-0.417
-0.359
-0.297
-0.268
-0.335
-0.402
-0.465
-0.494
-0.402
0.094
1.828
7.843
32.024
148.649
981.537
12036.200
101042.016
101655.188
110774.188
200180.547
135315.891
108644.070
152058.844
104802.320
107256.492
178345.234
200335.906
107171.695
61873.523
47277.074
58511.172
18745.668
3150.409
510.140
99.592
24.866
6.726
1.615
0.054
-0.364
-0.428
-0.394
-0.339
-0.278
-0.254
-0.323
-0.393
-0.456
-0.505
-0.521
-0.375
0.328
2.940
13.402
64.935
418.896
3919.294
47201.789
101629.516
121799.680
200215.469
109965.578
103716.617
142664.172
108351.688
113016.664
200102.766
138546.531
102973.922
103712.727
19469.609
14318.601
5397.276
1262.456
235.863
58.023
18.768
6.548
2.010
0.341
-0.222
-0.365
-0.368
-0.319
-0.260
-0.241
-0.309
-0.376
-0.438
-0.491
-0.538
-0.518
-0.194
1.130
6.320
29.190
143.421
798.601
4333.071
16155.862
30800.561
108434.398
103326.422
102330.477
75505.070
29399.590
50858.305
121642.625
104141.039
100764.438
64234.102
6851.799
2340.354
1028.544
337.951
106.997
49.534
27.899
14.549
5.862
1.853
0.284
-0.218
-0.316
-0.293
-0.241
-0.229
-0.287
-0.351
-0.419
-0.466
-0.481
-0.445
-0.200
0.654
3.659
14.761
54.241
188.811
605.801
1684.528
6222.379
31655.156
92412.797
66672.320
15753.919
3691.723
4297.925
14931.977
47297.488
38556.141
10551.462
1693.694
434.572
201.334
125.128
123.900
142.746
118.414
63.539
23.718
7.036
1.709
0.134
-0.217
-0.261
-0.229
-0.213
-0.265
-0.322
-0.373
-0.363
-0.249
0.013
0.489
1.453
4.314
14.246
46.475
137.413
376.518
1378.558
12152.174
101996.531
103831.492
103001.484
36077.762
3203.177
850.612
1524.851
3024.218
2763.195
1121.344
328.550
108.655
96.935
225.578
554.504
890.425
714.767
313.149
93.652
23.224
5.048
0.831
-0.059
-0.220
-0.212
-0.201
-0.244
-0.273
-0.234
0.040
0.722
1.890
3.301
5.040
8.952
23.837
83.879
286.521
791.201
2450.956
26702.100
100407.656
100356.805
100293.453
96556.672
5320.132
498.905
225.819
271.163
261.894
141.030
63.903
52.645
169.740
777.752
2973.184
5706.289
4443.634
1477.028
312.517
58.276
10.955
1.961
0.160
-0.167
-0.200
-0.186
-0.211
-0.158
0.201
1.425
4.795
10.247
16.011
19.103
21.790
42.078
135.400
499.542
1414.997
3005.921
17454.441
100412.016
100130.844
100054.203
57343.977
3783.917
348.842
65.444
37.945
32.693
22.344
19.623
53.784
299.867
2010.739
9549.592
23722.217
16347.394
4097.331
666.511
107.727
17.604
3.138
0.391
-0.116
-0.184
-0.172
-0.155
0.078
1.255
5.868
20.717
50.223
81.400
83.099
61.687
64.747
162.185
553.027
1388.387
2405.438
5221.693
29091.363
78191.672
51820.246
10422.759
1272.372
165.371
26.810
8.473
5.218
4.820
10.997
54.789
338.760
2347.318
12466.483
31632.664
21623.141
5277.396
784.472
121.591
21.983
4.065
0.621
-0.057
-0.167
-0.152
-0.070
0.483
3.422
17.009
72.144
215.507
387.978
370.728
182.644
104.646
155.330
394.961
872.405
1210.602
1365.443
2618.429
4518.663
3494.780
1273.835
273.568
51.603
10.518
2.283
0.854
1.586
7.207
38.805
217.867
1292.991
5763.910
12583.385
8934.876
2696.241
558.566
112.199
23.828
5.279
0.979
0.025
-0.148
-0.136
0.004
0.949
6.178
35.443
173.121
650.325
1448.840
1147.158
485.808
190.152
206.790
412.696
767.952
893.935
679.257
466.238
450.062
329.484
157.224
52.190
14.060
3.090
0.360
-0.109
0.525
4.119
21.766
101.189
435.353
1383.181
2688.862
2631.965
1510.506
586.748
165.730
38.814
8.365
1.600
0.164
-0.118
-0.121
0.049
1.169
7.819
45.580
246.367
1042.551
2201.015
1876.567
729.766
380.697
555.722
814.333
1264.502
1307.984
790.443
302.196
116.446
56.898
27.391
10.961
3.399
0.553
-0.264
-0.385
0.068
2.196
11.278
49.312
200.066
819.067
3213.666
9067.635
10285.666
3458.056
655.909
100.491
16.520
2.938
0.358
-0.078
-0.117
0.025
0.976
6.192
35.387
172.888
649.942
1336.608
1171.871
638.309
1098.303
2344.023
2650.489
1797.340
1453.188
759.910
279.359
78.795
26.407
9.765
3.385
0.811
-0.150
-0.432
-0.444
-0.131
1.288
7.653
40.642
247.495
2303.650
32115.486
101058.109
100786.664
60802.328
3793.019
306.038
34.207
4.825
0.620
-0.037
-0.160
-0.182
-0.200
-0.212
-0.220
-0.225
-0.226
-0.228
-0.224
-0.220
-0.214
-0.206
-0.195
-0.181
-0.167
-0.154
-0.143
-0.135
-0.130
-0.124
-0.125
-0.126
-0.127
-0.136
-0.147
-0.159
-0.170
-0.170
-0.102
0.293
1.924
7.881
24.531
52.114
72.301
56.278
28.831
10.008
3.314
1.178
0.506
-0.212
-0.232
-0.247
-0.258
-0.267
-0.273
-0.278
-0.282
-0.281
-0.276
-0.269
-0.259
-0.244
-0.228
-0.210
-0.194
-0.183
-0.171
-0.163
-0.159
-0.157
-0.162
-0.163
-0.171
-0.185
-0.200
-0.212
-0.193
0.032
1.300
7.859
40.326
173.344
557.664
891.030
606.632
221.176
55.709
15.343
6.791
4.046
-0.254
-0.273
-0.288
-0.300
-0.308
-0.309
-0.311
-0.315
-0.321
-0.329
-0.331
-0.318
-0.298
-0.276
-0.258
-0.241
-0.228
-0.214
-0.202
-0.197
-0.197
-0.198
-0.206
-0.214
-0.232
-0.247
-0.258
-0.198
0.303
3.438
24.581
173.645
1331.383
7035.969
15285.505
8536.603
1622.984
278.527
71.357
41.448
30.639
-0.289
-0.304
-0.308
-0.299
-0.275
-0.251
-0.226
-0.227
-0.259
-0.305
-0.343
-0.359
-0.354
-0.334
-0.310
-0.293
-0.274
-0.258
-0.251
-0.243
-0.240
-0.244
-0.252
-0.265
-0.281
-0.301
-0.306
-0.196
0.642
6.272
52.542
559.583
7041.861
85166.391
100224.656
100470.250
9893.398
1156.742
411.240
398.594
338.616
-0.291
-0.248
-0.160
-0.010
0.183
0.388
0.543
0.591
0.412
0.120
-0.145
-0.305
-0.368
-0.379
-0.366
-0.344
-0.324
-0.310
-0.303
-0.296
-0.293
-0.295
-0.304
-0.318
-0.335
-0.354
-0.355
-0.213
0.813
8.154
73.945
832.003
15325.799
100408.211
102002.594
106211.844
28775.309
5546.732
4140.223
8671.233
6427.907
-0.095
0.249
0.824
1.708
2.749
4.104
5.499
5.909
4.548
2.659
1.079
0.144
-0.258
-0.383
-0.406
-0.393
-0.377
-0.368
-0.356
-0.351
-0.348
-0.352
-0.361
-0.380
-0.399
-0.410
-0.403
-0.270
0.760
7.392
60.310
631.832
7945.385
102006.258
119664.438
200044.875
111699.680
62990.992
82136.195
100670.273
100083.656
0.928
2.651
6.047
10.843
16.888
27.130
38.744
42.712
33.078
17.614
7.237
2.047
0.253
-0.283
-0.426
-0.442
-0.436
-0.421
-0.409
-0.404
-0.404
-0.410
-0.425
-0.438
-0.456
-0.451
-0.440
-0.301
0.558
5.335
35.386
256.994
2085.260
16130.076
120754.750
111468.461
102944.633
123212.547
128729.617
101722.055
100153.773
5.249
14.353
34.899
66.307
110.907
185.172
318.360
391.599
294.976
120.006
38.593
9.527
1.918
0.047
-0.386
-0.476
-0.480
-0.474
-0.462
-0.456
-0.457
-0.466
-0.485
-0.499
-0.496
-0.464
-0.415
-0.222
0.756
5.128
25.882
138.250
893.781
9746.724
101819.555
101516.016
101641.547
131588.156
142442.828
102169.891
100175.125
23.442
76.088
223.653
533.883
863.543
1546.368
3656.849
5753.225
3221.914
950.290
198.148
36.505
6.518
0.912
-0.248
-0.476
-0.510
-0.516
-0.511
-0.512
-0.516
-0.530
-0.538
-0.538
-0.509
-0.440
-0.298
0.125
1.884
9.040
40.318
187.489
993.039
6959.114
70429.492
107520.586
103529.742
110068.672
116466.242
101201.172
100123.227
107.722
408.519
1951.492
7559.146
12541.118
15777.893
65098.281
100288.773
51850.004
8026.321
883.637
106.147
15.872
2.272
0.021
-0.427
-0.514
-0.538
-0.557
-0.560
-0.567
-0.582
-0.584
-0.569
-0.498
-0.361
-0.054
0.878
4.973
23.441
111.020
547.173
3046.408
20151.756
94994.945
131997.891
73165.758
21061.773
12461.750
31841.930
22989.865
627.657
2400.263
20232.219
100582.281
103634.281
157401.812
114958.016
101306.266
100170.820
46874.859
2742.398
226.406
27.985
4.031
0.368
-0.302
-0.478
-0.553
-0.593
-0.604
-0.616
-0.629
-0.631
-0.590
-0.485
-0.252
0.313
2.275
11.214
60.940
378.800
2537.400
15330.953
99926.109
114392.930
105371.961
102959.844
11042.210
1674.388
1213.865
916.380
6617.760
18171.975
108103.969
102602.977
105741.969
200142.219
196476.703
104157.172
100341.445
86778.570
3782.519
295.327
33.680
4.906
0.759
-0.089
-0.381
-0.524
-0.601
-0.631
-0.650
-0.671
-0.675
-0.627
-0.494
-0.153
0.751
4.263
22.881
145.860
1352.988
15475.381
105810.953
178245.656
200188.000
135048.328
102749.914
9950.866
899.672
179.138
80.462
100529.695
108789.891
200091.750
126395.062
105189.844
147117.938
200106.672
105788.031
100422.617
34890.695
2353.367
215.184
27.866
4.962
1.238
0.303
-0.134
-0.405
-0.550
-0.617
-0.658
-0.697
-0.716
-0.680
-0.539
-0.125
1.260
7.224
39.876
276.769
3149.683
64094.746
102797.594
120023.086
196611.656
200118.703
35506.008
3980.178
476.758
71.041
17.381
100407.641
104557.383
186848.031
200190.938
108222.633
107296.680
95835.227
81367.711
35130.195
5753.368
724.881
98.206
16.950
4.570
2.164
1.132
0.404
-0.089
-0.362
-0.513
-0.614
-0.692
-0.745
-0.737
-0.601
-0.068
2.160
13.164
74.396
488.436
4260.662
68047.469
107334.492
106358.359
108511.219
108276.703
10631.108
1201.959
192.780
33.721
6.811
100288.148
101337.016
109758.648
163640.484
111609.805
53206.934
9780.493
4338.069
2296.866
692.591
162.909
33.716
9.900
5.514
4.073
2.792
1.520
0.647
0.120
-0.230
-0.470
-0.641
-0.752
-0.787
-0.660
0.070
3.843
25.972
175.558
1521.055
15041.132
116473.922
200268.016
187182.969
111127.055
40218.059
3469.548
429.583
74.614
14.965
2.958
100235.625
100509.367
101222.914
103116.914
10225.827
3265.350
1033.702
458.174
243.110
101.875
34.872
12.624
8.103
7.793
6.992
5.164
3.527
2.223
1.201
0.447
-0.135
-0.504
-0.726
-0.809
-0.675
0.301
5.941
45.154
403.049
5352.283
100584.422
102964.047
112356.609
126893.312
103477.219
8039.526
989.379
156.701
30.891
6.589
1.137
57470.340
100260.844
78390.555
12777.645
1709.120
393.762
149.047
71.945
38.692
19.116
9.561
6.815
8.318
9.915
9.715
8.145
6.520
5.140
3.503
1.842
0.545
-0.228
-0.623
-0.762
-0.594
0.611
7.437
58.063
570.068
9718.842
100898.109
103260.820
106530.805
105477.633
102311.352
6928.366
558.476
81.829
15.647
3.112
0.304
2804.422
4925.434
3583.041
1173.235
293.488
81.997
30.177
14.912
8.610
5.713
5.106
6.351
8.928
10.825
11.562
11.873
12.304
11.627
8.750
4.942
2.058
0.365
-0.305
-0.438
-0.105
1.296
8.077
52.425
435.655
6008.104
101889.312
108804.070
118018.891
112580.367
99714.789
4688.159
400.109
55.813
9.705
1.607
-0.085
247.398
344.508
286.592
141.531
54.211
19.094
7.907
5.071
5.913
9.807
14.230
16.565
15.570
14.199
15.266
20.798
28.342
32.076
24.818
14.016
5.882
1.984
0.787
1.058
2.264
4.407
11.322
44.824
257.464
1959.334
18300.746
108852.047
119728.641
113660.797
15944.885
1766.816
228.958
36.128
6.178
0.812
-0.256
32.534
41.202
35.516
22.668
10.748
4.918
3.821
8.527
24.837
58.319
100.628
109.141
76.571
43.493
33.554
47.699
80.995
98.745
76.692
40.381
15.235
5.883
4.582
7.891
14.263
21.085
29.009
60.828
208.406
772.515
3059.491
9643.055
15739.199
9733.395
2886.897
558.838
103.703
18.609
3.426
0.268
-0.342
5.069
6.270
5.533
3.714
2.175
2.200
7.699
32.673
144.225
469.341
1024.132
1110.270
604.310
239.602
108.742
119.222
210.510
261.507
200.111
95.353
33.672
14.893
17.674
37.990
78.479
117.946
127.827
158.646
390.657
1211.988
2570.244
3301.721
2787.384
1648.617
613.625
168.551
40.225
8.448
1.453
-0.094
-0.395
0.569
0.700
0.571
0.341
0.616
3.536
20.994
127.837
822.633
4449.486
14943.240
18006.527
6960.758
1556.316
459.831
285.469
377.926
480.491
361.140
158.227
56.379
35.696
61.948
169.590
432.283
725.996
714.468
649.883
1201.269
5426.224
23161.234
27632.887
8786.550
1466.750
280.331
65.494
15.738
3.536
0.400
-0.312
-0.420
-0.266
-0.285
-0.339
-0.256
0.712
6.757
46.850
384.806
3781.415
42442.363
100180.219
100732.094
80460.297
10583.371
3101.981
1021.764
536.017
511.651
346.699
169.545
83.648
95.722
195.053
607.571
1964.417
3898.805
4487.343
5296.384
7689.152
70347.250
102021.961
101587.219
100669.117
7927.384
535.622
59.981
9.727
1.558
-0.100
-0.411
-0.417
-0.406
-0.462
-0.488
-0.289
1.070
9.690
71.659
671.125
9570.910
100140.258
100863.602
106797.516
142469.562
116167.633
48267.391
7649.094
1122.376
373.664
220.752
136.496
157.998
295.586
538.848
1545.751
5700.331
14632.968
34143.551
102766.328
109060.727
126510.547
103594.570
100877.156
100325.828
28355.170
987.289
74.417
8.381
0.918
-0.278
-0.436
-0.402
-0.400
-0.462
-0.488
-0.273
1.192
10.152
73.509
678.419
9600.021
100321.609
103290.398
157404.859
200112.859
118107.977
101466.312
63878.809
3708.579
429.957
153.842
161.050
385.659
872.259
1402.312
2214.098
7603.161
31667.400
109687.984
103185.367
107638.508
200209.016
118079.891
101236.555
100179.742
22972.537
831.290
66.006
7.204
0.539
-0.347
-0.434
-0.387
-0.377
-0.439
-0.469
-0.300
0.865
7.456
48.605
353.394
3285.523
35282.586
105809.125
200132.406
157613.359
106651.383
102815.992
102658.492
8079.635
879.665
238.726
345.674
931.829
2058.398
2609.686
2501.833
5488.432
58075.043
105160.562
102637.445
102936.617
131698.438
146937.312
101896.023
76026.672
4876.859
359.662
34.518
4.189
0.172
-0.400
-0.428
-0.371
-0.358
-0.418
-0.459
-0.357
0.379
4.178
23.321
123.365
731.042
3853.564
14963.579
112702.234
106357.172
112463.008
152027.797
170476.969
26489.604
3698.540
786.953
1408.529
4609.746
8126.115
6245.731
3105.353
3855.896
37186.121
115957.664
118366.070
107182.852
103425.812
39546.133
10863.630
3520.245
619.471
90.786
13.100
1.656
-0.172
-0.435
-0.415
-0.356
-0.334
-0.394
-0.446
-0.417
-0.031
1.794
9.408
38.849
153.827
553.479
2189.259
17832.996
109271.664
200313.109
200247.453
118167.070
101999.992
26906.225
2869.620
7804.942
47286.336
97580.047
45759.844
13439.285
10223.181
48101.133
197031.812
200198.141
178212.250
103963.766
7853.502
1092.294
316.533
86.742
19.800
3.815
0.309
-0.371
-0.445
-0.402
-0.339
-0.313
-0.374
-0.439
-0.461
-0.313
0.423
3.268
12.093
39.696
128.410
495.304
3061.771
33114.117
111972.078
107528.781
102696.398
102511.906
100789.180
8451.014
27654.041
100861.594
104672.164
142690.594
122344.445
109976.656
129938.070
108269.766
116710.781
116479.117
26968.715
2456.372
374.474
85.596
23.592
6.192
1.102
-0.180
-0.434
-0.435
-0.382
-0.321
-0.295
-0.360
-0.429
-0.479
-0.455
-0.198
0.787
3.887
13.092
44.045
196.540
1437.183
24736.053
102078.906
102581.156
102974.914
109210.852
108626.703
23079.041
33864.465
102177.805
126238.492
200126.609
124333.484
109261.750
200338.656
115368.367
101775.461
101068.258
20313.203
1620.945
264.331
66.074
17.067
4.299
0.710
-0.235
-0.421
-0.419
-0.364
-0.301
-0.281
-0.349
-0.414
-0.475
-0.506
-0.452
-0.084
1.221
5.513
21.919
105.856
698.078
7473.146
101969.062
102941.797
104169.141
116907.164
65057.656
40791.906
17806.295
60865.668
157500.297
157389.500
108317.406
103627.547
126212.758
128777.594
101524.266
57693.164
6054.923
846.844
210.234
63.902
19.226
5.539
1.310
0.007
-0.335
-0.383
-0.342
-0.281
-0.266
-0.332
-0.396
-0.457
-0.502
-0.502
-0.339
0.330
2.690
11.766
54.298
281.294
1550.559
8589.653
30594.090
41318.738
24647.654
28800.791
22568.244
7527.724
8232.306
40479.848
105281.461
101466.844
100834.008
103015.039
26685.186
12399.180
4679.535
1253.806
391.001
172.377
84.671
36.827
13.888
4.085
0.867
-0.089
-0.310
-0.308
-0.262
-0.249
-0.304
-0.371
-0.429
-0.440
-0.367
-0.145
0.437
1.954
6.846
25.303
97.965
353.082
1010.286
2111.153
3092.896
5202.806
8759.493
7106.497
2777.392
1678.779
7017.074
64011.102
100238.742
100158.789
42729.453
4449.861
1192.391
598.531
392.808
424.433
509.719
384.936
182.818
60.345
15.425
3.495
0.492
-0.161
-0.264
-0.245
-0.230
-0.279
-0.333
-0.340
-0.202
0.211
1.018
2.239
4.209
7.580
16.007
40.150
102.968
235.108
553.758
1970.338
8586.325
18680.486
13140.038
3849.056
909.457
955.874
3558.323
8780.474
8043.211
2782.594
661.526
231.156
281.373
838.265
2837.029
5298.232
4113.903
1376.319
293.872
55.111
10.296
1.773
0.106
-0.208
-0.228
-0.212
-0.252
-0.247
-0.049
0.732
2.621
6.136
10.647
15.718
21.397
26.898
40.066
76.541
166.521
518.152
2862.920
16456.857
42520.656
28793.564
6816.785
1005.900
257.488
321.427
546.288
507.162
267.270
112.736
130.809
575.855
4537.820
28781.467
86776.844
57345.020
10426.307
1273.922
164.378
23.718
3.844
0.473
-0.133
-0.210
-0.194
-0.197
-0.025
0.912
4.344
14.539
35.410
58.078
71.369
75.357
73.622
80.346
117.981
209.528
485.655
2286.577
11450.489
28725.363
19673.150
4833.975
774.010
131.607
53.691
55.608
50.708
36.632
39.078
153.756
1226.750
16407.377
100075.781
100060.859
100045.750
51824.262
3491.350
339.415
40.837
6.388
0.883
-0.040
-0.189
-0.167
-0.091
0.515
3.690
18.436
78.518
236.931
435.532
447.624
285.869
202.025
172.335
207.981
285.482
389.319
912.395
3026.018
6222.930
4446.412
1477.400
334.764
64.150
15.756
8.406
7.370
8.551
24.693
156.920
1502.511
21630.316
100095.453
100156.078
100197.711
70537.172
4519.439
409.577
51.719
8.216
1.353
0.058
-0.160
-0.137
0.066
1.483
9.971
63.376
383.824
1861.758
4466.721
3809.004
1245.720
454.873
296.265
340.992
411.136
356.648
342.854
598.980
900.954
715.841
312.581
93.320
23.328
5.521
1.641
1.260
3.354
16.261
101.285
843.934
8824.767
78397.078
100847.266
101310.438
24696.049
2567.217
349.307
57.533
10.591
1.956
0.195
-0.128
-0.107
0.228
2.575
19.166
150.662
1330.016
10298.411
34984.664
25542.551
5059.630
866.682
357.244
383.405
472.556
349.088
201.516
141.829
138.654
110.783
58.936
21.900
6.749
1.456
0.077
0.018
1.472
8.903
51.736
313.781
1940.758
9168.663
22213.867
21445.422
8810.457
2354.710
466.121
85.407
15.986
2.973
0.388
-0.087
-0.092
0.313
3.084
24.415
213.491
2195.009
20688.422
95590.625
60547.441
9471.708
1070.943
322.571
316.806
357.570
269.526
150.397
71.632
37.757
22.335
11.590
4.934
1.460
0.052
-0.390
-0.333
0.565
4.920
24.994
131.218
666.936
3509.157
15492.269
35015.441
26561.668
7374.038
1211.743
176.157
27.516
4.522
0.655
-0.034
-0.089
0.249
2.594
19.122
150.296
1328.342
10291.807
34961.219
25476.201
4931.602
757.017
324.380
293.769
257.861
185.076
108.703
48.766
19.355
7.831
3.213
1.032
0.030
-0.381
-0.506
-0.427
0.142
2.825
15.861
88.018
581.895
5028.876
58964.176
121691.875
113676.828
98795.938
5394.748
433.811
47.384
6.459
0.906
0.010
-0.180
-0.200
-0.215
-0.224
-0.229
-0.231
-0.232
-0.230
-0.229
-0.224
-0.215
-0.202
-0.190
-0.175
-0.159
-0.144
-0.133
-0.123
-0.115
-0.111
-0.107
-0.112
-0.111
-0.120
-0.134
-0.150
-0.159
-0.159
-0.063
0.452
2.753
11.889
40.286
93.724
131.698
101.056
47.019
15.532
4.559
1.447
0.536
-0.231
-0.247
-0.257
-0.264
-0.269
-0.276
-0.280
-0.283
-0.282
-0.275
-0.265
-0.254
-0.239
-0.220
-0.199
-0.181
-0.169
-0.156
-0.150
-0.143
-0.140
-0.139
-0.144
-0.154
-0.171
-0.187
-0.201
-0.168
0.128
1.901
11.879
67.313
354.857
1329.985
2198.733
1449.977
420.254
90.457
21.824
7.684
4.070
-0.269
-0.285
-0.296
-0.306
-0.313
-0.318
-0.318
-0.320
-0.324
-0.326
-0.324
-0.313
-0.293
-0.269
-0.248
-0.226
-0.208
-0.195
-0.187
-0.180
-0.175
-0.174
-0.185
-0.195
-0.214
-0.231
-0.241
-0.156
0.538
5.201
40.365
355.227
3706.701
31424.316
85135.945
38991.938
4931.283
539.902
96.921
44.139
28.387
-0.302
-0.310
-0.309
-0.297
-0.280
-0.273
-0.265
-0.271
-0.294
-0.320
-0.354
-0.364
-0.353
-0.325
-0.297
-0.276
-0.258
-0.238
-0.227
-0.217
-0.218
-0.219
-0.228
-0.242
-0.260
-0.284
-0.288
-0.144
1.014
10.010
94.271
1332.650
31433.076
100099.008
100333.227
100765.336
49315.699
2449.380
491.872
389.811
297.152
-0.284
-0.217
-0.087
0.058
0.194
0.280
0.337
0.287
0.135
-0.067
-0.237
-0.350
-0.387
-0.382
-0.354
-0.330
-0.308
-0.289
-0.275
-0.267
-0.265
-0.268
-0.275
-0.292
-0.312
-0.333
-0.333
-0.155
1.255
12.973
133.744
2209.890
85196.969
100662.469
103771.305
113629.828
117988.039
11914.352
4379.457
6667.116
5358.144
-0.006
0.488
1.308
2.190
2.962
3.456
3.795
3.506
2.678
1.464
0.481
-0.082
-0.335
-0.409
-0.412
-0.384
-0.363
-0.345
-0.330
-0.320
-0.321
-0.323
-0.330
-0.347
-0.369
-0.386
-0.390
-0.214
1.163
10.926
106.356
1483.679
35307.875
103777.508
151811.938
200045.562
160796.562
106067.547
69139.016
101108.438
100120.609
1.330
3.986
8.531
14.037
18.634
20.785
23.707
23.299
17.370
9.705
3.920
1.038
-0.027
-0.366
-0.441
-0.438
-0.417
-0.398
-0.386
-0.377
-0.378
-0.378
-0.389
-0.409
-0.432
-0.441
-0.445
-0.288
0.798
7.450
57.513
493.101
5697.828
58370.828
200119.578
154267.203
107231.391
119260.727
186790.234
103216.281
100225.602
6.785
20.284
51.072
90.792
119.423
128.469
154.884
156.414
115.746
55.311
18.515
5.125
1.007
-0.161
-0.438
-0.482
-0.470
-0.456
-0.444
-0.434
-0.434
-0.436
-0.447
-0.474
-0.492
-0.491
-0.477
-0.293
0.763
6.008
33.767
208.853
1568.170
24053.781
104770.023
103561.398
102207.633
125765.930
200072.156
104102.273
100275.250
27.995
101.348
324.761
748.648
1007.011
979.859
1121.739
1335.872
834.951
314.690
83.002
18.390
3.400
0.287
-0.386
-0.521
-0.531
-0.513
-0.500
-0.493
-0.490
-0.493
-0.508
-0.532
-0.543
-0.535
-0.474
-0.147
1.432
8.888
45.471
266.756
1844.668
16266.776
128918.727
131801.609
110967.680
109457.219
142644.641
102198.312
100190.953
109.439
516.986
2642.336
10169.303
15850.220
10173.762
9292.377
11713.302
6254.977
1600.433
293.056
48.538
7.974
1.031
-0.295
-0.546
-0.576
-0.564
-0.553
-0.547
-0.541
-0.549
-0.568
-0.588
-0.586
-0.561
-0.412
0.262
3.354
18.174
100.888
722.958
7230.820
102266.133
116695.992
196612.281
200211.281
59291.234
14302.811
23638.908
16960.572
457.867
2610.663
29476.777
101456.141
102251.359
107363.516
58218.664
79712.508
34993.922
5720.669
713.821
93.659
13.941
1.825
-0.184
-0.551
-0.611
-0.609
-0.597
-0.594
-0.595
-0.607
-0.626
-0.635
-0.628
-0.562
-0.273
1.036
7.238
40.317
241.030
1818.151
25954.037
104103.656
104106.500
104536.938
104751.570
44943.691
2931.223
1171.064
799.263
2650.910
11238.062
103199.039
102146.625
102618.023
111019.953
178245.859
105278.148
63853.273
8780.081
952.442
112.923
16.580
2.261
-0.114
-0.549
-0.635
-0.646
-0.642
-0.638
-0.640
-0.661
-0.684
-0.687
-0.667
-0.550
-0.038
2.296
13.805
80.485
524.664
4179.440
40129.555
138594.922
124080.305
105760.883
101236.023
42780.215
2157.579
249.543
85.028
26663.600
74933.445
135043.844
107303.664
102128.469
106056.461
131698.188
70867.539
29138.664
4867.044
623.981
88.973
13.476
1.976
-0.098
-0.510
-0.621
-0.660
-0.680
-0.683
-0.688
-0.713
-0.734
-0.740
-0.709
-0.506
0.372
4.410
24.357
138.375
967.047
8775.674
78012.148
200342.641
200439.312
116804.562
101886.539
12761.921
1018.383
116.695
22.489
100397.844
105734.086
200084.000
134990.453
102917.859
101789.555
92028.273
11804.288
5123.301
1307.288
245.820
44.518
7.656
1.314
-0.039
-0.392
-0.550
-0.636
-0.682
-0.708
-0.730
-0.762
-0.786
-0.792
-0.739
-0.398
1.194
8.689
46.887
248.401
1449.570
9841.216
74104.258
110422.867
132424.250
51634.133
13360.692
2136.487
313.406
51.907
9.895
100174.227
101399.859
112486.719
153771.250
103583.766
78660.836
10251.915
1915.846
744.663
260.496
69.580
16.069
3.757
0.865
0.137
-0.144
-0.373
-0.516
-0.620
-0.693
-0.751
-0.799
-0.828
-0.839
-0.755
-0.202
2.653
18.092
108.897
725.623
4683.635
23278.801
53512.641
61530.969
31405.482
8050.345
1852.440
421.562
97.283
20.969
4.393
100066.859
100273.391
101128.719
27507.277
7730.963
3474.612
1074.736
305.502
124.970
51.379
17.811
5.379
1.754
0.862
0.524
0.242
-0.010
-0.224
-0.423
-0.592
-0.720
-0.814
-0.866
-0.878
-0.740
0.097
4.651
31.441
235.778
2056.137
22612.762
104220.789
109369.703
109446.625
21279.879
3126.397
597.640
141.046
36.408
8.892
1.808
12473.358
26137.498
16478.691
4059.595
965.116
346.139
144.261
62.376
28.053
13.036
5.295
2.244
1.295
1.118
0.997
0.800
0.606
0.365
0.069
-0.279
-0.583
-0.774
-0.871
-0.880
-0.666
0.525
6.675
44.919
340.098
3596.022
52137.426
134979.531
196761.359
157874.141
45725.426
3690.889
456.842
82.885
18.837
4.275
0.625
1107.506
1872.601
1397.992
539.698
169.561
64.042
30.873
17.141
9.658
5.699
4.098
3.264
2.702
2.245
1.900
1.860
1.940
1.842
1.289
0.511
-0.195
-0.606
-0.781
-0.750
-0.369
1.272
9.004
52.388
357.025
3327.246
42497.836
200114.031
200126.969
200145.844
56446.996
4631.917
463.288
69.620
12.651
2.357
0.108
123.630
169.524
142.832
77.623
34.694
15.877
9.733
7.834
8.945
12.948
18.263
19.161
14.302
8.647
5.228
4.685
5.395
5.631
4.466
2.444
0.795
-0.109
-0.363
-0.107
0.767
3.412
14.412
66.537
349.153
2365.951
23315.273
124263.633
147128.109
121701.234
46229.898
3775.721
384.357
52.471
9.071
1.390
-0.143
18.127
22.723
19.796
13.048
7.193
4.632
5.563
12.341
35.892
88.891
154.119
164.705
108.239
47.486
20.192
13.035
14.262
14.887
12.098
6.804
2.895
1.059
1.002
2.453
5.277
10.763
31.567
133.388
670.774
3054.882
11351.361
52672.859
104479.945
80298.094
14272.903
1630.963
206.746
32.186
5.392
0.665
-0.276
2.699
3.388
3.106
2.198
1.662
2.916
10.927
50.272
227.049
823.343
2007.101
2171.973
1111.072
331.633
90.387
37.825
31.946
32.794
24.917
14.217
6.466
3.660
5.163
11.104
22.484
38.619
78.725
311.149
1857.249
10078.762
28050.184
27356.105
16404.799
7996.800
2253.841
437.424
78.705
14.678
2.631
0.122
-0.366
0.137
0.188
0.118
0.124
0.897
5.265
31.010
202.202
1601.119
11402.511
46879.340
57382.281
18014.707
2661.848
443.886
116.770
63.006
53.091
38.399
22.143
11.112
9.464
16.445
39.121
84.858
143.853
239.180
626.174
3406.094
23201.207
78982.305
73014.508
18576.545
3006.050
600.094
128.527
29.163
6.184
0.955
-0.220
-0.414
-0.363
-0.407
-0.424
-0.175
1.415
10.623
74.166
677.023
9580.260
100088.422
100170.961
100378.148
100857.891
19111.320
2017.334
450.970
142.793
67.447
43.058
24.628
17.686
22.534
43.614
106.189
260.293
543.855
1198.071
2438.992
6504.368
61770.781
135098.250
128814.422
107456.320
7571.801
608.331
80.960
14.399
2.706
0.145
-0.379
-0.425
-0.435
-0.492
-0.485
-0.097
2.085
15.546
116.554
1310.510
28819.211
100311.211
100667.305
102243.516
108128.859
85340.070
11305.703
2385.442
417.221
99.198
42.633
27.613
32.241
54.313
96.533
224.384
643.655
2117.019
10107.702
32316.521
39416.121
112526.234
108237.898
105924.469
102051.531
21139.959
909.138
78.445
10.696
1.465
-0.161
-0.433
-0.417
-0.419
-0.478
-0.467
-0.037
2.365
16.320
117.723
1255.543
26345.055
100737.836
101902.508
110125.938
170640.188
163634.094
80581.414
10752.238
1225.779
197.947
55.602
42.590
69.085
122.204
180.190
331.286
1091.055
7569.129
97165.906
100780.148
106183.367
187288.812
107652.227
101349.633
100431.336
16999.797
790.917
63.672
7.798
0.816
-0.300
-0.445
-0.401
-0.399
-0.458
-0.457
-0.106
1.979
13.104
82.964
672.013
7707.349
101058.938
102910.047
122449.703
200488.172
115632.242
102539.672
25559.070
2831.884
499.923
131.282
105.518
186.911
288.201
345.734
455.368
1538.535
16187.103
102371.344
102660.359
102979.188
125899.609
115112.750
101076.719
60645.531
4090.081
317.883
34.651
4.605
0.297
-0.382
-0.442
-0.386
-0.375
-0.434
-0.452
-0.209
1.210
7.992
44.307
250.758
1457.436
8785.541
33827.258
50503.984
112780.719
109537.477
129117.609
54895.965
15166.440
2382.346
439.556
363.633
760.026
1159.144
1082.851
1053.165
2891.956
22173.518
147061.344
163633.516
120013.391
104738.164
17235.533
8578.791
2951.568
537.616
82.391
13.283
1.827
-0.133
-0.439
-0.433
-0.374
-0.352
-0.413
-0.452
-0.340
0.447
4.002
19.258
78.837
304.560
960.090
2320.111
6070.841
26631.072
126199.398
120690.602
104756.773
100895.547
15195.099
1428.247
1221.374
3665.475
5939.581
6097.524
7839.940
14323.221
105213.352
126609.008
200199.438
200255.297
48079.863
4899.969
935.840
306.056
89.914
21.099
4.253
0.436
-0.352
-0.461
-0.420
-0.358
-0.334
-0.398
-0.451
-0.427
-0.074
1.480
7.367
26.545
79.884
202.959
515.045
2002.270
18533.639
108299.742
110075.125
104861.398
101517.039
52509.512
2977.386
2769.209
10135.552
21631.562
56511.613
103304.617
124187.273
132217.297
105623.664
106797.062
106962.773
81717.516
4543.904
776.180
180.153
43.363
10.310
1.943
-0.013
-0.420
-0.451
-0.404
-0.343
-0.316
-0.383
-0.446
-0.474
-0.356
0.262
2.380
8.820
26.932
77.923
281.611
1710.966
19150.615
126405.055
142686.203
118244.367
103915.289
44123.465
3510.186
3305.547
12167.723
49558.098
109642.844
103369.094
121992.688
200171.938
116700.094
101923.859
102382.078
74110.672
5566.524
1246.281
272.707
53.172
11.086
1.976
0.013
-0.389
-0.431
-0.386
-0.320
-0.301
-0.370
-0.434
-0.480
-0.461
-0.232
0.636
3.404
12.137
44.032
209.296
1384.213
12520.412
99792.703
178199.281
129029.305
105866.805
13871.784
2821.558
2144.999
6809.491
76626.859
103834.258
101600.680
106419.852
200080.234
134992.328
102149.898
102522.562
20848.338
4617.716
1320.783
304.558
62.495
13.724
2.989
0.373
-0.278
-0.391
-0.360
-0.298
-0.285
-0.350
-0.413
-0.461
-0.458
-0.315
0.173
1.703
6.556
25.817
126.293
754.985
4930.234
22762.922
45102.484
35465.531
11571.396
3468.575
1652.075
1043.025
2701.995
39629.734
100850.875
100446.891
101100.656
106789.695
45829.184
36335.895
13888.089
4302.508
2297.500
889.297
272.759
85.686
25.843
7.047
1.515
0.028
-0.300
-0.321
-0.278
-0.263
-0.322
-0.378
-0.402
-0.310
-0.005
0.696
2.178
5.400
15.406
60.520
279.573
1233.614
3664.309
5831.115
4030.868
1896.299
1203.943
841.727
512.168
880.154
6966.142
78236.578
100103.531
100179.742
52391.055
5775.302
2119.802
1452.730
1431.289
1427.307
1304.774
898.901
368.330
101.793
25.001
5.352
0.815
-0.121
-0.269
-0.259
-0.242
-0.292
-0.323
-0.223
0.191
1.219
3.371
7.112
12.839
20.966
36.909
86.410
249.999
547.987
740.130
761.543
920.333
1224.132
962.311
466.032
299.873
941.238
4120.594
10437.700
9570.197
3283.350
782.824
458.281
905.601
2564.576
8892.144
18328.035
12581.071
3511.962
583.438
95.203
16.160
2.687
0.217
-0.198
-0.239
-0.222
-0.253
-0.179
0.288
1.871
6.117
15.014
30.975
52.410
81.147
93.677
89.216
102.792
142.484
209.354
412.689
1084.691
1762.501
1401.192
602.093
186.010
151.621
323.030
580.486
544.161
295.559
165.658
349.466
1702.750
14664.999
100973.617
100458.125
100151.086
42442.453
3219.201
315.261
37.532
5.677
0.750
-0.093
-0.219
-0.202
-0.175
0.185
1.880
8.948
32.168
88.476
171.874
266.973
392.911
423.670
324.506
292.407
298.952
253.975
343.041
797.936
1383.331
1103.380
473.108
134.991
46.974
43.180
56.600
54.646
46.010
77.333
360.266
3571.218
78719.219
100607.828
100351.875
100172.469
100090.391
11420.803
675.754
69.613
9.476
1.387
0.024
-0.190
-0.164
-0.014
1.052
6.885
39.369
206.248
851.724
1839.797
1946.726
1708.366
1654.875
1150.856
1249.615
1533.357
890.017
392.157
395.374
550.522
439.855
211.465
66.347
20.273
8.984
7.602
8.423
13.372
48.462
317.203
3924.829
100276.523
100396.312
100588.195
100756.359
100552.062
15153.354
832.780
86.229
12.759
2.089
0.190
-0.150
-0.121
0.240
2.778
20.671
162.900
1451.016
11386.235
43633.004
32360.271
8586.657
3997.340
2611.689
3907.311
5440.917
2893.701
708.258
208.352
155.210
122.726
65.455
24.422
7.485
2.354
1.134
1.659
5.722
29.165
199.484
2081.326
35120.215
101330.203
104870.680
109579.211
106232.391
7933.481
807.929
109.164
17.874
3.075
0.382
-0.105
-0.075
0.495
4.955
43.041
478.941
7727.493
100046.547
100225.797
100951.195
56641.160
5975.512
2947.372
4958.938
7841.402
4089.077
847.083
153.023
52.927
31.308
17.073
7.148
2.188
0.312
-0.157
0.207
2.651
15.332
88.541
646.311
5278.904
38997.141
148333.172
157591.609
82048.344
12912.627
1485.159
181.953
27.728
4.686
0.651
-0.049
-0.053
0.625
5.884
55.381
701.531
15262.956
100031.039
100135.805
100471.055
101116.016
5910.966
1593.362
2308.450
3473.097
1883.404
460.507
93.900
22.788
8.933
4.128
1.586
0.234
-0.337
-0.489
-0.247
1.168
7.894
44.925
282.799
2256.986
25659.930
104544.883
106590.109
105811.898
40492.547
3134.418
324.294
42.267
6.363
0.920
0.006
-0.055
0.515
4.939
40.208
443.119
7026.750
100014.344
100052.227
100147.047
48726.410
2990.788
591.810
572.829
699.963
435.978
153.986
41.062
10.590
3.164
0.957
0.049
-0.351
-0.514
-0.552
-0.386
0.487
4.750
28.810
199.811
1897.095
22961.025
114050.742
195789.500
200126.578
61387.922
4943.399
458.636
54.929
7.784
1.131
0.042
-0.195
-0.209
-0.222
-0.231
-0.236
-0.237
-0.237
-0.234
-0.228
-0.221
-0.211
-0.198
-0.184
-0.167
-0.148
-0.132
-0.119
-0.110
-0.099
-0.097
-0.093
-0.094
-0.101
-0.113
-0.127
-0.137
-0.153
-0.153
-0.061
0.454
2.756
11.886
40.272
93.695
131.601
100.915
46.851
15.356
4.421
1.279
0.411
-0.237
-0.253
-0.265
-0.271
-0.275
-0.275
-0.275
-0.278
-0.276
-0.272
-0.260
-0.246
-0.231
-0.209
-0.187
-0.166
-0.154
-0.139
-0.131
-0.122
-0.123
-0.126
-0.132
-0.140
-0.158
-0.177
-0.191
-0.160
0.132
1.904
11.867
67.273
354.798
1329.840
2198.148
1449.047
451.541
89.298
20.523
6.331
2.929
-0.275
-0.290
-0.301
-0.306
-0.306
-0.306
-0.306
-0.311
-0.317
-0.319
-0.313
-0.300
-0.282
-0.258
-0.232
-0.211
-0.190
-0.176
-0.167
-0.157
-0.157
-0.158
-0.164
-0.177
-0.196
-0.217
-0.230
-0.148
0.541
5.197
40.342
355.077
3706.439
31423.473
85131.758
38983.984
4921.619
530.828
86.255
31.544
17.872
-0.304
-0.302
-0.285
-0.264
-0.250
-0.249
-0.264
-0.287
-0.316
-0.337
-0.353
-0.356
-0.340
-0.311
-0.282
-0.258
-0.234
-0.221
-0.205
-0.196
-0.194
-0.198
-0.205
-0.219
-0.240
-0.264
-0.272
-0.134
1.018
9.998
94.211
1332.109
31430.510
100087.680
100291.602
100618.328
49192.363
2319.825
380.692
205.951
142.777
-0.253
-0.136
0.047
0.237
0.320
0.292
0.190
0.048
-0.097
-0.217
-0.314
-0.372
-0.390
-0.369
-0.337
-0.307
-0.287
-0.266
-0.251
-0.241
-0.235
-0.239
-0.249
-0.270
-0.290
-0.316
-0.319
-0.147
1.252
12.919
133.453
2208.187
85185.680
100537.312
102962.656
110423.500
113657.695
9798.938
2273.427
2090.843
1479.374
0.147
0.917
2.111
3.325
3.767
3.359
2.641
1.936
1.217
0.515
0.028
-0.253
-0.387
-0.420
-0.400
-0.369
-0.342
-0.321
-0.304
-0.293
-0.286
-0.286
-0.299
-0.324
-0.351
-0.371
-0.379
-0.212
1.151
10.820
105.752
1479.320
35243.809
102970.070
138426.062
200034.031
160632.438
103243.281
19044.258
29214.105
20781.395
2.080
6.249
14.474
23.642
25.603
21.061
15.382
11.266
7.263
3.993
1.535
0.283
-0.249
-0.421
-0.451
-0.432
-0.402
-0.379
-0.358
-0.343
-0.335
-0.337
-0.355
-0.379
-0.408
-0.425
-0.440
-0.294
0.773
7.371
56.682
485.562
5543.201
53884.926
200132.016
160648.094
106790.156
104640.570
111476.797
102536.914
100198.617
9.758
34.353
94.848
174.839
197.104
134.131
83.195
56.790
36.846
18.501
6.992
2.019
0.202
-0.353
-0.481
-0.488
-0.457
-0.431
-0.413
-0.397
-0.390
-0.390
-0.406
-0.433
-0.463
-0.479
-0.482
-0.326
0.651
5.708
32.898
202.820
1462.141
17476.109
104989.438
103772.367
101794.812
105209.281
162660.047
103221.891
100227.008
36.783
166.054
634.769
1493.949
1719.664
972.712
439.125
279.451
178.924
76.588
24.909
6.810
1.302
-0.152
-0.480
-0.537
-0.516
-0.492
-0.472
-0.454
-0.447
-0.446
-0.463
-0.493
-0.527
-0.538
-0.503
-0.253
1.128
7.716
43.615
272.730
2046.711
16441.568
138627.281
142593.656
113902.492
104045.281
47642.281
77618.953
54248.266
117.669
682.904
3893.361
13808.988
17121.971
7453.471
2365.206
1307.096
712.373
264.456
70.385
16.573
3.174
0.194
-0.459
-0.576
-0.568
-0.543
-0.526
-0.510
-0.503
-0.509
-0.525
-0.554
-0.577
-0.583
-0.495
-0.024
2.366
14.282
88.503
732.777
9027.004
101658.875
112684.469
163716.688
196602.625
46975.219
7489.970
5455.628
3781.431
314.866
2098.779
19190.768
113120.625
143585.281
74503.383
12042.079
4291.292
2131.326
635.666
146.450
27.590
5.053
0.484
-0.442
-0.614
-0.625
-0.597
-0.580
-0.568
-0.566
-0.573
-0.587
-0.612
-0.631
-0.616
-0.452
0.385
4.418
25.350
158.956
1536.446
32073.451
101056.203
102140.633
103806.984
104088.797
65613.797
3090.585
652.438
350.199
846.050
5238.282
77322.539
131701.812
135240.422
109483.125
50873.812
7310.519
2980.414
849.456
178.104
32.957
6.014
0.641
-0.458
-0.662
-0.675
-0.646
-0.622
-0.615
-0.620
-0.634
-0.651
-0.672
-0.678
-0.637
-0.324
1.102
7.549
39.682
228.407
1865.723
33216.059
103338.469
104576.117
104357.172
102262.961
64230.988
2547.757
252.566
61.726
3164.112
10392.277
105072.078
107542.727
107452.508
103096.383
80397.133
6296.450
2009.064
611.075
132.304
26.681
4.853
0.388
-0.525
-0.702
-0.720
-0.696
-0.677
-0.668
-0.674
-0.690
-0.708
-0.726
-0.724
-0.618
-0.076
2.304
12.640
57.797
294.058
1679.890
13179.862
107891.469
109409.609
108177.414
103790.750
17293.926
1282.748
145.346
24.896
10689.191
24397.943
56334.789
103944.898
101400.117
100726.250
29423.131
2872.341
741.304
240.620
66.935
15.022
2.959
0.044
-0.598
-0.734
-0.752
-0.738
-0.723
-0.716
-0.723
-0.744
-0.761
-0.777
-0.756
-0.548
0.491
5.016
24.162
101.988
422.818
1594.724
5719.695
18434.547
50935.875
58135.305
17783.168
3116.347
451.190
73.566
13.092
15021.856
35606.402
25405.139
36140.305
58124.094
26337.561
4660.241
829.151
234.673
84.136
26.189
7.031
1.242
-0.283
-0.651
-0.741
-0.764
-0.766
-0.767
-0.770
-0.781
-0.801
-0.815
-0.826
-0.773
-0.365
1.615
10.899
56.152
272.528
1176.678
3602.277
6615.352
7296.320
6489.869
4826.172
2206.518
657.158
154.706
32.835
6.569
7387.518
15070.238
10214.315
4555.655
3220.312
1863.192
686.032
222.515
85.934
33.213
11.451
3.018
0.353
-0.441
-0.648
-0.709
-0.737
-0.761
-0.780
-0.804
-0.830
-0.856
-0.864
-0.871
-0.760
-0.060
3.403
21.387
124.914
784.251
4757.544
22293.242
45950.762
28457.744
8413.884
2253.364
719.772
214.992
58.916
14.525
3.056
1726.442
2767.649
2090.364
898.946
430.714
256.764
158.327
95.664
48.165
19.635
6.555
1.820
0.214
-0.333
-0.521
-0.592
-0.634
-0.665
-0.713
-0.783
-0.847
-0.891
-0.911
-0.894
-0.681
0.435
5.924
35.791
242.533
2077.796
23814.879
118128.398
132240.719
117666.422
56426.152
4728.810
663.724
133.319
30.574
7.136
1.318
276.200
415.453
328.731
175.151
96.294
74.210
68.059
51.036
29.956
13.687
6.255
3.360
1.779
0.683
0.067
-0.212
-0.319
-0.366
-0.479
-0.636
-0.797
-0.895
-0.926
-0.857
-0.438
1.423
10.187
56.470
379.869
4345.323
99163.562
110726.523
118366.922
110266.039
102910.477
11203.429
820.986
111.722
20.701
4.147
0.505
46.847
60.068
52.869
35.757
25.998
27.274
28.764
25.788
19.861
17.475
19.137
18.321
12.832
6.699
2.667
1.051
0.548
0.381
0.144
-0.246
-0.599
-0.803
-0.815
-0.604
0.250
3.784
21.360
114.356
666.382
5227.217
103362.461
104738.211
104772.938
102790.195
101003.070
11690.685
709.381
86.508
13.947
2.424
0.081
8.057
10.266
9.510
8.027
7.504
9.801
13.210
19.598
39.666
87.542
146.941
155.217
100.937
42.439
14.997
5.448
2.793
2.061
1.364
0.546
-0.173
-0.476
-0.365
0.298
2.196
9.488
52.106
338.357
2521.155
15405.533
68690.008
135305.812
109370.531
101742.797
70775.547
4202.852
391.307
51.251
8.448
1.198
-0.167
1.124
1.521
1.564
1.578
2.495
5.298
14.718
53.524
220.724
775.378
1729.941
2013.709
1029.171
300.995
72.808
19.516
7.919
4.886
3.387
1.726
0.576
0.243
0.834
2.850
7.404
22.006
108.316
912.578
10529.980
100590.320
103535.711
120038.797
117492.898
33654.227
6698.523
954.815
136.124
22.975
3.999
0.376
-0.320
-0.179
-0.150
-0.104
0.256
1.794
8.056
36.366
204.230
1407.292
9605.202
38491.215
46919.043
14970.351
2388.384
330.792
65.991
20.083
9.307
5.387
2.911
1.609
1.737
3.740
9.336
21.374
50.417
186.928
1478.744
21865.656
101264.781
103804.828
105650.094
103749.594
10607.435
1273.344
228.552
46.743
9.370
1.533
-0.090
-0.402
-0.431
-0.465
-0.395
0.175
2.810
15.046
86.171
680.220
8189.717
100397.250
100533.453
100445.375
100329.852
16635.686
1305.863
200.399
50.925
16.892
7.608
4.166
3.351
4.729
9.721
23.167
54.908
144.655
398.755
1593.829
14919.236
108770.664
148579.719
167877.844
113495.133
7736.299
753.759
112.175
21.428
4.224
0.465
-0.325
-0.428
-0.455
-0.500
-0.399
0.371
4.063
22.728
143.027
1368.010
24492.078
102368.352
103306.312
102360.844
101640.430
58944.777
3393.103
573.481
131.725
34.006
11.560
6.392
6.871
10.908
20.211
46.091
132.067
488.747
1730.065
4347.477
8854.918
53576.395
178532.234
163637.719
89597.859
6240.784
586.961
80.292
14.108
2.411
0.024
-0.411
-0.426
-0.435
-0.482
-0.375
0.430
4.497
26.369
166.355
1516.343
23935.549
109591.828
115147.258
109210.219
105972.000
58904.977
6376.213
1426.941
313.845
74.373
22.294
13.017
16.207
24.290
37.821
79.922
287.512
1424.952
8248.675
26515.311
28398.025
33002.188
105398.844
104006.117
55553.422
4444.293
398.818
54.854
9.256
1.354
-0.187
-0.437
-0.415
-0.414
-0.467
-0.388
0.329
3.949
23.403
145.480
1081.860
10244.897
116411.484
129064.086
115695.258
111125.047
28110.469
10341.248
2923.852
746.846
206.788
59.356
32.935
44.001
62.555
83.601
156.994
561.435
3168.364
19831.660
72672.906
72185.969
23343.414
28221.516
32046.293
9583.084
1315.448
172.482
28.062
4.862
0.520
-0.331
-0.448
-0.402
-0.387
-0.446
-0.415
0.069
2.662
15.957
92.270
567.733
3455.532
15584.900
41389.352
38477.980
18688.023
14694.599
12627.808
8656.325
3373.093
859.632
179.160
91.801
139.338
214.384
294.264
519.235
1872.978
11551.243
54937.371
98755.125
65055.805
16023.731
4140.860
2438.848
995.766
265.234
52.714
10.897
1.995
-0.027
-0.427
-0.444
-0.387
-0.366
-0.427
-0.441
-0.166
1.379
8.714
44.210
209.293
906.475
2868.811
4954.834
4728.174
6360.145
19301.883
64172.023
81486.492
24639.779
3697.839
507.619
234.071
410.915
784.262
1752.760
3437.274
10051.235
101842.578
103840.484
109946.562
109804.789
25066.018
3616.192
983.963
295.794
80.665
19.889
4.435
0.605
-0.302
-0.463
-0.435
-0.372
-0.351
-0.412
-0.452
-0.347
0.370
3.558
16.817
65.616
229.897
588.667
1199.710
2841.919
14392.796
91212.344
196923.219
138621.094
92514.023
8756.154
974.496
424.587
937.883
3175.985
15579.449
53065.914
68539.070
111615.641
102430.234
102874.789
108578.000
87314.945
15378.422
3467.436
621.382
105.633
19.229
3.433
0.232
-0.383
-0.457
-0.418
-0.357
-0.335
-0.400
-0.454
-0.443
-0.141
1.188
6.037
22.685
72.918
229.532
779.588
4546.840
55759.363
135273.828
200201.062
200100.188
104255.531
9331.747
1062.513
502.949
1473.867
11315.933
100708.820
101192.016
119741.227
196522.734
106837.109
105140.227
131826.406
160008.500
66072.188
11594.310
1400.660
181.220
26.621
4.324
0.392
-0.339
-0.436
-0.400
-0.339
-0.317
-0.387
-0.444
-0.461
-0.337
0.234
2.274
9.085
32.746
119.087
596.499
5302.936
97995.945
109730.875
138501.078
151862.953
64859.352
5423.234
756.053
413.288
1665.949
22062.521
100387.406
100613.812
105755.250
196496.672
112027.109
106514.250
147013.688
115042.367
97526.695
15083.449
1763.402
213.084
32.742
5.717
0.820
-0.209
-0.399
-0.376
-0.313
-0.300
-0.366
-0.413
-0.418
-0.288
0.177
1.459
5.045
16.344
62.026
326.119
2887.415
38812.531
101433.039
103809.820
104488.523
21905.295
2183.641
415.574
257.407
1033.097
12610.416
100143.680
100203.547
101048.047
106268.430
31479.576
32131.691
27182.592
44908.363
29601.088
7163.283
1118.901
201.064
43.302
10.008
2.050
0.112
-0.310
-0.335
-0.292
-0.276
-0.332
-0.357
-0.278
0.099
1.072
3.075
6.749
14.255
35.241
134.606
809.874
5790.459
26278.447
47246.254
20098.926
3804.990
670.242
205.530
139.360
415.842
3007.788
21617.406
86772.695
70545.172
16918.176
3417.835
2796.017
5436.297
9461.455
8237.551
3764.681
1464.730
478.784
121.922
28.935
6.101
0.950
-0.114
-0.279
-0.270
-0.252
-0.293
-0.255
0.070
1.114
3.856
9.867
21.044
37.370
59.419
90.982
213.378
708.804
1908.767
2601.594
1573.347
586.717
245.318
136.044
88.036
126.335
484.085
1862.929
4101.370
3800.592
1573.789
691.323
1547.867
6454.477
17371.453
23665.404
25893.775
15746.222
3907.149
686.045
103.800
17.585
2.793
0.245
-0.204
-0.248
-0.230
-0.235
-0.046
0.860
3.896
12.534
33.167
79.473
177.548
320.521
367.430
302.616
269.944
327.018
323.227
242.509
184.528
169.570
127.962
73.598
50.419
83.114
200.908
336.480
322.455
210.530
323.732
1656.442
9350.108
37994.363
119725.836
105748.125
100977.195
51956.199
3799.248
340.360
40.538
6.155
0.823
-0.095
-0.227
-0.204
-0.137
0.421
3.047
13.637
52.136
156.209
392.963
1057.751
2440.464
3060.022
1891.666
1372.126
1455.938
818.147
292.881
141.209
128.543
104.305
57.657
26.074
19.673
27.831
37.814
40.320
54.635
192.858
1130.196
7578.451
105962.109
108796.922
103064.930
100712.547
100212.242
13691.901
734.679
75.862
10.490
1.493
0.054
-0.194
-0.163
0.052
1.524
9.921
56.884
328.785
1452.371
3833.055
7073.096
17208.129
24146.688
11585.358
12149.487
20962.746
8545.591
1475.973
246.536
89.157
55.840
31.538
13.458
6.214
4.680
5.715
8.169
21.337
97.181
569.525
5476.110
102094.531
102097.961
101859.484
101928.570
101318.062
18388.328
1009.043
101.331
15.205
2.453
0.233
-0.143
-0.115
0.347
3.669
27.068
234.570
2634.705
28448.232
101489.633
108034.602
76073.688
98145.273
40193.312
100018.734
100506.047
67775.398
5850.723
497.872
72.613
27.058
13.239
5.505
1.972
0.752
0.695
2.188
9.217
45.947
268.750
2414.371
43178.309
103771.406
118075.398
142472.688
123744.305
12187.893
1216.544
152.711
23.617
3.850
0.495
-0.089
-0.059
0.676
6.372
56.082
762.005
16898.428
100177.883
101482.352
111398.391
163568.188
102138.469
44369.727
104114.984
100505.797
100069.164
8502.895
608.019
66.626
13.353
4.742
1.734
0.301
-0.269
-0.302
0.441
3.907
20.560
112.315
793.023
7293.664
70074.305
200095.922
170514.453
112577.023
53344.262
3689.402
325.954
40.634
6.079
0.826
-0.024
-0.034
0.826
7.500
77.031
1130.951
38939.898
100107.078
100664.727
104097.836
114963.461
31397.430
13972.875
40671.336
85376.234
31455.176
3711.551
357.583
42.518
6.852
1.498
0.160
-0.356
-0.550
-0.548
-0.146
1.689
10.542
61.552
462.092
5425.701
102110.844
104154.734
103793.180
101968.070
100687.469
8913.843
574.381
59.101
8.249
1.170
0.028
-0.038
0.684
6.267
55.491
701.997
16878.908
100041.359
100198.250
100823.250
102022.766
7519.278
2521.173
4136.647
5927.889
3122.898
706.079
108.621
17.754
2.912
0.282
-0.341
-0.530
-0.587
-0.574
-0.344
0.733
6.483
42.598
344.838
4950.705
100503.156
102130.344
106367.781
107434.148
102577.969
9237.250
616.295
64.870
8.995
1.296
0.053
-0.199
-0.214
-0.226
-0.230
-0.224
-0.215
-0.210
-0.212
-0.215
-0.213
-0.206
-0.193
-0.176
-0.160
-0.141
-0.121
-0.106
-0.098
-0.090
-0.085
-0.088
-0.091
-0.093
-0.101
-0.114
-0.129
-0.147
-0.152
-0.087
0.305
1.930
7.872
24.491
55.463
72.144
59.680
28.544
9.681
2.946
0.817
0.191
-0.238
-0.251
-0.256
-0.244
-0.216
-0.193
-0.187
-0.207
-0.237
-0.253
-0.253
-0.239
-0.221
-0.202
-0.177
-0.153
-0.139
-0.127
-0.118
-0.113
-0.110
-0.113
-0.121
-0.134
-0.148
-0.167
-0.182
-0.168
0.049
1.308
7.852
40.268
173.169
557.134
890.161
604.955
219.066
53.466
12.882
4.003
1.605
-0.270
-0.277
-0.258
-0.214
-0.150
-0.110
-0.107
-0.157
-0.228
-0.280
-0.296
-0.288
-0.270
-0.247
-0.221
-0.196
-0.177
-0.159
-0.151
-0.142
-0.142
-0.144
-0.153
-0.165
-0.184
-0.206
-0.224
-0.169
0.321
3.436
24.519
173.353
1330.416
7032.464
15277.157
8521.911
1741.092
260.274
51.029
16.615
8.502
-0.287
-0.252
-0.174
-0.066
0.024
0.069
0.043
-0.071
-0.203
-0.288
-0.333
-0.343
-0.326
-0.298
-0.270
-0.245
-0.220
-0.201
-0.186
-0.178
-0.176
-0.178
-0.187
-0.208
-0.226
-0.251
-0.268
-0.169
0.651
6.613
52.365
558.621
7036.700
85145.883
100143.594
100292.203
10624.030
979.062
186.842
77.133
45.656
-0.191
0.014
0.325
0.691
0.836
0.774
0.494
0.186
-0.077
-0.254
-0.343
-0.377
-0.379
-0.356
-0.322
-0.294
-0.268
-0.245
-0.229
-0.217
-0.211
-0.212
-0.227
-0.250
-0.277
-0.304
-0.320
-0.196
0.806
8.535
73.399
896.509
15305.415
100256.297
101096.562
102964.289
26710.477
3130.325
808.332
406.534
269.197
0.386
1.543
3.461
5.320
5.903
4.472
2.757
1.444
0.567
0.054
-0.227
-0.359
-0.409
-0.411
-0.382
-0.351
-0.321
-0.294
-0.273
-0.255
-0.251
-0.257
-0.272
-0.300
-0.335
-0.359
-0.375
-0.268
0.717
7.170
59.222
623.224
8634.731
101102.602
108024.875
134841.000
63182.047
18947.389
3924.582
2267.360
1621.293
3.006
10.040
25.564
41.876
45.545
29.838
15.483
7.138
3.317
1.373
0.346
-0.172
-0.381
-0.446
-0.441
-0.408
-0.374
-0.344
-0.320
-0.304
-0.298
-0.303
-0.321
-0.352
-0.392
-0.411
-0.432
-0.342
0.432
5.200
35.227
242.738
1879.452
12356.355
61427.473
111447.078
102154.570
100808.281
13064.775
7976.996
5415.857
14.693
64.658
211.261
464.645
470.419
255.159
88.305
31.775
13.652
6.016
2.196
0.419
-0.234
-0.449
-0.492
-0.473
-0.428
-0.397
-0.369
-0.353
-0.346
-0.352
-0.371
-0.406
-0.447
-0.466
-0.483
-0.380
0.364
4.133
22.791
123.803
723.954
5233.585
59502.348
101794.211
100901.281
100840.859
18354.299
9679.099
7145.091
60.115
379.161
2261.982
7860.288
8675.392
2756.480
576.203
128.697
46.811
19.496
7.212
1.869
0.114
-0.399
-0.528
-0.528
-0.486
-0.454
-0.428
-0.406
-0.400
-0.407
-0.430
-0.463
-0.502
-0.524
-0.516
-0.339
0.700
5.725
30.666
175.045
1094.813
6717.408
35378.406
116523.375
105866.898
58853.164
8392.481
3797.252
2693.958
189.265
1963.948
25833.670
101040.938
101518.617
35972.645
3051.471
421.318
130.399
49.857
16.590
4.598
0.699
-0.297
-0.551
-0.582
-0.548
-0.513
-0.487
-0.463
-0.458
-0.464
-0.490
-0.522
-0.550
-0.572
-0.534
-0.218
1.424
9.974
60.758
455.846
4290.060
47739.805
103903.516
112237.680
94972.586
13793.042
2453.832
878.684
529.579
367.404
5262.557
102201.250
108077.398
113739.352
107553.219
9695.721
970.091
276.016
95.698
29.184
7.366
1.332
-0.207
-0.574
-0.630
-0.606
-0.575
-0.547
-0.525
-0.521
-0.528
-0.552
-0.583
-0.603
-0.621
-0.534
-0.001
2.644
16.245
102.656
863.054
12912.777
102052.148
106709.586
109087.141
105313.398
23352.248
1757.776
292.011
111.412
467.828
5430.514
107478.664
142559.516
186985.531
135209.281
12533.020
1479.704
372.242
120.606
35.977
8.995
1.686
-0.193
-0.614
-0.684
-0.667
-0.633
-0.608
-0.586
-0.584
-0.592
-0.615
-0.640
-0.649
-0.651
-0.487
0.382
4.182
22.172
126.643
993.265
13793.322
109784.539
147097.734
178313.531
126257.812
25786.838
1829.538
214.559
41.748
559.401
2953.502
26052.438
166249.531
200417.922
78541.148
10361.653
1416.077
332.975
108.012
31.759
7.937
1.397
-0.280
-0.678
-0.736
-0.721
-0.690
-0.660
-0.642
-0.642
-0.655
-0.677
-0.695
-0.699
-0.661
-0.335
1.127
6.885
29.985
135.443
792.872
6800.180
73887.422
200448.344
200257.016
148576.812
14808.144
1454.885
174.962
27.664
851.482
2061.486
7429.761
33212.246
56271.609
25780.150
4831.402
912.323
238.204
76.736
23.139
6.150
0.987
-0.420
-0.743
-0.789
-0.771
-0.744
-0.712
-0.697
-0.699
-0.717
-0.738
-0.748
-0.742
-0.627
0.021
2.871
13.331
52.338
190.460
707.282
3345.408
21098.607
104340.430
118593.398
53268.098
6936.787
874.611
117.850
18.594
937.155
1669.098
2440.787
5189.296
7360.681
4328.077
1604.264
555.359
207.874
68.600
20.118
4.953
0.634
-0.529
-0.802
-0.837
-0.824
-0.800
-0.771
-0.756
-0.758
-0.776
-0.794
-0.806
-0.772
-0.497
0.837
6.862
32.258
142.018
574.746
1834.914
4685.246
11190.640
22400.553
25444.852
9956.927
2166.570
362.495
61.105
10.583
593.928
957.210
921.024
905.376
1024.817
1036.928
924.619
627.587
270.697
83.922
20.927
4.881
0.497
-0.572
-0.835
-0.873
-0.863
-0.850
-0.832
-0.818
-0.825
-0.835
-0.849
-0.856
-0.769
-0.215
2.406
15.280
85.974
516.681
3399.966
18016.881
45231.723
47090.223
29260.080
11029.869
2752.185
620.470
131.719
27.209
5.349
216.210
311.477
295.632
247.570
333.425
599.056
872.183
686.052
282.719
86.510
21.157
4.765
0.646
-0.469
-0.784
-0.872
-0.881
-0.879
-0.877
-0.877
-0.888
-0.895
-0.901
-0.887
-0.695
0.317
5.234
30.815
201.599
2002.282
29274.828
102095.750
108192.578
127088.469
107327.773
14306.247
2256.591
355.627
66.327
13.687
2.561
59.598
79.365
79.173
87.065
157.387
352.607
512.239
414.266
189.024
60.863
18.296
5.487
1.773
0.306
-0.401
-0.717
-0.824
-0.858
-0.876
-0.901
-0.935
-0.955
-0.951
-0.882
-0.460
1.526
11.058
59.363
400.304
4758.243
100753.773
101663.586
104337.008
110281.508
110718.938
18160.551
1630.509
234.029
40.193
7.627
1.195
13.909
18.700
21.199
29.825
64.895
131.518
188.799
157.388
84.497
39.001
20.988
14.592
9.068
4.528
1.439
0.013
-0.536
-0.718
-0.799
-0.877
-0.944
-0.991
-0.965
-0.778
0.115
4.415
27.701
161.853
985.166
7605.300
105871.305
105725.164
102974.391
102520.008
102190.945
15909.811
1068.983
135.013
23.282
4.153
0.429
2.860
3.969
5.458
9.508
20.563
39.046
54.121
55.656
52.615
66.539
92.677
93.526
60.791
27.249
9.611
2.587
0.352
-0.316
-0.595
-0.773
-0.905
-0.956
-0.863
-0.448
1.309
10.356
73.117
560.815
5432.713
49030.469
138479.062
200153.078
126332.641
103094.016
100626.891
5465.959
487.435
65.338
11.694
2.004
-0.014
0.259
0.555
1.167
2.812
6.926
15.236
28.877
59.900
147.609
394.178
797.438
844.847
482.446
160.352
44.432
10.986
2.618
0.512
-0.231
-0.577
-0.779
-0.811
-0.538
0.335
3.469
20.209
149.768
1735.042
34911.648
100552.836
104194.539
126221.219
170536.422
56147.375
8917.182
1135.026
163.204
28.751
5.160
0.665
-0.268
-0.349
-0.282
0.011
1.161
5.298
17.986
56.434
187.574
758.753
3425.496
9779.001
11554.398
4526.335
983.411
179.574
35.121
8.223
2.102
0.338
-0.301
-0.559
-0.437
0.238
2.038
7.626
31.746
229.259
2998.270
86821.562
100330.438
100987.805
102105.688
102914.711
30884.580
2066.405
303.287
57.526
11.648
2.130
0.023
-0.390
-0.464
-0.456
-0.183
1.345
7.779
34.077
132.595
557.765
3482.612
27866.830
102564.531
101620.664
42976.754
4989.466
564.376
88.240
20.061
5.198
1.298
0.115
-0.114
0.335
1.725
5.545
16.192
51.861
235.842
2134.595
47118.703
100936.148
102840.867
103748.602
102467.062
17522.877
1356.640
186.539
33.989
6.408
0.887
-0.253
-0.431
-0.466
-0.466
-0.132
1.721
10.838
51.317
238.118
1325.167
11373.573
121693.805
138474.359
117990.008
103612.852
13126.523
1161.474
176.112
42.597
11.766
3.288
1.038
0.912
1.963
4.633
12.154
35.957
111.378
348.387
1209.862
8780.248
98544.961
107325.562
109234.820
51414.598
5471.044
829.695
147.606
26.124
4.493
0.387
-0.357
-0.433
-0.446
-0.453
-0.127
1.727
11.024
58.040
326.295
2493.066
27932.451
196508.281
200103.781
200197.344
116721.500
13263.340
1399.254
301.166
85.635
26.747
8.441
3.614
3.553
5.637
10.337
25.617
80.767
279.439
845.478
1796.761
2842.811
6931.939
17580.650
17104.748
6642.102
1745.357
442.902
91.915
17.792
3.000
0.089
-0.398
-0.423
-0.424
-0.448
-0.215
1.293
8.629
48.684
325.515
3278.111
44817.066
119761.562
200223.328
200489.953
64002.734
6753.282
1421.431
496.432
200.319
71.370
23.438
10.542
10.791
16.244
27.592
62.240
199.027
715.441
2034.551
3571.044
3353.982
2407.875
2807.187
2821.462
1441.254
525.042
158.550
40.592
8.932
1.418
-0.163
-0.426
-0.411
-0.401
-0.446
-0.315
0.645
5.589
32.328
225.789
1967.721
22148.309
102575.812
107589.148
109871.305
21866.291
4356.056
2360.060
1595.530
746.895
241.261
65.144
27.435
30.422
51.802
96.473
212.579
768.268
3534.112
11443.262
14641.873
7722.954
2874.365
1329.387
760.666
367.688
144.008
50.630
14.724
3.420
0.344
-0.359
-0.443
-0.400
-0.378
-0.436
-0.400
0.118
2.870
17.173
99.289
663.051
4295.381
20564.873
38240.590
24854.424
13735.193
13814.805
16832.795
11060.800
3645.980
826.936
164.628
60.407
81.031
180.655
456.942
964.228
3193.067
26554.164
100717.984
101863.516
57089.090
15743.234
7547.148
2342.916
477.696
103.471
24.543
6.145
1.138
-0.172
-0.439
-0.442
-0.383
-0.363
-0.422
-0.443
-0.219
1.090
7.332
35.729
166.970
751.075
2682.253
7888.501
20330.318
46167.043
108640.648
109848.641
110619.852
19392.883
2306.816
333.256
103.869
178.156
658.029
2450.007
5776.284
11060.192
101999.375
101259.023
107678.609
163780.172
115118.570
101199.961
21737.268
2034.528
234.966
34.215
5.550
0.619
-0.315
-0.452
-0.426
-0.367
-0.348
-0.411
-0.457
-0.388
0.166
2.697
12.627
53.942
229.011
1044.440
4863.551
20379.430
113041.250
107012.883
108918.023
109697.547
104126.680
5056.924
485.577
138.723
330.855
1939.519
11494.479
35324.039
34424.949
94921.219
103175.875
131868.438
200162.156
113748.250
101105.664
100152.031
6781.317
476.154
53.919
7.574
0.830
-0.280
-0.436
-0.411
-0.348
-0.332
-0.396
-0.440
-0.407
-0.099
1.111
5.448
22.771
92.437
445.184
2070.160
15728.552
103479.617
102580.328
103097.945
103288.852
101619.297
6155.906
481.492
135.607
410.168
3019.077
21651.332
78352.000
72572.211
34761.211
104376.508
147187.438
138683.578
104794.312
100820.953
100245.445
8816.744
597.530
64.400
9.165
1.251
-0.158
-0.401
-0.388
-0.326
-0.314
-0.369
-0.383
-0.281
0.166
1.453
4.722
13.406
41.285
156.578
742.875
7314.443
100668.648
100588.461
100684.531
100696.438
70777.180
3360.738
318.170
97.714
302.333
2026.553
12478.385
42495.324
35313.887
12020.871
9484.196
24980.918
105240.609
104331.406
103408.281
58673.805
4456.556
446.913
64.982
12.155
2.244
0.123
-0.323
-0.354
-0.302
-0.289
-0.324
-0.269
0.089
1.251
4.421
11.038
21.588
37.867
76.152
253.730
1586.706
15030.518
100123.148
100129.922
70505.258
8826.187
928.935
136.570
53.363
141.008
720.454
2972.004
7378.988
6853.116
2709.929
1731.147
5790.328
33084.457
94468.281
71482.414
17707.383
2888.395
533.804
117.651
25.725
5.213
0.780
-0.159
-0.305
-0.281
-0.256
-0.262
-0.074
0.819
3.875
12.534
33.649
69.271
115.295
154.313
193.842
366.253
1346.634
4146.182
5743.703
3242.948
909.963
198.135
52.613
27.011
48.548
166.873
503.835
888.455
849.870
544.726
985.727
8494.337
101405.258
103130.711
105492.484
65994.625
10309.985
2296.642
437.542
74.171
13.620
2.249
0.153
-0.235
-0.259
-0.228
-0.178
0.249
2.163
9.042
32.127
97.476
243.837
564.908
1074.463
1186.161
805.066
554.979
602.347
549.199
336.302
139.126
54.530
25.271
15.248
16.139
34.486
78.837
122.338
128.813
170.525
944.889
11532.375
100790.211
106378.867
151955.828
196493.125
106246.148
16858.314
1780.806
209.430
30.183
4.743
0.618
-0.134
-0.239
-0.197
-0.064
0.784
4.625
20.532
78.395
268.291
989.088
4140.849
13881.517
18146.668
8811.235
4458.900
5141.082
2686.080
641.271
127.117
36.308
17.143
9.628
6.366
7.502
13.043
19.263
27.460
85.108
603.759
5861.993
59055.133
126110.461
200073.500
131718.172
103364.477
96857.695
5345.108
436.984
53.559
8.288
1.283
0.008
-0.205
-0.160
0.108
1.733
10.595
57.463
297.518
1270.620
5171.200
36650.102
100803.422
100853.711
107769.141
86289.758
100887.375
60586.984
5850.358
488.555
58.249
14.043
5.894
2.654
1.721
2.065
3.582
8.558
37.917
220.233
1448.467
8771.456
52833.902
115348.797
106094.578
102824.148
101606.195
7307.878
606.628
81.615
13.105
2.202
0.195
-0.157
-0.117
0.361
3.477
24.435
186.409
1777.971
15849.835
67951.477
139078.953
107268.602
103001.766
160581.578
134838.094
101855.359
100164.906
34969.961
1447.641
104.138
13.313
3.251
0.903
0.097
-0.035
0.478
2.910
14.339
72.346
355.181
1882.429
15522.422
105276.797
124268.672
157516.875
74066.633
9433.476
1120.456
151.419
23.021
3.809
0.481
-0.094
-0.071
0.596
5.627
47.649
525.593
9405.241
100525.805
107397.680
200069.375
176064.344
105964.336
200207.484
131617.906
101854.844
100163.617
60501.273
1854.747
115.837
12.213
1.771
0.035
-0.432
-0.528
-0.304
0.801
5.236
24.661
114.717
632.618
4817.435
55016.941
131810.922
121855.047
105498.109
71269.477
4242.297
361.470
41.972
6.201
0.882
-0.026
-0.048
0.702
6.458
60.119
763.818
18708.715
100280.820
102748.867
131622.250
200120.078
106650.281
124938.094
109563.938
100821.945
100093.719
16884.035
962.415
76.933
8.409
0.852
-0.338
-0.594
-0.640
-0.531
-0.013
2.019
11.107
60.864
452.607
6082.588
101213.719
102428.812
103037.906
102124.156
100775.797
11568.178
654.382
61.777
8.515
1.199
0.024
-0.056
0.567
5.346
46.179
517.921
9357.571
100095.453
100578.695
103215.523
79123.281
19767.004
9788.621
18365.184
35189.363
13847.362
2199.855
246.976
31.269
3.924
0.172
-0.490
-0.611
-0.622
-0.562
-0.293
0.847
6.788
44.058
385.997
5822.153
100569.906
102532.484
106941.969
106344.648
101958.172
10799.869
639.196
65.679
9.024
1.301
0.049
-0.198
-0.207
-0.196
-0.153
-0.081
-0.021
0.003
-0.043
-0.113
-0.168
-0.188
-0.186
-0.170
-0.155
-0.136
-0.116
-0.103
-0.092
-0.088
-0.083
-0.083
-0.086
-0.089
-0.095
-0.109
-0.129
-0.143
-0.157
-0.129
0.078
0.910
3.479
9.969
19.265
26.233
20.748
11.680
4.590
1.434
0.331
-0.009
-0.229
-0.216
-0.154
-0.017
0.181
0.354
0.402
0.257
0.031
-0.138
-0.211
-0.228
-0.214
-0.195
-0.174
-0.152
-0.134
-0.122
-0.110
-0.109
-0.107
-0.107
-0.113
-0.123
-0.143
-0.159
-0.179
-0.181
-0.073
0.575
3.457
15.090
55.496
131.686
200.255
142.745
65.669
20.488
5.856
1.821
0.619
-0.232
-0.172
-0.008
0.310
0.763
1.123
1.199
0.808
0.329
-0.035
-0.218
-0.268
-0.262
-0.238
-0.216
-0.187
-0.169
-0.153
-0.142
-0.135
-0.134
-0.136
-0.144
-0.161
-0.178
-0.200
-0.221
-0.202
0.058
1.549
9.952
52.149
265.775
890.954
1450.275
974.317
321.583
79.926
20.155
6.911
3.102
-0.185
-0.010
0.328
0.889
1.588
2.143
2.171
1.474
0.626
0.074
-0.211
-0.309
-0.314
-0.293
-0.263
-0.236
-0.209
-0.189
-0.175
-0.164
-0.159
-0.168
-0.176
-0.195
-0.218
-0.242
-0.269
-0.225
0.190
2.868
19.397
132.387
892.607
4067.673
8535.917
4938.804
1227.915
244.860
64.002
24.698
12.768
0.023
0.478
1.245
2.320
3.191
3.572
3.166
2.035
0.863
0.112
-0.229
-0.346
-0.365
-0.347
-0.312
-0.284
-0.255
-0.226
-0.208
-0.197
-0.192
-0.199
-0.214
-0.238
-0.267
-0.294
-0.318
-0.264
0.279
3.730
26.824
189.564
1461.076
8565.750
18910.881
10825.330
2471.738
639.450
204.540
88.371
48.189
0.792
2.452
5.510
8.537
9.607
8.233
5.539
3.032
1.230
0.236
-0.221
-0.375
-0.410
-0.398
-0.371
-0.341
-0.302
-0.272
-0.249
-0.233
-0.228
-0.235
-0.254
-0.283
-0.320
-0.346
-0.373
-0.328
0.182
3.350
22.407
150.809
1011.093
5110.896
10442.686
8797.809
5006.433
2221.413
656.821
266.590
153.544
4.050
13.342
34.258
60.141
65.268
41.988
19.531
7.686
2.807
0.807
-0.037
-0.347
-0.437
-0.447
-0.433
-0.396
-0.355
-0.320
-0.293
-0.276
-0.270
-0.279
-0.300
-0.332
-0.375
-0.401
-0.429
-0.395
0.041
2.485
14.546
78.589
405.880
1604.904
4856.661
11688.445
14022.171
6356.910
1574.132
558.047
321.612
19.460
91.084
336.830
770.925
837.044
398.725
120.764
30.596
9.002
2.864
0.662
-0.150
-0.412
-0.481
-0.488
-0.452
-0.406
-0.368
-0.340
-0.322
-0.315
-0.325
-0.346
-0.385
-0.428
-0.458
-0.478
-0.439
0.026
2.256
11.678
54.057
232.763
1000.801
4334.544
15447.107
19967.213
8201.461
1967.662
647.945
372.446
80.657
659.995
4879.927
20737.043
23002.920
6468.527
871.967
129.553
29.010
8.263
2.435
0.381
-0.308
-0.504
-0.541
-0.509
-0.463
-0.424
-0.393
-0.370
-0.363
-0.375
-0.399
-0.439
-0.483
-0.515
-0.520
-0.421
0.256
3.333
17.326
82.272
394.839
1550.126
4766.670
9772.321
10252.875
4622.036
1194.550
418.153
223.053
275.876
4087.476
85210.211
100254.398
100373.273
100347.844
6049.580
458.631
75.905
19.522
5.766
1.240
-0.109
-0.505
-0.581
-0.568
-0.525
-0.485
-0.449
-0.423
-0.419
-0.428
-0.458
-0.498
-0.537
-0.565
-0.560
-0.353
0.769
6.218
34.537
195.257
1186.403
6689.937
22444.447
25923.871
10863.358
2960.217
743.936
215.320
93.329
543.291
12613.819
100391.312
101025.203
101767.484
101608.062
21596.549
1100.194
164.549
37.834
10.348
2.390
0.127
-0.487
-0.621
-0.624
-0.587
-0.544
-0.509
-0.485
-0.481
-0.490
-0.517
-0.556
-0.587
-0.609
-0.581
-0.223
1.558
10.404
60.675
410.581
3285.680
26002.590
129322.867
160317.922
50365.809
7102.189
1032.795
184.510
45.726
498.344
10504.744
100901.820
102939.430
105561.617
105798.633
19864.969
1590.661
275.769
61.132
15.101
3.521
0.341
-0.486
-0.670
-0.680
-0.651
-0.611
-0.574
-0.546
-0.542
-0.551
-0.581
-0.615
-0.632
-0.652
-0.571
0.004
2.648
15.154
90.350
663.398
6655.587
96095.281
186869.594
196633.328
126365.406
27141.689
2067.328
228.142
37.578
284.118
3133.411
49669.348
104365.500
109307.570
78319.391
9357.912
1818.039
364.519
80.688
19.714
4.417
0.518
-0.486
-0.717
-0.736
-0.706
-0.669
-0.634
-0.606
-0.604
-0.615
-0.642
-0.668
-0.682
-0.679
-0.488
0.489
4.534
22.014
115.567
828.487
10809.401
106665.602
122084.641
124056.781
108216.281
65070.449
2992.438
261.005
35.089
165.217
690.065
3491.460
12233.192
16554.592
11427.522
5411.483
1693.859
467.265
116.811
27.998
6.165
0.827
-0.467
-0.760
-0.786
-0.759
-0.730
-0.695
-0.670
-0.667
-0.678
-0.702
-0.719
-0.727
-0.672
-0.241
1.687
9.287
40.646
185.097
1053.625
9003.685
106040.281
108062.336
105354.016
101983.898
38928.012
2271.705
209.777
27.400
117.027
261.249
636.760
1545.078
2977.101
4407.758
4733.837
2848.926
1014.106
227.369
48.133
9.346
1.426
-0.413
-0.787
-0.834
-0.814
-0.787
-0.756
-0.733
-0.731
-0.743
-0.763
-0.779
-0.770
-0.598
0.337
4.392
22.203
102.802
506.765
2860.870
17909.354
92894.406
187384.000
124154.023
73569.703
8453.382
837.187
108.256
16.499
73.988
129.679
226.329
547.267
1853.000
6210.450
11737.314
8165.253
2384.982
450.910
77.624
13.747
2.086
-0.282
-0.795
-0.875
-0.860
-0.843
-0.822
-0.803
-0.802
-0.814
-0.828
-0.839
-0.781
-0.376
1.503
10.565
57.987
330.619
2146.515
13198.578
102143.258
112519.758
109568.422
110102.031
14968.564
1944.459
293.554
46.381
8.421
35.534
56.667
103.139
348.389
1809.856
8110.560
16408.004
11421.541
2979.477
509.029
86.358
15.548
2.640
-0.102
-0.740
-0.895
-0.907
-0.897
-0.887
-0.879
-0.879
-0.882
-0.892
-0.882
-0.727
0.117
3.864
23.030
137.958
1121.881
12041.964
107492.938
200200.812
200325.219
126591.844
102760.484
13034.728
1122.491
139.929
23.668
4.154
13.383
22.908
50.804
203.983
966.084
3789.328
7369.599
5254.875
1602.350
341.941
63.534
14.073
3.324
0.516
-0.457
-0.827
-0.924
-0.950
-0.953
-0.953
-0.956
-0.957
-0.958
-0.894
-0.523
1.275
9.192
49.535
289.818
2602.802
43124.613
103591.219
135085.828
200154.406
200105.062
57566.523
5721.084
604.019
79.653
13.201
2.049
4.102
7.860
21.545
82.491
316.501
952.639
1599.411
1191.560
482.189
142.344
42.866
16.751
7.656
3.056
0.675
-0.412
-0.827
-0.961
-0.998
-1.011
-1.023
-1.033
-1.010
-0.837
-0.015
4.070
25.119
143.201
819.491
5082.477
52688.328
105680.695
106207.078
114040.859
116436.883
12426.254
1625.590
237.734
38.766
6.570
0.854
0.916
2.448
7.417
25.881
75.889
180.039
269.888
235.918
142.766
83.367
63.431
50.328
30.619
14.693
4.930
1.019
-0.406
-0.859
-1.001
-1.057
-1.083
-1.092
-1.025
-0.697
0.889
9.641
67.451
553.687
5370.304
48038.555
113676.047
200199.953
124270.852
103673.422
33074.723
3397.741
461.626
83.078
16.169
2.889
0.169
-0.120
0.411
2.124
7.467
20.861
48.899
93.578
142.036
178.563
224.114
293.241
277.221
161.236
64.910
20.934
5.339
0.746
-0.566
-0.936
-1.069
-1.115
-1.104
-0.963
-0.409
2.167
18.117
146.124
1727.193
31654.131
100344.578
102261.070
110675.742
124144.898
27779.562
4783.716
799.450
143.740
28.968
6.096
0.944
-0.221
-0.408
-0.233
0.627
3.838
16.445
66.668
229.756
510.441
819.501
1237.062
1923.999
1836.678
908.043
285.330
71.520
15.911
3.271
0.093
-0.774
-1.032
-1.102
-1.053
-0.787
0.109
3.678
24.576
203.421
2749.489
78135.258
100176.922
100697.695
102464.375
104713.805
29726.045
2363.797
363.332
68.547
13.496
2.540
0.106
-0.384
-0.469
-0.370
0.433
4.810
27.279
154.139
719.155
2073.533
3870.944
8806.476
16239.732
13227.281
4966.633
1055.911
193.410
37.347
8.243
1.397
-0.397
-0.912
-1.007
-0.869
-0.355
1.130
5.976
27.289
181.480
2036.750
42482.703
100287.180
101481.523
108037.414
123182.070
30313.910
4050.234
488.949
66.831
10.610
1.476
-0.161
-0.431
-0.461
-0.373
0.501
5.958
37.333
224.913
1227.429
4731.337
19635.480
107653.875
124037.594
122547.398
20964.564
2722.747
393.778
69.962
16.095
3.967
0.479
-0.543
-0.694
-0.391
0.574
3.335
11.325
35.696
129.306
803.297
7514.276
87164.617
102294.586
115703.609
91074.781
34973.238
5234.120
606.793
71.519
9.773
1.054
-0.264
-0.434
-0.445
-0.372
0.443
5.309
33.568
205.716
1161.690
7857.775
103419.141
107195.008
121891.633
126255.570
95630.344
5491.516
613.427
110.989
30.937
9.634
2.696
0.475
0.139
0.844
2.897
8.576
25.111
65.943
158.365
374.744
1231.348
4920.441
11925.247
16218.736
21877.787
13163.901
2718.954
375.553
49.492
7.100
0.665
-0.326
-0.419
-0.429
-0.396
0.174
3.493
20.885
121.489
799.213
9434.967
101157.273
102843.445
106882.117
108508.195
104475.602
7613.407
826.007
208.279
74.439
27.169
8.858
3.107
2.433
4.298
9.397
23.869
67.210
183.183
391.441
572.476
688.971
885.729
1313.621
2080.464
3021.860
2155.509
686.060
131.168
23.291
3.529
0.177
-0.382
-0.411
-0.409
-0.423
-0.119
1.694
10.884
63.222
450.915
5403.175
100403.273
101455.391
105970.539
114898.812
93890.508
9397.347
2033.273
765.933
280.904
91.847
25.755
9.165
8.011
14.690
30.217
72.082
220.821
753.954
1721.106
2311.866
2035.886
1794.314
1298.499
760.468
498.677
312.984
125.402
35.769
7.760
1.195
-0.198
-0.419
-0.404
-0.390
-0.433
-0.320
0.539
4.963
28.337
183.831
1552.233
15346.845
103597.984
135069.625
187309.797
112768.102
44160.516
15599.468
6951.815
1732.318
344.427
70.884
20.701
20.185
44.280
100.317
229.394
682.807
2915.159
9262.310
12835.709
14048.071
23281.297
15480.049
4292.298
756.137
147.594
39.426
10.612
2.385
0.110
-0.390
-0.438
-0.390
-0.372
-0.430
-0.419
-0.045
1.958
11.328
61.048
345.420
1960.963
11843.572
103398.758
106312.391
124918.398
200476.406
108566.789
101251.312
14023.031
1317.764
167.323
38.807
43.883
125.736
343.516
690.825
1553.121
7195.385
27650.561
48608.734
112448.734
102988.820
100714.258
57504.883
4140.711
372.740
46.743
7.573
1.097
-0.210
-0.442
-0.435
-0.373
-0.357
-0.418
-0.451
-0.302
0.605
4.426
21.910
108.113
658.006
5635.259
64446.883
108366.445
200223.500
170666.969
106180.789
101078.086
96793.156
3898.792
312.658
55.774
72.662
269.349
910.729
1870.268
2576.826
7197.257
27551.459
125569.734
111189.922
102545.164
100633.453
100176.266
14959.060
775.919
72.752
9.561
1.151
-0.231
-0.435
-0.415
-0.353
-0.342
-0.402
-0.419
-0.301
0.324
2.521
10.852
47.076
260.549
1823.015
12062.795
53846.062
142477.719
112595.125
102113.383
100514.727
100212.109
5316.530
362.246
60.116
90.408
366.068
1290.801
2826.076
3033.555
3736.639
11569.046
108383.719
104127.258
101774.531
100901.070
100388.164
19771.896
978.502
85.635
11.569
1.483
-0.143
-0.407
-0.396
-0.335
-0.322
-0.356
-0.306
0.004
1.181
4.340
12.206
32.255
100.038
429.276
1834.939
9436.444
103243.953
101425.180
100442.445
100168.586
63562.137
2994.201
255.376
47.253
69.748
278.355
956.615
1890.930
1890.236
1486.660
3664.606
44783.023
105614.320
112746.094
110527.734
103528.383
8703.923
663.511
79.730
13.076
2.123
0.047
-0.350
-0.370
-0.313
-0.294
-0.287
-0.074
0.860
4.365
14.964
38.013
77.331
114.295
170.968
387.913
1807.664
13936.909
96596.023
100093.344
63531.086
8036.758
831.485
106.803
25.435
38.911
129.005
384.803
676.121
674.737
553.774
1506.105
12806.086
129272.352
200119.484
186872.219
66895.625
5832.735
660.332
105.140
19.725
3.934
0.506
-0.234
-0.328
-0.289
-0.251
-0.180
0.333
2.687
12.541
48.401
153.141
342.620
491.262
455.510
360.009
455.982
1303.670
3843.678
5282.127
2982.038
829.731
179.416
34.926
11.556
15.451
41.476
100.374
159.013
182.846
271.678
2035.696
39039.031
102255.633
104393.531
104092.430
102572.031
17770.580
1465.108
232.965
42.181
8.441
1.415
-0.028
-0.273
-0.268
-0.213
-0.054
0.938
5.592
26.881
122.193
479.573
1360.323
2262.832
2753.532
2567.582
1412.367
728.814
652.581
554.267
322.879
123.170
38.110
11.665
4.665
5.031
10.840
22.261
35.973
53.498
203.288
2378.985
57435.520
100389.211
101529.508
105469.695
111502.773
32500.557
3726.935
575.513
93.627
16.519
2.865
0.295
-0.195
-0.249
-0.175
0.086
1.557
8.887
44.822
221.579
1006.571
3677.051
11837.670
40800.410
58197.414
20709.094
6961.293
6841.777
3196.636
738.802
131.656
25.151
6.188
2.067
1.369
2.339
4.596
8.580
22.184
127.085
1286.454
21651.850
100461.719
103515.852
121640.531
157410.875
48930.027
8807.598
1210.697
169.935
28.804
5.256
0.783
-0.088
-0.223
-0.145
0.216
2.217
12.379
63.777
329.135
1569.099
9280.780
104255.023
102433.352
101539.828
110448.133
126107.469
101601.734
95724.297
7741.280
561.612
57.660
7.862
1.304
0.139
0.087
0.659
2.354
9.925
57.767
419.613
3548.984
29207.857
104161.797
115671.031
105350.000
54901.141
11484.080
1643.321
264.522
46.032
8.938
1.563
0.087
-0.180
-0.118
0.339
3.036
17.832
110.707
666.372
3919.899
25402.236
106920.492
102620.109
103207.641
195691.984
200027.297
103773.945
100257.086
54116.547
1705.983
115.120
11.462
1.208
-0.263
-0.478
-0.247
0.647
4.036
19.873
103.180
524.616
2079.230
6267.526
16610.348
36939.395
37979.898
16369.168
3736.805
601.549
96.671
17.074
3.006
0.341
-0.125
-0.096
0.431
3.786
27.217
206.263
1971.470
17884.449
85902.461
148818.406
108189.133
104578.070
200118.453
200020.234
103771.633
100255.773
95590.789
2392.784
131.191
12.410
0.997
-0.428
-0.624
-0.483
0.025
1.516
6.942
27.505
107.897
421.528
2128.084
17298.021
104504.719
104339.180
102336.047
24431.521
2164.381
241.649
31.948
5.084
0.683
-0.059
-0.084
0.453
4.164
29.910
275.236
3162.993
35417.633
105762.633
200090.172
115436.297
102955.477
139047.969
123725.664
101476.414
100143.492
25457.744
1130.019
87.293
9.025
0.610
-0.505
-0.646
-0.551
-0.266
0.435
2.453
10.405
47.227
291.734
2980.644
52933.586
106321.680
121084.430
118874.164
100898.562
5440.896
432.791
49.849
7.233
0.997
0.000
-0.087
0.332
3.146
22.648
190.027
1726.132
15398.988
61511.281
50762.383
39369.891
47987.066
20121.127
28185.326
54470.145
18725.037
2613.166
285.155
33.095
4.283
0.107
-0.539
-0.613
-0.553
-0.412
-0.076
1.003
5.844
33.733
260.408
2990.703
54693.027
139009.172
200096.000
200075.812
121877.688
6686.618
521.330
57.855
8.203
1.125
0.030
-0.186
-0.155
-0.043
0.198
0.587
0.985
1.029
0.777
0.359
0.028
-0.120
-0.169
-0.168
-0.152
-0.138
-0.120
-0.102
-0.090
-0.085
-0.084
-0.083
-0.082
-0.084
-0.093
-0.108
-0.121
-0.140
-0.160
-0.161
-0.083
0.213
1.094
2.913
5.573
7.091
6.038
3.476
1.437
0.423
0.003
-0.132
-0.169
-0.040
0.306
1.025
2.229
3.427
3.757
2.751
1.380
0.428
-0.035
-0.181
-0.208
-0.195
-0.172
-0.148
-0.133
-0.117
-0.109
-0.109
-0.107
-0.109
-0.110
-0.122
-0.137
-0.158
-0.177
-0.194
-0.161
0.083
1.070
4.374
12.667
26.266
33.917
28.561
15.288
5.900
1.987
0.576
0.084
-0.043
0.287
1.115
2.911
6.060
9.015
9.805
7.174
3.483
1.112
0.152
-0.181
-0.246
-0.238
-0.211
-0.188
-0.164
-0.150
-0.139
-0.131
-0.128
-0.133
-0.140
-0.154
-0.175
-0.196
-0.220
-0.229
-0.137
0.410
2.876
12.695
43.303
101.322
143.299
111.584
53.803
19.507
6.533
2.312
0.860
0.289
1.008
2.656
5.901
11.577
17.346
18.436
12.550
6.058
2.014
0.337
-0.172
-0.289
-0.288
-0.259
-0.231
-0.204
-0.184
-0.169
-0.155
-0.153
-0.157
-0.172
-0.188
-0.213
-0.239
-0.267
-0.269
-0.110
0.817
5.579
26.534
101.937
290.076
455.884
326.391
145.745
49.729
17.427
7.048
3.281
0.954
2.431
5.398
10.628
17.550
23.376
23.300
15.237
7.253
2.385
0.408
-0.193
-0.335
-0.337
-0.309
-0.279
-0.250
-0.220
-0.200
-0.185
-0.179
-0.186
-0.204
-0.232
-0.259
-0.288
-0.319
-0.319
-0.117
1.100
7.269
34.905
146.664
430.566
697.058
565.782
273.180
112.112
45.968
19.539
9.490
2.282
5.666
11.736
20.156
27.118
28.774
24.013
14.441
6.530
2.090
0.317
-0.257
-0.387
-0.391
-0.365
-0.336
-0.297
-0.263
-0.233
-0.217
-0.212
-0.222
-0.241
-0.272
-0.311
-0.344
-0.374
-0.375
-0.166
0.976
6.336
31.545
121.510
356.779
624.903
625.904
470.597
252.572
108.120
44.282
22.364
5.557
16.192
39.514
69.023
75.897
58.570
33.157
15.741
6.503
2.051
0.281
-0.291
-0.439
-0.445
-0.419
-0.390
-0.345
-0.307
-0.278
-0.259
-0.256
-0.265
-0.285
-0.321
-0.367
-0.401
-0.425
-0.430
-0.241
0.769
5.062
21.677
77.210
215.893
487.411
823.758
850.973
513.508
197.459
78.755
38.352
18.021
78.855
279.985
627.693
686.620
344.471
116.522
35.998
11.498
3.454
0.677
-0.215
-0.456
-0.490
-0.473
-0.443
-0.399
-0.354
-0.324
-0.306
-0.302
-0.307
-0.332
-0.369
-0.415
-0.454
-0.477
-0.468
-0.236
0.856
5.077
20.124
68.186
199.683
523.735
976.494
1150.947
673.406
274.750
101.315
43.843
71.221
526.284
3416.345
13872.687
15363.713
4555.535
745.112
137.741
32.776
8.619
2.026
0.106
-0.417
-0.526
-0.540
-0.499
-0.453
-0.410
-0.374
-0.349
-0.342
-0.353
-0.383
-0.422
-0.473
-0.508
-0.523
-0.470
-0.079
1.715
9.170
37.032
136.774
421.099
951.866
1552.335
1688.510
1039.296
397.566
118.287
41.634
221.086
2868.596
48512.477
100271.609
100636.820
76681.656
4625.881
552.747
101.721
22.925
5.284
0.822
-0.294
-0.549
-0.585
-0.553
-0.513
-0.466
-0.426
-0.402
-0.394
-0.407
-0.434
-0.479
-0.528
-0.560
-0.567
-0.434
0.294
3.719
19.963
98.047
469.548
1990.453
5613.721
8037.440
6590.241
3266.435
902.456
188.202
41.649
426.738
8554.609
100326.180
101470.883
105377.789
108135.789
18706.367
2006.183
318.802
55.558
11.004
2.017
-0.073
-0.546
-0.632
-0.610
-0.572
-0.526
-0.487
-0.461
-0.452
-0.466
-0.494
-0.537
-0.579
-0.602
-0.599
-0.357
0.926
7.222
42.081
266.478
2054.229
17728.588
103895.234
106635.508
59838.137
11078.505
1893.948
295.275
48.561
408.683
7163.192
100915.875
106951.758
138669.828
178307.719
49888.613
6830.310
841.473
118.322
20.628
3.778
0.237
-0.525
-0.672
-0.663
-0.634
-0.590
-0.547
-0.520
-0.515
-0.525
-0.555
-0.597
-0.623
-0.645
-0.606
-0.183
1.889
12.334
75.255
625.775
9116.555
101432.547
103743.914
105560.039
105678.711
55063.352
3380.932
358.365
51.614
209.083
2211.006
29743.439
115171.125
200375.312
143816.812
103263.188
14142.308
1435.357
195.393
33.407
6.430
0.762
-0.447
-0.702
-0.716
-0.690
-0.648
-0.609
-0.584
-0.575
-0.587
-0.615
-0.650
-0.673
-0.685
-0.558
0.192
3.563
20.151
121.945
1056.405
20261.703
101544.102
102485.930
102539.266
101892.469
100988.000
5151.771
365.195
46.174
85.073
505.983
3299.869
18057.805
94485.336
104394.492
82079.031
13034.970
1996.384
343.173
60.584
11.610
1.771
-0.278
-0.711
-0.766
-0.745
-0.711
-0.673
-0.648
-0.638
-0.650
-0.677
-0.702
-0.721
-0.699
-0.414
1.034
7.498
38.508
222.812
1642.031
18553.365
116586.117
118333.078
107249.422
101661.172
96809.930
3590.423
285.678
34.589
39.872
158.656
770.454
4047.815
18557.123
44237.402
60557.488
31684.398
6679.958
956.218
133.947
21.706
3.423
-0.011
-0.695
-0.811
-0.803
-0.772
-0.738
-0.715
-0.707
-0.718
-0.740
-0.762
-0.773
-0.667
-0.043
2.891
16.643
89.977
594.046
5760.532
81882.484
147138.859
200207.750
200141.250
109626.672
17144.652
1281.690
145.385
20.530
20.800
66.896
286.788
1649.549
13158.180
102574.000
101624.070
100563.031
26219.740
2376.604
252.020
34.758
5.501
0.394
-0.642
-0.843
-0.859
-0.830
-0.809
-0.792
-0.786
-0.793
-0.810
-0.824
-0.803
-0.531
0.747
6.526
34.975
206.220
1585.729
23158.619
103119.531
105496.242
113176.898
118105.438
50463.434
3583.725
431.230
62.894
10.570
10.741
35.053
176.882
1376.076
16548.156
100275.883
100228.367
100131.414
38482.492
2998.089
290.804
41.142
6.904
0.874
-0.510
-0.843
-0.906
-0.890
-0.882
-0.872
-0.868
-0.875
-0.885
-0.882
-0.777
-0.195
2.273
13.433
70.895
436.759
3303.179
36540.203
121698.719
115239.562
104489.625
101503.047
57950.391
2549.437
228.180
31.435
5.335
5.069
19.021
103.305
782.569
7386.213
57368.070
100066.469
100076.445
14981.736
1641.902
211.745
38.237
8.551
1.870
-0.143
-0.764
-0.930
-0.957
-0.958
-0.954
-0.955
-0.957
-0.958
-0.908
-0.637
0.630
6.066
30.020
138.937
810.879
6139.973
49011.121
200126.484
163567.828
111462.766
101348.414
19860.262
1226.607
125.228
17.604
2.772
1.998
8.874
45.751
260.378
1484.526
6770.309
14953.652
9607.016
2813.858
534.436
122.800
38.132
13.676
4.483
0.836
-0.465
-0.890
-1.011
-1.033
-1.039
-1.043
-1.045
-1.020
-0.900
-0.303
2.515
16.625
85.962
399.606
1791.200
8104.084
46116.930
115691.633
134092.750
89530.758
22966.824
3132.267
383.518
54.028
8.499
1.225
0.493
3.215
14.806
67.186
262.602
730.953
1230.817
974.892
504.795
228.418
122.106
65.283
30.682
12.135
3.605
0.396
-0.669
-1.008
-1.097
-1.117
-1.130
-1.123
-1.072
-0.834
0.324
6.340
42.076
282.401
2059.500
11758.752
37247.797
38867.840
37252.434
23582.484
7601.011
2117.773
488.689
101.274
18.976
3.393
0.290
-0.170
0.787
4.550
17.053
54.662
145.019
315.265
539.094
589.524
424.989
285.243
175.950
86.471
34.541
10.839
2.524
-0.108
-0.898
-1.126
-1.179
-1.191
-1.181
-1.095
-0.704
1.148
11.973
84.277
770.606
8777.208
100174.336
100811.539
102871.797
56952.371
8037.350
1913.724
484.087
121.480
29.049
6.490
1.059
-0.186
-0.399
-0.016
1.741
9.295
46.981
267.509
1374.543
4170.055
5164.130
2365.345
1221.446
697.099
323.423
110.643
30.876
7.501
1.145
-0.626
-1.095
-1.213
-1.230
-1.208
-1.070
-0.510
1.903
16.061
116.340
1193.379
17963.811
100254.641
101717.656
111638.555
139339.422
30620.008
5183.138
603.613
89.086
15.565
2.807
0.158
-0.379
-0.452
-0.200
1.480
12.721
97.221
835.299
7791.164
39290.602
50301.266
17936.391
11547.117
6064.127
1773.111
397.585
83.107
17.763
3.478
-0.007
-0.947
-1.198
-1.237
-1.187
-0.959
-0.162
2.782
16.785
105.371
916.936
11501.416
100666.305
107914.055
200174.156
170499.984
104891.820
31881.195
1765.427
152.588
16.870
2.106
-0.091
-0.431
-0.445
-0.214
1.714
15.566
135.369
1469.170
17069.230
101768.539
119841.773
128850.820
103553.766
101544.570
14345.842
1509.735
201.018
36.801
7.770
1.229
-0.543
-1.057
-1.156
-1.038
-0.609
0.738
4.795
18.733
78.206
444.415
3009.730
19114.824
73156.586
147267.031
110598.430
101537.328
76064.727
2874.531
191.122
19.030
1.975
-0.154
-0.425
-0.431
-0.234
1.495
13.249
113.030
1005.642
10733.970
67272.961
167871.500
115827.242
102815.852
101596.312
100891.438
4795.461
427.415
71.438
16.654
4.236
0.530
-0.640
-0.863
-0.588
0.375
3.100
10.787
31.499
90.154
286.121
981.328
3248.773
11852.426
104081.273
101499.531
100381.750
25519.184
1581.908
133.868
14.476
1.480
-0.219
-0.412
-0.422
-0.299
0.796
7.731
52.736
384.882
2597.095
18442.100
107883.766
103224.039
102356.891
103871.102
103559.023
8982.219
896.536
160.774
43.633
12.926
3.518
0.474
-0.081
0.637
2.927
9.341
27.813
80.248
215.721
542.283
1114.204
1902.916
3290.676
9837.352
25964.258
17019.697
3425.084
418.920
53.322
7.002
0.635
-0.316
-0.410
-0.411
-0.383
0.163
3.353
20.872
111.881
709.594
6851.015
100978.234
102953.320
119920.859
178327.062
186967.094
24409.811
3186.014
592.469
156.387
45.463
11.820
3.041
1.738
3.652
9.315
24.965
74.102
228.806
720.026
2096.841
4130.701
4262.003
2678.758
1749.019
1592.263
1059.094
353.520
81.969
15.961
2.480
0.003
-0.396
-0.405
-0.397
-0.423
-0.223
1.067
7.446
37.835
222.109
1747.194
18878.062
113707.836
200126.422
200292.281
114627.070
103962.508
18856.865
3166.441
784.754
169.078
34.453
8.232
5.273
10.705
24.285
58.722
162.942
577.432
2114.988
7937.446
20886.967
25687.867
14901.352
4072.941
807.554
210.015
63.949
18.567
4.248
0.500
-0.319
-0.433
-0.392
-0.379
-0.433
-0.392
0.119
2.648
13.973
72.731
426.078
3096.648
36909.520
108948.469
105863.805
108695.672
138710.234
101995.219
27726.391
4613.582
609.448
87.288
17.044
11.118
24.367
57.630
114.854
287.333
958.755
4051.993
21530.229
124522.938
118217.492
104952.469
39300.551
3117.876
330.728
48.394
8.963
1.545
-0.109
-0.427
-0.433
-0.372
-0.362
-0.423
-0.438
-0.211
0.970
6.231
29.524
169.132
1378.024
22040.838
100862.242
103218.141
138661.203
200115.750
123783.234
101327.562
19801.121
1506.242
162.557
25.973
17.450
42.400
105.491
194.525
350.460
1004.379
5082.953
70153.070
112163.695
109848.539
103102.531
100601.102
10535.479
687.357
67.452
9.272
1.160
-0.236
-0.441
-0.414
-0.356
-0.347
-0.395
-0.383
-0.139
0.930
4.546
18.335
84.296
566.238
5401.338
63995.387
103967.742
163617.547
163557.531
105745.320
100573.352
31680.225
2020.725
191.946
28.291
20.327
51.566
128.377
233.958
333.468
737.287
4502.507
88796.398
103336.945
103115.211
101620.719
100578.422
13778.541
800.628
77.910
10.640
1.368
-0.188
-0.418
-0.396
-0.340
-0.324
-0.332
-0.189
0.524
2.933
10.220
29.623
72.699
216.868
953.421
4443.805
13672.775
37539.211
104135.141
100845.867
100161.758
14943.597
1279.283
138.784
22.272
16.788
42.563
104.402
173.426
221.196
404.169
2222.349
30306.646
106704.023
116747.789
113813.898
104512.938
6985.848
595.139
71.523
11.420
1.731
-0.075
-0.378
-0.379
-0.320
-0.287
-0.217
0.244
2.390
10.868
41.987
132.251
292.292
419.375
446.881
647.986
1452.282
5174.572
20044.895
31732.219
14948.975
2745.856
411.246
63.002
12.364
9.507
23.813
53.835
88.044
113.923
237.518
1407.103
13724.353
128792.133
186808.547
151866.656
80852.859
6553.352
624.119
86.382
14.891
2.604
0.175
-0.306
-0.347
-0.298
-0.235
-0.046
1.049
6.619
34.766
165.257
720.253
2196.516
3058.448
2044.198
869.982
522.282
779.142
1580.193
2047.890
1287.811
413.669
100.976
21.469
5.191
4.011
9.615
19.498
33.017
54.285
210.833
2291.214
52321.508
101755.531
103284.750
102687.281
101173.922
21987.756
1237.597
136.776
23.683
4.489
0.656
-0.178
-0.308
-0.279
-0.177
0.166
2.140
13.657
84.247
544.257
3512.833
15071.290
26669.797
13974.219
4556.552
1596.697
643.448
439.448
336.982
191.128
77.471
24.548
6.440
1.567
1.068
2.619
6.005
11.638
31.399
211.344
2763.686
78169.320
100208.758
100425.180
100737.547
100984.883
32400.018
1716.175
211.380
38.421
7.850
1.369
0.000
-0.255
-0.263
-0.135
0.348
3.157
20.679
139.944
1120.998
9684.480
58285.277
106780.125
75590.156
49298.340
16210.155
4376.509
3013.029
1523.968
409.666
83.395
17.057
3.200
0.330
-0.168
0.329
1.589
4.867
20.304
140.083
1600.178
28719.805
100115.281
100439.883
101310.438
102384.797
15521.526
1570.626
274.995
58.457
12.423
2.562
0.302
-0.183
-0.239
-0.111
0.431
3.514
21.298
148.062
1164.624
10007.186
62658.953
186826.906
146954.953
107199.102
104841.422
48025.148
61874.551
23071.176
2862.142
309.872
36.372
4.633
0.159
-0.509
-0.313
0.531
2.987
11.894
66.050
475.004
4464.117
38525.887
100504.742
101697.289
26922.414
5039.969
1366.598
371.627
92.600
21.895
4.812
0.813
-0.061
-0.209
-0.104
0.407
3.216
18.985
112.846
702.093
4542.094
30419.133
126598.547
112762.719
103812.898
123355.445
178157.266
103220.320
100227.625
15281.924
822.704
71.843
7.494
0.396
-0.553
-0.403
0.451
2.615
7.834
25.618
113.944
559.847
2257.544
4858.951
5546.174
4900.570
4722.070
2781.315
964.270
231.260
49.680
9.966
1.803
0.142
-0.164
-0.107
0.333
2.771
16.034
86.811
477.249
2511.603
17810.076
104822.977
102615.086
102273.211
135099.688
178118.578
102966.281
100225.320
22951.830
1130.798
81.718
8.380
0.506
-0.529
-0.416
0.399
2.239
5.393
11.563
29.323
91.220
284.468
835.394
3204.649
13525.246
28167.301
17852.881
4863.777
797.729
124.115
20.655
3.512
0.427
-0.107
-0.112
0.233
2.225
13.034
76.214
435.429
2064.822
8777.925
73819.461
101275.945
101109.828
111401.414
117924.227
101271.781
100126.844
7734.318
601.880
55.092
6.155
0.252
-0.522
-0.429
0.155
1.441
3.373
5.643
11.215
32.899
145.029
971.632
8184.199
66775.797
196489.469
151844.969
29440.320
2589.552
276.763
37.179
5.476
0.730
-0.051
-0.117
0.116
1.530
8.909
51.883
274.332
1187.546
3109.404
7594.691
24422.180
35199.746
14039.968
10059.618
14142.000
6444.277
1230.678
173.515
22.764
2.886
-0.083
-0.533
-0.478
-0.161
0.469
1.420
2.534
5.649
22.251
137.605
1236.726
17055.820
138432.859
196418.984
151810.094
108747.000
8044.081
489.742
51.303
6.765
0.895
-0.019
-0.131
0.024
0.462
1.495
3.256
5.356
5.608
4.157
2.163
0.735
0.100
-0.116
-0.163
-0.155
-0.135
-0.118
-0.102
-0.090
-0.083
-0.084
-0.084
-0.081
-0.088
-0.093
-0.105
-0.125
-0.141
-0.161
-0.174
-0.163
-0.083
0.152
0.620
1.161
1.427
1.285
0.743
0.256
-0.027
-0.152
-0.188
0.051
0.524
1.866
5.384
12.664
22.290
24.851
17.138
7.887
2.567
0.565
-0.038
-0.182
-0.192
-0.173
-0.154
-0.133
-0.117
-0.110
-0.108
-0.108
-0.110
-0.111
-0.122
-0.138
-0.158
-0.180
-0.204
-0.207
-0.146
0.120
0.920
2.423
4.706
6.041
5.205
3.060
1.383
0.417
-0.003
-0.150
0.648
1.894
5.399
15.656
38.837
70.096
83.533
52.662
21.889
6.612
1.450
0.122
-0.191
-0.231
-0.212
-0.187
-0.169
-0.147
-0.139
-0.131
-0.128
-0.132
-0.142
-0.154
-0.171
-0.195
-0.222
-0.247
-0.236
-0.086
0.567
2.415
7.110
13.776
17.843
15.496
8.847
4.136
1.623
0.509
0.049
2.111
4.933
12.752
32.900
85.206
161.603
191.762
117.179
43.813
11.409
2.553
0.268
-0.209
-0.276
-0.258
-0.231
-0.204
-0.186
-0.166
-0.156
-0.153
-0.157
-0.172
-0.188
-0.214
-0.242
-0.269
-0.294
-0.260
0.014
1.104
4.750
13.917
29.223
38.664
34.379
20.415
9.737
4.201
1.735
0.627
5.195
11.540
26.166
60.006
131.502
220.128
233.221
139.347
51.381
14.046
2.966
0.316
-0.243
-0.328
-0.310
-0.279
-0.252
-0.221
-0.200
-0.181
-0.178
-0.186
-0.202
-0.230
-0.258
-0.289
-0.322
-0.342
-0.297
0.051
1.411
6.308
18.706
40.139
58.434
53.627
36.200
20.047
9.868
4.405
1.914
10.079
22.376
51.817
102.878
169.713
209.216
186.280
105.618
41.301
11.494
2.401
0.196
-0.316
-0.386
-0.365
-0.334
-0.299
-0.263
-0.234
-0.216
-0.211
-0.218
-0.238
-0.271
-0.310
-0.347
-0.376
-0.396
-0.350
-0.008
1.436
5.857
18.342
41.265
63.903
74.327
62.532
42.001
22.062
9.918
4.290
15.589
35.716
86.073
167.122
232.297
207.054
136.705
67.881
25.610
7.900
1.795
0.036
-0.379
-0.441
-0.416
-0.391
-0.349
-0.305
-0.276
-0.258
-0.249
-0.260
-0.284
-0.315
-0.359
-0.401
-0.426
-0.450
-0.391
-0.032
1.361
5.622
16.722
40.761
80.224
123.234
136.171
99.732
52.848
20.892
8.193
22.359
66.120
190.213
381.609
464.397
325.457
165.914
69.761
25.264
7.825
1.885
0.073
-0.403
-0.487
-0.472
-0.447
-0.401
-0.353
-0.320
-0.302
-0.301
-0.305
-0.326
-0.365
-0.412
-0.456
-0.481
-0.487
-0.383
0.156
2.080
8.260
25.953
73.231
193.372
446.458
669.359
488.812
199.022
58.725
15.863
44.824
228.197
1038.984
3022.404
3158.326
1485.380
511.540
172.483
53.736
15.389
3.697
0.467
-0.356
-0.515
-0.530
-0.501
-0.457
-0.408
-0.367
-0.342
-0.340
-0.348
-0.375
-0.418
-0.470
-0.509
-0.534
-0.502
-0.274
0.791
4.943
20.340
72.736
251.668
941.632
3734.319
7283.414
4981.970
1276.036
204.178
36.614
105.447
864.067
7198.490
35615.867
40805.184
12081.648
3020.729
785.889
184.473
40.246
8.489
1.394
-0.194
-0.529
-0.575
-0.550
-0.514
-0.461
-0.417
-0.399
-0.394
-0.400
-0.428
-0.474
-0.525
-0.561
-0.578
-0.489
0.002
2.291
12.718
59.581
293.404
1315.085
5777.373
31629.613
97541.734
49022.121
6536.266
633.179
75.928
180.740
1963.715
26189.723
105341.406
128905.703
92567.695
31540.602
5593.996
734.240
105.823
18.640
3.044
0.088
-0.512
-0.620
-0.600
-0.568
-0.523
-0.479
-0.457
-0.447
-0.462
-0.487
-0.532
-0.577
-0.608
-0.612
-0.442
0.488
5.080
29.456
186.774
1371.084
11002.068
58441.059
172089.859
128864.789
104519.031
15823.132
1120.056
107.889
183.809
1954.857
23454.252
142501.156
200215.703
131719.594
102665.758
38791.641
2621.128
252.174
35.418
5.828
0.576
-0.459
-0.651
-0.646
-0.625
-0.582
-0.538
-0.514
-0.505
-0.520
-0.547
-0.593
-0.631
-0.652
-0.629
-0.315
1.310
9.328
57.836
477.216
5832.749
100546.016
104029.109
139243.516
200196.203
96475.398
10370.934
873.721
94.834
119.791
1042.343
10130.658
120796.125
123218.898
107006.859
101649.297
100740.523
5116.198
421.488
58.285
9.887
1.437
-0.310
-0.662
-0.696
-0.676
-0.639
-0.600
-0.573
-0.564
-0.579
-0.609
-0.647
-0.680
-0.694
-0.610
-0.042
2.761
16.728
102.231
811.714
11870.526
101163.477
102126.445
106006.820
112791.297
94539.242
4939.521
495.337
64.723
65.401
467.086
5097.729
98237.516
103232.086
106962.773
112671.734
95528.492
6320.171
769.488
110.581
19.084
3.137
0.007
-0.642
-0.738
-0.726
-0.698
-0.661
-0.637
-0.625
-0.642
-0.669
-0.702
-0.728
-0.726
-0.526
0.569
5.820
33.789
206.037
1499.820
14471.545
119733.984
121794.648
108597.688
102305.859
52680.773
2800.720
263.463
37.764
32.893
208.539
1679.921
17587.346
112620.297
200114.031
200068.859
114961.492
30099.494
2507.228
272.253
38.817
6.394
0.618
-0.546
-0.774
-0.785
-0.758
-0.727
-0.705
-0.698
-0.711
-0.733
-0.761
-0.785
-0.732
-0.316
1.668
11.548
72.900
559.811
6508.335
99000.227
128771.797
200078.188
200091.875
106914.797
10435.049
1005.097
125.487
20.559
16.256
88.085
550.378
4699.573
77158.664
111428.414
106831.859
101847.594
100429.141
8152.972
584.274
69.423
11.075
1.565
-0.352
-0.779
-0.842
-0.824
-0.800
-0.783
-0.782
-0.790
-0.804
-0.827
-0.829
-0.684
0.108
3.596
21.033
133.584
1293.265
24029.201
100827.375
102633.852
108165.836
111440.133
57060.262
3444.440
380.498
58.606
10.493
8.495
45.556
334.468
3973.397
100522.305
100730.172
100654.992
100556.414
100443.219
11639.506
712.286
91.627
16.205
2.898
-0.003
-0.726
-0.883
-0.890
-0.879
-0.869
-0.866
-0.873
-0.880
-0.889
-0.840
-0.514
0.886
6.726
34.550
194.378
1674.423
32504.555
101560.953
101339.859
101006.734
100783.430
70814.273
2686.640
230.423
30.997
5.433
4.527
26.343
197.438
2033.469
34898.539
100166.039
100367.234
100653.906
100739.609
5649.293
569.033
97.430
23.473
5.617
0.795
-0.529
-0.886
-0.953
-0.958
-0.957
-0.955
-0.960
-0.960
-0.937
-0.779
-0.052
2.885
13.718
56.207
250.662
1407.772
14515.302
103529.773
102783.953
101007.695
100274.000
21666.844
1397.878
128.989
17.958
2.780
2.059
12.397
80.923
584.648
4852.010
31701.508
96710.609
57938.074
10242.392
1661.034
402.593
131.613
43.511
12.261
2.760
-0.066
-0.821
-1.003
-1.040
-1.047
-1.050
-1.049
-1.034
-0.960
-0.579
1.078
7.655
34.820
136.040
454.856
1345.078
4770.445
21922.283
81139.906
97448.719
26310.596
3257.363
392.627
54.586
8.551
1.186
0.614
4.740
25.750
124.617
597.219
1930.001
3703.042
2999.614
1560.271
955.608
609.501
298.265
100.759
28.386
6.503
0.843
-0.630
-1.020
-1.110
-1.141
-1.147
-1.133
-1.095
-0.939
-0.208
3.182
19.479
98.763
461.044
1700.096
3915.606
4385.879
4259.317
4761.942
3872.265
1759.075
446.269
95.923
18.213
3.297
0.246
-0.111
1.328
7.353
29.317
104.459
309.724
818.949
1718.029
2205.718
2103.401
1610.776
697.077
215.615
55.062
12.795
2.438
-0.277
-0.981
-1.166
-1.209
-1.221
-1.201
-1.139
-0.863
0.355
5.925
36.946
219.968
1400.681
6870.337
18449.119
16831.225
8390.622
3936.823
1264.209
367.968
99.843
25.556
5.917
0.948
-0.220
-0.365
0.217
2.990
16.213
98.164
742.581
5939.179
28597.363
35985.773
11472.593
3329.177
1267.932
377.368
100.099
23.486
5.226
0.377
-0.861
-1.184
-1.248
-1.250
-1.240
-1.154
-0.735
1.013
9.017
51.797
320.982
2263.361
14058.792
45977.574
70705.312
108168.961
96858.883
11572.245
946.744
105.666
16.021
2.679
0.112
-0.388
-0.427
-0.010
2.772
23.130
234.994
3409.565
75950.953
100396.062
101520.852
103957.242
11729.077
3551.630
1018.157
231.535
49.718
10.644
1.656
-0.538
-1.133
-1.255
-1.255
-1.255
-1.108
-0.458
1.993
12.431
62.086
342.245
1984.729
10477.362
47673.262
120383.875
105517.336
100968.516
100163.664
4080.452
236.170
22.002
2.482
-0.080
-0.428
-0.425
-0.038
3.111
30.008
358.429
7048.036
100145.789
101038.227
107617.867
147317.328
101055.039
39409.219
5921.721
788.360
120.398
22.718
4.421
0.207
-0.912
-1.210
-1.255
-1.195
-0.880
0.250
4.245
19.676
85.102
422.146
2068.720
8255.591
60019.852
108225.648
102618.398
100559.031
100108.609
6416.875
309.607
26.538
2.596
-0.099
-0.424
-0.415
-0.088
2.700
24.927
269.425
4081.864
100284.906
102999.203
146948.547
200212.797
108844.695
100878.758
35229.598
2370.506
275.799
49.307
10.984
2.140
-0.298
-1.009
-1.142
-0.963
-0.235
2.257
10.619
40.264
165.829
785.368
4233.520
17857.152
45579.238
114285.445
103063.625
100512.383
100087.711
3403.530
216.033
19.359
1.926
-0.156
-0.409
-0.417
-0.217
1.499
13.131
112.275
1080.457
10650.634
65330.449
175976.828
117340.383
103507.367
104351.523
74901.688
5103.829
720.140
134.825
30.611
7.514
1.316
-0.455
-0.809
-0.361
1.367
7.188
28.407
118.380
501.972
2033.368
6722.184
22194.900
38450.316
42120.172
98883.828
60952.566
7793.270
770.528
78.634
10.015
0.995
-0.276
-0.407
-0.415
-0.335
0.430
5.085
33.891
193.250
1022.112
5206.902
49609.773
104293.953
128996.430
200136.453
131703.391
30969.480
3792.260
490.700
94.514
23.051
5.518
0.824
-0.053
0.948
4.915
18.109
72.182
369.954
2479.222
14121.062
40684.859
36478.367
19812.252
8610.215
4185.096
2164.349
654.778
131.955
21.905
3.468
0.176
-0.374
-0.403
-0.403
-0.411
-0.132
1.560
9.239
44.594
204.507
1141.554
8648.534
60512.117
178344.844
135125.703
106084.430
101301.992
22402.414
1671.693
298.840
68.203
15.715
3.295
1.300
3.266
11.181
37.949
150.643
900.431
9036.419
97240.250
102783.391
105611.133
43665.773
5932.743
1167.046
311.760
93.485
25.341
5.806
0.829
-0.264
-0.421
-0.388
-0.385
-0.433
-0.372
0.226
2.961
14.623
67.139
369.116
2793.254
49722.227
104532.648
103344.859
102333.023
103791.070
62637.594
4984.206
981.304
184.548
34.746
7.005
3.147
6.655
20.149
62.466
238.061
1385.578
15661.375
103502.578
119906.258
157607.328
116815.812
13479.586
1640.482
233.961
43.992
9.329
1.768
-0.036
-0.416
-0.430
-0.370
-0.365
-0.422
-0.424
-0.131
1.290
7.351
34.948
200.710
1772.024
32501.031
101976.969
102645.539
104523.562
115241.445
58614.957
12996.022
2480.472
375.830
58.496
10.888
4.835
9.955
27.559
81.672
263.646
1158.910
9403.491
89845.711
200228.156
200148.594
131706.688
37848.773
3284.282
342.900
46.761
7.360
1.004
-0.262
-0.447
-0.413
-0.354
-0.347
-0.382
-0.339
0.058
1.663
7.331
28.176
129.268
810.436
7579.255
98280.234
102764.148
106292.148
124041.188
45840.184
18549.488
3282.898
479.812
67.977
11.806
5.296
11.192
29.282
76.320
221.077
703.404
3437.893
24843.252
126486.312
120175.094
105697.445
52907.586
3976.907
376.239
47.640
7.508
0.917
-0.272
-0.432
-0.394
-0.340
-0.319
-0.306
-0.050
1.091
5.469
19.445
57.287
147.785
414.587
1506.206
6339.447
17943.777
19946.779
17297.502
18990.395
8918.458
1882.885
317.866
50.085
9.302
4.240
8.761
22.107
52.880
129.297
349.704
1301.788
8581.898
62206.949
108369.141
106871.461
20249.660
2359.743
302.169
46.409
7.742
1.074
-0.215
-0.403
-0.380
-0.322
-0.276
-0.147
0.601
4.229
20.997
89.904
343.240
861.993
1247.590
1230.758
1310.501
1709.351
2054.592
2929.817
3389.307
1899.393
586.229
129.260
26.405
5.180
2.366
5.032
12.447
27.491
61.949
180.212
815.052
5980.208
44823.059
113796.125
110514.219
26713.920
3081.362
368.698
54.735
9.560
1.501
-0.085
-0.363
-0.358
-0.302
-0.214
0.110
1.928
11.933
73.607
469.844
2747.113
11432.041
19818.564
9999.881
3069.339
1368.889
775.540
593.766
542.989
334.118
132.754
39.766
9.652
1.984
0.730
1.979
5.378
12.588
33.446
148.680
1267.298
18169.381
100699.758
101133.289
100920.664
100421.852
8883.578
661.558
79.385
12.962
2.283
0.125
-0.297
-0.330
-0.284
-0.145
0.417
3.853
25.986
198.132
2006.068
23737.412
100119.570
100398.594
101012.266
17894.525
2741.011
867.692
350.591
167.507
83.056
35.607
11.713
2.824
0.242
-0.229
0.403
2.179
6.760
23.825
139.653
1497.272
26119.158
100096.406
100149.867
100172.188
100151.281
12551.844
817.079
95.413
16.852
3.326
0.451
-0.199
-0.294
-0.268
-0.087
0.650
5.428
38.950
358.653
4836.223
96477.461
100462.281
102249.250
106999.297
73528.781
8290.488
1926.240
844.831
403.765
136.318
35.159
8.253
1.313
-0.345
-0.556
0.031
1.865
6.790
21.732
106.326
894.300
11398.800
100033.875
100074.578
100140.742
86915.906
5870.652
598.959
93.463
21.236
5.158
0.981
-0.041
-0.251
-0.249
-0.067
0.697
5.601
39.704
362.089
4853.688
96607.695
101743.859
116390.492
186843.031
163784.594
46233.820
8432.206
5079.099
2483.178
572.287
96.707
15.500
2.095
-0.335
-0.539
0.377
3.395
11.476
28.529
71.691
316.846
2180.834
13646.813
42477.059
34994.066
9008.683
1640.370
355.270
106.889
33.326
9.433
2.204
0.272
-0.175
-0.229
-0.078
0.559
4.151
28.160
207.947
1908.239
21971.414
104151.797
157390.422
200094.438
115248.734
103805.133
28893.307
26653.119
11466.705
1719.705
215.814
27.621
3.403
-0.117
-0.382
0.790
5.389
17.123
40.564
67.342
115.591
360.688
1128.825
2427.023
2250.850
1409.794
962.051
646.578
291.098
90.358
22.716
5.216
0.903
-0.034
-0.197
-0.103
0.312
2.688
15.215
88.138
509.762
3176.614
15610.330
75367.625
109649.164
102545.906
103449.617
35652.543
44499.102
16992.426
2405.620
266.396
31.130
3.880
-0.029
-0.308
0.922
5.702
17.797
40.996
59.931
60.846
78.611
162.700
345.782
901.210
2953.320
6414.621
5564.768
1863.373
380.978
68.635
12.176
2.072
0.175
-0.153
-0.124
0.129
1.466
7.758
35.196
157.768
622.118
2550.706
14888.146
78914.438
100496.445
40051.664
11862.159
14348.623
6465.717
1138.464
162.315
22.761
2.822
-0.103
-0.329
0.589
3.904
12.231
26.045
36.810
33.072
32.773
75.467
395.491
3256.454
36980.211
103229.617
102348.578
26264.689
2037.566
197.870
25.320
3.631
0.418
-0.107
-0.132
-0.009
0.712
3.974
16.222
61.887
199.382
603.288
2231.437
6347.508
8140.576
4140.603
2012.785
1865.635
1069.352
289.293
59.528
10.307
1.316
-0.261
-0.411
0.086
1.748
5.504
10.999
14.607
14.500
19.124
78.290
741.285
14432.172
102007.203
103212.375
102339.680
100764.016
7903.386
417.666
40.471
5.136
0.615
-0.069
0.021
0.450
1.771
5.392
13.076
21.993
24.653
17.062
8.351
2.749
0.648
0.002
-0.140
-0.156
-0.142
-0.126
-0.107
-0.096
-0.089
-0.086
-0.084
-0.087
-0.092
-0.100
-0.112
-0.127
-0.148
-0.165
-0.183
-0.193
-0.189
-0.145
-0.058
0.041
0.095
0.066
-0.037
-0.130
-0.192
-0.210
-0.202
0.651
2.019
6.579
22.636
65.370
133.055
151.487
100.391
37.891
10.552
2.277
0.322
-0.120
-0.185
-0.175
-0.157
-0.139
-0.121
-0.113
-0.109
-0.111
-0.112
-0.114
-0.127
-0.139
-0.163
-0.186
-0.207
-0.227
-0.230
-0.181
-0.035
0.252
0.599
0.837
0.712
0.408
0.086
-0.112
-0.202
-0.228
2.768
6.607
20.492
73.645
277.095
711.059
893.260
480.079
141.113
29.579
5.521
0.847
-0.068
-0.218
-0.218
-0.196
-0.172
-0.155
-0.142
-0.137
-0.134
-0.139
-0.147
-0.158
-0.178
-0.200
-0.227
-0.253
-0.273
-0.254
-0.126
0.227
0.918
1.847
2.329
2.191
1.401
0.633
0.152
-0.105
-0.208
9.351
19.945
52.746
190.434
762.153
2440.810
3130.171
1452.497
332.244
59.756
10.030
1.429
-0.024
-0.256
-0.264
-0.233
-0.212
-0.191
-0.174
-0.162
-0.159
-0.166
-0.178
-0.196
-0.219
-0.244
-0.277
-0.307
-0.318
-0.266
-0.047
0.562
1.867
3.612
4.893
4.575
3.193
1.853
0.811
0.210
-0.080
27.127
53.374
132.972
388.401
1253.774
3612.375
4535.780
2048.866
420.433
73.970
11.579
1.651
-0.052
-0.308
-0.315
-0.286
-0.257
-0.231
-0.206
-0.193
-0.187
-0.196
-0.211
-0.231
-0.264
-0.299
-0.327
-0.357
-0.362
-0.291
-0.002
0.875
2.596
5.400
7.520
8.040
6.763
4.633
2.510
1.052
0.273
60.315
120.233
320.998
838.113
1617.866
2334.315
2330.252
1130.973
267.023
53.322
9.296
1.357
-0.126
-0.367
-0.369
-0.341
-0.310
-0.271
-0.243
-0.226
-0.224
-0.228
-0.247
-0.279
-0.314
-0.353
-0.382
-0.407
-0.408
-0.317
0.053
1.095
3.494
7.671
13.012
17.924
19.450
15.529
8.775
3.830
1.314
93.362
192.304
560.438
1552.146
2531.243
2129.232
1042.984
423.477
123.345
28.920
5.988
0.855
-0.233
-0.429
-0.419
-0.398
-0.360
-0.318
-0.286
-0.268
-0.265
-0.270
-0.289
-0.323
-0.362
-0.408
-0.435
-0.452
-0.437
-0.277
0.301
1.967
6.313
16.751
41.830
86.622
121.153
97.672
48.857
16.228
4.659
88.811
197.343
591.205
1607.318
2537.457
1841.020
787.511
258.964
79.608
21.073
5.033
0.765
-0.270
-0.476
-0.471
-0.449
-0.412
-0.365
-0.329
-0.311
-0.307
-0.317
-0.338
-0.371
-0.414
-0.463
-0.493
-0.489
-0.414
-0.053
1.170
4.966
17.592
66.144
274.272
920.783
1732.265
1243.672
391.850
86.511
16.918
63.789
172.027
539.834
1317.274
2051.007
1819.888
1060.027
423.310
127.266
32.668
7.500
1.294
-0.176
-0.490
-0.525
-0.504
-0.467
-0.417
-0.380
-0.356
-0.346
-0.362
-0.387
-0.425
-0.469
-0.516
-0.546
-0.510
-0.313
0.517
3.435
14.200
56.335
298.910
2317.533
17016.699
54204.906
28318.086
4457.120
486.989
58.507
58.112
247.590
1074.081
3326.237
6221.299
7646.018
4743.697
1553.313
354.218
73.408
14.619
2.656
0.059
-0.483
-0.575
-0.555
-0.522
-0.471
-0.431
-0.409
-0.403
-0.412
-0.440
-0.483
-0.528
-0.567
-0.590
-0.510
-0.098
1.605
8.500
38.040
186.291
1228.974
16189.979
101169.164
100740.320
100278.078
43476.586
2038.596
146.916
72.887
449.095
2738.192
15057.431
77921.984
106001.406
67084.492
9910.350
1221.087
173.725
27.893
4.915
0.453
-0.454
-0.612
-0.601
-0.574
-0.531
-0.492
-0.463
-0.459
-0.468
-0.501
-0.540
-0.585
-0.620
-0.629
-0.477
0.274
3.572
18.278
97.352
584.516
3905.598
47762.492
112598.453
105864.086
101381.484
100276.539
3759.449
226.302
83.435
624.120
5888.680
104608.398
106325.562
105249.898
102944.656
97466.766
4361.780
373.492
49.594
8.110
1.085
-0.354
-0.637
-0.644
-0.620
-0.592
-0.550
-0.522
-0.518
-0.526
-0.559
-0.603
-0.644
-0.672
-0.656
-0.410
0.789
6.431
34.785
215.379
1716.628
15977.046
107579.422
200251.969
147090.812
105859.031
61171.285
2493.196
182.132
76.008
677.110
10129.202
101643.391
102369.047
102410.586
101986.344
101157.148
9176.064
620.946
77.072
13.324
2.236
-0.117
-0.624
-0.692
-0.672
-0.643
-0.609
-0.583
-0.577
-0.586
-0.620
-0.662
-0.697
-0.718
-0.666
-0.236
1.762
11.321
60.530
371.222
3282.529
35708.117
104063.492
131902.359
200312.156
66700.289
8114.481
787.026
92.597
56.290
489.150
7545.529
100619.438
102308.258
109165.117
119959.594
112607.430
10030.223
1017.259
143.733
25.142
4.703
0.422
-0.546
-0.719
-0.720
-0.698
-0.669
-0.644
-0.639
-0.649
-0.681
-0.719
-0.750
-0.759
-0.636
0.114
3.793
22.376
127.002
783.211
4711.652
31155.320
108453.523
104870.562
90691.492
10968.972
1484.712
237.433
44.211
32.366
239.879
2502.674
33024.145
118002.898
200119.500
200157.469
128888.258
49193.285
3522.745
367.670
54.349
10.254
1.539
-0.340
-0.727
-0.778
-0.756
-0.734
-0.711
-0.707
-0.716
-0.746
-0.778
-0.807
-0.788
-0.545
0.752
7.245
44.473
317.003
2866.711
26911.545
105733.742
123786.352
73384.844
18268.984
3166.587
497.445
92.121
22.143
16.583
101.277
716.416
6840.534
112492.453
121729.367
111832.219
103692.531
101512.188
12027.509
861.762
114.393
20.218
3.564
0.087
-0.678
-0.824
-0.821
-0.804
-0.789
-0.788
-0.793
-0.815
-0.840
-0.858
-0.793
-0.368
1.617
11.846
74.357
689.692
8818.993
100251.203
100870.656
102199.812
102767.766
17957.146
1587.979
227.765
44.172
11.256
8.698
51.168
414.041
5526.790
100786.281
101402.758
102432.266
104721.836
105328.281
18706.342
1413.866
192.585
35.180
7.050
0.951
-0.504
-0.841
-0.889
-0.884
-0.873
-0.873
-0.875
-0.888
-0.900
-0.888
-0.729
-0.015
2.866
15.687
92.407
814.273
11494.697
100178.867
100240.969
100288.836
100300.562
19848.607
1353.812
148.355
23.934
5.670
4.471
29.281
226.759
2786.848
57495.555
100747.906
103551.570
111446.727
113695.047
12695.580
1696.390
286.734
61.695
14.582
2.842
-0.071
-0.788
-0.939
-0.966
-0.962
-0.963
-0.960
-0.962
-0.960
-0.885
-0.511
0.855
5.359
21.407
89.291
529.180
5015.256
63745.512
100236.273
100139.547
100072.672
8049.494
726.644
84.530
13.634
2.654
2.101
13.979
92.991
732.752
6857.924
52431.070
103254.695
106077.336
26685.471
6747.203
1833.567
544.732
150.831
36.030
7.523
0.853
-0.629
-0.971
-1.037
-1.052
-1.055
-1.050
-1.043
-0.996
-0.776
0.055
2.985
12.094
40.185
110.576
325.229
1362.798
7068.697
23955.129
26194.945
8784.680
1605.261
244.468
38.150
6.581
1.061
0.670
5.495
30.197
157.259
780.730
2856.521
6242.699
7296.468
6938.014
7283.717
5783.227
2112.183
490.504
92.414
17.218
2.530
-0.348
-0.972
-1.105
-1.142
-1.148
-1.135
-1.105
-0.986
-0.519
1.264
7.822
30.072
98.892
256.483
496.201
737.392
1152.798
1791.399
1739.213
869.521
252.937
61.159
12.715
2.403
0.139
-0.053
1.670
9.018
37.015
138.258
461.170
1428.510
4077.610
10815.755
27394.172
26448.646
8105.168
1293.956
191.978
30.692
4.796
0.020
-0.942
-1.157
-1.207
-1.219
-1.202
-1.145
-0.899
0.011
3.450
16.543
66.307
232.859
699.311
1421.192
2295.441
3204.547
2336.464
853.980
234.851
65.653
17.522
4.026
0.573
-0.276
-0.337
0.385
3.873
21.395
132.970
1125.709
10640.212
62630.824
89655.008
63890.133
48703.469
12721.611
1922.588
260.810
40.462
6.671
0.524
-0.857
-1.183
-1.246
-1.250
-1.243
-1.149
-0.714
0.977
7.453
32.570
132.389
498.618
1541.201
4731.928
27307.172
96361.094
54339.750
7795.260
785.517
86.947
12.746
2.033
-0.042
-0.415
-0.411
0.089
3.510
30.019
315.319
5357.599
100219.320
101369.969
107648.930
122310.406
33882.039
7935.786
1475.007
250.260
46.344
9.246
1.276
-0.653
-1.158
-1.258
-1.257
-1.243
-1.054
-0.267
2.735
14.806
71.590
339.214
1585.495
5920.923
23240.361
104899.781
101537.055
100351.305
75935.805
2858.632
189.401
18.925
2.155
-0.144
-0.442
-0.415
0.061
3.819
38.579
482.535
12534.844
100137.695
100734.133
103201.453
109347.594
40385.730
7077.346
1682.050
330.403
67.872
15.011
3.028
-0.106
-0.988
-1.218
-1.250
-1.162
-0.749
0.794
6.334
31.405
169.620
1191.795
9810.337
58833.492
131965.375
142855.703
106978.328
100838.281
100114.297
4870.579
249.289
23.342
2.224
-0.151
-0.427
-0.404
-0.036
3.254
29.802
357.873
7046.390
100128.500
100874.180
105550.867
129281.648
67716.930
24853.109
4437.311
729.490
137.642
31.844
7.652
1.363
-0.493
-1.051
-1.139
-0.892
0.142
3.524
15.904
71.121
384.682
3088.133
39042.062
101272.969
114203.586
200216.391
126167.352
101886.266
60664.555
2629.151
176.130
17.258
1.800
-0.194
-0.411
-0.410
-0.172
1.805
16.244
143.619
1586.976
18808.422
101055.711
108856.328
89100.312
103737.125
49323.867
9166.249
1817.350
411.717
88.688
21.285
5.151
0.715
-0.581
-0.807
-0.157
2.381
11.429
45.194
218.145
1185.394
7018.147
60612.895
107029.078
104417.141
117387.789
92180.641
36972.863
6019.941
624.365
70.520
9.101
0.870
-0.282
-0.406
-0.417
-0.329
0.544
5.731
38.231
231.004
1237.040
4146.960
9557.901
29467.145
63698.270
66383.555
46657.750
13078.603
1990.602
288.609
56.964
13.568
3.367
0.385
-0.124
1.444
7.971
32.319
138.893
786.964
7657.169
72097.203
116470.953
200183.172
129043.234
100154.086
13548.802
2581.397
604.141
117.883
20.702
3.243
0.136
-0.367
-0.398
-0.406
-0.409
-0.128
1.584
9.442
43.661
159.847
577.649
2407.072
13527.517
108675.195
105958.320
102020.547
100595.953
8983.485
836.268
130.584
31.069
8.283
2.038
0.993
4.166
19.730
84.471
382.650
2497.623
39107.570
100982.961
103100.039
111136.719
116919.484
20456.748
2911.259
500.289
113.371
26.970
5.905
0.811
-0.254
-0.417
-0.383
-0.384
-0.434
-0.370
0.221
2.829
13.362
58.057
283.245
1906.380
21325.393
109646.836
111060.562
104855.891
101404.141
20332.984
1546.224
250.840
60.134
15.481
4.287
2.371
7.947
37.768
190.822
883.897
4714.419
80578.492
102158.711
102813.297
104764.547
104170.656
21524.287
1487.828
215.402
43.181
9.583
1.740
-0.047
-0.411
-0.424
-0.365
-0.364
-0.417
-0.413
-0.068
1.548
8.828
44.594
274.280
2114.840
22463.514
134980.344
142610.938
115341.711
103268.875
16435.137
1776.439
387.138
90.775
22.344
6.153
3.389
10.905
53.811
279.804
1436.642
5671.934
40765.344
104368.273
107091.922
113901.812
110582.859
12600.924
1247.149
171.535
29.302
5.521
0.712
-0.301
-0.453
-0.408
-0.350
-0.346
-0.374
-0.306
0.214
2.325
10.593
45.548
248.836
1798.680
13106.519
74144.695
152041.109
116892.266
38577.836
5718.722
1490.135
402.530
98.759
24.501
6.330
3.421
10.388
50.138
255.159
1261.672
4105.077
10339.387
51349.180
108893.703
120003.445
35390.969
6033.936
897.346
145.552
24.878
4.416
0.426
-0.360
-0.443
-0.392
-0.337
-0.314
-0.282
0.045
1.486
7.450
27.163
89.728
276.395
1069.069
5093.077
17045.301
24458.172
14252.592
4908.464
1873.031
821.067
272.500
70.994
18.004
4.701
2.436
7.175
31.871
143.823
572.492
1541.647
2745.533
5086.631
10558.560
14296.242
9079.084
2787.659
610.214
120.411
22.552
4.274
0.425
-0.336
-0.424
-0.378
-0.320
-0.263
-0.100
0.826
5.625
28.060
131.078
560.115
1594.931
2584.084
3616.425
6360.090
6756.717
3682.565
1375.745
606.719
301.891
114.881
35.511
10.026
2.497
1.135
3.507
14.985
56.313
170.275
404.622
761.849
1825.629
6242.235
13319.139
11857.271
4072.334
822.526
142.712
26.812
4.855
0.570
-0.275
-0.400
-0.361
-0.302
-0.195
0.181
2.432
15.708
105.860
766.854
5722.785
28831.738
58103.516
27673.545
17241.193
14591.118
5616.846
1295.493
301.391
104.866
40.554
13.840
4.034
0.746
0.090
1.251
5.693
19.008
50.278
128.717
472.295
2894.583
19892.379
70680.617
57556.367
12572.538
1762.597
226.036
35.518
6.198
0.876
-0.182
-0.361
-0.340
-0.284
-0.116
0.571
4.765
34.334
312.148
3774.259
70409.867
100171.578
100918.828
105012.492
58967.953
20626.371
7072.042
1364.479
244.958
55.799
17.370
5.365
1.106
-0.243
-0.394
0.555
3.581
11.406
29.546
86.278
444.612
3806.983
28736.074
100055.953
86771.500
17947.934
2182.943
267.130
39.612
7.311
1.266
-0.045
-0.309
-0.314
-0.269
-0.054
0.835
6.635
54.594
576.177
10424.061
100045.695
100215.969
100939.422
103360.656
108033.977
14296.218
3896.593
892.864
206.011
56.432
14.748
3.566
0.257
-0.546
-0.358
1.437
7.504
25.000
61.012
117.164
335.231
2037.402
12467.728
38430.527
31621.268
8041.663
1295.119
191.084
35.039
8.221
1.878
0.197
-0.230
-0.288
-0.252
-0.033
0.866
6.715
54.874
577.277
10429.293
100079.383
100424.203
102028.688
106320.852
108747.156
11247.465
2268.817
794.991
318.384
100.235
25.176
5.005
0.385
-0.502
0.066
3.520
18.834
72.451
190.142
308.016
330.475
669.632
2371.360
5262.723
4470.878
1761.914
432.039
113.353
36.640
12.459
3.768
0.801
-0.057
-0.242
-0.236
-0.056
0.663
4.988
35.094
315.269
3788.713
63598.633
100730.586
104142.453
116468.141
64253.277
11732.690
2716.154
1316.177
664.297
197.282
44.923
7.821
0.842
-0.330
0.560
5.977
32.855
140.537
413.491
711.439
515.478
300.248
389.018
652.596
603.667
414.104
295.280
207.015
106.294
37.674
10.471
2.461
0.308
-0.154
-0.215
-0.092
0.333
2.773
16.772
109.836
784.395
5354.658
29368.029
55907.625
38659.352
25763.164
9597.414
2637.672
1520.189
807.123
237.560
49.831
8.638
1.031
-0.219
0.638
6.430
34.977
150.263
478.733
762.617
528.463
217.239
115.414
147.337
318.692
972.804
2013.473
1974.911
762.524
172.416
34.438
6.443
1.037
-0.011
-0.187
-0.124
0.084
1.223
6.734
31.672
144.604
577.730
1741.925
3586.045
6439.331
7204.995
3484.729
1322.504
807.524
439.742
145.598
33.957
6.336
0.747
-0.265
0.377
4.435
22.559
93.203
246.635
383.594
289.997
119.828
65.481
178.511
1218.759
9516.847
39154.879
35136.664
7112.780
850.413
102.221
14.080
2.122
0.162
-0.153
-0.136
-0.060
0.412
2.376
9.435
32.854
95.216
245.230
564.266
1063.639
1168.264
740.611
370.380
244.590
143.913
54.442
15.281
3.198
0.185
-0.362
-0.026
2.027
9.560
33.039
76.635
107.744
84.460
46.256
52.855
337.849
4508.371
85264.180
100226.820
100186.188
54176.469
2872.074
221.947
23.797
3.115
0.306
-0.122
0.318
1.190
4.268
14.364
38.763
77.330
87.852
55.458
23.042
7.002
1.608
0.207
-0.106
-0.156
-0.146
-0.130
-0.114
-0.101
-0.097
-0.093
-0.091
-0.089
-0.097
-0.107
-0.115
-0.132
-0.152
-0.173
-0.190
-0.207
-0.221
-0.224
-0.218
-0.205
-0.203
-0.210
-0.225
-0.237
-0.234
-0.224
-0.207
1.947
5.080
17.461
72.655
290.574
762.626
889.970
478.670
140.645
31.341
5.855
0.881
-0.027
-0.179
-0.182
-0.167
-0.147
-0.134
-0.122
-0.115
-0.116
-0.118
-0.126
-0.135
-0.151
-0.165
-0.191
-0.214
-0.237
-0.254
-0.262
-0.245
-0.206
-0.152
-0.120
-0.130
-0.173
-0.223
-0.255
-0.255
-0.244
8.866
18.743
60.660
316.534
2053.138
8519.936
11357.563
4437.601
759.716
107.296
16.033
2.254
0.135
-0.198
-0.225
-0.202
-0.183
-0.166
-0.155
-0.148
-0.143
-0.148
-0.156
-0.170
-0.186
-0.208
-0.237
-0.263
-0.286
-0.303
-0.293
-0.238
-0.122
0.006
0.091
0.092
-0.009
-0.132
-0.220
-0.267
-0.272
38.703
68.421
192.830
1037.059
8762.531
67924.094
100105.320
28288.783
2850.408
266.387
29.740
3.650
0.276
-0.224
-0.271
-0.249
-0.225
-0.202
-0.185
-0.178
-0.177
-0.180
-0.190
-0.208
-0.231
-0.257
-0.285
-0.315
-0.339
-0.344
-0.309
-0.204
0.006
0.290
0.515
0.551
0.437
0.207
-0.009
-0.180
-0.260
164.893
263.976
643.276
2542.633
15977.227
101592.812
100576.164
48556.652
3731.050
334.579
34.343
4.208
0.314
-0.266
-0.321
-0.298
-0.274
-0.245
-0.220
-0.210
-0.209
-0.213
-0.231
-0.249
-0.275
-0.307
-0.338
-0.371
-0.385
-0.367
-0.296
-0.101
0.301
0.918
1.631
2.210
2.313
1.811
1.002
0.302
-0.087
532.983
856.995
2314.903
9410.847
21674.652
40959.863
56625.023
15670.170
1918.872
211.124
26.730
3.534
0.175
-0.335
-0.377
-0.353
-0.326
-0.290
-0.263
-0.247
-0.243
-0.252
-0.272
-0.293
-0.326
-0.362
-0.396
-0.417
-0.406
-0.345
-0.146
0.325
1.341
3.281
6.929
11.409
14.169
12.197
6.825
2.835
0.734
1049.538
1584.811
5302.095
28998.461
64523.188
38291.246
10693.628
2871.121
531.638
92.713
15.278
2.338
-0.011
-0.407
-0.432
-0.407
-0.378
-0.337
-0.306
-0.290
-0.286
-0.296
-0.313
-0.342
-0.379
-0.422
-0.453
-0.448
-0.388
-0.169
0.412
1.799
5.174
14.557
41.752
94.781
137.986
111.900
51.654
16.420
4.375
905.759
1451.840
5233.312
28982.146
64023.090
35737.887
7042.916
1254.830
251.348
53.503
10.997
1.940
-0.051
-0.452
-0.480
-0.460
-0.430
-0.386
-0.355
-0.336
-0.328
-0.337
-0.360
-0.389
-0.430
-0.478
-0.501
-0.455
-0.270
0.311
1.955
6.163
18.728
70.298
328.068
1156.568
2221.335
1585.689
488.045
104.508
18.554
370.372
684.105
2360.819
9627.004
19310.197
15051.459
6317.682
1785.437
396.367
78.155
15.482
2.828
0.104
-0.451
-0.527
-0.518
-0.484
-0.442
-0.404
-0.384
-0.379
-0.389
-0.413
-0.446
-0.486
-0.529
-0.537
-0.437
-0.042
1.306
5.044
16.007
59.312
336.510
2935.601
25574.441
85230.258
43482.305
6437.890
614.935
67.704
121.839
301.370
1105.514
4876.143
20496.693
46923.918
28498.404
6966.918
1059.229
165.347
27.030
4.873
0.467
-0.414
-0.569
-0.569
-0.537
-0.500
-0.459
-0.437
-0.429
-0.440
-0.468
-0.504
-0.545
-0.583
-0.574
-0.408
0.288
2.661
10.392
34.670
149.912
1221.559
23329.227
100617.281
100626.930
100381.047
76005.180
2648.084
185.093
59.723
258.795
1598.935
12345.091
77766.773
170742.812
118480.352
19377.355
2325.701
288.698
44.105
7.547
1.008
-0.348
-0.601
-0.611
-0.588
-0.555
-0.519
-0.495
-0.488
-0.497
-0.525
-0.565
-0.604
-0.635
-0.613
-0.381
0.580
4.107
16.473
62.383
286.468
2456.897
69323.852
102655.758
102363.750
101227.953
100385.828
5417.373
272.555
55.932
374.443
3631.606
56503.324
131908.953
196616.688
157459.781
57349.738
4056.039
426.044
60.002
10.795
1.786
-0.186
-0.610
-0.652
-0.635
-0.612
-0.579
-0.552
-0.545
-0.554
-0.586
-0.626
-0.664
-0.692
-0.656
-0.372
0.838
5.323
23.015
97.588
480.321
2959.796
36774.520
108066.789
106188.984
102497.516
100676.648
3264.195
229.058
55.131
474.101
6527.081
101753.664
107624.523
116809.727
112018.477
103724.789
6480.621
531.123
81.315
15.992
3.177
0.156
-0.561
-0.690
-0.682
-0.666
-0.637
-0.613
-0.604
-0.617
-0.646
-0.683
-0.721
-0.744
-0.695
-0.341
1.157
7.377
31.418
137.943
659.477
3282.013
14130.460
62996.762
108287.477
98351.969
10995.004
1001.253
139.023
43.801
364.822
4954.656
100570.820
102162.664
106349.969
110190.336
103282.688
6543.563
771.584
141.077
29.861
6.642
0.998
-0.411
-0.702
-0.729
-0.718
-0.697
-0.674
-0.666
-0.676
-0.706
-0.744
-0.771
-0.791
-0.720
-0.217
2.017
11.580
56.626
254.505
1066.722
3550.802
9005.141
12286.055
9688.576
4524.448
1221.868
290.747
83.097
26.553
185.315
1716.929
18806.713
108196.727
170712.219
200534.266
117124.266
20213.537
2446.303
377.145
75.340
15.405
2.838
-0.028
-0.670
-0.782
-0.775
-0.758
-0.739
-0.732
-0.741
-0.768
-0.800
-0.822
-0.834
-0.710
0.027
3.591
20.940
122.549
706.685
3678.118
11232.733
13536.060
7298.639
2871.197
952.905
315.407
119.376
52.669
13.676
79.112
526.454
4042.291
45874.684
112986.109
109927.680
109257.656
109102.656
9553.790
1285.404
200.876
36.360
6.630
0.753
-0.550
-0.813
-0.837
-0.825
-0.812
-0.807
-0.812
-0.832
-0.852
-0.872
-0.858
-0.651
0.367
5.311
33.168
218.212
1613.670
11454.926
47047.746
57735.434
16861.566
2719.662
499.244
131.533
55.636
27.176
7.161
40.780
291.789
2979.282
64266.906
102723.891
116863.461
186977.750
200121.062
36116.062
4319.326
515.880
73.406
13.773
2.268
-0.237
-0.792
-0.892
-0.895
-0.889
-0.885
-0.888
-0.897
-0.908
-0.914
-0.846
-0.498
0.826
6.522
36.773
234.098
1871.453
14944.097
63542.617
78172.766
21670.795
3030.930
400.729
75.144
25.105
11.611
3.722
23.270
171.405
1668.031
22042.281
104518.367
157405.531
200114.094
157518.203
104083.805
9355.851
967.527
150.367
29.858
5.895
0.511
-0.666
-0.928
-0.968
-0.970
-0.970
-0.968
-0.968
-0.964
-0.921
-0.719
-0.044
1.926
7.993
32.218
169.740
1044.025
6232.359
21611.465
23737.768
8761.124
1490.034
234.859
41.780
11.052
4.332
1.838
11.940
73.861
517.983
3867.193
25373.953
98732.969
131999.094
108244.516
91156.820
10691.689
2050.494
437.425
84.411
15.467
2.161
-0.377
-0.926
-1.033
-1.053
-1.053
-1.045
-1.040
-0.995
-0.815
-0.236
1.382
5.460
14.385
35.053
96.882
356.932
1317.777
3244.209
3497.920
1601.291
441.358
90.522
18.463
4.454
1.259
0.591
4.890
25.986
129.098
644.558
3004.598
13259.380
50940.422
73028.922
75458.414
59904.516
15257.140
2049.198
263.383
37.357
5.280
0.087
-0.882
-1.091
-1.131
-1.130
-1.118
-1.086
-0.942
-0.455
1.103
5.525
16.164
38.904
74.006
121.061
199.145
336.118
502.865
483.147
272.990
98.645
27.372
6.716
1.417
0.089
-0.062
1.583
8.857
38.665
157.015
649.449
2744.068
12986.948
105756.492
102596.242
100695.742
100143.742
7380.795
623.016
70.281
9.065
0.703
-0.790
-1.115
-1.188
-1.192
-1.172
-1.088
-0.759
0.419
4.361
17.098
51.288
127.708
248.458
391.304
657.456
963.102
748.925
321.448
103.287
32.111
9.220
2.207
0.178
-0.318
-0.333
0.378
3.816
20.133
116.423
819.045
5954.083
36955.320
128698.547
108001.828
101098.883
100174.469
12484.699
830.911
86.323
11.717
1.335
-0.634
-1.103
-1.218
-1.230
-1.201
-1.026
-0.354
2.158
11.283
47.245
172.223
549.021
1248.711
2191.557
5376.035
11728.420
7837.505
1889.010
298.140
42.927
7.182
1.049
-0.223
-0.441
-0.414
0.061
3.052
23.847
214.855
2927.823
54745.621
107429.180
196526.031
200191.828
105515.898
87222.273
6851.406
607.027
75.618
12.191
2.046
-0.347
-1.006
-1.196
-1.237
-1.163
-0.818
0.476
5.232
25.855
124.383
700.696
3656.064
14550.614
27420.205
43130.391
102469.078
76285.031
10359.239
900.776
90.220
10.995
1.168
-0.276
-0.457
-0.418
-0.021
3.099
28.918
313.294
5870.141
100263.727
101800.055
111631.070
138980.250
50546.277
11503.613
1860.345
307.822
59.401
14.836
3.792
0.412
-0.713
-1.072
-1.147
-0.976
-0.247
2.181
10.995
52.662
310.593
2961.112
38990.492
101288.297
106062.492
176215.984
123831.680
101751.883
18843.314
1350.548
117.815
12.915
1.262
-0.267
-0.437
-0.409
-0.097
2.548
23.437
232.709
3721.594
85195.195
100436.359
101693.680
103974.211
11774.776
3088.444
904.471
256.122
78.002
26.181
8.741
2.359
0.084
-0.690
-0.852
-0.430
1.311
6.747
25.018
106.081
679.148
8514.014
100953.305
101320.086
103569.070
128561.695
200102.781
65329.207
8827.310
793.067
86.426
10.366
1.022
-0.286
-0.420
-0.411
-0.219
1.344
11.978
95.574
898.693
8543.050
48658.676
55085.957
15208.028
5538.817
3148.261
1436.393
569.046
199.362
66.043
22.370
7.255
2.077
0.252
-0.125
1.028
5.876
21.440
72.931
289.345
1643.909
14476.937
110607.398
109063.703
103580.852
104025.984
108615.156
11553.777
1802.827
266.365
40.291
5.652
0.488
-0.336
-0.404
-0.414
-0.355
0.324
4.389
27.497
158.737
741.558
2035.753
2969.745
3283.777
5155.758
7786.348
6664.943
2736.021
722.209
184.732
53.840
17.782
6.372
2.359
1.350
4.294
18.254
73.167
276.671
1251.822
9595.928
100858.008
178295.031
200149.484
138600.797
103851.367
47794.699
3050.780
430.601
75.761
14.347
2.232
-0.018
-0.389
-0.389
-0.403
-0.424
-0.195
1.199
7.171
30.509
105.087
318.354
1093.877
4871.976
19503.607
51740.977
46580.746
13694.486
2301.421
421.128
108.359
36.200
14.763
5.993
3.893
10.631
51.938
268.115
1297.353
5851.148
62288.609
103732.086
108204.555
142673.266
178234.844
46603.648
6140.658
795.243
125.372
23.920
4.846
0.588
-0.296
-0.414
-0.371
-0.382
-0.432
-0.388
0.117
2.481
12.162
58.910
356.776
2748.631
26818.209
126269.773
200239.094
142742.656
33962.660
4145.791
644.808
161.428
59.108
26.137
11.351
6.760
19.353
119.099
795.460
5954.121
29580.248
142478.594
118180.836
104418.562
102807.141
103097.438
27947.512
1689.001
240.098
43.124
8.839
1.535
-0.102
-0.417
-0.416
-0.354
-0.360
-0.414
-0.404
-0.053
1.804
11.023
70.206
591.170
7071.579
102398.477
118013.766
178251.438
178363.500
36366.266
4063.069
648.974
178.057
77.590
35.778
15.835
9.251
27.285
179.543
1501.131
15096.854
102190.156
146911.719
163699.266
108568.242
101754.414
100921.688
12899.374
924.491
120.559
21.465
4.080
0.434
-0.349
-0.451
-0.403
-0.340
-0.341
-0.369
-0.293
0.282
2.742
14.051
78.980
630.678
8240.864
101087.797
104826.445
114063.055
113982.484
24778.031
2484.398
457.257
148.928
72.870
36.247
15.502
8.809
25.380
166.618
1383.406
13703.675
87404.469
106814.508
121024.430
107931.328
101706.930
29609.131
3123.630
395.962
68.304
13.372
2.436
0.055
-0.422
-0.448
-0.388
-0.328
-0.308
-0.284
0.025
1.509
7.409
29.702
110.060
517.250
3745.859
40195.215
104537.656
105610.641
81602.242
8699.895
1120.513
256.701
97.195
48.474
24.790
10.468
6.170
16.228
94.997
668.541
4120.291
18071.693
29508.883
17009.578
10355.297
6839.656
2736.733
747.531
188.375
44.756
10.205
1.900
-0.042
-0.425
-0.435
-0.376
-0.312
-0.258
-0.117
0.790
5.163
27.174
127.368
486.966
1510.947
4081.087
16958.654
62242.773
75520.422
23316.891
4057.578
621.836
142.875
50.342
24.468
11.896
5.329
2.995
7.925
37.236
188.244
774.710
2207.338
3123.053
2203.331
1606.458
1605.669
1252.003
561.170
177.003
44.314
10.051
1.903
-0.002
-0.396
-0.417
-0.361
-0.298
-0.191
0.164
2.317
14.960
94.364
669.700
4494.320
22019.980
42989.199
75711.078
104520.344
101716.359
97166.812
8269.880
744.131
110.312
27.154
10.403
4.552
1.710
0.939
3.051
13.006
45.936
139.937
289.227
420.622
634.001
1541.443
2849.670
2601.937
1056.530
271.647
59.965
12.415
2.236
0.110
-0.345
-0.390
-0.342
-0.285
-0.121
0.495
4.521
32.463
273.836
2968.666
46901.789
100484.359
105743.398
178186.250
131744.453
102147.180
100282.695
9608.906
845.028
99.334
17.021
4.374
1.188
0.099
0.155
2.196
9.897
31.629
72.141
122.667
196.645
509.548
1761.428
3505.343
3226.432
1281.585
317.840
64.474
13.324
2.547
0.226
-0.284
-0.354
-0.320
-0.268
-0.068
0.784
6.271
48.507
501.231
8020.305
100047.797
100321.773
102815.703
126223.352
200178.844
104952.570
38811.344
4507.996
489.464
66.609
11.987
2.262
0.053
-0.377
0.462
5.608
28.283
117.549
339.035
543.108
441.995
458.429
1076.570
2024.503
1729.155
771.889
217.174
50.407
11.784
2.794
0.479
-0.175
-0.312
-0.297
-0.252
-0.050
0.808
6.309
48.564
501.316
8019.666
100036.602
100181.375
100872.266
103913.227
111923.352
17612.783
5308.368
1124.270
202.650
42.923
9.793
1.734
-0.183
-0.319
1.690
13.720
87.542
517.265
2023.149
3726.567
2453.666
807.436
481.455
618.985
558.311
274.251
104.750
36.463
12.964
4.678
1.266
0.100
-0.224
-0.268
-0.237
-0.059
0.568
4.627
30.871
256.677
2967.052
46875.586
100145.281
100516.414
101318.266
30660.689
3658.500
985.469
317.856
110.372
35.764
9.860
1.874
-0.139
-0.143
2.885
23.946
185.266
1329.768
7727.169
16895.441
9393.236
1935.525
370.193
188.680
155.183
118.618
94.631
66.049
34.992
14.072
4.214
0.844
-0.034
-0.220
-0.222
-0.094
0.288
2.488
14.430
94.552
622.975
4466.985
19765.900
35228.352
17214.381
4332.003
1217.076
410.410
177.477
82.971
31.674
9.282
1.840
-0.085
-0.045
3.156
25.529
198.690
1567.650
9348.409
20700.264
11377.261
2068.684
324.898
108.112
124.021
248.068
417.134
376.360
184.151
53.365
12.863
2.739
0.335
-0.142
-0.205
-0.125
0.053
1.009
5.428
25.775
116.780
455.425
1246.918
1793.255
1465.262
876.861
434.540
191.576
98.973
51.453
20.641
6.514
1.213
-0.163
-0.135
2.130
16.564
114.132
701.557
3105.792
6407.449
3723.786
916.362
188.473
98.399
305.108
1264.131
3138.098
2867.524
974.731
204.544
35.288
6.105
0.914
-0.039
-0.181
-0.135
-0.080
0.270
1.725
6.884
22.603
64.218
134.681
202.380
231.391
204.812
134.162
70.429
40.992
22.021
9.948
3.077
0.492
-0.305
-0.280
0.947
7.507
39.979
173.040
557.528
891.695
657.377
227.341
78.900
121.102
726.132
4882.182
16901.717
13832.372
3714.786
520.388
69.030
9.931
1.389
0.051
-0.158
0.749
2.160
7.261
26.125
83.497
174.110
214.146
131.300
45.708
12.606
2.750
0.416
-0.079
-0.160
-0.157
-0.144
-0.129
-0.114
-0.108
-0.100
-0.100
-0.101
-0.109
-0.118
-0.129
-0.144
-0.163
-0.183
-0.202
-0.216
-0.231
-0.241
-0.246
-0.251
-0.253
-0.254
-0.252
-0.248
-0.238
-0.224
-0.209
4.343
9.665
33.754
160.841
831.527
2851.530
3707.948
1704.586
382.047
63.038
10.542
1.577
0.073
-0.175
-0.196
-0.178
-0.159
-0.144
-0.134
-0.129
-0.127
-0.132
-0.140
-0.147
-0.164
-0.180
-0.203
-0.229
-0.248
-0.265
-0.280
-0.290
-0.288
-0.285
-0.281
-0.281
-0.285
-0.283
-0.277
-0.267
-0.248
23.591
43.282
135.567
965.029
9435.346
75938.398
100040.727
31423.473
2845.783
265.383
29.522
3.866
0.312
-0.183
-0.234
-0.216
-0.198
-0.182
-0.168
-0.161
-0.161
-0.163
-0.173
-0.186
-0.200
-0.223
-0.248
-0.278
-0.302
-0.321
-0.329
-0.326
-0.313
-0.294
-0.281
-0.276
-0.283
-0.294
-0.300
-0.298
-0.285
158.235
228.227
530.215
3789.865
86050.688
100711.352
100291.602
100077.773
15275.031
761.314
59.609
6.613
0.593
-0.194
-0.281
-0.265
-0.243
-0.222
-0.204
-0.195
-0.195
-0.200
-0.211
-0.228
-0.249
-0.271
-0.298
-0.331
-0.355
-0.361
-0.345
-0.313
-0.258
-0.185
-0.110
-0.069
-0.069
-0.116
-0.197
-0.265
-0.297
1276.994
1555.942
2612.397
12573.888
114935.250
109543.938
102338.727
100408.812
25506.088
971.210
73.512
7.617
0.681
-0.233
-0.334
-0.315
-0.289
-0.266
-0.245
-0.235
-0.236
-0.244
-0.256
-0.274
-0.297
-0.326
-0.358
-0.387
-0.389
-0.351
-0.261
-0.104
0.128
0.462
0.853
1.224
1.347
1.084
0.561
0.098
-0.167
8624.336
9682.816
16374.507
102465.109
139001.391
200030.625
117930.453
101601.180
9519.036
580.540
52.671
6.091
0.509
-0.304
-0.390
-0.369
-0.349
-0.315
-0.289
-0.278
-0.279
-0.286
-0.303
-0.325
-0.352
-0.378
-0.413
-0.419
-0.357
-0.182
0.190
0.879
1.929
3.536
6.063
9.186
11.106
9.044
5.273
2.167
0.536
28480.799
31000.660
53311.605
101317.906
103922.883
120870.281
98778.922
13187.835
1648.179
204.401
27.554
4.092
0.250
-0.374
-0.442
-0.422
-0.402
-0.364
-0.338
-0.324
-0.323
-0.332
-0.350
-0.373
-0.406
-0.444
-0.458
-0.410
-0.193
0.430
1.884
4.590
9.209
17.419
36.045
67.834
93.462
75.899
38.106
13.291
3.642
20909.393
23436.379
52264.902
101166.672
101608.688
102915.148
66217.562
4992.752
619.379
106.153
19.475
3.379
0.201
-0.411
-0.491
-0.477
-0.456
-0.415
-0.387
-0.369
-0.369
-0.378
-0.399
-0.426
-0.461
-0.501
-0.487
-0.338
0.245
1.980
6.722
16.143
34.658
77.309
238.542
670.434
1199.198
870.705
308.786
72.436
15.860
4194.016
5288.223
14289.103
103078.664
116503.047
138591.672
42575.973
7889.249
1096.054
156.969
26.652
4.828
0.486
-0.376
-0.524
-0.534
-0.507
-0.472
-0.439
-0.423
-0.421
-0.430
-0.455
-0.480
-0.514
-0.544
-0.488
-0.195
0.999
5.107
17.212
46.779
110.747
317.703
1693.131
9786.121
23446.531
14129.076
2736.545
368.537
54.209
550.429
973.284
3450.161
24026.953
114320.383
109723.781
102864.898
52468.734
3630.874
373.301
49.120
8.015
1.083
-0.287
-0.550
-0.579
-0.557
-0.528
-0.498
-0.479
-0.476
-0.485
-0.509
-0.536
-0.572
-0.588
-0.500
-0.015
2.007
9.545
34.097
101.227
272.930
1002.956
9747.966
103305.523
104143.227
102190.023
21315.387
1467.575
140.120
107.110
382.167
2936.613
49216.812
107194.562
111147.945
106571.398
101768.633
7730.256
584.329
75.731
12.264
1.950
-0.133
-0.568
-0.625
-0.608
-0.589
-0.561
-0.539
-0.532
-0.540
-0.565
-0.595
-0.632
-0.634
-0.519
0.089
2.641
12.325
47.040
153.137
444.688
1992.203
23813.559
119887.828
128832.445
112526.781
62880.273
2795.577
235.132
52.887
320.075
3002.218
42941.852
151954.938
200211.188
152055.547
107609.109
7239.897
616.357
88.389
16.544
3.080
0.145
-0.539
-0.660
-0.658
-0.645
-0.619
-0.598
-0.591
-0.601
-0.623
-0.655
-0.685
-0.691
-0.584
0.011
2.488
11.893
45.633
147.076
475.441
2313.071
21199.457
157807.297
196727.828
131794.766
33261.578
2310.854
302.385
39.832
275.978
2500.983
27059.912
163627.000
200307.484
200498.125
38046.336
3890.238
503.361
97.420
22.295
5.156
0.698
-0.438
-0.680
-0.704
-0.697
-0.676
-0.656
-0.647
-0.653
-0.676
-0.708
-0.739
-0.748
-0.666
-0.170
1.928
9.324
34.729
110.398
370.714
1718.514
10694.837
58406.941
107384.555
49521.391
8268.750
1355.797
374.330
28.678
194.042
1591.229
16107.558
104853.633
109988.945
108908.047
17407.137
2582.022
569.445
150.619
41.594
10.519
1.988
-0.174
-0.671
-0.749
-0.751
-0.735
-0.717
-0.703
-0.706
-0.729
-0.762
-0.789
-0.803
-0.734
-0.310
1.392
7.699
29.287
96.986
307.671
980.421
3484.801
10408.454
14786.737
7488.081
2469.304
982.806
437.285
16.733
101.707
666.366
4222.125
21823.107
43740.770
37252.500
18542.662
6084.924
1820.957
485.768
111.564
24.285
4.881
0.417
-0.596
-0.791
-0.806
-0.795
-0.776
-0.762
-0.766
-0.788
-0.819
-0.838
-0.854
-0.788
-0.374
1.418
8.546
37.965
151.063
485.898
1073.659
1639.050
2031.406
2014.500
1351.905
871.166
633.335
332.855
8.805
46.477
249.746
1332.729
7944.644
42860.793
111603.727
102865.141
58786.012
16581.533
2627.338
375.838
60.991
10.522
1.514
-0.402
-0.803
-0.861
-0.851
-0.840
-0.831
-0.833
-0.848
-0.872
-0.885
-0.889
-0.791
-0.309
1.818
11.054
54.676
249.159
907.811
2234.051
2494.370
1355.350
610.064
351.866
312.569
266.467
150.802
4.527
24.682
136.486
926.130
8131.613
65019.293
200374.016
200438.188
116788.984
101926.281
15256.892
1187.783
132.741
20.963
3.602
0.024
-0.759
-0.900
-0.910
-0.905
-0.901
-0.902
-0.909
-0.915
-0.916
-0.880
-0.690
-0.048
2.269
11.850
56.969
260.612
1027.883
2546.483
2768.788
1319.166
415.386
147.623
95.959
78.149
50.989
2.433
14.360
83.720
574.165
4825.612
41304.152
157464.672
135113.594
107874.672
101637.648
47538.234
2475.682
264.960
46.194
8.562
1.072
-0.582
-0.917
-0.972
-0.975
-0.967
-0.959
-0.955
-0.940
-0.882
-0.696
-0.166
1.032
3.900
12.046
43.644
179.662
581.923
1277.598
1377.384
721.126
237.775
71.681
31.288
21.342
13.520
1.111
7.677
42.708
260.678
1773.056
19852.668
106918.648
105602.930
105033.008
109115.602
47237.715
5079.833
819.129
137.499
23.188
3.345
-0.143
-0.873
-1.019
-1.045
-1.027
-1.004
-0.976
-0.897
-0.645
0.105
1.956
6.116
12.275
21.191
38.235
85.987
210.683
390.414
413.754
243.408
91.192
29.847
10.697
5.501
3.202
0.315
3.512
19.070
97.052
622.617
5327.593
64727.746
105870.648
157635.781
200120.078
109581.211
52627.289
4912.646
480.070
56.415
7.794
0.631
-0.725
-1.027
-1.088
-1.073
-1.034
-0.942
-0.709
0.080
2.584
10.013
28.850
59.099
89.530
95.234
90.540
102.209
115.098
103.826
64.193
28.169
10.191
3.334
1.215
0.430
-0.139
1.248
7.598
35.864
182.105
1043.610
6416.177
42797.559
120045.586
107569.859
101454.836
100241.133
23754.369
1279.126
107.926
14.123
1.729
-0.448
-0.960
-1.097
-1.096
-1.031
-0.843
-0.247
1.891
9.584
37.226
125.141
323.640
538.914
507.198
357.967
264.489
174.138
86.752
34.653
12.006
3.600
0.845
-0.030
-0.279
-0.351
0.276
3.262
16.845
86.578
480.427
3416.059
55618.844
104476.195
102001.320
100558.219
100145.109
42441.402
1731.109
141.769
18.778
3.021
0.032
-0.795
-1.050
-1.088
-0.987
-0.624
0.696
5.507
25.511
119.290
507.486
1737.933
3450.121
3344.529
2054.578
1460.343
879.590
314.713
75.571
15.981
2.936
0.229
-0.352
-0.446
-0.418
-0.052
2.168
14.934
98.293
785.679
6653.286
49288.465
128489.836
108021.680
101278.969
100249.320
19730.455
1132.050
118.281
21.478
5.191
0.925
-0.412
-0.882
-0.997
-0.833
-0.116
2.346
11.745
53.365
291.852
1686.910
8617.517
25957.207
33849.336
16644.732
7226.284
3330.680
963.449
174.505
28.334
4.343
0.271
-0.396
-0.466
-0.427
-0.155
1.796
15.143
116.968
1190.500
11801.865
71872.469
123717.680
119022.508
102174.703
38787.938
3913.080
464.522
95.417
28.953
9.518
2.844
0.417
-0.457
-0.685
-0.386
1.063
5.647
21.290
89.643
530.838
4487.932
49821.590
116473.641
113033.086
106065.367
33676.777
6798.698
1517.409
238.098
34.847
5.222
0.392
-0.383
-0.444
-0.418
-0.228
1.348
11.795
91.794
781.052
7149.433
35594.078
46104.785
16830.184
7795.756
2789.549
788.762
278.994
126.804
54.676
21.306
7.516
2.457
0.660
0.161
0.895
4.217
13.703
41.973
146.434
847.372
9958.419
104488.664
109131.820
106751.734
103624.859
103811.797
7916.920
1126.522
188.800
29.291
4.366
0.303
-0.371
-0.426
-0.414
-0.322
0.586
6.322
42.067
274.040
1480.406
4989.901
5693.794
2748.114
1281.714
831.754
621.996
487.403
323.969
148.980
56.539
20.004
8.101
3.654
2.184
4.039
13.309
42.238
118.987
346.320
1454.680
14194.362
105998.641
106148.086
103207.164
101364.148
100982.867
6845.981
618.898
99.086
16.882
2.670
0.052
-0.394
-0.405
-0.413
-0.396
0.000
2.356
13.598
64.485
236.070
561.985
798.152
1088.794
1795.160
2345.355
2182.186
1827.096
1236.828
483.037
158.910
55.620
24.256
11.158
6.440
11.008
40.950
160.085
597.649
1779.120
6143.123
37125.027
196976.438
178508.703
115240.102
101935.109
57700.699
3109.328
298.817
45.752
7.981
1.150
-0.197
-0.409
-0.382
-0.401
-0.433
-0.303
0.527
4.209
17.079
60.049
226.586
1108.366
6608.088
24969.703
31560.406
14806.093
6872.475
3782.243
1258.089
362.957
140.731
64.664
28.487
14.228
24.732
119.463
727.138
4675.968
21100.141
51517.742
114733.961
110829.906
147304.297
196524.844
44667.672
6232.657
785.746
106.039
18.488
3.414
0.241
-0.348
-0.414
-0.359
-0.380
-0.432
-0.408
-0.034
1.889
10.814
64.954
497.828
5810.260
96870.352
101913.398
104950.492
107331.742
22119.855
6342.148
1927.734
606.794
309.106
150.332
57.681
24.699
44.191
279.452
2811.118
38690.758
102036.203
135010.469
200269.438
120480.227
103694.445
103398.359
12314.964
1253.249
206.992
37.606
7.348
1.126
-0.204
-0.424
-0.406
-0.343
-0.353
-0.406
-0.400
-0.072
1.834
12.708
94.586
1042.341
21676.232
100411.391
101570.812
103871.586
105275.797
68680.938
5946.815
1604.525
716.955
493.896
252.251
88.048
33.181
57.602
486.137
6804.444
100201.344
101303.172
116453.398
200111.172
163643.391
103212.734
87235.984
5916.236
529.556
82.262
15.576
2.984
0.187
-0.390
-0.446
-0.394
-0.329
-0.333
-0.370
-0.305
0.198
2.742
15.758
107.459
1142.131
23882.693
100566.234
101363.922
102207.055
102237.977
79945.141
3923.802
877.738
580.998
470.672
247.755
86.373
31.427
55.251
447.083
6228.455
100096.750
100465.984
103265.367
121640.219
127779.750
54638.488
10741.288
1457.216
217.803
37.447
7.511
1.253
-0.181
-0.459
-0.446
-0.381
-0.316
-0.302
-0.303
-0.063
1.097
5.992
24.768
119.034
808.169
9590.570
104552.633
113809.617
116666.289
106610.594
23134.691
1859.937
419.251
304.213
255.987
147.707
56.387
21.182
34.998
229.622
2173.067
26105.996
100121.398
100495.805
101758.750
16895.092
4006.928
1307.389
325.435
77.956
19.229
4.361
0.607
-0.309
-0.470
-0.433
-0.370
-0.302
-0.258
-0.167
0.520
3.669
17.587
77.054
290.507
1134.039
7076.313
75348.750
152017.719
170494.375
121673.398
11058.609
1169.060
214.997
120.688
95.705
56.246
23.836
10.363
15.822
80.564
472.612
2747.182
10448.612
16427.162
8222.175
2062.934
663.518
287.993
124.838
44.433
13.850
3.457
0.434
-0.319
-0.452
-0.419
-0.357
-0.290
-0.204
0.053
1.567
9.843
53.212
304.404
1686.979
6304.929
26875.170
105705.570
103349.367
102765.422
101328.594
35204.551
1815.039
183.471
47.141
27.682
16.336
7.813
4.029
6.671
24.933
98.526
333.550
746.192
1001.726
714.272
399.563
298.577
228.530
123.462
47.751
14.298
3.515
0.494
-0.279
-0.419
-0.395
-0.340
-0.279
-0.148
0.305
2.945
19.753
136.403
1107.277
9639.087
64675.910
123750.367
151894.906
107533.648
101012.414
100225.945
51866.812
2184.857
174.018
26.470
8.721
4.251
1.961
1.623
5.501
21.980
74.310
190.497
310.573
302.859
239.395
244.423
282.637
244.234
136.033
50.086
15.099
3.831
0.609
-0.210
-0.379
-0.368
-0.318
-0.265
-0.099
0.489
4.097
29.053
225.349
2535.892
31666.291
100669.477
109556.734
200034.812
121621.664
101755.688
100189.578
17945.611
1104.711
109.145
16.180
3.136
0.728
0.310
2.022
13.843
78.991
451.199
1727.716
3166.685
2145.416
753.134
326.703
244.829
187.831
105.702
43.595
14.389
4.260
0.932
-0.081
-0.323
-0.338
-0.293
-0.251
-0.081
0.511
4.116
29.019
224.958
2341.759
31629.389
100237.016
101744.914
113666.492
78952.008
72137.289
19839.232
2767.428
342.241
51.781
8.448
1.231
-0.143
0.175
4.308
35.540
307.747
3111.414
22965.234
67815.227
31674.318
4430.542
774.859
260.888
149.794
90.248
45.261
18.652
6.481
1.910
0.307
-0.189
-0.292
-0.273
-0.236
-0.092
0.371
3.005
19.671
135.289
1098.133
9553.216
57389.359
100315.812
47937.090
9362.646
3560.117
1501.126
387.123
88.686
19.956
4.245
0.451
-0.347
0.356
6.983
67.151
759.589
12519.813
100048.695
100164.039
100385.430
19221.377
1548.538
344.013
195.608
138.165
78.925
35.825
14.715
5.216
1.427
0.131
-0.198
-0.244
-0.220
-0.115
0.168
1.672
9.260
51.810
293.418
1482.943
5268.239
8095.945
4620.891
1464.077
498.941
200.517
76.581
26.371
8.748
2.201
0.093
-0.384
0.427
7.433
71.608
888.660
15266.892
100040.562
100135.180
100314.117
23374.822
1679.848
354.247
261.965
229.764
160.098
92.193
42.775
15.103
4.279
0.821
-0.032
-0.206
-0.206
-0.132
-0.007
0.634
3.436
16.118
62.662
215.135
481.568
652.371
498.819
250.871
115.986
52.523
24.536
10.734
4.175
1.101
-0.126
-0.415
0.223
5.150
45.457
411.732
4857.170
48445.230
100069.062
67844.836
7229.722
789.596
243.050
253.576
313.334
333.671
277.236
131.407
40.339
9.495
1.944
0.188
-0.156
-0.189
-0.136
-0.098
0.135
1.065
4.175
13.522
33.302
64.535
83.844
77.752
54.508
33.433
17.652
9.311
4.509
1.752
0.339
-0.284
-0.436
-0.092
2.412
17.832
122.705
760.081
3397.024
7049.242
4097.775
1027.492
233.129
119.180
191.862
417.605
750.345
667.196
290.804
78.533
16.543
3.045
0.387
-0.106
-0.168
1.182
2.818
8.917
31.654
102.266
230.933
265.538
161.551
59.085
15.079
3.275
0.480
-0.072
-0.168
-0.166
-0.154
-0.140
-0.124
-0.121
-0.117
-0.118
-0.120
-0.125
-0.136
-0.149
-0.159
-0.177
-0.196
-0.211
-0.225
-0.237
-0.247
-0.253
-0.255
-0.255
-0.252
-0.249
-0.244
-0.236
-0.221
-0.200
7.339
13.581
42.817
213.857
1144.997
4062.332
5837.392
2392.991
516.000
76.761
12.604
1.780
0.100
-0.183
-0.209
-0.193
-0.178
-0.162
-0.149
-0.146
-0.146
-0.153
-0.160
-0.169
-0.183
-0.200
-0.221
-0.243
-0.263
-0.279
-0.291
-0.300
-0.303
-0.300
-0.299
-0.295
-0.290
-0.283
-0.274
-0.263
-0.247
52.743
76.878
188.777
1346.079
17016.963
100119.656
100057.773
60502.582
4436.102
355.388
35.638
4.358
0.406
-0.189
-0.251
-0.236
-0.216
-0.202
-0.189
-0.182
-0.184
-0.186
-0.195
-0.207
-0.224
-0.244
-0.267
-0.294
-0.320
-0.337
-0.339
-0.332
-0.324
-0.320
-0.318
-0.320
-0.319
-0.316
-0.311
-0.300
-0.285
539.316
642.797
927.484
6191.480
102015.656
101370.773
100500.734
100126.734
28280.369
1045.667
72.571
7.472
0.692
-0.194
-0.297
-0.285
-0.263
-0.243
-0.230
-0.225
-0.221
-0.224
-0.237
-0.252
-0.271
-0.293
-0.320
-0.351
-0.370
-0.362
-0.319
-0.262
-0.202
-0.158
-0.131
-0.128
-0.149
-0.193
-0.250
-0.291
-0.304
8568.073
9941.158
7235.249
31176.107
151859.328
126083.320
105243.203
100711.766
48520.926
1342.570
89.808
9.152
0.806
-0.223
-0.345
-0.337
-0.316
-0.292
-0.276
-0.267
-0.269
-0.273
-0.285
-0.302
-0.321
-0.349
-0.378
-0.397
-0.374
-0.273
-0.062
0.273
0.646
0.910
1.069
1.138
1.054
0.757
0.349
-0.006
-0.213
100226.539
102546.539
70856.070
105305.094
185303.422
200048.031
157344.734
103489.922
15554.346
792.016
64.208
7.383
0.636
-0.295
-0.403
-0.388
-0.371
-0.348
-0.328
-0.317
-0.317
-0.326
-0.339
-0.357
-0.376
-0.403
-0.424
-0.396
-0.240
0.229
1.183
2.810
4.825
6.476
7.413
8.322
8.277
6.592
3.764
1.550
0.357
100383.102
106213.273
200090.672
105989.266
106332.117
139210.797
160710.438
26520.971
2589.547
276.009
33.916
4.883
0.401
-0.355
-0.458
-0.442
-0.427
-0.400
-0.379
-0.367
-0.370
-0.378
-0.394
-0.411
-0.434
-0.458
-0.445
-0.302
0.263
1.913
6.243
14.754
25.984
33.235
40.791
51.056
57.351
44.180
23.977
9.277
2.833
100385.711
106226.312
185244.094
104720.250
102894.633
105349.297
104540.000
10662.549
994.481
146.018
24.582
4.353
0.419
-0.371
-0.497
-0.498
-0.485
-0.453
-0.427
-0.416
-0.419
-0.428
-0.447
-0.464
-0.491
-0.506
-0.434
-0.031
1.525
7.212
24.855
63.937
123.640
179.469
229.697
351.178
442.032
330.458
147.158
44.225
12.289
54310.504
63087.996
54365.855
106953.781
142610.125
200158.484
135566.750
17203.564
1803.738
240.243
38.237
6.716
0.927
-0.286
-0.514
-0.553
-0.538
-0.509
-0.483
-0.472
-0.474
-0.482
-0.499
-0.517
-0.544
-0.535
-0.371
0.451
4.039
18.542
74.684
247.904
579.748
833.297
1312.833
2957.337
4501.288
2961.675
921.004
197.309
42.402
2706.480
3345.735
7494.119
68719.602
147074.250
126372.344
105148.508
100964.992
7590.689
572.827
72.395
12.540
1.998
-0.095
-0.514
-0.597
-0.591
-0.568
-0.540
-0.531
-0.530
-0.539
-0.552
-0.569
-0.592
-0.566
-0.312
0.989
7.128
38.796
177.008
731.466
1987.627
3263.941
7739.623
29687.850
53597.645
25002.025
4961.481
703.143
123.855
242.511
596.865
5034.677
101551.992
102788.141
102787.789
101945.352
101235.656
18486.627
1070.482
123.762
20.990
3.716
0.263
-0.487
-0.633
-0.642
-0.629
-0.605
-0.589
-0.581
-0.585
-0.599
-0.620
-0.647
-0.605
-0.289
1.309
9.448
52.139
261.724
1221.290
3531.303
7536.821
46776.465
117522.711
154280.484
128414.609
19586.033
1912.646
334.917
58.603
333.395
4040.177
101109.820
103599.359
106312.359
105622.367
103728.039
15213.499
1146.819
165.046
30.768
6.165
0.792
-0.402
-0.657
-0.692
-0.678
-0.660
-0.645
-0.634
-0.635
-0.646
-0.672
-0.696
-0.656
-0.370
1.105
8.530
44.363
232.748
1002.515
3028.438
10166.971
103206.508
109924.875
125752.938
115912.211
42628.117
3991.412
993.044
30.242
195.434
1604.802
19712.289
107104.984
112826.328
109792.648
57622.094
6202.067
1013.281
198.581
45.287
10.105
1.814
-0.204
-0.656
-0.735
-0.729
-0.714
-0.700
-0.684
-0.682
-0.696
-0.719
-0.745
-0.717
-0.501
0.573
5.583
27.404
121.227
436.540
1319.928
6453.977
97576.898
102223.148
104243.227
104642.266
35155.363
8193.659
2919.183
18.055
99.335
583.934
3302.306
15125.180
30829.848
22639.949
8699.461
3098.994
1047.726
312.711
81.258
19.425
3.919
0.245
-0.618
-0.774
-0.782
-0.768
-0.753
-0.732
-0.730
-0.744
-0.766
-0.784
-0.770
-0.633
0.017
2.692
12.642
47.597
154.546
446.022
2055.904
16683.963
100521.477
101144.969
61152.438
18270.984
13193.520
5335.927
9.594
45.545
218.069
896.879
2814.377
5124.798
6169.864
6967.636
6196.809
3066.899
927.432
206.370
42.541
8.193
1.012
-0.491
-0.799
-0.835
-0.821
-0.809
-0.791
-0.790
-0.799
-0.811
-0.820
-0.811
-0.732
-0.364
1.076
6.081
21.231
62.325
171.819
515.703
2038.773
5931.053
8653.693
6679.109
8398.360
8934.918
3804.356
4.754
22.111
92.059
366.483
1339.412
4789.847
19564.580
70902.469
85487.273
27481.406
4223.136
583.526
90.793
15.911
2.383
-0.265
-0.798
-0.878
-0.868
-0.866
-0.851
-0.842
-0.837
-0.838
-0.839
-0.827
-0.758
-0.492
0.532
3.943
15.449
47.372
122.435
247.262
415.004
652.188
877.849
1262.399
2306.742
2378.935
1190.066
2.415
12.122
55.879
273.286
1604.889
13535.111
106717.445
108292.859
107539.148
103812.969
24760.076
1595.568
177.736
27.382
4.541
0.193
-0.731
-0.908
-0.919
-0.915
-0.896
-0.866
-0.843
-0.830
-0.809
-0.761
-0.607
-0.230
0.796
3.769
13.620
44.189
112.908
202.657
236.530
196.126
184.455
272.830
434.696
446.327
258.806
1.214
7.489
39.933
225.964
1784.858
33372.945
103439.547
103964.555
103588.016
102314.477
87759.961
3125.612
314.385
52.466
9.487
1.288
-0.516
-0.895
-0.962
-0.954
-0.906
-0.847
-0.782
-0.736
-0.645
-0.388
0.249
1.532
3.566
6.828
13.650
32.935
72.704
123.900
134.826
97.377
63.271
59.402
76.629
76.110
49.445
0.499
4.452
25.138
153.359
1374.134
26624.311
101038.008
101756.398
104310.297
109228.945
79300.688
5783.965
858.872
142.616
24.176
3.735
0.067
-0.754
-0.940
-0.956
-0.882
-0.762
-0.615
-0.464
-0.090
1.043
4.231
11.072
21.912
30.440
31.775
32.749
42.336
56.508
57.789
39.933
23.201
15.454
14.741
13.512
9.370
0.060
2.248
13.138
76.855
597.485
6926.985
100701.672
105464.117
157523.453
200139.203
114979.883
52841.102
4936.334
484.232
58.227
8.853
1.281
-0.343
-0.791
-0.887
-0.804
-0.601
-0.335
0.142
1.515
6.048
22.196
68.073
158.657
234.037
211.278
116.899
58.623
34.662
24.700
15.482
8.263
4.322
2.893
2.284
1.526
-0.232
0.837
5.913
32.608
183.376
1253.850
8195.360
52279.691
131791.453
110639.242
102012.547
100332.961
23776.764
1288.348
113.203
17.375
3.547
0.550
-0.403
-0.711
-0.670
-0.419
0.101
1.286
5.244
22.251
95.283
397.024
1302.738
2396.209
1927.873
779.609
239.513
75.212
28.579
11.069
3.887
1.224
0.339
0.055
-0.100
-0.377
0.107
2.492
13.626
66.953
350.061
2715.642
48484.055
102219.453
101852.758
100999.008
100359.422
42511.879
1764.332
160.574
28.663
7.833
2.253
0.347
-0.355
-0.477
-0.180
0.744
3.487
13.521
62.234
343.110
2240.141
12670.949
32078.182
22223.016
5736.440
1087.210
245.511
72.138
20.265
4.926
0.792
-0.202
-0.401
-0.419
-0.427
-0.195
1.211
8.271
44.036
255.275
1838.009
23188.189
103037.742
104344.641
102831.070
100892.312
19941.859
1253.709
184.395
49.257
15.985
5.357
1.713
0.347
-0.061
0.241
1.922
7.484
29.916
136.035
930.441
9114.902
88487.797
106238.805
109600.812
31454.270
4025.906
680.015
160.719
38.413
8.272
1.247
-0.216
-0.469
-0.461
-0.433
-0.302
0.767
6.659
39.191
221.642
1227.586
6633.747
43017.914
106325.922
104383.953
39785.871
4453.135
874.169
303.163
100.237
32.999
10.985
4.146
1.782
0.916
1.382
4.644
15.717
53.204
219.909
1417.256
15167.374
113760.914
196487.250
200098.578
117415.312
13320.353
1543.250
264.458
52.645
10.606
1.656
-0.161
-0.453
-0.445
-0.425
-0.353
0.386
4.672
28.306
152.074
682.573
2202.454
5447.158
9582.519
8121.266
3588.827
1812.875
1235.895
603.576
221.340
69.198
23.178
9.787
5.247
3.549
4.554
11.790
35.234
102.050
310.088
1350.857
11531.336
127334.109
200226.016
200147.422
121741.680
40792.039
2749.332
322.570
53.473
10.039
1.501
-0.172
-0.437
-0.423
-0.416
-0.400
0.018
2.462
14.113
63.427
236.362
611.995
1033.756
1354.924
1325.262
1450.365
2144.589
2472.201
1598.878
635.478
185.947
60.946
27.566
15.327
9.845
12.238
33.296
101.838
268.717
577.384
1397.506
7291.821
96852.648
120719.797
115372.641
103947.930
52567.371
2905.987
277.164
40.763
7.420
0.978
-0.243
-0.429
-0.396
-0.405
-0.432
-0.262
0.813
5.356
21.408
67.907
162.106
352.029
799.433
1654.924
3157.588
7592.059
14471.527
10814.647
3140.011
674.847
202.337
92.377
44.470
24.653
29.183
89.919
362.414
1240.310
2986.846
4675.224
8540.915
37186.926
109131.156
103848.734
101062.055
16584.721
1434.156
163.206
25.471
4.248
0.412
-0.334
-0.418
-0.368
-0.391
-0.439
-0.396
0.050
1.909
9.093
36.719
175.446
1011.611
5871.149
22343.934
31227.312
44759.363
102044.844
70888.555
12850.770
2075.809
764.050
354.819
131.821
52.860
56.064
231.975
1413.967
9262.235
49124.727
82677.312
52431.434
65908.609
62545.648
35847.855
13905.726
2736.580
419.515
70.391
11.969
2.028
-0.030
-0.397
-0.404
-0.347
-0.369
-0.425
-0.427
-0.183
1.276
8.917
56.100
480.552
5739.407
86888.141
100950.992
107677.648
170726.391
113898.875
101422.289
22894.781
4922.776
2974.168
1230.787
341.132
95.439
90.904
497.806
5691.157
101547.711
102853.625
106335.125
135624.688
147446.719
90409.336
18053.035
2840.307
568.632
117.275
24.581
4.986
0.604
-0.300
-0.429
-0.392
-0.330
-0.346
-0.403
-0.406
-0.131
1.559
11.841
91.765
1031.999
19701.041
100176.594
100760.828
104763.570
131924.391
153991.766
66509.172
14323.418
8749.853
7538.031
2774.716
640.997
133.604
109.246
795.612
13921.988
100875.453
101730.031
103764.227
116773.469
147021.734
44257.051
9246.458
1320.616
220.007
43.445
9.378
1.764
-0.047
-0.423
-0.437
-0.380
-0.317
-0.319
-0.370
-0.335
0.061
2.235
14.346
103.652
1135.009
23864.627
100537.000
101233.461
102321.625
105955.406
82123.930
12167.769
5479.935
7847.627
7437.836
2756.484
630.851
125.003
97.965
706.766
12574.104
100321.703
100554.430
101100.164
103369.469
107421.250
10975.466
2363.379
463.205
89.387
18.961
3.981
0.471
-0.337
-0.475
-0.434
-0.370
-0.300
-0.286
-0.316
-0.182
0.589
3.876
18.368
98.124
784.257
8992.234
105744.609
119749.195
121865.352
108730.031
24243.520
2771.402
1843.110
2870.043
2765.485
1279.117
339.344
80.342
58.907
353.037
3809.708
63568.301
100140.555
100245.867
100518.773
29537.312
2583.144
522.809
132.062
33.690
8.227
1.718
-0.020
-0.442
-0.485
-0.426
-0.358
-0.287
-0.253
-0.223
0.152
1.918
8.964
36.989
153.978
867.676
7847.334
107911.031
151877.312
163559.328
119763.609
14505.735
1463.912
535.162
660.433
627.682
336.188
114.526
34.779
28.461
115.620
725.935
4846.788
23749.801
38471.105
16431.086
3083.930
553.535
135.892
45.000
14.820
4.450
0.899
-0.194
-0.461
-0.471
-0.413
-0.350
-0.274
-0.214
-0.085
0.704
4.565
22.733
106.926
440.996
2045.050
27473.273
101643.758
102438.641
102610.453
101304.961
52182.781
2285.926
258.414
138.880
116.861
70.065
29.991
12.835
12.699
36.413
139.816
475.329
1238.701
1545.894
1022.366
404.112
138.052
59.815
27.401
11.418
3.883
0.881
-0.157
-0.424
-0.437
-0.393
-0.332
-0.262
-0.175
0.074
1.434
8.893
47.555
269.136
1383.460
5572.823
41054.598
103862.477
101182.281
100384.961
100159.930
78148.477
2760.370
204.387
42.315
22.774
13.769
7.195
5.181
10.562
36.311
131.363
346.218
592.854
595.813
441.025
260.661
134.752
68.766
34.434
15.639
5.725
1.578
0.073
-0.344
-0.403
-0.365
-0.313
-0.255
-0.142
0.188
2.035
12.145
74.564
477.059
3038.044
12202.037
32103.432
110430.789
102182.992
100378.859
100072.219
23728.115
1374.378
130.785
18.791
5.607
2.658
1.929
4.456
23.290
147.935
985.364
4523.143
9668.264
6154.760
2426.506
1100.179
413.772
163.855
81.758
38.372
14.462
4.101
0.711
-0.174
-0.348
-0.335
-0.288
-0.243
-0.127
0.210
2.047
12.092
73.973
472.266
2768.637
11638.031
21816.980
27455.549
88890.211
100364.609
28749.285
3487.117
410.396
55.530
8.818
1.575
0.287
0.920
7.472
60.937
656.074
9379.196
100200.250
100950.883
103214.703
18648.643
4225.001
1199.999
522.976
331.275
151.629
46.233
11.024
2.313
0.196
-0.253
-0.303
-0.267
-0.228
-0.126
0.134
1.477
8.748
46.131
257.834
1282.082
4152.041
6515.267
4753.175
4234.006
3680.245
1631.399
445.427
90.127
18.213
3.344
0.238
-0.237
0.973
11.234
115.789
1859.448
60529.879
100273.805
101476.625
105704.430
109569.617
9193.745
2355.376
1639.973
1385.622
528.715
127.300
25.382
5.105
0.807
-0.085
-0.254
-0.248
-0.212
-0.134
0.018
0.788
4.391
20.928
88.693
315.651
834.828
1146.423
845.629
506.812
320.866
165.432
64.157
19.639
5.146
0.916
-0.252
-0.387
0.947
11.734
123.352
2021.410
75901.133
100224.398
101180.047
104096.383
106794.516
7740.992
2693.385
3647.951
3154.336
1058.834
224.699
41.881
8.704
1.787
0.171
-0.186
-0.226
-0.197
-0.138
-0.072
0.291
1.684
7.150
24.969
70.652
139.705
174.500
149.066
89.862
51.726
27.287
12.903
4.899
1.400
0.028
-0.429
-0.429
0.594
8.110
77.044
891.242
16893.271
100111.789
100467.781
101276.148
30296.996
2941.445
1704.128
2979.559
2649.461
993.823
226.080
49.752
12.388
2.902
0.487
-0.099
-0.198
-0.182
-0.135
-0.123
0.005
0.494
2.025
5.935
14.128
25.085
31.150
26.871
19.481
11.745
6.554
3.187
1.203
0.198
-0.275
-0.463
-0.447
0.118
3.660
27.780
215.226
1860.789
11377.352
25559.852
14085.232
2792.787
711.796
610.880
1019.979
932.050
435.999
146.066
48.932
14.911
3.956
0.775
-0.034
-0.170
-0.165
1.309
2.705
7.575
23.982
74.025
152.209
173.861
107.297
40.339
11.211
2.582
0.367
-0.104
-0.182
-0.181
-0.169
-0.157
-0.145
-0.138
-0.137
-0.134
-0.137
-0.143
-0.148
-0.162
-0.174
-0.190
-0.207
-0.222
-0.232
-0.241
-0.249
-0.255
-0.256
-0.254
-0.252
-0.246
-0.238
-0.227
-0.209
-0.185
9.400
14.800
36.000
146.720
664.524
2206.623
2849.501
1330.993
306.774
55.511
9.380
1.378
0.019
-0.206
-0.224
-0.212
-0.196
-0.179
-0.175
-0.170
-0.170
-0.171
-0.176
-0.190
-0.202
-0.216
-0.234
-0.254
-0.273
-0.291
-0.302
-0.307
-0.307
-0.304
-0.299
-0.296
-0.289
-0.280
-0.269
-0.255
-0.235
78.161
99.696
170.594
821.371
7171.337
48533.836
75918.211
20701.434
2198.974
230.344
26.185
3.439
0.259
-0.219
-0.270
-0.257
-0.239
-0.223
-0.212
-0.208
-0.204
-0.212
-0.219
-0.230
-0.246
-0.263
-0.286
-0.309
-0.332
-0.346
-0.343
-0.324
-0.306
-0.298
-0.297
-0.305
-0.312
-0.312
-0.307
-0.293
-0.274
1064.361
1156.156
1022.025
3681.730
55962.777
101273.477
100467.633
100119.141
11364.955
605.167
52.698
5.924
0.536
-0.228
-0.318
-0.307
-0.288
-0.271
-0.259
-0.251
-0.253
-0.256
-0.266
-0.277
-0.294
-0.318
-0.337
-0.361
-0.368
-0.343
-0.270
-0.156
-0.054
0.012
-0.008
-0.061
-0.140
-0.207
-0.264
-0.297
-0.300
31488.658
31963.678
10990.192
25852.131
142509.156
123725.477
104825.047
100663.273
16964.389
834.430
65.372
6.898
0.589
-0.264
-0.368
-0.363
-0.345
-0.324
-0.310
-0.301
-0.298
-0.304
-0.316
-0.331
-0.346
-0.369
-0.391
-0.386
-0.324
-0.116
0.291
0.982
1.650
1.930
1.844
1.481
1.043
0.604
0.218
-0.073
-0.234
100212.000
102350.891
138543.266
107404.562
128601.945
200056.188
151819.859
103220.117
6674.817
477.355
48.148
5.709
0.466
-0.318
-0.419
-0.413
-0.401
-0.376
-0.366
-0.359
-0.355
-0.355
-0.366
-0.383
-0.398
-0.417
-0.415
-0.333
-0.004
0.914
3.130
6.986
11.190
13.405
12.168
9.970
7.466
5.152
2.826
1.156
0.235
100382.719
105709.156
200069.562
117316.945
103643.203
114080.453
120873.859
15138.188
1664.567
200.415
27.674
4.287
0.350
-0.359
-0.462
-0.463
-0.460
-0.442
-0.422
-0.413
-0.412
-0.412
-0.420
-0.431
-0.449
-0.456
-0.401
-0.096
1.107
5.147
16.573
41.370
75.921
90.358
75.750
59.353
45.814
32.568
16.765
7.001
2.382
100384.977
105721.148
200126.406
113078.172
102521.211
104019.031
103245.805
9388.446
864.570
130.611
23.908
4.637
0.536
-0.321
-0.481
-0.509
-0.514
-0.502
-0.478
-0.467
-0.465
-0.464
-0.477
-0.487
-0.498
-0.483
-0.321
0.497
4.074
19.470
78.185
258.290
548.395
705.359
528.831
398.759
351.293
228.256
99.653
34.264
10.800
100221.156
102406.328
78755.930
107303.406
128966.844
186874.547
103785.281
13793.805
1643.708
228.296
42.601
8.535
1.451
-0.139
-0.471
-0.548
-0.559
-0.554
-0.533
-0.520
-0.516
-0.519
-0.529
-0.543
-0.550
-0.496
-0.161
1.614
10.542
57.905
313.256
1484.316
4488.684
6455.082
4037.830
3885.534
4172.182
2236.619
682.881
168.714
42.757
7118.160
7725.611
7826.696
51675.863
142609.688
124174.023
105363.578
101638.281
6341.704
642.025
99.591
18.528
3.373
0.263
-0.414
-0.574
-0.604
-0.605
-0.588
-0.572
-0.571
-0.572
-0.580
-0.588
-0.587
-0.498
0.042
3.015
20.594
135.461
950.882
6775.793
31778.602
48354.367
30511.041
73863.062
101323.359
43174.520
5596.253
799.708
171.839
378.970
691.503
4344.091
97680.711
102335.812
103658.781
107904.797
108918.164
17441.480
1609.875
225.397
38.455
6.829
0.931
-0.310
-0.588
-0.648
-0.652
-0.645
-0.624
-0.612
-0.613
-0.621
-0.632
-0.621
-0.503
0.168
3.832
25.903
198.428
1598.451
14965.804
87235.539
107406.586
142643.625
106556.656
102205.328
101621.016
48303.730
3593.440
828.318
60.770
284.273
3091.622
70788.883
101783.711
110892.570
147202.719
163675.906
30165.896
3628.861
438.397
68.711
12.293
1.935
-0.140
-0.593
-0.700
-0.708
-0.697
-0.675
-0.660
-0.654
-0.662
-0.664
-0.642
-0.518
0.110
3.450
23.281
164.613
1280.432
10494.609
58152.922
103108.070
128893.633
104810.180
102257.852
104600.031
112723.570
18122.326
5544.248
24.131
137.323
1192.934
12888.040
102633.297
120302.359
200585.109
138926.938
41827.238
5031.325
657.410
108.350
20.364
3.708
0.186
-0.579
-0.744
-0.760
-0.749
-0.724
-0.707
-0.701
-0.698
-0.682
-0.648
-0.517
-0.048
2.195
14.297
84.460
546.704
3031.205
11139.090
26098.744
106320.898
101852.164
103105.367
124021.805
200123.375
103806.766
38675.852
11.447
59.346
337.128
1956.435
9249.919
27511.879
59578.348
69745.359
24167.963
5322.697
1101.096
211.609
39.971
7.511
0.841
-0.498
-0.779
-0.807
-0.799
-0.774
-0.751
-0.734
-0.714
-0.684
-0.620
-0.495
-0.179
1.024
6.485
32.195
142.525
544.480
1592.804
5092.175
52759.723
100762.312
104596.320
157406.609
117958.297
101292.906
100146.312
5.321
24.874
104.548
394.910
1394.377
4565.040
13800.426
34406.504
44262.320
19722.375
3637.959
558.830
83.314
13.697
1.892
-0.348
-0.801
-0.857
-0.846
-0.824
-0.788
-0.749
-0.698
-0.635
-0.553
-0.440
-0.232
0.304
2.453
10.368
35.881
104.520
258.853
826.031
3961.721
15322.765
24829.043
44390.250
101876.469
100309.516
57374.176
2.484
11.188
42.795
159.243
639.185
3306.055
22931.074
127380.055
132310.844
81027.281
10655.661
1151.818
148.075
22.336
3.287
-0.120
-0.789
-0.895
-0.888
-0.857
-0.798
-0.715
-0.625
-0.531
-0.425
-0.330
-0.189
0.022
0.802
3.220
10.157
26.363
61.448
150.511
399.821
1002.087
2132.546
7380.442
26296.158
31665.928
10436.045
1.111
6.134
27.187
124.993
782.232
7145.568
94893.750
200416.781
200237.609
178201.094
20008.066
1853.248
216.293
32.235
5.174
0.265
-0.705
-0.903
-0.913
-0.857
-0.747
-0.576
-0.407
-0.285
-0.184
-0.111
0.027
0.323
0.842
2.066
4.881
11.503
23.457
44.685
76.806
144.070
334.536
1016.757
2198.238
2544.591
1277.276
0.459
4.017
20.814
121.540
999.521
14551.652
105945.773
126337.516
147112.656
119964.828
35354.480
2371.244
270.781
45.202
8.621
1.197
-0.416
-0.802
-0.871
-0.795
-0.583
-0.249
0.096
0.316
0.380
0.608
1.265
2.848
4.902
6.919
7.884
9.987
14.209
20.464
26.675
35.507
63.927
139.472
232.862
244.384
155.586
0.095
2.540
15.237
94.492
840.586
11687.665
101187.523
103671.234
105962.430
105759.984
30052.764
3000.847
522.358
96.310
18.599
3.676
0.510
-0.352
-0.637
-0.587
-0.208
0.463
1.135
1.590
1.894
3.179
7.458
18.216
37.008
49.483
45.076
29.666
18.095
12.943
11.743
11.317
14.260
22.096
31.284
32.101
22.767
-0.143
1.342
8.680
52.389
387.426
3881.251
42870.207
102565.094
115447.531
135805.766
59346.988
14354.930
2103.473
276.766
44.047
9.907
3.150
0.956
0.037
-0.124
0.430
1.548
2.749
3.824
5.480
12.319
38.037
123.119
315.914
505.462
413.210
202.906
70.870
22.122
8.779
4.730
3.597
3.960
4.853
4.848
3.418
-0.307
0.424
4.105
22.979
130.701
759.925
4500.955
19607.826
114204.734
106181.406
101831.031
100475.992
7471.708
660.736
89.446
24.619
10.159
4.174
1.576
0.754
1.190
2.613
4.706
7.287
13.607
42.467
190.630
968.094
3794.012
8044.015
6231.671
2027.034
424.631
78.817
17.693
4.550
1.418
0.569
0.464
0.424
0.242
-0.400
-0.065
1.629
9.711
45.599
228.333
1383.990
15309.556
105719.820
113019.398
108694.445
101987.281
11796.608
997.723
180.855
62.608
25.852
11.091
4.687
2.279
2.106
3.440
6.376
12.549
33.851
131.482
844.851
7461.371
70516.570
100194.977
100212.352
23863.369
2416.411
272.368
43.028
9.007
1.718
0.031
-0.328
-0.361
-0.347
-0.432
-0.303
0.611
4.857
25.136
137.506
990.322
10615.705
131526.562
200152.547
167922.906
96582.359
7981.490
1562.987
516.079
175.312
60.305
23.263
9.865
5.063
3.520
4.300
8.533
23.563
84.226
358.981
2547.453
42950.555
100730.375
101301.391
101633.781
101041.281
9116.228
680.151
87.740
15.853
2.923
0.147
-0.425
-0.487
-0.442
-0.431
-0.393
0.178
3.096
17.694
97.132
690.376
6702.792
72025.320
138616.281
139066.875
28228.723
8458.166
5615.558
1971.507
479.346
122.105
39.268
17.921
10.270
6.813
6.778
14.481
47.431
192.136
797.742
4663.169
88971.211
103269.344
108379.641
112544.969
106786.453
15235.845
1057.895
127.065
21.805
3.908
0.337
-0.395
-0.480
-0.432
-0.421
-0.422
-0.082
1.858
11.420
59.261
365.365
2783.284
21917.381
78486.109
47161.602
14885.169
20847.469
18445.730
5629.102
1087.527
224.746
68.627
34.100
22.419
15.433
15.011
31.696
104.837
380.599
1449.520
5467.320
40182.746
108791.852
132351.031
157490.859
126121.734
11816.821
1128.706
142.096
23.311
4.129
0.361
-0.376
-0.460
-0.409
-0.410
-0.440
-0.266
0.825
5.792
28.068
131.566
660.418
2836.069
6360.820
6068.677
10821.611
26733.373
27359.135
10337.790
2552.065
531.048
162.181
88.098
59.848
41.099
37.587
89.924
335.535
1050.531
2428.048
5292.885
12048.037
57052.988
143312.516
174733.094
48000.605
6979.307
870.081
120.775
19.317
3.280
0.206
-0.384
-0.438
-0.383
-0.393
-0.444
-0.391
0.120
2.273
10.596
40.680
140.406
419.445
961.461
2365.099
10222.984
51562.785
108188.000
89586.125
15707.523
2270.848
698.764
355.037
187.819
106.014
88.979
266.705
1280.924
5177.315
10870.834
10056.894
6725.042
8490.496
20098.625
28253.855
12880.751
2851.476
447.921
71.734
12.713
2.036
-0.021
-0.404
-0.413
-0.355
-0.376
-0.435
-0.440
-0.227
0.896
5.499
24.252
109.205
541.366
2617.906
8915.380
40476.500
105113.680
102395.609
101253.164
101939.336
10361.586
4641.214
1913.039
634.120
237.298
168.540
587.701
4061.648
23694.912
71362.023
73738.211
27442.330
8115.442
5533.173
4495.686
2376.539
715.605
158.938
33.073
6.285
0.906
-0.235
-0.421
-0.393
-0.333
-0.358
-0.413
-0.438
-0.293
0.680
5.806
37.282
265.586
2200.990
19902.244
102829.977
157517.453
138719.172
104925.461
102491.953
112564.703
51990.988
43109.023
12681.901
2089.936
427.483
233.540
903.769
8247.168
83445.484
170538.797
139006.734
110016.477
31093.713
5561.851
1823.225
592.881
187.138
51.258
12.256
2.603
0.138
-0.375
-0.426
-0.377
-0.315
-0.334
-0.394
-0.411
-0.224
0.962
7.948
57.145
510.416
6238.423
100203.930
101805.625
126192.156
200162.531
115418.398
105573.102
146969.688
105739.414
100504.805
47019.066
4603.766
582.127
240.452
953.884
11120.432
111428.367
126171.344
116714.688
104978.016
102995.922
6239.402
1112.551
278.092
72.054
19.002
4.639
0.710
-0.262
-0.448
-0.426
-0.367
-0.298
-0.303
-0.364
-0.367
-0.102
1.404
9.541
64.910
564.355
7458.633
100372.625
101125.883
105464.969
135253.781
118489.477
76036.117
59413.965
101504.891
100207.008
46925.863
4516.475
513.517
181.987
688.469
8670.314
102197.422
103824.195
102886.523
101361.562
87649.414
4438.800
583.435
127.233
32.618
7.968
1.648
-0.029
-0.432
-0.474
-0.422
-0.355
-0.284
-0.276
-0.318
-0.278
0.158
2.124
11.245
63.141
418.461
3547.743
34588.324
108875.305
110168.148
69630.648
12248.905
6088.944
13722.981
47135.219
46907.277
12474.766
1881.012
273.493
105.919
333.197
2893.106
38768.137
100495.758
100432.766
100279.555
18123.770
1629.226
229.115
51.485
13.505
3.363
0.468
-0.331
-0.498
-0.479
-0.411
-0.343
-0.266
-0.247
-0.258
-0.107
0.709
4.070
17.056
79.284
476.924
3955.428
35718.945
113660.016
116434.773
58221.887
6908.288
1441.924
2084.194
4500.031
4456.355
1861.075
446.393
105.233
54.144
128.663
630.398
3551.130
15002.352
23798.684
10490.857
2221.513
377.046
80.833
21.011
6.380
1.571
0.039
-0.424
-0.504
-0.464
-0.398
-0.332
-0.255
-0.217
-0.180
0.170
1.719
8.319
33.004
140.901
858.859
10693.799
100549.344
101005.891
101128.422
100653.820
19907.264
1435.968
380.324
460.875
442.129
242.364
92.725
35.101
32.164
59.841
149.268
428.722
984.834
1321.988
862.869
371.032
131.254
44.592
16.524
6.257
2.000
0.287
-0.317
-0.450
-0.438
-0.379
-0.313
-0.243
-0.192
-0.100
0.484
3.168
14.918
61.974
242.077
1206.039
14105.770
100390.648
100243.484
100148.852
100085.562
26115.842
1505.961
168.761
72.338
57.512
37.755
20.051
15.636
26.347
59.799
156.593
412.492
777.245
1167.243
1302.801
848.194
335.741
113.258
46.239
20.007
7.192
1.931
0.147
-0.323
-0.396
-0.358
-0.297
-0.236
-0.170
-0.037
0.708
4.273
19.746
85.555
345.908
1210.956
6646.320
87345.031
100252.391
100079.242
100026.539
10425.158
824.928
94.407
20.122
9.684
6.413
5.462
10.038
32.763
158.522
960.753
4767.754
10235.698
11636.668
13612.298
7582.926
2002.226
555.312
270.995
117.718
35.359
8.587
1.561
-0.033
-0.316
-0.325
-0.278
-0.225
-0.154
-0.020
0.720
4.214
19.246
82.044
317.076
883.155
2215.730
8630.175
31836.365
34889.227
11397.441
1855.923
256.742
39.499
7.395
2.060
1.192
2.349
10.024
63.554
625.501
8610.736
100894.211
108031.852
151822.250
112564.930
58429.625
9787.156
3347.856
2314.936
837.702
175.611
31.695
5.160
0.583
-0.199
-0.288
-0.258
-0.213
-0.146
-0.046
0.527
3.045
13.010
53.177
171.933
401.673
677.428
1095.708
1851.172
1893.369
956.759
275.265
61.753
13.378
2.432
0.228
0.017
1.508
12.662
112.058
1725.963
48578.547
101481.430
116346.922
200026.500
185215.031
103498.711
25098.416
29861.076
25616.633
5338.455
704.236
82.452
11.287
1.448
-0.039
-0.249
-0.239
-0.200
-0.140
-0.085
0.234
1.583
6.465
22.609
64.170
129.631
178.536
200.666
205.359
182.331
105.085
44.761
13.659
3.572
0.466
-0.323
-0.295
1.128
12.411
125.634
2033.678
67827.742
101097.703
111387.547
186746.719
200190.031
101514.648
35545.750
101195.602
100146.688
18692.172
1570.228
141.556
16.461
2.157
0.112
-0.208
-0.221
-0.187
-0.137
-0.119
0.031
0.620
2.482
7.666
18.489
33.335
43.126
42.078
35.490
25.894
16.141
7.873
2.805
0.642
-0.215
-0.481
-0.396
0.641
7.960
73.472
898.172
15325.757
100436.930
102963.516
113638.094
51684.848
16795.230
21977.182
100479.406
95642.023
15272.302
1332.710
133.404
16.133
2.398
0.189
-0.176
-0.202
-0.170
-0.124
-0.135
-0.089
0.106
0.716
2.149
4.651
7.789
9.813
9.305
7.340
5.176
3.123
1.423
0.389
-0.170
-0.402
-0.486
-0.429
0.136
3.814
28.387
218.180
1726.193
10406.645
23429.205
13994.016
4435.372
2406.190
5001.800
13942.283
12538.635
3398.261
521.354
70.999
11.099
1.874
0.176
-0.150
-0.182
-0.157
1.096
2.005
4.592
12.390
31.204
60.347
68.029
43.214
19.285
5.884
1.313
0.127
-0.156
-0.202
-0.196
-0.188
-0.177
-0.167
-0.160
-0.157
-0.153
-0.158
-0.162
-0.169
-0.176
-0.188
-0.202
-0.218
-0.231
-0.242
-0.248
-0.253
-0.254
-0.253
-0.250
-0.243
-0.236
-0.225
-0.212
-0.194
-0.172
7.990
11.315
21.544
63.369
210.210
524.100
605.508
356.416
107.602
24.616
4.918
0.733
-0.096
-0.237
-0.245
-0.233
-0.220
-0.206
-0.198
-0.192
-0.193
-0.192
-0.193
-0.202
-0.215
-0.228
-0.248
-0.265
-0.281
-0.296
-0.307
-0.306
-0.304
-0.300
-0.295
-0.291
-0.283
-0.271
-0.257
-0.241
-0.222
67.489
79.987
101.461
293.175
1309.741
4495.739
6432.352
2618.776
519.009
82.724
12.738
1.868
0.029
-0.265
-0.293
-0.283
-0.267
-0.253
-0.242
-0.236
-0.231
-0.234
-0.234
-0.238
-0.252
-0.273
-0.296
-0.318
-0.335
-0.341
-0.331
-0.305
-0.283
-0.268
-0.276
-0.285
-0.300
-0.303
-0.295
-0.280
-0.260
902.021
956.217
683.297
1197.961
5691.034
28833.008
43631.117
12577.010
1718.417
188.794
23.622
3.101
0.165
-0.286
-0.345
-0.335
-0.319
-0.302
-0.292
-0.283
-0.281
-0.281
-0.280
-0.286
-0.297
-0.321
-0.343
-0.360
-0.354
-0.304
-0.188
-0.022
0.129
0.211
0.145
0.011
-0.116
-0.211
-0.264
-0.291
-0.287
22974.266
23209.275
7495.032
7656.361
18498.707
55183.504
77715.688
21014.977
2251.543
239.457
27.847
3.685
0.219
-0.319
-0.390
-0.394
-0.378
-0.358
-0.342
-0.334
-0.333
-0.331
-0.336
-0.341
-0.347
-0.367
-0.384
-0.367
-0.255
0.058
0.767
1.765
2.910
3.223
2.826
1.915
1.112
0.536
0.130
-0.117
-0.240
100120.094
101024.969
105155.969
82933.938
103419.164
111695.898
35389.145
8997.221
1285.541
163.003
23.138
3.398
0.179
-0.350
-0.422
-0.434
-0.435
-0.418
-0.400
-0.388
-0.386
-0.386
-0.391
-0.398
-0.406
-0.415
-0.398
-0.263
0.279
1.839
5.840
12.698
21.170
24.377
20.002
13.222
7.904
4.480
2.241
0.904
0.175
100198.312
102167.883
131629.766
112669.531
101288.258
102173.328
49557.094
4244.891
587.296
96.041
17.156
3.042
0.262
-0.314
-0.421
-0.453
-0.477
-0.473
-0.458
-0.439
-0.435
-0.441
-0.447
-0.450
-0.460
-0.448
-0.347
0.161
2.203
9.574
32.603
88.542
176.193
204.000
149.628
81.918
46.852
26.324
13.390
5.633
2.014
100199.969
102175.453
131663.578
109613.352
101249.758
101370.570
43586.672
3535.096
447.785
87.138
19.596
4.542
0.768
-0.121
-0.355
-0.439
-0.502
-0.520
-0.514
-0.500
-0.489
-0.492
-0.495
-0.495
-0.490
-0.440
-0.151
1.246
7.733
38.744
186.040
766.247
2012.795
2566.626
1472.255
612.593
328.051
193.281
81.187
28.725
9.965
100126.211
100987.773
41190.523
74066.250
107019.891
101835.859
23190.961
4592.913
873.538
195.413
45.909
10.780
2.284
0.333
-0.197
-0.392
-0.502
-0.551
-0.564
-0.558
-0.545
-0.536
-0.530
-0.520
-0.493
-0.381
0.192
3.231
20.931
135.873
1021.697
7364.818
34874.703
52017.566
18808.465
5513.404
3652.604
1952.064
586.381
147.799
45.947
5374.510
5678.542
4048.246
13444.281
74280.070
108063.742
105257.305
22406.455
3956.274
779.149
142.625
28.289
5.534
1.119
0.029
-0.331
-0.503
-0.583
-0.611
-0.604
-0.593
-0.586
-0.576
-0.540
-0.471
-0.274
0.658
5.785
41.449
358.620
4098.376
63522.984
100187.570
101302.109
110458.516
75298.195
97785.594
31913.650
5121.608
821.805
239.909
316.180
474.644
1662.973
17139.387
102516.758
114249.844
170707.016
138685.453
29638.318
3826.539
489.593
68.851
11.673
2.214
0.286
-0.295
-0.524
-0.621
-0.659
-0.651
-0.636
-0.623
-0.600
-0.542
-0.420
-0.125
1.055
7.804
55.781
540.762
8029.807
100076.391
100484.125
106257.711
200075.812
146985.781
102749.961
101537.250
38362.258
5788.778
1895.881
45.841
158.603
1204.081
13033.504
106875.016
200149.141
200164.844
134996.531
103115.164
18285.244
1257.337
140.497
20.877
3.851
0.512
-0.310
-0.585
-0.681
-0.708
-0.689
-0.667
-0.646
-0.608
-0.504
-0.325
0.048
1.210
7.396
50.245
442.042
5718.982
100099.969
100770.445
113694.609
200102.609
129006.625
103939.680
116574.438
178156.938
100517.523
26358.889
15.784
82.989
554.325
4224.478
33040.480
163659.516
138844.578
108956.531
102313.570
35695.516
2017.267
228.400
35.179
6.492
0.875
-0.324
-0.658
-0.744
-0.750
-0.720
-0.681
-0.639
-0.557
-0.401
-0.118
0.348
1.360
5.484
29.382
215.668
1871.470
18001.066
100667.953
110481.328
151917.609
107460.891
110259.695
200152.438
178170.984
103265.539
100275.445
7.267
36.903
194.509
1156.633
9041.546
104700.109
106502.672
114804.984
121913.461
28425.160
3371.918
461.720
72.145
12.048
1.668
-0.301
-0.721
-0.798
-0.788
-0.737
-0.666
-0.572
-0.427
-0.156
0.255
0.849
1.702
3.799
14.108
69.054
368.686
1903.246
6017.007
10355.079
46292.125
102007.938
121799.906
200113.344
115026.266
101287.211
100184.789
3.234
15.530
70.695
359.890
2230.452
16428.971
99658.438
197046.844
126639.156
104080.031
16881.967
1457.287
159.883
21.530
3.026
-0.172
-0.764
-0.845
-0.815
-0.722
-0.582
-0.391
-0.114
0.279
0.915
1.636
2.473
3.253
6.233
19.488
71.745
220.176
537.853
1100.309
3633.178
13412.043
31607.189
108113.578
101854.469
100408.594
100121.094
1.332
7.113
31.249
147.799
870.491
7997.985
105142.312
108230.961
106849.891
102709.867
71023.727
3340.897
280.869
32.032
4.421
0.026
-0.758
-0.871
-0.816
-0.668
-0.402
0.003
0.487
1.022
1.720
2.462
3.049
3.334
3.479
6.098
14.797
36.239
74.670
158.881
402.782
1077.367
4394.508
39017.594
100303.656
100150.680
63557.754
0.477
3.790
18.426
97.401
682.356
8204.397
109073.305
135173.000
142626.969
113717.258
80288.203
3782.507
304.831
38.129
5.518
0.330
-0.633
-0.820
-0.756
-0.516
-0.008
0.769
1.672
2.417
2.783
3.064
3.438
3.342
3.105
3.178
4.591
8.247
15.492
30.888
66.894
180.460
672.389
2827.098
8091.152
9598.212
3803.039
0.073
2.319
13.254
75.827
568.139
5095.843
58597.926
200084.266
200101.266
142518.406
24573.115
2034.561
244.585
37.729
7.153
1.303
-0.064
-0.496
-0.508
-0.107
0.845
2.457
4.280
5.251
5.091
4.609
4.585
5.619
6.978
8.062
7.401
6.469
6.312
8.690
15.908
37.352
105.626
276.707
558.862
593.774
345.052
-0.143
1.394
9.171
54.236
352.175
2973.372
25395.176
116476.547
129068.359
47998.457
7642.176
1213.061
243.476
53.541
13.810
4.925
2.175
0.850
0.277
0.796
2.763
6.354
10.768
12.647
11.473
9.629
12.107
23.794
42.659
58.808
52.048
29.805
14.117
6.607
5.363
8.562
18.527
37.793
57.455
59.776
42.202
-0.273
0.658
5.240
29.050
174.474
1082.642
6215.132
23145.225
29563.441
14626.385
6885.658
2394.816
553.471
117.328
36.356
18.654
10.605
5.240
2.655
2.636
6.029
13.399
22.388
26.212
24.666
25.749
52.563
153.195
387.679
621.061
503.195
241.215
74.609
20.815
5.647
2.766
3.567
6.028
8.343
8.268
6.249
-0.363
0.103
2.483
13.385
65.479
301.845
1259.430
4186.138
12434.455
28460.547
26516.188
8183.876
1495.626
290.658
109.161
68.218
38.932
18.681
8.604
6.109
9.848
21.300
35.627
45.608
47.661
75.359
257.777
1230.004
5279.510
11406.497
8755.207
2536.272
505.491
85.120
15.276
2.998
0.849
0.738
0.980
0.997
0.757
-0.416
-0.221
0.910
5.862
27.022
124.422
694.190
5244.149
44170.867
147060.297
110283.273
21238.156
2976.624
816.172
403.859
239.072
124.416
54.064
22.451
12.479
13.501
24.332
40.574
56.447
95.169
261.477
1251.154
11751.728
100265.094
100140.719
100079.688
34868.566
2983.035
300.304
39.571
6.253
0.798
-0.165
-0.288
-0.255
-0.246
-0.428
-0.378
0.172
2.939
16.899
105.565
1034.889
18099.707
106819.859
121731.609
122215.938
85159.445
9693.652
5766.792
2214.299
754.850
300.829
110.430
46.673
25.437
18.566
22.803
37.881
78.161
252.204
1129.783
5321.063
73624.875
101950.297
100723.078
100359.500
100199.516
12528.231
738.080
77.183
10.723
1.456
-0.211
-0.480
-0.467
-0.415
-0.419
-0.429
-0.105
1.851
13.341
103.120
1222.953
31841.447
101786.164
104165.094
106992.969
125339.953
91257.281
70933.102
16800.191
2478.448
530.832
177.958
85.297
52.482
32.152
25.276
41.722
138.977
743.165
4776.698
24161.508
128804.266
113923.438
103242.984
101329.758
100673.461
21827.941
1014.432
98.997
13.460
1.939
-0.123
-0.473
-0.474
-0.416
-0.406
-0.443
-0.257
1.044
8.674
65.053
684.395
11462.124
100394.383
101375.352
111000.844
143838.516
102524.984
100899.211
78857.352
5801.571
772.740
235.726
146.265
109.023
66.751
45.757
78.021
309.610
1804.178
14273.215
89652.812
157643.297
152438.766
108488.414
103055.422
101566.617
10897.697
776.998
85.817
13.385
1.961
-0.088
-0.450
-0.451
-0.393
-0.392
-0.443
-0.365
0.337
4.293
28.757
212.960
1746.313
12669.638
39935.227
38184.277
105311.562
105369.266
110566.961
104573.961
8748.021
1183.143
411.876
330.043
287.979
190.912
119.830
236.120
1085.961
4740.072
19982.945
91695.250
109614.766
130876.258
108690.344
103475.039
25402.951
2889.198
361.934
58.037
10.039
1.478
-0.153
-0.438
-0.427
-0.369
-0.377
-0.435
-0.435
-0.125
1.530
9.586
48.295
227.472
882.086
2148.981
6984.809
57827.016
200220.094
200134.969
128925.461
34973.395
4350.293
1813.456
1327.494
1113.138
660.115
350.464
784.793
6416.937
43377.293
105448.352
92881.859
47719.156
20309.971
11387.013
7526.232
2678.273
683.686
151.191
30.486
6.075
0.840
-0.258
-0.428
-0.399
-0.341
-0.361
-0.420
-0.454
-0.330
0.433
3.809
17.789
71.030
263.013
995.194
5243.067
84646.188
113204.016
111803.648
104726.555
107466.156
33242.340
22894.730
8555.587
3740.256
1712.749
755.907
1977.094
26554.506
101988.250
106694.383
111577.258
71966.711
7465.472
2027.884
1027.865
518.714
194.503
55.401
13.562
2.836
0.213
-0.358
-0.423
-0.377
-0.318
-0.342
-0.401
-0.434
-0.364
0.233
3.207
18.542
98.658
548.699
2875.218
11978.873
109297.516
104789.188
102383.781
107951.164
196589.859
119865.906
101723.375
98821.984
10588.993
2690.386
1017.246
2824.202
39840.918
110601.539
157546.359
200402.750
135407.109
11110.028
1486.562
400.717
156.864
59.227
19.400
5.141
0.949
-0.181
-0.423
-0.419
-0.360
-0.296
-0.317
-0.375
-0.409
-0.320
0.356
4.172
25.051
160.880
1132.364
7592.142
31485.873
98417.602
112672.852
103375.602
124065.977
200096.656
110557.570
101167.031
101436.234
25591.232
2537.692
860.810
1957.769
19224.549
131814.359
200122.344
200120.094
135004.156
17671.992
1725.981
282.137
75.885
24.098
7.289
1.786
0.069
-0.388
-0.457
-0.411
-0.347
-0.277
-0.287
-0.344
-0.383
-0.245
0.588
4.991
28.382
178.227
1236.451
8220.583
32631.893
51372.484
100597.953
103498.727
124049.555
126137.656
102403.414
100443.117
100474.008
24309.363
1730.828
524.431
1017.158
5235.562
41182.836
134916.531
121636.570
104894.500
14419.411
1365.028
191.931
43.230
11.439
2.922
0.385
-0.316
-0.475
-0.469
-0.406
-0.334
-0.263
-0.259
-0.309
-0.333
-0.129
0.895
5.477
28.215
153.797
834.184
4269.718
13272.844
16425.166
10023.740
9997.660
13797.174
101901.906
100408.547
100122.703
100115.750
7489.514
767.622
275.724
459.399
1547.947
8674.743
40478.105
64998.027
26680.424
4618.194
596.697
98.539
21.800
5.439
1.098
-0.147
-0.466
-0.503
-0.463
-0.394
-0.319
-0.246
-0.236
-0.268
-0.244
0.093
1.534
7.425
34.184
176.620
1024.926
5214.339
16798.992
18614.090
7613.443
2140.973
1907.570
7582.442
23783.662
23738.855
7379.328
1310.273
255.573
168.493
260.229
502.679
1434.310
3732.242
5446.757
2864.692
831.432
197.637
46.498
12.218
3.307
0.622
-0.250
-0.480
-0.494
-0.444
-0.380
-0.304
-0.233
-0.213
-0.223
-0.125
0.461
2.672
11.392
49.275
272.743
2071.271
16489.986
78358.891
96710.180
23925.545
3361.232
625.353
696.282
1289.641
1277.317
625.645
205.758
102.389
155.934
254.119
325.784
381.426
581.671
771.001
641.175
366.130
150.645
52.205
18.639
6.733
2.170
0.333
-0.302
-0.434
-0.418
-0.357
-0.288
-0.222
-0.193
-0.181
-0.002
0.862
4.149
15.709
61.878
319.240
2397.472
21642.424
100060.477
100052.312
31633.100
3798.704
475.309
128.390
122.482
115.054
73.854
44.719
61.720
131.662
243.572
323.135
492.180
1084.207
2673.006
3989.578
2450.888
829.897
233.219
84.218
34.768
12.417
3.093
0.411
-0.264
-0.371
-0.337
-0.274
-0.215
-0.176
-0.150
0.089
1.123
5.128
18.616
63.903
238.908
1353.428
8803.890
31631.629
38427.590
12453.922
2005.827
279.433
51.219
20.103
15.096
12.610
15.105
35.677
90.396
212.631
634.471
2396.987
9303.908
44171.582
97064.453
42660.496
7704.827
1540.310
714.584
281.516
74.204
16.199
2.741
0.177
-0.271
-0.306
-0.257
-0.204
-0.158
-0.132
0.101
1.098
4.809
16.773
49.733
138.117
463.115
1651.366
4469.359
4833.302
2164.891
537.469
106.235
21.018
5.436
2.735
2.820
6.488
19.719
69.463
346.500
2693.753
19911.482
95314.312
123108.391
103605.977
101055.062
61435.992
17028.592
12783.474
3418.201
481.479
67.550
9.246
1.088
-0.104
-0.265
-0.240
-0.193
-0.147
-0.129
0.043
0.806
3.387
10.861
28.343
65.062
133.813
295.994
520.795
544.152
313.701
112.400
30.652
6.978
1.464
0.292
0.582
2.854
12.992
74.500
703.484
9720.492
105277.977
200069.734
200112.250
114146.422
104702.641
160579.125
106212.742
100409.695
43432.387
2610.120
199.228
21.543
2.467
0.094
-0.221
-0.224
-0.184
-0.135
-0.135
-0.029
0.381
1.742
5.285
13.093
24.389
39.615
58.434
75.296
73.360
47.123
20.979
7.272
1.899
0.121
-0.311
-0.138
1.343
9.501
70.430
737.899
11638.666
103782.875
186749.141
200073.953
117412.422
112395.867
196490.703
104450.242
100313.117
100034.742
7028.360
381.749
31.251
3.606
0.249
-0.182
-0.207
-0.170
-0.122
-0.138
-0.097
0.084
0.671
2.089
4.647
8.128
11.005
13.253
13.652
12.060
8.056
3.990
1.479
0.179
-0.333
-0.476
-0.360
0.545
5.896
43.908
374.839
3847.497
36221.672
113627.734
143440.625
105800.773
109860.617
113673.734
101375.344
100154.117
100021.297
6399.526
354.539
29.466
3.463
0.258
-0.165
-0.189
-0.158
-0.110
-0.131
-0.130
-0.074
0.116
0.564
1.305
2.194
2.828
3.053
2.769
2.185
1.360
0.582
0.016
-0.295
-0.429
-0.475
-0.415
0.044
2.716
17.505
115.231
694.212
3115.179
6794.153
8650.714
10570.858
8227.096
32904.777
100294.898
100049.484
22936.744
1703.943
161.570
18.210
2.218
0.155
-0.161
-0.173
-0.146
0.651
1.092
2.092
4.822
10.410
16.826
18.568
12.834
6.295
2.035
0.446
-0.077
-0.207
-0.223
-0.215
-0.210
-0.199
-0.187
-0.179
-0.174
-0.172
-0.163
-0.152
-0.147
-0.153
-0.173
-0.202
-0.225
-0.239
-0.250
-0.258
-0.259
-0.257
-0.251
-0.244
-0.234
-0.224
-0.212
-0.199
-0.181
-0.161
4.896
6.528
9.671
20.192
48.802
92.103
102.835
64.273
26.443
7.951
1.771
0.161
-0.208
-0.266
-0.264
-0.257
-0.247
-0.231
-0.221
-0.217
-0.203
-0.179
-0.150
-0.132
-0.138
-0.176
-0.224
-0.264
-0.288
-0.302
-0.309
-0.308
-0.302
-0.295
-0.289
-0.281
-0.274
-0.261
-0.246
-0.228
-0.208
37.841
43.485
45.321
77.633
196.217
409.113
492.962
270.895
89.457
22.166
4.438
0.606
-0.172
-0.308
-0.318
-0.310
-0.297
-0.281
-0.269
-0.259
-0.238
-0.199
-0.147
-0.101
-0.115
-0.163
-0.240
-0.298
-0.329
-0.334
-0.319
-0.295
-0.263
-0.250
-0.254
-0.273
-0.287
-0.291
-0.282
-0.268
-0.249
361.444
381.384
262.698
307.698
647.207
1303.572
1524.139
786.289
206.890
42.132
7.739
1.115
-0.122
-0.339
-0.370
-0.366
-0.353
-0.333
-0.320
-0.309
-0.279
-0.229
-0.165
-0.108
-0.101
-0.168
-0.249
-0.320
-0.331
-0.269
-0.136
0.055
0.257
0.314
0.252
0.069
-0.097
-0.209
-0.263
-0.280
-0.276
4450.000
4526.278
1940.527
1429.861
2153.755
2668.918
2423.756
1066.566
271.106
53.824
9.399
1.415
-0.085
-0.350
-0.395
-0.411
-0.410
-0.393
-0.375
-0.357
-0.336
-0.287
-0.214
-0.152
-0.154
-0.203
-0.284
-0.311
-0.192
0.204
1.086
2.447
3.686
4.218
3.384
2.150
1.103
0.423
0.038
-0.159
-0.241
67745.602
67957.695
13997.405
7098.757
10857.046
7041.927
2766.571
873.940
219.810
45.254
8.926
1.527
0.024
-0.289
-0.355
-0.405
-0.438
-0.439
-0.425
-0.415
-0.398
-0.356
-0.302
-0.252
-0.248
-0.277
-0.301
-0.155
0.520
2.483
7.499
16.967
28.087
31.937
25.115
14.653
7.533
3.656
1.679
0.572
0.064
100069.594
100470.023
51640.320
19222.859
35185.242
19953.633
4407.285
775.737
169.573
39.267
9.947
2.374
0.496
0.024
-0.167
-0.301
-0.414
-0.461
-0.470
-0.470
-0.455
-0.430
-0.393
-0.340
-0.315
-0.305
-0.185
0.465
3.062
13.092
46.756
128.841
259.431
318.166
208.621
98.496
43.099
20.647
9.690
4.054
1.502
100070.477
100473.930
34641.840
18812.793
35238.141
18284.588
4461.625
830.848
216.974
65.089
19.839
5.736
1.898
0.848
0.349
-0.037
-0.324
-0.457
-0.500
-0.511
-0.500
-0.475
-0.435
-0.366
-0.311
-0.204
0.190
2.049
10.892
56.293
277.020
1278.857
3786.629
4855.764
2594.813
773.524
266.921
119.076
51.556
20.245
8.096
22974.039
23200.508
7280.092
6333.994
10681.725
8237.797
3758.376
1605.550
678.880
222.511
58.370
15.227
4.964
2.359
1.242
0.450
-0.132
-0.414
-0.527
-0.545
-0.520
-0.483
-0.416
-0.317
-0.176
0.091
0.986
5.255
29.410
202.474
1729.824
16370.374
100076.539
100174.500
52242.105
7241.581
1951.324
871.825
303.583
103.458
39.612
1591.869
1688.945
1205.759
2279.242
6113.563
12405.752
14608.741
11586.796
4691.385
1115.639
205.951
40.762
10.807
4.614
2.458
1.011
0.088
-0.368
-0.541
-0.563
-0.534
-0.480
-0.370
-0.190
0.104
0.643
2.205
9.474
62.050
586.921
8777.095
100109.461
100262.227
100774.117
103340.625
59364.625
20331.334
8387.350
2058.717
615.366
244.778
146.225
207.953
479.953
2356.577
12236.666
54973.035
115958.977
105140.094
79431.539
7676.248
780.654
96.644
19.432
6.726
3.156
1.273
0.164
-0.364
-0.554
-0.572
-0.528
-0.449
-0.296
0.006
0.523
1.487
3.683
13.306
84.696
900.363
19726.727
100240.734
100661.984
102505.281
121909.445
200206.094
104898.266
80128.305
13619.998
6086.925
2451.534
25.004
71.548
360.382
2336.318
21751.439
115176.359
111093.664
103841.211
101156.203
47175.516
2262.345
204.131
31.023
8.316
3.204
1.130
0.054
-0.424
-0.569
-0.563
-0.481
-0.357
-0.131
0.327
1.176
2.595
5.109
14.188
77.859
735.314
13711.532
100333.711
100974.891
104808.531
163970.469
187187.312
106297.086
126404.438
121723.672
101592.562
47051.582
9.022
41.004
233.890
1814.812
30913.342
104309.695
103903.805
102702.211
102266.922
101210.500
3617.080
327.136
48.845
10.186
2.852
0.713
-0.192
-0.517
-0.576
-0.498
-0.352
-0.143
0.223
0.947
2.310
4.563
7.210
13.372
48.570
334.236
3555.217
47104.031
100781.977
103758.898
147274.016
115956.547
116230.570
200395.672
116795.203
101710.180
100351.758
4.354
22.389
129.332
1066.373
15466.454
101507.969
106335.047
129018.656
146980.688
66547.703
5948.811
680.877
91.847
15.196
2.877
0.278
-0.441
-0.609
-0.555
-0.364
-0.057
0.340
0.997
2.263
4.565
7.876
11.556
14.881
27.353
109.614
618.941
3603.427
12798.232
19333.850
17172.861
54876.395
113396.633
129363.016
105371.359
101717.836
100644.203
2.018
11.387
60.927
411.113
3630.942
39050.332
170545.734
200171.469
178229.406
107436.492
35568.270
2256.173
212.379
26.156
3.791
0.126
-0.603
-0.668
-0.487
-0.114
0.486
1.343
2.623
4.715
8.045
13.704
18.776
20.482
20.128
34.254
113.031
357.062
826.460
1174.606
1928.890
5140.268
26721.643
103428.273
102568.617
101860.727
100789.781
0.790
5.402
27.818
160.344
1156.724
14017.760
107646.203
109290.883
104352.164
101217.391
100274.227
5757.494
368.871
39.013
4.851
0.164
-0.636
-0.656
-0.362
0.264
1.378
3.191
5.751
8.748
12.776
18.907
24.308
24.729
19.130
15.448
23.947
51.398
97.457
156.346
293.309
854.084
5431.133
64381.770
101286.906
101128.055
100544.273
0.181
2.763
15.459
90.171
787.977
12899.703
101324.305
102669.117
102634.766
101297.602
100369.492
5781.370
374.402
40.566
5.621
0.480
-0.428
-0.496
-0.134
0.861
2.997
6.617
11.310
15.782
17.857
21.009
24.640
22.637
16.410
10.288
8.006
10.829
17.553
30.014
63.295
193.415
848.512
4364.297
12869.915
15322.610
5908.377
-0.115
1.479
9.653
57.369
443.349
4849.982
88485.789
104499.336
105294.438
102381.320
43007.492
2658.921
240.725
33.156
6.704
2.050
0.847
0.343
0.585
2.213
6.661
14.485
24.505
31.458
29.089
23.891
20.932
18.736
15.009
11.302
8.003
5.945
5.504
7.571
16.045
44.228
142.529
403.536
769.477
809.726
468.553
-0.264
0.719
5.668
31.822
191.725
1244.270
8357.559
38954.855
68398.672
28373.398
5112.521
765.272
136.488
34.289
15.222
10.556
7.135
3.882
2.848
5.404
15.760
37.821
67.690
78.702
62.654
39.067
26.992
28.271
38.171
44.565
39.963
23.788
10.378
4.914
4.819
10.578
25.948
55.227
83.602
86.948
59.792
-0.346
0.188
2.913
15.775
74.127
338.508
1317.340
3454.398
4457.342
2944.761
1379.071
521.298
172.865
77.546
64.206
56.883
36.555
18.538
9.989
12.555
32.722
90.222
177.807
217.499
155.504
87.147
69.688
122.823
270.273
415.176
335.995
163.766
54.763
15.155
4.286
2.802
4.880
8.836
12.431
12.588
9.158
-0.400
-0.141
1.188
6.683
29.350
112.183
376.250
1165.192
3355.117
6487.699
4828.771
1696.839
510.306
294.119
320.989
298.675
184.455
77.627
31.484
24.981
56.969
156.233
337.254
418.024
302.812
195.529
272.520
881.250
3042.380
5736.066
4453.708
1479.784
313.100
61.767
10.921
2.172
0.904
1.228
1.730
1.769
1.343
-0.423
-0.337
0.287
3.016
14.707
71.493
459.588
4756.247
55070.562
101962.305
101939.156
13949.128
2540.325
1666.632
1760.460
1619.021
810.833
273.034
93.907
52.771
72.111
171.678
365.717
467.505
416.045
575.581
1506.450
6374.519
43082.691
100254.109
86796.945
14931.439
1722.986
199.521
28.011
4.337
0.407
-0.152
-0.146
-0.088
-0.115
-0.419
-0.416
-0.091
1.717
11.862
91.381
1182.796
28460.945
100626.273
101403.570
102673.023
108660.812
26159.443
19776.502
9366.880
5793.447
2524.904
698.751
248.451
129.382
91.150
128.631
235.095
353.562
757.128
3491.682
14256.590
48410.777
108785.891
101891.859
100329.883
100077.789
6221.882
474.232
50.433
6.961
0.725
-0.334
-0.461
-0.423
-0.379
-0.404
-0.432
-0.241
1.170
11.086
100.461
1593.494
54187.180
100316.891
101233.555
110844.852
200324.156
106973.570
102512.727
84366.055
13122.555
3824.738
1144.110
545.696
328.205
162.570
100.397
141.231
374.752
2696.527
29047.529
102486.297
151903.547
200084.281
113708.125
101275.195
100200.500
9589.692
631.851
65.404
8.681
0.963
-0.304
-0.486
-0.454
-0.395
-0.389
-0.434
-0.321
0.714
7.658
70.409
899.297
18718.961
100228.406
102111.320
146987.578
185333.875
103472.117
102003.875
103900.555
24001.178
3352.052
1260.051
1013.089
720.626
328.064
151.331
165.506
681.987
6795.731
101015.195
102196.188
124048.188
200174.109
151966.094
102914.430
96734.445
5324.544
431.372
51.846
7.612
0.907
-0.295
-0.463
-0.432
-0.373
-0.374
-0.428
-0.397
0.164
3.830
29.101
252.596
2419.433
20878.449
78253.375
100907.773
107331.852
104226.844
107303.438
106323.273
26697.086
2638.109
1466.660
1853.449
1768.376
1060.508
424.125
457.382
2241.157
14817.294
116452.680
111942.086
107117.359
129292.156
144280.672
60254.699
10772.326
1457.760
198.926
30.975
5.299
0.586
-0.321
-0.446
-0.409
-0.351
-0.358
-0.414
-0.435
-0.214
1.263
9.166
53.141
267.958
1099.310
3146.592
20107.424
107283.492
163667.844
200197.547
200467.031
29522.953
5086.307
4378.479
8059.633
10966.889
5927.138
1628.215
1788.456
16784.170
102896.664
135029.266
200312.844
135520.453
104857.562
19062.760
4309.921
1323.893
304.712
67.365
14.248
2.832
0.183
-0.371
-0.427
-0.382
-0.326
-0.341
-0.399
-0.443
-0.374
0.201
2.880
13.541
51.420
180.318
726.020
5163.756
60549.875
163664.984
152114.938
114371.344
114208.695
50863.195
49289.219
44243.980
59313.461
26490.545
5061.379
5285.231
100883.562
101255.812
104719.078
115992.992
124482.156
20422.990
3136.201
705.527
227.157
76.128
22.716
5.782
1.080
-0.156
-0.411
-0.414
-0.359
-0.302
-0.321
-0.381
-0.423
-0.405
-0.091
1.494
8.096
34.414
142.900
615.839
4168.057
88579.617
102996.281
103184.969
113455.359
200397.062
113614.547
109494.008
151909.750
112539.930
43586.734
7653.236
8353.312
102903.984
102479.945
104516.867
106270.383
104278.531
15256.789
1214.190
224.344
66.707
23.539
7.900
1.994
0.136
-0.356
-0.441
-0.402
-0.340
-0.277
-0.296
-0.357
-0.403
-0.382
-0.065
1.552
9.100
42.291
192.310
771.410
3429.003
40029.012
101155.875
102287.820
147020.766
200146.172
107428.508
104951.500
121653.602
85352.422
20235.180
5596.697
8543.567
63541.934
104903.922
110174.078
113827.078
106899.578
7900.742
775.481
123.748
30.984
9.278
2.724
0.438
-0.288
-0.456
-0.453
-0.391
-0.323
-0.260
-0.269
-0.323
-0.375
-0.341
0.038
1.855
10.118
45.986
200.856
774.714
2199.212
7496.757
47924.328
102162.812
143330.625
116403.031
101961.234
101381.102
103813.516
52173.016
5501.670
2888.876
5478.679
12084.739
56350.711
108547.914
90659.047
18689.721
2872.301
438.736
79.124
17.315
4.416
0.840
-0.184
-0.454
-0.492
-0.453
-0.382
-0.311
-0.243
-0.242
-0.290
-0.339
-0.286
0.163
2.104
10.213
43.708
171.755
525.949
1180.744
1893.653
3497.019
6352.722
16601.066
101399.078
100376.656
100271.547
100525.789
13128.533
1601.293
1255.254
2192.454
3007.665
4574.359
7519.615
7400.053
3475.508
925.570
203.728
43.769
10.138
2.315
0.180
-0.404
-0.503
-0.488
-0.441
-0.370
-0.294
-0.223
-0.222
-0.261
-0.288
-0.192
0.377
2.762
12.170
51.358
201.480
671.059
1447.975
1623.379
1099.190
869.816
2232.710
13789.067
46911.281
46895.113
13702.661
1997.473
556.403
937.024
1815.573
1926.952
1377.815
1231.140
1202.111
747.237
303.995
99.914
29.900
8.767
2.358
0.296
-0.326
-0.472
-0.464
-0.419
-0.350
-0.278
-0.213
-0.201
-0.231
-0.231
-0.067
0.680
3.552
15.583
69.637
330.120
1308.049
3025.099
3552.901
1669.204
517.375
382.380
918.993
1867.301
1864.720
906.376
342.673
416.513
1335.409
3056.534
3111.846
1647.887
899.254
923.751
835.999
486.065
200.179
65.914
21.686
7.597
2.437
0.393
-0.266
-0.404
-0.393
-0.329
-0.263
-0.202
-0.186
-0.205
-0.176
0.059
1.046
4.397
17.160
76.451
366.600
1488.103
3784.424
4105.217
1868.582
488.175
141.957
110.076
149.617
148.279
103.363
105.196
351.582
1289.503
3005.246
3105.559
1913.569
2269.669
5090.658
6933.795
4269.984
1265.608
317.789
106.485
44.166
14.834
3.706
0.571
-0.219
-0.340
-0.308
-0.248
-0.194
-0.169
-0.183
-0.133
0.144
1.180
4.419
15.270
57.484
234.491
828.317
1858.733
2004.668
1021.054
295.324
71.772
25.372
19.965
19.206
20.941
49.747
190.255
631.167
1334.900
1599.474
2414.830
13437.506
89584.562
102149.727
97305.516
13046.916
2104.777
1037.957
374.944
96.463
19.421
3.319
0.298
-0.235
-0.281
-0.230
-0.180
-0.152
-0.165
-0.122
0.142
1.047
3.611
10.894
31.931
97.366
263.624
505.099
538.230
312.214
112.478
31.599
9.057
3.854
3.335
6.259
19.966
68.972
206.192
434.988
1128.896
6419.671
103854.383
103735.562
102178.617
101597.266
107202.102
30715.672
23290.154
5355.246
705.488
82.251
11.075
1.365
-0.057
-0.240
-0.218
-0.171
-0.139
-0.153
-0.124
0.063
0.709
2.304
6.025
14.332
32.940
70.605
108.628
113.307
73.526
32.403
10.687
2.982
0.772
0.503
1.785
6.890
23.045
72.046
262.083
1577.183
13805.834
110777.578
106630.383
102326.219
106885.836
200115.109
110439.141
100540.805
100052.203
4436.210
264.985
25.888
2.974
0.156
-0.198
-0.205
-0.163
-0.123
-0.143
-0.135
-0.025
0.306
1.140
2.864
5.731
10.298
16.450
22.598
22.715
15.907
7.700
2.773
0.604
-0.135
-0.237
0.240
2.165
8.906
37.570
219.471
1566.605
12093.977
112652.938
107261.484
102361.289
120981.406
200059.891
106761.070
100438.586
100043.594
12513.643
515.363
40.078
4.291
0.317
-0.158
-0.188
-0.153
-0.111
-0.133
-0.140
-0.102
0.038
0.378
1.010
1.943
2.952
4.163
4.717
4.478
3.032
1.513
0.456
-0.152
-0.399
-0.443
-0.262
0.550
3.888
20.807
120.903
748.629
4061.697
28173.758
102694.328
101382.469
117013.141
126098.609
102005.641
100198.141
100024.695
11342.783
477.559
37.632
4.070
0.313
-0.142
-0.173
-0.144
-0.099
-0.119
-0.135
-0.136
-0.094
0.018
0.196
0.435
0.696
0.869
0.904
0.714
0.398
0.075
-0.195
-0.363
-0.439
-0.457
-0.389
-0.040
1.577
8.817
44.015
199.961
802.330
2870.446
9250.921
16798.430
13285.532
70045.977
100382.812
100061.711
48431.355
2843.039
213.375
21.564
2.554
0.181
-0.144
-0.160
-0.134
0.235
0.401
0.720
1.442
2.650
3.858
4.143
3.013
1.518
0.443
-0.026
-0.199
-0.238
-0.238
-0.232
-0.228
-0.217
-0.206
-0.198
-0.183
-0.149
-0.087
0.007
0.084
0.092
0.009
-0.100
-0.186
-0.237
-0.255
-0.262
-0.262
-0.260
-0.251
-0.239
-0.228
-0.215
-0.202
-0.187
-0.171
-0.152
2.141
2.743
3.605
5.864
10.356
15.302
16.267
11.761
5.421
1.816
0.342
-0.150
-0.272
-0.288
-0.284
-0.279
-0.266
-0.253
-0.241
-0.212
-0.135
0.020
0.256
0.443
0.475
0.291
0.026
-0.160
-0.258
-0.299
-0.308
-0.309
-0.304
-0.295
-0.286
-0.275
-0.264
-0.249
-0.233
-0.217
-0.196
13.595
15.509
16.067
20.552
33.253
49.265
54.061
33.724
15.059
4.586
1.060
-0.034
-0.286
-0.337
-0.343
-0.337
-0.321
-0.305
-0.287
-0.236
-0.102
0.164
0.622
0.963
1.031
0.715
0.249
-0.093
-0.263
-0.322
-0.319
-0.292
-0.269
-0.250
-0.258
-0.273
-0.284
-0.286
-0.275
-0.257
-0.237
84.484
90.905
73.155
70.813
96.317
129.362
122.046
72.215
29.106
8.693
1.912
0.138
-0.276
-0.354
-0.376
-0.385
-0.377
-0.359
-0.336
-0.273
-0.103
0.263
0.868
1.428
1.431
1.024
0.414
-0.033
-0.241
-0.247
-0.121
0.066
0.254
0.304
0.213
0.055
-0.120
-0.220
-0.266
-0.274
-0.266
562.341
580.959
337.460
246.412
275.191
266.572
201.730
105.223
38.210
11.333
2.672
0.351
-0.171
-0.290
-0.331
-0.383
-0.405
-0.405
-0.385
-0.324
-0.147
0.232
0.801
1.354
1.469
0.989
0.402
0.007
-0.047
0.292
1.091
2.356
3.667
3.926
3.258
1.989
0.921
0.282
-0.052
-0.196
-0.249
2854.761
2896.545
1328.595
742.482
786.390
615.303
309.665
125.402
43.653
13.697
3.886
1.050
0.340
0.115
-0.049
-0.217
-0.349
-0.410
-0.426
-0.388
-0.247
0.037
0.472
0.910
1.023
0.701
0.359
0.243
0.790
2.809
7.762
16.950
26.089
29.330
22.713
13.321
6.092
2.670
1.042
0.284
-0.039
7737.755
7806.753
2726.560
1370.001
1567.034
1088.042
464.210
182.477
72.754
27.221
9.388
3.654
2.117
1.528
0.970
0.326
-0.115
-0.352
-0.441
-0.437
-0.335
-0.127
0.186
0.515
0.642
0.559
0.552
1.125
3.776
13.474
44.483
118.329
233.123
266.328
184.494
83.892
32.768
13.349
5.801
2.538
0.974
5847.904
5919.195
2357.390
1331.284
1611.369
1222.892
760.016
528.022
298.345
109.836
32.135
11.498
6.954
5.327
3.697
1.724
0.475
-0.156
-0.403
-0.443
-0.358
-0.172
0.124
0.470
0.729
0.934
1.520
3.589
12.790
55.757
254.881
1048.359
3010.171
3830.054
2059.547
633.888
173.554
63.147
27.117
12.175
5.471
1580.516
1626.985
860.077
713.207
1013.779
1537.052
2926.069
3952.158
2012.302
525.091
112.220
31.880
17.795
13.647
9.110
4.521
1.580
0.166
-0.304
-0.392
-0.289
-0.041
0.346
0.833
1.467
2.300
3.814
9.102
33.790
194.938
1531.708
12588.260
70665.359
100356.539
35147.508
5163.113
901.009
296.669
122.901
56.944
27.721
255.366
300.684
257.807
443.749
1299.799
4982.187
18296.338
27675.705
11539.544
2075.862
333.004
72.282
34.385
26.806
16.851
7.960
2.795
0.568
-0.155
-0.272
-0.125
0.197
0.762
1.579
2.919
5.039
8.424
17.783
70.976
518.212
6927.138
100635.102
101515.328
102019.445
101642.469
36744.074
4129.667
1490.581
645.476
345.690
172.231
44.125
64.999
140.848
580.800
3593.762
28747.545
126237.820
143758.141
67189.859
7776.232
847.514
132.824
51.341
34.842
22.501
10.555
3.543
0.844
-0.020
-0.082
0.152
0.546
1.265
2.627
5.215
9.442
15.848
28.923
100.647
854.560
14043.330
102025.844
106280.727
107798.234
105837.805
105373.438
15335.248
6672.170
4128.021
3264.351
1566.193
10.815
30.033
132.628
944.271
12181.928
103041.961
111010.242
117274.711
107254.156
32960.789
1948.012
222.887
57.836
33.760
19.579
9.022
3.165
0.763
0.096
0.191
0.567
1.074
1.995
3.880
8.208
15.810
25.692
38.968
101.928
729.914
10129.533
103234.289
111497.219
115642.352
111091.297
78531.680
33392.543
25522.744
60358.688
64443.293
20015.852
4.507
20.634
122.840
1142.177
20024.045
100981.023
102382.422
103495.148
102673.180
71571.305
3116.940
306.530
62.146
24.728
12.828
5.908
1.950
0.507
0.290
0.666
1.309
2.082
3.391
6.253
13.111
25.664
39.442
50.675
82.186
371.894
3184.680
33780.035
106854.805
109394.633
108000.609
27040.736
30645.074
111733.242
106717.195
104740.906
101763.578
2.429
13.822
86.115
767.302
11569.621
100777.844
104083.258
116665.695
126284.180
44130.926
4279.572
551.822
86.924
20.876
7.304
2.840
0.809
0.247
0.609
1.547
2.806
4.467
6.963
12.326
24.402
48.223
74.178
82.149
77.078
151.181
698.818
3513.415
11457.314
15119.015
8434.180
6928.015
21946.900
110876.922
124511.078
121732.391
106228.328
1.191
7.762
46.124
316.416
2809.924
28853.297
138476.344
200074.359
151855.125
105735.141
22172.170
1672.924
168.316
24.586
5.032
1.099
0.094
0.193
1.163
2.906
5.679
9.550
15.319
25.771
46.497
91.170
146.625
154.975
108.925
78.637
156.804
440.638
941.323
1219.164
1150.362
2002.931
13397.059
114227.094
147055.000
142459.094
110428.883
0.426
3.903
21.713
131.196
885.891
9377.550
105750.367
106830.992
103045.391
100819.047
96559.031
3803.272
281.044
32.889
4.718
0.487
-0.165
0.264
1.710
4.537
9.667
18.872
33.037
51.567
79.384
135.902
209.694
217.408
141.014
66.167
46.094
75.382
130.812
178.635
248.919
686.447
4282.132
33543.988
121633.109
119670.445
48601.914
-0.012
1.949
11.630
69.967
578.351
8249.427
100488.359
100623.555
100455.281
100228.516
100082.930
4113.372
298.171
32.637
4.804
0.760
0.130
0.566
2.258
6.278
15.447
34.697
64.454
93.937
112.353
142.559
192.870
192.398
122.539
52.085
21.829
17.859
24.446
36.695
71.224
223.424
973.178
4214.193
10299.955
11123.593
4796.863
-0.224
0.912
6.631
40.418
299.556
3042.588
47044.922
100358.117
100369.484
100219.992
23800.078
1746.027
173.006
25.713
6.914
3.797
2.565
2.171
3.614
9.877
27.379
69.298
134.379
178.662
162.551
134.902
124.651
111.158
70.938
33.685
14.116
7.434
6.579
9.658
20.763
59.415
198.280
541.347
1013.528
1036.972
563.839
-0.334
0.298
3.549
20.357
116.168
720.534
4600.713
21886.285
35162.445
16558.229
3069.151
483.387
89.301
30.835
25.975
24.126
17.135
10.175
8.661
19.975
67.526
208.226
428.173
536.505
384.867
189.688
95.124
64.800
48.811
37.214
25.184
13.921
6.935
4.129
6.051
15.108
38.475
81.557
131.510
126.222
82.698
-0.390
-0.083
1.486
8.255
37.375
156.159
571.586
1386.034
1882.876
1332.762
582.735
215.860
103.558
114.133
174.183
178.680
115.673
53.836
26.952
44.421
172.000
676.367
1742.232
2375.754
1414.974
461.287
166.215
112.029
138.529
167.977
140.430
74.766
27.692
8.506
3.128
3.499
7.533
13.734
19.058
18.681
13.566
-0.412
-0.298
0.389
3.231
13.436
47.962
153.696
479.955
1392.023
2456.181
1914.891
710.136
414.375
739.484
1429.514
1618.641
838.136
279.057
96.543
89.779
330.289
1488.122
4837.550
6778.794
3542.300
1027.957
450.884
505.081
902.426
1426.794
1114.036
472.226
127.704
29.005
6.276
1.540
1.234
2.084
2.828
2.915
2.063
-0.415
-0.401
-0.088
1.383
7.515
37.814
243.589
2081.926
17000.836
54302.320
35325.148
6183.412
2532.159
5258.322
14133.861
16511.381
6840.559
1391.456
369.096
202.144
398.905
1619.332
5263.132
7411.673
4010.474
1750.965
2118.649
3419.102
6905.545
12832.062
9632.973
2754.820
504.635
83.290
14.059
2.337
0.194
-0.038
0.065
0.122
0.042
-0.405
-0.431
-0.264
0.834
7.611
56.614
614.205
10326.944
100108.484
100354.484
101732.461
48782.020
30112.941
43516.637
106237.531
101100.203
35250.383
4778.942
1367.998
734.034
448.342
900.636
2387.687
3376.098
2923.524
7367.934
30202.994
51957.156
51484.809
99928.930
63967.750
11451.662
1380.423
175.976
24.861
3.718
0.201
-0.378
-0.416
-0.370
-0.334
-0.387
-0.430
-0.332
0.612
7.402
65.096
827.356
16900.240
100133.922
101005.312
112540.727
176214.516
106082.047
135044.703
200085.125
106992.508
65055.438
9489.786
5493.805
3108.856
958.918
472.290
681.728
1146.447
5157.062
87646.000
101812.602
107553.812
157585.875
131665.328
102024.320
19836.561
2027.298
229.335
29.994
4.579
0.297
-0.402
-0.474
-0.431
-0.370
-0.372
-0.417
-0.366
0.363
5.558
46.625
482.520
7050.024
100188.469
102363.656
157384.703
123221.875
103436.062
116670.312
178340.141
122984.570
32296.893
13579.821
15705.883
8527.977
2193.053
537.028
338.634
1101.305
14338.156
101258.211
101618.328
104432.164
123939.047
170449.328
51694.031
9865.651
1310.171
170.516
24.809
3.872
0.246
-0.387
-0.457
-0.408
-0.351
-0.353
-0.407
-0.399
-0.011
2.763
20.861
154.079
1247.102
7911.170
23233.297
84291.812
103302.703
102031.445
105028.359
111239.805
44137.781
9235.819
12067.815
20684.609
14283.674
5376.547
1370.334
662.335
2571.441
21084.807
115073.922
110761.070
103872.703
104969.359
109649.648
12024.292
2491.343
477.811
81.404
14.481
2.483
0.047
-0.405
-0.438
-0.388
-0.332
-0.334
-0.394
-0.422
-0.268
0.826
6.908
36.240
178.978
686.404
2283.241
22642.340
102326.531
110634.680
124216.453
117535.203
16945.123
5569.120
15736.291
76769.914
103433.281
52828.574
7945.378
2675.413
15947.394
105161.539
196569.984
200147.969
131853.906
103138.516
36048.363
2972.222
558.269
128.936
30.866
6.791
1.101
-0.172
-0.418
-0.416
-0.362
-0.304
-0.313
-0.375
-0.422
-0.396
-0.015
1.861
9.061
34.631
124.061
562.927
3814.906
31135.111
148552.328
170649.031
116348.852
31284.580
29961.125
88250.266
108508.273
102069.547
100879.383
37049.957
10415.072
101568.812
103193.906
108011.172
135076.078
157480.234
32584.070
4443.501
668.124
139.454
38.466
10.588
2.522
0.244
-0.340
-0.432
-0.395
-0.336
-0.279
-0.294
-0.355
-0.406
-0.423
-0.279
0.528
3.606
14.530
54.073
244.180
1472.527
13900.786
102859.664
103184.156
108439.445
135476.672
108162.945
200448.234
196629.766
107686.008
102184.523
68140.703
46229.059
147171.766
113945.812
102935.969
102276.594
102485.445
13849.133
1125.658
183.895
42.797
12.131
3.419
0.627
-0.235
-0.433
-0.435
-0.377
-0.315
-0.254
-0.273
-0.332
-0.384
-0.403
-0.298
0.346
2.947
12.209
44.486
172.751
878.596
7010.704
57712.734
101498.164
123861.766
119959.383
104762.188
138652.500
200102.656
124076.133
104526.102
52757.695
104318.734
152093.344
142715.906
105061.969
101320.016
100694.117
5997.325
546.771
81.347
17.446
4.503
0.960
-0.139
-0.439
-0.475
-0.433
-0.365
-0.300
-0.236
-0.248
-0.303
-0.356
-0.373
-0.265
0.371
2.878
11.976
40.244
123.977
413.732
1883.485
8969.364
20987.174
37370.195
103885.641
101385.352
105807.586
128755.172
70889.023
25660.227
27854.057
101587.625
106678.047
82092.781
104392.523
71520.930
11904.606
1573.086
226.303
40.233
9.081
1.933
0.069
-0.417
-0.501
-0.479
-0.425
-0.356
-0.284
-0.220
-0.226
-0.270
-0.324
-0.337
-0.201
0.485
3.014
11.481
35.215
89.695
196.716
431.136
1105.975
2250.361
8642.394
100574.125
100299.070
100654.367
101897.422
10106.561
3617.086
8525.284
26728.131
29543.127
12499.115
6219.680
3641.665
1353.813
370.322
94.133
23.697
5.854
1.117
-0.160
-0.483
-0.501
-0.463
-0.412
-0.342
-0.268
-0.202
-0.205
-0.243
-0.289
-0.291
-0.119
0.653
3.485
12.755
38.521
95.852
170.972
219.370
249.453
394.910
1430.752
7436.850
23769.002
23806.564
7552.332
1699.734
1706.328
7323.424
22246.170
24249.455
8388.027
2195.252
1110.594
668.695
305.950
101.510
29.541
8.187
1.978
0.182
-0.346
-0.453
-0.439
-0.390
-0.319
-0.253
-0.190
-0.187
-0.220
-0.253
-0.234
-0.014
0.929
4.144
15.456
50.347
136.072
239.613
261.861
178.095
126.565
224.358
635.414
1282.192
1290.037
679.656
516.072
2453.976
19831.861
87031.680
87158.891
22391.838
5100.736
4670.817
3300.334
1319.909
344.381
86.998
23.168
7.159
2.113
0.308
-0.268
-0.385
-0.361
-0.298
-0.238
-0.181
-0.170
-0.201
-0.223
-0.182
0.079
1.050
4.506
16.312
53.606
146.610
259.697
278.294
170.502
79.355
52.234
76.772
115.912
120.664
111.573
327.575
2360.647
17948.018
78182.781
78476.055
22006.295
14649.822
28566.924
21445.646
6798.628
1504.364
314.112
95.699
35.215
12.110
2.985
0.406
-0.220
-0.311
-0.277
-0.223
-0.171
-0.155
-0.183
-0.197
-0.144
0.101
0.982
3.722
12.749
37.963
94.731
164.094
174.630
113.433
48.509
20.382
14.093
15.273
18.276
36.262
169.082
1024.082
5715.889
18002.609
20275.510
11093.054
33422.410
116720.172
133630.516
52030.195
8193.037
1526.907
642.862
265.115
70.132
14.496
2.619
0.192
-0.222
-0.250
-0.205
-0.160
-0.139
-0.163
-0.178
-0.133
0.072
0.724
2.513
7.289
18.979
41.907
69.616
73.483
48.609
22.220
8.551
3.590
2.790
4.303
13.435
58.975
276.074
1034.843
2438.911
3037.424
6928.162
65243.656
147068.469
131750.891
107324.688
56130.980
14680.107
10563.263
2875.144
447.296
59.432
8.757
1.058
-0.068
-0.217
-0.191
-0.152
-0.124
-0.150
-0.164
-0.140
0.003
0.391
1.358
3.374
7.689
14.943
21.177
22.010
15.656
8.096
3.045
0.913
0.344
0.953
4.360
17.912
60.610
179.438
369.060
950.019
6801.106
104978.984
109909.758
107731.570
105295.602
148835.062
105770.578
100393.062
34990.430
2198.715
185.746
19.086
2.349
0.114
-0.180
-0.181
-0.144
-0.111
-0.133
-0.153
-0.146
-0.084
0.106
0.517
1.272
2.565
4.409
5.945
5.715
4.241
2.223
0.691
-0.036
-0.271
-0.071
0.953
4.528
14.366
39.207
112.649
504.777
4377.759
79327.891
101603.883
101635.516
109783.195
186846.031
104116.469
100316.852
100035.367
5833.679
329.317
29.315
3.401
0.254
-0.149
-0.168
-0.136
-0.099
-0.121
-0.137
-0.148
-0.134
-0.063
0.080
0.333
0.654
1.084
1.334
1.219
0.810
0.309
-0.083
-0.336
-0.431
-0.372
-0.062
0.920
3.782
12.768
48.552
228.982
1507.276
12819.756
100389.844
100627.031
107813.953
113648.508
101376.445
100154.812
100021.133
5318.718
305.882
27.548
3.228
0.248
-0.136
-0.158
-0.128
-0.089
-0.105
-0.125
-0.141
-0.148
-0.138
-0.103
-0.045
0.025
0.091
0.102
0.062
-0.050
-0.188
-0.310
-0.394
-0.430
-0.415
-0.334
-0.032
1.011
4.717
19.036
76.563
324.413
1469.762
5346.234
8975.389
7275.118
24409.418
100275.102
100049.047
18679.455
1567.080
140.266
15.920
2.016
0.138
-0.136
-0.146
-0.118
-0.024
0.015
0.095
0.258
0.481
0.719
0.711
0.485
0.156
-0.088
-0.208
-0.248
-0.253
-0.251
-0.247
-0.242
-0.231
-0.223
-0.205
-0.145
0.020
0.373
0.901
1.411
1.498
1.016
0.449
0.037
-0.169
-0.246
-0.264
-0.264
-0.261
-0.252
-0.238
-0.224
-0.209
-0.195
-0.180
-0.163
-0.143
0.638
0.823
0.999
1.408
2.143
2.804
2.699
1.971
0.925
0.201
-0.145
-0.271
-0.302
-0.305
-0.303
-0.297
-0.283
-0.269
-0.233
-0.108
0.270
1.213
2.715
4.114
4.368
3.067
1.463
0.411
-0.077
-0.258
-0.305
-0.307
-0.303
-0.296
-0.284
-0.272
-0.257
-0.241
-0.224
-0.207
-0.188
3.811
4.398
4.412
5.085
6.601
7.787
7.487
5.179
2.430
0.745
-0.003
-0.267
-0.333
-0.347
-0.357
-0.354
-0.341
-0.322
-0.258
-0.035
0.659
2.383
5.846
8.851
9.414
6.631
3.091
0.982
0.074
-0.243
-0.315
-0.305
-0.281
-0.272
-0.270
-0.281
-0.286
-0.280
-0.267
-0.247
-0.228
16.824
18.484
16.335
15.383
16.764
17.753
15.425
10.144
4.767
1.559
0.243
-0.183
-0.290
-0.314
-0.348
-0.372
-0.378
-0.365
-0.286
0.016
0.929
3.436
8.398
13.551
14.453
9.617
4.538
1.446
0.247
-0.120
-0.111
0.019
0.140
0.185
0.098
-0.041
-0.161
-0.243
-0.274
-0.270
-0.255
69.011
73.028
54.490
42.406
41.682
38.088
28.055
16.603
7.796
2.954
0.905
0.231
0.074
-0.004
-0.105
-0.247
-0.339
-0.377
-0.324
-0.031
0.936
3.331
8.152
13.153
14.058
9.515
4.638
1.714
0.570
0.504
1.044
1.975
2.771
3.019
2.435
1.427
0.591
0.107
-0.142
-0.236
-0.258
201.979
209.644
136.763
93.216
90.302
74.382
51.540
32.467
17.953
8.243
3.604
2.034
1.733
1.472
0.986
0.402
-0.054
-0.305
-0.348
-0.135
0.599
2.388
5.561
8.957
9.745
6.932
3.877
2.006
1.847
3.342
6.950
12.737
19.313
21.073
16.318
9.487
4.308
1.719
0.532
0.050
-0.146
358.545
370.142
217.791
149.844
145.148
151.232
153.607
142.191
95.146
40.828
15.330
9.026
8.034
7.480
5.177
2.716
0.886
0.007
-0.276
-0.185
0.326
1.496
3.408
5.272
6.033
5.108
3.790
3.724
6.594
14.985
36.340
78.062
133.358
157.355
110.204
54.331
20.865
8.167
3.296
1.359
0.504
310.418
322.694
198.976
158.906
221.119
503.768
1307.964
1619.764
921.564
270.209
69.103
32.322
31.192
28.216
19.582
9.434
3.445
0.795
-0.003
-0.069
0.357
1.337
2.859
4.685
5.698
6.092
6.633
9.699
21.296
58.563
179.182
531.970
1239.404
1428.870
876.289
314.716
96.556
32.055
13.494
6.647
3.362
134.899
144.920
114.723
151.133
544.667
3890.055
20916.660
39162.410
13975.676
1948.975
278.792
97.219
98.816
90.215
58.143
25.771
8.503
2.277
0.511
0.325
0.878
2.044
3.999
6.655
9.395
12.211
16.469
26.346
60.059
189.788
791.780
4067.464
13742.477
19406.789
8267.188
1921.282
389.535
114.537
52.213
29.942
16.667
40.734
49.232
65.263
211.219
1712.339
26290.746
101797.625
102079.828
101196.047
9776.301
800.513
223.324
222.184
216.029
127.831
51.469
15.701
4.200
1.272
1.089
1.947
3.568
6.286
10.642
16.929
27.336
42.553
62.046
128.690
459.631
2817.704
25777.107
114965.469
119709.414
78517.000
9173.360
1296.666
379.796
220.258
156.254
92.298
11.367
19.760
58.531
325.394
3210.165
59886.523
121686.977
128828.016
110640.781
20806.084
1406.943
364.683
335.057
321.360
186.953
69.356
20.879
5.485
2.072
2.214
3.473
5.364
8.739
15.194
28.839
57.364
96.666
132.593
202.987
740.701
6116.176
73504.125
200079.547
200123.609
157655.844
23267.057
2917.380
1237.716
1245.774
1132.985
624.051
3.939
13.222
63.382
448.356
4489.553
55599.395
200133.141
200206.031
178436.641
16256.807
1562.005
392.079
295.691
252.200
155.556
58.375
17.900
5.355
2.853
3.786
5.728
7.698
11.219
19.548
42.526
97.929
180.029
229.280
259.924
750.589
6559.683
81753.227
200083.234
200215.625
200679.344
24384.301
4518.541
5088.943
10676.439
11062.619
4672.941
2.010
10.673
62.292
498.964
5196.949
73087.203
114051.945
123430.492
110077.953
14521.840
1491.347
330.751
169.694
132.718
80.634
33.088
11.273
4.298
3.801
6.235
9.483
12.224
15.781
27.037
61.400
147.087
262.102
311.525
278.935
513.612
3615.382
33471.938
134906.656
152082.219
89289.352
13053.532
7102.844
28643.984
109518.641
117320.617
31054.156
1.160
7.788
48.028
340.656
3334.209
35369.145
102034.766
104962.266
84086.477
10636.970
1685.880
334.636
102.475
54.295
30.142
13.993
5.548
3.623
6.030
11.075
17.315
22.685
30.378
51.713
120.214
294.882
555.225
610.529
405.720
318.205
1098.525
6289.679
22460.449
29845.543
13319.318
5524.991
14125.313
129806.570
200340.719
200084.891
138532.781
0.542
4.706
26.906
158.439
1081.905
7121.395
30545.223
67212.906
74001.812
27996.857
4760.531
645.106
103.779
26.761
10.609
4.677
2.563
3.816
9.373
19.334
32.879
49.748
77.907
128.919
268.572
729.410
1538.304
1652.529
875.394
331.023
301.042
872.228
2042.506
2686.976
2114.698
2921.162
18320.359
118520.805
196604.312
200053.625
131607.094
0.109
2.386
13.581
72.546
412.002
2772.615
25580.066
102188.906
101125.070
100358.164
13706.256
1203.645
135.564
22.034
4.929
1.657
1.520
4.150
12.245
27.146
52.457
104.647
210.008
347.239
542.878
1325.984
2798.365
2991.725
1495.233
403.530
132.997
142.459
247.725
345.686
486.156
1265.379
9207.169
104676.430
114995.266
116360.781
84291.344
-0.158
1.100
7.320
39.873
251.703
2267.715
23910.689
100223.469
100153.891
100075.203
13645.730
1188.735
138.527
19.406
3.922
1.409
1.633
4.398
12.471
31.914
75.415
193.277
470.919
815.233
907.674
1256.838
2439.599
2556.264
1189.343
339.720
84.133
36.983
43.642
69.640
136.480
407.436
2288.657
13169.353
43900.211
40132.824
11296.421
-0.304
0.399
3.934
22.128
137.023
1041.505
8056.584
42458.566
78142.227
31631.848
4839.062
624.793
87.363
17.542
7.834
6.284
5.134
6.055
12.664
35.420
111.182
336.443
864.637
1385.501
1232.701
938.159
1030.296
985.298
511.333
178.105
47.115
14.972
10.813
16.570
36.270
108.816
393.950
1292.472
2706.435
2713.330
1136.711
-0.377
-0.007
1.868
10.588
55.892
284.151
1392.106
4476.503
6791.449
3511.214
970.067
201.104
51.623
34.940
43.024
43.985
32.069
19.418
20.500
59.373
258.488
1032.440
2942.604
3933.202
2518.672
955.048
435.343
284.406
166.336
71.135
26.767
10.593
5.243
4.849
9.518
24.221
66.394
153.583
250.060
250.456
145.202
-0.408
-0.251
0.610
4.217
18.604
69.306
216.634
507.100
639.913
488.236
225.457
104.243
101.933
212.139
388.432
441.017
261.553
111.025
57.462
130.585
796.638
5317.791
23891.248
35109.641
15188.033
2958.570
564.974
206.378
116.462
76.973
49.776
26.350
11.068
4.261
2.823
5.135
11.387
21.691
31.388
29.920
20.633
-0.413
-0.379
-0.052
1.353
6.140
21.117
61.819
165.722
374.596
558.998
458.975
304.731
527.223
2077.248
5740.846
6226.239
2995.185
769.200
222.298
286.652
1774.823
17965.398
100074.133
100117.969
70603.523
8500.154
1563.998
739.943
435.130
326.199
221.703
111.274
37.479
10.836
2.795
1.204
1.819
3.203
4.427
4.233
3.122
-0.402
-0.428
-0.301
0.409
3.316
16.327
86.560
496.315
2226.763
4916.874
3579.823
1626.448
3164.240
24356.268
100330.102
100157.703
42610.043
5243.477
1083.285
700.188
2228.928
19764.881
100075.609
100159.492
87462.805
12603.297
7354.718
5193.958
2375.915
1528.936
1041.122
427.341
115.569
26.324
5.490
0.919
0.069
0.124
0.300
0.353
0.217
-0.383
-0.435
-0.379
0.187
3.383
24.393
176.824
1577.379
11378.037
31584.729
21639.340
8461.086
19523.328
108802.359
103017.156
100832.867
101373.180
28181.193
7626.165
4119.594
2180.820
7669.338
38545.246
63814.469
26138.879
18524.717
45710.375
46011.926
17869.754
6309.032
3155.010
1077.602
249.131
49.931
9.132
1.422
-0.166
-0.391
-0.361
-0.313
-0.280
-0.362
-0.416
-0.391
0.124
3.596
28.145
231.719
2206.231
18743.027
61035.086
40277.980
58512.219
115521.875
200093.141
131740.328
103917.391
108341.562
89325.906
88826.047
38779.660
6200.846
2184.581
4665.428
6774.322
8580.729
65192.184
131754.062
117633.062
105590.633
27149.646
5606.982
1633.795
331.107
60.838
11.032
1.689
-0.147
-0.447
-0.448
-0.397
-0.342
-0.346
-0.399
-0.391
-0.015
2.542
20.561
152.702
1143.473
7834.071
21872.955
31790.834
103204.000
108414.859
200136.734
200274.828
111751.000
129440.914
119979.141
101886.867
100960.023
18582.072
1985.108
834.354
1446.166
11034.444
104610.578
108950.203
105946.875
102990.734
99802.359
6326.898
1207.510
254.730
50.135
9.244
1.465
-0.155
-0.440
-0.438
-0.386
-0.328
-0.325
-0.384
-0.399
-0.191
1.271
9.495
57.551
321.331
1345.501
3985.691
23489.029
100919.148
102211.445
115319.875
178652.234
110367.828
55981.988
105955.531
110005.156
115018.438
27761.854
3510.602
874.225
1666.384
12624.425
105600.609
104678.102
102190.883
101059.367
97386.125
4553.122
610.966
129.742
27.699
5.719
0.841
-0.251
-0.436
-0.418
-0.362
-0.307
-0.305
-0.366
-0.408
-0.340
0.267
3.330
16.871
71.360
248.209
995.054
8321.771
100513.914
101527.797
103420.953
62626.949
10743.592
14728.610
87029.297
200365.438
142558.438
106446.469
19485.176
3827.696
7039.177
36254.152
144405.406
152009.891
108918.906
101269.484
24055.816
1769.486
241.023
52.064
12.622
2.738
0.226
-0.346
-0.431
-0.394
-0.335
-0.282
-0.282
-0.346
-0.400
-0.410
-0.213
0.784
4.757
17.728
65.542
290.021
1799.173
9721.598
27555.367
29839.520
12703.038
5729.946
14631.945
109845.797
109929.812
105059.977
102559.828
108412.367
35047.914
53606.766
111232.891
106992.844
123991.375
85330.266
19589.102
3294.259
475.853
86.516
19.596
4.842
0.887
-0.180
-0.420
-0.424
-0.368
-0.310
-0.256
-0.264
-0.323
-0.382
-0.419
-0.375
0.006
1.513
6.541
25.175
103.973
478.000
2150.589
7725.182
15157.454
12066.236
16051.783
58993.379
147452.250
113187.383
102863.156
106649.391
196666.328
108639.789
132057.078
200197.438
110085.820
102080.969
72213.383
5141.428
681.618
130.365
28.419
6.803
1.512
0.010
-0.393
-0.452
-0.412
-0.351
-0.292
-0.233
-0.243
-0.301
-0.355
-0.394
-0.395
-0.180
0.721
3.814
14.121
53.351
215.128
985.909
3669.624
7920.936
10256.881
49011.523
106098.320
200142.469
147018.625
105454.617
116842.727
178333.625
104684.984
112836.930
200144.781
126220.445
101664.125
26386.570
2302.890
284.231
50.139
10.897
2.434
0.208
-0.370
-0.482
-0.458
-0.403
-0.338
-0.271
-0.213
-0.226
-0.279
-0.331
-0.367
-0.365
-0.193
0.559
2.944
9.973
30.629
101.905
369.764
1101.594
2313.337
5948.244
47588.352
101529.773
113672.531
143346.344
105366.758
84595.023
109350.594
102332.289
103560.172
111973.320
50020.184
17741.365
3976.674
679.742
118.019
23.802
5.345
0.890
-0.235
-0.493
-0.490
-0.448
-0.394
-0.325
-0.256
-0.196
-0.203
-0.249
-0.299
-0.340
-0.327
-0.145
0.553
2.597
7.951
19.626
45.335
108.408
262.983
561.473
2137.189
13798.983
47129.957
48045.512
17461.111
8109.648
8499.102
53015.828
116615.508
116727.117
77167.891
9162.241
2221.737
773.360
238.670
69.568
18.296
4.514
0.717
-0.281
-0.488
-0.472
-0.432
-0.381
-0.309
-0.240
-0.183
-0.185
-0.226
-0.268
-0.305
-0.283
-0.073
0.667
2.836
7.778
17.030
29.077
44.403
72.055
148.635
518.778
1891.042
4874.530
4962.588
2203.238
1392.608
6328.620
61535.816
112516.469
113764.500
75678.523
7982.956
2853.794
1772.635
675.478
174.186
41.892
9.511
1.970
0.101
-0.358
-0.435
-0.413
-0.357
-0.290
-0.227
-0.169
-0.168
-0.202
-0.240
-0.269
-0.236
0.007
0.838
3.233
8.885
18.953
28.757
33.588
33.332
43.746
100.641
264.641
478.519
497.095
378.528
1098.216
15080.920
100411.500
100826.141
101191.258
102997.500
30162.377
35987.477
23943.814
5349.337
871.478
139.696
26.836
6.257
1.469
0.094
-0.306
-0.367
-0.327
-0.268
-0.212
-0.163
-0.154
-0.184
-0.219
-0.238
-0.197
0.051
0.863
3.191
8.643
18.276
28.556
30.924
23.213
17.928
22.406
39.256
58.202
69.072
129.773
907.562
13647.709
100066.906
100198.734
101193.188
113745.867
116637.336
101741.180
101124.773
43129.672
3513.014
390.753
75.250
21.998
6.778
1.678
0.126
-0.248
-0.285
-0.249
-0.197
-0.151
-0.140
-0.167
-0.197
-0.213
-0.172
0.039
0.705
2.431
6.510
13.574
19.821
21.050
15.572
9.336
6.306
6.967
9.966
16.595
61.072
441.205
4828.562
51823.938
100193.555
102064.273
92443.992
106841.273
106709.195
111455.422
106791.617
8014.439
950.273
275.225
103.146
31.981
7.690
1.409
0.036
-0.220
-0.226
-0.182
-0.144
-0.125
-0.149
-0.177
-0.194
-0.166
-0.023
0.393
1.437
3.663
7.106
10.201
10.704
7.771
4.228
2.147
1.391
1.893
5.102
24.104
144.444
883.613
4843.263
13779.402
15320.232
29425.312
108319.109
147017.328
200068.719
130060.852
13590.689
3027.705
1863.587
670.533
143.762
26.401
4.594
0.560
-0.115
-0.200
-0.170
-0.135
-0.112
-0.134
-0.159
-0.179
-0.169
-0.086
0.133
0.624
1.574
2.891
4.095
4.005
2.992
1.561
0.523
0.073
0.177
1.507
7.756
34.561
145.872
451.575
982.639
1661.465
7557.882
57499.102
200078.297
186830.406
114323.414
22776.711
18528.834
15444.763
3727.669
559.453
72.078
9.896
1.270
-0.004
-0.173
-0.160
-0.128
-0.101
-0.121
-0.141
-0.160
-0.169
-0.141
-0.054
0.130
0.467
0.883
1.195
1.207
0.819
0.320
-0.089
-0.308
-0.290
0.147
1.843
7.888
24.779
64.017
139.119
390.729
1996.712
13687.154
84342.156
104988.508
89881.172
26970.695
77099.883
67844.773
11360.645
1131.054
114.564
14.139
1.771
0.086
-0.150
-0.150
-0.121
-0.089
-0.109
-0.127
-0.145
-0.162
-0.163
-0.145
-0.090
-0.007
0.089
0.158
0.117
0.000
-0.162
-0.307
-0.403
-0.414
-0.280
0.177
1.535
4.801
12.769
34.658
120.706
581.932
3076.958
12949.555
24240.828
15132.055
15529.601
54570.770
48493.668
9352.810
1042.386
106.934
13.319
1.789
0.086
-0.137
-0.140
-0.111
-0.078
-0.094
-0.113
-0.130
-0.146
-0.161
-0.171
-0.171
-0.163
-0.153
-0.154
-0.177
-0.233
-0.290
-0.340
-0.384
-0.401
-0.369
-0.258
0.059
0.918
3.327
10.765
38.121
147.946
516.549
1438.872
2280.432
2016.478
3612.465
9463.409
8514.337
2394.667
382.058
55.294
8.305
1.173
0.021
-0.137
-0.128
-0.104
-0.125
-0.133
-0.132
-0.112
-0.082
-0.053
-0.070
-0.128
-0.193
-0.236
-0.258
-0.264
-0.264
-0.262
-0.256
-0.252
-0.245
-0.234
-0.179
0.026
0.674
2.292
5.219
8.333
8.842
5.877
2.908
0.940
0.081
-0.187
-0.258
-0.266
-0.262
-0.255
-0.239
-0.222
-0.203
-0.188
-0.171
-0.153
-0.135
0.038
0.068
0.099
0.162
0.259
0.308
0.271
0.120
-0.077
-0.215
-0.283
-0.308
-0.313
-0.317
-0.319
-0.308
-0.297
-0.272
-0.157
0.342
1.998
6.980
18.049
29.474
31.394
20.475
8.921
2.930
0.601
-0.097
-0.280
-0.310
-0.305
-0.300
-0.287
-0.270
-0.251
-0.234
-0.217
-0.198
-0.177
0.775
0.909
0.928
0.998
1.129
1.199
1.021
0.641
0.199
-0.121
-0.273
-0.324
-0.331
-0.340
-0.355
-0.355
-0.346
-0.304
-0.098
0.817
4.354
16.060
43.050
82.230
87.997
52.458
20.790
6.091
1.366
0.066
-0.257
-0.309
-0.299
-0.292
-0.288
-0.287
-0.286
-0.275
-0.258
-0.237
-0.218
3.118
3.494
3.323
3.022
3.081
3.024
2.517
1.619
0.781
0.190
-0.091
-0.182
-0.189
-0.202
-0.261
-0.315
-0.346
-0.321
-0.067
1.163
6.278
24.809
72.631
141.873
152.316
89.354
32.681
9.091
2.125
0.349
-0.009
-0.009
0.040
0.029
-0.033
-0.126
-0.214
-0.263
-0.276
-0.264
-0.243
9.266
10.098
8.611
7.646
7.288
6.912
6.058
4.582
2.923
1.575
0.856
0.698
0.757
0.665
0.394
0.067
-0.176
-0.283
-0.067
1.133
6.151
23.966
69.364
134.959
145.248
86.554
32.675
9.754
3.020
1.368
1.418
1.796
2.075
2.041
1.551
0.879
0.312
-0.042
-0.210
-0.262
-0.260
19.902
22.554
17.722
15.059
16.006
18.801
21.526
21.490
15.663
8.954
5.572
4.994
5.433
5.315
3.705
1.933
0.635
-0.014
-0.037
0.836
4.313
15.264
39.720
74.586
80.832
51.604
23.298
9.665
5.470
6.078
8.609
11.322
13.539
13.452
10.231
5.996
2.764
0.996
0.219
-0.096
-0.207
30.384
32.573
25.857
24.310
38.170
82.439
162.185
194.808
131.736
59.462
27.913
25.123
29.406
29.422
19.576
9.537
3.561
1.000
0.273
0.742
2.932
8.888
20.461
33.440
38.103
30.312
18.519
13.227
17.174
30.062
47.329
64.710
83.930
84.232
62.103
32.538
13.441
5.033
1.914
0.720
0.194
27.087
29.758
27.034
42.275
152.513
723.649
2630.983
3733.823
1890.994
490.954
140.226
109.969
151.879
155.112
93.666
40.885
12.777
3.532
1.226
1.319
3.186
7.628
15.852
25.861
31.058
30.291
27.414
33.717
68.559
153.891
257.724
394.214
592.738
639.045
413.970
176.635
57.258
19.681
8.086
3.961
2.065
16.114
19.240
26.734
96.734
788.371
9397.069
85188.320
100140.812
43586.754
4283.438
608.048
460.601
738.449
769.435
409.312
135.592
35.013
9.132
3.195
3.150
5.744
11.671
23.112
39.006
51.991
61.203
73.071
106.256
258.769
671.604
1291.046
2459.679
5738.009
7136.083
3645.527
1021.333
234.766
68.541
30.203
17.919
10.505
6.908
10.765
29.676
213.294
3178.331
95779.758
100440.117
100671.859
100931.648
32440.893
2139.877
1345.037
2606.035
2544.333
1274.320
334.891
74.907
16.945
6.296
7.043
11.536
20.190
37.514
66.625
100.770
154.208
243.281
352.100
696.887
2059.935
4888.610
19946.236
103537.383
108843.352
46926.996
6382.962
903.113
235.752
127.820
92.576
55.527
2.734
7.397
35.637
300.052
5092.284
100925.641
102336.977
103249.703
103451.961
71368.570
4503.536
2500.932
4605.676
4854.730
2008.022
503.842
101.829
22.123
9.853
13.553
21.653
31.679
50.248
88.606
164.755
377.074
819.704
1077.683
1255.849
2892.867
11838.737
105492.570
115389.922
119861.570
109127.852
34027.066
2805.749
918.136
819.630
680.704
354.202
1.283
6.205
34.890
272.908
3158.738
78877.172
108985.258
112505.289
108627.523
32740.418
5324.506
2396.465
3432.076
3517.748
1600.078
411.848
86.231
20.939
13.863
21.649
34.641
45.957
57.205
96.062
238.186
745.737
1949.452
2674.844
1891.234
2280.075
16887.328
103821.047
110759.875
114159.312
108135.438
76426.227
8563.230
5622.373
9244.888
8328.813
3219.272
0.741
5.208
30.244
192.342
1380.770
10898.503
65005.211
116144.352
39141.375
8796.637
3253.353
1404.927
1284.580
1131.872
583.985
189.036
49.799
17.085
19.263
35.192
53.453
63.372
70.354
107.348
294.377
1032.277
2619.264
3466.474
2153.366
1526.479
10232.645
101292.203
103008.039
105087.273
109474.039
61192.641
29312.029
65493.418
104108.484
103394.156
44017.980
0.384
3.744
21.497
118.107
700.012
3573.993
11578.648
14685.999
7695.793
3133.609
1347.119
559.229
342.102
263.970
149.886
60.934
21.997
15.909
30.829
66.334
106.667
121.926
127.946
194.701
524.684
1957.201
4886.231
5582.228
2856.200
1095.614
2637.007
24058.822
100770.641
102367.953
75413.406
46896.367
68285.578
112544.195
106861.664
106417.523
102768.422
0.102
2.186
12.555
61.836
282.845
1140.896
3184.820
5499.808
5347.431
2859.858
966.482
285.595
108.166
60.566
34.706
17.281
10.569
19.110
53.673
133.013
223.209
289.453
392.920
658.095
1540.727
7103.918
26471.438
29118.865
9850.751
1921.996
715.049
2126.093
6470.512
8650.794
9924.530
22806.801
75754.398
107218.211
104799.445
104255.055
102026.570
-0.137
1.090
6.435
29.965
130.767
552.092
2404.453
7797.487
10725.339
5853.722
1440.013
275.581
60.344
19.637
9.026
5.219
7.276
22.347
73.785
193.632
381.174
668.831
1559.579
3041.841
4375.220
17330.643
78402.477
86858.141
23789.092
3261.100
466.347
278.229
516.475
909.837
2031.209
5402.258
29748.812
102062.062
101654.320
101441.977
100724.070
-0.280
0.379
3.470
16.431
82.213
420.467
2067.818
7426.644
11440.180
5732.281
1492.756
264.625
48.208
10.753
3.893
2.926
6.024
20.365
68.547
189.263
446.039
1302.928
5051.698
11728.307
11331.621
15447.491
52396.230
63605.055
17943.307
2541.654
350.547
81.537
82.526
158.874
393.833
1034.331
5379.919
47261.152
100349.523
100315.977
35000.707
-0.360
0.001
1.709
9.325
44.885
219.051
960.047
2976.391
4103.253
2346.159
716.117
156.801
32.744
10.651
7.964
7.940
9.138
17.377
49.397
141.924
460.042
1907.863
8861.758
22664.160
19156.234
8510.852
11296.759
12590.224
4847.660
953.570
167.420
34.762
19.713
33.709
76.224
200.025
704.146
2810.376
6816.883
6256.267
2373.681
-0.403
-0.232
0.688
4.440
19.815
80.574
277.887
668.687
888.370
582.504
217.353
66.351
29.611
36.347
52.471
58.807
41.878
29.930
44.922
150.642
724.884
4025.849
16239.902
27772.047
17735.244
5309.801
2237.997
1639.476
800.034
250.749
59.608
15.426
6.247
7.569
15.672
38.290
102.388
253.666
420.364
418.392
217.471
-0.411
-0.359
0.023
1.619
7.188
23.669
65.658
127.979
158.704
126.105
71.841
53.573
101.199
279.688
579.004
621.257
365.306
148.871
95.590
318.645
2655.316
32014.404
101396.227
102771.164
102438.531
13644.997
1745.340
537.755
230.002
89.557
32.243
12.193
4.715
2.556
3.332
7.176
15.995
30.010
43.179
42.810
27.358
-0.400
-0.416
-0.291
0.304
2.288
7.710
21.219
46.494
84.716
110.771
108.940
162.260
660.984
3239.824
9561.496
11408.013
4875.055
1129.081
374.779
719.124
7579.775
100242.625
100336.234
100546.195
100883.953
59415.117
6584.579
2732.667
769.721
189.455
66.865
27.739
10.496
3.377
1.156
1.216
2.432
4.193
5.665
5.645
3.912
-0.380
-0.427
-0.408
-0.130
1.030
5.600
22.613
82.985
241.093
411.692
410.203
648.536
4349.239
52003.504
100136.562
100149.430
100399.492
9793.947
2307.858
1912.147
9044.772
100668.898
100336.219
100470.078
103525.219
98873.945
88772.688
39783.617
5808.861
782.519
202.215
75.088
26.210
7.311
1.540
0.153
0.045
0.285
0.518
0.523
0.374
-0.354
-0.413
-0.430
-0.225
0.982
7.267
38.976
189.450
665.205
1297.756
1248.889
2155.773
19704.969
101618.594
100800.367
100774.086
103822.078
69770.859
31158.287
15149.378
8477.434
53816.008
100668.875
101004.719
114135.562
121145.672
106323.281
106967.797
29108.322
2579.088
504.294
155.970
47.959
12.332
2.671
0.185
-0.345
-0.379
-0.316
-0.256
-0.231
-0.334
-0.390
-0.415
-0.233
0.997
8.297
46.530
234.763
918.304
1899.775
2424.405
7378.620
46603.695
112495.242
104030.164
103451.008
138549.453
196500.266
103562.758
101512.148
29296.629
8983.778
24592.418
39598.938
34428.480
112529.555
152245.141
186875.844
66766.430
6721.483
980.190
233.564
61.832
15.261
3.170
0.278
-0.368
-0.456
-0.421
-0.365
-0.314
-0.316
-0.372
-0.403
-0.270
0.766
6.145
34.397
157.896
565.102
1253.734
3514.472
20802.410
85366.258
157394.562
112931.273
109093.758
200289.000
142678.969
102675.266
101404.984
101648.031
5997.631
2149.505
2730.656
9061.522
92574.898
200212.172
195703.922
109518.109
15911.834
1461.472
240.363
56.256
13.398
2.841
0.210
-0.375
-0.450
-0.415
-0.359
-0.302
-0.295
-0.355
-0.398
-0.330
0.261
3.202
16.139
66.922
213.842
634.895
3465.911
24136.164
89760.086
102091.625
115481.414
109970.656
157972.734
108429.898
108708.156
112695.984
106526.219
6808.305
1096.584
1044.710
4370.930
39853.141
109242.359
105650.195
101381.172
15220.049
1394.216
183.069
37.992
8.945
1.824
0.014
-0.397
-0.436
-0.391
-0.335
-0.282
-0.273
-0.334
-0.387
-0.386
-0.139
1.073
5.816
21.367
73.531
284.038
1666.479
8901.801
26665.854
23834.201
12406.396
11328.971
52091.078
124569.453
200235.531
200144.812
129048.008
18090.521
4425.020
3975.322
5897.811
17288.109
62319.797
101751.094
38858.703
5358.713
662.564
103.479
20.458
4.590
0.804
-0.207
-0.423
-0.417
-0.364
-0.309
-0.257
-0.250
-0.310
-0.367
-0.405
-0.342
0.091
1.779
7.352
26.697
107.218
485.202
1741.061
3863.154
3694.759
2219.880
2323.769
12549.513
124452.242
138812.000
118292.969
105523.375
113304.617
74911.914
80986.000
34406.754
33279.754
23553.586
11524.108
4461.691
1127.329
209.863
42.723
9.129
1.886
0.086
-0.361
-0.435
-0.399
-0.339
-0.285
-0.231
-0.229
-0.288
-0.347
-0.393
-0.410
-0.271
0.372
2.593
10.409
39.147
135.192
400.828
870.699
1146.320
1220.425
2324.572
12861.573
104051.070
103073.766
102252.992
112911.234
200181.719
106178.203
103603.727
118034.664
62294.723
27763.373
6435.667
1190.773
281.219
65.622
15.314
3.527
0.500
-0.285
-0.445
-0.439
-0.383
-0.322
-0.263
-0.211
-0.212
-0.270
-0.325
-0.368
-0.405
-0.366
-0.051
1.090
4.806
17.048
55.113
162.110
389.967
641.309
1107.887
3576.943
12300.225
107497.352
103229.969
102324.609
138615.938
163655.734
103405.031
102116.234
108152.742
86799.188
12836.221
2989.639
578.620
110.046
25.209
6.043
1.120
-0.149
-0.445
-0.474
-0.431
-0.371
-0.308
-0.244
-0.193
-0.196
-0.250
-0.304
-0.343
-0.376
-0.365
-0.172
0.541
2.682
8.569
25.328
70.650
157.508
321.941
807.490
3198.199
8573.305
18770.369
73478.062
102052.227
89274.625
108276.453
102936.727
102606.852
102568.633
54818.730
4424.481
978.792
222.076
53.104
13.267
3.059
0.340
-0.351
-0.487
-0.464
-0.420
-0.363
-0.293
-0.228
-0.177
-0.176
-0.226
-0.277
-0.318
-0.346
-0.333
-0.172
0.351
1.679
4.769
11.470
26.426
58.142
127.667
390.771
1340.337
3199.307
3996.709
4577.125
6009.856
12668.716
113229.984
147046.672
151962.875
113975.984
15015.636
1725.981
530.207
190.576
59.190
16.151
3.875
0.539
-0.308
-0.460
-0.443
-0.403
-0.345
-0.277
[truncated: 128,799 more chars]
