# Supplementary material for: Binding free energy predictions in host-guest systems using Autodock4. A retrospective analysis on SAMPL6, SAMPL7 and SAMPL8 challenges
Source: J Comput Aided Mol Des. 2021 May 24;35(6):721–9. doi: 10.1007/s10822-021-00388-4 (PMC8141411; doi:10.1007/s10822-021-00388-4)
Supplement: Supplementary file 1 — Supplementary material 1 (ZIP 20409 kb) [file 10822_2021_388_MOESM1_ESM.zip › workspace/SAMPL7/exoOA/g3.pdb]

HETATM    1  C1  UNL     1       2.554  -0.461  -0.545  1.00 20.00           C
HETATM    2  C2  UNL     1       1.655  -0.145  -1.487  1.00 20.00           C
HETATM    3  C3  UNL     1       6.798  -0.032  -2.905  1.00 20.00           C
HETATM    4  C4  UNL     1       0.272   0.084  -1.061  1.00 20.00           C
HETATM    5  C5  UNL     1       5.746  -0.821  -2.640  1.00 20.00           C
HETATM    6  C6  UNL     1       4.002  -0.709  -0.857  1.00 20.00           C
HETATM    7  C7  UNL     1       1.979  -0.035  -2.946  1.00 20.00           C
HETATM    8  C8  UNL     1       3.336  -0.655  -3.297  1.00 20.00           C
HETATM    9  C9  UNL     1       4.408  -0.259  -2.272  1.00 20.00           C
HETATM   10  C10 UNL     1       5.842  -2.317  -2.694  1.00 20.00           C
HETATM   11  O11 UNL     1      -0.283  -0.900  -0.495  1.00 20.00           O
HETATM   12  O12 UNL     1      -0.183   1.234  -1.315  1.00 20.00           O
HETATM   13  H13 UNL     1       2.257  -0.551   0.497  1.00 20.00           H
HETATM   14  H14 UNL     1       7.763  -0.450  -3.171  1.00 20.00           H
HETATM   15  H15 UNL     1       6.718   1.049  -2.863  1.00 20.00           H
HETATM   16  H16 UNL     1       4.618  -0.178  -0.121  1.00 20.00           H
HETATM   17  H17 UNL     1       4.199  -1.780  -0.720  1.00 20.00           H
HETATM   18  H18 UNL     1       1.202  -0.528  -3.543  1.00 20.00           H
HETATM   19  H19 UNL     1       1.977   1.026  -3.226  1.00 20.00           H
HETATM   20  H20 UNL     1       3.238  -1.749  -3.330  1.00 20.00           H
HETATM   21  H21 UNL     1       3.625  -0.335  -4.306  1.00 20.00           H
HETATM   22  H22 UNL     1       4.501   0.835  -2.275  1.00 20.00           H
HETATM   23  H23 UNL     1       6.131  -2.714  -1.716  1.00 20.00           H
HETATM   24  H24 UNL     1       4.876  -2.750  -2.974  1.00 20.00           H
HETATM   25  H25 UNL     1       6.584  -2.656  -3.425  1.00 20.00           H
TER      26      UNL     1 
CONECT    1    2    6   13
CONECT    2    1    4    7
CONECT    3    5   14   15
CONECT    4    2   11   12
CONECT    5    3    9   10
CONECT    6    1    9   16   17
CONECT    7    2    8   18   19
CONECT    8    7    9   20   21
CONECT    9    5    6    8   22
CONECT   10    5   23   24   25
CONECT   11    4
CONECT   12    4
CONECT   13    1
CONECT   14    3
CONECT   15    3
CONECT   16    6
CONECT   17    6
CONECT   18    7
CONECT   19    7
CONECT   20    8
CONECT   21    8
CONECT   22    9
CONECT   23   10
CONECT   24   10
CONECT   25   10
END
