# Supplementary material for: Binding free energy predictions in host-guest systems using Autodock4. A retrospective analysis on SAMPL6, SAMPL7 and SAMPL8 challenges
Source: J Comput Aided Mol Des. 2021 May 24;35(6):721–9. doi: 10.1007/s10822-021-00388-4 (PMC8141411; doi:10.1007/s10822-021-00388-4)
Supplement: Supplementary file 1 — Supplementary material 1 (ZIP 20409 kb) [file 10822_2021_388_MOESM1_ESM.zip › workspace/SAMPL7/exoOA/analysis/EXP]

exoOA-g1 0.0
exoOA-g2 -1.3
exoOA-g3 -3.37
exoOA-g4 -3.61
exoOA-g5 -5.57
exoOA-g6 -5.83
exoOA-g7 -6.98
exoOA-g8 -7.67
