# Supplementary material for: Binding free energy predictions in host-guest systems using Autodock4. A retrospective analysis on SAMPL6, SAMPL7 and SAMPL8 challenges
Source: J Comput Aided Mol Des. 2021 May 24;35(6):721–9. doi: 10.1007/s10822-021-00388-4 (PMC8141411; doi:10.1007/s10822-021-00388-4)
Supplement: Supplementary file 1 — Supplementary material 1 (ZIP 20409 kb) [file 10822_2021_388_MOESM1_ESM.zip › workspace/SAMPL7/exoOA/analysis/prediction_names]

GDCC-dserillon-1.txt.txt
GDCC_MMGBSA_RESP_NoEntropy.txt
GDCC_MMPBSA_AM1-BCC_NoEntropy.txt
GDCC_MMPBSA_RESP_Nmode.txt
GDCC_MMPBSA_RESP_NoEntropy_Linear.txt
GDCC_MMPBSA_RESP_NoEntropy.txt
GDCC_Nuno_DZ.txt
GDCC_Nuno_QZ_NON_RANKED.txt
GDCC_Nuno_QZ_RANKED.txt
GDCC_Nuno_TZ.txt
GDCC-ponder-2.txt
GDCC-ponder-3.txt
GDCC-ponder.txt
GDCC_submission.txt
ourdock.txt
