# Supplementary material for: Binding free energy predictions in host-guest systems using Autodock4. A retrospective analysis on SAMPL6, SAMPL7 and SAMPL8 challenges
Source: J Comput Aided Mol Des. 2021 May 24;35(6):721–9. doi: 10.1007/s10822-021-00388-4 (PMC8141411; doi:10.1007/s10822-021-00388-4)
Supplement: Supplementary file 1 — Supplementary material 1 (ZIP 20409 kb) [file 10822_2021_388_MOESM1_ESM.zip › workspace/SAMPL7/exoOA/analysis/predictions_from_perl.names]

                                  GDCC_Nuno_DZ.txt B2PLYPD3/SMD_DZ  
                           GDCC_Nuno_QZ_RANKED.txt B2PLYPD3/SMD_QZ-R 
                                  GDCC_Nuno_TZ.txt B2PLYPD3/SMD_TZ  
             GDCC_MMPBSA_RESP_NoEntropy_Linear.txt RESP/GAFF/MMPBSA-Cor
                                 GDCC-ponder-3.txt AMOEBA/DDM/BAR_3
                                 GDCC-ponder-2.txt AMOEBA/DDM/BAR_2
                                       ourdock.txt autodock4_default
                    GDCC_MMGBSA_RESP_NoEntropy.txt RESP/GAFF/MMGBSA
                                   GDCC-ponder.txt AMOEBA/DDM/BAR
                 GDCC_MMPBSA_AM1-BCC_NoEntropy.txt AM1-BCC/GAFF/MMPBSA
                    GDCC_MMPBSA_RESP_NoEntropy.txt RESP/GAFF/MMPBSA
                               GDCC_submission.txt FSDAM/GAFF2/OPC3
                        GDCC_MMPBSA_RESP_Nmode.txt RESP/GAFF/MMPBSA/Nmode
                       GDCC_Nuno_QZ_NON_RANKED.txt B2PLYPD3/SMD_QZ-NR 
                          GDCC-dserillon-1.txt.txt xtb-GNF/Machine Learning/CORINA MD
