# Supplementary material for: Binding free energy predictions in host-guest systems using Autodock4. A retrospective analysis on SAMPL6, SAMPL7 and SAMPL8 challenges
Source: J Comput Aided Mol Des. 2021 May 24;35(6):721–9. doi: 10.1007/s10822-021-00388-4 (PMC8141411; doi:10.1007/s10822-021-00388-4)
Supplement: Supplementary file 1 — Supplementary material 1 (ZIP 20409 kb) [file 10822_2021_388_MOESM1_ESM.zip › workspace/SAMPL7/exoOA/analysis/submissions/GDCC_Nuno_DZ.txt.sub]

GDCC_Nuno_DZ.txt:exoOA-g1  2.7 
GDCC_Nuno_DZ.txt:exoOA-g2  -2.2 
GDCC_Nuno_DZ.txt:exoOA-g3  -10.4 
GDCC_Nuno_DZ.txt:exoOA-g4  -7.0 
GDCC_Nuno_DZ.txt:exoOA-g5  -14.9 
GDCC_Nuno_DZ.txt:exoOA-g6  -17.9 
GDCC_Nuno_DZ.txt:exoOA-g7  -19.4 
GDCC_Nuno_DZ.txt:exoOA-g8  -14.5 
