# Supplementary material for: Binding free energy predictions in host-guest systems using Autodock4. A retrospective analysis on SAMPL6, SAMPL7 and SAMPL8 challenges
Source: J Comput Aided Mol Des. 2021 May 24;35(6):721–9. doi: 10.1007/s10822-021-00388-4 (PMC8141411; doi:10.1007/s10822-021-00388-4)
Supplement: Supplementary file 1 — Supplementary material 1 (ZIP 20409 kb) [file 10822_2021_388_MOESM1_ESM.zip › workspace/SAMPL7/exoOA/analysis/submissions/GDCC_submission.txt.sub]

GDCC_submission.txt:exoOA-g1    -5.8
GDCC_submission.txt:exoOA-g2   -10.2
GDCC_submission.txt:exoOA-g3    -7.8
GDCC_submission.txt:exoOA-g4    -7.8
GDCC_submission.txt:exoOA-g5    -1.9
GDCC_submission.txt:exoOA-g6    -4.4
GDCC_submission.txt:exoOA-g7    -3.2
GDCC_submission.txt:exoOA-g8    -3.4
