# Supplementary material for: Binding free energy predictions in host-guest systems using Autodock4. A retrospective analysis on SAMPL6, SAMPL7 and SAMPL8 challenges
Source: J Comput Aided Mol Des. 2021 May 24;35(6):721–9. doi: 10.1007/s10822-021-00388-4 (PMC8141411; doi:10.1007/s10822-021-00388-4)
Supplement: Supplementary file 1 — Supplementary material 1 (ZIP 20409 kb) [file 10822_2021_388_MOESM1_ESM.zip › workspace/SAMPL7/exoOA/analysis/all_pred]

GDCC-dserillon-1.txt.txt:exoOA-g1	-5.67	0.1	0.918
GDCC-dserillon-1.txt.txt:exoOA-g2	-4.75	0.1	0.918
GDCC-dserillon-1.txt.txt:exoOA-g3	-6.60	0.1	0.918
GDCC-dserillon-1.txt.txt:exoOA-g4	-7.10	0.1	0.918
GDCC-dserillon-1.txt.txt:exoOA-g5	-3.91	0.1	0.918
GDCC-dserillon-1.txt.txt:exoOA-g6	-5.92	0.1	0.918
GDCC-dserillon-1.txt.txt:exoOA-g7	-5.67	0.1	0.918
GDCC-dserillon-1.txt.txt:exoOA-g8	-6.14	0.1	0.918
GDCC_MMGBSA_RESP_NoEntropy.txt:exoOA-g1	-11.54	0.06	1.00
GDCC_MMGBSA_RESP_NoEntropy.txt:exoOA-g2	-10.25	0.06	1.00
GDCC_MMGBSA_RESP_NoEntropy.txt:exoOA-g3	-12.65	0.07	1.00
GDCC_MMGBSA_RESP_NoEntropy.txt:exoOA-g4	-13.91	0.08	1.00
GDCC_MMGBSA_RESP_NoEntropy.txt:exoOA-g5	-16.26	0.06	1.00
GDCC_MMGBSA_RESP_NoEntropy.txt:exoOA-g6	-17.91	0.07	1.00
GDCC_MMGBSA_RESP_NoEntropy.txt:exoOA-g7	-20.53	0.07	1.00
GDCC_MMGBSA_RESP_NoEntropy.txt:exoOA-g8	-19.82	0.05	1.00
GDCC_MMPBSA_AM1-BCC_NoEntropy.txt:exoOA-g1	-8.80	0.06	1.00
GDCC_MMPBSA_AM1-BCC_NoEntropy.txt:exoOA-g2	-7.68	0.06	1.00
GDCC_MMPBSA_AM1-BCC_NoEntropy.txt:exoOA-g3	-12.66	0.10	1.00
GDCC_MMPBSA_AM1-BCC_NoEntropy.txt:exoOA-g4	-10.21	0.11	1.00
GDCC_MMPBSA_AM1-BCC_NoEntropy.txt:exoOA-g5	-14.40	0.07	1.00
GDCC_MMPBSA_AM1-BCC_NoEntropy.txt:exoOA-g6	-18.06	0.06	1.00
GDCC_MMPBSA_AM1-BCC_NoEntropy.txt:exoOA-g7	-18.44	0.06	1.00
GDCC_MMPBSA_AM1-BCC_NoEntropy.txt:exoOA-g8	-21.02	0.06	1.00
GDCC_MMPBSA_RESP_Nmode.txt:exoOA-g1	4.37	0.08	1.00
GDCC_MMPBSA_RESP_Nmode.txt:exoOA-g2	3.48	0.07	1.00
GDCC_MMPBSA_RESP_Nmode.txt:exoOA-g3	4.57	0.08	1.00
GDCC_MMPBSA_RESP_Nmode.txt:exoOA-g4	4.52	0.12	1.00
GDCC_MMPBSA_RESP_Nmode.txt:exoOA-g5	1.78	0.07	1.00
GDCC_MMPBSA_RESP_Nmode.txt:exoOA-g6	-1.14	0.07	1.00
GDCC_MMPBSA_RESP_Nmode.txt:exoOA-g7	-1.33	0.05	1.00
GDCC_MMPBSA_RESP_Nmode.txt:exoOA-g8	-3.61	0.05	1.00
GDCC_MMPBSA_RESP_NoEntropy_Linear.txt:exoOA-g1	-3.84	0.08	1.00
GDCC_MMPBSA_RESP_NoEntropy_Linear.txt:exoOA-g2	-3.73	0.07	1.00
GDCC_MMPBSA_RESP_NoEntropy_Linear.txt:exoOA-g3	-5.10	0.08	1.00
GDCC_MMPBSA_RESP_NoEntropy_Linear.txt:exoOA-g4	-4.96	0.12	1.00
GDCC_MMPBSA_RESP_NoEntropy_Linear.txt:exoOA-g5	-5.91	0.07	1.00
GDCC_MMPBSA_RESP_NoEntropy_Linear.txt:exoOA-g6	-7.02	0.07	1.00
GDCC_MMPBSA_RESP_NoEntropy_Linear.txt:exoOA-g7	-6.91	0.05	1.00
GDCC_MMPBSA_RESP_NoEntropy_Linear.txt:exoOA-g8	-7.77	0.05	1.00
GDCC_MMPBSA_RESP_NoEntropy.txt:exoOA-g1	-7.84	0.08	1.00
GDCC_MMPBSA_RESP_NoEntropy.txt:exoOA-g2	-7.60	0.07	1.00
GDCC_MMPBSA_RESP_NoEntropy.txt:exoOA-g3	-10.62	0.08	1.00
GDCC_MMPBSA_RESP_NoEntropy.txt:exoOA-g4	-10.32	0.12	1.00
GDCC_MMPBSA_RESP_NoEntropy.txt:exoOA-g5	-12.41	0.07	1.00
GDCC_MMPBSA_RESP_NoEntropy.txt:exoOA-g6	-14.88	0.07	1.00
GDCC_MMPBSA_RESP_NoEntropy.txt:exoOA-g7	-14.64	0.05	1.00
GDCC_MMPBSA_RESP_NoEntropy.txt:exoOA-g8	-16.54	0.05	1.00
GDCC_Nuno_DZ.txt:exoOA-g1	2.7	0.00	1.0
GDCC_Nuno_DZ.txt:exoOA-g2	-2.2	0.00	1.0
GDCC_Nuno_DZ.txt:exoOA-g3	-10.4	0.00	1.0
GDCC_Nuno_DZ.txt:exoOA-g4	-7.0	0.00	1.0
GDCC_Nuno_DZ.txt:exoOA-g5	-14.9	0.00	1.0
GDCC_Nuno_DZ.txt:exoOA-g6	-17.9	0.00	1.0
GDCC_Nuno_DZ.txt:exoOA-g7	-19.4	0.00	1.0
GDCC_Nuno_DZ.txt:exoOA-g8	-14.5	0.00	1.0
GDCC_Nuno_QZ_NON_RANKED.txt:exoOA-g1	6.4	0.00	1.0
GDCC_Nuno_QZ_NON_RANKED.txt:exoOA-g2	1.9	0.00	1.0
GDCC_Nuno_QZ_NON_RANKED.txt:exoOA-g3	-5.4	0.00	1.0
GDCC_Nuno_QZ_NON_RANKED.txt:exoOA-g4	-2.2	0.00	1.0
GDCC_Nuno_QZ_NON_RANKED.txt:exoOA-g5	-10.3	0.00	1.0
GDCC_Nuno_QZ_NON_RANKED.txt:exoOA-g6	-13.5	0.00	1.0
GDCC_Nuno_QZ_NON_RANKED.txt:exoOA-g7	-15.0	0.00	1.0
GDCC_Nuno_QZ_NON_RANKED.txt:exoOA-g8	-10.2	0.00	1.0
GDCC_Nuno_QZ_RANKED.txt:exoOA-g1	2.7	0.00	1.0
GDCC_Nuno_QZ_RANKED.txt:exoOA-g2	-2.2	0.00	1.0
GDCC_Nuno_QZ_RANKED.txt:exoOA-g3	-5.4	0.00	1.0
GDCC_Nuno_QZ_RANKED.txt:exoOA-g4	-2.2	0.00	1.0
GDCC_Nuno_QZ_RANKED.txt:exoOA-g5	-10.3	0.00	1.0
GDCC_Nuno_QZ_RANKED.txt:exoOA-g6	-13.5	0.00	1.0
GDCC_Nuno_QZ_RANKED.txt:exoOA-g7	-15.0	0.00	1.0
GDCC_Nuno_QZ_RANKED.txt:exoOA-g8	-10.2	0.00	1.0
GDCC_Nuno_TZ.txt:exoOA-g1	5.8	0.00	1.0
GDCC_Nuno_TZ.txt:exoOA-g2	1.4	0.00	1.0
GDCC_Nuno_TZ.txt:exoOA-g3	-6.2	0.00	1.0
GDCC_Nuno_TZ.txt:exoOA-g4	-2.9	0.00	1.0
GDCC_Nuno_TZ.txt:exoOA-g5	-11.1	0.00	1.0
GDCC_Nuno_TZ.txt:exoOA-g6	-14.1	0.00	1.0
GDCC_Nuno_TZ.txt:exoOA-g7	-15.7	0.00	1.0
GDCC_Nuno_TZ.txt:exoOA-g8	-10.9	0.00	1.0
GDCC-ponder-2.txt:exoOA-g1	-2.45	0.40	1.5
GDCC-ponder-2.txt:exoOA-g2	-2.06	0.40	1.0
GDCC-ponder-2.txt:exoOA-g3	-2.01	0.40	1.0
GDCC-ponder-2.txt:exoOA-g4	-1.66	0.40	1.0
GDCC-ponder-2.txt:exoOA-g5	-5.09	0.40	1.0
GDCC-ponder-2.txt:exoOA-g6	-5.59	0.40	1.0
GDCC-ponder-2.txt:exoOA-g7	-8.95	0.40	1.0
GDCC-ponder-2.txt:exoOA-g8	-8.04	0.40	1.0
GDCC-ponder-3.txt:exoOA-g1	0.50	0.40	1.5
GDCC-ponder-3.txt:exoOA-g2	-1.78	0.40	1.0
GDCC-ponder-3.txt:exoOA-g3	-2.16	0.40	1.0
GDCC-ponder-3.txt:exoOA-g4	-0.67	0.40	1.0
GDCC-ponder-3.txt:exoOA-g5	-3.61	0.40	1.0
GDCC-ponder-3.txt:exoOA-g6	-4.51	0.40	1.0
GDCC-ponder-3.txt:exoOA-g7	-5.51	0.40	1.0
GDCC-ponder-3.txt:exoOA-g8	-6.03	0.40	1.0
GDCC-ponder.txt:exoOA-g1	-0.98	0.40	1.5
GDCC-ponder.txt:exoOA-g2	-1.92	0.40	1.0
GDCC-ponder.txt:exoOA-g3	-2.16	0.40	1.0
GDCC-ponder.txt:exoOA-g4	-0.67	0.40	1.0
GDCC-ponder.txt:exoOA-g5	-5.09	0.40	1.0
GDCC-ponder.txt:exoOA-g6	-5.59	0.40	1.0
GDCC-ponder.txt:exoOA-g7	-7.23	0.40	1.0
GDCC-ponder.txt:exoOA-g8	-7.04	0.40	1.0
GDCC_submission.txt:exoOA-g1	-5.8	0.6	2.0
GDCC_submission.txt:exoOA-g2	-10.2	0.5	2.0
GDCC_submission.txt:exoOA-g3	-7.8	0.7	2.0
GDCC_submission.txt:exoOA-g4	-7.8	0.9	2.0
GDCC_submission.txt:exoOA-g5	-1.9	0.6	4.0
GDCC_submission.txt:exoOA-g6	-4.4	0.7	2.0
GDCC_submission.txt:exoOA-g7	-3.2	0.6	4.0
GDCC_submission.txt:exoOA-g8	-3.4	0.7	2.0
ourdock.txt:exoOA-g1	-4.86917
ourdock.txt:exoOA-g2	-5.8783
ourdock.txt:exoOA-g3	-6.9132
ourdock.txt:exoOA-g4	-6.4483
ourdock.txt:exoOA-g5	-7.95345
ourdock.txt:exoOA-g6	-6.79345
ourdock.txt:exoOA-g7	-8.43312
ourdock.txt:exoOA-g8	-9.86
