# Supplementary material for: Binding free energy predictions in host-guest systems using Autodock4. A retrospective analysis on SAMPL6, SAMPL7 and SAMPL8 challenges
Source: J Comput Aided Mol Des. 2021 May 24;35(6):721–9. doi: 10.1007/s10822-021-00388-4 (PMC8141411; doi:10.1007/s10822-021-00388-4)
Supplement: Supplementary file 1 — Supplementary material 1 (ZIP 20409 kb) [file 10822_2021_388_MOESM1_ESM.zip › workspace/SAMPL7/exoOA/analysis/exp_our_best]

exoOA-g1 0.0	g1_exoOA -4.86917	GDCC-ponder.txt:exoOA-g1 -0.98
exoOA-g2 -1.3	g2_exoOA -5.8783	GDCC-ponder.txt:exoOA-g2 -1.92
exoOA-g3 -3.37	g3_exoOA -6.9132	GDCC-ponder.txt:exoOA-g3 -2.16
exoOA-g4 -3.61	g4_exoOA -6.4483	GDCC-ponder.txt:exoOA-g4 -0.67
exoOA-g5 -5.57	g5_exoOA -7.95345	GDCC-ponder.txt:exoOA-g5 -5.09
exoOA-g6 -5.83	g6_exoOA -6.79345	GDCC-ponder.txt:exoOA-g6 -5.59
exoOA-g7 -6.98	g7_exoOA -8.43312	GDCC-ponder.txt:exoOA-g7 -7.23
exoOA-g8 -7.67	g8_exoOA -9.86	GDCC-ponder.txt:exoOA-g8 -7.04
