# Supplementary material for: Binding free energy predictions in host-guest systems using Autodock4. A retrospective analysis on SAMPL6, SAMPL7 and SAMPL8 challenges
Source: J Comput Aided Mol Des. 2021 May 24;35(6):721–9. doi: 10.1007/s10822-021-00388-4 (PMC8141411; doi:10.1007/s10822-021-00388-4)
Supplement: Supplementary file 1 — Supplementary material 1 (ZIP 20409 kb) [file 10822_2021_388_MOESM1_ESM.zip › workspace/SAMPL7/exoOA/analysis/all_metrics.names_MUE]

                                   GDCC-ponder.txt                                    AMOEBA/DDM/BAR    0.90    0.90    0.01    0.92    0.71    0.88
                                 GDCC-ponder-2.txt                                  AMOEBA/DDM/BAR_2    0.85    0.91   -0.58    1.20    0.50    0.85
             GDCC_MMPBSA_RESP_NoEntropy_Linear.txt                              RESP/GAFF/MMPBSA-Cor    0.97    0.54   -3.36    1.38    0.79    0.67
                                 GDCC-ponder-3.txt                                  AMOEBA/DDM/BAR_3    0.93    0.80    0.47    1.44    0.86    0.80
                          GDCC-dserillon-1.txt.txt                                   xtb-GNF/Machine    0.03    0.01   -5.67    2.55    0.11    0.02
                                       ourdock.txt                                 autodock4_default    0.95    0.60   -4.47    2.76    0.79    0.46
                           GDCC_Nuno_QZ_RANKED.txt                                 B2PLYPD3/SMD_QZ-R    0.91    2.09    1.96    3.75    0.68    0.56
                       GDCC_Nuno_QZ_NON_RANKED.txt                                B2PLYPD3/SMD_QZ-NR    0.94    2.64    5.28    4.50    0.71    0.56
                               GDCC_submission.txt                                  FSDAM/GAFF2/OPC3   -0.72   -0.75   -8.79    4.56   -0.46   -0.64
                                  GDCC_Nuno_TZ.txt                                   B2PLYPD3/SMD_TZ    0.94    2.66    4.69    4.72    0.71    0.54
                        GDCC_MMPBSA_RESP_Nmode.txt                            RESP/GAFF/MMPBSA/Nmode    0.85    1.01    5.90    5.87    0.71    0.26
                                  GDCC_Nuno_DZ.txt                                   B2PLYPD3/SMD_DZ    0.94    2.70    1.12    6.83    0.71    0.36
                    GDCC_MMPBSA_RESP_NoEntropy.txt                                  RESP/GAFF/MMPBSA    0.97    1.19   -6.77    7.56    0.79    0.21
                 GDCC_MMPBSA_AM1-BCC_NoEntropy.txt                               AM1-BCC/GAFF/MMPBSA    0.94    1.70   -6.60    9.62    0.86    0.18
                    GDCC_MMGBSA_RESP_NoEntropy.txt                                  RESP/GAFF/MMGBSA    0.95    1.35   -9.57   11.07    0.86    0.12
