# Supplementary material for: Binding free energy predictions in host-guest systems using Autodock4. A retrospective analysis on SAMPL6, SAMPL7 and SAMPL8 challenges
Source: J Comput Aided Mol Des. 2021 May 24;35(6):721–9. doi: 10.1007/s10822-021-00388-4 (PMC8141411; doi:10.1007/s10822-021-00388-4)
Supplement: Supplementary file 1 — Supplementary material 1 (ZIP 20409 kb) [file 10822_2021_388_MOESM1_ESM.zip › workspace/SAMPL7/exoOA/analysis/predictions_from_perl]

>File
GDCC_Nuno_DZ.txt
>Name
B2PLYPD3/SMD_DZ  
>Predictions
HG	SUB	REF
exoOA-g1	2.7	
exoOA-g2	-2.2	
exoOA-g3	-10.4	
exoOA-g4	-7.0	
exoOA-g5	-14.9	
exoOA-g6	-17.9	
exoOA-g7	-19.4	
exoOA-g8	-14.5	
#
>File
GDCC_Nuno_QZ_RANKED.txt
>Name
B2PLYPD3/SMD_QZ-R 
>Predictions
HG	SUB	REF
exoOA-g1	2.7	
exoOA-g2	-2.2	
exoOA-g3	-5.4	
exoOA-g4	-2.2	
exoOA-g5	-10.3	
exoOA-g6	-13.5	
exoOA-g7	-15.0	
exoOA-g8	-10.2	
#
>File
GDCC_Nuno_TZ.txt
>Name
B2PLYPD3/SMD_TZ  
>Predictions
HG	SUB	REF
exoOA-g1	5.8	
exoOA-g2	1.4	
exoOA-g3	-6.2	
exoOA-g4	-2.9	
exoOA-g5	-11.1	
exoOA-g6	-14.1	
exoOA-g7	-15.7	
exoOA-g8	-10.9	
#
>File
GDCC_MMPBSA_RESP_NoEntropy_Linear.txt
>Name
RESP/GAFF/MMPBSA-Cor
>Predictions
HG	SUB	REF
exoOA-g1	-3.84	
exoOA-g2	-3.73	
exoOA-g3	-5.10	
exoOA-g4	-4.96	
exoOA-g5	-5.91	
exoOA-g6	-7.02	
exoOA-g7	-6.91	
exoOA-g8	-7.77	
#
>File
GDCC-ponder-3.txt
>Name
AMOEBA/DDM/BAR_3
>Predictions
HG	SUB	REF
exoOA-g1	0.50	
exoOA-g2	-1.78	
exoOA-g3	-2.16	
exoOA-g4	-0.67	
exoOA-g5	-3.61	
exoOA-g6	-4.51	
exoOA-g7	-5.51	
exoOA-g8	-6.03	
#
>File
GDCC-ponder-2.txt
>Name
AMOEBA/DDM/BAR_2
>Predictions
HG	SUB	REF
exoOA-g1	-2.45	
exoOA-g2	-2.06	
exoOA-g3	-2.01	
exoOA-g4	-1.66	
exoOA-g5	-5.09	
exoOA-g6	-5.59	
exoOA-g7	-8.95	
exoOA-g8	-8.04	
#
>File
ourdock.txt
>Name
autodock4_default
>Predictions
HG	SUB	REF
exoOA-g1	-4.86917	
exoOA-g2	-5.8783	
exoOA-g3	-6.9132	
exoOA-g4	-6.4483	
exoOA-g5	-7.95345	
exoOA-g6	-6.79345	
exoOA-g7	-8.43312	
exoOA-g8	-9.86	
#
>File
GDCC_MMGBSA_RESP_NoEntropy.txt
>Name
RESP/GAFF/MMGBSA
>Predictions
HG	SUB	REF
exoOA-g1	-11.54	
exoOA-g2	-10.25	
exoOA-g3	-12.65	
exoOA-g4	-13.91	
exoOA-g5	-16.26	
exoOA-g6	-17.91	
exoOA-g7	-20.53	
exoOA-g8	-19.82	
#
>File
GDCC-ponder.txt
>Name
AMOEBA/DDM/BAR
>Predictions
HG	SUB	REF
exoOA-g1	-0.98	
exoOA-g2	-1.92	
exoOA-g3	-2.16	
exoOA-g4	-0.67	
exoOA-g5	-5.09	
exoOA-g6	-5.59	
exoOA-g7	-7.23	
exoOA-g8	-7.04	
#
>File
GDCC_MMPBSA_AM1-BCC_NoEntropy.txt
>Name
AM1-BCC/GAFF/MMPBSA
>Predictions
HG	SUB	REF
exoOA-g1	-8.80	
exoOA-g2	-7.68	
exoOA-g3	-12.66	
exoOA-g4	-10.21	
exoOA-g5	-14.40	
exoOA-g6	-18.06	
exoOA-g7	-18.44	
exoOA-g8	-21.02	
#
>File
GDCC_MMPBSA_RESP_NoEntropy.txt
>Name
RESP/GAFF/MMPBSA
>Predictions
HG	SUB	REF
exoOA-g1	-7.84	
exoOA-g2	-7.60	
exoOA-g3	-10.62	
exoOA-g4	-10.32	
exoOA-g5	-12.41	
exoOA-g6	-14.88	
exoOA-g7	-14.64	
exoOA-g8	-16.54	
#
>File
GDCC_submission.txt
>Name
FSDAM/GAFF2/OPC3
>Predictions
HG	SUB	REF
exoOA-g1	-5.8	
exoOA-g2	-10.2	
exoOA-g3	-7.8	
exoOA-g4	-7.8	
exoOA-g5	-1.9	
exoOA-g6	-4.4	
exoOA-g7	-3.2	
exoOA-g8	-3.4	
#
>File
GDCC_MMPBSA_RESP_Nmode.txt
>Name
RESP/GAFF/MMPBSA/Nmode
>Predictions
HG	SUB	REF
exoOA-g1	4.37	
exoOA-g2	3.48	
exoOA-g3	4.57	
exoOA-g4	4.52	
exoOA-g5	1.78	
exoOA-g6	-1.14	
exoOA-g7	-1.33	
exoOA-g8	-3.61	
#
>File
GDCC_Nuno_QZ_NON_RANKED.txt
>Name
B2PLYPD3/SMD_QZ-NR 
>Predictions
HG	SUB	REF
exoOA-g1	6.4	
exoOA-g2	1.9	
exoOA-g3	-5.4	
exoOA-g4	-2.2	
exoOA-g5	-10.3	
exoOA-g6	-13.5	
exoOA-g7	-15.0	
exoOA-g8	-10.2	
#
>File
GDCC-dserillon-1.txt.txt
>Name
xtb-GNF/Machine Learning/CORINA MD
>Predictions
HG	SUB	REF
exoOA-g1	-5.67	
exoOA-g2	-4.75	
exoOA-g3	-6.60	
exoOA-g4	-7.10	
exoOA-g5	-3.91	
exoOA-g6	-5.92	
exoOA-g7	-5.67	
exoOA-g8	-6.14	
#
