# Supplementary material for: Binding free energy predictions in host-guest systems using Autodock4. A retrospective analysis on SAMPL6, SAMPL7 and SAMPL8 challenges
Source: J Comput Aided Mol Des. 2021 May 24;35(6):721–9. doi: 10.1007/s10822-021-00388-4 (PMC8141411; doi:10.1007/s10822-021-00388-4)
Supplement: Supplementary file 1 — Supplementary material 1 (ZIP 20409 kb) [file 10822_2021_388_MOESM1_ESM.zip › workspace/SAMPL7/exoOA/analysis/all_metrics]

                               Submission                   R       a       b      MAE      tau    Lin      ME     n
                                       GDCC-ponder.txt     0.90    0.90    0.01    0.92    0.71    0.88   -0.46    8
                                     GDCC-ponder-2.txt     0.85    0.91   -0.58    1.20    0.50    0.85    0.19    8
                 GDCC_MMPBSA_RESP_NoEntropy_Linear.txt     0.97    0.54   -3.36    1.38    0.79    0.67    1.36    8
                                     GDCC-ponder-3.txt     0.93    0.80    0.47    1.44    0.86    0.80   -1.32    8
                              GDCC-dserillon-1.txt.txt     0.03    0.01   -5.67    2.55    0.11    0.02    1.43    8
                                           ourdock.txt     0.92    0.53   -4.85    2.85    0.79    0.41    2.85    8
                               GDCC_Nuno_QZ_RANKED.txt     0.91    2.09    1.96    3.75    0.68    0.56    2.72    8
                           GDCC_Nuno_QZ_NON_RANKED.txt     0.94    2.64    5.28    4.50    0.71    0.56    1.75    8
                                   GDCC_submission.txt    -0.72   -0.75   -8.79    4.56   -0.46   -0.64    1.27    8
                                      GDCC_Nuno_TZ.txt     0.94    2.66    4.69    4.72    0.71    0.54    2.42    8
                            GDCC_MMPBSA_RESP_Nmode.txt     0.85    1.01    5.90    5.87    0.71    0.26   -5.87    8
                                      GDCC_Nuno_DZ.txt     0.94    2.70    1.12    6.83    0.71    0.36    6.16    8
                        GDCC_MMPBSA_RESP_NoEntropy.txt     0.97    1.19   -6.77    7.56    0.79    0.21    7.56    8
                     GDCC_MMPBSA_AM1-BCC_NoEntropy.txt     0.94    1.70   -6.60    9.62    0.86    0.18    9.62    8
                        GDCC_MMGBSA_RESP_NoEntropy.txt     0.95    1.35   -9.57   11.07    0.86    0.12   11.07    8
