# Supplementary material for: Binding free energy predictions in host-guest systems using Autodock4. A retrospective analysis on SAMPL6, SAMPL7 and SAMPL8 challenges
Source: J Comput Aided Mol Des. 2021 May 24;35(6):721–9. doi: 10.1007/s10822-021-00388-4 (PMC8141411; doi:10.1007/s10822-021-00388-4)
Supplement: Supplementary file 1 — Supplementary material 1 (ZIP 20409 kb) [file 10822_2021_388_MOESM1_ESM.zip › workspace/SAMPL7/exoOA/analysis/corr_plots/GDCC_MMPBSA_RESP_NoEntropy_Lin.corr]

0.0 -3.84
-1.3 -3.73
-3.37 -5.10
-3.61 -4.96
-5.57 -5.91
-5.83 -7.02
-6.98 -6.91
-7.67 -7.77
