# Supplementary material for: Binding free energy predictions in host-guest systems using Autodock4. A retrospective analysis on SAMPL6, SAMPL7 and SAMPL8 challenges
Source: J Comput Aided Mol Des. 2021 May 24;35(6):721–9. doi: 10.1007/s10822-021-00388-4 (PMC8141411; doi:10.1007/s10822-021-00388-4)
Supplement: Supplementary file 1 — Supplementary material 1 (ZIP 20409 kb) [file 10822_2021_388_MOESM1_ESM.zip › workspace/SAMPL7/exoOA/analysis/corr_plots/MIXED.corr]

0.0 -3.84
-1.3 -3.73
-3.37 -5.10
-3.61 -4.96
-5.57 -5.91
-5.83 -7.02
-6.98 -6.91
-7.67 -7.77
0.0 -11.54
-1.3 -10.25
-3.37 -12.65
-3.61 -13.91
-5.57 -16.26
-5.83 -17.91
-6.98 -20.53
-7.67 -19.82
0.0 -8.80
-1.3 -7.68
-3.37 -12.66
-3.61 -10.21
-5.57 -14.40
-5.83 -18.06
-6.98 -18.44
-7.67 -21.02
0.0 -7.84
-1.3 -7.60
-3.37 -10.62
-3.61 -10.32
-5.57 -12.41
-5.83 -14.88
-6.98 -14.64
-7.67 -16.54
0.0 4.37
-1.3 3.48
-3.37 4.57
-3.61 4.52
-5.57 1.78
-5.83 -1.14
-6.98 -1.33
-7.67 -3.61
0.0 -5.67
-1.3 -4.75
-3.37 -6.60
-3.61 -7.10
-5.57 -3.91
-5.83 -5.92
-6.98 -5.67
-7.67 -6.14
