# Supplementary material for: Binding free energy predictions in host-guest systems using Autodock4. A retrospective analysis on SAMPL6, SAMPL7 and SAMPL8 challenges
Source: J Comput Aided Mol Des. 2021 May 24;35(6):721–9. doi: 10.1007/s10822-021-00388-4 (PMC8141411; doi:10.1007/s10822-021-00388-4)
Supplement: Supplementary file 1 — Supplementary material 1 (ZIP 20409 kb) [file 10822_2021_388_MOESM1_ESM.zip › workspace/SAMPL7/exoOA/analysis/corr_plots/QM.corr]

0.0 2.7
-1.3 -2.2
-3.37 -10.4
-3.61 -7.0
-5.57 -14.9
-5.83 -17.9
-6.98 -19.4
-7.67 -14.5
0.0 2.7
-1.3 -2.2
-3.37 -5.4
-3.61 -2.2
-5.57 -10.3
-5.83 -13.5
-6.98 -15.0
-7.67 -10.2
0.0 5.8
-1.3 1.4
-3.37 -6.2
-3.61 -2.9
-5.57 -11.1
-5.83 -14.1
-6.98 -15.7
-7.67 -10.9
0.0 6.4
-1.3 1.9
-3.37 -5.4
-3.61 -2.2
-5.57 -10.3
-5.83 -13.5
-6.98 -15.0
-7.67 -10.2
