# Supplementary material for: Binding free energy predictions in host-guest systems using Autodock4. A retrospective analysis on SAMPL6, SAMPL7 and SAMPL8 challenges
Source: J Comput Aided Mol Des. 2021 May 24;35(6):721–9. doi: 10.1007/s10822-021-00388-4 (PMC8141411; doi:10.1007/s10822-021-00388-4)
Supplement: Supplementary file 1 — Supplementary material 1 (ZIP 20409 kb) [file 10822_2021_388_MOESM1_ESM.zip › workspace/SAMPL7/exoOA/analysis/file.gplt]

set terminal pngcairo dashed enhanced size 600,600
set output "SAMPL7-exoOA.png"
set size square 0.9,1.05
set border lw 2
set xlabel "Exp." font "Times,24" 
set ylabel "Prediction" font "Times,24"
set title "SAMPL7-exoOA" noenhanced font "Times bold,22"
set key left top
set key font "Times bld, 20"
set xrange [-10.36:0.5]
set yrange [-10.36:0.5]
set tics scale 1.5
set xtics 2  font 'Times,20'
set ytics 2  font 'Times,20'
set mxtics 4
set mytics 4
plot 'exp_our_best' u 2:6 w p pt 4 ps 4 lw 4 notitle,\
'exp_our_best' u 2:4 w p ps 4 pt 3 lw 4 notitle,\
x notitle lc 7 dt 2,\
0.53*x+-4.85  title "Autodock4" noenhanced lc 2 lw 4,\
0.90*x+0.01 title "Best" noenhanced lc 1 lw 4
