# Supplementary material for: Binding free energy predictions in host-guest systems using Autodock4. A retrospective analysis on SAMPL6, SAMPL7 and SAMPL8 challenges
Source: J Comput Aided Mol Des. 2021 May 24;35(6):721–9. doi: 10.1007/s10822-021-00388-4 (PMC8141411; doi:10.1007/s10822-021-00388-4)
Supplement: Supplementary file 1 — Supplementary material 1 (ZIP 20409 kb) [file 10822_2021_388_MOESM1_ESM.zip › workspace/SAMPL7/exoOA/exoOA.pdb]

HEADER
REMARK Spartan '14 exported M0001
COMPND    exoOA.pdb 
AUTHOR    GENERATED BY OPEN BABEL 2.3.2
HETATM    1  C   UNK     1       3.464   0.662   2.183  1.00  0.00           C  
HETATM    2  C   UNK     1       2.199   3.091   1.550  1.00  0.00           C  
HETATM    3  C   UNK     1       2.565   1.263   3.065  1.00  0.00           C  
HETATM    4  C   UNK     1       3.717   1.316   0.976  1.00  0.00           C  
HETATM    5  C   UNK     1       3.113   2.541   0.642  1.00  0.00           C  
HETATM    6  C   UNK     1       1.929   2.488   2.784  1.00  0.00           C  
HETATM    7  C   UNK     1       0.966   3.076   3.793  1.00  0.00           C  
HETATM    8  C   UNK     1       3.461   3.219  -0.669  1.00  0.00           C  
HETATM    9  C   UNK     1      -0.409   2.508   3.496  1.00  0.00           C  
HETATM   10  C   UNK     1      -2.858   1.309   2.873  1.00  0.00           C  
HETATM   11  C   UNK     1      -0.782   1.269   4.050  1.00  0.00           C  
HETATM   12  C   UNK     1      -1.313   3.132   2.625  1.00  0.00           C  
HETATM   13  C   UNK     1      -2.541   2.550   2.288  1.00  0.00           C  
HETATM   14  C   UNK     1      -2.006   0.660   3.768  1.00  0.00           C  
HETATM   15  C   UNK     1       2.500   2.723  -1.725  1.00  0.00           C  
HETATM   16  C   UNK     1       0.731   1.573  -3.557  1.00  0.00           C  
HETATM   17  C   UNK     1       1.277   3.343  -2.018  1.00  0.00           C  
HETATM   18  C   UNK     1       2.810   1.522  -2.395  1.00  0.00           C  
HETATM   19  C   UNK     1       1.952   0.940  -3.328  1.00  0.00           C  
HETATM   20  C   UNK     1       0.364   2.775  -2.918  1.00  0.00           C  
HETATM   21  C   UNK     1      -1.011   3.345  -3.197  1.00  0.00           C  
HETATM   22  C   UNK     1      -3.504   3.174   1.297  1.00  0.00           C  
HETATM   23  C   UNK     1      -3.182   2.644  -0.085  1.00  0.00           C  
HETATM   24  C   UNK     1      -2.618   1.510  -2.580  1.00  0.00           C  
HETATM   25  C   UNK     1      -3.775   1.434  -0.497  1.00  0.00           C  
HETATM   26  C   UNK     1      -2.296   3.270  -0.972  1.00  0.00           C  
HETATM   27  C   UNK     1      -1.995   2.722  -2.227  1.00  0.00           C  
HETATM   28  C   UNK     1      -3.518   0.854  -1.740  1.00  0.00           C  
HETATM   29  C   UNK     1       3.516   4.742  -0.485  1.00  0.00           C  
HETATM   30  C   UNK     1       0.946   4.616   3.857  1.00  0.00           C  
HETATM   31  O   UNK     1      -2.341   0.881  -3.802  1.00  0.00           O  
HETATM   32  O   UNK     1      -0.142   0.928  -4.446  1.00  0.00           O  
HETATM   33  O   UNK     1      -4.648   0.729   0.344  1.00  0.00           O  
HETATM   34  O   UNK     1       2.287   0.556   4.244  1.00  0.00           O  
HETATM   35  O   UNK     1       0.087   0.558   4.890  1.00  0.00           O  
HETATM   36  O   UNK     1      -4.047   0.638   2.553  1.00  0.00           O  
HETATM   37  C   UNK     1       1.061  -0.200   4.141  1.00  0.00           C  
HETATM   38  C   UNK     1      -3.945  -0.083   1.306  1.00  0.00           C  
HETATM   39  O   UNK     1       4.587   0.670   0.087  1.00  0.00           O  
HETATM   40  C   UNK     1       3.880  -0.022  -0.963  1.00  0.00           C  
HETATM   41  O   UNK     1       3.998   0.827  -2.124  1.00  0.00           O  
HETATM   42  C   UNK     1      -1.118   0.116  -3.758  1.00  0.00           C  
HETATM   43  C   UNK     1       4.563  -1.346  -1.224  1.00  0.00           C  
HETATM   44  C   UNK     1       5.472  -3.990  -1.603  1.00  0.00           C  
HETATM   45  C   UNK     1       4.478  -1.919  -2.494  1.00  0.00           C  
HETATM   46  C   UNK     1       5.101  -2.045  -0.141  1.00  0.00           C  
HETATM   47  C   UNK     1       5.545  -3.359  -0.343  1.00  0.00           C  
HETATM   48  C   UNK     1       4.932  -3.235  -2.665  1.00  0.00           C  
HETATM   49  C   UNK     1      -1.315  -1.183  -4.507  1.00  0.00           C  
HETATM   50  C   UNK     1      -1.581  -3.797  -5.534  1.00  0.00           C  
HETATM   51  C   UNK     1      -0.212  -1.795  -5.105  1.00  0.00           C  
HETATM   52  C   UNK     1      -2.551  -1.827  -4.421  1.00  0.00           C  
HETATM   53  C   UNK     1      -2.668  -3.126  -4.934  1.00  0.00           C  
HETATM   54  C   UNK     1      -0.359  -3.096  -5.609  1.00  0.00           C  
HETATM   55  C   UNK     1      -4.637  -1.421   1.443  1.00  0.00           C  
HETATM   56  C   UNK     1      -5.548  -4.086   1.588  1.00  0.00           C  
HETATM   57  C   UNK     1      -5.186  -2.016   0.306  1.00  0.00           C  
HETATM   58  C   UNK     1      -4.543  -2.107   2.655  1.00  0.00           C  
HETATM   59  C   UNK     1      -4.998  -3.432   2.711  1.00  0.00           C  
HETATM   60  C   UNK     1      -5.632  -3.342   0.392  1.00  0.00           C  
HETATM   61  C   UNK     1       1.249  -1.560   4.775  1.00  0.00           C  
HETATM   62  C   UNK     1       1.485  -4.260   5.555  1.00  0.00           C  
HETATM   63  C   UNK     1       2.475  -2.210   4.619  1.00  0.00           C  
HETATM   64  C   UNK     1       0.142  -2.209   5.324  1.00  0.00           C  
HETATM   65  C   UNK     1       0.275  -3.552   5.706  1.00  0.00           C  
HETATM   66  C   UNK     1       2.577  -3.553   5.007  1.00  0.00           C  
HETATM   67  O   UNK     1       6.060  -4.149   0.662  1.00  0.00           O  
HETATM   68  O   UNK     1       0.666  -3.802  -6.198  1.00  0.00           O  
HETATM   69  O   UNK     1      -3.832  -3.862  -4.879  1.00  0.00           O  
HETATM   70  O   UNK     1       3.725  -4.302   4.864  1.00  0.00           O  
HETATM   71  O   UNK     1      -6.162  -4.037  -0.673  1.00  0.00           O  
HETATM   72  O   UNK     1      -4.934  -4.209   3.847  1.00  0.00           O  
HETATM   73  O   UNK     1      -0.756  -4.293   6.242  1.00  0.00           O  
HETATM   74  O   UNK     1       4.882  -3.902  -3.870  1.00  0.00           O  
HETATM   75  C   UNK     1      -4.876  -3.408  -4.043  1.00  0.00           C  
HETATM   76  C   UNK     1      -7.082  -2.739  -2.489  1.00  0.00           C  
HETATM   77  C   UNK     1      -4.893  -3.839  -2.713  1.00  0.00           C  
HETATM   78  C   UNK     1      -5.904  -2.652  -4.616  1.00  0.00           C  
HETATM   79  C   UNK     1      -7.011  -2.328  -3.825  1.00  0.00           C  
HETATM   80  C   UNK     1      -6.024  -3.492  -1.969  1.00  0.00           C  
HETATM   81  C   UNK     1      -4.134  -3.765   4.924  1.00  0.00           C  
HETATM   82  C   UNK     1      -2.648  -3.134   7.187  1.00  0.00           C  
HETATM   83  C   UNK     1      -2.785  -4.130   4.942  1.00  0.00           C  
HETATM   84  C   UNK     1      -4.759  -3.091   5.978  1.00  0.00           C  
HETATM   85  C   UNK     1      -4.002  -2.785   7.114  1.00  0.00           C  
HETATM   86  C   UNK     1      -2.076  -3.807   6.103  1.00  0.00           C  
HETATM   87  C   UNK     1       4.773  -3.784   4.071  1.00  0.00           C  
HETATM   88  C   UNK     1       6.983  -3.002   2.577  1.00  0.00           C  
HETATM   89  C   UNK     1       5.802  -3.078   4.702  1.00  0.00           C  
HETATM   90  C   UNK     1       4.791  -4.111   2.712  1.00  0.00           C  
HETATM   91  C   UNK     1       5.925  -3.710   1.999  1.00  0.00           C  
HETATM   92  C   UNK     1       6.912  -2.696   3.941  1.00  0.00           C  
HETATM   93  C   UNK     1       4.064  -3.379  -4.896  1.00  0.00           C  
HETATM   94  C   UNK     1       2.547  -2.581  -7.084  1.00  0.00           C  
HETATM   95  C   UNK     1       2.713  -3.738  -4.920  1.00  0.00           C  
HETATM   96  C   UNK     1       4.676  -2.633  -5.908  1.00  0.00           C  
HETATM   97  C   UNK     1       3.903  -2.243  -7.007  1.00  0.00           C  
HETATM   98  C   UNK     1       1.989  -3.329  -6.043  1.00  0.00           C  
HETATM   99  C   UNK     1      -3.523   4.708   1.411  1.00  0.00           C  
HETATM  100  C   UNK     1      -1.041   4.882  -3.209  1.00  0.00           C  
HETATM  101  C   UNK     1      -4.529   5.374   0.468  1.00  0.00           C  
HETATM  102  C   UNK     1       4.206   5.464  -1.641  1.00  0.00           C  
HETATM  103  C   UNK     1      -2.287   5.392  -3.945  1.00  0.00           C  
HETATM  104  C   UNK     1       2.330   5.273   3.898  1.00  0.00           C  
HETATM  105  C   UNK     1       4.536   6.871  -1.241  1.00  0.00           C  
HETATM  106  C   UNK     1      -2.333   6.888  -3.993  1.00  0.00           C  
HETATM  107  C   UNK     1       2.631   5.999   2.616  1.00  0.00           C  
HETATM  108  C   UNK     1      -3.844   6.117  -0.643  1.00  0.00           C  
HETATM  109  O   UNK     1      -3.215   7.641  -3.624  1.00  0.00           O  
HETATM  110  O   UNK     1      -2.652   6.233  -0.858  1.00  0.00           O  
HETATM  111  O   UNK     1       4.659   7.367  -0.140  1.00  0.00           O  
HETATM  112  O   UNK     1       1.902   6.180   1.659  1.00  0.00           O  
HETATM  113  O   UNK     1      -4.757   6.686  -1.473  1.00  0.00           O1-
HETATM  114  O   UNK     1      -1.217   7.414  -4.585  1.00  0.00           O1-
HETATM  115  O   UNK     1       4.732   7.648  -2.353  1.00  0.00           O1-
HETATM  116  O   UNK     1       3.914   6.452   2.593  1.00  0.00           O1-
HETATM  117  C   UNK     1      -1.707  -5.188  -6.023  1.00  0.00           C  
HETATM  118  O   UNK     1      -1.532  -6.226  -5.435  1.00  0.00           O  
HETATM  119  O   UNK     1      -2.080  -5.192  -7.347  1.00  0.00           O1-
HETATM  120  C   UNK     1      -5.979  -5.501   1.651  1.00  0.00           C  
HETATM  121  O   UNK     1      -5.343  -6.506   1.452  1.00  0.00           O  
HETATM  122  O   UNK     1      -7.310  -5.574   1.992  1.00  0.00           O1-
HETATM  123  C   UNK     1       1.591  -5.692   5.914  1.00  0.00           C  
HETATM  124  O   UNK     1       1.355  -6.669   5.249  1.00  0.00           O  
HETATM  125  O   UNK     1       2.029  -5.822   7.212  1.00  0.00           O1-
HETATM  126  C   UNK     1       5.906  -5.392  -1.791  1.00  0.00           C  
HETATM  127  O   UNK     1       5.273  -6.413  -1.689  1.00  0.00           O  
HETATM  128  O   UNK     1       7.240  -5.430  -2.128  1.00  0.00           O1-
ATOM    129  H   UNK     1       3.924  -0.232   2.414  1.00  0.00           H  
ATOM    130  H   UNK     1       1.711   3.966   1.302  1.00  0.00           H  
ATOM    131  H   UNK     1       1.303   2.795   4.769  1.00  0.00           H  
ATOM    132  H   UNK     1       4.443   2.962  -1.007  1.00  0.00           H  
ATOM    133  H   UNK     1      -1.066   4.048   2.220  1.00  0.00           H  
ATOM    134  H   UNK     1      -2.271  -0.237   4.205  1.00  0.00           H  
ATOM    135  H   UNK     1       1.043   4.238  -1.561  1.00  0.00           H  
ATOM    136  H   UNK     1       2.211   0.075  -3.829  1.00  0.00           H  
ATOM    137  H   UNK     1      -1.303   3.086  -4.193  1.00  0.00           H  
ATOM    138  H   UNK     1      -4.511   2.890   1.520  1.00  0.00           H  
ATOM    139  H   UNK     1      -1.853   4.159  -0.694  1.00  0.00           H  
ATOM    140  H   UNK     1      -3.976  -0.025  -2.026  1.00  0.00           H  
ATOM    141  H   UNK     1       4.050   4.956   0.417  1.00  0.00           H  
ATOM    142  H   UNK     1       2.506   5.094  -0.448  1.00  0.00           H  
ATOM    143  H   UNK     1       0.413   4.906   4.738  1.00  0.00           H  
ATOM    144  H   UNK     1       0.479   4.950   2.954  1.00  0.00           H  
ATOM    145  H   UNK     1       0.760  -0.350   3.125  1.00  0.00           H  
ATOM    146  H   UNK     1      -2.930  -0.261   1.019  1.00  0.00           H  
ATOM    147  H   UNK     1       2.857  -0.214  -0.714  1.00  0.00           H  
ATOM    148  H   UNK     1      -0.817  -0.117  -2.758  1.00  0.00           H  
ATOM    149  H   UNK     1       4.090  -1.387  -3.289  1.00  0.00           H  
ATOM    150  H   UNK     1       5.170  -1.603   0.789  1.00  0.00           H  
ATOM    151  H   UNK     1       0.692  -1.301  -5.175  1.00  0.00           H  
ATOM    152  H   UNK     1      -3.361  -1.356  -3.989  1.00  0.00           H  
ATOM    153  H   UNK     1      -5.262  -1.491  -0.579  1.00  0.00           H  
ATOM    154  H   UNK     1      -4.147  -1.649   3.491  1.00  0.00           H  
ATOM    155  H   UNK     1       3.289  -1.712   4.226  1.00  0.00           H  
ATOM    156  H   UNK     1      -0.754  -1.712   5.446  1.00  0.00           H  
ATOM    157  H   UNK     1      -7.894  -2.493  -1.902  1.00  0.00           H  
ATOM    158  H   UNK     1      -4.116  -4.382  -2.305  1.00  0.00           H  
ATOM    159  H   UNK     1      -5.847  -2.341  -5.598  1.00  0.00           H  
ATOM    160  H   UNK     1      -7.785  -1.779  -4.231  1.00  0.00           H  
ATOM    161  H   UNK     1      -2.086  -2.900   8.020  1.00  0.00           H  
ATOM    162  H   UNK     1      -2.338  -4.610   4.145  1.00  0.00           H  
ATOM    163  H   UNK     1      -5.755  -2.826   5.919  1.00  0.00           H  
ATOM    164  H   UNK     1      -4.447  -2.297   7.907  1.00  0.00           H  
ATOM    165  H   UNK     1       7.796  -2.712   2.012  1.00  0.00           H  
ATOM    166  H   UNK     1       5.744  -2.844   5.706  1.00  0.00           H  
ATOM    167  H   UNK     1       4.013  -4.618   2.262  1.00  0.00           H  
ATOM    168  H   UNK     1       7.687  -2.183   4.390  1.00  0.00           H  
ATOM    169  H   UNK     1       1.973  -2.285  -7.889  1.00  0.00           H  
ATOM    170  H   UNK     1       2.276  -4.273  -4.154  1.00  0.00           H  
ATOM    171  H   UNK     1       5.674  -2.376  -5.846  1.00  0.00           H  
ATOM    172  H   UNK     1       4.338  -1.700  -7.769  1.00  0.00           H  
ATOM    173  H   UNK     1      -2.546   5.078   1.181  1.00  0.00           H  
ATOM    174  H   UNK     1      -3.820   4.947   2.411  1.00  0.00           H  
ATOM    175  H   UNK     1      -0.166   5.247  -3.705  1.00  0.00           H  
ATOM    176  H   UNK     1      -1.068   5.234  -2.199  1.00  0.00           H  
ATOM    177  H   UNK     1      -5.126   6.063   1.029  1.00  0.00           H  
ATOM    178  H   UNK     1      -5.134   4.607   0.032  1.00  0.00           H  
ATOM    179  H   UNK     1       3.554   5.480  -2.489  1.00  0.00           H  
ATOM    180  H   UNK     1       5.110   4.948  -1.889  1.00  0.00           H  
ATOM    181  H   UNK     1      -3.159   5.035  -3.438  1.00  0.00           H  
ATOM    182  H   UNK     1      -2.250   5.029  -4.951  1.00  0.00           H  
ATOM    183  H   UNK     1       3.070   4.516   4.051  1.00  0.00           H  
ATOM    184  H   UNK     1       2.342   5.983   4.698  1.00  0.00           H  
CONECT    1    4    3  129                                            
CONECT    2    5    6  130                                            
CONECT    3    1    6   34                                            
CONECT    4    1    5   39                                            
CONECT    5    2    4    8                                            
CONECT    6    2    3    7                                            
CONECT    7    6    9   30  131                                       
CONECT    7                                                           
CONECT    8    5   15   29  132                                       
CONECT    8                                                           
CONECT    9    7   12   11                                            
CONECT   10   13   14   36                                            
CONECT   11    9   14   35                                            
CONECT   12    9   13  133                                            
CONECT   13   10   12   22                                            
CONECT   14   10   11  134                                            
CONECT   15    8   18   17                                            
CONECT   16   19   20   32                                            
CONECT   17   15   20  135                                            
CONECT   18   15   19   41                                            
CONECT   19   16   18  136                                            
CONECT   20   16   17   21                                            
CONECT   21   20   27  100  137                                       
CONECT   21                                                           
CONECT   22   13   23   99  138                                       
CONECT   22                                                           
CONECT   23   22   26   25                                            
CONECT   24   27   28   31                                            
CONECT   25   23   28   33                                            
CONECT   26   23   27  139                                            
CONECT   27   21   24   26                                            
CONECT   28   24   25  140                                            
CONECT   29    8  102  141  142                                       
CONECT   29                                                           
CONECT   30    7  104  143  144                                       
CONECT   30                                                           
CONECT   31   24   42                                                 
CONECT   32   16   42                                                 
CONECT   33   25   38                                                 
CONECT   34    3   37                                                 
CONECT   35   11   37                                                 
CONECT   36   10   38                                                 
CONECT   37   34   35   61  145                                       
CONECT   37                                                           
CONECT   38   33   36   55  146                                       
CONECT   38                                                           
CONECT   39    4   40                                                 
CONECT   40   39   41   43  147                                       
CONECT   40                                                           
CONECT   41   18   40                                                 
CONECT   42   31   32   49  148                                       
CONECT   42                                                           
CONECT   43   40   46   45                                            
CONECT   44   47   48  126                                            
CONECT   45   43   48  149                                            
CONECT   46   43   47  150                                            
CONECT   47   44   46   67                                            
CONECT   48   44   45   74                                            
CONECT   49   42   52   51                                            
CONECT   50   53   54  117                                            
CONECT   51   49   54  151                                            
CONECT   52   49   53  152                                            
CONECT   53   50   52   69                                            
CONECT   54   50   51   68                                            
CONECT   55   38   58   57                                            
CONECT   56   59   60  120                                            
CONECT   57   55   60  153                                            
CONECT   58   55   59  154                                            
CONECT   59   56   58   72                                            
CONECT   60   56   57   71                                            
CONECT   61   37   64   63                                            
CONECT   62   65   66  123                                            
CONECT   63   61   66  155                                            
CONECT   64   61   65  156                                            
CONECT   65   62   64   73                                            
CONECT   66   62   63   70                                            
CONECT   67   47   91                                                 
CONECT   68   54   98                                                 
CONECT   69   53   75                                                 
CONECT   70   66   87                                                 
CONECT   71   60   80                                                 
CONECT   72   59   81                                                 
CONECT   73   65   86                                                 
CONECT   74   48   93                                                 
CONECT   75   69   78   77                                            
CONECT   76   79   80  157                                            
CONECT   77   75   80  158                                            
CONECT   78   75   79  159                                            
CONECT   79   76   78  160                                            
CONECT   80   71   76   77                                            
CONECT   81   72   84   83                                            
CONECT   82   85   86  161                                            
CONECT   83   81   86  162                                            
CONECT   84   81   85  163                                            
CONECT   85   82   84  164                                            
CONECT   86   73   82   83                                            
CONECT   87   70   90   89                                            
CONECT   88   91   92  165                                            
CONECT   89   87   92  166                                            
CONECT   90   87   91  167                                            
CONECT   91   67   88   90                                            
CONECT   92   88   89  168                                            
CONECT   93   74   96   95                                            
CONECT   94   97   98  169                                            
CONECT   95   93   98  170                                            
CONECT   96   93   97  171                                            
CONECT   97   94   96  172                                            
CONECT   98   68   94   95                                            
CONECT   99   22  101  173  174                                       
CONECT   99                                                           
CONECT  100   21  103  175  176                                       
CONECT  100                                                           
CONECT  101   99  108  177  178                                       
CONECT  101                                                           
CONECT  102   29  105  179  180                                       
CONECT  102                                                           
CONECT  103  100  106  181  182                                       
CONECT  103                                                           
CONECT  104   30  107  183  184                                       
CONECT  104                                                           
CONECT  105  102  111  115                                            
CONECT  106  103  109  114                                            
CONECT  107  104  112  116                                            
CONECT  108  101  110  113                                            
CONECT  109  106                                                      
CONECT  110  108                                                      
CONECT  111  105                                                      
CONECT  112  107                                                      
CONECT  113  108                                                      
CONECT  114  106                                                      
CONECT  115  105                                                      
CONECT  116  107                                                      
CONECT  117   50  118  119                                            
CONECT  118  117                                                      
CONECT  119  117                                                      
CONECT  120   56  121  122                                            
CONECT  121  120                                                      
CONECT  122  120                                                      
CONECT  123   62  124  125                                            
CONECT  124  123                                                      
CONECT  125  123                                                      
CONECT  126   44  127  128                                            
CONECT  127  126                                                      
CONECT  128  126                                                      
CONECT  129    1                                                      
CONECT  130    2                                                      
CONECT  131    7                                                      
CONECT  132    8                                                      
CONECT  133   12                                                      
CONECT  134   14                                                      
CONECT  135   17                                                      
CONECT  136   19                                                      
CONECT  137   21                                                      
CONECT  138   22                                                      
CONECT  139   26                                                      
CONECT  140   28                                                      
CONECT  141   29                                                      
CONECT  142   29                                                      
CONECT  143   30                                                      
CONECT  144   30                                                      
CONECT  145   37                                                      
CONECT  146   38                                                      
CONECT  147   40                                                      
CONECT  148   42                                                      
CONECT  149   45                                                      
CONECT  150   46                                                      
CONECT  151   51                                                      
CONECT  152   52                                                      
CONECT  153   57                                                      
CONECT  154   58                                                      
CONECT  155   63                                                      
CONECT  156   64                                                      
CONECT  157   76                                                      
CONECT  158   77                                                      
CONECT  159   78                                                      
CONECT  160   79                                                      
CONECT  161   82                                                      
CONECT  162   83                                                      
CONECT  163   84                                                      
CONECT  164   85                                                      
CONECT  165   88                                                      
CONECT  166   89                                                      
CONECT  167   90                                                      
CONECT  168   92                                                      
CONECT  169   94                                                      
CONECT  170   95                                                      
CONECT  171   96                                                      
CONECT  172   97                                                      
CONECT  173   99                                                      
CONECT  174   99                                                      
CONECT  175  100                                                      
CONECT  176  100                                                      
CONECT  177  101                                                      
CONECT  178  101                                                      
CONECT  179  102                                                      
CONECT  180  102                                                      
CONECT  181  103                                                      
CONECT  182  103                                                      
CONECT  183  104                                                      
CONECT  184  104                                                      
MASTER        0    0    0    0    0    0    0    0  184    0  184    0
END
