# Supplementary material for: Binding free energy predictions in host-guest systems using Autodock4. A retrospective analysis on SAMPL6, SAMPL7 and SAMPL8 challenges
Source: J Comput Aided Mol Des. 2021 May 24;35(6):721–9. doi: 10.1007/s10822-021-00388-4 (PMC8141411; doi:10.1007/s10822-021-00388-4)
Supplement: Supplementary file 1 — Supplementary material 1 (ZIP 20409 kb) [file 10822_2021_388_MOESM1_ESM.zip › workspace/SAMPL7/exoOA/g6.pdb]

HETATM    1  C1  UNL     1      -0.384   0.021   1.027  1.00 20.00           C
HETATM    2  C2  UNL     1       0.640  -0.142   8.612  1.00 20.00           C
HETATM    3  C3  UNL     1       0.181  -2.556   8.241  1.00 20.00           C
HETATM    4  C4  UNL     1       2.358  -1.839   9.201  1.00 20.00           C
HETATM    5  C5  UNL     1       0.709  -0.374   2.007  1.00 20.00           C
HETATM    6  C6  UNL     1       0.170  -0.479   3.434  1.00 20.00           C
HETATM    7  C7  UNL     1       1.265  -0.909   4.412  1.00 20.00           C
HETATM    8  C8  UNL     1       0.735  -0.981   5.844  1.00 20.00           C
HETATM    9  C9  UNL     1       1.838  -1.374   6.816  1.00 20.00           C
HETATM   10  N10 UNL     1       1.269  -1.475   8.181  1.00 20.00           N
HETATM   11  H11 UNL     1      -1.205  -0.703   1.042  1.00 20.00           H
HETATM   12  H12 UNL     1      -0.791   1.003   1.288  1.00 20.00           H
HETATM   13  H13 UNL     1       0.006   0.075   0.005  1.00 20.00           H
HETATM   14  H14 UNL     1       1.417   0.623   8.568  1.00 20.00           H
HETATM   15  H15 UNL     1      -0.172   0.083   7.918  1.00 20.00           H
HETATM   16  H16 UNL     1       0.265  -0.263   9.630  1.00 20.00           H
HETATM   17  H17 UNL     1       0.632  -3.502   7.934  1.00 20.00           H
HETATM   18  H18 UNL     1      -0.182  -2.609   9.269  1.00 20.00           H
HETATM   19  H19 UNL     1      -0.619  -2.263   7.558  1.00 20.00           H
HETATM   20  H20 UNL     1       2.802  -2.787   8.892  1.00 20.00           H
HETATM   21  H21 UNL     1       3.100  -1.038   9.198  1.00 20.00           H
HETATM   22  H22 UNL     1       1.882  -1.930  10.180  1.00 20.00           H
HETATM   23  H23 UNL     1       1.514   0.369   1.967  1.00 20.00           H
HETATM   24  H24 UNL     1       1.138  -1.335   1.700  1.00 20.00           H
HETATM   25  H25 UNL     1      -0.239   0.491   3.744  1.00 20.00           H
HETATM   26  H26 UNL     1      -0.654  -1.202   3.463  1.00 20.00           H
HETATM   27  H27 UNL     1       1.658  -1.889   4.115  1.00 20.00           H
HETATM   28  H28 UNL     1       2.100  -0.198   4.364  1.00 20.00           H
HETATM   29  H29 UNL     1      -0.084  -1.709   5.897  1.00 20.00           H
HETATM   30  H30 UNL     1       0.317  -0.008   6.131  1.00 20.00           H
HETATM   31  H31 UNL     1       2.266  -2.352   6.577  1.00 20.00           H
HETATM   32  H32 UNL     1       2.634  -0.624   6.858  1.00 20.00           H
TER      33      UNL     1 
CONECT    1    5   11   12   13
CONECT    2   10   14   15   16
CONECT    3   10   17   18   19
CONECT    4   10   20   21   22
CONECT    5    1    6   23   24
CONECT    6    5    7   25   26
CONECT    7    6    8   27   28
CONECT    8    7    9   29   30
CONECT    9    8   10   31   32
CONECT   10    2    3    4    9
CONECT   11    1
CONECT   12    1
CONECT   13    1
CONECT   14    2
CONECT   15    2
CONECT   16    2
CONECT   17    3
CONECT   18    3
CONECT   19    3
CONECT   20    4
CONECT   21    4
CONECT   22    4
CONECT   23    5
CONECT   24    5
CONECT   25    6
CONECT   26    6
CONECT   27    7
CONECT   28    7
CONECT   29    8
CONECT   30    8
CONECT   31    9
CONECT   32    9
END
