# Supplementary material for: Binding free energy predictions in host-guest systems using Autodock4. A retrospective analysis on SAMPL6, SAMPL7 and SAMPL8 challenges
Source: J Comput Aided Mol Des. 2021 May 24;35(6):721–9. doi: 10.1007/s10822-021-00388-4 (PMC8141411; doi:10.1007/s10822-021-00388-4)
Supplement: Supplementary file 1 — Supplementary material 1 (ZIP 20409 kb) [file 10822_2021_388_MOESM1_ESM.zip › workspace/SAMPL7/exoOA/g2.pdb]

HETATM    1  C1  UNL     1       1.885  -1.036  -0.112  1.00 20.00           C
HETATM    2  C2  UNL     1       2.878  -1.652   2.002  1.00 20.00           C
HETATM    3  C3  UNL     1       0.807  -0.463   0.561  1.00 20.00           C
HETATM    4  C4  UNL     1       1.800  -1.079   2.676  1.00 20.00           C
HETATM    5  C5  UNL     1       2.921  -1.631   0.608  1.00 20.00           C
HETATM    6  C6  UNL     1       0.764  -0.484   1.955  1.00 20.00           C
HETATM    7  C7  UNL     1       4.059  -2.235  -0.103  1.00 20.00           C
HETATM    8  O8  UNL     1       5.003  -2.778   0.585  1.00 20.00           O
HETATM    9  O9  UNL     1       4.074  -2.202  -1.390  1.00 20.00           O
HETATM   10 CL10 UNL     1      -0.566   0.225   2.785  1.00 20.00          CL
HETATM   11  H11 UNL     1       1.908  -1.015  -1.199  1.00 20.00           H
HETATM   12  H12 UNL     1       3.680  -2.113   2.573  1.00 20.00           H
HETATM   13  H13 UNL     1       0.006  -0.003  -0.013  1.00 20.00           H
HETATM   14  H14 UNL     1       1.780  -1.103   3.762  1.00 20.00           H
TER      15      UNL     1 
CONECT    1    3    5   11
CONECT    2    4    5   12
CONECT    3    1    6   13
CONECT    4    2    6   14
CONECT    5    1    2    7
CONECT    6    3    4   10
CONECT    7    5    8    9
CONECT    8    7
CONECT    9    7
CONECT   10    6
CONECT   11    1
CONECT   12    2
CONECT   13    3
CONECT   14    4
END
