# Supplementary material for: Binding free energy predictions in host-guest systems using Autodock4. A retrospective analysis on SAMPL6, SAMPL7 and SAMPL8 challenges
Source: J Comput Aided Mol Des. 2021 May 24;35(6):721–9. doi: 10.1007/s10822-021-00388-4 (PMC8141411; doi:10.1007/s10822-021-00388-4)
Supplement: Supplementary file 1 — Supplementary material 1 (ZIP 20409 kb) [file 10822_2021_388_MOESM1_ESM.zip › workspace/SAMPL7/exoOA/g3_exoOA.dlg]

          AutoDock 4.2 Release 4.2.6   
         (C) 1989-2012 The Scripps Research Institute
        AutoDock comes with ABSOLUTELY NO WARRANTY.
        AutoDock is free software, and you are welcome
        to redistribute it under certain conditions;
        for details type 'autodock4 -C'

                     main.cc  $Revision: 1.213 $

                   Compiled on Jul 18 2014 at 18:34:22


This file was created at:			11:33 08" a.m., 01/28/2021
                   on host:		"amd8"
Current Working Directory = "/home/procacci/tex/Tesi/casbarra2/workspace/SAMPL7/GDCC/exo2OA"

      ________________________________________________________________

                   SETTING UP DEFAULT PARAMETER LIBRARY
      ________________________________________________________________


Random number generator was seeded with values 21065, 1611829988.
Docking parameter file (DPF) used for this docking:		g3_exoOA.dpf
DPF> autodock_parameter_version 4.2       # used by autodock to validate parameter set

	Autodock parameter version 4.2.
DPF> outlev 1                             # diagnostic output level

Output Level = 1  ADT-COMPATIBLE OUTPUT DURING DOCKING.
DPF> intelec                              # calculate internal electrostatics

Electrostatic energies will be calculated for all non-bonds between moving atoms.
DPF> seed pid time                        # seeds for random generator

Random number generator was seeded with values 21065, 1611829988.
DPF> ligand_types C OA                    # atoms types in ligand

DPF> fld exoOA.maps.fld                   # grid_data_file

Opening Grid Map Dimensions file:		exoOA.maps.fld
Grid Point Spacing =				0.375 Angstroms

Even Number of User-specified Grid Points =	40 x-points
						40 y-points
						40 z-points

Coordinates of Central Grid Point of Maps =	(-0.001, -0.435, -0.003)
Macromolecule file used to create Grid Maps =	exoOA.pdbqt
Grid Parameter file used to create Grid Maps =	exoOA.gpf
Minimum coordinates in grid = (-7.501, -7.935, -7.503)
Maximum coordinates in grid = (7.499, 7.065, 7.497)

DPF> map exoOA.C.map                      # atom-specific affinity map

DPF> map exoOA.OA.map                     # atom-specific affinity map

DPF> elecmap exoOA.e.map                  # electrostatics map

DPF> desolvmap exoOA.d.map                # desolvation map

DPF> move g3.pdbqt                        # small molecule

1,4-interactions will be _ignored_ in the non-bonded internal energy calculation.

Ligand PDBQT file = "g3.pdbqt"

INPUT LIGAND PDBQT FILE:
________________________

INPUT-LIGAND-PDBQT: REMARK  2 active torsions:
INPUT-LIGAND-PDBQT: REMARK  status: ('A' for Active; 'I' for Inactive)
INPUT-LIGAND-PDBQT: REMARK    1  A    between atoms: C2_2  and  C4_4 
INPUT-LIGAND-PDBQT: REMARK    2  A    between atoms: C5_5  and  C9_9 
INPUT-LIGAND-PDBQT: ROOT
INPUT-LIGAND-PDBQT: HETATM    1  C1  UNL     1       2.554  -0.461  -0.545  1.00 20.00    -0.012 C 
INPUT-LIGAND-PDBQT: HETATM    2  C2  UNL     1       1.655  -0.145  -1.487  1.00 20.00     0.015 C 
INPUT-LIGAND-PDBQT: HETATM    3  C6  UNL     1       4.002  -0.709  -0.857  1.00 20.00     0.036 C 
INPUT-LIGAND-PDBQT: HETATM    4  C7  UNL     1       1.979  -0.035  -2.946  1.00 20.00     0.046 C 
INPUT-LIGAND-PDBQT: HETATM    5  C8  UNL     1       3.336  -0.655  -3.297  1.00 20.00     0.014 C 
INPUT-LIGAND-PDBQT: HETATM    6  C9  UNL     1       4.408  -0.259  -2.272  1.00 20.00     0.017 C 
INPUT-LIGAND-PDBQT: ENDROOT
INPUT-LIGAND-PDBQT: BRANCH   2   7
INPUT-LIGAND-PDBQT: HETATM    7  C4  UNL     1       0.272   0.084  -1.061  1.00 20.00     0.204 C 
INPUT-LIGAND-PDBQT: HETATM    8  O11 UNL     1      -0.283  -0.900  -0.495  1.00 20.00    -0.644 OA
INPUT-LIGAND-PDBQT: HETATM    9  O12 UNL     1      -0.183   1.234  -1.315  1.00 20.00    -0.644 OA
INPUT-LIGAND-PDBQT: ENDBRANCH   2   7
INPUT-LIGAND-PDBQT: BRANCH   6  10
INPUT-LIGAND-PDBQT: HETATM   10  C5  UNL     1       5.746  -0.821  -2.640  1.00 20.00    -0.089 C 
INPUT-LIGAND-PDBQT: HETATM   11  C3  UNL     1       6.798  -0.032  -2.905  1.00 20.00     0.014 C 
INPUT-LIGAND-PDBQT: HETATM   12  C10 UNL     1       5.842  -2.317  -2.694  1.00 20.00     0.043 C 
INPUT-LIGAND-PDBQT: ENDBRANCH   6  10
INPUT-LIGAND-PDBQT: TORSDOF 2
________________________________________________________________________________

Total charge on ligand                               =	-1.000 e
REMARK  2 active torsions:
REMARK  status: ('A' for Active; 'I' for Inactive)
REMARK    1  A    between atoms: C2_2  and  C4_4 
REMARK    2  A    between atoms: C5_5  and  C9_9 


Number of Rotatable Bonds in Small Molecule =	2 torsions
Number of atoms in ligand:  12

Number of non-hydrogen atoms in ligand:  12

Number of vibrational degrees of freedom of ligand:  30


Number of torsional degrees of freedom = 2
Estimated loss of torsional free energy upon binding = +0.5966 kcal/mol


DPF> about 3.0105 -0.418 -1.8762          # small molecule center

Small molecule center of rotation =	(+3.010, -0.418, -1.876)

DPF> tran0 random                         # initial coordinates/A or random

Initial translation =			(-2.647, -5.895, 1.673) Angstroms
DPF> quaternion0 random                   # initial orientation

Each run will begin with a new, random initial orientation.
Initial quaternion,  (x,y,z,w) =	( 0.128, 0.269, 0.938, -0.179 ),
DPF> dihe0 random                         # initial dihedrals (relative) or random

DPF> torsdof 2                            # torsional degrees of freedom

Number of torsional degrees of freedom = 2
Free energy coefficient for torsional degrees of freedom = 0.2983, the factory default value.

Estimated loss of torsional free energy upon binding = +0.5966 kcal/mol

DPF> rmstol 2.0                           # cluster_tolerance/A

Maximum RMS tolerance for conformational cluster analysis = 2.00 Angstroms
DPF> extnrg 1000.0                        # external grid energy

External grid energy (beyond grid map walls) = 1000.00

DPF> e0max 0.0 10000                      # max initial energy; max number of retries

Using user-specified maximum number of retries for simanneal initialization, 10000 retries.
If the simanneal initial energy is greater than e0max, 0.000,
then a new, random initial state will be created.

DPF> ga_pop_size 150                      # number of individuals in population

A population of 150 individuals will be used
DPF> ga_num_evals 2500000                 # maximum number of energy evaluations

There will be at most 2500000 function evaluations used.
DPF> ga_num_generations 27000             # maximum number of generations

The GA will run for at most 27000 generations.
DPF> ga_elitism 1                         # number of top individuals to survive to next generation

The 1 best will be preserved each GA generation.
DPF> ga_mutation_rate 0.02                # rate of gene mutation

The mutation rate is 0.020000.
DPF> ga_crossover_rate 0.8                # rate of crossover

The crossover rate is 0.800000.
DPF> ga_window_size 10                    # 

The GA's selection window is 10 generations.
DPF> ga_cauchy_alpha 0.0                  # Alpha parameter of Cauchy distribution

The alpha parameter (for the Cauchy distribution) is being set to 0.000000.
DPF> ga_cauchy_beta 1.0                   # Beta parameter Cauchy distribution

The beta parameter (for the Cauchy distribution) is being set to 1.000000.
DPF> set_ga                               # set the above parameters for GA or LGA

DPF> sw_max_its 300                       # iterations of Solis & Wets local search

Solis & Wets algorithms will perform at most 300 iterations.
DPF> sw_max_succ 4                        # consecutive successes before changing rho

Solis & Wets algorithms expand rho every 4 in a row successes.
DPF> sw_max_fail 4                        # consecutive failures before changing rho

Solis & Wets algorithms contract rho every 4 in a row failures.
DPF> sw_rho 1.0                           # size of local search space to sample

rho is set to 1.000000.
DPF> sw_lb_rho 0.01                       # lower bound on rho

rho will never get smaller than 0.010000.
DPF> ls_search_freq 0.06                  # probability of performing local search on individual

Local search will be performed with frequency 0.060000.
DPF> set_psw1                             # set the above pseudo-Solis & Wets parameters

Creating a new Local Search object using the pseudo-Solis-Wets algorithm (pSW1) with the current settings.

DPF> unbound_model bound               # state of unbound ligand

DPF> ga_run 50                            # do this many hybrid GA-LS runs

centering ligand on specified point: 3.010 -0.418 -1.876
Furthest true ligand atom from "about" center is 3.944 Angstroms (maxrad).
Number of requested GA dockings = 50 runs
Unbound model to be used is 'same as bound' [AutoDock 4.2 default].

	BEGINNING GENETIC ALGORITHM DOCKING 1 of 50
Run: 1 Seed: 1916320679 469134877 [ Run 1 of 50 GA/GALS ]
Beginning LAMARCKIAN GENETIC ALGORITHM (LGA), with a maximum of 2500000 energy evaluations.

Final-Value: -7.235


	FINAL GENETIC ALGORITHM DOCKED STATE
	_______________________________________________


Detailed state:  trans -1.194 -2.510 0.318 quatxyzw 0.448223 -0.882604 -0.131836 0.052202 center 3.010 -0.418 -1.876 ntor 2 178.6101 82.1373
State:	 -1.194  -2.510   0.318   0.449 -0.884 -0.132 174.015    178.61   82.14

DOCKED: MODEL        1
DOCKED: USER    Run = 1
DOCKED: USER    DPF = g3_exoOA.dpf
DOCKED: USER  
DOCKED: USER    Estimated Free Energy of Binding    =   -6.44 kcal/mol  [=(1)+(2)+(3)-(4)]
DOCKED: USER    Estimated Inhibition Constant, Ki   =   19.00 uM (micromolar)  [Temperature = 298.15 K]
DOCKED: USER    
DOCKED: USER    (1) Final Intermolecular Energy     =   -7.04 kcal/mol
DOCKED: USER        vdW + Hbond + desolv Energy     =   -7.49 kcal/mol
DOCKED: USER        Electrostatic Energy            =   +0.45 kcal/mol
DOCKED: USER    (2) Final Total Internal Energy     =   -0.20 kcal/mol
DOCKED: USER    (3) Torsional Free Energy           =   +0.60 kcal/mol
DOCKED: USER    (4) Unbound System's Energy  [=(2)] =   -0.20 kcal/mol
DOCKED: USER    
DOCKED: USER    
DOCKED: USER    NEWDPF move g3.pdbqt
DOCKED: USER    NEWDPF about 3.010500 -0.418000 -1.876200
DOCKED: USER    NEWDPF tran0 -1.194206 -2.510024 0.318047
DOCKED: USER    NEWDPF quaternion0 0.448223 -0.882604 -0.131836 0.052202
DOCKED: USER    NEWDPF axisangle0 0.448835 -0.883809 -0.132016 174.015383
DOCKED: USER    NEWDPF quat0 0.448835 -0.883809 -0.132016 174.015383
DOCKED: USER    NEWDPF dihe0 178.61 82.14 
DOCKED: USER  keepresnum = 1 
DOCKED: USER  
DOCKED: REMARK  2 active torsions:
DOCKED: REMARK  status: ('A' for Active; 'I' for Inactive)
DOCKED: REMARK    1  A    between atoms: C2_2  and  C4_4 
DOCKED: REMARK    2  A    between atoms: C5_5  and  C9_9 
DOCKED: USER                              x       y       z     vdW  Elec       q    Type
DOCKED: USER                           _______ _______ _______ _____ _____    ______ ____
DOCKED: ROOT
DOCKED: ATOM      1  C1  UNL     1      -0.924  -1.807  -0.872 -0.89 +0.01    -0.012 C 
DOCKED: ATOM      2  C2  UNL     1      -0.621  -1.194   0.280 -1.02 -0.01    +0.015 C 
DOCKED: ATOM      3  C6  UNL     1      -1.574  -3.160  -0.923 -0.72 -0.03    +0.036 C 
DOCKED: ATOM      4  C7  UNL     1      -0.863  -1.791   1.633 -0.86 -0.02    +0.046 C 
DOCKED: ATOM      5  C8  UNL     1      -1.159  -3.294   1.569 -0.74 -0.01    +0.014 C 
DOCKED: ATOM      6  C9  UNL     1      -2.140  -3.618   0.434 -0.62 -0.01    +0.017 C 
DOCKED: ENDROOT
DOCKED: BRANCH   2   7
DOCKED: ATOM      7  C4  UNL     1       0.004   0.130   0.205 -0.97 -0.09    +0.204 C 
DOCKED: ATOM      8  O11 UNL     1      -0.660   1.065   0.735 -0.24 +0.33    -0.644 OA
DOCKED: ATOM      9  O12 UNL     1       1.122   0.161  -0.379 -0.18 +0.26    -0.644 OA
DOCKED: ENDBRANCH   2   7
DOCKED: BRANCH   6  10
DOCKED: ATOM     10  C5  UNL     1      -2.471  -5.077   0.401 -0.43 +0.11    -0.089 C 
DOCKED: ATOM     11  C3  UNL     1      -2.961  -5.669  -0.699 -0.43 -0.02    +0.014 C 
DOCKED: ATOM     12  C10 UNL     1      -2.222  -5.840   1.668 -0.41 -0.06    +0.043 C 
DOCKED: ENDBRANCH   6  10
DOCKED: TORSDOF 2
DOCKED: TER
DOCKED: ENDMDL
________________________________________________________________________________


	BEGINNING GENETIC ALGORITHM DOCKING 2 of 50
Run: 2 Seed: 694995472 292124727 [ Run 2 of 50 GA/GALS ]
Beginning LAMARCKIAN GENETIC ALGORITHM (LGA), with a maximum of 2500000 energy evaluations.

Final-Value: -7.277


	FINAL GENETIC ALGORITHM DOCKED STATE
	_______________________________________________


Detailed state:  trans 1.016 -2.516 -0.344 quatxyzw -0.149000 0.072932 -0.424292 -0.890200 center 3.010 -0.418 -1.876 ntor 2 179.4719 -78.9980
State:	  1.016  -2.516  -0.344  -0.327  0.160 -0.931 -54.203    179.47  -79.00

DOCKED: MODEL        2
DOCKED: USER    Run = 2
DOCKED: USER    DPF = g3_exoOA.dpf
DOCKED: USER  
DOCKED: USER    Estimated Free Energy of Binding    =   -6.48 kcal/mol  [=(1)+(2)+(3)-(4)]
DOCKED: USER    Estimated Inhibition Constant, Ki   =   17.70 uM (micromolar)  [Temperature = 298.15 K]
DOCKED: USER    
DOCKED: USER    (1) Final Intermolecular Energy     =   -7.08 kcal/mol
DOCKED: USER        vdW + Hbond + desolv Energy     =   -7.52 kcal/mol
DOCKED: USER        Electrostatic Energy            =   +0.44 kcal/mol
DOCKED: USER    (2) Final Total Internal Energy     =   -0.20 kcal/mol
DOCKED: USER    (3) Torsional Free Energy           =   +0.60 kcal/mol
DOCKED: USER    (4) Unbound System's Energy  [=(2)] =   -0.20 kcal/mol
DOCKED: USER    
DOCKED: USER    
DOCKED: USER    NEWDPF move g3.pdbqt
DOCKED: USER    NEWDPF about 3.010500 -0.418000 -1.876200
DOCKED: USER    NEWDPF tran0 1.015974 -2.516411 -0.344068
DOCKED: USER    NEWDPF quaternion0 -0.149000 0.072932 -0.424292 -0.890200
DOCKED: USER    NEWDPF axisangle0 -0.327063 0.160090 -0.931344 -54.203135
DOCKED: USER    NEWDPF quat0 -0.327063 0.160090 -0.931344 -54.203135
DOCKED: USER    NEWDPF dihe0 179.47 -79.00 
DOCKED: USER  keepresnum = 1 
DOCKED: USER  
DOCKED: REMARK  2 active torsions:
DOCKED: REMARK  status: ('A' for Active; 'I' for Inactive)
DOCKED: REMARK    1  A    between atoms: C2_2  and  C4_4 
DOCKED: REMARK    2  A    between atoms: C5_5  and  C9_9 
DOCKED: USER                              x       y       z     vdW  Elec       q    Type
DOCKED: USER                           _______ _______ _______ _____ _____    ______ ____
DOCKED: ROOT
DOCKED: ATOM      1  C1  UNL     1       1.038  -1.917   0.929 -0.90 +0.01    -0.012 C 
DOCKED: ATOM      2  C2  UNL     1       0.463  -1.221  -0.061 -1.02 -0.01    +0.015 C 
DOCKED: ATOM      3  C6  UNL     1       1.688  -3.253   0.711 -0.72 -0.03    +0.036 C 
DOCKED: ATOM      4  C7  UNL     1       0.374  -1.704  -1.477 -0.84 -0.02    +0.046 C 
DOCKED: ATOM      5  C8  UNL     1       0.683  -3.199  -1.610 -0.73 -0.01    +0.014 C 
DOCKED: ATOM      6  C9  UNL     1       1.911  -3.588  -0.775 -0.64 -0.01    +0.017 C 
DOCKED: ENDROOT
DOCKED: BRANCH   2   7
DOCKED: ATOM      7  C4  UNL     1      -0.130   0.077   0.271 -0.97 -0.09    +0.204 C 
DOCKED: ATOM      8  O11 UNL     1       0.370   1.065  -0.337 -0.35 +0.35    -0.644 OA
DOCKED: ATOM      9  O12 UNL     1      -1.063   0.037   1.121 -0.08 +0.23    -0.644 OA
DOCKED: ENDBRANCH   2   7
DOCKED: BRANCH   6  10
DOCKED: ATOM     10  C5  UNL     1       2.246  -5.038  -0.943 -0.45 +0.11    -0.089 C 
DOCKED: ATOM     11  C3  UNL     1       2.156  -5.653  -2.132 -0.43 -0.02    +0.014 C 
DOCKED: ATOM     12  C10 UNL     1       2.689  -5.761   0.294 -0.41 -0.06    +0.043 C 
DOCKED: ENDBRANCH   6  10
DOCKED: TORSDOF 2
DOCKED: TER
DOCKED: ENDMDL
________________________________________________________________________________


	BEGINNING GENETIC ALGORITHM DOCKING 3 of 50
Run: 3 Seed: 1313729753 152035935 [ Run 3 of 50 GA/GALS ]
Beginning LAMARCKIAN GENETIC ALGORITHM (LGA), with a maximum of 2500000 energy evaluations.

Final-Value: -7.230


	FINAL GENETIC ALGORITHM DOCKED STATE
	_______________________________________________


Detailed state:  trans -0.311 -2.498 -1.067 quatxyzw 0.357806 -0.341109 -0.711447 -0.499462 center 3.010 -0.418 -1.876 ntor 2 -50.2648 -77.6020
State:	 -0.311  -2.498  -1.067   0.413 -0.394 -0.821 -120.071    -50.26  -77.60

DOCKED: MODEL        3
DOCKED: USER    Run = 3
DOCKED: USER    DPF = g3_exoOA.dpf
DOCKED: USER  
DOCKED: USER    Estimated Free Energy of Binding    =   -6.44 kcal/mol  [=(1)+(2)+(3)-(4)]
DOCKED: USER    Estimated Inhibition Constant, Ki   =   19.16 uM (micromolar)  [Temperature = 298.15 K]
DOCKED: USER    
DOCKED: USER    (1) Final Intermolecular Energy     =   -7.03 kcal/mol
DOCKED: USER        vdW + Hbond + desolv Energy     =   -7.48 kcal/mol
DOCKED: USER        Electrostatic Energy            =   +0.44 kcal/mol
DOCKED: USER    (2) Final Total Internal Energy     =   -0.20 kcal/mol
DOCKED: USER    (3) Torsional Free Energy           =   +0.60 kcal/mol
DOCKED: USER    (4) Unbound System's Energy  [=(2)] =   -0.20 kcal/mol
DOCKED: USER    
DOCKED: USER    
DOCKED: USER    NEWDPF move g3.pdbqt
DOCKED: USER    NEWDPF about 3.010500 -0.418000 -1.876200
DOCKED: USER    NEWDPF tran0 -0.311281 -2.497830 -1.066636
DOCKED: USER    NEWDPF quaternion0 0.357806 -0.341109 -0.711447 -0.499462
DOCKED: USER    NEWDPF axisangle0 0.413011 -0.393738 -0.821214 -120.071118
DOCKED: USER    NEWDPF quat0 0.413011 -0.393738 -0.821214 -120.071118
DOCKED: USER    NEWDPF dihe0 -50.26 -77.60 
DOCKED: USER  keepresnum = 1 
DOCKED: USER  
DOCKED: REMARK  2 active torsions:
DOCKED: REMARK  status: ('A' for Active; 'I' for Inactive)
DOCKED: REMARK    1  A    between atoms: C2_2  and  C4_4 
DOCKED: REMARK    2  A    between atoms: C5_5  and  C9_9 
DOCKED: USER                              x       y       z     vdW  Elec       q    Type
DOCKED: USER                           _______ _______ _______ _____ _____    ______ ____
DOCKED: ROOT
DOCKED: ATOM      1  C1  UNL     1      -1.351  -1.880  -0.345 -0.89 +0.01    -0.012 C 
DOCKED: ATOM      2  C2  UNL     1      -0.183  -1.227  -0.409 -1.01 -0.01    +0.015 C 
DOCKED: ATOM      3  C6  UNL     1      -1.556  -3.236  -0.958 -0.71 -0.03    +0.036 C 
DOCKED: ATOM      4  C7  UNL     1       1.029  -1.753  -1.117 -0.84 -0.02    +0.046 C 
DOCKED: ATOM      5  C8  UNL     1       0.706  -2.927  -2.048 -0.76 -0.01    +0.014 C 
DOCKED: ATOM      6  C9  UNL     1      -0.243  -3.925  -1.370 -0.57 -0.01    +0.017 C 
DOCKED: ENDROOT
DOCKED: BRANCH   2   7
DOCKED: ATOM      7  C4  UNL     1      -0.099   0.086   0.234 -0.97 -0.09    +0.204 C 
DOCKED: ATOM      8  O11 UNL     1      -0.001   1.065  -0.559 -0.28 +0.34    -0.644 OA
DOCKED: ATOM      9  O12 UNL     1      -0.136   0.068   1.496 -0.17 +0.24    -0.644 OA
DOCKED: ENDBRANCH   2   7
DOCKED: BRANCH   6  10
DOCKED: ATOM     10  C5  UNL     1      -0.520  -5.099  -2.257 -0.43 +0.10    -0.089 C 
DOCKED: ATOM     11  C3  UNL     1       0.442  -5.674  -2.995 -0.43 -0.02    +0.014 C 
DOCKED: ATOM     12  C10 UNL     1      -1.936  -5.596  -2.273 -0.41 -0.06    +0.043 C 
DOCKED: ENDBRANCH   6  10
DOCKED: TORSDOF 2
DOCKED: TER
DOCKED: ENDMDL
________________________________________________________________________________


	BEGINNING GENETIC ALGORITHM DOCKING 4 of 50
Run: 4 Seed: 1957369163 601448843 [ Run 4 of 50 GA/GALS ]
Beginning LAMARCKIAN GENETIC ALGORITHM (LGA), with a maximum of 2500000 energy evaluations.

Final-Value: -7.264


	FINAL GENETIC ALGORITHM DOCKED STATE
	_______________________________________________


Detailed state:  trans -0.329 -2.520 -1.032 quatxyzw 0.414486 -0.639225 0.178755 0.622608 center 3.010 -0.418 -1.876 ntor 2 142.7913 -87.9537
State:	 -0.329  -2.520  -1.032   0.530 -0.817  0.228 102.986    142.79  -87.95

DOCKED: MODEL        4
DOCKED: USER    Run = 4
DOCKED: USER    DPF = g3_exoOA.dpf
DOCKED: USER  
DOCKED: USER    Estimated Free Energy of Binding    =   -6.47 kcal/mol  [=(1)+(2)+(3)-(4)]
DOCKED: USER    Estimated Inhibition Constant, Ki   =   18.10 uM (micromolar)  [Temperature = 298.15 K]
DOCKED: USER    
DOCKED: USER    (1) Final Intermolecular Energy     =   -7.07 kcal/mol
DOCKED: USER        vdW + Hbond + desolv Energy     =   -7.51 kcal/mol
DOCKED: USER        Electrostatic Energy            =   +0.45 kcal/mol
DOCKED: USER    (2) Final Total Internal Energy     =   -0.20 kcal/mol
DOCKED: USER    (3) Torsional Free Energy           =   +0.60 kcal/mol
DOCKED: USER    (4) Unbound System's Energy  [=(2)] =   -0.20 kcal/mol
DOCKED: USER    
DOCKED: USER    
DOCKED: USER    NEWDPF move g3.pdbqt
DOCKED: USER    NEWDPF about 3.010500 -0.418000 -1.876200
DOCKED: USER    NEWDPF tran0 -0.328986 -2.519596 -1.031701
DOCKED: USER    NEWDPF quaternion0 0.414486 -0.639225 0.178755 0.622608
DOCKED: USER    NEWDPF axisangle0 0.529671 -0.816865 0.228431 102.986383
DOCKED: USER    NEWDPF quat0 0.529671 -0.816865 0.228431 102.986383
DOCKED: USER    NEWDPF dihe0 142.79 -87.95 
DOCKED: USER  keepresnum = 1 
DOCKED: USER  
DOCKED: REMARK  2 active torsions:
DOCKED: REMARK  status: ('A' for Active; 'I' for Inactive)
DOCKED: REMARK    1  A    between atoms: C2_2  and  C4_4 
DOCKED: REMARK    2  A    between atoms: C5_5  and  C9_9 
DOCKED: USER                              x       y       z     vdW  Elec       q    Type
DOCKED: USER                           _______ _______ _______ _____ _____    ______ ____
DOCKED: ROOT
DOCKED: ATOM      1  C1  UNL     1       0.887  -1.819  -0.918 -0.89 +0.01    -0.012 C 
DOCKED: ATOM      2  C2  UNL     1      -0.207  -1.226  -0.420 -1.01 -0.01    +0.015 C 
DOCKED: ATOM      3  C6  UNL     1       0.841  -3.145  -1.621 -0.72 -0.03    +0.036 C 
DOCKED: ATOM      4  C7  UNL     1      -1.579  -1.824  -0.477 -0.84 -0.02    +0.046 C 
DOCKED: ATOM      5  C8  UNL     1      -1.559  -3.314  -0.838 -0.72 -0.01    +0.014 C 
DOCKED: ATOM      6  C9  UNL     1      -0.585  -3.591  -1.992 -0.63 -0.01    +0.017 C 
DOCKED: ENDROOT
DOCKED: BRANCH   2   7
DOCKED: ATOM      7  C4  UNL     1      -0.039   0.073   0.237 -0.97 -0.09    +0.204 C 
DOCKED: ATOM      8  O11 UNL     1      -0.006   1.066  -0.543 -0.29 +0.34    -0.644 OA
DOCKED: ATOM      9  O12 UNL     1       0.049   0.029   1.496 -0.18 +0.24    -0.644 OA
DOCKED: ENDBRANCH   2   7
DOCKED: BRANCH   6  10
DOCKED: ATOM     10  C5  UNL     1      -0.601  -5.036  -2.381 -0.43 +0.11    -0.089 C 
DOCKED: ATOM     11  C3  UNL     1      -1.701  -5.794  -2.252 -0.42 -0.02    +0.014 C 
DOCKED: ATOM     12  C10 UNL     1       0.684  -5.588  -2.924 -0.42 -0.06    +0.043 C 
DOCKED: ENDBRANCH   6  10
DOCKED: TORSDOF 2
DOCKED: TER
DOCKED: ENDMDL
________________________________________________________________________________


	BEGINNING GENETIC ALGORITHM DOCKING 5 of 50
Run: 5 Seed: 507805310 1447185802 [ Run 5 of 50 GA/GALS ]
Beginning LAMARCKIAN GENETIC ALGORITHM (LGA), with a maximum of 2500000 energy evaluations.

Final-Value: -7.257


	FINAL GENETIC ALGORITHM DOCKED STATE
	_______________________________________________


Detailed state:  trans -1.185 -2.503 0.364 quatxyzw 0.204214 -0.008059 0.761253 0.615407 center 3.010 -0.418 -1.876 ntor 2 -7.9880 -91.5702
State:	 -1.185  -2.503   0.364   0.259 -0.010  0.966 104.037     -7.99  -91.57

DOCKED: MODEL        5
DOCKED: USER    Run = 5
DOCKED: USER    DPF = g3_exoOA.dpf
DOCKED: USER  
DOCKED: USER    Estimated Free Energy of Binding    =   -6.46 kcal/mol  [=(1)+(2)+(3)-(4)]
DOCKED: USER    Estimated Inhibition Constant, Ki   =   18.29 uM (micromolar)  [Temperature = 298.15 K]
DOCKED: USER    
DOCKED: USER    (1) Final Intermolecular Energy     =   -7.06 kcal/mol
DOCKED: USER        vdW + Hbond + desolv Energy     =   -7.51 kcal/mol
DOCKED: USER        Electrostatic Energy            =   +0.45 kcal/mol
DOCKED: USER    (2) Final Total Internal Energy     =   -0.20 kcal/mol
DOCKED: USER    (3) Torsional Free Energy           =   +0.60 kcal/mol
DOCKED: USER    (4) Unbound System's Energy  [=(2)] =   -0.20 kcal/mol
DOCKED: USER    
DOCKED: USER    
DOCKED: USER    NEWDPF move g3.pdbqt
DOCKED: USER    NEWDPF about 3.010500 -0.418000 -1.876200
DOCKED: USER    NEWDPF tran0 -1.185243 -2.502563 0.363948
DOCKED: USER    NEWDPF quaternion0 0.204214 -0.008059 0.761253 0.615407
DOCKED: USER    NEWDPF axisangle0 0.259086 -0.010224 0.965800 104.036971
DOCKED: USER    NEWDPF quat0 0.259086 -0.010224 0.965800 104.036971
DOCKED: USER    NEWDPF dihe0 -7.99 -91.57 
DOCKED: USER  keepresnum = 1 
DOCKED: USER  
DOCKED: REMARK  2 active torsions:
DOCKED: REMARK  status: ('A' for Active; 'I' for Inactive)
DOCKED: REMARK    1  A    between atoms: C2_2  and  C4_4 
DOCKED: REMARK    2  A    between atoms: C5_5  and  C9_9 
DOCKED: USER                              x       y       z     vdW  Elec       q    Type
DOCKED: USER                           _______ _______ _______ _____ _____    ______ ____
DOCKED: ROOT
DOCKED: ATOM      1  C1  UNL     1      -0.726  -1.745   1.458 -0.93 +0.01    -0.012 C 
DOCKED: ATOM      2  C2  UNL     1      -0.590  -1.201   0.241 -1.02 -0.01    +0.015 C 
DOCKED: ATOM      3  C6  UNL     1      -1.288  -3.121   1.673 -0.74 -0.02    +0.036 C 
DOCKED: ATOM      4  C7  UNL     1      -1.007  -1.881  -1.028 -0.83 -0.02    +0.046 C 
DOCKED: ATOM      5  C8  UNL     1      -1.914  -3.091  -0.778 -0.76 -0.01    +0.014 C 
DOCKED: ATOM      6  C9  UNL     1      -1.386  -3.950   0.380 -0.58 -0.01    +0.017 C 
DOCKED: ENDROOT
DOCKED: BRANCH   2   7
DOCKED: ATOM      7  C4  UNL     1      -0.019   0.146   0.154 -0.97 -0.09    +0.204 C 
DOCKED: ATOM      8  O11 UNL     1      -0.745   1.065   0.628 -0.23 +0.33    -0.644 OA
DOCKED: ATOM      9  O12 UNL     1       1.122   0.210  -0.381 -0.17 +0.26    -0.644 OA
DOCKED: ENDBRANCH   2   7
DOCKED: BRANCH   6  10
DOCKED: ATOM     10  C5  UNL     1      -2.242  -5.160   0.594 -0.43 +0.10    -0.089 C 
DOCKED: ATOM     11  C3  UNL     1      -2.957  -5.707  -0.401 -0.43 -0.02    +0.014 C 
DOCKED: ATOM     12  C10 UNL     1      -2.252  -5.725   1.983 -0.42 -0.06    +0.043 C 
DOCKED: ENDBRANCH   6  10
DOCKED: TORSDOF 2
DOCKED: TER
DOCKED: ENDMDL
________________________________________________________________________________


	BEGINNING GENETIC ALGORITHM DOCKING 6 of 50
Run: 6 Seed: 551067855 1029916881 [ Run 6 of 50 GA/GALS ]
Beginning LAMARCKIAN GENETIC ALGORITHM (LGA), with a maximum of 2500000 energy evaluations.

Final-Value: -7.285


	FINAL GENETIC ALGORITHM DOCKED STATE
	_______________________________________________


Detailed state:  trans -0.242 -2.523 -1.057 quatxyzw -0.402286 0.612263 -0.200695 -0.650401 center 3.010 -0.418 -1.876 ntor 2 146.3084 89.7911
State:	 -0.242  -2.523  -1.057  -0.530  0.806 -0.264 -98.856    146.31   89.79

DOCKED: MODEL        6
DOCKED: USER    Run = 6
DOCKED: USER    DPF = g3_exoOA.dpf
DOCKED: USER  
DOCKED: USER    Estimated Free Energy of Binding    =   -6.49 kcal/mol  [=(1)+(2)+(3)-(4)]
DOCKED: USER    Estimated Inhibition Constant, Ki   =   17.44 uM (micromolar)  [Temperature = 298.15 K]
DOCKED: USER    
DOCKED: USER    (1) Final Intermolecular Energy     =   -7.09 kcal/mol
DOCKED: USER        vdW + Hbond + desolv Energy     =   -7.53 kcal/mol
DOCKED: USER        Electrostatic Energy            =   +0.44 kcal/mol
DOCKED: USER    (2) Final Total Internal Energy     =   -0.20 kcal/mol
DOCKED: USER    (3) Torsional Free Energy           =   +0.60 kcal/mol
DOCKED: USER    (4) Unbound System's Energy  [=(2)] =   -0.20 kcal/mol
DOCKED: USER    
DOCKED: USER    
DOCKED: USER    NEWDPF move g3.pdbqt
DOCKED: USER    NEWDPF about 3.010500 -0.418000 -1.876200
DOCKED: USER    NEWDPF tran0 -0.242269 -2.523318 -1.056975
DOCKED: USER    NEWDPF quaternion0 -0.402286 0.612263 -0.200695 -0.650401
DOCKED: USER    NEWDPF axisangle0 -0.529608 0.806043 -0.264214 -98.856270
DOCKED: USER    NEWDPF quat0 -0.529608 0.806043 -0.264214 -98.856270
DOCKED: USER    NEWDPF dihe0 146.31 89.79 
DOCKED: USER  keepresnum = 1 
DOCKED: USER  
DOCKED: REMARK  2 active torsions:
DOCKED: REMARK  status: ('A' for Active; 'I' for Inactive)
DOCKED: REMARK    1  A    between atoms: C2_2  and  C4_4 
DOCKED: REMARK    2  A    between atoms: C5_5  and  C9_9 
DOCKED: USER                              x       y       z     vdW  Elec       q    Type
DOCKED: USER                           _______ _______ _______ _____ _____    ______ ____
DOCKED: ROOT
DOCKED: ATOM      1  C1  UNL     1       0.965  -1.835  -0.832 -0.88 +0.01    -0.012 C 
DOCKED: ATOM      2  C2  UNL     1      -0.163  -1.231  -0.435 -1.01 -0.01    +0.015 C 
DOCKED: ATOM      3  C6  UNL     1       0.970  -3.161  -1.538 -0.72 -0.03    +0.036 C 
DOCKED: ATOM      4  C7  UNL     1      -1.531  -1.815  -0.618 -0.85 -0.02    +0.046 C 
DOCKED: ATOM      5  C8  UNL     1      -1.493  -3.304  -0.977 -0.72 -0.01    +0.014 C 
DOCKED: ATOM      6  C9  UNL     1      -0.421  -3.592  -2.038 -0.63 -0.01    +0.017 C 
DOCKED: ENDROOT
DOCKED: BRANCH   2   7
DOCKED: ATOM      7  C4  UNL     1      -0.042   0.066   0.236 -0.97 -0.09    +0.204 C 
DOCKED: ATOM      8  O11 UNL     1       0.003   1.065  -0.536 -0.30 +0.35    -0.644 OA
DOCKED: ATOM      9  O12 UNL     1      -0.000   0.015   1.497 -0.20 +0.24    -0.644 OA
DOCKED: ENDBRANCH   2   7
DOCKED: BRANCH   6  10
DOCKED: ATOM     10  C5  UNL     1      -0.416  -5.037  -2.428 -0.43 +0.11    -0.089 C 
DOCKED: ATOM     11  C3  UNL     1       0.693  -5.649  -2.867 -0.44 -0.02    +0.014 C 
DOCKED: ATOM     12  C10 UNL     1      -1.724  -5.761  -2.298 -0.40 -0.06    +0.043 C 
DOCKED: ENDBRANCH   6  10
DOCKED: TORSDOF 2
DOCKED: TER
DOCKED: ENDMDL
________________________________________________________________________________


	BEGINNING GENETIC ALGORITHM DOCKING 7 of 50
Run: 7 Seed: 138135624 1679052681 [ Run 7 of 50 GA/GALS ]
Beginning LAMARCKIAN GENETIC ALGORITHM (LGA), with a maximum of 2500000 energy evaluations.

Final-Value: -7.289


	FINAL GENETIC ALGORITHM DOCKED STATE
	_______________________________________________


Detailed state:  trans -0.276 -2.513 -1.081 quatxyzw 0.429056 -0.649675 0.141115 0.611490 center 3.010 -0.418 -1.876 ntor 2 -42.4749 94.8822
State:	 -0.276  -2.513  -1.081   0.542 -0.821  0.178 104.605    -42.47   94.88

DOCKED: MODEL        7
DOCKED: USER    Run = 7
DOCKED: USER    DPF = g3_exoOA.dpf
DOCKED: USER  
DOCKED: USER    Estimated Free Energy of Binding    =   -6.50 kcal/mol  [=(1)+(2)+(3)-(4)]
DOCKED: USER    Estimated Inhibition Constant, Ki   =   17.34 uM (micromolar)  [Temperature = 298.15 K]
DOCKED: USER    
DOCKED: USER    (1) Final Intermolecular Energy     =   -7.09 kcal/mol
DOCKED: USER        vdW + Hbond + desolv Energy     =   -7.54 kcal/mol
DOCKED: USER        Electrostatic Energy            =   +0.45 kcal/mol
DOCKED: USER    (2) Final Total Internal Energy     =   -0.20 kcal/mol
DOCKED: USER    (3) Torsional Free Energy           =   +0.60 kcal/mol
DOCKED: USER    (4) Unbound System's Energy  [=(2)] =   -0.20 kcal/mol
DOCKED: USER    
DOCKED: USER    
DOCKED: USER    NEWDPF move g3.pdbqt
DOCKED: USER    NEWDPF about 3.010500 -0.418000 -1.876200
DOCKED: USER    NEWDPF tran0 -0.275516 -2.512989 -1.080678
DOCKED: USER    NEWDPF quaternion0 0.429056 -0.649675 0.141115 0.611490
DOCKED: USER    NEWDPF axisangle0 0.542249 -0.821072 0.178344 104.605409
DOCKED: USER    NEWDPF quat0 0.542249 -0.821072 0.178344 104.605409
DOCKED: USER    NEWDPF dihe0 -42.47 94.88 
DOCKED: USER  keepresnum = 1 
DOCKED: USER  
DOCKED: REMARK  2 active torsions:
DOCKED: REMARK  status: ('A' for Active; 'I' for Inactive)
DOCKED: REMARK    1  A    between atoms: C2_2  and  C4_4 
DOCKED: REMARK    2  A    between atoms: C5_5  and  C9_9 
DOCKED: USER                              x       y       z     vdW  Elec       q    Type
DOCKED: USER                           _______ _______ _______ _____ _____    ______ ____
DOCKED: ROOT
DOCKED: ATOM      1  C1  UNL     1       0.907  -1.751  -1.025 -0.89 +0.01    -0.012 C 
DOCKED: ATOM      2  C2  UNL     1      -0.181  -1.229  -0.444 -1.01 -0.01    +0.015 C 
DOCKED: ATOM      3  C6  UNL     1       0.885  -3.061  -1.759 -0.74 -0.02    +0.036 C 
DOCKED: ATOM      4  C7  UNL     1      -1.522  -1.898  -0.430 -0.85 -0.02    +0.046 C 
DOCKED: ATOM      5  C8  UNL     1      -1.447  -3.376  -0.830 -0.70 -0.01    +0.014 C 
DOCKED: ATOM      6  C9  UNL     1      -0.537  -3.574  -2.050 -0.62 -0.01    +0.017 C 
DOCKED: ENDROOT
DOCKED: BRANCH   2   7
DOCKED: ATOM      7  C4  UNL     1      -0.040   0.062   0.235 -0.97 -0.09    +0.204 C 
DOCKED: ATOM      8  O11 UNL     1       0.027  -0.001   1.495 -0.19 +0.24    -0.644 OA
DOCKED: ATOM      9  O12 UNL     1      -0.004   1.067  -0.528 -0.30 +0.35    -0.644 OA
DOCKED: ENDBRANCH   2   7
DOCKED: BRANCH   6  10
DOCKED: ATOM     10  C5  UNL     1      -0.502  -5.009  -2.475 -0.43 +0.11    -0.089 C 
DOCKED: ATOM     11  C3  UNL     1       0.597  -5.566  -3.005 -0.44 -0.02    +0.014 C 
DOCKED: ATOM     12  C10 UNL     1      -1.768  -5.789  -2.274 -0.40 -0.06    +0.043 C 
DOCKED: ENDBRANCH   6  10
DOCKED: TORSDOF 2
DOCKED: TER
DOCKED: ENDMDL
________________________________________________________________________________


	BEGINNING GENETIC ALGORITHM DOCKING 8 of 50
Run: 8 Seed: 89113790 135755905 [ Run 8 of 50 GA/GALS ]
Beginning LAMARCKIAN GENETIC ALGORITHM (LGA), with a maximum of 2500000 energy evaluations.

Final-Value: -7.255


	FINAL GENETIC ALGORITHM DOCKED STATE
	_______________________________________________


Detailed state:  trans -0.350 -2.515 -1.045 quatxyzw -0.369138 0.607998 -0.246085 -0.658421 center 3.010 -0.418 -1.876 ntor 2 156.4140 -98.8430
State:	 -0.350  -2.515  -1.045  -0.490  0.808 -0.327 -97.641    156.41  -98.84

DOCKED: MODEL        8
DOCKED: USER    Run = 8
DOCKED: USER    DPF = g3_exoOA.dpf
DOCKED: USER  
DOCKED: USER    Estimated Free Energy of Binding    =   -6.46 kcal/mol  [=(1)+(2)+(3)-(4)]
DOCKED: USER    Estimated Inhibition Constant, Ki   =   18.36 uM (micromolar)  [Temperature = 298.15 K]
DOCKED: USER    
DOCKED: USER    (1) Final Intermolecular Energy     =   -7.06 kcal/mol
DOCKED: USER        vdW + Hbond + desolv Energy     =   -7.50 kcal/mol
DOCKED: USER        Electrostatic Energy            =   +0.45 kcal/mol
DOCKED: USER    (2) Final Total Internal Energy     =   -0.20 kcal/mol
DOCKED: USER    (3) Torsional Free Energy           =   +0.60 kcal/mol
DOCKED: USER    (4) Unbound System's Energy  [=(2)] =   -0.20 kcal/mol
DOCKED: USER    
DOCKED: USER    
DOCKED: USER    NEWDPF move g3.pdbqt
DOCKED: USER    NEWDPF about 3.010500 -0.418000 -1.876200
DOCKED: USER    NEWDPF tran0 -0.349612 -2.514508 -1.045376
DOCKED: USER    NEWDPF quaternion0 -0.369138 0.607998 -0.246085 -0.658421
DOCKED: USER    NEWDPF axisangle0 -0.490452 0.807809 -0.326958 -97.640908
DOCKED: USER    NEWDPF quat0 -0.490452 0.807809 -0.326958 -97.640908
DOCKED: USER    NEWDPF dihe0 156.41 -98.84 
DOCKED: USER  keepresnum = 1 
DOCKED: USER  
DOCKED: REMARK  2 active torsions:
DOCKED: REMARK  status: ('A' for Active; 'I' for Inactive)
DOCKED: REMARK    1  A    between atoms: C2_2  and  C4_4 
DOCKED: REMARK    2  A    between atoms: C5_5  and  C9_9 
DOCKED: USER                              x       y       z     vdW  Elec       q    Type
DOCKED: USER                           _______ _______ _______ _____ _____    ______ ____
DOCKED: ROOT
DOCKED: ATOM      1  C1  UNL     1       0.900  -1.939  -0.745 -0.87 +0.01    -0.012 C 
DOCKED: ATOM      2  C2  UNL     1      -0.191  -1.229  -0.425 -1.01 -0.01    +0.015 C 
DOCKED: ATOM      3  C6  UNL     1       0.826  -3.267  -1.443 -0.69 -0.03    +0.036 C 
DOCKED: ATOM      4  C7  UNL     1      -1.592  -1.685  -0.695 -0.84 -0.02    +0.046 C 
DOCKED: ATOM      5  C8  UNL     1      -1.670  -3.175  -1.044 -0.75 -0.01    +0.014 C 
DOCKED: ATOM      6  C9  UNL     1      -0.563  -3.572  -2.031 -0.62 -0.01    +0.017 C 
DOCKED: ENDROOT
DOCKED: BRANCH   2   7
DOCKED: ATOM      7  C4  UNL     1       0.006   0.059   0.246 -0.97 -0.09    +0.204 C 
DOCKED: ATOM      8  O11 UNL     1      -0.006   1.067  -0.517 -0.31 +0.35    -0.644 OA
DOCKED: ATOM      9  O12 UNL     1       0.162  -0.008   1.497 -0.17 +0.23    -0.644 OA
DOCKED: ENDBRANCH   2   7
DOCKED: BRANCH   6  10
DOCKED: ATOM     10  C5  UNL     1      -0.668  -5.016  -2.413 -0.43 +0.11    -0.089 C 
DOCKED: ATOM     11  C3  UNL     1      -1.803  -5.712  -2.252 -0.43 -0.02    +0.014 C 
DOCKED: ATOM     12  C10 UNL     1       0.570  -5.638  -2.988 -0.42 -0.06    +0.043 C 
DOCKED: ENDBRANCH   6  10
DOCKED: TORSDOF 2
DOCKED: TER
DOCKED: ENDMDL
________________________________________________________________________________


	BEGINNING GENETIC ALGORITHM DOCKING 9 of 50
Run: 9 Seed: 1044449958 757716461 [ Run 9 of 50 GA/GALS ]
Beginning LAMARCKIAN GENETIC ALGORITHM (LGA), with a maximum of 2500000 energy evaluations.

Final-Value: -7.272


	FINAL GENETIC ALGORITHM DOCKED STATE
	_______________________________________________


Detailed state:  trans 0.310 -2.524 1.225 quatxyzw -0.687978 0.445796 -0.373196 -0.434370 center 3.010 -0.418 -1.876 ntor 2 146.3672 88.2453
State:	  0.310  -2.524   1.225  -0.764  0.495 -0.414 -128.510    146.37   88.25

DOCKED: MODEL        9
DOCKED: USER    Run = 9
DOCKED: USER    DPF = g3_exoOA.dpf
DOCKED: USER  
DOCKED: USER    Estimated Free Energy of Binding    =   -6.48 kcal/mol  [=(1)+(2)+(3)-(4)]
DOCKED: USER    Estimated Inhibition Constant, Ki   =   17.83 uM (micromolar)  [Temperature = 298.15 K]
DOCKED: USER    
DOCKED: USER    (1) Final Intermolecular Energy     =   -7.08 kcal/mol
DOCKED: USER        vdW + Hbond + desolv Energy     =   -7.53 kcal/mol
DOCKED: USER        Electrostatic Energy            =   +0.45 kcal/mol
DOCKED: USER    (2) Final Total Internal Energy     =   -0.20 kcal/mol
DOCKED: USER    (3) Torsional Free Energy           =   +0.60 kcal/mol
DOCKED: USER    (4) Unbound System's Energy  [=(2)] =   -0.20 kcal/mol
DOCKED: USER    
DOCKED: USER    
DOCKED: USER    NEWDPF move g3.pdbqt
DOCKED: USER    NEWDPF about 3.010500 -0.418000 -1.876200
DOCKED: USER    NEWDPF tran0 0.309919 -2.523857 1.224622
DOCKED: USER    NEWDPF quaternion0 -0.687978 0.445796 -0.373196 -0.434370
DOCKED: USER    NEWDPF axisangle0 -0.763796 0.494924 -0.414324 -128.509541
DOCKED: USER    NEWDPF quat0 -0.763796 0.494924 -0.414324 -128.509541
DOCKED: USER    NEWDPF dihe0 146.37 88.25 
DOCKED: USER  keepresnum = 1 
DOCKED: USER  
DOCKED: REMARK  2 active torsions:
DOCKED: REMARK  status: ('A' for Active; 'I' for Inactive)
DOCKED: REMARK    1  A    between atoms: C2_2  and  C4_4 
DOCKED: REMARK    2  A    between atoms: C5_5  and  C9_9 
DOCKED: USER                              x       y       z     vdW  Elec       q    Type
DOCKED: USER                           _______ _______ _______ _____ _____    ______ ____
DOCKED: ROOT
DOCKED: ATOM      1  C1  UNL     1       1.374  -1.733   0.749 -0.91 +0.01    -0.012 C 
DOCKED: ATOM      2  C2  UNL     1       0.142  -1.211   0.666 -1.03 -0.01    +0.015 C 
DOCKED: ATOM      3  C6  UNL     1       1.633  -3.118   1.270 -0.74 -0.02    +0.036 C 
DOCKED: ATOM      4  C7  UNL     1      -1.099  -1.926   1.106 -0.85 -0.02    +0.046 C 
DOCKED: ATOM      5  C8  UNL     1      -0.796  -3.152   1.975 -0.77 -0.01    +0.014 C 
DOCKED: ATOM      6  C9  UNL     1       0.360  -3.975   1.389 -0.59 -0.01    +0.017 C 
DOCKED: ENDROOT
DOCKED: BRANCH   2   7
DOCKED: ATOM      7  C4  UNL     1       0.012   0.147   0.131 -0.97 -0.09    +0.204 C 
DOCKED: ATOM      8  O11 UNL     1      -0.073   0.220  -1.127 -0.15 +0.26    -0.644 OA
DOCKED: ATOM      9  O12 UNL     1       0.001   1.064   0.998 -0.25 +0.33    -0.644 OA
DOCKED: ENDBRANCH   2   7
DOCKED: BRANCH   6  10
DOCKED: ATOM     10  C5  UNL     1       0.625  -5.200   2.208 -0.44 +0.10    -0.089 C 
DOCKED: ATOM     11  C3  UNL     1       1.834  -5.780   2.247 -0.43 -0.02    +0.014 C 
DOCKED: ATOM     12  C10 UNL     1      -0.540  -5.742   2.982 -0.41 -0.06    +0.043 C 
DOCKED: ENDBRANCH   6  10
DOCKED: TORSDOF 2
DOCKED: TER
DOCKED: ENDMDL
________________________________________________________________________________


	BEGINNING GENETIC ALGORITHM DOCKING 10 of 50
Run: 10 Seed: 751905995 435083576 [ Run 10 of 50 GA/GALS ]
Beginning LAMARCKIAN GENETIC ALGORITHM (LGA), with a maximum of 2500000 energy evaluations.

Final-Value: -7.217


	FINAL GENETIC ALGORITHM DOCKED STATE
	_______________________________________________


Detailed state:  trans -1.130 -2.526 0.486 quatxyzw -0.449530 0.884835 0.119904 -0.024765 center 3.010 -0.418 -1.876 ntor 2 -179.8660 -98.9604
State:	 -1.130  -2.526   0.486  -0.450  0.885  0.120 -177.162   -179.87  -98.96

DOCKED: MODEL       10
DOCKED: USER    Run = 10
DOCKED: USER    DPF = g3_exoOA.dpf
DOCKED: USER  
DOCKED: USER    Estimated Free Energy of Binding    =   -6.42 kcal/mol  [=(1)+(2)+(3)-(4)]
DOCKED: USER    Estimated Inhibition Constant, Ki   =   19.59 uM (micromolar)  [Temperature = 298.15 K]
DOCKED: USER    
DOCKED: USER    (1) Final Intermolecular Energy     =   -7.02 kcal/mol
DOCKED: USER        vdW + Hbond + desolv Energy     =   -7.47 kcal/mol
DOCKED: USER        Electrostatic Energy            =   +0.45 kcal/mol
DOCKED: USER    (2) Final Total Internal Energy     =   -0.20 kcal/mol
DOCKED: USER    (3) Torsional Free Energy           =   +0.60 kcal/mol
DOCKED: USER    (4) Unbound System's Energy  [=(2)] =   -0.20 kcal/mol
DOCKED: USER    
DOCKED: USER    
DOCKED: USER    NEWDPF move g3.pdbqt
DOCKED: USER    NEWDPF about 3.010500 -0.418000 -1.876200
DOCKED: USER    NEWDPF tran0 -1.130142 -2.525599 0.485613
DOCKED: USER    NEWDPF quaternion0 -0.449530 0.884835 0.119904 -0.024765
DOCKED: USER    NEWDPF axisangle0 -0.449668 0.885106 0.119941 -177.161843
DOCKED: USER    NEWDPF quat0 -0.449668 0.885106 0.119941 -177.161843
DOCKED: USER    NEWDPF dihe0 -179.87 -98.96 
DOCKED: USER  keepresnum = 1 
DOCKED: USER  
DOCKED: REMARK  2 active torsions:
DOCKED: REMARK  status: ('A' for Active; 'I' for Inactive)
DOCKED: REMARK    1  A    between atoms: C2_2  and  C4_4 
DOCKED: REMARK    2  A    between atoms: C5_5  and  C9_9 
DOCKED: USER                              x       y       z     vdW  Elec       q    Type
DOCKED: USER                           _______ _______ _______ _____ _____    ______ ____
DOCKED: ROOT
DOCKED: ATOM      1  C1  UNL     1      -0.909  -1.877  -0.745 -0.89 +0.01    -0.012 C 
DOCKED: ATOM      2  C2  UNL     1      -0.568  -1.209   0.365 -1.02 -0.01    +0.015 C 
DOCKED: ATOM      3  C6  UNL     1      -1.552  -3.235  -0.709 -0.70 -0.03    +0.036 C 
DOCKED: ATOM      4  C7  UNL     1      -0.755  -1.745   1.752 -0.85 -0.02    +0.046 C 
DOCKED: ATOM      5  C8  UNL     1      -1.043  -3.250   1.769 -0.76 -0.01    +0.014 C 
DOCKED: ATOM      6  C9  UNL     1      -2.063  -3.632   0.688 -0.62 -0.01    +0.017 C 
DOCKED: ENDROOT
DOCKED: BRANCH   2   7
DOCKED: ATOM      7  C4  UNL     1       0.044   0.112   0.205 -0.97 -0.09    +0.204 C 
DOCKED: ATOM      8  O11 UNL     1      -0.591   1.064   0.743 -0.27 +0.33    -0.644 OA
DOCKED: ATOM      9  O12 UNL     1       1.124   0.127  -0.448 -0.14 +0.26    -0.644 OA
DOCKED: ENDBRANCH   2   7
DOCKED: BRANCH   6  10
DOCKED: ATOM     10  C5  UNL     1      -2.385  -5.093   0.735 -0.43 +0.11    -0.089 C 
DOCKED: ATOM     11  C3  UNL     1      -2.143  -5.837   1.825 -0.43 -0.02    +0.014 C 
DOCKED: ATOM     12  C10 UNL     1      -2.994  -5.676  -0.505 -0.41 -0.06    +0.043 C 
DOCKED: ENDBRANCH   6  10
DOCKED: TORSDOF 2
DOCKED: TER
DOCKED: ENDMDL
________________________________________________________________________________


	BEGINNING GENETIC ALGORITHM DOCKING 11 of 50
Run: 11 Seed: 1208925374 1443205144 [ Run 11 of 50 GA/GALS ]
Beginning LAMARCKIAN GENETIC ALGORITHM (LGA), with a maximum of 2500000 energy evaluations.

Final-Value: -7.277


	FINAL GENETIC ALGORITHM DOCKED STATE
	_______________________________________________


Detailed state:  trans 1.024 -2.512 -0.315 quatxyzw -0.154857 0.068532 -0.426031 -0.888718 center 3.010 -0.418 -1.876 ntor 2 -179.5582 -80.1885
State:	  1.024  -2.512  -0.315  -0.338  0.149 -0.929 -54.575   -179.56  -80.19

DOCKED: MODEL       11
DOCKED: USER    Run = 11
DOCKED: USER    DPF = g3_exoOA.dpf
DOCKED: USER  
DOCKED: USER    Estimated Free Energy of Binding    =   -6.48 kcal/mol  [=(1)+(2)+(3)-(4)]
DOCKED: USER    Estimated Inhibition Constant, Ki   =   17.69 uM (micromolar)  [Temperature = 298.15 K]
DOCKED: USER    
DOCKED: USER    (1) Final Intermolecular Energy     =   -7.08 kcal/mol
DOCKED: USER        vdW + Hbond + desolv Energy     =   -7.52 kcal/mol
DOCKED: USER        Electrostatic Energy            =   +0.45 kcal/mol
DOCKED: USER    (2) Final Total Internal Energy     =   -0.20 kcal/mol
DOCKED: USER    (3) Torsional Free Energy           =   +0.60 kcal/mol
DOCKED: USER    (4) Unbound System's Energy  [=(2)] =   -0.20 kcal/mol
DOCKED: USER    
DOCKED: USER    
DOCKED: USER    NEWDPF move g3.pdbqt
DOCKED: USER    NEWDPF about 3.010500 -0.418000 -1.876200
DOCKED: USER    NEWDPF tran0 1.024329 -2.512301 -0.314880
DOCKED: USER    NEWDPF quaternion0 -0.154857 0.068532 -0.426031 -0.888718
DOCKED: USER    NEWDPF axisangle0 -0.337781 0.149485 -0.929278 -54.574755
DOCKED: USER    NEWDPF quat0 -0.337781 0.149485 -0.929278 -54.574755
DOCKED: USER    NEWDPF dihe0 -179.56 -80.19 
DOCKED: USER  keepresnum = 1 
DOCKED: USER  
DOCKED: REMARK  2 active torsions:
DOCKED: REMARK  status: ('A' for Active; 'I' for Inactive)
DOCKED: REMARK    1  A    between atoms: C2_2  and  C4_4 
DOCKED: REMARK    2  A    between atoms: C5_5  and  C9_9 
DOCKED: USER                              x       y       z     vdW  Elec       q    Type
DOCKED: USER                           _______ _______ _______ _____ _____    ______ ____
DOCKED: ROOT
DOCKED: ATOM      1  C1  UNL     1       1.044  -1.894   0.950 -0.90 +0.01    -0.012 C 
DOCKED: ATOM      2  C2  UNL     1       0.473  -1.212  -0.053 -1.02 -0.01    +0.015 C 
DOCKED: ATOM      3  C6  UNL     1       1.691  -3.235   0.753 -0.72 -0.03    +0.036 C 
DOCKED: ATOM      4  C7  UNL     1       0.387  -1.716  -1.462 -0.84 -0.02    +0.046 C 
DOCKED: ATOM      5  C8  UNL     1       0.694  -3.213  -1.572 -0.73 -0.01    +0.014 C 
DOCKED: ATOM      6  C9  UNL     1       1.918  -3.592  -0.727 -0.63 -0.01    +0.017 C 
DOCKED: ENDROOT
DOCKED: BRANCH   2   7
DOCKED: ATOM      7  C4  UNL     1      -0.118   0.092   0.258 -0.97 -0.09    +0.204 C 
DOCKED: ATOM      8  O11 UNL     1       0.373   1.067  -0.377 -0.34 +0.35    -0.644 OA
DOCKED: ATOM      9  O12 UNL     1      -1.041   0.070   1.120 -0.08 +0.23    -0.644 OA
DOCKED: ENDBRANCH   2   7
DOCKED: BRANCH   6  10
DOCKED: ATOM     10  C5  UNL     1       2.251  -5.045  -0.873 -0.44 +0.11    -0.089 C 
DOCKED: ATOM     11  C3  UNL     1       2.141  -5.683  -2.047 -0.44 -0.02    +0.014 C 
DOCKED: ATOM     12  C10 UNL     1       2.715  -5.744   0.370 -0.42 -0.06    +0.043 C 
DOCKED: ENDBRANCH   6  10
DOCKED: TORSDOF 2
DOCKED: TER
DOCKED: ENDMDL
________________________________________________________________________________


	BEGINNING GENETIC ALGORITHM DOCKING 12 of 50
Run: 12 Seed: 356027465 248768507 [ Run 12 of 50 GA/GALS ]
Beginning LAMARCKIAN GENETIC ALGORITHM (LGA), with a maximum of 2500000 energy evaluations.

Final-Value: -7.262


	FINAL GENETIC ALGORITHM DOCKED STATE
	_______________________________________________


Detailed state:  trans -1.147 -2.503 0.483 quatxyzw 0.213383 -0.003227 0.759252 0.614812 center 3.010 -0.418 -1.876 ntor 2 -5.5102 85.6554
State:	 -1.147  -2.503   0.483   0.271 -0.004  0.963 104.124     -5.51   85.66

DOCKED: MODEL       12
DOCKED: USER    Run = 12
DOCKED: USER    DPF = g3_exoOA.dpf
DOCKED: USER  
DOCKED: USER    Estimated Free Energy of Binding    =   -6.47 kcal/mol  [=(1)+(2)+(3)-(4)]
DOCKED: USER    Estimated Inhibition Constant, Ki   =   18.14 uM (micromolar)  [Temperature = 298.15 K]
DOCKED: USER    
DOCKED: USER    (1) Final Intermolecular Energy     =   -7.06 kcal/mol
DOCKED: USER        vdW + Hbond + desolv Energy     =   -7.51 kcal/mol
DOCKED: USER        Electrostatic Energy            =   +0.45 kcal/mol
DOCKED: USER    (2) Final Total Internal Energy     =   -0.20 kcal/mol
DOCKED: USER    (3) Torsional Free Energy           =   +0.60 kcal/mol
DOCKED: USER    (4) Unbound System's Energy  [=(2)] =   -0.20 kcal/mol
DOCKED: USER    
DOCKED: USER    
DOCKED: USER    NEWDPF move g3.pdbqt
DOCKED: USER    NEWDPF about 3.010500 -0.418000 -1.876200
DOCKED: USER    NEWDPF tran0 -1.146798 -2.502978 0.482935
DOCKED: USER    NEWDPF quaternion0 0.213383 -0.003227 0.759252 0.614812
DOCKED: USER    NEWDPF axisangle0 0.270559 -0.004092 0.962695 104.123550
DOCKED: USER    NEWDPF quat0 0.270559 -0.004092 0.962695 104.123550
DOCKED: USER    NEWDPF dihe0 -5.51 85.66 
DOCKED: USER  keepresnum = 1 
DOCKED: USER  
DOCKED: REMARK  2 active torsions:
DOCKED: REMARK  status: ('A' for Active; 'I' for Inactive)
DOCKED: REMARK    1  A    between atoms: C2_2  and  C4_4 
DOCKED: REMARK    2  A    between atoms: C5_5  and  C9_9 
DOCKED: USER                              x       y       z     vdW  Elec       q    Type
DOCKED: USER                           _______ _______ _______ _____ _____    ______ ____
DOCKED: ROOT
DOCKED: ATOM      1  C1  UNL     1      -0.680  -1.723   1.558 -0.92 +0.01    -0.012 C 
DOCKED: ATOM      2  C2  UNL     1      -0.557  -1.202   0.330 -1.02 -0.01    +0.015 C 
DOCKED: ATOM      3  C6  UNL     1      -1.235  -3.097   1.804 -0.75 -0.02    +0.036 C 
DOCKED: ATOM      4  C7  UNL     1      -0.983  -1.907  -0.922 -0.83 -0.02    +0.046 C 
DOCKED: ATOM      5  C8  UNL     1      -1.884  -3.115  -0.641 -0.76 -0.01    +0.014 C 
DOCKED: ATOM      6  C9  UNL     1      -1.342  -3.950   0.528 -0.58 -0.01    +0.017 C 
DOCKED: ENDROOT
DOCKED: BRANCH   2   7
DOCKED: ATOM      7  C4  UNL     1       0.007   0.145   0.213 -0.97 -0.09    +0.204 C 
DOCKED: ATOM      8  O11 UNL     1      -0.695   1.065   0.720 -0.22 +0.33    -0.644 OA
DOCKED: ATOM      9  O12 UNL     1       1.122   0.209  -0.377 -0.17 +0.26    -0.644 OA
DOCKED: ENDBRANCH   2   7
DOCKED: BRANCH   6  10
DOCKED: ATOM     10  C5  UNL     1      -2.191  -5.159   0.772 -0.44 +0.10    -0.089 C 
DOCKED: ATOM     11  C3  UNL     1      -2.231  -5.768   1.966 -0.44 -0.02    +0.014 C 
DOCKED: ATOM     12  C10 UNL     1      -2.995  -5.648  -0.396 -0.41 -0.06    +0.043 C 
DOCKED: ENDBRANCH   6  10
DOCKED: TORSDOF 2
DOCKED: TER
DOCKED: ENDMDL
________________________________________________________________________________


	BEGINNING GENETIC ALGORITHM DOCKING 13 of 50
Run: 13 Seed: 1973327324 2011589123 [ Run 13 of 50 GA/GALS ]
Beginning LAMARCKIAN GENETIC ALGORITHM (LGA), with a maximum of 2500000 energy evaluations.

Final-Value: -7.265


	FINAL GENETIC ALGORITHM DOCKED STATE
	_______________________________________________


Detailed state:  trans -0.304 -2.515 -1.035 quatxyzw 0.395063 -0.647846 0.191382 0.622570 center 3.010 -0.418 -1.876 ntor 2 -27.3610 -89.9903
State:	 -0.304  -2.515  -1.035   0.505 -0.828  0.245 102.992    -27.36  -89.99

DOCKED: MODEL       13
DOCKED: USER    Run = 13
DOCKED: USER    DPF = g3_exoOA.dpf
DOCKED: USER  
DOCKED: USER    Estimated Free Energy of Binding    =   -6.47 kcal/mol  [=(1)+(2)+(3)-(4)]
DOCKED: USER    Estimated Inhibition Constant, Ki   =   18.03 uM (micromolar)  [Temperature = 298.15 K]
DOCKED: USER    
DOCKED: USER    (1) Final Intermolecular Energy     =   -7.07 kcal/mol
DOCKED: USER        vdW + Hbond + desolv Energy     =   -7.51 kcal/mol
DOCKED: USER        Electrostatic Energy            =   +0.44 kcal/mol
DOCKED: USER    (2) Final Total Internal Energy     =   -0.20 kcal/mol
DOCKED: USER    (3) Torsional Free Energy           =   +0.60 kcal/mol
DOCKED: USER    (4) Unbound System's Energy  [=(2)] =   -0.20 kcal/mol
DOCKED: USER    
DOCKED: USER    
DOCKED: USER    NEWDPF move g3.pdbqt
DOCKED: USER    NEWDPF about 3.010500 -0.418000 -1.876200
DOCKED: USER    NEWDPF tran0 -0.303976 -2.515009 -1.034553
DOCKED: USER    NEWDPF quaternion0 0.395063 -0.647846 0.191382 0.622570
DOCKED: USER    NEWDPF axisangle0 0.504831 -0.827851 0.244558 102.991884
DOCKED: USER    NEWDPF quat0 0.504831 -0.827851 0.244558 102.991884
DOCKED: USER    NEWDPF dihe0 -27.36 -89.99 
DOCKED: USER  keepresnum = 1 
DOCKED: USER  
DOCKED: REMARK  2 active torsions:
DOCKED: REMARK  status: ('A' for Active; 'I' for Inactive)
DOCKED: REMARK    1  A    between atoms: C2_2  and  C4_4 
DOCKED: REMARK    2  A    between atoms: C5_5  and  C9_9 
DOCKED: USER                              x       y       z     vdW  Elec       q    Type
DOCKED: USER                           _______ _______ _______ _____ _____    ______ ____
DOCKED: ROOT
DOCKED: ATOM      1  C1  UNL     1       0.943  -1.874  -0.905 -0.88 +0.01    -0.012 C 
DOCKED: ATOM      2  C2  UNL     1      -0.124  -1.235  -0.407 -1.01 -0.01    +0.015 C 
DOCKED: ATOM      3  C6  UNL     1       0.838  -3.189  -1.624 -0.72 -0.03    +0.036 C 
DOCKED: ATOM      4  C7  UNL     1      -1.524  -1.767  -0.480 -0.85 -0.02    +0.046 C 
DOCKED: ATOM      5  C8  UNL     1      -1.572  -3.251  -0.857 -0.73 -0.01    +0.014 C 
DOCKED: ATOM      6  C9  UNL     1      -0.605  -3.562  -2.008 -0.62 -0.01    +0.017 C 
DOCKED: ENDROOT
DOCKED: BRANCH   2   7
DOCKED: ATOM      7  C4  UNL     1       0.100   0.047   0.265 -0.97 -0.09    +0.204 C 
DOCKED: ATOM      8  O11 UNL     1       0.372  -0.036   1.497 -0.13 +0.23    -0.644 OA
DOCKED: ATOM      9  O12 UNL     1      -0.006   1.065  -0.474 -0.33 +0.35    -0.644 OA
DOCKED: ENDBRANCH   2   7
DOCKED: BRANCH   6  10
DOCKED: ATOM     10  C5  UNL     1      -0.686  -5.001  -2.414 -0.43 +0.11    -0.089 C 
DOCKED: ATOM     11  C3  UNL     1      -1.811  -5.717  -2.263 -0.43 -0.02    +0.014 C 
DOCKED: ATOM     12  C10 UNL     1       0.561  -5.595  -2.999 -0.42 -0.06    +0.043 C 
DOCKED: ENDBRANCH   6  10
DOCKED: TORSDOF 2
DOCKED: TER
DOCKED: ENDMDL
________________________________________________________________________________


	BEGINNING GENETIC ALGORITHM DOCKING 14 of 50
Run: 14 Seed: 1179120950 375369410 [ Run 14 of 50 GA/GALS ]
Beginning LAMARCKIAN GENETIC ALGORITHM (LGA), with a maximum of 2500000 energy evaluations.

Final-Value: -7.287


	FINAL GENETIC ALGORITHM DOCKED STATE
	_______________________________________________


Detailed state:  trans 0.225 -2.548 1.242 quatxyzw -0.194117 0.618102 0.440954 0.621150 center 3.010 -0.418 -1.876 ntor 2 141.8927 93.1557
State:	  0.225  -2.548   1.242  -0.248  0.789  0.563 103.200    141.89   93.16

DOCKED: MODEL       14
DOCKED: USER    Run = 14
DOCKED: USER    DPF = g3_exoOA.dpf
DOCKED: USER  
DOCKED: USER    Estimated Free Energy of Binding    =   -6.49 kcal/mol  [=(1)+(2)+(3)-(4)]
DOCKED: USER    Estimated Inhibition Constant, Ki   =   17.38 uM (micromolar)  [Temperature = 298.15 K]
DOCKED: USER    
DOCKED: USER    (1) Final Intermolecular Energy     =   -7.09 kcal/mol
DOCKED: USER        vdW + Hbond + desolv Energy     =   -7.55 kcal/mol
DOCKED: USER        Electrostatic Energy            =   +0.46 kcal/mol
DOCKED: USER    (2) Final Total Internal Energy     =   -0.20 kcal/mol
DOCKED: USER    (3) Torsional Free Energy           =   +0.60 kcal/mol
DOCKED: USER    (4) Unbound System's Energy  [=(2)] =   -0.20 kcal/mol
DOCKED: USER    
DOCKED: USER    
DOCKED: USER    NEWDPF move g3.pdbqt
DOCKED: USER    NEWDPF about 3.010500 -0.418000 -1.876200
DOCKED: USER    NEWDPF tran0 0.225225 -2.548453 1.241903
DOCKED: USER    NEWDPF quaternion0 -0.194117 0.618102 0.440954 0.621150
DOCKED: USER    NEWDPF axisangle0 -0.247696 0.788706 0.562663 103.199668
DOCKED: USER    NEWDPF quat0 -0.247696 0.788706 0.562663 103.199668
DOCKED: USER    NEWDPF dihe0 141.89 93.16 
DOCKED: USER  keepresnum = 1 
DOCKED: USER  
DOCKED: REMARK  2 active torsions:
DOCKED: REMARK  status: ('A' for Active; 'I' for Inactive)
DOCKED: REMARK    1  A    between atoms: C2_2  and  C4_4 
DOCKED: REMARK    2  A    between atoms: C5_5  and  C9_9 
DOCKED: USER                              x       y       z     vdW  Elec       q    Type
DOCKED: USER                           _______ _______ _______ _____ _____    ______ ____
DOCKED: ROOT
DOCKED: ATOM      1  C1  UNL     1      -0.968  -1.807   1.149 -0.90 +0.01    -0.012 C 
DOCKED: ATOM      2  C2  UNL     1       0.151  -1.216   0.710 -1.02 -0.01    +0.015 C 
DOCKED: ATOM      3  C6  UNL     1      -0.973  -3.176   1.768 -0.74 -0.02    +0.036 C 
DOCKED: ATOM      4  C7  UNL     1       1.506  -1.856   0.756 -0.86 -0.02    +0.046 C 
DOCKED: ATOM      5  C8  UNL     1       1.437  -3.364   1.022 -0.72 -0.01    +0.014 C 
DOCKED: ATOM      6  C9  UNL     1       0.432  -3.684   2.137 -0.63 -0.01    +0.017 C 
DOCKED: ENDROOT
DOCKED: BRANCH   2   7
DOCKED: ATOM      7  C4  UNL     1       0.033   0.126   0.133 -0.97 -0.09    +0.204 C 
DOCKED: ATOM      8  O11 UNL     1      -0.007   1.068   0.975 -0.26 +0.33    -0.644 OA
DOCKED: ATOM      9  O12 UNL     1      -0.012   0.164  -1.128 -0.17 +0.26    -0.644 OA
DOCKED: ENDBRANCH   2   7
DOCKED: BRANCH   6  10
DOCKED: ATOM     10  C5  UNL     1       0.400  -5.151   2.435 -0.43 +0.11    -0.089 C 
DOCKED: ATOM     11  C3  UNL     1      -0.717  -5.766   2.851 -0.44 -0.02    +0.014 C 
DOCKED: ATOM     12  C10 UNL     1       1.689  -5.894   2.239 -0.40 -0.06    +0.043 C 
DOCKED: ENDBRANCH   6  10
DOCKED: TORSDOF 2
DOCKED: TER
DOCKED: ENDMDL
________________________________________________________________________________


	BEGINNING GENETIC ALGORITHM DOCKING 15 of 50
Run: 15 Seed: 547867995 1200213813 [ Run 15 of 50 GA/GALS ]
Beginning LAMARCKIAN GENETIC ALGORITHM (LGA), with a maximum of 2500000 energy evaluations.

Final-Value: -7.284


	FINAL GENETIC ALGORITHM DOCKED STATE
	_______________________________________________


Detailed state:  trans -0.243 -2.509 -1.055 quatxyzw 0.427459 -0.636893 0.156726 0.622160 center 3.010 -0.418 -1.876 ntor 2 -40.7899 94.1126
State:	 -0.243  -2.509  -1.055   0.546 -0.814  0.200 103.052    -40.79   94.11

DOCKED: MODEL       15
DOCKED: USER    Run = 15
DOCKED: USER    DPF = g3_exoOA.dpf
DOCKED: USER  
DOCKED: USER    Estimated Free Energy of Binding    =   -6.49 kcal/mol  [=(1)+(2)+(3)-(4)]
DOCKED: USER    Estimated Inhibition Constant, Ki   =   17.49 uM (micromolar)  [Temperature = 298.15 K]
DOCKED: USER    
DOCKED: USER    (1) Final Intermolecular Energy     =   -7.09 kcal/mol
DOCKED: USER        vdW + Hbond + desolv Energy     =   -7.53 kcal/mol
DOCKED: USER        Electrostatic Energy            =   +0.45 kcal/mol
DOCKED: USER    (2) Final Total Internal Energy     =   -0.20 kcal/mol
DOCKED: USER    (3) Torsional Free Energy           =   +0.60 kcal/mol
DOCKED: USER    (4) Unbound System's Energy  [=(2)] =   -0.20 kcal/mol
DOCKED: USER    
DOCKED: USER    
DOCKED: USER    NEWDPF move g3.pdbqt
DOCKED: USER    NEWDPF about 3.010500 -0.418000 -1.876200
DOCKED: USER    NEWDPF tran0 -0.242525 -2.509488 -1.055035
DOCKED: USER    NEWDPF quaternion0 0.427459 -0.636893 0.156726 0.622160
DOCKED: USER    NEWDPF axisangle0 0.546001 -0.813515 0.200189 103.051896
DOCKED: USER    NEWDPF quat0 0.546001 -0.813515 0.200189 103.051896
DOCKED: USER    NEWDPF dihe0 -40.79 94.11 
DOCKED: USER  keepresnum = 1 
DOCKED: USER  
DOCKED: REMARK  2 active torsions:
DOCKED: REMARK  status: ('A' for Active; 'I' for Inactive)
DOCKED: REMARK    1  A    between atoms: C2_2  and  C4_4 
DOCKED: REMARK    2  A    between atoms: C5_5  and  C9_9 
DOCKED: USER                              x       y       z     vdW  Elec       q    Type
DOCKED: USER                           _______ _______ _______ _____ _____    ______ ____
DOCKED: ROOT
DOCKED: ATOM      1  C1  UNL     1       0.942  -1.755  -0.958 -0.89 +0.01    -0.012 C 
DOCKED: ATOM      2  C2  UNL     1      -0.167  -1.218  -0.431 -1.01 -0.01    +0.015 C 
DOCKED: ATOM      3  C6  UNL     1       0.942  -3.074  -1.675 -0.74 -0.02    +0.036 C 
DOCKED: ATOM      4  C7  UNL     1      -1.512  -1.878  -0.467 -0.85 -0.02    +0.046 C 
DOCKED: ATOM      5  C8  UNL     1      -1.431  -3.361  -0.845 -0.70 -0.01    +0.014 C 
DOCKED: ATOM      6  C9  UNL     1      -0.470  -3.581  -2.022 -0.63 -0.01    +0.017 C 
DOCKED: ENDROOT
DOCKED: BRANCH   2   7
DOCKED: ATOM      7  C4  UNL     1      -0.045   0.080   0.237 -0.97 -0.09    +0.204 C 
DOCKED: ATOM      8  O11 UNL     1       0.001   0.030   1.499 -0.19 +0.24    -0.644 OA
DOCKED: ATOM      9  O12 UNL     1      -0.002   1.078  -0.536 -0.29 +0.35    -0.644 OA
DOCKED: ENDBRANCH   2   7
DOCKED: BRANCH   6  10
DOCKED: ATOM     10  C5  UNL     1      -0.427  -5.022  -2.427 -0.43 +0.11    -0.089 C 
DOCKED: ATOM     11  C3  UNL     1       0.686  -5.589  -2.915 -0.44 -0.02    +0.014 C 
DOCKED: ATOM     12  C10 UNL     1      -1.701  -5.795  -2.253 -0.40 -0.06    +0.043 C 
DOCKED: ENDBRANCH   6  10
DOCKED: TORSDOF 2
DOCKED: TER
DOCKED: ENDMDL
________________________________________________________________________________


	BEGINNING GENETIC ALGORITHM DOCKING 16 of 50
Run: 16 Seed: 1077801008 1293730054 [ Run 16 of 50 GA/GALS ]
Beginning LAMARCKIAN GENETIC ALGORITHM (LGA), with a maximum of 2500000 energy evaluations.

Final-Value: -7.268


	FINAL GENETIC ALGORITHM DOCKED STATE
	_______________________________________________


Detailed state:  trans 1.003 -2.517 -0.307 quatxyzw 0.140041 -0.046631 0.432043 0.889693 center 3.010 -0.418 -1.876 ntor 2 -179.5959 99.0284
State:	  1.003  -2.517  -0.307   0.307 -0.102  0.946 54.331   -179.60   99.03

DOCKED: MODEL       16
DOCKED: USER    Run = 16
DOCKED: USER    DPF = g3_exoOA.dpf
DOCKED: USER  
DOCKED: USER    Estimated Free Energy of Binding    =   -6.47 kcal/mol  [=(1)+(2)+(3)-(4)]
DOCKED: USER    Estimated Inhibition Constant, Ki   =   17.94 uM (micromolar)  [Temperature = 298.15 K]
DOCKED: USER    
DOCKED: USER    (1) Final Intermolecular Energy     =   -7.07 kcal/mol
DOCKED: USER        vdW + Hbond + desolv Energy     =   -7.51 kcal/mol
DOCKED: USER        Electrostatic Energy            =   +0.44 kcal/mol
DOCKED: USER    (2) Final Total Internal Energy     =   -0.20 kcal/mol
DOCKED: USER    (3) Torsional Free Energy           =   +0.60 kcal/mol
DOCKED: USER    (4) Unbound System's Energy  [=(2)] =   -0.20 kcal/mol
DOCKED: USER    
DOCKED: USER    
DOCKED: USER    NEWDPF move g3.pdbqt
DOCKED: USER    NEWDPF about 3.010500 -0.418000 -1.876200
DOCKED: USER    NEWDPF tran0 1.003062 -2.516840 -0.307006
DOCKED: USER    NEWDPF quaternion0 0.140041 -0.046631 0.432043 0.889693
DOCKED: USER    NEWDPF axisangle0 0.306731 -0.102135 0.946300 54.330712
DOCKED: USER    NEWDPF quat0 0.306731 -0.102135 0.946300 54.330712
DOCKED: USER    NEWDPF dihe0 -179.60 99.03 
DOCKED: USER  keepresnum = 1 
DOCKED: USER  
DOCKED: REMARK  2 active torsions:
DOCKED: REMARK  status: ('A' for Active; 'I' for Inactive)
DOCKED: REMARK    1  A    between atoms: C2_2  and  C4_4 
DOCKED: REMARK    2  A    between atoms: C5_5  and  C9_9 
DOCKED: USER                              x       y       z     vdW  Elec       q    Type
DOCKED: USER                           _______ _______ _______ _____ _____    ______ ____
DOCKED: ROOT
DOCKED: ATOM      1  C1  UNL     1       0.958  -1.907   0.961 -0.90 +0.01    -0.012 C 
DOCKED: ATOM      2  C2  UNL     1       0.445  -1.215  -0.065 -1.02 -0.01    +0.015 C 
DOCKED: ATOM      3  C6  UNL     1       1.608  -3.250   0.790 -0.72 -0.03    +0.036 C 
DOCKED: ATOM      4  C7  UNL     1       0.432  -1.709  -1.480 -0.84 -0.02    +0.046 C 
DOCKED: ATOM      5  C8  UNL     1       0.737  -3.207  -1.585 -0.73 -0.01    +0.014 C 
DOCKED: ATOM      6  C9  UNL     1       1.912  -3.599  -0.678 -0.64 -0.01    +0.017 C 
DOCKED: ENDROOT
DOCKED: BRANCH   2   7
DOCKED: ATOM      7  C4  UNL     1      -0.156   0.089   0.223 -0.97 -0.09    +0.204 C 
DOCKED: ATOM      8  O11 UNL     1       0.374   1.067  -0.377 -0.34 +0.35    -0.644 OA
DOCKED: ATOM      9  O12 UNL     1      -1.124   0.066   1.033 -0.08 +0.23    -0.644 OA
DOCKED: ENDBRANCH   2   7
DOCKED: BRANCH   6  10
DOCKED: ATOM     10  C5  UNL     1       2.245  -5.052  -0.817 -0.44 +0.10    -0.089 C 
DOCKED: ATOM     11  C3  UNL     1       2.625  -5.795   0.233 -0.43 -0.02    +0.014 C 
DOCKED: ATOM     12  C10 UNL     1       2.128  -5.628  -2.197 -0.42 -0.06    +0.043 C 
DOCKED: ENDBRANCH   6  10
DOCKED: TORSDOF 2
DOCKED: TER
DOCKED: ENDMDL
________________________________________________________________________________


	BEGINNING GENETIC ALGORITHM DOCKING 17 of 50
Run: 17 Seed: 353617242 81706299 [ Run 17 of 50 GA/GALS ]
Beginning LAMARCKIAN GENETIC ALGORITHM (LGA), with a maximum of 2500000 energy evaluations.

Final-Value: -7.271


	FINAL GENETIC ALGORITHM DOCKED STATE
	_______________________________________________


Detailed state:  trans 0.243 -2.554 1.192 quatxyzw 0.154272 -0.581852 -0.470170 -0.645437 center 3.010 -0.418 -1.876 ntor 2 133.4815 105.0518
State:	  0.243  -2.554   1.192   0.202 -0.762 -0.616 -99.603    133.48  105.05

DOCKED: MODEL       17
DOCKED: USER    Run = 17
DOCKED: USER    DPF = g3_exoOA.dpf
DOCKED: USER  
DOCKED: USER    Estimated Free Energy of Binding    =   -6.48 kcal/mol  [=(1)+(2)+(3)-(4)]
DOCKED: USER    Estimated Inhibition Constant, Ki   =   17.88 uM (micromolar)  [Temperature = 298.15 K]
DOCKED: USER    
DOCKED: USER    (1) Final Intermolecular Energy     =   -7.07 kcal/mol
DOCKED: USER        vdW + Hbond + desolv Energy     =   -7.53 kcal/mol
DOCKED: USER        Electrostatic Energy            =   +0.45 kcal/mol
DOCKED: USER    (2) Final Total Internal Energy     =   -0.20 kcal/mol
DOCKED: USER    (3) Torsional Free Energy           =   +0.60 kcal/mol
DOCKED: USER    (4) Unbound System's Energy  [=(2)] =   -0.20 kcal/mol
DOCKED: USER    
DOCKED: USER    
DOCKED: USER    NEWDPF move g3.pdbqt
DOCKED: USER    NEWDPF about 3.010500 -0.418000 -1.876200
DOCKED: USER    NEWDPF tran0 0.243488 -2.553964 1.192220
DOCKED: USER    NEWDPF quaternion0 0.154272 -0.581852 -0.470170 -0.645437
DOCKED: USER    NEWDPF axisangle0 0.201976 -0.761772 -0.615556 -99.603072
DOCKED: USER    NEWDPF quat0 0.201976 -0.761772 -0.615556 -99.603072
DOCKED: USER    NEWDPF dihe0 133.48 105.05 
DOCKED: USER  keepresnum = 1 
DOCKED: USER  
DOCKED: REMARK  2 active torsions:
DOCKED: REMARK  status: ('A' for Active; 'I' for Inactive)
DOCKED: REMARK    1  A    between atoms: C2_2  and  C4_4 
DOCKED: REMARK    2  A    between atoms: C5_5  and  C9_9 
DOCKED: USER                              x       y       z     vdW  Elec       q    Type
DOCKED: USER                           _______ _______ _______ _____ _____    ______ ____
DOCKED: ROOT
DOCKED: ATOM      1  C1  UNL     1      -0.913  -1.754   1.250 -0.91 +0.01    -0.012 C 
DOCKED: ATOM      2  C2  UNL     1       0.173  -1.213   0.682 -1.02 -0.01    +0.015 C 
DOCKED: ATOM      3  C6  UNL     1      -0.912  -3.128   1.857 -0.75 -0.02    +0.036 C 
DOCKED: ATOM      4  C7  UNL     1       1.489  -1.920   0.558 -0.85 -0.02    +0.046 C 
DOCKED: ATOM      5  C8  UNL     1       1.377  -3.425   0.821 -0.70 -0.01    +0.014 C 
DOCKED: ATOM      6  C9  UNL     1       0.500  -3.710   2.049 -0.63 -0.01    +0.017 C 
DOCKED: ENDROOT
DOCKED: BRANCH   2   7
DOCKED: ATOM      7  C4  UNL     1       0.054   0.140   0.132 -0.97 -0.09    +0.204 C 
DOCKED: ATOM      8  O11 UNL     1      -0.004   1.063   0.992 -0.25 +0.33    -0.644 OA
DOCKED: ATOM      9  O12 UNL     1       0.025   0.204  -1.129 -0.16 +0.26    -0.644 OA
DOCKED: ENDBRANCH   2   7
DOCKED: BRANCH   6  10
DOCKED: ATOM     10  C5  UNL     1       0.430  -5.177   2.339 -0.44 +0.11    -0.089 C 
DOCKED: ATOM     11  C3  UNL     1      -0.724  -5.782   2.661 -0.45 -0.02    +0.014 C 
DOCKED: ATOM     12  C10 UNL     1       1.723  -5.931   2.248 -0.40 -0.06    +0.043 C 
DOCKED: ENDBRANCH   6  10
DOCKED: TORSDOF 2
DOCKED: TER
DOCKED: ENDMDL
________________________________________________________________________________


	BEGINNING GENETIC ALGORITHM DOCKING 18 of 50
Run: 18 Seed: 708342156 1533995672 [ Run 18 of 50 GA/GALS ]
Beginning LAMARCKIAN GENETIC ALGORITHM (LGA), with a maximum of 2500000 energy evaluations.

Final-Value: -7.283


	FINAL GENETIC ALGORITHM DOCKED STATE
	_______________________________________________


Detailed state:  trans -0.244 -2.521 -1.083 quatxyzw 0.425912 -0.639275 0.150586 0.622294 center 3.010 -0.418 -1.876 ntor 2 -41.3392 96.4359
State:	 -0.244  -2.521  -1.083   0.544 -0.817  0.192 103.032    -41.34   96.44

DOCKED: MODEL       18
DOCKED: USER    Run = 18
DOCKED: USER    DPF = g3_exoOA.dpf
DOCKED: USER  
DOCKED: USER    Estimated Free Energy of Binding    =   -6.49 kcal/mol  [=(1)+(2)+(3)-(4)]
DOCKED: USER    Estimated Inhibition Constant, Ki   =   17.50 uM (micromolar)  [Temperature = 298.15 K]
DOCKED: USER    
DOCKED: USER    (1) Final Intermolecular Energy     =   -7.09 kcal/mol
DOCKED: USER        vdW + Hbond + desolv Energy     =   -7.53 kcal/mol
DOCKED: USER        Electrostatic Energy            =   +0.44 kcal/mol
DOCKED: USER    (2) Final Total Internal Energy     =   -0.20 kcal/mol
DOCKED: USER    (3) Torsional Free Energy           =   +0.60 kcal/mol
DOCKED: USER    (4) Unbound System's Energy  [=(2)] =   -0.20 kcal/mol
DOCKED: USER    
DOCKED: USER    
DOCKED: USER    NEWDPF move g3.pdbqt
DOCKED: USER    NEWDPF about 3.010500 -0.418000 -1.876200
DOCKED: USER    NEWDPF tran0 -0.243589 -2.520779 -1.082666
DOCKED: USER    NEWDPF quaternion0 0.425912 -0.639275 0.150586 0.622294
DOCKED: USER    NEWDPF axisangle0 0.544099 -0.816669 0.192372 103.032252
DOCKED: USER    NEWDPF quat0 0.544099 -0.816669 0.192372 103.032252
DOCKED: USER    NEWDPF dihe0 -41.34 96.44 
DOCKED: USER  keepresnum = 1 
DOCKED: USER  
DOCKED: REMARK  2 active torsions:
DOCKED: REMARK  status: ('A' for Active; 'I' for Inactive)
DOCKED: REMARK    1  A    between atoms: C2_2  and  C4_4 
DOCKED: REMARK    2  A    between atoms: C5_5  and  C9_9 
DOCKED: USER                              x       y       z     vdW  Elec       q    Type
DOCKED: USER                           _______ _______ _______ _____ _____    ______ ____
DOCKED: ROOT
DOCKED: ATOM      1  C1  UNL     1       0.939  -1.763  -0.987 -0.89 +0.01    -0.012 C 
DOCKED: ATOM      2  C2  UNL     1      -0.168  -1.236  -0.445 -1.01 -0.01    +0.015 C 
DOCKED: ATOM      3  C6  UNL     1       0.938  -3.075  -1.718 -0.74 -0.02    +0.036 C 
DOCKED: ATOM      4  C7  UNL     1      -1.510  -1.900  -0.478 -0.85 -0.02    +0.046 C 
DOCKED: ATOM      5  C8  UNL     1      -1.427  -3.379  -0.873 -0.70 -0.01    +0.014 C 
DOCKED: ATOM      6  C9  UNL     1      -0.474  -3.583  -2.059 -0.62 -0.01    +0.017 C 
DOCKED: ENDROOT
DOCKED: BRANCH   2   7
DOCKED: ATOM      7  C4  UNL     1      -0.046   0.056   0.235 -0.97 -0.09    +0.204 C 
DOCKED: ATOM      8  O11 UNL     1      -0.001  -0.006   1.497 -0.20 +0.24    -0.644 OA
DOCKED: ATOM      9  O12 UNL     1      -0.001   1.061  -0.527 -0.30 +0.35    -0.644 OA
DOCKED: ENDBRANCH   2   7
DOCKED: BRANCH   6  10
DOCKED: ATOM     10  C5  UNL     1      -0.430  -5.019  -2.479 -0.43 +0.11    -0.089 C 
DOCKED: ATOM     11  C3  UNL     1       0.694  -5.589  -2.940 -0.44 -0.02    +0.014 C 
DOCKED: ATOM     12  C10 UNL     1      -1.714  -5.784  -2.355 -0.38 -0.06    +0.043 C 
DOCKED: ENDBRANCH   6  10
DOCKED: TORSDOF 2
DOCKED: TER
DOCKED: ENDMDL
________________________________________________________________________________


	BEGINNING GENETIC ALGORITHM DOCKING 19 of 50
Run: 19 Seed: 1299800790 523622815 [ Run 19 of 50 GA/GALS ]
Beginning LAMARCKIAN GENETIC ALGORITHM (LGA), with a maximum of 2500000 energy evaluations.

Final-Value: -7.276


	FINAL GENETIC ALGORITHM DOCKED STATE
	_______________________________________________


Detailed state:  trans 1.021 -2.515 -0.324 quatxyzw -0.160574 0.076197 -0.421926 -0.889038 center 3.010 -0.418 -1.876 ntor 2 178.9574 -77.8970
State:	  1.021  -2.515  -0.324  -0.351  0.166 -0.922 -54.495    178.96  -77.90

DOCKED: MODEL       19
DOCKED: USER    Run = 19
DOCKED: USER    DPF = g3_exoOA.dpf
DOCKED: USER  
DOCKED: USER    Estimated Free Energy of Binding    =   -6.48 kcal/mol  [=(1)+(2)+(3)-(4)]
DOCKED: USER    Estimated Inhibition Constant, Ki   =   17.72 uM (micromolar)  [Temperature = 298.15 K]
DOCKED: USER    
DOCKED: USER    (1) Final Intermolecular Energy     =   -7.08 kcal/mol
DOCKED: USER        vdW + Hbond + desolv Energy     =   -7.52 kcal/mol
DOCKED: USER        Electrostatic Energy            =   +0.44 kcal/mol
DOCKED: USER    (2) Final Total Internal Energy     =   -0.20 kcal/mol
DOCKED: USER    (3) Torsional Free Energy           =   +0.60 kcal/mol
DOCKED: USER    (4) Unbound System's Energy  [=(2)] =   -0.20 kcal/mol
DOCKED: USER    
DOCKED: USER    
DOCKED: USER    NEWDPF move g3.pdbqt
DOCKED: USER    NEWDPF about 3.010500 -0.418000 -1.876200
DOCKED: USER    NEWDPF tran0 1.020787 -2.514628 -0.324369
DOCKED: USER    NEWDPF quaternion0 -0.160574 0.076197 -0.421926 -0.889038
DOCKED: USER    NEWDPF axisangle0 -0.350725 0.166430 -0.921571 -54.494840
DOCKED: USER    NEWDPF quat0 -0.350725 0.166430 -0.921571 -54.494840
DOCKED: USER    NEWDPF dihe0 178.96 -77.90 
DOCKED: USER  keepresnum = 1 
DOCKED: USER  
DOCKED: REMARK  2 active torsions:
DOCKED: REMARK  status: ('A' for Active; 'I' for Inactive)
DOCKED: REMARK    1  A    between atoms: C2_2  and  C4_4 
DOCKED: REMARK    2  A    between atoms: C5_5  and  C9_9 
DOCKED: USER                              x       y       z     vdW  Elec       q    Type
DOCKED: USER                           _______ _______ _______ _____ _____    ______ ____
DOCKED: ROOT
DOCKED: ATOM      1  C1  UNL     1       1.062  -1.892   0.938 -0.90 +0.01    -0.012 C 
DOCKED: ATOM      2  C2  UNL     1       0.467  -1.217  -0.055 -1.02 -0.01    +0.015 C 
DOCKED: ATOM      3  C6  UNL     1       1.713  -3.230   0.732 -0.72 -0.03    +0.036 C 
DOCKED: ATOM      4  C7  UNL     1       0.357  -1.725  -1.461 -0.84 -0.02    +0.046 C 
DOCKED: ATOM      5  C8  UNL     1       0.670  -3.221  -1.572 -0.72 -0.01    +0.014 C 
DOCKED: ATOM      6  C9  UNL     1       1.913  -3.591  -0.751 -0.64 -0.01    +0.017 C 
DOCKED: ENDROOT
DOCKED: BRANCH   2   7
DOCKED: ATOM      7  C4  UNL     1      -0.126   0.085   0.264 -0.97 -0.09    +0.204 C 
DOCKED: ATOM      8  O11 UNL     1       0.367   1.065  -0.363 -0.34 +0.35    -0.644 OA
DOCKED: ATOM      9  O12 UNL     1      -1.051   0.055   1.122 -0.08 +0.23    -0.644 OA
DOCKED: ENDBRANCH   2   7
DOCKED: BRANCH   6  10
DOCKED: ATOM     10  C5  UNL     1       2.251  -5.041  -0.899 -0.44 +0.11    -0.089 C 
DOCKED: ATOM     11  C3  UNL     1       2.165  -5.673  -2.079 -0.44 -0.02    +0.014 C 
DOCKED: ATOM     12  C10 UNL     1       2.693  -5.747   0.349 -0.42 -0.06    +0.043 C 
DOCKED: ENDBRANCH   6  10
DOCKED: TORSDOF 2
DOCKED: TER
DOCKED: ENDMDL
________________________________________________________________________________


	BEGINNING GENETIC ALGORITHM DOCKING 20 of 50
Run: 20 Seed: 1360011166 1605924560 [ Run 20 of 50 GA/GALS ]
Beginning LAMARCKIAN GENETIC ALGORITHM (LGA), with a maximum of 2500000 energy evaluations.

Final-Value: -7.267


	FINAL GENETIC ALGORITHM DOCKED STATE
	_______________________________________________


Detailed state:  trans 1.007 -2.518 -0.320 quatxyzw 0.140685 -0.052758 0.430025 0.890226 center 3.010 -0.418 -1.876 ntor 2 -180.0000 100.2400
State:	  1.007  -2.518  -0.320   0.309 -0.116  0.944 54.197   -180.00  100.24

DOCKED: MODEL       20
DOCKED: USER    Run = 20
DOCKED: USER    DPF = g3_exoOA.dpf
DOCKED: USER  
DOCKED: USER    Estimated Free Energy of Binding    =   -6.47 kcal/mol  [=(1)+(2)+(3)-(4)]
DOCKED: USER    Estimated Inhibition Constant, Ki   =   17.98 uM (micromolar)  [Temperature = 298.15 K]
DOCKED: USER    
DOCKED: USER    (1) Final Intermolecular Energy     =   -7.07 kcal/mol
DOCKED: USER        vdW + Hbond + desolv Energy     =   -7.51 kcal/mol
DOCKED: USER        Electrostatic Energy            =   +0.44 kcal/mol
DOCKED: USER    (2) Final Total Internal Energy     =   -0.20 kcal/mol
DOCKED: USER    (3) Torsional Free Energy           =   +0.60 kcal/mol
DOCKED: USER    (4) Unbound System's Energy  [=(2)] =   -0.20 kcal/mol
DOCKED: USER    
DOCKED: USER    
DOCKED: USER    NEWDPF move g3.pdbqt
DOCKED: USER    NEWDPF about 3.010500 -0.418000 -1.876200
DOCKED: USER    NEWDPF tran0 1.007223 -2.518265 -0.319842
DOCKED: USER    NEWDPF quaternion0 0.140685 -0.052758 0.430025 0.890226
DOCKED: USER    NEWDPF axisangle0 0.308845 -0.115819 0.944034 54.196608
DOCKED: USER    NEWDPF quat0 0.308845 -0.115819 0.944034 54.196608
DOCKED: USER    NEWDPF dihe0 -180.00 100.24 
DOCKED: USER  keepresnum = 1 
DOCKED: USER  
DOCKED: REMARK  2 active torsions:
DOCKED: REMARK  status: ('A' for Active; 'I' for Inactive)
DOCKED: REMARK    1  A    between atoms: C2_2  and  C4_4 
DOCKED: REMARK    2  A    between atoms: C5_5  and  C9_9 
DOCKED: USER                              x       y       z     vdW  Elec       q    Type
DOCKED: USER                           _______ _______ _______ _____ _____    ______ ____
DOCKED: ROOT
DOCKED: ATOM      1  C1  UNL     1       0.976  -1.914   0.952 -0.90 +0.01    -0.012 C 
DOCKED: ATOM      2  C2  UNL     1       0.449  -1.219  -0.066 -1.02 -0.01    +0.015 C 
DOCKED: ATOM      3  C6  UNL     1       1.627  -3.255   0.766 -0.72 -0.03    +0.036 C 
DOCKED: ATOM      4  C7  UNL     1       0.421  -1.706  -1.483 -0.84 -0.02    +0.046 C 
DOCKED: ATOM      5  C8  UNL     1       0.727  -3.204  -1.598 -0.73 -0.01    +0.014 C 
DOCKED: ATOM      6  C9  UNL     1       1.914  -3.596  -0.707 -0.64 -0.01    +0.017 C 
DOCKED: ENDROOT
DOCKED: BRANCH   2   7
DOCKED: ATOM      7  C4  UNL     1      -0.151   0.083   0.236 -0.97 -0.09    +0.204 C 
DOCKED: ATOM      8  O11 UNL     1       0.375   1.065  -0.361 -0.34 +0.35    -0.644 OA
DOCKED: ATOM      9  O12 UNL     1      -1.114   0.052   1.051 -0.08 +0.23    -0.644 OA
DOCKED: ENDBRANCH   2   7
DOCKED: BRANCH   6  10
DOCKED: ATOM     10  C5  UNL     1       2.249  -5.048  -0.856 -0.45 +0.11    -0.089 C 
DOCKED: ATOM     11  C3  UNL     1       2.621  -5.801   0.190 -0.43 -0.02    +0.014 C 
DOCKED: ATOM     12  C10 UNL     1       2.144  -5.611  -2.242 -0.41 -0.06    +0.043 C 
DOCKED: ENDBRANCH   6  10
DOCKED: TORSDOF 2
DOCKED: TER
DOCKED: ENDMDL
________________________________________________________________________________


	BEGINNING GENETIC ALGORITHM DOCKING 21 of 50
Run: 21 Seed: 1681769789 948933752 [ Run 21 of 50 GA/GALS ]
Beginning LAMARCKIAN GENETIC ALGORITHM (LGA), with a maximum of 2500000 energy evaluations.

Final-Value: -7.252


	FINAL GENETIC ALGORITHM DOCKED STATE
	_______________________________________________


Detailed state:  trans 1.078 -2.473 -0.273 quatxyzw -0.760238 0.591617 0.268040 0.013484 center 3.010 -0.418 -1.876 ntor 2 -177.2887 92.6104
State:	  1.078  -2.473  -0.273  -0.760  0.592  0.268 178.455   -177.29   92.61

DOCKED: MODEL       21
DOCKED: USER    Run = 21
DOCKED: USER    DPF = g3_exoOA.dpf
DOCKED: USER  
DOCKED: USER    Estimated Free Energy of Binding    =   -6.46 kcal/mol  [=(1)+(2)+(3)-(4)]
DOCKED: USER    Estimated Inhibition Constant, Ki   =   18.45 uM (micromolar)  [Temperature = 298.15 K]
DOCKED: USER    
DOCKED: USER    (1) Final Intermolecular Energy     =   -7.06 kcal/mol
DOCKED: USER        vdW + Hbond + desolv Energy     =   -7.49 kcal/mol
DOCKED: USER        Electrostatic Energy            =   +0.44 kcal/mol
DOCKED: USER    (2) Final Total Internal Energy     =   -0.20 kcal/mol
DOCKED: USER    (3) Torsional Free Energy           =   +0.60 kcal/mol
DOCKED: USER    (4) Unbound System's Energy  [=(2)] =   -0.20 kcal/mol
DOCKED: USER    
DOCKED: USER    
DOCKED: USER    NEWDPF move g3.pdbqt
DOCKED: USER    NEWDPF about 3.010500 -0.418000 -1.876200
DOCKED: USER    NEWDPF tran0 1.078160 -2.472660 -0.273201
DOCKED: USER    NEWDPF quaternion0 -0.760238 0.591617 0.268040 0.013484
DOCKED: USER    NEWDPF axisangle0 -0.760307 0.591671 0.268065 178.454789
DOCKED: USER    NEWDPF quat0 -0.760307 0.591671 0.268065 178.454789
DOCKED: USER    NEWDPF dihe0 -177.29 92.61 
DOCKED: USER  keepresnum = 1 
DOCKED: USER  
DOCKED: REMARK  2 active torsions:
DOCKED: REMARK  status: ('A' for Active; 'I' for Inactive)
DOCKED: REMARK    1  A    between atoms: C2_2  and  C4_4 
DOCKED: REMARK    2  A    between atoms: C5_5  and  C9_9 
DOCKED: USER                              x       y       z     vdW  Elec       q    Type
DOCKED: USER                           _______ _______ _______ _____ _____    ______ ____
DOCKED: ROOT
DOCKED: ATOM      1  C1  UNL     1       0.481  -1.651  -1.248 -0.91 +0.01    -0.012 C 
DOCKED: ATOM      2  C2  UNL     1       0.458  -1.210   0.017 -1.02 -0.01    +0.015 C 
DOCKED: ATOM      3  C6  UNL     1       1.061  -2.982  -1.632 -0.75 -0.02    +0.036 C 
DOCKED: ATOM      4  C7  UNL     1       1.028  -1.969   1.176 -0.84 -0.02    +0.046 C 
DOCKED: ATOM      5  C8  UNL     1       1.942  -3.118   0.735 -0.76 -0.01    +0.014 C 
DOCKED: ATOM      6  C9  UNL     1       1.322  -3.905  -0.428 -0.58 -0.01    +0.017 C 
DOCKED: ENDROOT
DOCKED: BRANCH   2   7
DOCKED: ATOM      7  C4  UNL     1      -0.143   0.102   0.271 -0.97 -0.09    +0.204 C 
DOCKED: ATOM      8  O11 UNL     1      -1.099   0.101   1.097 -0.04 +0.23    -0.644 OA
DOCKED: ATOM      9  O12 UNL     1       0.373   1.060  -0.368 -0.34 +0.35    -0.644 OA
DOCKED: ENDBRANCH   2   7
DOCKED: BRANCH   6  10
DOCKED: ATOM     10  C5  UNL     1       2.189  -5.059  -0.827 -0.44 +0.10    -0.089 C 
DOCKED: ATOM     11  C3  UNL     1       2.237  -5.506  -2.091 -0.43 -0.02    +0.014 C 
DOCKED: ATOM     12  C10 UNL     1       3.000  -5.685   0.269 -0.40 -0.06    +0.043 C 
DOCKED: ENDBRANCH   6  10
DOCKED: TORSDOF 2
DOCKED: TER
DOCKED: ENDMDL
________________________________________________________________________________


	BEGINNING GENETIC ALGORITHM DOCKING 22 of 50
Run: 22 Seed: 1462630060 2065483110 [ Run 22 of 50 GA/GALS ]
Beginning LAMARCKIAN GENETIC ALGORITHM (LGA), with a maximum of 2500000 energy evaluations.

Final-Value: -7.262


	FINAL GENETIC ALGORITHM DOCKED STATE
	_______________________________________________


Detailed state:  trans -0.352 -2.500 -1.014 quatxyzw 0.403612 -0.660338 0.176100 0.608309 center 3.010 -0.418 -1.876 ntor 2 150.8439 -88.8040
State:	 -0.352  -2.500  -1.014   0.509 -0.832  0.222 105.065    150.84  -88.80

DOCKED: MODEL       22
DOCKED: USER    Run = 22
DOCKED: USER    DPF = g3_exoOA.dpf
DOCKED: USER  
DOCKED: USER    Estimated Free Energy of Binding    =   -6.47 kcal/mol  [=(1)+(2)+(3)-(4)]
DOCKED: USER    Estimated Inhibition Constant, Ki   =   18.15 uM (micromolar)  [Temperature = 298.15 K]
DOCKED: USER    
DOCKED: USER    (1) Final Intermolecular Energy     =   -7.06 kcal/mol
DOCKED: USER        vdW + Hbond + desolv Energy     =   -7.51 kcal/mol
DOCKED: USER        Electrostatic Energy            =   +0.44 kcal/mol
DOCKED: USER    (2) Final Total Internal Energy     =   -0.20 kcal/mol
DOCKED: USER    (3) Torsional Free Energy           =   +0.60 kcal/mol
DOCKED: USER    (4) Unbound System's Energy  [=(2)] =   -0.20 kcal/mol
DOCKED: USER    
DOCKED: USER    
DOCKED: USER    NEWDPF move g3.pdbqt
DOCKED: USER    NEWDPF about 3.010500 -0.418000 -1.876200
DOCKED: USER    NEWDPF tran0 -0.351901 -2.499721 -1.013677
DOCKED: USER    NEWDPF quaternion0 0.403612 -0.660338 0.176100 0.608309
DOCKED: USER    NEWDPF axisangle0 0.508519 -0.831974 0.221873 105.065340
DOCKED: USER    NEWDPF quat0 0.508519 -0.831974 0.221873 105.065340
DOCKED: USER    NEWDPF dihe0 150.84 -88.80 
DOCKED: USER  keepresnum = 1 
DOCKED: USER  
DOCKED: REMARK  2 active torsions:
DOCKED: REMARK  status: ('A' for Active; 'I' for Inactive)
DOCKED: REMARK    1  A    between atoms: C2_2  and  C4_4 
DOCKED: REMARK    2  A    between atoms: C5_5  and  C9_9 
DOCKED: USER                              x       y       z     vdW  Elec       q    Type
DOCKED: USER                           _______ _______ _______ _____ _____    ______ ____
DOCKED: ROOT
DOCKED: ATOM      1  C1  UNL     1       0.890  -1.841  -0.944 -0.89 +0.01    -0.012 C 
DOCKED: ATOM      2  C2  UNL     1      -0.160  -1.219  -0.392 -1.01 -0.01    +0.015 C 
DOCKED: ATOM      3  C6  UNL     1       0.770  -3.155  -1.660 -0.72 -0.03    +0.036 C 
DOCKED: ATOM      4  C7  UNL     1      -1.553  -1.771  -0.397 -0.85 -0.02    +0.046 C 
DOCKED: ATOM      5  C8  UNL     1      -1.598  -3.255  -0.776 -0.73 -0.01    +0.014 C 
DOCKED: ATOM      6  C9  UNL     1      -0.685  -3.549  -1.974 -0.63 -0.01    +0.017 C 
DOCKED: ENDROOT
DOCKED: BRANCH   2   7
DOCKED: ATOM      7  C4  UNL     1       0.078   0.065   0.273 -0.97 -0.09    +0.204 C 
DOCKED: ATOM      8  O11 UNL     1      -0.046   1.081  -0.468 -0.32 +0.35    -0.644 OA
DOCKED: ATOM      9  O12 UNL     1       0.376  -0.013   1.497 -0.12 +0.23    -0.644 OA
DOCKED: ENDBRANCH   2   7
DOCKED: BRANCH   6  10
DOCKED: ATOM     10  C5  UNL     1      -0.765  -4.988  -2.380 -0.43 +0.11    -0.089 C 
DOCKED: ATOM     11  C3  UNL     1      -1.878  -5.715  -2.197 -0.43 -0.02    +0.014 C 
DOCKED: ATOM     12  C10 UNL     1       0.469  -5.569  -3.003 -0.42 -0.06    +0.043 C 
DOCKED: ENDBRANCH   6  10
DOCKED: TORSDOF 2
DOCKED: TER
DOCKED: ENDMDL
________________________________________________________________________________


	BEGINNING GENETIC ALGORITHM DOCKING 23 of 50
Run: 23 Seed: 1733018715 990568779 [ Run 23 of 50 GA/GALS ]
Beginning LAMARCKIAN GENETIC ALGORITHM (LGA), with a maximum of 2500000 energy evaluations.

Final-Value: -7.272


	FINAL GENETIC ALGORITHM DOCKED STATE
	_______________________________________________


Detailed state:  trans 1.015 -2.515 -0.339 quatxyzw -0.110502 0.037963 -0.440212 -0.890259 center 3.010 -0.418 -1.876 ntor 2 6.4912 -82.5534
State:	  1.015  -2.515  -0.339  -0.243  0.083 -0.967 -54.188      6.49  -82.55

DOCKED: MODEL       23
DOCKED: USER    Run = 23
DOCKED: USER    DPF = g3_exoOA.dpf
DOCKED: USER  
DOCKED: USER    Estimated Free Energy of Binding    =   -6.48 kcal/mol  [=(1)+(2)+(3)-(4)]
DOCKED: USER    Estimated Inhibition Constant, Ki   =   17.85 uM (micromolar)  [Temperature = 298.15 K]
DOCKED: USER    
DOCKED: USER    (1) Final Intermolecular Energy     =   -7.07 kcal/mol
DOCKED: USER        vdW + Hbond + desolv Energy     =   -7.52 kcal/mol
DOCKED: USER        Electrostatic Energy            =   +0.44 kcal/mol
DOCKED: USER    (2) Final Total Internal Energy     =   -0.20 kcal/mol
DOCKED: USER    (3) Torsional Free Energy           =   +0.60 kcal/mol
DOCKED: USER    (4) Unbound System's Energy  [=(2)] =   -0.20 kcal/mol
DOCKED: USER    
DOCKED: USER    
DOCKED: USER    NEWDPF move g3.pdbqt
DOCKED: USER    NEWDPF about 3.010500 -0.418000 -1.876200
DOCKED: USER    NEWDPF tran0 1.014684 -2.515281 -0.339192
DOCKED: USER    NEWDPF quaternion0 -0.110502 0.037963 -0.440212 -0.890259
DOCKED: USER    NEWDPF axisangle0 -0.242619 0.083351 -0.966534 -54.188372
DOCKED: USER    NEWDPF quat0 -0.242619 0.083351 -0.966534 -54.188372
DOCKED: USER    NEWDPF dihe0 6.49 -82.55 
DOCKED: USER  keepresnum = 1 
DOCKED: USER  
DOCKED: REMARK  2 active torsions:
DOCKED: REMARK  status: ('A' for Active; 'I' for Inactive)
DOCKED: REMARK    1  A    between atoms: C2_2  and  C4_4 
DOCKED: REMARK    2  A    between atoms: C5_5  and  C9_9 
DOCKED: USER                              x       y       z     vdW  Elec       q    Type
DOCKED: USER                           _______ _______ _______ _____ _____    ______ ____
DOCKED: ROOT
DOCKED: ATOM      1  C1  UNL     1       0.923  -1.962   0.952 -0.89 +0.01    -0.012 C 
DOCKED: ATOM      2  C2  UNL     1       0.464  -1.217  -0.064 -1.02 -0.01    +0.015 C 
DOCKED: ATOM      3  C6  UNL     1       1.561  -3.305   0.749 -0.70 -0.03    +0.036 C 
DOCKED: ATOM      4  C7  UNL     1       0.507  -1.648  -1.499 -0.85 -0.02    +0.046 C 
DOCKED: ATOM      5  C8  UNL     1       0.795  -3.145  -1.657 -0.75 -0.01    +0.014 C 
DOCKED: ATOM      6  C9  UNL     1       1.925  -3.594  -0.719 -0.63 -0.01    +0.017 C 
DOCKED: ENDROOT
DOCKED: BRANCH   2   7
DOCKED: ATOM      7  C4  UNL     1      -0.131   0.082   0.257 -0.97 -0.09    +0.204 C 
DOCKED: ATOM      8  O11 UNL     1      -1.056   0.049   1.117 -0.08 +0.23    -0.644 OA
DOCKED: ATOM      9  O12 UNL     1       0.359   1.064  -0.367 -0.34 +0.35    -0.644 OA
DOCKED: ENDBRANCH   2   7
DOCKED: BRANCH   6  10
DOCKED: ATOM     10  C5  UNL     1       2.244  -5.044  -0.908 -0.45 +0.11    -0.089 C 
DOCKED: ATOM     11  C3  UNL     1       2.191  -5.631  -2.113 -0.43 -0.02    +0.014 C 
DOCKED: ATOM     12  C10 UNL     1       2.626  -5.803   0.328 -0.41 -0.06    +0.043 C 
DOCKED: ENDBRANCH   6  10
DOCKED: TORSDOF 2
DOCKED: TER
DOCKED: ENDMDL
________________________________________________________________________________


	BEGINNING GENETIC ALGORITHM DOCKING 24 of 50
Run: 24 Seed: 1978471981 7075252 [ Run 24 of 50 GA/GALS ]
Beginning LAMARCKIAN GENETIC ALGORITHM (LGA), with a maximum of 2500000 energy evaluations.

Final-Value: -7.265


	FINAL GENETIC ALGORITHM DOCKED STATE
	_______________________________________________


Detailed state:  trans 1.005 -2.521 -0.333 quatxyzw 0.140054 -0.052931 0.429968 0.890343 center 3.010 -0.418 -1.876 ntor 2 179.7801 -91.6420
State:	  1.005  -2.521  -0.333   0.308 -0.116  0.944 54.167    179.78  -91.64

DOCKED: MODEL       24
DOCKED: USER    Run = 24
DOCKED: USER    DPF = g3_exoOA.dpf
DOCKED: USER  
DOCKED: USER    Estimated Free Energy of Binding    =   -6.47 kcal/mol  [=(1)+(2)+(3)-(4)]
DOCKED: USER    Estimated Inhibition Constant, Ki   =   18.06 uM (micromolar)  [Temperature = 298.15 K]
DOCKED: USER    
DOCKED: USER    (1) Final Intermolecular Energy     =   -7.07 kcal/mol
DOCKED: USER        vdW + Hbond + desolv Energy     =   -7.51 kcal/mol
DOCKED: USER        Electrostatic Energy            =   +0.44 kcal/mol
DOCKED: USER    (2) Final Total Internal Energy     =   -0.20 kcal/mol
DOCKED: USER    (3) Torsional Free Energy           =   +0.60 kcal/mol
DOCKED: USER    (4) Unbound System's Energy  [=(2)] =   -0.20 kcal/mol
DOCKED: USER    
DOCKED: USER    
DOCKED: USER    NEWDPF move g3.pdbqt
DOCKED: USER    NEWDPF about 3.010500 -0.418000 -1.876200
DOCKED: USER    NEWDPF tran0 1.004852 -2.520648 -0.332703
DOCKED: USER    NEWDPF quaternion0 0.140054 -0.052931 0.429968 0.890343
DOCKED: USER    NEWDPF axisangle0 0.307614 -0.116258 0.944382 54.167215
DOCKED: USER    NEWDPF quat0 0.307614 -0.116258 0.944382 54.167215
DOCKED: USER    NEWDPF dihe0 179.78 -91.64 
DOCKED: USER  keepresnum = 1 
DOCKED: USER  
DOCKED: REMARK  2 active torsions:
DOCKED: REMARK  status: ('A' for Active; 'I' for Inactive)
DOCKED: REMARK    1  A    between atoms: C2_2  and  C4_4 
DOCKED: REMARK    2  A    between atoms: C5_5  and  C9_9 
DOCKED: USER                              x       y       z     vdW  Elec       q    Type
DOCKED: USER                           _______ _______ _______ _____ _____    ______ ____
DOCKED: ROOT
DOCKED: ATOM      1  C1  UNL     1       0.973  -1.918   0.940 -0.90 +0.01    -0.012 C 
DOCKED: ATOM      2  C2  UNL     1       0.447  -1.222  -0.077 -1.02 -0.01    +0.015 C 
DOCKED: ATOM      3  C6  UNL     1       1.625  -3.259   0.753 -0.71 -0.03    +0.036 C 
DOCKED: ATOM      4  C7  UNL     1       0.418  -1.707  -1.494 -0.84 -0.02    +0.046 C 
DOCKED: ATOM      5  C8  UNL     1       0.725  -3.204  -1.611 -0.73 -0.01    +0.014 C 
DOCKED: ATOM      6  C9  UNL     1       1.912  -3.598  -0.721 -0.64 -0.01    +0.017 C 
DOCKED: ENDROOT
DOCKED: BRANCH   2   7
DOCKED: ATOM      7  C4  UNL     1      -0.154   0.080   0.226 -0.97 -0.09    +0.204 C 
DOCKED: ATOM      8  O11 UNL     1       0.375   1.063  -0.365 -0.34 +0.35    -0.644 OA
DOCKED: ATOM      9  O12 UNL     1      -1.120   0.047   1.038 -0.08 +0.23    -0.644 OA
DOCKED: ENDBRANCH   2   7
DOCKED: BRANCH   6  10
DOCKED: ATOM     10  C5  UNL     1       2.247  -5.050  -0.872 -0.44 +0.11    -0.089 C 
DOCKED: ATOM     11  C3  UNL     1       1.973  -5.727  -1.996 -0.43 -0.02    +0.014 C 
DOCKED: ATOM     12  C10 UNL     1       2.907  -5.701   0.307 -0.41 -0.06    +0.043 C 
DOCKED: ENDBRANCH   6  10
DOCKED: TORSDOF 2
DOCKED: TER
DOCKED: ENDMDL
________________________________________________________________________________


	BEGINNING GENETIC ALGORITHM DOCKING 25 of 50
Run: 25 Seed: 432455913 1989584276 [ Run 25 of 50 GA/GALS ]
Beginning LAMARCKIAN GENETIC ALGORITHM (LGA), with a maximum of 2500000 energy evaluations.

Final-Value: -7.280


	FINAL GENETIC ALGORITHM DOCKED STATE
	_______________________________________________


Detailed state:  trans -0.424 -2.484 -1.030 quatxyzw 0.383862 -0.418800 -0.706148 -0.422625 center 3.010 -0.418 -1.876 ntor 2 -34.6374 86.4496
State:	 -0.424  -2.484  -1.030   0.424 -0.462 -0.779 -129.999    -34.64   86.45

DOCKED: MODEL       25
DOCKED: USER    Run = 25
DOCKED: USER    DPF = g3_exoOA.dpf
DOCKED: USER  
DOCKED: USER    Estimated Free Energy of Binding    =   -6.49 kcal/mol  [=(1)+(2)+(3)-(4)]
DOCKED: USER    Estimated Inhibition Constant, Ki   =   17.60 uM (micromolar)  [Temperature = 298.15 K]
DOCKED: USER    
DOCKED: USER    (1) Final Intermolecular Energy     =   -7.08 kcal/mol
DOCKED: USER        vdW + Hbond + desolv Energy     =   -7.53 kcal/mol
DOCKED: USER        Electrostatic Energy            =   +0.44 kcal/mol
DOCKED: USER    (2) Final Total Internal Energy     =   -0.20 kcal/mol
DOCKED: USER    (3) Torsional Free Energy           =   +0.60 kcal/mol
DOCKED: USER    (4) Unbound System's Energy  [=(2)] =   -0.20 kcal/mol
DOCKED: USER    
DOCKED: USER    
DOCKED: USER    NEWDPF move g3.pdbqt
DOCKED: USER    NEWDPF about 3.010500 -0.418000 -1.876200
DOCKED: USER    NEWDPF tran0 -0.423819 -2.483780 -1.029583
DOCKED: USER    NEWDPF quaternion0 0.383862 -0.418800 -0.706148 -0.422625
DOCKED: USER    NEWDPF axisangle0 0.423546 -0.462096 -0.779151 -129.999161
DOCKED: USER    NEWDPF quat0 0.423546 -0.462096 -0.779151 -129.999161
DOCKED: USER    NEWDPF dihe0 -34.64 86.45 
DOCKED: USER  keepresnum = 1 
DOCKED: USER  
DOCKED: REMARK  2 active torsions:
DOCKED: REMARK  status: ('A' for Active; 'I' for Inactive)
DOCKED: REMARK    1  A    between atoms: C2_2  and  C4_4 
DOCKED: REMARK    2  A    between atoms: C5_5  and  C9_9 
DOCKED: USER                              x       y       z     vdW  Elec       q    Type
DOCKED: USER                           _______ _______ _______ _____ _____    ______ ____
DOCKED: ROOT
DOCKED: ATOM      1  C1  UNL     1      -1.470  -1.697  -0.511 -0.91 +0.01    -0.012 C 
DOCKED: ATOM      2  C2  UNL     1      -0.226  -1.215  -0.387 -1.01 -0.01    +0.015 C 
DOCKED: ATOM      3  C6  UNL     1      -1.762  -3.037  -1.121 -0.75 -0.02    +0.036 C 
DOCKED: ATOM      4  C7  UNL     1       0.999  -1.934  -0.864 -0.83 -0.02    +0.046 C 
DOCKED: ATOM      5  C8  UNL     1       0.671  -3.093  -1.812 -0.76 -0.01    +0.014 C 
DOCKED: ATOM      6  C9  UNL     1      -0.512  -3.919  -1.287 -0.57 -0.01    +0.017 C 
DOCKED: ENDROOT
DOCKED: BRANCH   2   7
DOCKED: ATOM      7  C4  UNL     1      -0.063   0.102   0.234 -0.97 -0.09    +0.204 C 
DOCKED: ATOM      8  O11 UNL     1      -0.001   1.071  -0.575 -0.27 +0.34    -0.644 OA
DOCKED: ATOM      9  O12 UNL     1      -0.007   0.096   1.496 -0.18 +0.24    -0.644 OA
DOCKED: ENDBRANCH   2   7
DOCKED: BRANCH   6  10
DOCKED: ATOM     10  C5  UNL     1      -0.802  -5.082  -2.184 -0.43 +0.10    -0.089 C 
DOCKED: ATOM     11  C3  UNL     1      -2.018  -5.647  -2.242 -0.43 -0.02    +0.014 C 
DOCKED: ATOM     12  C10 UNL     1       0.344  -5.578  -3.015 -0.42 -0.06    +0.043 C 
DOCKED: ENDBRANCH   6  10
DOCKED: TORSDOF 2
DOCKED: TER
DOCKED: ENDMDL
________________________________________________________________________________


	BEGINNING GENETIC ALGORITHM DOCKING 26 of 50
Run: 26 Seed: 2026657339 964902982 [ Run 26 of 50 GA/GALS ]
Beginning LAMARCKIAN GENETIC ALGORITHM (LGA), with a maximum of 2500000 energy evaluations.

Final-Value: -7.269


	FINAL GENETIC ALGORITHM DOCKED STATE
	_______________________________________________


Detailed state:  trans -0.300 -2.433 -0.987 quatxyzw 0.420751 -0.640826 0.162290 0.621266 center 3.010 -0.418 -1.876 ntor 2 -21.0674 97.5023
State:	 -0.300  -2.433  -0.987   0.537 -0.818  0.207 103.183    -21.07   97.50

DOCKED: MODEL       26
DOCKED: USER    Run = 26
DOCKED: USER    DPF = g3_exoOA.dpf
DOCKED: USER  
DOCKED: USER    Estimated Free Energy of Binding    =   -6.48 kcal/mol  [=(1)+(2)+(3)-(4)]
DOCKED: USER    Estimated Inhibition Constant, Ki   =   17.92 uM (micromolar)  [Temperature = 298.15 K]
DOCKED: USER    
DOCKED: USER    (1) Final Intermolecular Energy     =   -7.07 kcal/mol
DOCKED: USER        vdW + Hbond + desolv Energy     =   -7.53 kcal/mol
DOCKED: USER        Electrostatic Energy            =   +0.46 kcal/mol
DOCKED: USER    (2) Final Total Internal Energy     =   -0.20 kcal/mol
DOCKED: USER    (3) Torsional Free Energy           =   +0.60 kcal/mol
DOCKED: USER    (4) Unbound System's Energy  [=(2)] =   -0.20 kcal/mol
DOCKED: USER    
DOCKED: USER    
DOCKED: USER    NEWDPF move g3.pdbqt
DOCKED: USER    NEWDPF about 3.010500 -0.418000 -1.876200
DOCKED: USER    NEWDPF tran0 -0.300335 -2.432799 -0.986655
DOCKED: USER    NEWDPF quaternion0 0.420751 -0.640826 0.162290 0.621266
DOCKED: USER    NEWDPF axisangle0 0.536947 -0.817798 0.207108 103.182669
DOCKED: USER    NEWDPF quat0 0.536947 -0.817798 0.207108 103.182669
DOCKED: USER    NEWDPF dihe0 -21.07 97.50 
DOCKED: USER  keepresnum = 1 
DOCKED: USER  
DOCKED: REMARK  2 active torsions:
DOCKED: REMARK  status: ('A' for Active; 'I' for Inactive)
DOCKED: REMARK    1  A    between atoms: C2_2  and  C4_4 
DOCKED: REMARK    2  A    between atoms: C5_5  and  C9_9 
DOCKED: USER                              x       y       z     vdW  Elec       q    Type
DOCKED: USER                           _______ _______ _______ _____ _____    ______ ____
DOCKED: ROOT
DOCKED: ATOM      1  C1  UNL     1       0.898  -1.701  -0.888 -0.90 +0.01    -0.012 C 
DOCKED: ATOM      2  C2  UNL     1      -0.200  -1.144  -0.360 -1.03 -0.01    +0.015 C 
DOCKED: ATOM      3  C6  UNL     1       0.874  -3.019  -1.607 -0.74 -0.02    +0.036 C 
DOCKED: ATOM      4  C7  UNL     1      -1.558  -1.778  -0.398 -0.84 -0.02    +0.046 C 
DOCKED: ATOM      5  C8  UNL     1      -1.505  -3.262  -0.779 -0.72 -0.01    +0.014 C 
DOCKED: ATOM      6  C9  UNL     1      -0.547  -3.498  -1.955 -0.64 -0.01    +0.017 C 
DOCKED: ENDROOT
DOCKED: BRANCH   2   7
DOCKED: ATOM      7  C4  UNL     1      -0.054   0.151   0.310 -0.97 -0.09    +0.204 C 
DOCKED: ATOM      8  O11 UNL     1       0.374   0.093   1.497 -0.11 +0.24    -0.644 OA
DOCKED: ATOM      9  O12 UNL     1      -0.376   1.153  -0.387 -0.28 +0.36    -0.644 OA
DOCKED: ENDBRANCH   2   7
DOCKED: BRANCH   6  10
DOCKED: ATOM     10  C5  UNL     1      -0.532  -4.939  -2.363 -0.44 +0.10    -0.089 C 
DOCKED: ATOM     11  C3  UNL     1       0.587  -5.544  -2.788 -0.44 -0.02    +0.014 C 
DOCKED: ATOM     12  C10 UNL     1      -1.840  -5.667  -2.266 -0.42 -0.06    +0.043 C 
DOCKED: ENDBRANCH   6  10
DOCKED: TORSDOF 2
DOCKED: TER
DOCKED: ENDMDL
________________________________________________________________________________


	BEGINNING GENETIC ALGORITHM DOCKING 27 of 50
Run: 27 Seed: 1603802297 155130475 [ Run 27 of 50 GA/GALS ]
Beginning LAMARCKIAN GENETIC ALGORITHM (LGA), with a maximum of 2500000 energy evaluations.

Final-Value: -7.260


	FINAL GENETIC ALGORITHM DOCKED STATE
	_______________________________________________


Detailed state:  trans 0.246 -2.553 1.174 quatxyzw -0.180123 0.593441 0.457454 0.637275 center 3.010 -0.418 -1.876 ntor 2 139.4007 -79.1508
State:	  0.246  -2.553   1.174  -0.234  0.770  0.594 100.822    139.40  -79.15

DOCKED: MODEL       27
DOCKED: USER    Run = 27
DOCKED: USER    DPF = g3_exoOA.dpf
DOCKED: USER  
DOCKED: USER    Estimated Free Energy of Binding    =   -6.47 kcal/mol  [=(1)+(2)+(3)-(4)]
DOCKED: USER    Estimated Inhibition Constant, Ki   =   18.20 uM (micromolar)  [Temperature = 298.15 K]
DOCKED: USER    
DOCKED: USER    (1) Final Intermolecular Energy     =   -7.06 kcal/mol
DOCKED: USER        vdW + Hbond + desolv Energy     =   -7.52 kcal/mol
DOCKED: USER        Electrostatic Energy            =   +0.46 kcal/mol
DOCKED: USER    (2) Final Total Internal Energy     =   -0.20 kcal/mol
DOCKED: USER    (3) Torsional Free Energy           =   +0.60 kcal/mol
DOCKED: USER    (4) Unbound System's Energy  [=(2)] =   -0.20 kcal/mol
DOCKED: USER    
DOCKED: USER    
DOCKED: USER    NEWDPF move g3.pdbqt
DOCKED: USER    NEWDPF about 3.010500 -0.418000 -1.876200
DOCKED: USER    NEWDPF tran0 0.246111 -2.552562 1.174023
DOCKED: USER    NEWDPF quaternion0 -0.180123 0.593441 0.457454 0.637275
DOCKED: USER    NEWDPF axisangle0 -0.233733 0.770067 0.593605 100.822172
DOCKED: USER    NEWDPF quat0 -0.233733 0.770067 0.593605 100.822172
DOCKED: USER    NEWDPF dihe0 139.40 -79.15 
DOCKED: USER  keepresnum = 1 
DOCKED: USER  
DOCKED: REMARK  2 active torsions:
DOCKED: REMARK  status: ('A' for Active; 'I' for Inactive)
DOCKED: REMARK    1  A    between atoms: C2_2  and  C4_4 
DOCKED: REMARK    2  A    between atoms: C5_5  and  C9_9 
DOCKED: USER                              x       y       z     vdW  Elec       q    Type
DOCKED: USER                           _______ _______ _______ _____ _____    ______ ____
DOCKED: ROOT
DOCKED: ATOM      1  C1  UNL     1      -0.940  -1.794   1.178 -0.90 +0.01    -0.012 C 
DOCKED: ATOM      2  C2  UNL     1       0.155  -1.209   0.673 -1.03 -0.01    +0.015 C 
DOCKED: ATOM      3  C6  UNL     1      -0.922  -3.174   1.771 -0.74 -0.02    +0.036 C 
DOCKED: ATOM      4  C7  UNL     1       1.500  -1.868   0.613 -0.85 -0.02    +0.046 C 
DOCKED: ATOM      5  C8  UNL     1       1.427  -3.380   0.856 -0.71 -0.01    +0.014 C 
DOCKED: ATOM      6  C9  UNL     1       0.498  -3.708   2.032 -0.63 -0.01    +0.017 C 
DOCKED: ENDROOT
DOCKED: BRANCH   2   7
DOCKED: ATOM      7  C4  UNL     1       0.017   0.144   0.130 -0.97 -0.09    +0.204 C 
DOCKED: ATOM      8  O11 UNL     1      -0.001   1.067   0.993 -0.25 +0.33    -0.644 OA
DOCKED: ATOM      9  O12 UNL     1      -0.066   0.211  -1.128 -0.15 +0.26    -0.644 OA
DOCKED: ENDBRANCH   2   7
DOCKED: BRANCH   6  10
DOCKED: ATOM     10  C5  UNL     1       0.465  -5.180   2.305 -0.44 +0.11    -0.089 C 
DOCKED: ATOM     11  C3  UNL     1       1.567  -5.940   2.227 -0.42 -0.02    +0.014 C 
DOCKED: ATOM     12  C10 UNL     1      -0.872  -5.754   2.671 -0.43 -0.05    +0.043 C 
DOCKED: ENDBRANCH   6  10
DOCKED: TORSDOF 2
DOCKED: TER
DOCKED: ENDMDL
________________________________________________________________________________


	BEGINNING GENETIC ALGORITHM DOCKING 28 of 50
Run: 28 Seed: 1071244875 2097947338 [ Run 28 of 50 GA/GALS ]
Beginning LAMARCKIAN GENETIC ALGORITHM (LGA), with a maximum of 2500000 energy evaluations.

Final-Value: -7.260


	FINAL GENETIC ALGORITHM DOCKED STATE
	_______________________________________________


Detailed state:  trans -0.361 -2.516 -1.008 quatxyzw -0.430298 0.673691 -0.138908 -0.584540 center 3.010 -0.418 -1.876 ntor 2 139.1388 -78.3705
State:	 -0.361  -2.516  -1.008  -0.530  0.830 -0.171 -108.459    139.14  -78.37

DOCKED: MODEL       28
DOCKED: USER    Run = 28
DOCKED: USER    DPF = g3_exoOA.dpf
DOCKED: USER  
DOCKED: USER    Estimated Free Energy of Binding    =   -6.47 kcal/mol  [=(1)+(2)+(3)-(4)]
DOCKED: USER    Estimated Inhibition Constant, Ki   =   18.21 uM (micromolar)  [Temperature = 298.15 K]
DOCKED: USER    
DOCKED: USER    (1) Final Intermolecular Energy     =   -7.06 kcal/mol
DOCKED: USER        vdW + Hbond + desolv Energy     =   -7.51 kcal/mol
DOCKED: USER        Electrostatic Energy            =   +0.45 kcal/mol
DOCKED: USER    (2) Final Total Internal Energy     =   -0.20 kcal/mol
DOCKED: USER    (3) Torsional Free Energy           =   +0.60 kcal/mol
DOCKED: USER    (4) Unbound System's Energy  [=(2)] =   -0.20 kcal/mol
DOCKED: USER    
DOCKED: USER    
DOCKED: USER    NEWDPF move g3.pdbqt
DOCKED: USER    NEWDPF about 3.010500 -0.418000 -1.876200
DOCKED: USER    NEWDPF tran0 -0.361161 -2.516248 -1.007855
DOCKED: USER    NEWDPF quaternion0 -0.430298 0.673691 -0.138908 -0.584540
DOCKED: USER    NEWDPF axisangle0 -0.530339 0.830319 -0.171203 -108.458940
DOCKED: USER    NEWDPF quat0 -0.530339 0.830319 -0.171203 -108.458940
DOCKED: USER    NEWDPF dihe0 139.14 -78.37 
DOCKED: USER  keepresnum = 1 
DOCKED: USER  
DOCKED: REMARK  2 active torsions:
DOCKED: REMARK  status: ('A' for Active; 'I' for Inactive)
DOCKED: REMARK    1  A    between atoms: C2_2  and  C4_4 
DOCKED: REMARK    2  A    between atoms: C5_5  and  C9_9 
DOCKED: USER                              x       y       z     vdW  Elec       q    Type
DOCKED: USER                           _______ _______ _______ _____ _____    ______ ____
DOCKED: ROOT
DOCKED: ATOM      1  C1  UNL     1       0.840  -1.782  -1.043 -0.90 +0.01    -0.012 C 
DOCKED: ATOM      2  C2  UNL     1      -0.195  -1.226  -0.399 -1.01 -0.01    +0.015 C 
DOCKED: ATOM      3  C6  UNL     1       0.738  -3.102  -1.753 -0.73 -0.03    +0.036 C 
DOCKED: ATOM      4  C7  UNL     1      -1.547  -1.862  -0.286 -0.83 -0.02    +0.046 C 
DOCKED: ATOM      5  C8  UNL     1      -1.534  -3.347  -0.667 -0.70 -0.01    +0.014 C 
DOCKED: ATOM      6  C9  UNL     1      -0.712  -3.584  -1.941 -0.63 -0.01    +0.017 C 
DOCKED: ENDROOT
DOCKED: BRANCH   2   7
DOCKED: ATOM      7  C4  UNL     1       0.022   0.070   0.248 -0.97 -0.09    +0.204 C 
DOCKED: ATOM      8  O11 UNL     1      -0.002   1.067  -0.528 -0.30 +0.35    -0.644 OA
DOCKED: ATOM      9  O12 UNL     1       0.203   0.022   1.497 -0.15 +0.23    -0.644 OA
DOCKED: ENDBRANCH   2   7
DOCKED: BRANCH   6  10
DOCKED: ATOM     10  C5  UNL     1      -0.739  -5.026  -2.345 -0.43 +0.11    -0.089 C 
DOCKED: ATOM     11  C3  UNL     1      -1.855  -5.766  -2.257 -0.42 -0.02    +0.014 C 
DOCKED: ATOM     12  C10 UNL     1       0.553  -5.594  -2.854 -0.42 -0.06    +0.043 C 
DOCKED: ENDBRANCH   6  10
DOCKED: TORSDOF 2
DOCKED: TER
DOCKED: ENDMDL
________________________________________________________________________________


	BEGINNING GENETIC ALGORITHM DOCKING 29 of 50
Run: 29 Seed: 1372861602 321453376 [ Run 29 of 50 GA/GALS ]
Beginning LAMARCKIAN GENETIC ALGORITHM (LGA), with a maximum of 2500000 energy evaluations.

Final-Value: -7.275


	FINAL GENETIC ALGORITHM DOCKED STATE
	_______________________________________________


Detailed state:  trans -0.221 -2.521 -1.069 quatxyzw -0.365188 0.574785 -0.256254 -0.685998 center 3.010 -0.418 -1.876 ntor 2 157.0597 77.9418
State:	 -0.221  -2.521  -1.069  -0.502  0.790 -0.352 -93.372    157.06   77.94

DOCKED: MODEL       29
DOCKED: USER    Run = 29
DOCKED: USER    DPF = g3_exoOA.dpf
DOCKED: USER  
DOCKED: USER    Estimated Free Energy of Binding    =   -6.48 kcal/mol  [=(1)+(2)+(3)-(4)]
DOCKED: USER    Estimated Inhibition Constant, Ki   =   17.75 uM (micromolar)  [Temperature = 298.15 K]
DOCKED: USER    
DOCKED: USER    (1) Final Intermolecular Energy     =   -7.08 kcal/mol
DOCKED: USER        vdW + Hbond + desolv Energy     =   -7.52 kcal/mol
DOCKED: USER        Electrostatic Energy            =   +0.45 kcal/mol
DOCKED: USER    (2) Final Total Internal Energy     =   -0.20 kcal/mol
DOCKED: USER    (3) Torsional Free Energy           =   +0.60 kcal/mol
DOCKED: USER    (4) Unbound System's Energy  [=(2)] =   -0.20 kcal/mol
DOCKED: USER    
DOCKED: USER    
DOCKED: USER    NEWDPF move g3.pdbqt
DOCKED: USER    NEWDPF about 3.010500 -0.418000 -1.876200
DOCKED: USER    NEWDPF tran0 -0.220550 -2.520882 -1.069289
DOCKED: USER    NEWDPF quaternion0 -0.365188 0.574785 -0.256254 -0.685998
DOCKED: USER    NEWDPF axisangle0 -0.501905 0.789970 -0.352190 -93.371681
DOCKED: USER    NEWDPF quat0 -0.501905 0.789970 -0.352190 -93.371681
DOCKED: USER    NEWDPF dihe0 157.06 77.94 
DOCKED: USER  keepresnum = 1 
DOCKED: USER  
DOCKED: REMARK  2 active torsions:
DOCKED: REMARK  status: ('A' for Active; 'I' for Inactive)
DOCKED: REMARK    1  A    between atoms: C2_2  and  C4_4 
DOCKED: REMARK    2  A    between atoms: C5_5  and  C9_9 
DOCKED: USER                              x       y       z     vdW  Elec       q    Type
DOCKED: USER                           _______ _______ _______ _____ _____    ______ ____
DOCKED: ROOT
DOCKED: ATOM      1  C1  UNL     1       0.986  -1.920  -0.664 -0.87 +0.01    -0.012 C 
DOCKED: ATOM      2  C2  UNL     1      -0.141  -1.231  -0.443 -1.01 -0.01    +0.015 C 
DOCKED: ATOM      3  C6  UNL     1       1.000  -3.250  -1.360 -0.70 -0.03    +0.036 C 
DOCKED: ATOM      4  C7  UNL     1      -1.505  -1.716  -0.831 -0.85 -0.02    +0.046 C 
DOCKED: ATOM      5  C8  UNL     1      -1.523  -3.208  -1.180 -0.74 -0.01    +0.014 C 
DOCKED: ATOM      6  C9  UNL     1      -0.327  -3.585  -2.065 -0.63 -0.01    +0.017 C 
DOCKED: ENDROOT
DOCKED: BRANCH   2   7
DOCKED: ATOM      7  C4  UNL     1      -0.029   0.062   0.237 -0.97 -0.09    +0.204 C 
DOCKED: ATOM      8  O11 UNL     1      -0.007   1.068  -0.526 -0.30 +0.35    -0.644 OA
DOCKED: ATOM      9  O12 UNL     1       0.032   0.001   1.497 -0.19 +0.24    -0.644 OA
DOCKED: ENDBRANCH   2   7
DOCKED: BRANCH   6  10
DOCKED: ATOM     10  C5  UNL     1      -0.370  -5.031  -2.449 -0.44 +0.11    -0.089 C 
DOCKED: ATOM     11  C3  UNL     1       0.706  -5.667  -2.938 -0.44 -0.02    +0.014 C 
DOCKED: ATOM     12  C10 UNL     1      -1.684  -5.728  -2.255 -0.41 -0.06    +0.043 C 
DOCKED: ENDBRANCH   6  10
DOCKED: TORSDOF 2
DOCKED: TER
DOCKED: ENDMDL
________________________________________________________________________________


	BEGINNING GENETIC ALGORITHM DOCKING 30 of 50
Run: 30 Seed: 1248319019 1843209386 [ Run 30 of 50 GA/GALS ]
Beginning LAMARCKIAN GENETIC ALGORITHM (LGA), with a maximum of 2500000 energy evaluations.

Final-Value: -7.270


	FINAL GENETIC ALGORITHM DOCKED STATE
	_______________________________________________


Detailed state:  trans 0.292 -2.524 1.233 quatxyzw -0.699524 0.496703 -0.343482 -0.382063 center 3.010 -0.418 -1.876 ntor 2 -44.6876 97.9989
State:	  0.292  -2.524   1.233  -0.757  0.537 -0.372 -135.077    -44.69   98.00

DOCKED: MODEL       30
DOCKED: USER    Run = 30
DOCKED: USER    DPF = g3_exoOA.dpf
DOCKED: USER  
DOCKED: USER    Estimated Free Energy of Binding    =   -6.48 kcal/mol  [=(1)+(2)+(3)-(4)]
DOCKED: USER    Estimated Inhibition Constant, Ki   =   17.89 uM (micromolar)  [Temperature = 298.15 K]
DOCKED: USER    
DOCKED: USER    (1) Final Intermolecular Energy     =   -7.07 kcal/mol
DOCKED: USER        vdW + Hbond + desolv Energy     =   -7.53 kcal/mol
DOCKED: USER        Electrostatic Energy            =   +0.45 kcal/mol
DOCKED: USER    (2) Final Total Internal Energy     =   -0.20 kcal/mol
DOCKED: USER    (3) Torsional Free Energy           =   +0.60 kcal/mol
DOCKED: USER    (4) Unbound System's Energy  [=(2)] =   -0.20 kcal/mol
DOCKED: USER    
DOCKED: USER    
DOCKED: USER    NEWDPF move g3.pdbqt
DOCKED: USER    NEWDPF about 3.010500 -0.418000 -1.876200
DOCKED: USER    NEWDPF tran0 0.292179 -2.523688 1.232978
DOCKED: USER    NEWDPF quaternion0 -0.699524 0.496703 -0.343482 -0.382063
DOCKED: USER    NEWDPF axisangle0 -0.756949 0.537478 -0.371679 -135.076984
DOCKED: USER    NEWDPF quat0 -0.756949 0.537478 -0.371679 -135.076984
DOCKED: USER    NEWDPF dihe0 -44.69 98.00 
DOCKED: USER  keepresnum = 1 
DOCKED: USER  
DOCKED: REMARK  2 active torsions:
DOCKED: REMARK  status: ('A' for Active; 'I' for Inactive)
DOCKED: REMARK    1  A    between atoms: C2_2  and  C4_4 
DOCKED: REMARK    2  A    between atoms: C5_5  and  C9_9 
DOCKED: USER                              x       y       z     vdW  Elec       q    Type
DOCKED: USER                           _______ _______ _______ _____ _____    ______ ____
DOCKED: ROOT
DOCKED: ATOM      1  C1  UNL     1       1.332  -1.820   0.596 -0.90 +0.01    -0.012 C 
DOCKED: ATOM      2  C2  UNL     1       0.142  -1.209   0.673 -1.03 -0.01    +0.015 C 
DOCKED: ATOM      3  C6  UNL     1       1.563  -3.213   1.107 -0.73 -0.02    +0.036 C 
DOCKED: ATOM      4  C7  UNL     1      -1.073  -1.825   1.298 -0.85 -0.02    +0.046 C 
DOCKED: ATOM      5  C8  UNL     1      -0.739  -3.059   2.144 -0.77 -0.01    +0.014 C 
DOCKED: ATOM      6  C9  UNL     1       0.261  -3.972   1.422 -0.59 -0.01    +0.017 C 
DOCKED: ENDROOT
DOCKED: BRANCH   2   7
DOCKED: ATOM      7  C4  UNL     1       0.035   0.148   0.132 -0.97 -0.09    +0.204 C 
DOCKED: ATOM      8  O11 UNL     1      -0.006   1.067   0.998 -0.24 +0.33    -0.644 OA
DOCKED: ATOM      9  O12 UNL     1      -0.001   0.220  -1.128 -0.16 +0.26    -0.644 OA
DOCKED: ENDBRANCH   2   7
DOCKED: BRANCH   6  10
DOCKED: ATOM     10  C5  UNL     1       0.550  -5.204   2.223 -0.44 +0.10    -0.089 C 
DOCKED: ATOM     11  C3  UNL     1       1.770  -5.760   2.253 -0.43 -0.02    +0.014 C 
DOCKED: ATOM     12  C10 UNL     1      -0.604  -5.778   2.990 -0.41 -0.06    +0.043 C 
DOCKED: ENDBRANCH   6  10
DOCKED: TORSDOF 2
DOCKED: TER
DOCKED: ENDMDL
________________________________________________________________________________


	BEGINNING GENETIC ALGORITHM DOCKING 31 of 50
Run: 31 Seed: 797922186 1350325587 [ Run 31 of 50 GA/GALS ]
Beginning LAMARCKIAN GENETIC ALGORITHM (LGA), with a maximum of 2500000 energy evaluations.

Final-Value: -7.242


	FINAL GENETIC ALGORITHM DOCKED STATE
	_______________________________________________


Detailed state:  trans -1.173 -2.545 0.450 quatxyzw -0.441188 0.882799 0.160504 0.016049 center 3.010 -0.418 -1.876 ntor 2 165.1153 -87.2458
State:	 -1.173  -2.545   0.450  -0.441  0.883  0.161 178.161    165.12  -87.25

DOCKED: MODEL       31
DOCKED: USER    Run = 31
DOCKED: USER    DPF = g3_exoOA.dpf
DOCKED: USER  
DOCKED: USER    Estimated Free Energy of Binding    =   -6.45 kcal/mol  [=(1)+(2)+(3)-(4)]
DOCKED: USER    Estimated Inhibition Constant, Ki   =   18.75 uM (micromolar)  [Temperature = 298.15 K]
DOCKED: USER    
DOCKED: USER    (1) Final Intermolecular Energy     =   -7.05 kcal/mol
DOCKED: USER        vdW + Hbond + desolv Energy     =   -7.50 kcal/mol
DOCKED: USER        Electrostatic Energy            =   +0.46 kcal/mol
DOCKED: USER    (2) Final Total Internal Energy     =   -0.20 kcal/mol
DOCKED: USER    (3) Torsional Free Energy           =   +0.60 kcal/mol
DOCKED: USER    (4) Unbound System's Energy  [=(2)] =   -0.20 kcal/mol
DOCKED: USER    
DOCKED: USER    
DOCKED: USER    NEWDPF move g3.pdbqt
DOCKED: USER    NEWDPF about 3.010500 -0.418000 -1.876200
DOCKED: USER    NEWDPF tran0 -1.173233 -2.544890 0.450129
DOCKED: USER    NEWDPF quaternion0 -0.441188 0.882799 0.160504 0.016049
DOCKED: USER    NEWDPF axisangle0 -0.441245 0.882913 0.160525 178.160825
DOCKED: USER    NEWDPF quat0 -0.441245 0.882913 0.160525 178.160825
DOCKED: USER    NEWDPF dihe0 165.12 -87.25 
DOCKED: USER  keepresnum = 1 
DOCKED: USER  
DOCKED: REMARK  2 active torsions:
DOCKED: REMARK  status: ('A' for Active; 'I' for Inactive)
DOCKED: REMARK    1  A    between atoms: C2_2  and  C4_4 
DOCKED: REMARK    2  A    between atoms: C5_5  and  C9_9 
DOCKED: USER                              x       y       z     vdW  Elec       q    Type
DOCKED: USER                           _______ _______ _______ _____ _____    ______ ____
DOCKED: ROOT
DOCKED: ATOM      1  C1  UNL     1      -1.088  -1.853  -0.773 -0.89 +0.01    -0.012 C 
DOCKED: ATOM      2  C2  UNL     1      -0.624  -1.225   0.316 -1.01 -0.01    +0.015 C 
DOCKED: ATOM      3  C6  UNL     1      -1.726  -3.211  -0.715 -0.72 -0.03    +0.036 C 
DOCKED: ATOM      4  C7  UNL     1      -0.658  -1.810   1.695 -0.85 -0.02    +0.046 C 
DOCKED: ATOM      5  C8  UNL     1      -0.947  -3.315   1.690 -0.74 -0.01    +0.014 C 
DOCKED: ATOM      6  C9  UNL     1      -2.082  -3.658   0.714 -0.61 -0.01    +0.017 C 
DOCKED: ENDROOT
DOCKED: BRANCH   2   7
DOCKED: ATOM      7  C4  UNL     1      -0.029   0.103   0.137 -0.97 -0.09    +0.204 C 
DOCKED: ATOM      8  O11 UNL     1      -0.750   1.067   0.520 -0.26 +0.33    -0.644 OA
DOCKED: ATOM      9  O12 UNL     1       1.125   0.108  -0.375 -0.18 +0.26    -0.644 OA
DOCKED: ENDBRANCH   2   7
DOCKED: BRANCH   6  10
DOCKED: ATOM     10  C5  UNL     1      -2.401  -5.121   0.744 -0.42 +0.11    -0.089 C 
DOCKED: ATOM     11  C3  UNL     1      -2.254  -5.856   1.857 -0.43 -0.02    +0.014 C 
DOCKED: ATOM     12  C10 UNL     1      -2.895  -5.716  -0.541 -0.41 -0.06    +0.043 C 
DOCKED: ENDBRANCH   6  10
DOCKED: TORSDOF 2
DOCKED: TER
DOCKED: ENDMDL
________________________________________________________________________________


	BEGINNING GENETIC ALGORITHM DOCKING 32 of 50
Run: 32 Seed: 752597035 2118295438 [ Run 32 of 50 GA/GALS ]
Beginning LAMARCKIAN GENETIC ALGORITHM (LGA), with a maximum of 2500000 energy evaluations.

Final-Value: -7.263


	FINAL GENETIC ALGORITHM DOCKED STATE
	_______________________________________________


Detailed state:  trans 1.078 -2.473 -0.315 quatxyzw 0.764530 -0.591523 -0.254919 0.024720 center 3.010 -0.418 -1.876 ntor 2 7.4278 88.1204
State:	  1.078  -2.473  -0.315   0.765 -0.592 -0.255 177.167      7.43   88.12

DOCKED: MODEL       32
DOCKED: USER    Run = 32
DOCKED: USER    DPF = g3_exoOA.dpf
DOCKED: USER  
DOCKED: USER    Estimated Free Energy of Binding    =   -6.47 kcal/mol  [=(1)+(2)+(3)-(4)]
DOCKED: USER    Estimated Inhibition Constant, Ki   =   18.11 uM (micromolar)  [Temperature = 298.15 K]
DOCKED: USER    
DOCKED: USER    (1) Final Intermolecular Energy     =   -7.07 kcal/mol
DOCKED: USER        vdW + Hbond + desolv Energy     =   -7.50 kcal/mol
DOCKED: USER        Electrostatic Energy            =   +0.44 kcal/mol
DOCKED: USER    (2) Final Total Internal Energy     =   -0.20 kcal/mol
DOCKED: USER    (3) Torsional Free Energy           =   +0.60 kcal/mol
DOCKED: USER    (4) Unbound System's Energy  [=(2)] =   -0.20 kcal/mol
DOCKED: USER    
DOCKED: USER    
DOCKED: USER    NEWDPF move g3.pdbqt
DOCKED: USER    NEWDPF about 3.010500 -0.418000 -1.876200
DOCKED: USER    NEWDPF tran0 1.078477 -2.472734 -0.314632
DOCKED: USER    NEWDPF quaternion0 0.764530 -0.591523 -0.254919 0.024720
DOCKED: USER    NEWDPF axisangle0 0.764763 -0.591704 -0.254997 177.167051
DOCKED: USER    NEWDPF quat0 0.764763 -0.591704 -0.254997 177.167051
DOCKED: USER    NEWDPF dihe0 7.43 88.12 
DOCKED: USER  keepresnum = 1 
DOCKED: USER  
DOCKED: REMARK  2 active torsions:
DOCKED: REMARK  status: ('A' for Active; 'I' for Inactive)
DOCKED: REMARK    1  A    between atoms: C2_2  and  C4_4 
DOCKED: REMARK    2  A    between atoms: C5_5  and  C9_9 
DOCKED: USER                              x       y       z     vdW  Elec       q    Type
DOCKED: USER                           _______ _______ _______ _____ _____    ______ ____
DOCKED: ROOT
DOCKED: ATOM      1  C1  UNL     1       0.560  -1.601  -1.291 -0.92 +0.01    -0.012 C 
DOCKED: ATOM      2  C2  UNL     1       0.457  -1.213  -0.013 -1.02 -0.01    +0.015 C 
DOCKED: ATOM      3  C6  UNL     1       1.147  -2.924  -1.692 -0.76 -0.02    +0.036 C 
DOCKED: ATOM      4  C7  UNL     1       0.937  -2.030   1.148 -0.84 -0.02    +0.046 C 
DOCKED: ATOM      5  C8  UNL     1       1.863  -3.174   0.721 -0.76 -0.01    +0.014 C 
DOCKED: ATOM      6  C9  UNL     1       1.313  -3.901  -0.514 -0.59 -0.01    +0.017 C 
DOCKED: ENDROOT
DOCKED: BRANCH   2   7
DOCKED: ATOM      7  C4  UNL     1      -0.142   0.096   0.257 -0.97 -0.09    +0.204 C 
DOCKED: ATOM      8  O11 UNL     1       0.372   1.060  -0.378 -0.34 +0.35    -0.644 OA
DOCKED: ATOM      9  O12 UNL     1      -1.092   0.089   1.088 -0.06 +0.23    -0.644 OA
DOCKED: ENDBRANCH   2   7
DOCKED: BRANCH   6  10
DOCKED: ATOM     10  C5  UNL     1       2.189  -5.051  -0.904 -0.44 +0.10    -0.089 C 
DOCKED: ATOM     11  C3  UNL     1       2.249  -5.501  -2.166 -0.43 -0.02    +0.014 C 
DOCKED: ATOM     12  C10 UNL     1       2.996  -5.670   0.199 -0.39 -0.06    +0.043 C 
DOCKED: ENDBRANCH   6  10
DOCKED: TORSDOF 2
DOCKED: TER
DOCKED: ENDMDL
________________________________________________________________________________


	BEGINNING GENETIC ALGORITHM DOCKING 33 of 50
Run: 33 Seed: 1789494558 1389979709 [ Run 33 of 50 GA/GALS ]
Beginning LAMARCKIAN GENETIC ALGORITHM (LGA), with a maximum of 2500000 energy evaluations.

Final-Value: -7.258


	FINAL GENETIC ALGORITHM DOCKED STATE
	_______________________________________________


Detailed state:  trans 0.290 -2.524 1.213 quatxyzw -0.691706 0.440748 -0.368856 -0.437298 center 3.010 -0.418 -1.876 ntor 2 150.2973 89.4854
State:	  0.290  -2.524   1.213  -0.769  0.490 -0.410 -128.137    150.30   89.49

DOCKED: MODEL       33
DOCKED: USER    Run = 33
DOCKED: USER    DPF = g3_exoOA.dpf
DOCKED: USER  
DOCKED: USER    Estimated Free Energy of Binding    =   -6.46 kcal/mol  [=(1)+(2)+(3)-(4)]
DOCKED: USER    Estimated Inhibition Constant, Ki   =   18.24 uM (micromolar)  [Temperature = 298.15 K]
DOCKED: USER    
DOCKED: USER    (1) Final Intermolecular Energy     =   -7.06 kcal/mol
DOCKED: USER        vdW + Hbond + desolv Energy     =   -7.51 kcal/mol
DOCKED: USER        Electrostatic Energy            =   +0.45 kcal/mol
DOCKED: USER    (2) Final Total Internal Energy     =   -0.20 kcal/mol
DOCKED: USER    (3) Torsional Free Energy           =   +0.60 kcal/mol
DOCKED: USER    (4) Unbound System's Energy  [=(2)] =   -0.20 kcal/mol
DOCKED: USER    
DOCKED: USER    
DOCKED: USER    NEWDPF move g3.pdbqt
DOCKED: USER    NEWDPF about 3.010500 -0.418000 -1.876200
DOCKED: USER    NEWDPF tran0 0.290302 -2.524307 1.212832
DOCKED: USER    NEWDPF quaternion0 -0.691706 0.440748 -0.368856 -0.437298
DOCKED: USER    NEWDPF axisangle0 -0.769146 0.490092 -0.410151 -128.136828
DOCKED: USER    NEWDPF quat0 -0.769146 0.490092 -0.410151 -128.136828
DOCKED: USER    NEWDPF dihe0 150.30 89.49 
DOCKED: USER  keepresnum = 1 
DOCKED: USER  
DOCKED: REMARK  2 active torsions:
DOCKED: REMARK  status: ('A' for Active; 'I' for Inactive)
DOCKED: REMARK    1  A    between atoms: C2_2  and  C4_4 
DOCKED: REMARK    2  A    between atoms: C5_5  and  C9_9 
DOCKED: USER                              x       y       z     vdW  Elec       q    Type
DOCKED: USER                           _______ _______ _______ _____ _____    ______ ____
DOCKED: ROOT
DOCKED: ATOM      1  C1  UNL     1       1.340  -1.716   0.736 -0.91 +0.01    -0.012 C 
DOCKED: ATOM      2  C2  UNL     1       0.101  -1.214   0.655 -1.03 -0.01    +0.015 C 
DOCKED: ATOM      3  C6  UNL     1       1.623  -3.097   1.255 -0.75 -0.02    +0.036 C 
DOCKED: ATOM      4  C7  UNL     1      -1.128  -1.950   1.097 -0.84 -0.02    +0.046 C 
DOCKED: ATOM      5  C8  UNL     1      -0.804  -3.171   1.965 -0.77 -0.01    +0.014 C 
DOCKED: ATOM      6  C9  UNL     1       0.364  -3.974   1.376 -0.58 -0.01    +0.017 C 
DOCKED: ENDROOT
DOCKED: BRANCH   2   7
DOCKED: ATOM      7  C4  UNL     1      -0.053   0.142   0.123 -0.97 -0.09    +0.204 C 
DOCKED: ATOM      8  O11 UNL     1      -0.219   0.209  -1.128 -0.13 +0.26    -0.644 OA
DOCKED: ATOM      9  O12 UNL     1       0.001   1.064   0.983 -0.25 +0.33    -0.644 OA
DOCKED: ENDBRANCH   2   7
DOCKED: BRANCH   6  10
DOCKED: ATOM     10  C5  UNL     1       0.650  -5.196   2.193 -0.44 +0.10    -0.089 C 
DOCKED: ATOM     11  C3  UNL     1       1.875  -5.741   2.249 -0.43 -0.02    +0.014 C 
DOCKED: ATOM     12  C10 UNL     1      -0.511  -5.774   2.946 -0.41 -0.06    +0.043 C 
DOCKED: ENDBRANCH   6  10
DOCKED: TORSDOF 2
DOCKED: TER
DOCKED: ENDMDL
________________________________________________________________________________


	BEGINNING GENETIC ALGORITHM DOCKING 34 of 50
Run: 34 Seed: 1285115809 324365373 [ Run 34 of 50 GA/GALS ]
Beginning LAMARCKIAN GENETIC ALGORITHM (LGA), with a maximum of 2500000 energy evaluations.

Final-Value: -7.268


	FINAL GENETIC ALGORITHM DOCKED STATE
	_______________________________________________


Detailed state:  trans 1.005 -2.519 -0.328 quatxyzw 0.101621 -0.033077 0.440561 0.891339 center 3.010 -0.418 -1.876 ntor 2 -175.3762 -92.9631
State:	  1.005  -2.519  -0.328   0.224 -0.073  0.972 53.916   -175.38  -92.96

DOCKED: MODEL       34
DOCKED: USER    Run = 34
DOCKED: USER    DPF = g3_exoOA.dpf
DOCKED: USER  
DOCKED: USER    Estimated Free Energy of Binding    =   -6.47 kcal/mol  [=(1)+(2)+(3)-(4)]
DOCKED: USER    Estimated Inhibition Constant, Ki   =   17.98 uM (micromolar)  [Temperature = 298.15 K]
DOCKED: USER    
DOCKED: USER    (1) Final Intermolecular Energy     =   -7.07 kcal/mol
DOCKED: USER        vdW + Hbond + desolv Energy     =   -7.51 kcal/mol
DOCKED: USER        Electrostatic Energy            =   +0.44 kcal/mol
DOCKED: USER    (2) Final Total Internal Energy     =   -0.20 kcal/mol
DOCKED: USER    (3) Torsional Free Energy           =   +0.60 kcal/mol
DOCKED: USER    (4) Unbound System's Energy  [=(2)] =   -0.20 kcal/mol
DOCKED: USER    
DOCKED: USER    
DOCKED: USER    NEWDPF move g3.pdbqt
DOCKED: USER    NEWDPF about 3.010500 -0.418000 -1.876200
DOCKED: USER    NEWDPF tran0 1.004646 -2.518563 -0.328432
DOCKED: USER    NEWDPF quaternion0 0.101621 -0.033077 0.440561 0.891339
DOCKED: USER    NEWDPF axisangle0 0.224161 -0.072964 0.971817 53.916020
DOCKED: USER    NEWDPF quat0 0.224161 -0.072964 0.971817 53.916020
DOCKED: USER    NEWDPF dihe0 -175.38 -92.96 
DOCKED: USER  keepresnum = 1 
DOCKED: USER  
DOCKED: REMARK  2 active torsions:
DOCKED: REMARK  status: ('A' for Active; 'I' for Inactive)
DOCKED: REMARK    1  A    between atoms: C2_2  and  C4_4 
DOCKED: REMARK    2  A    between atoms: C5_5  and  C9_9 
DOCKED: USER                              x       y       z     vdW  Elec       q    Type
DOCKED: USER                           _______ _______ _______ _____ _____    ______ ____
DOCKED: ROOT
DOCKED: ATOM      1  C1  UNL     1       0.891  -1.980   0.967 -0.89 +0.01    -0.012 C 
DOCKED: ATOM      2  C2  UNL     1       0.449  -1.224  -0.047 -1.02 -0.01    +0.015 C 
DOCKED: ATOM      3  C6  UNL     1       1.534  -3.321   0.759 -0.70 -0.03    +0.036 C 
DOCKED: ATOM      4  C7  UNL     1       0.515  -1.638  -1.486 -0.85 -0.02    +0.046 C 
DOCKED: ATOM      5  C8  UNL     1       0.808  -3.132  -1.657 -0.75 -0.01    +0.014 C 
DOCKED: ATOM      6  C9  UNL     1       1.922  -3.592  -0.706 -0.63 -0.01    +0.017 C 
DOCKED: ENDROOT
DOCKED: BRANCH   2   7
DOCKED: ATOM      7  C4  UNL     1      -0.153   0.071   0.279 -0.97 -0.09    +0.204 C 
DOCKED: ATOM      8  O11 UNL     1       0.372   1.065  -0.299 -0.35 +0.35    -0.644 OA
DOCKED: ATOM      9  O12 UNL     1      -1.116   0.025   1.093 -0.07 +0.23    -0.644 OA
DOCKED: ENDBRANCH   2   7
DOCKED: BRANCH   6  10
DOCKED: ATOM     10  C5  UNL     1       2.245  -5.040  -0.906 -0.45 +0.11    -0.089 C 
DOCKED: ATOM     11  C3  UNL     1       2.018  -5.662  -2.073 -0.44 -0.02    +0.014 C 
DOCKED: ATOM     12  C10 UNL     1       2.838  -5.754   0.272 -0.40 -0.06    +0.043 C 
DOCKED: ENDBRANCH   6  10
DOCKED: TORSDOF 2
DOCKED: TER
DOCKED: ENDMDL
________________________________________________________________________________


	BEGINNING GENETIC ALGORITHM DOCKING 35 of 50
Run: 35 Seed: 1735844738 2102074456 [ Run 35 of 50 GA/GALS ]
Beginning LAMARCKIAN GENETIC ALGORITHM (LGA), with a maximum of 2500000 energy evaluations.

Final-Value: -7.294


	FINAL GENETIC ALGORITHM DOCKED STATE
	_______________________________________________


Detailed state:  trans -0.229 -2.520 -1.083 quatxyzw 0.373683 -0.585474 0.238915 0.678602 center 3.010 -0.418 -1.876 ntor 2 153.9322 78.5872
State:	 -0.229  -2.520  -1.083   0.509 -0.797  0.325 94.531    153.93   78.59

DOCKED: MODEL       35
DOCKED: USER    Run = 35
DOCKED: USER    DPF = g3_exoOA.dpf
DOCKED: USER  
DOCKED: USER    Estimated Free Energy of Binding    =   -6.50 kcal/mol  [=(1)+(2)+(3)-(4)]
DOCKED: USER    Estimated Inhibition Constant, Ki   =   17.18 uM (micromolar)  [Temperature = 298.15 K]
DOCKED: USER    
DOCKED: USER    (1) Final Intermolecular Energy     =   -7.10 kcal/mol
DOCKED: USER        vdW + Hbond + desolv Energy     =   -7.54 kcal/mol
DOCKED: USER        Electrostatic Energy            =   +0.45 kcal/mol
DOCKED: USER    (2) Final Total Internal Energy     =   -0.20 kcal/mol
DOCKED: USER    (3) Torsional Free Energy           =   +0.60 kcal/mol
DOCKED: USER    (4) Unbound System's Energy  [=(2)] =   -0.20 kcal/mol
DOCKED: USER    
DOCKED: USER    
DOCKED: USER    NEWDPF move g3.pdbqt
DOCKED: USER    NEWDPF about 3.010500 -0.418000 -1.876200
DOCKED: USER    NEWDPF tran0 -0.228789 -2.520262 -1.083329
DOCKED: USER    NEWDPF quaternion0 0.373683 -0.585474 0.238915 0.678602
DOCKED: USER    NEWDPF axisangle0 0.508754 -0.797099 0.325274 94.530999
DOCKED: USER    NEWDPF quat0 0.508754 -0.797099 0.325274 94.530999
DOCKED: USER    NEWDPF dihe0 153.93 78.59 
DOCKED: USER  keepresnum = 1 
DOCKED: USER  
DOCKED: REMARK  2 active torsions:
DOCKED: REMARK  status: ('A' for Active; 'I' for Inactive)
DOCKED: REMARK    1  A    between atoms: C2_2  and  C4_4 
DOCKED: REMARK    2  A    between atoms: C5_5  and  C9_9 
DOCKED: USER                              x       y       z     vdW  Elec       q    Type
DOCKED: USER                           _______ _______ _______ _____ _____    ______ ____
DOCKED: ROOT
DOCKED: ATOM      1  C1  UNL     1       0.980  -1.896  -0.721 -0.87 +0.01    -0.012 C 
DOCKED: ATOM      2  C2  UNL     1      -0.152  -1.234  -0.449 -1.01 -0.01    +0.015 C 
DOCKED: ATOM      3  C6  UNL     1       0.995  -3.220  -1.429 -0.71 -0.03    +0.036 C 
DOCKED: ATOM      4  C7  UNL     1      -1.520  -1.745  -0.787 -0.85 -0.02    +0.046 C 
DOCKED: ATOM      5  C8  UNL     1      -1.519  -3.235  -1.147 -0.73 -0.01    +0.014 C 
DOCKED: ATOM      6  C9  UNL     1      -0.352  -3.578  -2.083 -0.63 -0.01    +0.017 C 
DOCKED: ENDROOT
DOCKED: BRANCH   2   7
DOCKED: ATOM      7  C4  UNL     1      -0.041   0.056   0.237 -0.97 -0.09    +0.204 C 
DOCKED: ATOM      8  O11 UNL     1      -0.010   1.065  -0.522 -0.30 +0.35    -0.644 OA
DOCKED: ATOM      9  O12 UNL     1       0.009  -0.011   1.497 -0.20 +0.24    -0.644 OA
DOCKED: ENDBRANCH   2   7
DOCKED: BRANCH   6  10
DOCKED: ATOM     10  C5  UNL     1      -0.379  -5.022  -2.478 -0.44 +0.11    -0.089 C 
DOCKED: ATOM     11  C3  UNL     1       0.694  -5.634  -3.004 -0.44 -0.02    +0.014 C 
DOCKED: ATOM     12  C10 UNL     1      -1.673  -5.746  -2.251 -0.40 -0.06    +0.043 C 
DOCKED: ENDBRANCH   6  10
DOCKED: TORSDOF 2
DOCKED: TER
DOCKED: ENDMDL
________________________________________________________________________________


	BEGINNING GENETIC ALGORITHM DOCKING 36 of 50
Run: 36 Seed: 1970502804 704567421 [ Run 36 of 50 GA/GALS ]
Beginning LAMARCKIAN GENETIC ALGORITHM (LGA), with a maximum of 2500000 energy evaluations.

Final-Value: -7.276


	FINAL GENETIC ALGORITHM DOCKED STATE
	_______________________________________________


Detailed state:  trans -0.225 -2.521 -1.063 quatxyzw -0.389391 0.612097 -0.213953 -0.654168 center 3.010 -0.418 -1.876 ntor 2 152.3694 82.3306
State:	 -0.225  -2.521  -1.063  -0.515  0.809 -0.283 -98.287    152.37   82.33

DOCKED: MODEL       36
DOCKED: USER    Run = 36
DOCKED: USER    DPF = g3_exoOA.dpf
DOCKED: USER  
DOCKED: USER    Estimated Free Energy of Binding    =   -6.48 kcal/mol  [=(1)+(2)+(3)-(4)]
DOCKED: USER    Estimated Inhibition Constant, Ki   =   17.72 uM (micromolar)  [Temperature = 298.15 K]
DOCKED: USER    
DOCKED: USER    (1) Final Intermolecular Energy     =   -7.08 kcal/mol
DOCKED: USER        vdW + Hbond + desolv Energy     =   -7.52 kcal/mol
DOCKED: USER        Electrostatic Energy            =   +0.44 kcal/mol
DOCKED: USER    (2) Final Total Internal Energy     =   -0.20 kcal/mol
DOCKED: USER    (3) Torsional Free Energy           =   +0.60 kcal/mol
DOCKED: USER    (4) Unbound System's Energy  [=(2)] =   -0.20 kcal/mol
DOCKED: USER    
DOCKED: USER    
DOCKED: USER    NEWDPF move g3.pdbqt
DOCKED: USER    NEWDPF about 3.010500 -0.418000 -1.876200
DOCKED: USER    NEWDPF tran0 -0.225358 -2.520836 -1.063157
DOCKED: USER    NEWDPF quaternion0 -0.389391 0.612097 -0.213953 -0.654168
DOCKED: USER    NEWDPF axisangle0 -0.514829 0.809279 -0.282876 -98.286808
DOCKED: USER    NEWDPF quat0 -0.514829 0.809279 -0.282876 -98.286808
DOCKED: USER    NEWDPF dihe0 152.37 82.33 
DOCKED: USER  keepresnum = 1 
DOCKED: USER  
DOCKED: REMARK  2 active torsions:
DOCKED: REMARK  status: ('A' for Active; 'I' for Inactive)
DOCKED: REMARK    1  A    between atoms: C2_2  and  C4_4 
DOCKED: REMARK    2  A    between atoms: C5_5  and  C9_9 
DOCKED: USER                              x       y       z     vdW  Elec       q    Type
DOCKED: USER                           _______ _______ _______ _____ _____    ______ ____
DOCKED: ROOT
DOCKED: ATOM      1  C1  UNL     1       0.998  -1.872  -0.810 -0.88 +0.01    -0.012 C 
DOCKED: ATOM      2  C2  UNL     1      -0.118  -1.234  -0.435 -1.01 -0.01    +0.015 C 
DOCKED: ATOM      3  C6  UNL     1       0.976  -3.195  -1.521 -0.72 -0.03    +0.036 C 
DOCKED: ATOM      4  C7  UNL     1      -1.500  -1.773  -0.648 -0.86 -0.02    +0.046 C 
DOCKED: ATOM      5  C8  UNL     1      -1.501  -3.262  -1.012 -0.73 -0.01    +0.014 C 
DOCKED: ATOM      6  C9  UNL     1      -0.417  -3.580  -2.051 -0.63 -0.01    +0.017 C 
DOCKED: ENDROOT
DOCKED: BRANCH   2   7
DOCKED: ATOM      7  C4  UNL     1       0.029   0.057   0.244 -0.97 -0.09    +0.204 C 
DOCKED: ATOM      8  O11 UNL     1       0.001   1.066  -0.516 -0.31 +0.35    -0.644 OA
DOCKED: ATOM      9  O12 UNL     1       0.164  -0.009   1.497 -0.17 +0.23    -0.644 OA
DOCKED: ENDBRANCH   2   7
DOCKED: BRANCH   6  10
DOCKED: ATOM     10  C5  UNL     1      -0.450  -5.024  -2.447 -0.43 +0.11    -0.089 C 
DOCKED: ATOM     11  C3  UNL     1       0.610  -5.630  -3.003 -0.44 -0.02    +0.014 C 
DOCKED: ATOM     12  C10 UNL     1      -1.735  -5.752  -2.185 -0.40 -0.06    +0.043 C 
DOCKED: ENDBRANCH   6  10
DOCKED: TORSDOF 2
DOCKED: TER
DOCKED: ENDMDL
________________________________________________________________________________


	BEGINNING GENETIC ALGORITHM DOCKING 37 of 50
Run: 37 Seed: 140168976 326859293 [ Run 37 of 50 GA/GALS ]
Beginning LAMARCKIAN GENETIC ALGORITHM (LGA), with a maximum of 2500000 energy evaluations.

Final-Value: -7.269


	FINAL GENETIC ALGORITHM DOCKED STATE
	_______________________________________________


Detailed state:  trans -0.398 -2.463 -0.994 quatxyzw -0.447497 0.689969 -0.089089 -0.561919 center 3.010 -0.418 -1.876 ntor 2 145.2269 -75.9145
State:	 -0.398  -2.463  -0.994  -0.541  0.834 -0.108 -111.623    145.23  -75.91

DOCKED: MODEL       37
DOCKED: USER    Run = 37
DOCKED: USER    DPF = g3_exoOA.dpf
DOCKED: USER  
DOCKED: USER    Estimated Free Energy of Binding    =   -6.48 kcal/mol  [=(1)+(2)+(3)-(4)]
DOCKED: USER    Estimated Inhibition Constant, Ki   =   17.92 uM (micromolar)  [Temperature = 298.15 K]
DOCKED: USER    
DOCKED: USER    (1) Final Intermolecular Energy     =   -7.07 kcal/mol
DOCKED: USER        vdW + Hbond + desolv Energy     =   -7.52 kcal/mol
DOCKED: USER        Electrostatic Energy            =   +0.45 kcal/mol
DOCKED: USER    (2) Final Total Internal Energy     =   -0.20 kcal/mol
DOCKED: USER    (3) Torsional Free Energy           =   +0.60 kcal/mol
DOCKED: USER    (4) Unbound System's Energy  [=(2)] =   -0.20 kcal/mol
DOCKED: USER    
DOCKED: USER    
DOCKED: USER    NEWDPF move g3.pdbqt
DOCKED: USER    NEWDPF about 3.010500 -0.418000 -1.876200
DOCKED: USER    NEWDPF tran0 -0.398312 -2.463489 -0.994430
DOCKED: USER    NEWDPF quaternion0 -0.447497 0.689969 -0.089089 -0.561919
DOCKED: USER    NEWDPF axisangle0 -0.540983 0.834109 -0.107700 -111.622754
DOCKED: USER    NEWDPF quat0 -0.540983 0.834109 -0.107700 -111.622754
DOCKED: USER    NEWDPF dihe0 145.23 -75.91 
DOCKED: USER  keepresnum = 1 
DOCKED: USER  
DOCKED: REMARK  2 active torsions:
DOCKED: REMARK  status: ('A' for Active; 'I' for Inactive)
DOCKED: REMARK    1  A    between atoms: C2_2  and  C4_4 
DOCKED: REMARK    2  A    between atoms: C5_5  and  C9_9 
DOCKED: USER                              x       y       z     vdW  Elec       q    Type
DOCKED: USER                           _______ _______ _______ _____ _____    ______ ____
DOCKED: ROOT
DOCKED: ATOM      1  C1  UNL     1       0.748  -1.655  -1.119 -0.92 +0.01    -0.012 C 
DOCKED: ATOM      2  C2  UNL     1      -0.250  -1.184  -0.360 -1.02 -0.01    +0.015 C 
DOCKED: ATOM      3  C6  UNL     1       0.656  -2.958  -1.861 -0.75 -0.02    +0.036 C 
DOCKED: ATOM      4  C7  UNL     1      -1.544  -1.906  -0.139 -0.82 -0.02    +0.046 C 
DOCKED: ATOM      5  C8  UNL     1      -1.480  -3.375  -0.572 -0.69 -0.01    +0.014 C 
DOCKED: ATOM      6  C9  UNL     1      -0.774  -3.524  -1.927 -0.64 -0.01    +0.017 C 
DOCKED: ENDROOT
DOCKED: BRANCH   2   7
DOCKED: ATOM      7  C4  UNL     1      -0.049   0.104   0.309 -0.97 -0.09    +0.204 C 
DOCKED: ATOM      8  O11 UNL     1      -0.324   1.119  -0.392 -0.30 +0.35    -0.644 OA
DOCKED: ATOM      9  O12 UNL     1       0.373   0.031   1.497 -0.12 +0.23    -0.644 OA
DOCKED: ENDBRANCH   2   7
DOCKED: BRANCH   6  10
DOCKED: ATOM     10  C5  UNL     1      -0.755  -4.952  -2.376 -0.43 +0.11    -0.089 C 
DOCKED: ATOM     11  C3  UNL     1      -1.827  -5.749  -2.251 -0.42 -0.02    +0.014 C 
DOCKED: ATOM     12  C10 UNL     1       0.531  -5.439  -2.974 -0.43 -0.06    +0.043 C 
DOCKED: ENDBRANCH   6  10
DOCKED: TORSDOF 2
DOCKED: TER
DOCKED: ENDMDL
________________________________________________________________________________


	BEGINNING GENETIC ALGORITHM DOCKING 38 of 50
Run: 38 Seed: 1086469444 222078683 [ Run 38 of 50 GA/GALS ]
Beginning LAMARCKIAN GENETIC ALGORITHM (LGA), with a maximum of 2500000 energy evaluations.

Final-Value: -7.301


	FINAL GENETIC ALGORITHM DOCKED STATE
	_______________________________________________


Detailed state:  trans -0.208 -2.518 -1.086 quatxyzw 0.385715 -0.594759 0.220881 0.669849 center 3.010 -0.418 -1.876 ntor 2 -29.4549 81.1950
State:	 -0.208  -2.518  -1.086   0.519 -0.801  0.297 95.889    -29.45   81.20

DOCKED: MODEL       38
DOCKED: USER    Run = 38
DOCKED: USER    DPF = g3_exoOA.dpf
DOCKED: USER  
DOCKED: USER    Estimated Free Energy of Binding    =   -6.51 kcal/mol  [=(1)+(2)+(3)-(4)]
DOCKED: USER    Estimated Inhibition Constant, Ki   =   16.99 uM (micromolar)  [Temperature = 298.15 K]
DOCKED: USER    
DOCKED: USER    (1) Final Intermolecular Energy     =   -7.10 kcal/mol
DOCKED: USER        vdW + Hbond + desolv Energy     =   -7.55 kcal/mol
DOCKED: USER        Electrostatic Energy            =   +0.45 kcal/mol
DOCKED: USER    (2) Final Total Internal Energy     =   -0.20 kcal/mol
DOCKED: USER    (3) Torsional Free Energy           =   +0.60 kcal/mol
DOCKED: USER    (4) Unbound System's Energy  [=(2)] =   -0.20 kcal/mol
DOCKED: USER    
DOCKED: USER    
DOCKED: USER    NEWDPF move g3.pdbqt
DOCKED: USER    NEWDPF about 3.010500 -0.418000 -1.876200
DOCKED: USER    NEWDPF tran0 -0.208344 -2.518207 -1.086251
DOCKED: USER    NEWDPF quaternion0 0.385715 -0.594759 0.220881 0.669849
DOCKED: USER    NEWDPF axisangle0 0.519483 -0.801025 0.297484 95.889151
DOCKED: USER    NEWDPF quat0 0.519483 -0.801025 0.297484 95.889151
DOCKED: USER    NEWDPF dihe0 -29.45 81.20 
DOCKED: USER  keepresnum = 1 
DOCKED: USER  
DOCKED: REMARK  2 active torsions:
DOCKED: REMARK  status: ('A' for Active; 'I' for Inactive)
DOCKED: REMARK    1  A    between atoms: C2_2  and  C4_4 
DOCKED: REMARK    2  A    between atoms: C5_5  and  C9_9 
DOCKED: USER                              x       y       z     vdW  Elec       q    Type
DOCKED: USER                           _______ _______ _______ _____ _____    ______ ____
DOCKED: ROOT
DOCKED: ATOM      1  C1  UNL     1       0.997  -1.862  -0.773 -0.88 +0.01    -0.012 C 
DOCKED: ATOM      2  C2  UNL     1      -0.141  -1.231  -0.452 -1.01 -0.01    +0.015 C 
DOCKED: ATOM      3  C6  UNL     1       1.018  -3.184  -1.486 -0.72 -0.03    +0.036 C 
DOCKED: ATOM      4  C7  UNL     1      -1.507  -1.780  -0.733 -0.86 -0.02    +0.046 C 
DOCKED: ATOM      5  C8  UNL     1      -1.480  -3.268  -1.098 -0.73 -0.01    +0.014 C 
DOCKED: ATOM      6  C9  UNL     1      -0.345  -3.577  -2.084 -0.63 -0.01    +0.017 C 
DOCKED: ENDROOT
DOCKED: BRANCH   2   7
DOCKED: ATOM      7  C4  UNL     1      -0.036   0.059   0.234 -0.97 -0.09    +0.204 C 
DOCKED: ATOM      8  O11 UNL     1       0.002  -0.007   1.495 -0.20 +0.24    -0.644 OA
DOCKED: ATOM      9  O12 UNL     1       0.004   1.067  -0.525 -0.30 +0.35    -0.644 OA
DOCKED: ENDBRANCH   2   7
DOCKED: BRANCH   6  10
DOCKED: ATOM     10  C5  UNL     1      -0.348  -5.021  -2.482 -0.44 +0.11    -0.089 C 
DOCKED: ATOM     11  C3  UNL     1       0.734  -5.614  -3.007 -0.44 -0.02    +0.014 C 
DOCKED: ATOM     12  C10 UNL     1      -1.632  -5.764  -2.259 -0.40 -0.06    +0.043 C 
DOCKED: ENDBRANCH   6  10
DOCKED: TORSDOF 2
DOCKED: TER
DOCKED: ENDMDL
________________________________________________________________________________


	BEGINNING GENETIC ALGORITHM DOCKING 39 of 50
Run: 39 Seed: 1873175645 180451940 [ Run 39 of 50 GA/GALS ]
Beginning LAMARCKIAN GENETIC ALGORITHM (LGA), with a maximum of 2500000 energy evaluations.

Final-Value: -7.268


	FINAL GENETIC ALGORITHM DOCKED STATE
	_______________________________________________


Detailed state:  trans 1.024 -2.513 -0.390 quatxyzw -0.177413 0.100465 -0.412037 -0.888064 center 3.010 -0.418 -1.876 ntor 2 176.1261 -70.9962
State:	  1.024  -2.513  -0.390  -0.386  0.219 -0.896 -54.738    176.13  -71.00

DOCKED: MODEL       39
DOCKED: USER    Run = 39
DOCKED: USER    DPF = g3_exoOA.dpf
DOCKED: USER  
DOCKED: USER    Estimated Free Energy of Binding    =   -6.47 kcal/mol  [=(1)+(2)+(3)-(4)]
DOCKED: USER    Estimated Inhibition Constant, Ki   =   17.95 uM (micromolar)  [Temperature = 298.15 K]
DOCKED: USER    
DOCKED: USER    (1) Final Intermolecular Energy     =   -7.07 kcal/mol
DOCKED: USER        vdW + Hbond + desolv Energy     =   -7.52 kcal/mol
DOCKED: USER        Electrostatic Energy            =   +0.45 kcal/mol
DOCKED: USER    (2) Final Total Internal Energy     =   -0.20 kcal/mol
DOCKED: USER    (3) Torsional Free Energy           =   +0.60 kcal/mol
DOCKED: USER    (4) Unbound System's Energy  [=(2)] =   -0.20 kcal/mol
DOCKED: USER    
DOCKED: USER    
DOCKED: USER    NEWDPF move g3.pdbqt
DOCKED: USER    NEWDPF about 3.010500 -0.418000 -1.876200
DOCKED: USER    NEWDPF tran0 1.024469 -2.512940 -0.390118
DOCKED: USER    NEWDPF quaternion0 -0.177413 0.100465 -0.412037 -0.888064
DOCKED: USER    NEWDPF axisangle0 -0.385914 0.218535 -0.896277 -54.738127
DOCKED: USER    NEWDPF quat0 -0.385914 0.218535 -0.896277 -54.738127
DOCKED: USER    NEWDPF dihe0 176.13 -71.00 
DOCKED: USER  keepresnum = 1 
DOCKED: USER  
DOCKED: REMARK  2 active torsions:
DOCKED: REMARK  status: ('A' for Active; 'I' for Inactive)
DOCKED: REMARK    1  A    between atoms: C2_2  and  C4_4 
DOCKED: REMARK    2  A    between atoms: C5_5  and  C9_9 
DOCKED: USER                              x       y       z     vdW  Elec       q    Type
DOCKED: USER                           _______ _______ _______ _____ _____    ______ ____
DOCKED: ROOT
DOCKED: ATOM      1  C1  UNL     1       1.134  -1.879   0.862 -0.90 +0.01    -0.012 C 
DOCKED: ATOM      2  C2  UNL     1       0.473  -1.219  -0.098 -1.02 -0.01    +0.015 C 
DOCKED: ATOM      3  C6  UNL     1       1.788  -3.211   0.628 -0.72 -0.03    +0.036 C 
DOCKED: ATOM      4  C7  UNL     1       0.283  -1.741  -1.490 -0.82 -0.02    +0.046 C 
DOCKED: ATOM      5  C8  UNL     1       0.607  -3.234  -1.609 -0.72 -0.01    +0.014 C 
DOCKED: ATOM      6  C9  UNL     1       1.901  -3.582  -0.861 -0.64 -0.01    +0.017 C 
DOCKED: ENDROOT
DOCKED: BRANCH   2   7
DOCKED: ATOM      7  C4  UNL     1      -0.115   0.078   0.246 -0.97 -0.09    +0.204 C 
DOCKED: ATOM      8  O11 UNL     1       0.367   1.066  -0.378 -0.34 +0.35    -0.644 OA
DOCKED: ATOM      9  O12 UNL     1      -1.026   0.038   1.119 -0.10 +0.23    -0.644 OA
DOCKED: ENDBRANCH   2   7
DOCKED: BRANCH   6  10
DOCKED: ATOM     10  C5  UNL     1       2.247  -5.031  -1.018 -0.45 +0.11    -0.089 C 
DOCKED: ATOM     11  C3  UNL     1       2.227  -5.639  -2.214 -0.43 -0.02    +0.014 C 
DOCKED: ATOM     12  C10 UNL     1       2.619  -5.761   0.238 -0.42 -0.06    +0.043 C 
DOCKED: ENDBRANCH   6  10
DOCKED: TORSDOF 2
DOCKED: TER
DOCKED: ENDMDL
________________________________________________________________________________


	BEGINNING GENETIC ALGORITHM DOCKING 40 of 50
Run: 40 Seed: 1826626199 870028671 [ Run 40 of 50 GA/GALS ]
Beginning LAMARCKIAN GENETIC ALGORITHM (LGA), with a maximum of 2500000 energy evaluations.

Final-Value: -7.248


	FINAL GENETIC ALGORITHM DOCKED STATE
	_______________________________________________


Detailed state:  trans 0.186 -2.559 1.161 quatxyzw 0.230443 -0.619436 -0.425973 -0.617853 center 3.010 -0.418 -1.876 ntor 2 -25.1672 -83.5231
State:	  0.186  -2.559   1.161   0.293 -0.788 -0.542 -103.681    -25.17  -83.52

DOCKED: MODEL       40
DOCKED: USER    Run = 40
DOCKED: USER    DPF = g3_exoOA.dpf
DOCKED: USER  
DOCKED: USER    Estimated Free Energy of Binding    =   -6.45 kcal/mol  [=(1)+(2)+(3)-(4)]
DOCKED: USER    Estimated Inhibition Constant, Ki   =   18.56 uM (micromolar)  [Temperature = 298.15 K]
DOCKED: USER    
DOCKED: USER    (1) Final Intermolecular Energy     =   -7.05 kcal/mol
DOCKED: USER        vdW + Hbond + desolv Energy     =   -7.51 kcal/mol
DOCKED: USER        Electrostatic Energy            =   +0.45 kcal/mol
DOCKED: USER    (2) Final Total Internal Energy     =   -0.20 kcal/mol
DOCKED: USER    (3) Torsional Free Energy           =   +0.60 kcal/mol
DOCKED: USER    (4) Unbound System's Energy  [=(2)] =   -0.20 kcal/mol
DOCKED: USER    
DOCKED: USER    
DOCKED: USER    NEWDPF move g3.pdbqt
DOCKED: USER    NEWDPF about 3.010500 -0.418000 -1.876200
DOCKED: USER    NEWDPF tran0 0.185630 -2.559457 1.160730
DOCKED: USER    NEWDPF quaternion0 0.230443 -0.619436 -0.425973 -0.617853
DOCKED: USER    NEWDPF axisangle0 0.293074 -0.787792 -0.541748 -103.681012
DOCKED: USER    NEWDPF quat0 0.293074 -0.787792 -0.541748 -103.681012
DOCKED: USER    NEWDPF dihe0 -25.17 -83.52 
DOCKED: USER  keepresnum = 1 
DOCKED: USER  
DOCKED: REMARK  2 active torsions:
DOCKED: REMARK  status: ('A' for Active; 'I' for Inactive)
DOCKED: REMARK    1  A    between atoms: C2_2  and  C4_4 
DOCKED: REMARK    2  A    between atoms: C5_5  and  C9_9 
DOCKED: USER                              x       y       z     vdW  Elec       q    Type
DOCKED: USER                           _______ _______ _______ _____ _____    ______ ____
DOCKED: ROOT
DOCKED: ATOM      1  C1  UNL     1      -1.046  -1.888   1.034 -0.89 +0.01    -0.012 C 
DOCKED: ATOM      2  C2  UNL     1       0.054  -1.219   0.660 -1.03 -0.01    +0.015 C 
DOCKED: ATOM      3  C6  UNL     1      -0.994  -3.271   1.617 -0.72 -0.02    +0.036 C 
DOCKED: ATOM      4  C7  UNL     1       1.441  -1.779   0.750 -0.86 -0.02    +0.046 C 
DOCKED: ATOM      5  C8  UNL     1       1.453  -3.295   0.974 -0.73 -0.01    +0.014 C 
DOCKED: ATOM      6  C9  UNL     1       0.422  -3.706   2.035 -0.64 -0.01    +0.017 C 
DOCKED: ENDROOT
DOCKED: BRANCH   2   7
DOCKED: ATOM      7  C4  UNL     1      -0.121   0.128   0.113 -0.97 -0.09    +0.204 C 
DOCKED: ATOM      8  O11 UNL     1      -0.370   0.175  -1.125 -0.11 +0.26    -0.644 OA
DOCKED: ATOM      9  O12 UNL     1       0.001   1.066   0.950 -0.27 +0.33    -0.644 OA
DOCKED: ENDBRANCH   2   7
DOCKED: BRANCH   6  10
DOCKED: ATOM     10  C5  UNL     1       0.467  -5.180   2.294 -0.44 +0.11    -0.089 C 
DOCKED: ATOM     11  C3  UNL     1       1.614  -5.873   2.252 -0.42 -0.02    +0.014 C 
DOCKED: ATOM     12  C10 UNL     1      -0.846  -5.836   2.603 -0.43 -0.05    +0.043 C 
DOCKED: ENDBRANCH   6  10
DOCKED: TORSDOF 2
DOCKED: TER
DOCKED: ENDMDL
________________________________________________________________________________


	BEGINNING GENETIC ALGORITHM DOCKING 41 of 50
Run: 41 Seed: 1426338153 442267228 [ Run 41 of 50 GA/GALS ]
Beginning LAMARCKIAN GENETIC ALGORITHM (LGA), with a maximum of 2500000 energy evaluations.

Final-Value: -7.285


	FINAL GENETIC ALGORITHM DOCKED STATE
	_______________________________________________


Detailed state:  trans -0.221 -2.493 -1.051 quatxyzw -0.383313 0.601858 -0.213145 -0.667389 center 3.010 -0.418 -1.876 ntor 2 167.8543 81.6668
State:	 -0.221  -2.493  -1.051  -0.515  0.808 -0.286 -96.268    167.85   81.67

DOCKED: MODEL       41
DOCKED: USER    Run = 41
DOCKED: USER    DPF = g3_exoOA.dpf
DOCKED: USER  
DOCKED: USER    Estimated Free Energy of Binding    =   -6.49 kcal/mol  [=(1)+(2)+(3)-(4)]
DOCKED: USER    Estimated Inhibition Constant, Ki   =   17.44 uM (micromolar)  [Temperature = 298.15 K]
DOCKED: USER    
DOCKED: USER    (1) Final Intermolecular Energy     =   -7.09 kcal/mol
DOCKED: USER        vdW + Hbond + desolv Energy     =   -7.53 kcal/mol
DOCKED: USER        Electrostatic Energy            =   +0.45 kcal/mol
DOCKED: USER    (2) Final Total Internal Energy     =   -0.20 kcal/mol
DOCKED: USER    (3) Torsional Free Energy           =   +0.60 kcal/mol
DOCKED: USER    (4) Unbound System's Energy  [=(2)] =   -0.20 kcal/mol
DOCKED: USER    
DOCKED: USER    
DOCKED: USER    NEWDPF move g3.pdbqt
DOCKED: USER    NEWDPF about 3.010500 -0.418000 -1.876200
DOCKED: USER    NEWDPF tran0 -0.221394 -2.493461 -1.050560
DOCKED: USER    NEWDPF quaternion0 -0.383313 0.601858 -0.213145 -0.667389
DOCKED: USER    NEWDPF axisangle0 -0.514714 0.808178 -0.286212 -96.268322
DOCKED: USER    NEWDPF quat0 -0.514714 0.808178 -0.286212 -96.268322
DOCKED: USER    NEWDPF dihe0 167.85 81.67 
DOCKED: USER  keepresnum = 1 
DOCKED: USER  
DOCKED: REMARK  2 active torsions:
DOCKED: REMARK  status: ('A' for Active; 'I' for Inactive)
DOCKED: REMARK    1  A    between atoms: C2_2  and  C4_4 
DOCKED: REMARK    2  A    between atoms: C5_5  and  C9_9 
DOCKED: USER                              x       y       z     vdW  Elec       q    Type
DOCKED: USER                           _______ _______ _______ _____ _____    ______ ____
DOCKED: ROOT
DOCKED: ATOM      1  C1  UNL     1       0.989  -1.840  -0.750 -0.88 +0.01    -0.012 C 
DOCKED: ATOM      2  C2  UNL     1      -0.144  -1.215  -0.400 -1.01 -0.01    +0.015 C 
DOCKED: ATOM      3  C6  UNL     1       0.998  -3.152  -1.480 -0.72 -0.03    +0.036 C 
DOCKED: ATOM      4  C7  UNL     1      -1.514  -1.761  -0.665 -0.86 -0.02    +0.046 C 
DOCKED: ATOM      5  C8  UNL     1      -1.493  -3.244  -1.051 -0.73 -0.01    +0.014 C 
DOCKED: ATOM      6  C9  UNL     1      -0.374  -3.539  -2.060 -0.63 -0.01    +0.017 C 
DOCKED: ENDROOT
DOCKED: BRANCH   2   7
DOCKED: ATOM      7  C4  UNL     1      -0.028   0.066   0.301 -0.97 -0.09    +0.204 C 
DOCKED: ATOM      8  O11 UNL     1      -0.342   1.081  -0.383 -0.33 +0.35    -0.644 OA
DOCKED: ATOM      9  O12 UNL     1       0.370  -0.012   1.497 -0.12 +0.23    -0.644 OA
DOCKED: ENDBRANCH   2   7
DOCKED: BRANCH   6  10
DOCKED: ATOM     10  C5  UNL     1      -0.383  -4.977  -2.478 -0.44 +0.11    -0.089 C 
DOCKED: ATOM     11  C3  UNL     1       0.693  -5.564  -3.021 -0.43 -0.02    +0.014 C 
DOCKED: ATOM     12  C10 UNL     1      -1.666  -5.722  -2.253 -0.41 -0.06    +0.043 C 
DOCKED: ENDBRANCH   6  10
DOCKED: TORSDOF 2
DOCKED: TER
DOCKED: ENDMDL
________________________________________________________________________________


	BEGINNING GENETIC ALGORITHM DOCKING 42 of 50
Run: 42 Seed: 45361468 1052895353 [ Run 42 of 50 GA/GALS ]
Beginning LAMARCKIAN GENETIC ALGORITHM (LGA), with a maximum of 2500000 energy evaluations.

Final-Value: -7.270


	FINAL GENETIC ALGORITHM DOCKED STATE
	_______________________________________________


Detailed state:  trans 1.008 -2.517 -0.327 quatxyzw -0.147959 0.076104 -0.419969 -0.892156 center 3.010 -0.418 -1.876 ntor 2 176.5756 -85.0416
State:	  1.008  -2.517  -0.327  -0.328  0.168 -0.930 -53.709    176.58  -85.04

DOCKED: MODEL       42
DOCKED: USER    Run = 42
DOCKED: USER    DPF = g3_exoOA.dpf
DOCKED: USER  
DOCKED: USER    Estimated Free Energy of Binding    =   -6.48 kcal/mol  [=(1)+(2)+(3)-(4)]
DOCKED: USER    Estimated Inhibition Constant, Ki   =   17.90 uM (micromolar)  [Temperature = 298.15 K]
DOCKED: USER    
DOCKED: USER    (1) Final Intermolecular Energy     =   -7.07 kcal/mol
DOCKED: USER        vdW + Hbond + desolv Energy     =   -7.51 kcal/mol
DOCKED: USER        Electrostatic Energy            =   +0.44 kcal/mol
DOCKED: USER    (2) Final Total Internal Energy     =   -0.20 kcal/mol
DOCKED: USER    (3) Torsional Free Energy           =   +0.60 kcal/mol
DOCKED: USER    (4) Unbound System's Energy  [=(2)] =   -0.20 kcal/mol
DOCKED: USER    
DOCKED: USER    
DOCKED: USER    NEWDPF move g3.pdbqt
DOCKED: USER    NEWDPF about 3.010500 -0.418000 -1.876200
DOCKED: USER    NEWDPF tran0 1.008412 -2.516629 -0.327358
DOCKED: USER    NEWDPF quaternion0 -0.147959 0.076104 -0.419969 -0.892156
DOCKED: USER    NEWDPF axisangle0 -0.327541 0.168472 -0.929696 -53.709186
DOCKED: USER    NEWDPF quat0 -0.327541 0.168472 -0.929696 -53.709186
DOCKED: USER    NEWDPF dihe0 176.58 -85.04 
DOCKED: USER  keepresnum = 1 
DOCKED: USER  
DOCKED: REMARK  2 active torsions:
DOCKED: REMARK  status: ('A' for Active; 'I' for Inactive)
DOCKED: REMARK    1  A    between atoms: C2_2  and  C4_4 
DOCKED: REMARK    2  A    between atoms: C5_5  and  C9_9 
DOCKED: USER                              x       y       z     vdW  Elec       q    Type
DOCKED: USER                           _______ _______ _______ _____ _____    ______ ____
DOCKED: ROOT
DOCKED: ATOM      1  C1  UNL     1       1.033  -1.924   0.949 -0.90 +0.01    -0.012 C 
DOCKED: ATOM      2  C2  UNL     1       0.446  -1.228  -0.034 -1.02 -0.01    +0.015 C 
DOCKED: ATOM      3  C6  UNL     1       1.692  -3.254   0.719 -0.72 -0.03    +0.036 C 
DOCKED: ATOM      4  C7  UNL     1       0.353  -1.703  -1.452 -0.84 -0.02    +0.046 C 
DOCKED: ATOM      5  C8  UNL     1       0.674  -3.195  -1.596 -0.73 -0.01    +0.014 C 
DOCKED: ATOM      6  C9  UNL     1       1.909  -3.579  -0.769 -0.64 -0.01    +0.017 C 
DOCKED: ENDROOT
DOCKED: BRANCH   2   7
DOCKED: ATOM      7  C4  UNL     1      -0.155   0.063   0.310 -0.97 -0.09    +0.204 C 
DOCKED: ATOM      8  O11 UNL     1       0.371   1.065  -0.253 -0.36 +0.35    -0.644 OA
DOCKED: ATOM      9  O12 UNL     1      -1.121   0.005   1.121 -0.06 +0.23    -0.644 OA
DOCKED: ENDBRANCH   2   7
DOCKED: BRANCH   6  10
DOCKED: ATOM     10  C5  UNL     1       2.256  -5.024  -0.948 -0.44 +0.11    -0.089 C 
DOCKED: ATOM     11  C3  UNL     1       2.052  -5.664  -2.110 -0.44 -0.02    +0.014 C 
DOCKED: ATOM     12  C10 UNL     1       2.845  -5.715   0.246 -0.40 -0.06    +0.043 C 
DOCKED: ENDBRANCH   6  10
DOCKED: TORSDOF 2
DOCKED: TER
DOCKED: ENDMDL
________________________________________________________________________________


	BEGINNING GENETIC ALGORITHM DOCKING 43 of 50
Run: 43 Seed: 547097388 404071700 [ Run 43 of 50 GA/GALS ]
Beginning LAMARCKIAN GENETIC ALGORITHM (LGA), with a maximum of 2500000 energy evaluations.

Final-Value: -7.261


	FINAL GENETIC ALGORITHM DOCKED STATE
	_______________________________________________


Detailed state:  trans 0.237 -2.530 1.244 quatxyzw -0.689326 0.492250 -0.360466 -0.390620 center 3.010 -0.418 -1.876 ntor 2 -44.4420 -81.6138
State:	  0.237  -2.530   1.244  -0.749  0.535 -0.392 -134.014    -44.44  -81.61

DOCKED: MODEL       43
DOCKED: USER    Run = 43
DOCKED: USER    DPF = g3_exoOA.dpf
DOCKED: USER  
DOCKED: USER    Estimated Free Energy of Binding    =   -6.47 kcal/mol  [=(1)+(2)+(3)-(4)]
DOCKED: USER    Estimated Inhibition Constant, Ki   =   18.19 uM (micromolar)  [Temperature = 298.15 K]
DOCKED: USER    
DOCKED: USER    (1) Final Intermolecular Energy     =   -7.06 kcal/mol
DOCKED: USER        vdW + Hbond + desolv Energy     =   -7.52 kcal/mol
DOCKED: USER        Electrostatic Energy            =   +0.45 kcal/mol
DOCKED: USER    (2) Final Total Internal Energy     =   -0.20 kcal/mol
DOCKED: USER    (3) Torsional Free Energy           =   +0.60 kcal/mol
DOCKED: USER    (4) Unbound System's Energy  [=(2)] =   -0.20 kcal/mol
DOCKED: USER    
DOCKED: USER    
DOCKED: USER    NEWDPF move g3.pdbqt
DOCKED: USER    NEWDPF about 3.010500 -0.418000 -1.876200
DOCKED: USER    NEWDPF tran0 0.236933 -2.529695 1.244029
DOCKED: USER    NEWDPF quaternion0 -0.689326 0.492250 -0.360466 -0.390620
DOCKED: USER    NEWDPF axisangle0 -0.748818 0.534734 -0.391576 -134.013891
DOCKED: USER    NEWDPF quat0 -0.748818 0.534734 -0.391576 -134.013891
DOCKED: USER    NEWDPF dihe0 -44.44 -81.61 
DOCKED: USER  keepresnum = 1 
DOCKED: USER  
DOCKED: REMARK  2 active torsions:
DOCKED: REMARK  status: ('A' for Active; 'I' for Inactive)
DOCKED: REMARK    1  A    between atoms: C2_2  and  C4_4 
DOCKED: REMARK    2  A    between atoms: C5_5  and  C9_9 
DOCKED: USER                              x       y       z     vdW  Elec       q    Type
DOCKED: USER                           _______ _______ _______ _____ _____    ______ ____
DOCKED: ROOT
DOCKED: ATOM      1  C1  UNL     1       1.311  -1.838   0.652 -0.90 +0.01    -0.012 C 
DOCKED: ATOM      2  C2  UNL     1       0.125  -1.214   0.678 -1.02 -0.01    +0.015 C 
DOCKED: ATOM      3  C6  UNL     1       1.504  -3.233   1.172 -0.73 -0.02    +0.036 C 
DOCKED: ATOM      4  C7  UNL     1      -1.122  -1.816   1.251 -0.85 -0.02    +0.046 C 
DOCKED: ATOM      5  C8  UNL     1      -0.838  -3.053   2.110 -0.78 -0.01    +0.014 C 
DOCKED: ATOM      6  C9  UNL     1       0.182  -3.978   1.431 -0.59 -0.01    +0.017 C 
DOCKED: ENDROOT
DOCKED: BRANCH   2   7
DOCKED: ATOM      7  C4  UNL     1       0.057   0.144   0.133 -0.97 -0.09    +0.204 C 
DOCKED: ATOM      8  O11 UNL     1      -0.007   1.064   0.997 -0.25 +0.33    -0.644 OA
DOCKED: ATOM      9  O12 UNL     1       0.070   0.216  -1.127 -0.15 +0.26    -0.644 OA
DOCKED: ENDBRANCH   2   7
DOCKED: BRANCH   6  10
DOCKED: ATOM     10  C5  UNL     1       0.423  -5.212   2.244 -0.44 +0.10    -0.089 C 
DOCKED: ATOM     11  C3  UNL     1      -0.563  -5.816   2.925 -0.42 -0.02    +0.014 C 
DOCKED: ATOM     12  C10 UNL     1       1.829  -5.735   2.251 -0.42 -0.06    +0.043 C 
DOCKED: ENDBRANCH   6  10
DOCKED: TORSDOF 2
DOCKED: TER
DOCKED: ENDMDL
________________________________________________________________________________


	BEGINNING GENETIC ALGORITHM DOCKING 44 of 50
Run: 44 Seed: 151422013 1590690610 [ Run 44 of 50 GA/GALS ]
Beginning LAMARCKIAN GENETIC ALGORITHM (LGA), with a maximum of 2500000 energy evaluations.

Final-Value: -7.289


	FINAL GENETIC ALGORITHM DOCKED STATE
	_______________________________________________


Detailed state:  trans -0.281 -2.512 -1.074 quatxyzw -0.438688 0.656398 -0.125266 -0.600836 center 3.010 -0.418 -1.876 ntor 2 -46.4008 96.6182
State:	 -0.281  -2.512  -1.074  -0.549  0.821 -0.157 -106.140    -46.40   96.62

DOCKED: MODEL       44
DOCKED: USER    Run = 44
DOCKED: USER    DPF = g3_exoOA.dpf
DOCKED: USER  
DOCKED: USER    Estimated Free Energy of Binding    =   -6.50 kcal/mol  [=(1)+(2)+(3)-(4)]
DOCKED: USER    Estimated Inhibition Constant, Ki   =   17.34 uM (micromolar)  [Temperature = 298.15 K]
DOCKED: USER    
DOCKED: USER    (1) Final Intermolecular Energy     =   -7.09 kcal/mol
DOCKED: USER        vdW + Hbond + desolv Energy     =   -7.54 kcal/mol
DOCKED: USER        Electrostatic Energy            =   +0.45 kcal/mol
DOCKED: USER    (2) Final Total Internal Energy     =   -0.20 kcal/mol
DOCKED: USER    (3) Torsional Free Energy           =   +0.60 kcal/mol
DOCKED: USER    (4) Unbound System's Energy  [=(2)] =   -0.20 kcal/mol
DOCKED: USER    
DOCKED: USER    
DOCKED: USER    NEWDPF move g3.pdbqt
DOCKED: USER    NEWDPF about 3.010500 -0.418000 -1.876200
DOCKED: USER    NEWDPF tran0 -0.281052 -2.512021 -1.073816
DOCKED: USER    NEWDPF quaternion0 -0.438688 0.656398 -0.125266 -0.600836
DOCKED: USER    NEWDPF axisangle0 -0.548790 0.821141 -0.156705 -106.140441
DOCKED: USER    NEWDPF quat0 -0.548790 0.821141 -0.156705 -106.140441
DOCKED: USER    NEWDPF dihe0 -46.40 96.62 
DOCKED: USER  keepresnum = 1 
DOCKED: USER  
DOCKED: REMARK  2 active torsions:
DOCKED: REMARK  status: ('A' for Active; 'I' for Inactive)
DOCKED: REMARK    1  A    between atoms: C2_2  and  C4_4 
DOCKED: REMARK    2  A    between atoms: C5_5  and  C9_9 
DOCKED: USER                              x       y       z     vdW  Elec       q    Type
DOCKED: USER                           _______ _______ _______ _____ _____    ______ ____
DOCKED: ROOT
DOCKED: ATOM      1  C1  UNL     1       0.885  -1.723  -1.062 -0.90 +0.01    -0.012 C 
DOCKED: ATOM      2  C2  UNL     1      -0.192  -1.227  -0.438 -1.01 -0.01    +0.015 C 
DOCKED: ATOM      3  C6  UNL     1       0.865  -3.032  -1.797 -0.75 -0.02    +0.036 C 
DOCKED: ATOM      4  C7  UNL     1      -1.516  -1.927  -0.375 -0.85 -0.02    +0.046 C 
DOCKED: ATOM      5  C8  UNL     1      -1.422  -3.402  -0.780 -0.69 -0.01    +0.014 C 
DOCKED: ATOM      6  C9  UNL     1      -0.555  -3.578  -2.035 -0.62 -0.01    +0.017 C 
DOCKED: ENDROOT
DOCKED: BRANCH   2   7
DOCKED: ATOM      7  C4  UNL     1      -0.055   0.066   0.237 -0.97 -0.09    +0.204 C 
DOCKED: ATOM      8  O11 UNL     1      -0.016   0.009   1.499 -0.19 +0.24    -0.644 OA
DOCKED: ATOM      9  O12 UNL     1       0.007   1.067  -0.530 -0.30 +0.35    -0.644 OA
DOCKED: ENDBRANCH   2   7
DOCKED: BRANCH   6  10
DOCKED: ATOM     10  C5  UNL     1      -0.504  -5.011  -2.464 -0.43 +0.11    -0.089 C 
DOCKED: ATOM     11  C3  UNL     1       0.599  -5.551  -3.005 -0.44 -0.02    +0.014 C 
DOCKED: ATOM     12  C10 UNL     1      -1.756  -5.810  -2.252 -0.40 -0.06    +0.043 C 
DOCKED: ENDBRANCH   6  10
DOCKED: TORSDOF 2
DOCKED: TER
DOCKED: ENDMDL
________________________________________________________________________________


	BEGINNING GENETIC ALGORITHM DOCKING 45 of 50
Run: 45 Seed: 100064287 522142233 [ Run 45 of 50 GA/GALS ]
Beginning LAMARCKIAN GENETIC ALGORITHM (LGA), with a maximum of 2500000 energy evaluations.

Final-Value: -7.260


	FINAL GENETIC ALGORITHM DOCKED STATE
	_______________________________________________


Detailed state:  trans -1.154 -2.501 0.441 quatxyzw 0.205310 -0.003507 0.760258 0.616315 center 3.010 -0.418 -1.876 ntor 2 174.4845 85.7463
State:	 -1.154  -2.501   0.441   0.261 -0.004  0.965 103.905    174.48   85.75

DOCKED: MODEL       45
DOCKED: USER    Run = 45
DOCKED: USER    DPF = g3_exoOA.dpf
DOCKED: USER  
DOCKED: USER    Estimated Free Energy of Binding    =   -6.47 kcal/mol  [=(1)+(2)+(3)-(4)]
DOCKED: USER    Estimated Inhibition Constant, Ki   =   18.20 uM (micromolar)  [Temperature = 298.15 K]
DOCKED: USER    
DOCKED: USER    (1) Final Intermolecular Energy     =   -7.06 kcal/mol
DOCKED: USER        vdW + Hbond + desolv Energy     =   -7.51 kcal/mol
DOCKED: USER        Electrostatic Energy            =   +0.45 kcal/mol
DOCKED: USER    (2) Final Total Internal Energy     =   -0.20 kcal/mol
DOCKED: USER    (3) Torsional Free Energy           =   +0.60 kcal/mol
DOCKED: USER    (4) Unbound System's Energy  [=(2)] =   -0.20 kcal/mol
DOCKED: USER    
DOCKED: USER    
DOCKED: USER    NEWDPF move g3.pdbqt
DOCKED: USER    NEWDPF about 3.010500 -0.418000 -1.876200
DOCKED: USER    NEWDPF tran0 -1.154181 -2.500993 0.441194
DOCKED: USER    NEWDPF quaternion0 0.205310 -0.003507 0.760258 0.616315
DOCKED: USER    NEWDPF axisangle0 0.260711 -0.004454 0.965407 103.904985
DOCKED: USER    NEWDPF quat0 0.260711 -0.004454 0.965407 103.904985
DOCKED: USER    NEWDPF dihe0 174.48 85.75 
DOCKED: USER  keepresnum = 1 
DOCKED: USER  
DOCKED: REMARK  2 active torsions:
DOCKED: REMARK  status: ('A' for Active; 'I' for Inactive)
DOCKED: REMARK    1  A    between atoms: C2_2  and  C4_4 
DOCKED: REMARK    2  A    between atoms: C5_5  and  C9_9 
DOCKED: USER                              x       y       z     vdW  Elec       q    Type
DOCKED: USER                           _______ _______ _______ _____ _____    ______ ____
DOCKED: ROOT
DOCKED: ATOM      1  C1  UNL     1      -0.702  -1.732   1.531 -0.92 +0.01    -0.012 C 
DOCKED: ATOM      2  C2  UNL     1      -0.564  -1.198   0.310 -1.02 -0.01    +0.015 C 
DOCKED: ATOM      3  C6  UNL     1      -1.259  -3.109   1.755 -0.75 -0.02    +0.036 C 
DOCKED: ATOM      4  C7  UNL     1      -0.973  -1.890  -0.955 -0.83 -0.02    +0.046 C 
DOCKED: ATOM      5  C8  UNL     1      -1.876  -3.102  -0.698 -0.76 -0.01    +0.014 C 
DOCKED: ATOM      6  C9  UNL     1      -1.349  -3.949   0.468 -0.58 -0.01    +0.017 C 
DOCKED: ENDROOT
DOCKED: BRANCH   2   7
DOCKED: ATOM      7  C4  UNL     1       0.001   0.151   0.215 -0.97 -0.09    +0.204 C 
DOCKED: ATOM      8  O11 UNL     1       1.123   0.221  -0.362 -0.17 +0.26    -0.644 OA
DOCKED: ATOM      9  O12 UNL     1      -0.708   1.065   0.721 -0.22 +0.32    -0.644 OA
DOCKED: ENDBRANCH   2   7
DOCKED: BRANCH   6  10
DOCKED: ATOM     10  C5  UNL     1      -2.200  -5.161   0.688 -0.43 +0.10    -0.089 C 
DOCKED: ATOM     11  C3  UNL     1      -2.255  -5.782   1.876 -0.44 -0.02    +0.014 C 
DOCKED: ATOM     12  C10 UNL     1      -2.987  -5.639  -0.496 -0.41 -0.06    +0.043 C 
DOCKED: ENDBRANCH   6  10
DOCKED: TORSDOF 2
DOCKED: TER
DOCKED: ENDMDL
________________________________________________________________________________


	BEGINNING GENETIC ALGORITHM DOCKING 46 of 50
Run: 46 Seed: 1156311186 495863396 [ Run 46 of 50 GA/GALS ]
Beginning LAMARCKIAN GENETIC ALGORITHM (LGA), with a maximum of 2500000 energy evaluations.

Final-Value: -7.228


	FINAL GENETIC ALGORITHM DOCKED STATE
	_______________________________________________


Detailed state:  trans -1.197 -2.523 0.285 quatxyzw -0.454969 0.880884 0.114111 -0.063442 center 3.010 -0.418 -1.876 ntor 2 178.3725 81.9549
State:	 -1.197  -2.523   0.285  -0.456  0.883  0.114 -172.725    178.37   81.95

DOCKED: MODEL       46
DOCKED: USER    Run = 46
DOCKED: USER    DPF = g3_exoOA.dpf
DOCKED: USER  
DOCKED: USER    Estimated Free Energy of Binding    =   -6.43 kcal/mol  [=(1)+(2)+(3)-(4)]
DOCKED: USER    Estimated Inhibition Constant, Ki   =   19.22 uM (micromolar)  [Temperature = 298.15 K]
DOCKED: USER    
DOCKED: USER    (1) Final Intermolecular Energy     =   -7.03 kcal/mol
DOCKED: USER        vdW + Hbond + desolv Energy     =   -7.48 kcal/mol
DOCKED: USER        Electrostatic Energy            =   +0.45 kcal/mol
DOCKED: USER    (2) Final Total Internal Energy     =   -0.20 kcal/mol
DOCKED: USER    (3) Torsional Free Energy           =   +0.60 kcal/mol
DOCKED: USER    (4) Unbound System's Energy  [=(2)] =   -0.20 kcal/mol
DOCKED: USER    
DOCKED: USER    
DOCKED: USER    NEWDPF move g3.pdbqt
DOCKED: USER    NEWDPF about 3.010500 -0.418000 -1.876200
DOCKED: USER    NEWDPF tran0 -1.197260 -2.522606 0.284977
DOCKED: USER    NEWDPF quaternion0 -0.454969 0.880884 0.114111 -0.063442
DOCKED: USER    NEWDPF axisangle0 -0.455887 0.882662 0.114341 -172.725199
DOCKED: USER    NEWDPF quat0 -0.455887 0.882662 0.114341 -172.725199
DOCKED: USER    NEWDPF dihe0 178.37 81.95 
DOCKED: USER  keepresnum = 1 
DOCKED: USER  
DOCKED: REMARK  2 active torsions:
DOCKED: REMARK  status: ('A' for Active; 'I' for Inactive)
DOCKED: REMARK    1  A    between atoms: C2_2  and  C4_4 
DOCKED: REMARK    2  A    between atoms: C5_5  and  C9_9 
DOCKED: USER                              x       y       z     vdW  Elec       q    Type
DOCKED: USER                           _______ _______ _______ _____ _____    ______ ____
DOCKED: ROOT
DOCKED: ATOM      1  C1  UNL     1      -0.888  -1.843  -0.909 -0.88 +0.01    -0.012 C 
DOCKED: ATOM      2  C2  UNL     1      -0.634  -1.202   0.240 -1.02 -0.01    +0.015 C 
DOCKED: ATOM      3  C6  UNL     1      -1.525  -3.202  -0.955 -0.71 -0.03    +0.036 C 
DOCKED: ATOM      4  C7  UNL     1      -0.922  -1.773   1.596 -0.85 -0.02    +0.046 C 
DOCKED: ATOM      5  C8  UNL     1      -1.203  -3.279   1.553 -0.74 -0.01    +0.014 C 
DOCKED: ATOM      6  C9  UNL     1      -2.138  -3.636   0.389 -0.62 -0.01    +0.017 C 
DOCKED: ENDROOT
DOCKED: BRANCH   2   7
DOCKED: ATOM      7  C4  UNL     1      -0.018   0.125   0.160 -0.97 -0.09    +0.204 C 
DOCKED: ATOM      8  O11 UNL     1      -0.711   1.066   0.640 -0.24 +0.33    -0.644 OA
DOCKED: ATOM      9  O12 UNL     1       1.124   0.153  -0.378 -0.18 +0.26    -0.644 OA
DOCKED: ENDBRANCH   2   7
DOCKED: BRANCH   6  10
DOCKED: ATOM     10  C5  UNL     1      -2.455  -5.099   0.375 -0.43 +0.11    -0.089 C 
DOCKED: ATOM     11  C3  UNL     1      -2.902  -5.717  -0.728 -0.43 -0.02    +0.014 C 
DOCKED: ATOM     12  C10 UNL     1      -2.244  -5.833   1.666 -0.41 -0.06    +0.043 C 
DOCKED: ENDBRANCH   6  10
DOCKED: TORSDOF 2
DOCKED: TER
DOCKED: ENDMDL
________________________________________________________________________________


	BEGINNING GENETIC ALGORITHM DOCKING 47 of 50
Run: 47 Seed: 1455952972 1808399891 [ Run 47 of 50 GA/GALS ]
Beginning LAMARCKIAN GENETIC ALGORITHM (LGA), with a maximum of 2500000 energy evaluations.

Final-Value: -7.278


	FINAL GENETIC ALGORITHM DOCKED STATE
	_______________________________________________


Detailed state:  trans 1.025 -2.514 -0.321 quatxyzw 0.159190 -0.073377 0.424043 0.888517 center 3.010 -0.418 -1.876 ntor 2 179.7414 -75.1039
State:	  1.025  -2.514  -0.321   0.347 -0.160  0.924 54.625    179.74  -75.10

DOCKED: MODEL       47
DOCKED: USER    Run = 47
DOCKED: USER    DPF = g3_exoOA.dpf
DOCKED: USER  
DOCKED: USER    Estimated Free Energy of Binding    =   -6.48 kcal/mol  [=(1)+(2)+(3)-(4)]
DOCKED: USER    Estimated Inhibition Constant, Ki   =   17.67 uM (micromolar)  [Temperature = 298.15 K]
DOCKED: USER    
DOCKED: USER    (1) Final Intermolecular Energy     =   -7.08 kcal/mol
DOCKED: USER        vdW + Hbond + desolv Energy     =   -7.53 kcal/mol
DOCKED: USER        Electrostatic Energy            =   +0.45 kcal/mol
DOCKED: USER    (2) Final Total Internal Energy     =   -0.20 kcal/mol
DOCKED: USER    (3) Torsional Free Energy           =   +0.60 kcal/mol
DOCKED: USER    (4) Unbound System's Energy  [=(2)] =   -0.20 kcal/mol
DOCKED: USER    
DOCKED: USER    
DOCKED: USER    NEWDPF move g3.pdbqt
DOCKED: USER    NEWDPF about 3.010500 -0.418000 -1.876200
DOCKED: USER    NEWDPF tran0 1.024895 -2.514464 -0.321300
DOCKED: USER    NEWDPF quaternion0 0.159190 -0.073377 0.424043 0.888517
DOCKED: USER    NEWDPF axisangle0 0.346938 -0.159917 0.924154 54.625084
DOCKED: USER    NEWDPF quat0 0.346938 -0.159917 0.924154 54.625084
DOCKED: USER    NEWDPF dihe0 179.74 -75.10 
DOCKED: USER  keepresnum = 1 
DOCKED: USER  
DOCKED: REMARK  2 active torsions:
DOCKED: REMARK  status: ('A' for Active; 'I' for Inactive)
DOCKED: REMARK    1  A    between atoms: C2_2  and  C4_4 
DOCKED: REMARK    2  A    between atoms: C5_5  and  C9_9 
DOCKED: USER                              x       y       z     vdW  Elec       q    Type
DOCKED: USER                           _______ _______ _______ _____ _____    ______ ____
DOCKED: ROOT
DOCKED: ATOM      1  C1  UNL     1       1.059  -1.891   0.941 -0.90 +0.01    -0.012 C 
DOCKED: ATOM      2  C2  UNL     1       0.474  -1.215  -0.056 -1.02 -0.01    +0.015 C 
DOCKED: ATOM      3  C6  UNL     1       1.707  -3.231   0.740 -0.72 -0.03    +0.036 C 
DOCKED: ATOM      4  C7  UNL     1       0.371  -1.723  -1.462 -0.84 -0.02    +0.046 C 
DOCKED: ATOM      5  C8  UNL     1       0.680  -3.221  -1.571 -0.73 -0.01    +0.014 C 
DOCKED: ATOM      6  C9  UNL     1       1.916  -3.594  -0.741 -0.64 -0.01    +0.017 C 
DOCKED: ENDROOT
DOCKED: BRANCH   2   7
DOCKED: ATOM      7  C4  UNL     1      -0.116   0.089   0.258 -0.97 -0.09    +0.204 C 
DOCKED: ATOM      8  O11 UNL     1       0.374   1.065  -0.377 -0.34 +0.35    -0.644 OA
DOCKED: ATOM      9  O12 UNL     1      -1.037   0.065   1.121 -0.08 +0.23    -0.644 OA
DOCKED: ENDBRANCH   2   7
DOCKED: BRANCH   6  10
DOCKED: ATOM     10  C5  UNL     1       2.250  -5.046  -0.886 -0.44 +0.11    -0.089 C 
DOCKED: ATOM     11  C3  UNL     1       2.223  -5.664  -2.077 -0.43 -0.02    +0.014 C 
DOCKED: ATOM     12  C10 UNL     1       2.619  -5.768   0.375 -0.42 -0.06    +0.043 C 
DOCKED: ENDBRANCH   6  10
DOCKED: TORSDOF 2
DOCKED: TER
DOCKED: ENDMDL
________________________________________________________________________________


	BEGINNING GENETIC ALGORITHM DOCKING 48 of 50
Run: 48 Seed: 2014321892 1147167930 [ Run 48 of 50 GA/GALS ]
Beginning LAMARCKIAN GENETIC ALGORITHM (LGA), with a maximum of 2500000 energy evaluations.

Final-Value: -7.274


	FINAL GENETIC ALGORITHM DOCKED STATE
	_______________________________________________


Detailed state:  trans 1.004 -2.518 -0.373 quatxyzw 0.140342 -0.073061 0.426471 0.890555 center 3.010 -0.418 -1.876 ntor 2 179.7577 -82.4079
State:	  1.004  -2.518  -0.373   0.309 -0.161  0.938 54.114    179.76  -82.41

DOCKED: MODEL       48
DOCKED: USER    Run = 48
DOCKED: USER    DPF = g3_exoOA.dpf
DOCKED: USER  
DOCKED: USER    Estimated Free Energy of Binding    =   -6.48 kcal/mol  [=(1)+(2)+(3)-(4)]
DOCKED: USER    Estimated Inhibition Constant, Ki   =   17.78 uM (micromolar)  [Temperature = 298.15 K]
DOCKED: USER    
DOCKED: USER    (1) Final Intermolecular Energy     =   -7.08 kcal/mol
DOCKED: USER        vdW + Hbond + desolv Energy     =   -7.52 kcal/mol
DOCKED: USER        Electrostatic Energy            =   +0.44 kcal/mol
DOCKED: USER    (2) Final Total Internal Energy     =   -0.20 kcal/mol
DOCKED: USER    (3) Torsional Free Energy           =   +0.60 kcal/mol
DOCKED: USER    (4) Unbound System's Energy  [=(2)] =   -0.20 kcal/mol
DOCKED: USER    
DOCKED: USER    
DOCKED: USER    NEWDPF move g3.pdbqt
DOCKED: USER    NEWDPF about 3.010500 -0.418000 -1.876200
DOCKED: USER    NEWDPF tran0 1.004021 -2.517760 -0.373479
DOCKED: USER    NEWDPF quaternion0 0.140342 -0.073061 0.426471 0.890555
DOCKED: USER    NEWDPF axisangle0 0.308528 -0.160619 0.937556 54.113850
DOCKED: USER    NEWDPF quat0 0.308528 -0.160619 0.937556 54.113850
DOCKED: USER    NEWDPF dihe0 179.76 -82.41 
DOCKED: USER  keepresnum = 1 
DOCKED: USER  
DOCKED: REMARK  2 active torsions:
DOCKED: REMARK  status: ('A' for Active; 'I' for Inactive)
DOCKED: REMARK    1  A    between atoms: C2_2  and  C4_4 
DOCKED: REMARK    2  A    between atoms: C5_5  and  C9_9 
DOCKED: USER                              x       y       z     vdW  Elec       q    Type
DOCKED: USER                           _______ _______ _______ _____ _____    ______ ____
DOCKED: ROOT
DOCKED: ATOM      1  C1  UNL     1       1.019  -1.938   0.909 -0.89 +0.01    -0.012 C 
DOCKED: ATOM      2  C2  UNL     1       0.455  -1.224  -0.075 -1.02 -0.01    +0.015 C 
DOCKED: ATOM      3  C6  UNL     1       1.664  -3.274   0.675 -0.71 -0.03    +0.036 C 
DOCKED: ATOM      4  C7  UNL     1       0.375  -1.685  -1.499 -0.84 -0.02    +0.046 C 
DOCKED: ATOM      5  C8  UNL     1       0.678  -3.180  -1.653 -0.74 -0.01    +0.014 C 
DOCKED: ATOM      6  C9  UNL     1       1.897  -3.587  -0.814 -0.64 -0.01    +0.017 C 
DOCKED: ENDROOT
DOCKED: BRANCH   2   7
DOCKED: ATOM      7  C4  UNL     1      -0.134   0.071   0.273 -0.97 -0.09    +0.204 C 
DOCKED: ATOM      8  O11 UNL     1       0.372   1.065  -0.321 -0.35 +0.35    -0.644 OA
DOCKED: ATOM      9  O12 UNL     1      -1.070   0.024   1.119 -0.08 +0.23    -0.644 OA
DOCKED: ENDBRANCH   2   7
DOCKED: BRANCH   6  10
DOCKED: ATOM     10  C5  UNL     1       2.227  -5.036  -1.002 -0.45 +0.11    -0.089 C 
DOCKED: ATOM     11  C3  UNL     1       2.079  -5.649  -2.186 -0.44 -0.02    +0.014 C 
DOCKED: ATOM     12  C10 UNL     1       2.732  -5.761   0.210 -0.41 -0.06    +0.043 C 
DOCKED: ENDBRANCH   6  10
DOCKED: TORSDOF 2
DOCKED: TER
DOCKED: ENDMDL
________________________________________________________________________________


	BEGINNING GENETIC ALGORITHM DOCKING 49 of 50
Run: 49 Seed: 1719917863 1081498306 [ Run 49 of 50 GA/GALS ]
Beginning LAMARCKIAN GENETIC ALGORITHM (LGA), with a maximum of 2500000 energy evaluations.

Final-Value: -7.272


	FINAL GENETIC ALGORITHM DOCKED STATE
	_______________________________________________


Detailed state:  trans 1.006 -2.517 -0.341 quatxyzw -0.155480 0.083047 -0.417472 -0.891429 center 3.010 -0.418 -1.876 ntor 2 175.5012 -79.3697
State:	  1.006  -2.517  -0.341  -0.343  0.183 -0.921 -53.893    175.50  -79.37

DOCKED: MODEL       49
DOCKED: USER    Run = 49
DOCKED: USER    DPF = g3_exoOA.dpf
DOCKED: USER  
DOCKED: USER    Estimated Free Energy of Binding    =   -6.48 kcal/mol  [=(1)+(2)+(3)-(4)]
DOCKED: USER    Estimated Inhibition Constant, Ki   =   17.84 uM (micromolar)  [Temperature = 298.15 K]
DOCKED: USER    
DOCKED: USER    (1) Final Intermolecular Energy     =   -7.07 kcal/mol
DOCKED: USER        vdW + Hbond + desolv Energy     =   -7.52 kcal/mol
DOCKED: USER        Electrostatic Energy            =   +0.44 kcal/mol
DOCKED: USER    (2) Final Total Internal Energy     =   -0.20 kcal/mol
DOCKED: USER    (3) Torsional Free Energy           =   +0.60 kcal/mol
DOCKED: USER    (4) Unbound System's Energy  [=(2)] =   -0.20 kcal/mol
DOCKED: USER    
DOCKED: USER    
DOCKED: USER    NEWDPF move g3.pdbqt
DOCKED: USER    NEWDPF about 3.010500 -0.418000 -1.876200
DOCKED: USER    NEWDPF tran0 1.005780 -2.516592 -0.341482
DOCKED: USER    NEWDPF quaternion0 -0.155480 0.083047 -0.417472 -0.891429
DOCKED: USER    NEWDPF axisangle0 -0.343102 0.183262 -0.921247 -53.893238
DOCKED: USER    NEWDPF quat0 -0.343102 0.183262 -0.921247 -53.893238
DOCKED: USER    NEWDPF dihe0 175.50 -79.37 
DOCKED: USER  keepresnum = 1 
DOCKED: USER  
DOCKED: REMARK  2 active torsions:
DOCKED: REMARK  status: ('A' for Active; 'I' for Inactive)
DOCKED: REMARK    1  A    between atoms: C2_2  and  C4_4 
DOCKED: REMARK    2  A    between atoms: C5_5  and  C9_9 
DOCKED: USER                              x       y       z     vdW  Elec       q    Type
DOCKED: USER                           _______ _______ _______ _____ _____    ______ ____
DOCKED: ROOT
DOCKED: ATOM      1  C1  UNL     1       1.054  -1.914   0.930 -0.90 +0.01    -0.012 C 
DOCKED: ATOM      2  C2  UNL     1       0.446  -1.227  -0.046 -1.02 -0.01    +0.015 C 
DOCKED: ATOM      3  C6  UNL     1       1.712  -3.244   0.697 -0.72 -0.03    +0.036 C 
DOCKED: ATOM      4  C7  UNL     1       0.326  -1.714  -1.459 -0.83 -0.02    +0.046 C 
DOCKED: ATOM      5  C8  UNL     1       0.648  -3.206  -1.598 -0.73 -0.01    +0.014 C 
DOCKED: ATOM      6  C9  UNL     1       1.901  -3.579  -0.793 -0.64 -0.01    +0.017 C 
DOCKED: ENDROOT
DOCKED: BRANCH   2   7
DOCKED: ATOM      7  C4  UNL     1      -0.153   0.065   0.299 -0.97 -0.09    +0.204 C 
DOCKED: ATOM      8  O11 UNL     1       0.373   1.066  -0.264 -0.36 +0.35    -0.644 OA
DOCKED: ATOM      9  O12 UNL     1      -1.116   0.008   1.114 -0.07 +0.23    -0.644 OA
DOCKED: ENDBRANCH   2   7
DOCKED: BRANCH   6  10
DOCKED: ATOM     10  C5  UNL     1       2.248  -5.025  -0.968 -0.45 +0.11    -0.089 C 
DOCKED: ATOM     11  C3  UNL     1       2.128  -5.645  -2.152 -0.44 -0.02    +0.014 C 
DOCKED: ATOM     12  C10 UNL     1       2.739  -5.739   0.256 -0.41 -0.06    +0.043 C 
DOCKED: ENDBRANCH   6  10
DOCKED: TORSDOF 2
DOCKED: TER
DOCKED: ENDMDL
________________________________________________________________________________


	BEGINNING GENETIC ALGORITHM DOCKING 50 of 50
Run: 50 Seed: 1812026474 1196147717 [ Run 50 of 50 GA/GALS ]
Beginning LAMARCKIAN GENETIC ALGORITHM (LGA), with a maximum of 2500000 energy evaluations.

Final-Value: -7.279


	FINAL GENETIC ALGORITHM DOCKED STATE
	_______________________________________________


Detailed state:  trans -0.216 -2.498 -1.094 quatxyzw -0.377226 0.604908 -0.209511 -0.669247 center 3.010 -0.418 -1.876 ntor 2 166.9410 87.6016
State:	 -0.216  -2.498  -1.094  -0.508  0.814 -0.282 -95.982    166.94   87.60

DOCKED: MODEL       50
DOCKED: USER    Run = 50
DOCKED: USER    DPF = g3_exoOA.dpf
DOCKED: USER  
DOCKED: USER    Estimated Free Energy of Binding    =   -6.49 kcal/mol  [=(1)+(2)+(3)-(4)]
DOCKED: USER    Estimated Inhibition Constant, Ki   =   17.63 uM (micromolar)  [Temperature = 298.15 K]
DOCKED: USER    
DOCKED: USER    (1) Final Intermolecular Energy     =   -7.08 kcal/mol
DOCKED: USER        vdW + Hbond + desolv Energy     =   -7.52 kcal/mol
DOCKED: USER        Electrostatic Energy            =   +0.44 kcal/mol
DOCKED: USER    (2) Final Total Internal Energy     =   -0.20 kcal/mol
DOCKED: USER    (3) Torsional Free Energy           =   +0.60 kcal/mol
DOCKED: USER    (4) Unbound System's Energy  [=(2)] =   -0.20 kcal/mol
DOCKED: USER    
DOCKED: USER    
DOCKED: USER    NEWDPF move g3.pdbqt
DOCKED: USER    NEWDPF about 3.010500 -0.418000 -1.876200
DOCKED: USER    NEWDPF tran0 -0.216304 -2.498317 -1.093732
DOCKED: USER    NEWDPF quaternion0 -0.377226 0.604908 -0.209511 -0.669247
DOCKED: USER    NEWDPF axisangle0 -0.507680 0.814099 -0.281965 -95.982010
DOCKED: USER    NEWDPF quat0 -0.507680 0.814099 -0.281965 -95.982010
DOCKED: USER    NEWDPF dihe0 166.94 87.60 
DOCKED: USER  keepresnum = 1 
DOCKED: USER  
DOCKED: REMARK  2 active torsions:
DOCKED: REMARK  status: ('A' for Active; 'I' for Inactive)
DOCKED: REMARK    1  A    between atoms: C2_2  and  C4_4 
DOCKED: REMARK    2  A    between atoms: C5_5  and  C9_9 
DOCKED: USER                              x       y       z     vdW  Elec       q    Type
DOCKED: USER                           _______ _______ _______ _____ _____    ______ ____
DOCKED: ROOT
DOCKED: ATOM      1  C1  UNL     1       0.997  -1.854  -0.786 -0.88 +0.01    -0.012 C 
DOCKED: ATOM      2  C2  UNL     1      -0.132  -1.230  -0.424 -1.01 -0.01    +0.015 C 
DOCKED: ATOM      3  C6  UNL     1       1.000  -3.155  -1.536 -0.72 -0.03    +0.036 C 
DOCKED: ATOM      4  C7  UNL     1      -1.505  -1.767  -0.694 -0.86 -0.02    +0.046 C 
DOCKED: ATOM      5  C8  UNL     1      -1.491  -3.244  -1.103 -0.73 -0.01    +0.014 C 
DOCKED: ATOM      6  C9  UNL     1      -0.375  -3.528  -2.118 -0.62 -0.01    +0.017 C 
DOCKED: ENDROOT
DOCKED: BRANCH   2   7
DOCKED: ATOM      7  C4  UNL     1      -0.010   0.039   0.297 -0.97 -0.09    +0.204 C 
DOCKED: ATOM      8  O11 UNL     1      -0.304   1.067  -0.377 -0.35 +0.35    -0.644 OA
DOCKED: ATOM      9  O12 UNL     1       0.373  -0.060   1.496 -0.13 +0.23    -0.644 OA
DOCKED: ENDBRANCH   2   7
DOCKED: BRANCH   6  10
DOCKED: ATOM     10  C5  UNL     1      -0.391  -4.959  -2.558 -0.44 +0.11    -0.089 C 
DOCKED: ATOM     11  C3  UNL     1       0.713  -5.576  -3.004 -0.44 -0.02    +0.014 C 
DOCKED: ATOM     12  C10 UNL     1      -1.713  -5.662  -2.470 -0.38 -0.06    +0.043 C 
DOCKED: ENDBRANCH   6  10
DOCKED: TORSDOF 2
DOCKED: TER
DOCKED: ENDMDL
________________________________________________________________________________

DPF> analysis                             # perform a ranked cluster analysis


		CLUSTER ANALYSIS OF CONFORMATIONS
		_________________________________

Number of conformations = 50

RMSD cluster analysis will be performed using the ligand atoms only (12 / 12 total atoms).

Outputting structurally similar clusters, ranked in order of increasing energy.


________________________________________________________________________________

Number of distinct conformational clusters found = 2,  out of 50 runs,
Using an rmsd-tolerance of 2.0 A


	CLUSTERING HISTOGRAM
	____________________

________________________________________________________________________________
     |           |     |           |     |                                    
Clus | Lowest    | Run | Mean      | Num | Histogram                          
-ter | Binding   |     | Binding   | in  |                                    
Rank | Energy    |     | Energy    | Clus|    5    10   15   20   25   30   35
_____|___________|_____|___________|_____|____:____|____:____|____:____|____:___
   1 |     -6.51 |  38 |     -6.48 |  37 |#####################################
   2 |     -6.49 |  14 |     -6.47 |  13 |#############
_____|___________|_____|___________|_____|______________________________________


Number of multi-member conformational clusters found = 2, out of 50 runs.

	RMSD TABLE
	__________

_____________________________________________________________________
     |      |      |           |         |                 |
Rank | Sub- | Run  | Binding   | Cluster | Reference       | Grep
     | Rank |      | Energy    | RMSD    | RMSD            | Pattern
_____|______|______|___________|_________|_________________|___________
   1      1     38       -6.51      0.00      3.63           RANKING
   1      2     35       -6.50      0.04      3.64           RANKING
   1      3      7       -6.50      0.20      3.65           RANKING
   1      4     44       -6.50      0.23      3.65           RANKING
   1      5      6       -6.49      0.09      3.65           RANKING
   1      6     41       -6.49      0.16      3.62           RANKING
   1      7     15       -6.49      0.16      3.64           RANKING
   1      8     18       -6.49      0.16      3.65           RANKING
   1      9     25       -6.49      0.39      3.68           RANKING
   1     10     50       -6.49      0.17      3.62           RANKING
   1     11     47       -6.48      1.66      3.23           RANKING
   1     12     11       -6.48      1.67      3.24           RANKING
   1     13      2       -6.48      1.65      3.23           RANKING
   1     14     19       -6.48      1.66      3.23           RANKING
   1     15     36       -6.48      0.09      3.65           RANKING
   1     16     29       -6.48      0.08      3.64           RANKING
   1     17     48       -6.48      1.63      3.24           RANKING
   1     18     49       -6.48      1.65      3.23           RANKING
   1     19     23       -6.48      1.66      3.24           RANKING
   1     20     42       -6.48      1.65      3.24           RANKING
   1     21     26       -6.48      0.28      3.62           RANKING
   1     22     37       -6.48      0.41      3.65           RANKING
   1     23     16       -6.47      1.65      3.24           RANKING
   1     24     39       -6.47      1.63      3.21           RANKING
   1     25     34       -6.47      1.66      3.25           RANKING
   1     26     20       -6.47      1.65      3.24           RANKING
   1     27     13       -6.47      0.23      3.66           RANKING
   1     28     24       -6.47      1.67      3.25           RANKING
   1     29      4       -6.47      0.18      3.66           RANKING
   1     30     32       -6.47      1.68      3.20           RANKING
   1     31     22       -6.47      0.29      3.66           RANKING
   1     32     28       -6.47      0.31      3.68           RANKING
   1     33      8       -6.46      0.18      3.67           RANKING
   1     34     21       -6.46      1.70      3.21           RANKING
   1     35      1       -6.44      1.96      4.24           RANKING
   1     36      3       -6.44      0.39      3.66           RANKING
   1     37     46       -6.43      1.94      4.23           RANKING
   2      1     14       -6.49      0.00      4.14           RANKING
   2      2      9       -6.48      0.31      4.09           RANKING
   2      3     17       -6.48      0.13      4.12           RANKING
   2      4     30       -6.48      0.30      4.12           RANKING
   2      5     12       -6.47      1.83      4.26           RANKING
   2      6     43       -6.47      0.30      4.13           RANKING
   2      7     45       -6.47      1.86      4.25           RANKING
   2      8     27       -6.47      0.12      4.11           RANKING
   2      9     33       -6.46      0.33      4.09           RANKING
   2     10      5       -6.46      1.88      4.24           RANKING
   2     11     40       -6.45      0.17      4.11           RANKING
   2     12     31       -6.45      1.87      4.28           RANKING
   2     13     10       -6.42      1.84      4.27           RANKING
_______________________________________________________________________


	INFORMATION ENTROPY ANALYSIS FOR THIS CLUSTERING
	________________________________________________


Information entropy for this clustering = 0.15  (rmstol = 2.00 Angstrom)

_______________________________________________________________________


	STATISTICAL MECHANICAL ANALYSIS
	_______________________________


Partition function, Q =    50.55            at Temperature, T = 298.15 K
Free energy,        A ~ -2324.27 kcal/mol   at Temperature, T = 298.15 K
Internal energy,    U =    -6.47 kcal/mol   at Temperature, T = 298.15 K
Entropy,            S =     7.77 kcal/mol/K at Temperature, T = 298.15 K

_______________________________________________________________________


	LOWEST ENERGY DOCKED CONFORMATION from EACH CLUSTER
	___________________________________________________


Keeping original residue number (specified in the input PDBQ file) for outputting.

MODEL       38
USER    Run = 38
USER    Cluster Rank = 1
USER    Number of conformations in this cluster = 37
USER  
USER    RMSD from reference structure       = 3.630 A
USER  
USER    Estimated Free Energy of Binding    =   -6.51 kcal/mol  [=(1)+(2)+(3)-(4)]
USER    Estimated Inhibition Constant, Ki   =   16.99 uM (micromolar)  [Temperature = 298.15 K]
USER    
USER    (1) Final Intermolecular Energy     =   -7.10 kcal/mol
USER        vdW + Hbond + desolv Energy     =   -7.55 kcal/mol
USER        Electrostatic Energy            =   +0.45 kcal/mol
USER    (2) Final Total Internal Energy     =   -0.20 kcal/mol
USER    (3) Torsional Free Energy           =   +0.60 kcal/mol
USER    (4) Unbound System's Energy  [=(2)] =   -0.20 kcal/mol
USER    
USER    
USER  
USER    DPF = g3_exoOA.dpf
USER    NEWDPF move	g3.pdbqt
USER    NEWDPF about	3.010500 -0.418000 -1.876200
USER    NEWDPF tran0	-0.208344 -2.518207 -1.086251
USER    NEWDPF axisangle0	0.519483 -0.801025 0.297484 95.889151
USER    NEWDPF quaternion0	0.385715 -0.594759 0.220881 0.669849
USER    NEWDPF dihe0	-29.45 81.20 
USER  
USER                              x       y       z    vdW   Elec        q     RMS 
ATOM      1  C1  UNL     1       0.997  -1.862  -0.773 -0.88 +0.01    -0.012     3.630
ATOM      2  C2  UNL     1      -0.141  -1.231  -0.452 -1.01 -0.01    +0.015     3.630
ATOM      3  C6  UNL     1       1.018  -3.184  -1.486 -0.72 -0.03    +0.036     3.630
ATOM      4  C7  UNL     1      -1.507  -1.780  -0.733 -0.86 -0.02    +0.046     3.630
ATOM      5  C8  UNL     1      -1.480  -3.268  -1.098 -0.73 -0.01    +0.014     3.630
ATOM      6  C9  UNL     1      -0.345  -3.577  -2.084 -0.63 -0.01    +0.017     3.630
ATOM      7  C4  UNL     1      -0.036   0.059   0.234 -0.97 -0.09    +0.204     3.630
ATOM      8  O11 UNL     1       0.002  -0.007   1.495 -0.20 +0.24    -0.644     3.630
ATOM      9  O12 UNL     1       0.004   1.067  -0.525 -0.30 +0.35    -0.644     3.630
ATOM     10  C5  UNL     1      -0.348  -5.021  -2.482 -0.44 +0.11    -0.089     3.630
ATOM     11  C3  UNL     1       0.734  -5.614  -3.007 -0.44 -0.02    +0.014     3.630
ATOM     12  C10 UNL     1      -1.632  -5.764  -2.259 -0.40 -0.06    +0.043     3.630
TER
ENDMDL
MODEL       14
USER    Run = 14
USER    Cluster Rank = 2
USER    Number of conformations in this cluster = 13
USER  
USER    RMSD from reference structure       = 4.142 A
USER  
USER    Estimated Free Energy of Binding    =   -6.49 kcal/mol  [=(1)+(2)+(3)-(4)]
USER    Estimated Inhibition Constant, Ki   =   17.38 uM (micromolar)  [Temperature = 298.15 K]
USER    
USER    (1) Final Intermolecular Energy     =   -7.09 kcal/mol
USER        vdW + Hbond + desolv Energy     =   -7.55 kcal/mol
USER        Electrostatic Energy            =   +0.46 kcal/mol
USER    (2) Final Total Internal Energy     =   -0.20 kcal/mol
USER    (3) Torsional Free Energy           =   +0.60 kcal/mol
USER    (4) Unbound System's Energy  [=(2)] =   -0.20 kcal/mol
USER    
USER    
USER  
USER    DPF = g3_exoOA.dpf
USER    NEWDPF move	g3.pdbqt
USER    NEWDPF about	3.010500 -0.418000 -1.876200
USER    NEWDPF tran0	0.225225 -2.548453 1.241903
USER    NEWDPF axisangle0	-0.247696 0.788706 0.562663 103.199668
USER    NEWDPF quaternion0	-0.194117 0.618102 0.440954 0.621150
USER    NEWDPF dihe0	141.89 93.16 
USER  
USER                              x       y       z    vdW   Elec        q     RMS 
ATOM      1  C1  UNL     1      -0.968  -1.807   1.149 -0.90 +0.01    -0.012     4.142
ATOM      2  C2  UNL     1       0.151  -1.216   0.710 -1.02 -0.01    +0.015     4.142
ATOM      3  C6  UNL     1      -0.973  -3.176   1.768 -0.74 -0.02    +0.036     4.142
ATOM      4  C7  UNL     1       1.506  -1.856   0.756 -0.86 -0.02    +0.046     4.142
ATOM      5  C8  UNL     1       1.437  -3.364   1.022 -0.72 -0.01    +0.014     4.142
ATOM      6  C9  UNL     1       0.432  -3.684   2.137 -0.63 -0.01    +0.017     4.142
ATOM      7  C4  UNL     1       0.033   0.126   0.133 -0.97 -0.09    +0.204     4.142
ATOM      8  O11 UNL     1      -0.007   1.068   0.975 -0.26 +0.33    -0.644     4.142
ATOM      9  O12 UNL     1      -0.012   0.164  -1.128 -0.17 +0.26    -0.644     4.142
ATOM     10  C5  UNL     1       0.400  -5.151   2.435 -0.43 +0.11    -0.089     4.142
ATOM     11  C3  UNL     1      -0.717  -5.766   2.851 -0.44 -0.02    +0.014     4.142
ATOM     12  C10 UNL     1       1.689  -5.894   2.239 -0.40 -0.06    +0.043     4.142
TER
ENDMDL


AVSFLD: # AVS field file
AVSFLD: #
AVSFLD: # Created by AutoDock
AVSFLD: #
AVSFLD: ndim=2           # number of dimensions in the field
AVSFLD: nspace=1         # number of physical coordinates
AVSFLD: veclen=7         # vector size
AVSFLD: dim1=12          # atoms
AVSFLD: dim2=2           # conformations
AVSFLD: data=Real       # data type (byte,integer,Real,double)
AVSFLD: field=uniform    # field coordinate layout
AVSFLD: label= x y z vdW Elec q RMS
AVSFLD: variable 1 file = g3_exoOA.dlg.pdb filetype = ascii offset = 5 stride = 12
AVSFLD: variable 2 file = g3_exoOA.dlg.pdb filetype = ascii offset = 6 stride = 12
AVSFLD: variable 3 file = g3_exoOA.dlg.pdb filetype = ascii offset = 7 stride = 12
AVSFLD: variable 4 file = g3_exoOA.dlg.pdb filetype = ascii offset = 8 stride = 12
AVSFLD: variable 5 file = g3_exoOA.dlg.pdb filetype = ascii offset = 9 stride = 12
AVSFLD: variable 6 file = g3_exoOA.dlg.pdb filetype = ascii offset = 10 stride = 12
AVSFLD: variable 7 file = g3_exoOA.dlg.pdb filetype = ascii offset = 11 stride = 12
AVSFLD: # end of file

>>> Closing the docking parameter file (DPF)...
This docking finished at:			11:40 34" a.m., 01/28/2021


________________________________________________________________________________

autodock4: Successful Completion on "amd8"

Real= 7m 26.59s,  CPU= 7m 26.32s,  System= 0.12s
________________________________________________________________________________
