# Supplementary material for: Binding free energy predictions in host-guest systems using Autodock4. A retrospective analysis on SAMPL6, SAMPL7 and SAMPL8 challenges
Source: J Comput Aided Mol Des. 2021 May 24;35(6):721–9. doi: 10.1007/s10822-021-00388-4 (PMC8141411; doi:10.1007/s10822-021-00388-4)
Supplement: Supplementary file 1 — Supplementary material 1 (ZIP 20409 kb) [file 10822_2021_388_MOESM1_ESM.zip › workspace/SAMPL7/exoOA/g4.pdbqt]

REMARK  5 active torsions:
REMARK  status: ('A' for Active; 'I' for Inactive)
REMARK    1  A    between atoms: C1_1  and  C7_7 
REMARK    2  A    between atoms: C3_3  and  C8_8 
REMARK    3  A    between atoms: C7_7  and  C9_9 
REMARK    4  A    between atoms: C8_8  and  C10_10 
REMARK    5  A    between atoms: C9_9  and  C10_10 
ROOT
HETATM    1  C9  UNL     1       0.008   4.190   4.739  1.00 20.00     0.008 C 
ENDROOT
BRANCH   1   2
HETATM    2  C7  UNL     1       0.134   4.912   3.394  1.00 20.00     0.028 C 
BRANCH   2   3
HETATM    3  C1  UNL     1      -0.608   6.220   3.410  1.00 20.00    -0.025 C 
HETATM    4  C2  UNL     1      -0.132   7.431   3.754  1.00 20.00    -0.091 C 
HETATM    5  C4  UNL     1      -0.929   8.705   3.748  1.00 20.00     0.042 C 
HETATM    6  C5  UNL     1       1.296   7.591   4.202  1.00 20.00     0.042 C 
ENDBRANCH   2   3
ENDBRANCH   1   2
BRANCH   1   7
HETATM    7  C10 UNL     1       0.696   2.808   4.760  1.00 20.00    -0.008 C 
HETATM    8  C6  UNL     1      -0.143   1.747   4.039  1.00 20.00     0.010 C 
BRANCH   7   9
HETATM    9  C8  UNL     1       0.953   2.357   6.207  1.00 20.00     0.117 C 
BRANCH   9  10
HETATM   10  C3  UNL     1       2.170   2.975   6.907  1.00 20.00     0.172 C 
HETATM   11  O11 UNL     1       2.297   2.644   8.120  1.00 20.00    -0.648 OA
HETATM   12  O12 UNL     1       2.885   3.744   6.207  1.00 20.00    -0.648 OA
ENDBRANCH   9  10
ENDBRANCH   7   9
ENDBRANCH   1   7
TORSDOF 5
