# Supplementary material for: Binding free energy predictions in host-guest systems using Autodock4. A retrospective analysis on SAMPL6, SAMPL7 and SAMPL8 challenges
Source: J Comput Aided Mol Des. 2021 May 24;35(6):721–9. doi: 10.1007/s10822-021-00388-4 (PMC8141411; doi:10.1007/s10822-021-00388-4)
Supplement: Supplementary file 1 — Supplementary material 1 (ZIP 20409 kb) [file 10822_2021_388_MOESM1_ESM.zip › workspace/SAMPL7/exoOA/exoOA.N.map]

GRID_PARAMETER_FILE exoOA.gpf
GRID_DATA_FILE exoOA.maps.fld
MACROMOLECULE exoOA.pdbqt
SPACING 0.375
NELEMENTS 40 40 40
CENTER -0.001 -0.435 -0.003
-0.028
-0.032
-0.038
-0.047
-0.056
-0.068
-0.084
-0.102
-0.121
-0.134
-0.137
-0.141
-0.136
-0.115
-0.083
-0.064
-0.072
-0.102
-0.137
-0.159
-0.166
-0.167
-0.164
-0.156
-0.141
-0.126
-0.114
-0.105
-0.099
-0.092
-0.086
-0.081
-0.074
-0.069
-0.062
-0.057
-0.049
-0.043
-0.038
-0.033
-0.028
-0.035
-0.042
-0.049
-0.059
-0.072
-0.088
-0.107
-0.131
-0.145
-0.153
-0.151
-0.117
-0.009
0.178
0.394
0.471
0.393
0.205
0.001
-0.129
-0.185
-0.201
-0.204
-0.199
-0.187
-0.171
-0.155
-0.142
-0.133
-0.124
-0.116
-0.108
-0.100
-0.090
-0.081
-0.074
-0.065
-0.056
-0.049
-0.043
-0.035
-0.044
-0.051
-0.062
-0.075
-0.090
-0.112
-0.137
-0.154
-0.168
-0.165
-0.094
0.184
0.909
2.240
3.626
4.014
3.021
1.710
0.670
0.096
-0.157
-0.231
-0.244
-0.246
-0.239
-0.222
-0.204
-0.189
-0.177
-0.165
-0.154
-0.143
-0.132
-0.121
-0.108
-0.095
-0.083
-0.072
-0.062
-0.053
-0.045
-0.054
-0.065
-0.077
-0.093
-0.114
-0.140
-0.164
-0.182
-0.191
-0.126
0.265
1.932
7.181
18.476
31.645
33.061
20.640
9.215
3.377
0.895
0.032
-0.222
-0.278
-0.285
-0.280
-0.266
-0.250
-0.236
-0.223
-0.212
-0.201
-0.188
-0.173
-0.159
-0.143
-0.124
-0.108
-0.094
-0.078
-0.066
-0.055
-0.066
-0.079
-0.095
-0.115
-0.141
-0.170
-0.192
-0.211
-0.192
0.088
1.728
10.039
50.694
196.146
426.495
432.070
193.913
53.554
13.814
3.314
0.545
-0.141
-0.292
-0.319
-0.319
-0.302
-0.286
-0.273
-0.263
-0.251
-0.242
-0.232
-0.218
-0.201
-0.181
-0.161
-0.139
-0.118
-0.099
-0.083
-0.067
-0.081
-0.096
-0.116
-0.140
-0.169
-0.200
-0.223
-0.236
-0.154
0.609
6.002
46.768
388.283
3066.739
12324.474
11122.104
2586.098
361.043
51.338
9.250
1.641
0.109
-0.206
-0.273
-0.300
-0.304
-0.297
-0.288
-0.282
-0.279
-0.265
-0.254
-0.243
-0.232
-0.215
-0.194
-0.171
-0.146
-0.123
-0.101
-0.082
-0.096
-0.116
-0.139
-0.165
-0.197
-0.228
-0.248
-0.256
-0.089
1.442
14.312
154.705
2541.354
59342.430
100087.484
100147.891
46905.391
2006.097
151.426
19.191
3.374
0.778
0.304
0.151
0.007
-0.088
-0.132
-0.175
-0.217
-0.258
-0.274
-0.269
-0.258
-0.248
-0.237
-0.217
-0.196
-0.171
-0.147
-0.121
-0.098
-0.113
-0.134
-0.159
-0.187
-0.219
-0.247
-0.268
-0.271
-0.036
1.995
21.013
282.922
7348.845
100049.461
100137.914
100254.406
100254.570
5566.971
266.612
29.129
5.887
3.271
3.040
2.396
1.576
1.114
0.855
0.528
0.217
-0.027
-0.166
-0.217
-0.231
-0.230
-0.235
-0.230
-0.214
-0.191
-0.166
-0.140
-0.116
-0.128
-0.150
-0.174
-0.203
-0.234
-0.263
-0.283
-0.284
-0.061
1.855
19.696
242.708
6015.272
100044.125
100129.836
100222.750
100223.109
4174.433
231.590
29.047
11.440
14.095
15.656
12.592
8.259
6.371
5.433
3.860
2.320
1.189
0.523
0.230
0.088
-0.012
-0.106
-0.178
-0.206
-0.199
-0.181
-0.156
-0.130
-0.139
-0.162
-0.188
-0.217
-0.247
-0.278
-0.296
-0.297
-0.149
1.067
10.482
100.395
1353.946
21093.357
100070.578
100117.797
15313.945
1101.167
107.456
25.558
29.211
57.854
67.250
49.839
30.867
27.329
26.456
20.147
12.413
6.861
3.803
2.538
1.758
1.117
0.550
0.135
-0.090
-0.176
-0.185
-0.168
-0.141
-0.147
-0.172
-0.196
-0.223
-0.250
-0.284
-0.308
-0.311
-0.233
0.338
3.959
27.851
181.545
1049.083
3081.177
3097.531
919.076
184.394
42.559
28.957
69.838
156.773
199.238
136.750
94.198
115.057
133.484
123.086
76.301
37.338
21.622
15.003
10.126
6.297
3.253
1.323
0.338
-0.052
-0.164
-0.172
-0.150
-0.154
-0.174
-0.194
-0.214
-0.240
-0.275
-0.305
-0.316
-0.286
-0.061
1.045
5.848
25.827
80.585
155.193
163.134
92.607
41.358
24.975
35.529
101.414
248.472
320.711
225.300
246.580
504.488
985.462
1114.264
653.496
257.589
136.600
104.182
62.534
30.586
13.124
5.065
1.488
0.255
-0.092
-0.165
-0.155
-0.154
-0.170
-0.181
-0.192
-0.214
-0.250
-0.295
-0.319
-0.314
-0.221
0.155
1.370
4.491
11.349
19.409
24.210
22.883
20.241
22.999
36.130
80.155
178.035
235.887
237.283
665.177
3529.523
15308.610
22446.029
8706.085
1937.667
1313.468
1076.776
457.359
149.722
46.510
14.114
3.936
0.869
0.037
-0.145
-0.155
-0.152
-0.163
-0.166
-0.169
-0.180
-0.216
-0.274
-0.320
-0.328
-0.288
-0.120
0.299
1.245
2.990
5.577
8.307
10.705
14.184
20.735
29.907
45.106
75.454
107.508
271.001
2116.045
30484.227
100256.359
100241.828
100986.750
15276.923
20840.660
16677.311
4622.912
730.924
136.281
32.223
7.752
1.696
0.184
-0.119
-0.151
-0.150
-0.157
-0.154
-0.152
-0.160
-0.201
-0.260
-0.317
-0.346
-0.328
-0.245
-0.038
0.350
0.987
2.038
3.326
5.513
9.131
14.812
19.690
21.638
27.260
55.392
316.414
4240.903
100126.984
100151.609
100420.539
104556.359
97992.070
101325.992
100171.039
41395.348
3066.771
303.801
52.165
10.860
2.183
0.298
-0.102
-0.148
-0.147
-0.154
-0.154
-0.154
-0.165
-0.204
-0.259
-0.315
-0.356
-0.363
-0.323
-0.215
-0.051
0.180
0.566
1.186
2.464
4.810
7.839
9.725
9.908
11.871
33.212
252.021
3235.409
79028.164
100089.961
100621.812
110271.828
120179.492
101048.336
100146.406
100108.945
6016.329
443.385
57.452
11.018
2.105
0.275
-0.104
-0.146
-0.144
-0.154
-0.162
-0.168
-0.183
-0.221
-0.268
-0.315
-0.355
-0.380
-0.376
-0.331
-0.273
-0.195
-0.065
0.220
0.862
1.935
3.405
4.303
4.284
5.288
17.235
117.136
1033.277
11291.187
88370.805
100487.703
48356.051
104158.359
100429.352
100076.594
79035.203
4200.504
341.326
44.024
8.033
1.519
0.157
-0.120
-0.144
-0.138
-0.152
-0.166
-0.180
-0.202
-0.237
-0.278
-0.314
-0.350
-0.378
-0.394
-0.392
-0.380
-0.360
-0.315
-0.186
0.118
0.696
1.367
1.849
1.895
2.260
7.019
35.204
207.965
1114.021
3834.999
5603.694
4278.945
15631.889
63468.461
51063.633
10280.261
1215.158
147.923
22.659
4.233
0.773
0.010
-0.139
-0.139
-0.132
-0.146
-0.162
-0.184
-0.208
-0.239
-0.273
-0.303
-0.335
-0.365
-0.392
-0.405
-0.408
-0.410
-0.397
-0.338
-0.193
0.099
0.436
0.635
0.662
0.745
2.066
9.051
36.624
122.111
281.373
365.279
497.460
1275.869
2967.747
2714.402
953.910
225.020
41.658
8.312
1.733
0.239
-0.098
-0.148
-0.133
-0.124
-0.137
-0.155
-0.175
-0.198
-0.226
-0.254
-0.285
-0.314
-0.345
-0.372
-0.392
-0.403
-0.412
-0.410
-0.389
-0.325
-0.201
-0.050
0.050
0.020
0.012
0.311
1.679
5.929
15.365
29.541
42.053
65.954
131.565
210.120
194.139
106.753
35.121
10.208
2.472
0.482
-0.033
-0.145
-0.144
-0.125
-0.115
-0.129
-0.143
-0.162
-0.181
-0.205
-0.233
-0.264
-0.293
-0.319
-0.347
-0.370
-0.391
-0.406
-0.411
-0.409
-0.392
-0.354
-0.305
-0.283
-0.292
-0.316
-0.275
0.008
0.723
2.119
3.954
6.259
9.626
16.607
21.898
21.481
13.491
5.856
2.079
0.501
-0.012
-0.141
-0.154
-0.134
-0.117
-0.103
-0.118
-0.133
-0.147
-0.164
-0.186
-0.211
-0.239
-0.267
-0.296
-0.324
-0.350
-0.374
-0.395
-0.410
-0.416
-0.416
-0.411
-0.405
-0.405
-0.410
-0.426
-0.425
-0.376
-0.255
-0.031
0.285
0.724
1.319
2.101
2.771
2.565
1.809
0.828
0.231
-0.054
-0.151
-0.158
-0.143
-0.126
-0.106
-0.089
-0.104
-0.118
-0.131
-0.149
-0.169
-0.188
-0.216
-0.243
-0.270
-0.296
-0.325
-0.350
-0.371
-0.392
-0.405
-0.412
-0.419
-0.425
-0.429
-0.434
-0.442
-0.448
-0.436
-0.405
-0.363
-0.300
-0.208
-0.082
0.062
0.147
0.162
0.065
-0.054
-0.135
-0.170
-0.165
-0.148
-0.129
-0.113
-0.091
-0.077
-0.090
-0.102
-0.114
-0.132
-0.150
-0.170
-0.190
-0.217
-0.243
-0.271
-0.301
-0.326
-0.351
-0.372
-0.383
-0.393
-0.402
-0.408
-0.414
-0.420
-0.424
-0.423
-0.415
-0.403
-0.389
-0.368
-0.336
-0.299
-0.258
-0.218
-0.199
-0.192
-0.192
-0.187
-0.174
-0.155
-0.140
-0.119
-0.096
-0.078
-0.065
-0.076
-0.086
-0.101
-0.116
-0.133
-0.150
-0.168
-0.194
-0.219
-0.246
-0.274
-0.304
-0.329
-0.348
-0.363
-0.372
-0.379
-0.383
-0.386
-0.392
-0.395
-0.392
-0.387
-0.379
-0.364
-0.342
-0.322
-0.301
-0.278
-0.255
-0.235
-0.216
-0.196
-0.177
-0.158
-0.139
-0.122
-0.101
-0.082
-0.064
-0.054
-0.064
-0.076
-0.088
-0.102
-0.117
-0.132
-0.150
-0.171
-0.199
-0.224
-0.250
-0.277
-0.305
-0.326
-0.342
-0.354
-0.359
-0.364
-0.366
-0.367
-0.362
-0.361
-0.354
-0.347
-0.338
-0.319
-0.297
-0.276
-0.257
-0.234
-0.212
-0.193
-0.174
-0.157
-0.137
-0.118
-0.102
-0.085
-0.069
-0.055
-0.047
-0.055
-0.066
-0.077
-0.091
-0.103
-0.119
-0.135
-0.156
-0.178
-0.204
-0.227
-0.253
-0.279
-0.303
-0.318
-0.331
-0.338
-0.341
-0.344
-0.340
-0.332
-0.328
-0.323
-0.314
-0.303
-0.285
-0.268
-0.248
-0.228
-0.209
-0.187
-0.170
-0.153
-0.135
-0.117
-0.100
-0.085
-0.071
-0.058
-0.047
-0.040
-0.047
-0.057
-0.067
-0.082
-0.094
-0.107
-0.122
-0.141
-0.163
-0.186
-0.210
-0.234
-0.258
-0.278
-0.297
-0.308
-0.314
-0.318
-0.318
-0.314
-0.306
-0.299
-0.292
-0.283
-0.270
-0.252
-0.235
-0.218
-0.199
-0.180
-0.162
-0.147
-0.132
-0.116
-0.100
-0.085
-0.072
-0.060
-0.049
-0.038
-0.033
-0.042
-0.049
-0.057
-0.071
-0.085
-0.098
-0.113
-0.130
-0.150
-0.168
-0.191
-0.218
-0.239
-0.260
-0.276
-0.285
-0.295
-0.295
-0.295
-0.289
-0.285
-0.278
-0.268
-0.254
-0.240
-0.225
-0.208
-0.191
-0.175
-0.157
-0.141
-0.126
-0.113
-0.098
-0.084
-0.073
-0.062
-0.053
-0.040
-0.033
-0.028
-0.037
-0.044
-0.053
-0.066
-0.077
-0.091
-0.105
-0.123
-0.141
-0.160
-0.180
-0.203
-0.224
-0.241
-0.256
-0.268
-0.272
-0.276
-0.277
-0.270
-0.266
-0.257
-0.245
-0.232
-0.214
-0.200
-0.182
-0.168
-0.153
-0.137
-0.123
-0.109
-0.096
-0.085
-0.074
-0.062
-0.053
-0.044
-0.032
-0.027
-0.024
-0.033
-0.041
-0.049
-0.061
-0.073
-0.083
-0.097
-0.116
-0.135
-0.153
-0.171
-0.192
-0.209
-0.224
-0.238
-0.250
-0.254
-0.257
-0.257
-0.252
-0.244
-0.235
-0.224
-0.208
-0.192
-0.177
-0.161
-0.148
-0.134
-0.121
-0.105
-0.094
-0.082
-0.073
-0.061
-0.052
-0.044
-0.038
-0.028
-0.023
-0.019
-0.026
-0.036
-0.043
-0.053
-0.067
-0.080
-0.094
-0.111
-0.130
-0.148
-0.164
-0.178
-0.196
-0.211
-0.221
-0.232
-0.240
-0.242
-0.238
-0.232
-0.224
-0.211
-0.198
-0.186
-0.173
-0.159
-0.144
-0.131
-0.117
-0.105
-0.092
-0.080
-0.071
-0.062
-0.052
-0.045
-0.039
-0.033
-0.025
-0.017
-0.018
-0.023
-0.032
-0.041
-0.050
-0.063
-0.075
-0.092
-0.108
-0.125
-0.140
-0.157
-0.171
-0.186
-0.199
-0.210
-0.218
-0.222
-0.225
-0.222
-0.214
-0.204
-0.194
-0.179
-0.166
-0.153
-0.138
-0.125
-0.115
-0.103
-0.093
-0.081
-0.072
-0.061
-0.054
-0.048
-0.040
-0.033
-0.028
-0.021
-0.016
-0.019
-0.022
-0.029
-0.037
-0.048
-0.060
-0.075
-0.089
-0.104
-0.122
-0.137
-0.150
-0.165
-0.180
-0.192
-0.202
-0.208
-0.212
-0.211
-0.209
-0.202
-0.191
-0.176
-0.163
-0.150
-0.136
-0.122
-0.111
-0.100
-0.090
-0.080
-0.070
-0.060
-0.053
-0.046
-0.042
-0.035
-0.029
-0.024
-0.018
-0.013
-0.014
-0.019
-0.024
-0.033
-0.041
-0.057
-0.071
-0.088
-0.104
-0.119
-0.135
-0.150
-0.163
-0.175
-0.188
-0.195
-0.200
-0.203
-0.201
-0.199
-0.191
-0.178
-0.163
-0.148
-0.134
-0.122
-0.110
-0.099
-0.088
-0.079
-0.069
-0.062
-0.055
-0.048
-0.043
-0.035
-0.030
-0.026
-0.022
-0.016
-0.011
-0.011
-0.018
-0.024
-0.032
-0.042
-0.054
-0.067
-0.086
-0.105
-0.122
-0.134
-0.148
-0.160
-0.170
-0.180
-0.188
-0.191
-0.195
-0.193
-0.189
-0.181
-0.167
-0.152
-0.139
-0.124
-0.112
-0.099
-0.086
-0.077
-0.069
-0.062
-0.055
-0.050
-0.044
-0.037
-0.032
-0.027
-0.024
-0.018
-0.012
-0.007
-0.010
-0.018
-0.023
-0.031
-0.041
-0.052
-0.068
-0.086
-0.102
-0.118
-0.131
-0.143
-0.155
-0.164
-0.169
-0.175
-0.179
-0.182
-0.181
-0.176
-0.171
-0.159
-0.144
-0.128
-0.113
-0.097
-0.085
-0.077
-0.069
-0.061
-0.055
-0.050
-0.045
-0.040
-0.035
-0.028
-0.024
-0.020
-0.015
-0.011
-0.006
-0.010
-0.016
-0.023
-0.030
-0.040
-0.052
-0.068
-0.086
-0.103
-0.116
-0.129
-0.141
-0.150
-0.157
-0.161
-0.165
-0.166
-0.167
-0.167
-0.164
-0.159
-0.148
-0.135
-0.118
-0.102
-0.089
-0.078
-0.069
-0.061
-0.054
-0.049
-0.045
-0.041
-0.034
-0.030
-0.026
-0.022
-0.018
-0.012
-0.007
-0.005
-0.010
-0.014
-0.021
-0.029
-0.038
-0.051
-0.064
-0.082
-0.099
-0.116
-0.127
-0.139
-0.146
-0.149
-0.152
-0.153
-0.155
-0.155
-0.155
-0.153
-0.145
-0.135
-0.125
-0.111
-0.094
-0.082
-0.071
-0.062
-0.055
-0.049
-0.045
-0.041
-0.038
-0.032
-0.027
-0.023
-0.018
-0.013
-0.009
-0.006
-0.005
-0.010
-0.014
-0.019
-0.028
-0.038
-0.049
-0.064
-0.080
-0.097
-0.111
-0.124
-0.136
-0.140
-0.143
-0.144
-0.145
-0.145
-0.144
-0.144
-0.142
-0.134
-0.124
-0.114
-0.099
-0.087
-0.074
-0.064
-0.055
-0.049
-0.045
-0.042
-0.038
-0.035
-0.027
-0.025
-0.019
-0.015
-0.010
-0.009
-0.006
-0.005
-0.008
-0.013
-0.017
-0.025
-0.035
-0.046
-0.060
-0.076
-0.093
-0.108
-0.120
-0.130
-0.135
-0.137
-0.139
-0.137
-0.134
-0.130
-0.131
-0.129
-0.122
-0.109
-0.101
-0.091
-0.078
-0.067
-0.057
-0.050
-0.045
-0.041
-0.037
-0.034
-0.031
-0.025
-0.019
-0.014
-0.010
-0.010
-0.007
-0.006
-0.005
-0.033
-0.038
-0.045
-0.054
-0.065
-0.079
-0.096
-0.118
-0.137
-0.145
-0.148
-0.151
-0.124
-0.053
0.057
0.161
0.194
0.116
-0.015
-0.114
-0.165
-0.178
-0.176
-0.170
-0.160
-0.143
-0.130
-0.120
-0.112
-0.104
-0.098
-0.092
-0.086
-0.079
-0.072
-0.066
-0.057
-0.052
-0.046
-0.039
-0.033
-0.041
-0.049
-0.058
-0.069
-0.083
-0.101
-0.126
-0.149
-0.162
-0.167
-0.163
-0.102
0.100
0.502
1.052
1.558
1.650
1.167
0.543
0.091
-0.132
-0.207
-0.218
-0.216
-0.209
-0.192
-0.177
-0.162
-0.150
-0.141
-0.132
-0.124
-0.115
-0.106
-0.097
-0.087
-0.077
-0.066
-0.058
-0.050
-0.043
-0.052
-0.061
-0.073
-0.088
-0.106
-0.132
-0.158
-0.178
-0.189
-0.184
-0.089
0.294
1.342
3.420
6.198
8.371
8.000
5.502
2.651
0.828
0.063
-0.196
-0.260
-0.264
-0.257
-0.245
-0.227
-0.212
-0.198
-0.186
-0.177
-0.166
-0.154
-0.142
-0.129
-0.113
-0.100
-0.086
-0.075
-0.064
-0.053
-0.065
-0.078
-0.092
-0.111
-0.137
-0.165
-0.191
-0.209
-0.215
-0.134
0.332
2.210
8.196
21.929
40.291
48.540
37.751
21.980
9.289
2.953
0.607
-0.106
-0.277
-0.302
-0.298
-0.286
-0.271
-0.257
-0.245
-0.233
-0.223
-0.212
-0.199
-0.184
-0.167
-0.149
-0.129
-0.111
-0.094
-0.080
-0.066
-0.080
-0.096
-0.116
-0.140
-0.169
-0.201
-0.225
-0.242
-0.212
0.094
1.862
11.203
52.284
198.466
436.964
474.027
258.781
96.478
30.984
8.459
1.880
0.160
-0.239
-0.317
-0.328
-0.321
-0.305
-0.292
-0.285
-0.275
-0.263
-0.251
-0.240
-0.226
-0.208
-0.187
-0.164
-0.140
-0.119
-0.098
-0.081
-0.099
-0.118
-0.142
-0.170
-0.202
-0.234
-0.253
-0.268
-0.172
0.643
6.163
46.574
372.789
2852.771
10215.011
10434.058
2743.355
522.685
104.268
22.582
4.444
0.765
0.023
-0.141
-0.220
-0.258
-0.265
-0.270
-0.277
-0.286
-0.283
-0.274
-0.263
-0.254
-0.240
-0.219
-0.196
-0.171
-0.147
-0.121
-0.098
-0.119
-0.142
-0.169
-0.198
-0.229
-0.256
-0.279
-0.285
-0.083
1.496
14.410
149.252
2350.111
52837.891
100883.461
101951.156
38984.758
2520.415
297.882
46.934
8.883
2.639
1.597
1.160
0.686
0.380
0.224
0.064
-0.073
-0.189
-0.255
-0.273
-0.269
-0.263
-0.260
-0.245
-0.224
-0.199
-0.171
-0.144
-0.118
-0.140
-0.162
-0.189
-0.217
-0.247
-0.277
-0.296
-0.286
-0.016
2.089
22.309
290.752
6696.982
100362.352
101793.398
104540.148
104161.625
6457.568
523.025
72.016
16.778
12.194
12.174
9.458
5.660
3.790
2.878
1.915
1.004
0.382
0.046
-0.091
-0.142
-0.175
-0.209
-0.235
-0.235
-0.217
-0.193
-0.166
-0.136
-0.155
-0.180
-0.206
-0.233
-0.264
-0.296
-0.304
-0.275
0.013
2.065
19.886
250.366
4985.862
100339.367
101530.320
103820.898
103508.164
4998.062
458.320
78.155
44.621
77.050
94.153
61.661
32.308
21.659
17.153
11.387
5.935
2.784
1.410
0.838
0.602
0.381
0.151
-0.062
-0.179
-0.210
-0.205
-0.182
-0.152
-0.166
-0.190
-0.211
-0.234
-0.263
-0.293
-0.289
-0.233
0.048
1.479
11.851
105.902
1267.951
17097.658
100578.820
101235.898
14906.350
1504.231
234.168
86.087
190.598
536.247
688.284
381.161
154.259
117.796
96.570
60.700
28.372
12.968
6.953
5.055
4.247
3.184
1.826
0.809
0.148
-0.121
-0.192
-0.191
-0.165
-0.172
-0.186
-0.195
-0.201
-0.218
-0.246
-0.241
-0.167
0.115
0.988
5.103
29.962
182.418
1013.508
2957.887
2851.322
1135.605
336.825
123.911
152.528
703.881
2795.931
4090.272
1712.057
634.113
654.685
589.536
331.813
149.137
62.473
33.934
27.887
22.895
16.888
9.773
4.127
1.357
0.215
-0.119
-0.183
-0.174
-0.168
-0.164
-0.140
-0.106
-0.096
-0.136
-0.156
-0.099
0.157
0.775
2.510
9.000
33.100
101.493
226.625
281.601
243.594
159.744
126.424
244.830
1195.401
5478.152
8192.578
3388.406
1801.097
3032.584
3525.826
2557.532
1230.464
397.563
230.729
190.960
139.224
91.582
46.656
16.827
4.926
1.161
0.084
-0.150
-0.173
-0.153
-0.120
-0.043
0.050
0.097
0.058
-0.042
-0.048
0.109
0.564
1.618
4.349
11.343
28.129
63.660
105.270
129.181
129.521
167.173
284.458
812.798
2851.905
4175.623
2217.174
3492.062
12438.606
41705.176
64820.617
20684.941
3792.887
2647.783
2305.707
1112.759
473.294
191.751
55.837
13.709
3.047
0.438
-0.092
-0.166
-0.135
-0.068
0.062
0.238
0.328
0.244
0.091
-0.042
-0.004
0.312
1.144
2.897
6.445
13.697
27.345
47.581
68.258
98.470
180.517
267.335
353.311
664.456
864.698
1073.612
5535.126
92872.781
103839.656
101408.523
102186.203
38918.430
80229.117
63943.051
13437.310
2325.248
595.325
139.266
27.971
5.460
0.856
-0.014
-0.156
-0.123
-0.038
0.118
0.326
0.433
0.371
0.139
-0.072
-0.132
0.048
0.631
1.828
3.701
6.763
11.554
19.121
31.389
59.606
116.104
163.499
155.725
146.916
194.028
673.739
9239.854
101418.258
101260.406
101149.359
112520.906
179045.109
102488.195
100893.672
101804.898
8880.469
1170.797
218.205
38.980
7.002
1.135
0.027
-0.148
-0.124
-0.049
0.091
0.275
0.366
0.273
0.087
-0.131
-0.239
-0.159
0.189
0.837
1.745
2.827
4.284
6.941
13.285
28.292
53.270
68.835
62.971
46.573
71.467
428.865
6636.810
100263.844
100308.078
101313.055
133528.484
151078.016
101949.000
100722.930
101310.773
17863.533
1257.496
202.490
36.303
6.498
1.042
0.012
-0.148
-0.136
-0.090
0.001
0.103
0.151
0.100
-0.055
-0.211
-0.312
-0.303
-0.144
0.182
0.601
0.997
1.472
2.609
5.491
11.581
21.084
27.328
25.447
19.542
30.296
173.764
1819.975
27319.148
100110.352
100901.461
120182.969
108537.664
100720.828
100284.094
100456.109
11693.665
779.005
113.548
21.261
4.172
0.647
-0.047
-0.150
-0.147
-0.131
-0.096
-0.062
-0.051
-0.096
-0.180
-0.281
-0.356
-0.366
-0.305
-0.166
0.012
0.188
0.442
0.979
2.415
5.368
9.855
12.826
12.403
9.596
12.545
50.577
318.887
1953.486
7809.963
11616.126
9107.668
51992.266
100169.406
100081.867
33587.625
2587.966
276.275
46.473
9.898
1.967
0.252
-0.108
-0.151
-0.147
-0.155
-0.157
-0.152
-0.169
-0.208
-0.263
-0.321
-0.374
-0.395
-0.381
-0.327
-0.243
-0.156
0.014
0.350
1.141
2.638
4.681
6.539
6.125
4.511
4.462
12.355
50.495
171.021
430.819
600.757
832.196
2814.079
7121.622
6492.419
1961.472
379.638
71.911
15.207
3.428
0.672
-0.008
-0.147
-0.148
-0.142
-0.158
-0.171
-0.190
-0.214
-0.247
-0.292
-0.330
-0.367
-0.395
-0.409
-0.396
-0.361
-0.305
-0.194
0.008
0.394
1.087
1.942
2.606
2.367
1.683
1.274
2.531
8.080
20.692
39.907
57.701
97.608
206.801
366.742
339.623
171.611
55.879
15.082
4.005
0.935
0.086
-0.130
-0.159
-0.138
-0.133
-0.149
-0.167
-0.189
-0.214
-0.246
-0.283
-0.315
-0.346
-0.376
-0.402
-0.416
-0.409
-0.380
-0.325
-0.222
-0.053
0.179
0.468
0.626
0.562
0.277
0.032
0.180
1.005
2.690
4.995
7.982
13.046
23.190
33.121
30.887
19.433
8.547
3.035
0.846
0.078
-0.127
-0.165
-0.151
-0.130
-0.124
-0.140
-0.157
-0.175
-0.199
-0.229
-0.257
-0.291
-0.324
-0.354
-0.385
-0.407
-0.417
-0.417
-0.399
-0.357
-0.303
-0.235
-0.170
-0.155
-0.187
-0.275
-0.361
-0.368
-0.260
-0.013
0.388
0.883
1.702
2.902
3.668
3.627
2.458
1.174
0.386
-0.014
-0.152
-0.176
-0.160
-0.140
-0.121
-0.111
-0.128
-0.143
-0.160
-0.183
-0.208
-0.234
-0.268
-0.299
-0.328
-0.357
-0.384
-0.404
-0.421
-0.424
-0.421
-0.411
-0.398
-0.387
-0.385
-0.399
-0.429
-0.462
-0.471
-0.455
-0.407
-0.337
-0.227
-0.079
0.098
0.229
0.224
0.129
-0.025
-0.140
-0.186
-0.189
-0.170
-0.147
-0.130
-0.107
-0.095
-0.110
-0.124
-0.144
-0.166
-0.187
-0.210
-0.238
-0.270
-0.302
-0.328
-0.357
-0.382
-0.402
-0.417
-0.427
-0.433
-0.437
-0.431
-0.425
-0.428
-0.442
-0.459
-0.468
-0.457
-0.442
-0.424
-0.394
-0.350
-0.299
-0.251
-0.226
-0.221
-0.220
-0.214
-0.196
-0.176
-0.155
-0.138
-0.113
-0.090
-0.080
-0.093
-0.109
-0.127
-0.144
-0.163
-0.184
-0.210
-0.241
-0.273
-0.305
-0.334
-0.362
-0.384
-0.401
-0.416
-0.425
-0.428
-0.418
-0.406
-0.406
-0.419
-0.434
-0.439
-0.431
-0.417
-0.401
-0.379
-0.357
-0.330
-0.302
-0.274
-0.250
-0.225
-0.203
-0.181
-0.161
-0.139
-0.119
-0.095
-0.077
-0.067
-0.080
-0.095
-0.109
-0.126
-0.142
-0.163
-0.188
-0.217
-0.249
-0.281
-0.310
-0.341
-0.367
-0.383
-0.399
-0.411
-0.414
-0.406
-0.397
-0.396
-0.405
-0.411
-0.411
-0.401
-0.389
-0.374
-0.351
-0.328
-0.306
-0.282
-0.256
-0.229
-0.205
-0.183
-0.163
-0.141
-0.120
-0.100
-0.080
-0.064
-0.057
-0.068
-0.082
-0.096
-0.110
-0.127
-0.147
-0.170
-0.197
-0.227
-0.258
-0.290
-0.321
-0.348
-0.368
-0.383
-0.398
-0.403
-0.403
-0.396
-0.392
-0.393
-0.388
-0.379
-0.368
-0.355
-0.340
-0.321
-0.301
-0.276
-0.253
-0.225
-0.203
-0.182
-0.160
-0.137
-0.116
-0.100
-0.082
-0.067
-0.055
-0.049
-0.059
-0.071
-0.086
-0.100
-0.116
-0.133
-0.154
-0.181
-0.208
-0.237
-0.269
-0.300
-0.329
-0.352
-0.368
-0.381
-0.388
-0.388
-0.386
-0.379
-0.372
-0.361
-0.350
-0.337
-0.325
-0.308
-0.290
-0.267
-0.244
-0.222
-0.198
-0.176
-0.157
-0.137
-0.116
-0.099
-0.085
-0.072
-0.061
-0.047
-0.042
-0.051
-0.063
-0.076
-0.090
-0.106
-0.123
-0.143
-0.167
-0.193
-0.220
-0.252
-0.281
-0.308
-0.333
-0.350
-0.361
-0.368
-0.369
-0.363
-0.358
-0.348
-0.335
-0.323
-0.312
-0.300
-0.281
-0.260
-0.237
-0.216
-0.194
-0.173
-0.152
-0.136
-0.116
-0.100
-0.085
-0.073
-0.063
-0.053
-0.039
-0.036
-0.046
-0.055
-0.066
-0.080
-0.094
-0.113
-0.133
-0.158
-0.182
-0.205
-0.235
-0.262
-0.288
-0.310
-0.328
-0.339
-0.346
-0.347
-0.344
-0.338
-0.328
-0.314
-0.302
-0.291
-0.273
-0.253
-0.234
-0.212
-0.191
-0.173
-0.153
-0.135
-0.117
-0.102
-0.089
-0.074
-0.064
-0.055
-0.046
-0.035
-0.032
-0.041
-0.051
-0.061
-0.075
-0.091
-0.107
-0.129
-0.150
-0.173
-0.196
-0.220
-0.243
-0.267
-0.287
-0.303
-0.316
-0.325
-0.327
-0.327
-0.320
-0.310
-0.298
-0.283
-0.268
-0.247
-0.227
-0.209
-0.187
-0.169
-0.152
-0.136
-0.119
-0.101
-0.090
-0.078
-0.064
-0.054
-0.047
-0.039
-0.030
-0.028
-0.036
-0.046
-0.058
-0.070
-0.085
-0.101
-0.120
-0.143
-0.165
-0.187
-0.208
-0.232
-0.248
-0.266
-0.281
-0.291
-0.303
-0.308
-0.308
-0.303
-0.291
-0.275
-0.258
-0.241
-0.223
-0.204
-0.186
-0.168
-0.151
-0.133
-0.120
-0.103
-0.088
-0.076
-0.067
-0.056
-0.048
-0.041
-0.032
-0.026
-0.023
-0.033
-0.041
-0.053
-0.065
-0.080
-0.099
-0.117
-0.138
-0.158
-0.177
-0.197
-0.219
-0.237
-0.250
-0.264
-0.272
-0.280
-0.287
-0.287
-0.281
-0.267
-0.252
-0.235
-0.215
-0.196
-0.180
-0.164
-0.145
-0.131
-0.117
-0.104
-0.089
-0.077
-0.066
-0.059
-0.047
-0.041
-0.036
-0.026
-0.020
-0.022
-0.028
-0.038
-0.050
-0.064
-0.079
-0.096
-0.114
-0.135
-0.153
-0.172
-0.191
-0.207
-0.223
-0.238
-0.248
-0.258
-0.263
-0.267
-0.266
-0.262
-0.249
-0.232
-0.214
-0.195
-0.175
-0.158
-0.142
-0.127
-0.115
-0.101
-0.089
-0.078
-0.068
-0.060
-0.053
-0.043
-0.036
-0.030
-0.025
-0.019
-0.020
-0.027
-0.035
-0.047
-0.062
-0.080
-0.095
-0.114
-0.131
-0.149
-0.167
-0.184
-0.198
-0.211
-0.221
-0.230
-0.240
-0.246
-0.250
-0.251
-0.244
-0.234
-0.215
-0.193
-0.174
-0.155
-0.141
-0.126
-0.114
-0.100
-0.091
-0.079
-0.070
-0.062
-0.054
-0.046
-0.038
-0.033
-0.028
-0.022
-0.016
-0.018
-0.023
-0.033
-0.042
-0.056
-0.074
-0.095
-0.114
-0.132
-0.147
-0.163
-0.180
-0.190
-0.198
-0.206
-0.212
-0.221
-0.226
-0.231
-0.233
-0.228
-0.217
-0.199
-0.180
-0.160
-0.142
-0.127
-0.112
-0.098
-0.088
-0.081
-0.071
-0.063
-0.055
-0.048
-0.043
-0.034
-0.030
-0.024
-0.019
-0.015
-0.017
-0.022
-0.033
-0.042
-0.055
-0.072
-0.093
-0.113
-0.130
-0.145
-0.162
-0.175
-0.183
-0.187
-0.191
-0.197
-0.206
-0.209
-0.210
-0.212
-0.210
-0.201
-0.186
-0.166
-0.146
-0.128
-0.112
-0.097
-0.088
-0.079
-0.070
-0.063
-0.057
-0.052
-0.044
-0.038
-0.030
-0.027
-0.021
-0.017
-0.013
-0.013
-0.022
-0.030
-0.042
-0.055
-0.072
-0.091
-0.113
-0.127
-0.143
-0.159
-0.170
-0.173
-0.174
-0.178
-0.182
-0.189
-0.190
-0.193
-0.195
-0.193
-0.184
-0.171
-0.153
-0.133
-0.116
-0.099
-0.088
-0.078
-0.070
-0.063
-0.058
-0.053
-0.048
-0.041
-0.034
-0.029
-0.026
-0.020
-0.015
-0.010
-0.012
-0.020
-0.030
-0.041
-0.054
-0.070
-0.091
-0.110
-0.126
-0.141
-0.156
-0.162
-0.162
-0.161
-0.162
-0.158
-0.158
-0.158
-0.163
-0.172
-0.175
-0.168
-0.155
-0.140
-0.124
-0.106
-0.091
-0.080
-0.071
-0.063
-0.058
-0.054
-0.049
-0.045
-0.038
-0.033
-0.028
-0.022
-0.017
-0.013
-0.009
-0.012
-0.017
-0.026
-0.039
-0.053
-0.068
-0.086
-0.107
-0.122
-0.138
-0.150
-0.152
-0.151
-0.147
-0.135
-0.120
-0.105
-0.105
-0.122
-0.143
-0.155
-0.154
-0.141
-0.127
-0.111
-0.097
-0.082
-0.073
-0.064
-0.058
-0.053
-0.049
-0.046
-0.041
-0.034
-0.031
-0.024
-0.020
-0.014
-0.010
-0.009
-0.012
-0.016
-0.024
-0.036
-0.050
-0.066
-0.084
-0.103
-0.119
-0.133
-0.141
-0.143
-0.142
-0.133
-0.115
-0.087
-0.058
-0.051
-0.075
-0.113
-0.135
-0.138
-0.127
-0.112
-0.101
-0.087
-0.075
-0.064
-0.057
-0.052
-0.048
-0.045
-0.041
-0.036
-0.031
-0.025
-0.021
-0.015
-0.012
-0.010
-0.007
-0.038
-0.045
-0.052
-0.062
-0.074
-0.089
-0.108
-0.132
-0.151
-0.156
-0.160
-0.147
-0.068
0.163
0.547
0.991
1.175
0.877
0.410
0.057
-0.123
-0.181
-0.185
-0.182
-0.174
-0.159
-0.144
-0.133
-0.124
-0.117
-0.110
-0.104
-0.099
-0.092
-0.084
-0.077
-0.068
-0.062
-0.055
-0.047
-0.040
-0.049
-0.057
-0.068
-0.080
-0.096
-0.116
-0.143
-0.166
-0.177
-0.182
-0.169
-0.049
0.366
1.405
3.550
6.128
7.056
5.436
2.596
0.838
0.068
-0.173
-0.232
-0.229
-0.223
-0.211
-0.194
-0.179
-0.167
-0.159
-0.150
-0.142
-0.133
-0.124
-0.112
-0.102
-0.090
-0.080
-0.070
-0.061
-0.052
-0.062
-0.073
-0.086
-0.103
-0.125
-0.152
-0.180
-0.200
-0.209
-0.203
-0.076
0.457
2.186
6.772
16.364
30.349
34.833
25.964
11.453
3.632
0.743
-0.063
-0.254
-0.277
-0.270
-0.261
-0.244
-0.228
-0.217
-0.207
-0.197
-0.187
-0.176
-0.163
-0.150
-0.133
-0.119
-0.104
-0.089
-0.076
-0.064
-0.077
-0.092
-0.109
-0.133
-0.161
-0.192
-0.219
-0.237
-0.238
-0.153
0.371
2.450
9.637
29.840
72.790
132.893
151.038
100.130
39.559
10.788
2.297
0.221
-0.232
-0.314
-0.311
-0.302
-0.289
-0.276
-0.265
-0.252
-0.244
-0.234
-0.222
-0.210
-0.194
-0.175
-0.154
-0.134
-0.113
-0.096
-0.080
-0.098
-0.117
-0.140
-0.167
-0.198
-0.231
-0.253
-0.269
-0.240
0.065
1.714
9.535
44.042
154.688
408.272
665.392
649.763
342.315
109.541
26.543
5.387
0.821
-0.115
-0.295
-0.327
-0.329
-0.316
-0.301
-0.296
-0.291
-0.282
-0.274
-0.262
-0.249
-0.234
-0.215
-0.194
-0.168
-0.144
-0.120
-0.098
-0.122
-0.145
-0.171
-0.200
-0.230
-0.260
-0.281
-0.295
-0.193
0.557
5.090
33.975
211.486
1131.152
3778.199
6091.848
4431.166
1593.714
343.406
61.627
11.143
2.048
0.439
0.085
-0.067
-0.145
-0.172
-0.192
-0.223
-0.262
-0.284
-0.286
-0.284
-0.276
-0.264
-0.247
-0.224
-0.199
-0.175
-0.147
-0.120
-0.146
-0.169
-0.196
-0.224
-0.254
-0.285
-0.305
-0.294
-0.090
1.286
10.651
90.671
837.918
8643.967
51887.848
78388.648
43283.055
9173.509
1113.111
144.045
21.378
6.130
4.011
2.881
1.789
1.198
0.898
0.602
0.322
0.049
-0.115
-0.197
-0.230
-0.247
-0.261
-0.263
-0.250
-0.226
-0.199
-0.171
-0.142
-0.165
-0.191
-0.218
-0.245
-0.277
-0.305
-0.299
-0.231
0.106
2.031
16.046
153.307
1862.602
32410.420
133506.469
200040.031
123583.172
26023.844
2399.802
226.829
42.119
33.110
36.376
24.371
14.081
9.231
7.006
5.010
2.841
1.462
0.699
0.345
0.153
0.019
-0.108
-0.201
-0.241
-0.240
-0.220
-0.192
-0.162
-0.181
-0.204
-0.225
-0.247
-0.272
-0.280
-0.223
-0.020
0.552
2.750
15.487
136.411
1587.090
23371.436
124681.008
200074.000
117022.398
21271.139
2062.570
242.820
152.338
334.879
422.018
237.066
95.704
62.674
47.695
29.523
14.644
6.913
3.662
2.530
1.973
1.386
0.736
0.216
-0.088
-0.204
-0.225
-0.208
-0.177
-0.186
-0.195
-0.191
-0.183
-0.179
-0.154
-0.019
0.427
1.535
3.790
12.269
70.981
540.480
4210.587
19212.195
30876.600
19709.295
5138.126
860.056
287.452
1077.458
4948.119
7361.930
2862.797
691.121
482.477
385.411
190.334
68.953
26.426
14.063
11.363
10.278
8.062
4.799
2.204
0.637
0.005
-0.181
-0.211
-0.191
-0.169
-0.135
-0.060
0.039
0.115
0.170
0.343
1.075
2.767
5.657
10.937
31.719
140.601
600.830
1867.867
3280.052
3040.667
1421.095
525.740
714.119
7465.998
75659.469
100099.898
29949.256
4233.217
5163.814
3920.879
1323.622
330.800
99.358
53.781
52.811
57.911
49.035
28.354
11.472
3.581
0.745
-0.014
-0.184
-0.197
-0.115
0.010
0.274
0.618
0.837
0.884
0.918
1.558
3.363
6.838
11.277
22.079
59.142
203.315
683.762
1759.413
2167.676
1292.467
866.996
1625.254
17469.053
100225.922
100289.812
87639.328
20722.078
57497.262
42333.336
9106.812
1640.291
441.248
270.422
320.669
419.875
344.280
177.521
54.843
13.815
2.922
0.432
-0.110
-0.190
-0.020
0.283
0.904
1.669
2.262
2.109
1.735
1.772
3.017
5.774
10.637
20.959
47.213
130.800
430.021
1078.297
1411.120
1167.266
1795.893
3069.360
9003.085
86030.961
100504.148
37630.598
59674.039
104341.562
120213.539
55842.387
13320.645
2898.251
2479.337
3048.253
3668.208
2884.609
1144.042
243.419
44.770
8.116
1.251
0.016
-0.172
0.106
0.603
1.608
3.011
4.004
3.629
2.506
1.733
2.068
3.813
8.421
18.325
37.192
76.614
177.103
370.594
538.201
863.515
2226.083
3992.219
3636.863
6183.380
8606.897
6760.830
40138.406
145938.875
200043.344
115240.070
103088.719
26321.346
58570.293
51881.855
29540.822
21287.664
5541.878
771.489
108.159
15.274
2.297
0.173
-0.150
0.174
0.764
2.052
3.791
5.007
4.480
2.916
1.536
1.199
2.154
5.388
12.475
23.983
38.175
60.468
102.162
175.243
456.256
1345.807
2168.698
1564.023
810.750
734.622
1700.463
12573.521
120194.492
115088.695
104105.008
110810.594
141512.953
103066.992
112526.484
156860.938
62762.254
11665.509
1334.307
151.427
20.546
2.918
0.249
-0.134
0.156
0.688
1.737
3.200
4.209
3.735
2.348
1.125
0.581
0.952
2.864
6.644
11.794
16.873
21.313
30.475
60.752
165.663
403.129
618.987
458.661
222.050
163.971
530.287
4981.372
101662.727
101483.984
101548.859
124783.117
127434.828
102415.344
107872.070
130220.336
43854.367
7691.225
998.026
125.995
17.486
2.493
0.210
-0.136
0.049
0.401
1.084
1.898
2.495
2.183
1.393
0.548
0.115
0.262
1.160
2.927
5.084
7.027
8.271
11.561
23.565
59.585
131.445
182.259
166.180
93.243
61.343
178.895
1400.973
16729.678
100201.219
100887.508
79963.875
105480.922
100872.383
101995.727
104958.656
13469.185
2271.419
404.177
64.438
10.096
1.590
0.085
-0.147
-0.057
0.113
0.418
0.791
0.981
0.883
0.486
0.046
-0.180
-0.116
0.297
1.143
2.185
3.203
4.072
6.111
12.542
30.450
62.231
95.113
92.128
53.724
29.310
51.491
251.979
1427.664
5001.698
7391.639
6421.889
37876.566
100200.164
100310.672
25245.957
2666.758
463.932
105.237
22.126
4.507
0.675
-0.049
-0.159
-0.126
-0.071
0.032
0.143
0.191
0.131
-0.042
-0.215
-0.326
-0.303
-0.110
0.323
0.874
1.485
2.323
3.881
7.780
16.142
32.803
47.446
43.844
27.382
13.738
14.253
43.983
141.857
327.648
465.697
686.297
2382.205
5956.513
4999.323
1722.529
407.574
93.269
25.703
6.544
1.423
0.141
-0.135
-0.163
-0.155
-0.151
-0.137
-0.127
-0.134
-0.177
-0.250
-0.333
-0.390
-0.392
-0.310
-0.113
0.181
0.597
1.185
2.299
4.240
7.796
13.068
17.867
16.322
10.801
5.304
3.780
7.348
17.693
33.877
50.084
84.968
192.669
320.347
299.366
156.982
56.288
18.250
5.737
1.587
0.256
-0.100
-0.168
-0.157
-0.152
-0.167
-0.183
-0.200
-0.227
-0.266
-0.309
-0.358
-0.396
-0.413
-0.401
-0.329
-0.199
0.030
0.408
1.021
1.881
2.978
4.274
5.179
4.803
3.050
1.361
0.618
0.950
2.289
4.266
7.043
12.151
20.740
29.683
29.729
18.191
8.945
3.475
1.127
0.184
-0.108
-0.174
-0.168
-0.145
-0.140
-0.159
-0.179
-0.205
-0.235
-0.269
-0.306
-0.345
-0.379
-0.406
-0.421
-0.416
-0.375
-0.278
-0.104
0.174
0.523
0.830
1.086
1.227
0.983
0.510
0.042
-0.248
-0.275
-0.096
0.228
0.722
1.518
2.547
3.458
3.475
2.409
1.201
0.426
0.008
-0.155
-0.192
-0.182
-0.156
-0.133
-0.132
-0.147
-0.166
-0.190
-0.217
-0.247
-0.280
-0.318
-0.353
-0.384
-0.410
-0.429
-0.431
-0.406
-0.343
-0.242
-0.118
0.016
0.126
0.184
0.096
-0.102
-0.301
-0.444
-0.491
-0.471
-0.403
-0.305
-0.161
0.014
0.151
0.154
0.078
-0.063
-0.169
-0.212
-0.212
-0.190
-0.168
-0.145
-0.121
-0.117
-0.135
-0.154
-0.175
-0.198
-0.224
-0.256
-0.291
-0.326
-0.356
-0.382
-0.412
-0.434
-0.438
-0.431
-0.401
-0.344
-0.234
-0.095
-0.003
-0.009
-0.150
-0.334
-0.453
-0.499
-0.501
-0.481
-0.453
-0.408
-0.359
-0.309
-0.283
-0.271
-0.264
-0.249
-0.228
-0.200
-0.176
-0.154
-0.130
-0.104
-0.097
-0.116
-0.134
-0.155
-0.175
-0.200
-0.229
-0.262
-0.298
-0.330
-0.360
-0.390
-0.415
-0.433
-0.446
-0.444
-0.409
-0.318
-0.175
-0.038
-0.018
-0.140
-0.311
-0.425
-0.471
-0.473
-0.458
-0.438
-0.412
-0.383
-0.353
-0.324
-0.295
-0.265
-0.235
-0.210
-0.184
-0.160
-0.136
-0.110
-0.087
-0.082
-0.099
-0.114
-0.133
-0.154
-0.176
-0.204
-0.236
-0.269
-0.305
-0.340
-0.371
-0.401
-0.422
-0.442
-0.454
-0.430
-0.368
-0.256
-0.145
-0.124
-0.207
-0.330
-0.414
-0.445
-0.443
-0.426
-0.410
-0.383
-0.359
-0.331
-0.303
-0.270
-0.243
-0.217
-0.191
-0.161
-0.137
-0.114
-0.094
-0.075
-0.072
-0.085
-0.097
-0.116
-0.134
-0.154
-0.180
-0.212
-0.245
-0.279
-0.316
-0.353
-0.385
-0.411
-0.430
-0.445
-0.443
-0.414
-0.347
-0.295
-0.278
-0.318
-0.370
-0.408
-0.415
-0.408
-0.392
-0.375
-0.353
-0.326
-0.302
-0.275
-0.245
-0.217
-0.192
-0.166
-0.139
-0.117
-0.098
-0.082
-0.064
-0.063
-0.073
-0.085
-0.103
-0.120
-0.141
-0.164
-0.194
-0.228
-0.262
-0.299
-0.336
-0.367
-0.396
-0.416
-0.431
-0.440
-0.433
-0.412
-0.392
-0.379
-0.384
-0.395
-0.400
-0.389
-0.376
-0.360
-0.341
-0.319
-0.293
-0.269
-0.242
-0.214
-0.189
-0.165
-0.139
-0.119
-0.099
-0.082
-0.070
-0.057
-0.055
-0.065
-0.075
-0.093
-0.109
-0.129
-0.152
-0.181
-0.212
-0.246
-0.279
-0.316
-0.350
-0.377
-0.397
-0.413
-0.427
-0.431
-0.429
-0.420
-0.407
-0.401
-0.393
-0.380
-0.366
-0.350
-0.335
-0.312
-0.290
-0.264
-0.239
-0.213
-0.188
-0.164
-0.143
-0.121
-0.103
-0.085
-0.073
-0.062
-0.049
-0.048
-0.056
-0.067
-0.083
-0.099
-0.118
-0.142
-0.170
-0.199
-0.231
-0.262
-0.295
-0.326
-0.354
-0.378
-0.395
-0.405
-0.411
-0.412
-0.407
-0.398
-0.388
-0.377
-0.362
-0.345
-0.329
-0.309
-0.287
-0.265
-0.239
-0.214
-0.188
-0.167
-0.143
-0.123
-0.108
-0.091
-0.075
-0.064
-0.053
-0.044
-0.042
-0.051
-0.062
-0.077
-0.093
-0.111
-0.132
-0.161
-0.189
-0.217
-0.244
-0.277
-0.305
-0.332
-0.354
-0.370
-0.383
-0.388
-0.384
-0.383
-0.376
-0.371
-0.358
-0.343
-0.327
-0.305
-0.283
-0.260
-0.239
-0.214
-0.192
-0.170
-0.147
-0.128
-0.110
-0.096
-0.080
-0.066
-0.056
-0.047
-0.038
-0.036
-0.048
-0.057
-0.071
-0.087
-0.107
-0.128
-0.152
-0.177
-0.204
-0.232
-0.262
-0.287
-0.304
-0.320
-0.337
-0.353
-0.364
-0.365
-0.361
-0.358
-0.351
-0.340
-0.321
-0.302
-0.282
-0.259
-0.236
-0.212
-0.190
-0.168
-0.148
-0.130
-0.112
-0.096
-0.083
-0.070
-0.058
-0.050
-0.042
-0.032
-0.031
-0.042
-0.052
-0.065
-0.082
-0.102
-0.124
-0.148
-0.171
-0.195
-0.219
-0.243
-0.256
-0.265
-0.278
-0.296
-0.319
-0.334
-0.343
-0.342
-0.337
-0.329
-0.318
-0.298
-0.277
-0.254
-0.231
-0.210
-0.189
-0.168
-0.149
-0.133
-0.115
-0.101
-0.085
-0.075
-0.065
-0.052
-0.044
-0.035
-0.029
-0.030
-0.039
-0.050
-0.064
-0.080
-0.099
-0.120
-0.143
-0.165
-0.189
-0.206
-0.217
-0.218
-0.216
-0.222
-0.242
-0.272
-0.299
-0.313
-0.318
-0.314
-0.307
-0.296
-0.276
-0.252
-0.227
-0.205
-0.184
-0.166
-0.148
-0.132
-0.116
-0.101
-0.088
-0.076
-0.066
-0.058
-0.046
-0.039
-0.032
-0.024
-0.028
-0.036
-0.047
-0.060
-0.079
-0.099
-0.121
-0.140
-0.160
-0.181
-0.192
-0.191
-0.179
-0.158
-0.154
-0.179
-0.219
-0.257
-0.281
-0.292
-0.290
-0.286
-0.271
-0.252
-0.226
-0.202
-0.182
-0.164
-0.147
-0.130
-0.116
-0.104
-0.093
-0.082
-0.068
-0.059
-0.051
-0.042
-0.035
-0.029
-0.022
-0.023
-0.032
-0.044
-0.057
-0.074
-0.095
-0.119
-0.140
-0.157
-0.175
-0.183
-0.173
-0.142
-0.106
-0.095
-0.126
-0.178
-0.226
-0.255
-0.264
-0.265
-0.261
-0.250
-0.231
-0.206
-0.184
-0.164
-0.146
-0.129
-0.115
-0.105
-0.093
-0.083
-0.073
-0.063
-0.056
-0.047
-0.038
-0.032
-0.024
-0.019
-0.023
-0.032
-0.041
-0.056
-0.076
-0.096
-0.118
-0.137
-0.157
-0.173
-0.178
-0.157
-0.114
-0.069
-0.057
-0.086
-0.140
-0.194
-0.225
-0.240
-0.241
-0.237
-0.227
-0.211
-0.187
-0.164
-0.145
-0.127
-0.113
-0.102
-0.092
-0.082
-0.074
-0.067
-0.058
-0.051
-0.042
-0.035
-0.030
-0.023
-0.018
-0.022
-0.030
-0.041
-0.054
-0.072
-0.097
-0.118
-0.136
-0.153
-0.170
-0.169
-0.138
-0.086
-0.040
-0.010
-0.027
-0.058
-0.111
-0.162
-0.197
-0.213
-0.216
-0.208
-0.191
-0.171
-0.148
-0.129
-0.112
-0.101
-0.091
-0.082
-0.075
-0.068
-0.062
-0.054
-0.048
-0.040
-0.034
-0.027
-0.023
-0.017
-0.020
-0.029
-0.040
-0.054
-0.071
-0.094
-0.116
-0.133
-0.150
-0.162
-0.154
-0.119
-0.060
0.007
0.060
0.105
0.119
0.072
-0.012
-0.105
-0.164
-0.189
-0.188
-0.172
-0.155
-0.137
-0.118
-0.102
-0.091
-0.083
-0.075
-0.070
-0.064
-0.059
-0.051
-0.044
-0.037
-0.031
-0.026
-0.020
-0.017
-0.017
-0.026
-0.037
-0.052
-0.069
-0.090
-0.112
-0.130
-0.144
-0.153
-0.140
-0.101
-0.032
0.058
0.182
0.321
0.424
0.429
0.250
0.048
-0.093
-0.159
-0.169
-0.155
-0.140
-0.124
-0.106
-0.092
-0.083
-0.075
-0.069
-0.065
-0.060
-0.056
-0.048
-0.042
-0.034
-0.028
-0.024
-0.018
-0.012
-0.016
-0.024
-0.035
-0.049
-0.067
-0.086
-0.106
-0.122
-0.135
-0.142
-0.130
-0.094
-0.024
0.090
0.277
0.522
0.780
0.830
0.557
0.207
-0.027
-0.127
-0.150
-0.139
-0.124
-0.110
-0.095
-0.084
-0.074
-0.068
-0.064
-0.060
-0.056
-0.051
-0.043
-0.038
-0.030
-0.026
-0.020
-0.014
-0.012
-0.043
-0.051
-0.059
-0.070
-0.083
-0.099
-0.119
-0.144
-0.161
-0.167
-0.168
-0.120
0.079
0.673
1.898
3.282
3.911
3.038
1.514
0.482
-0.015
-0.162
-0.192
-0.189
-0.183
-0.171
-0.156
-0.144
-0.137
-0.130
-0.124
-0.119
-0.113
-0.105
-0.097
-0.091
-0.081
-0.074
-0.065
-0.057
-0.050
-0.056
-0.065
-0.077
-0.091
-0.109
-0.132
-0.159
-0.182
-0.192
-0.197
-0.160
0.075
1.031
4.104
11.832
24.659
29.721
21.383
9.384
2.894
0.597
-0.085
-0.226
-0.239
-0.234
-0.224
-0.208
-0.195
-0.184
-0.174
-0.167
-0.159
-0.152
-0.143
-0.131
-0.120
-0.108
-0.096
-0.084
-0.073
-0.063
-0.072
-0.086
-0.101
-0.119
-0.143
-0.172
-0.202
-0.222
-0.229
-0.215
-0.030
0.840
4.413
18.575
67.214
174.048
231.739
147.926
51.657
12.557
2.511
0.230
-0.216
-0.284
-0.278
-0.272
-0.259
-0.243
-0.234
-0.224
-0.215
-0.208
-0.200
-0.189
-0.175
-0.158
-0.143
-0.126
-0.108
-0.092
-0.079
-0.093
-0.110
-0.129
-0.154
-0.184
-0.216
-0.243
-0.257
-0.258
-0.165
0.429
3.162
15.211
72.425
313.898
1038.062
1686.682
850.142
224.170
40.262
6.710
0.924
-0.132
-0.312
-0.321
-0.318
-0.306
-0.292
-0.280
-0.271
-0.263
-0.255
-0.245
-0.235
-0.221
-0.205
-0.183
-0.161
-0.137
-0.117
-0.097
-0.118
-0.139
-0.164
-0.193
-0.223
-0.253
-0.277
-0.290
-0.260
0.032
1.653
9.832
50.106
259.103
1200.194
4418.536
6973.790
3202.615
602.885
94.688
13.872
2.064
0.078
-0.266
-0.322
-0.322
-0.307
-0.289
-0.289
-0.296
-0.296
-0.292
-0.282
-0.271
-0.258
-0.242
-0.222
-0.198
-0.173
-0.146
-0.121
-0.145
-0.170
-0.197
-0.224
-0.253
-0.284
-0.307
-0.306
-0.200
0.470
4.306
27.657
178.910
1178.850
7492.092
26253.768
26926.594
8222.109
1291.073
169.409
25.079
4.007
0.882
0.270
0.084
0.023
0.000
-0.017
-0.072
-0.158
-0.223
-0.260
-0.278
-0.284
-0.282
-0.271
-0.252
-0.228
-0.205
-0.176
-0.146
-0.172
-0.196
-0.223
-0.249
-0.280
-0.309
-0.301
-0.234
0.038
1.290
8.600
61.878
519.105
6088.851
100919.289
102743.695
102460.844
71770.953
4413.875
357.727
42.170
10.427
6.379
4.587
3.032
2.237
2.020
1.695
1.235
0.669
0.291
0.052
-0.076
-0.170
-0.238
-0.270
-0.274
-0.252
-0.227
-0.203
-0.171
-0.190
-0.216
-0.238
-0.261
-0.282
-0.273
-0.173
0.123
0.927
3.029
13.549
92.652
983.431
16525.639
104571.039
104723.859
101565.758
100405.508
11382.798
590.102
80.627
60.280
62.784
44.124
23.280
16.101
14.125
11.232
7.512
4.394
2.489
1.570
0.972
0.510
0.132
-0.117
-0.232
-0.262
-0.248
-0.221
-0.191
-0.199
-0.213
-0.209
-0.196
-0.165
-0.063
0.294
1.365
3.728
8.296
19.351
93.372
855.079
13580.488
103860.273
103744.367
101524.273
100467.641
8661.336
576.212
319.480
816.759
1141.485
556.800
194.129
124.156
101.128
69.470
37.893
19.656
10.966
8.028
5.816
3.780
1.926
0.690
0.063
-0.182
-0.245
-0.236
-0.207
-0.180
-0.141
-0.034
0.132
0.305
0.562
1.400
4.173
11.378
23.870
34.873
74.204
404.020
3781.851
38994.688
103829.250
104152.883
32259.035
3084.862
700.130
3463.215
23581.686
41641.164
11250.273
1788.172
1338.765
1095.676
502.316
183.016
72.702
40.684
34.391
28.324
19.564
10.765
4.570
1.377
0.180
-0.162
-0.232
-0.219
-0.076
0.149
0.599
1.208
1.811
2.156
3.431
8.352
23.324
48.788
67.247
79.060
210.054
1110.064
6469.720
25516.311
33861.074
12590.556
2686.442
2430.188
42188.527
100237.711
100234.422
101422.469
17489.883
30631.711
22483.715
5210.631
866.605
222.532
136.187
149.924
156.007
124.424
68.020
24.915
6.865
1.548
0.113
-0.183
-0.221
0.184
0.898
2.315
4.365
6.009
6.448
6.641
11.672
29.468
65.688
88.141
112.082
224.290
966.624
7406.289
41735.059
71288.398
23602.762
7424.212
12186.294
105458.125
101265.766
100811.953
109392.914
118946.125
100805.047
100593.234
57616.656
3796.576
592.351
458.053
819.175
1457.879
1263.898
538.357
142.125
29.476
5.786
0.884
-0.057
-0.206
0.662
2.290
6.116
12.006
16.206
16.046
11.932
12.078
23.563
48.479
76.498
141.029
305.198
827.101
4380.726
20338.641
30712.141
15467.116
32095.494
72410.164
75120.320
105047.789
101727.031
127372.266
109225.648
101557.875
104000.648
105242.477
10630.469
1668.376
2035.267
7422.988
25117.533
22434.238
5955.203
886.732
114.264
16.017
2.256
0.165
-0.178
1.241
4.116
11.448
24.039
32.473
29.359
18.778
11.505
13.692
25.511
54.010
139.589
313.815
559.843
1275.937
3656.204
5169.393
8605.161
57418.668
100456.320
74455.922
37327.309
54354.336
32628.309
101953.016
106632.648
137261.719
163582.641
26848.232
7029.801
14399.370
79491.219
102642.344
100508.367
63448.695
3822.520
315.309
32.429
4.255
0.422
-0.141
1.663
5.231
14.462
30.511
43.772
38.996
23.485
10.605
7.363
12.495
32.121
89.674
196.903
277.135
349.574
535.753
938.374
3561.514
22493.869
51277.555
25090.391
5230.371
2114.826
5302.011
52597.566
116607.305
200061.656
120468.070
75158.125
33960.105
109971.383
200156.188
118346.445
101820.617
100177.406
8540.546
485.317
43.951
5.350
0.541
-0.119
1.498
4.578
12.306
25.544
36.381
32.269
18.107
8.287
4.196
5.795
14.956
39.888
78.660
109.034
103.188
116.280
233.618
894.905
3522.170
5985.347
4083.328
1205.940
415.447
801.848
4080.722
19503.717
104314.797
102082.273
51624.926
93330.500
106925.477
200081.562
156868.922
103505.297
100275.797
5439.751
364.724
36.702
4.528
0.469
-0.125
1.029
2.892
7.105
13.498
18.878
16.729
9.981
4.416
1.984
2.470
6.649
16.306
30.023
39.607
40.348
44.714
90.978
293.303
929.745
1632.805
1501.411
640.457
194.045
174.525
678.537
3601.662
14020.248
20668.449
12396.993
52625.297
101723.664
113680.430
90334.883
59331.984
12621.546
1430.551
160.226
20.383
2.879
0.259
-0.144
0.471
1.365
3.132
5.470
7.089
6.251
3.907
1.717
0.674
0.957
2.965
7.604
14.621
20.239
23.204
30.545
60.968
178.576
537.459
1090.200
997.391
443.179
129.556
59.211
135.493
486.200
1350.239
1807.874
2003.327
8070.492
24952.336
23405.162
8119.734
3461.149
1124.162
250.431
45.592
7.791
1.192
0.019
-0.168
0.086
0.406
0.935
1.558
1.981
1.692
1.028
0.325
0.004
0.202
1.280
3.753
7.437
10.921
14.994
23.586
42.877
97.437
241.215
430.391
425.078
210.681
66.934
22.921
27.881
69.236
140.012
200.847
315.139
868.158
1701.260
1638.032
841.222
349.290
135.675
41.907
10.934
2.276
0.297
-0.123
-0.179
-0.096
-0.015
0.112
0.241
0.292
0.212
0.001
-0.199
-0.306
-0.193
0.304
1.407
3.058
5.418
8.995
15.972
26.629
44.027
79.528
119.047
108.207
60.325
23.041
7.867
6.012
10.575
19.516
28.644
48.876
96.227
155.745
151.327
96.486
46.765
20.815
7.780
2.258
0.453
-0.076
-0.180
-0.175
-0.156
-0.156
-0.147
-0.145
-0.161
-0.208
-0.284
-0.366
-0.408
-0.376
-0.193
0.236
0.933
2.096
4.160
7.781
12.429
16.992
22.596
25.948
23.857
14.437
6.314
2.058
0.940
1.462
2.701
4.291
7.643
13.270
18.114
18.704
13.162
7.384
3.306
1.239
0.291
-0.090
-0.189
-0.187
-0.163
-0.161
-0.181
-0.199
-0.224
-0.254
-0.294
-0.345
-0.395
-0.426
-0.432
-0.392
-0.269
0.009
0.543
1.488
2.970
4.600
5.845
6.661
6.876
5.693
3.479
1.509
0.249
-0.205
-0.230
-0.037
0.326
0.869
1.615
2.309
2.278
1.740
0.918
0.339
-0.017
-0.174
-0.214
-0.202
-0.175
-0.149
-0.150
-0.168
-0.191
-0.219
-0.253
-0.290
-0.332
-0.373
-0.406
-0.431
-0.444
-0.417
-0.314
-0.108
0.267
0.826
1.504
2.202
2.906
3.348
3.078
1.902
0.673
-0.107
-0.416
-0.500
-0.474
-0.402
-0.302
-0.165
-0.044
-0.019
-0.073
-0.151
-0.220
-0.250
-0.244
-0.218
-0.188
-0.163
-0.134
-0.137
-0.154
-0.177
-0.203
-0.232
-0.267
-0.305
-0.345
-0.381
-0.409
-0.433
-0.440
-0.400
-0.312
-0.175
0.063
0.469
1.187
2.530
3.613
3.665
2.379
0.848
-0.033
-0.386
-0.495
-0.508
-0.496
-0.471
-0.431
-0.387
-0.354
-0.333
-0.317
-0.292
-0.263
-0.230
-0.202
-0.174
-0.146
-0.116
-0.120
-0.140
-0.157
-0.183
-0.210
-0.241
-0.277
-0.316
-0.351
-0.385
-0.411
-0.424
-0.415
-0.378
-0.332
-0.210
0.079
0.803
2.116
3.525
3.728
2.478
0.931
0.040
-0.328
-0.452
-0.475
-0.472
-0.462
-0.437
-0.409
-0.376
-0.344
-0.310
-0.274
-0.242
-0.213
-0.185
-0.154
-0.126
-0.100
-0.102
-0.118
-0.139
-0.160
-0.185
-0.214
-0.250
-0.289
-0.324
-0.365
-0.397
-0.416
-0.420
-0.420
-0.405
-0.355
-0.162
0.370
1.370
2.290
2.476
1.645
0.637
-0.035
-0.324
-0.427
-0.450
-0.448
-0.433
-0.409
-0.382
-0.352
-0.318
-0.285
-0.253
-0.222
-0.192
-0.160
-0.134
-0.109
-0.088
-0.084
-0.102
-0.120
-0.141
-0.163
-0.189
-0.227
-0.264
-0.300
-0.339
-0.382
-0.413
-0.429
-0.442
-0.455
-0.442
-0.350
-0.092
0.366
0.891
0.930
0.628
0.140
-0.188
-0.353
-0.411
-0.423
-0.418
-0.403
-0.379
-0.350
-0.320
-0.288
-0.257
-0.226
-0.196
-0.164
-0.137
-0.115
-0.093
-0.078
-0.074
-0.087
-0.104
-0.124
-0.146
-0.172
-0.206
-0.242
-0.281
-0.318
-0.361
-0.399
-0.428
-0.449
-0.468
-0.475
-0.447
-0.352
-0.181
-0.030
0.034
-0.050
-0.196
-0.319
-0.380
-0.402
-0.403
-0.394
-0.370
-0.344
-0.316
-0.287
-0.258
-0.226
-0.197
-0.169
-0.142
-0.119
-0.099
-0.082
-0.068
-0.066
-0.077
-0.092
-0.110
-0.131
-0.158
-0.190
-0.225
-0.263
-0.301
-0.340
-0.380
-0.410
-0.435
-0.456
-0.471
-0.468
-0.443
-0.404
-0.358
-0.325
-0.333
-0.356
-0.383
-0.396
-0.394
-0.385
-0.368
-0.341
-0.315
-0.287
-0.258
-0.229
-0.199
-0.172
-0.146
-0.124
-0.103
-0.087
-0.071
-0.057
-0.058
-0.068
-0.083
-0.101
-0.120
-0.147
-0.178
-0.213
-0.249
-0.284
-0.324
-0.358
-0.387
-0.415
-0.435
-0.449
-0.452
-0.448
-0.444
-0.436
-0.428
-0.418
-0.408
-0.400
-0.393
-0.381
-0.366
-0.342
-0.316
-0.290
-0.261
-0.234
-0.204
-0.178
-0.153
-0.130
-0.111
-0.091
-0.077
-0.062
-0.052
-0.050
-0.061
-0.075
-0.091
-0.112
-0.136
-0.165
-0.200
-0.234
-0.269
-0.308
-0.338
-0.362
-0.385
-0.405
-0.420
-0.431
-0.429
-0.428
-0.430
-0.429
-0.421
-0.410
-0.395
-0.383
-0.363
-0.342
-0.318
-0.295
-0.267
-0.238
-0.211
-0.182
-0.158
-0.135
-0.117
-0.100
-0.080
-0.068
-0.056
-0.047
-0.045
-0.056
-0.069
-0.087
-0.106
-0.132
-0.160
-0.190
-0.221
-0.254
-0.288
-0.306
-0.312
-0.315
-0.328
-0.355
-0.383
-0.396
-0.404
-0.407
-0.405
-0.402
-0.393
-0.382
-0.364
-0.342
-0.320
-0.295
-0.268
-0.241
-0.214
-0.188
-0.166
-0.142
-0.123
-0.104
-0.088
-0.072
-0.061
-0.050
-0.041
-0.041
-0.051
-0.064
-0.082
-0.102
-0.126
-0.154
-0.181
-0.211
-0.239
-0.255
-0.243
-0.210
-0.176
-0.176
-0.218
-0.282
-0.335
-0.373
-0.388
-0.387
-0.380
-0.369
-0.354
-0.336
-0.318
-0.294
-0.268
-0.241
-0.216
-0.190
-0.168
-0.148
-0.127
-0.108
-0.093
-0.081
-0.066
-0.054
-0.045
-0.035
-0.037
-0.046
-0.060
-0.078
-0.099
-0.122
-0.150
-0.176
-0.204
-0.219
-0.209
-0.152
-0.035
0.068
0.099
0.025
-0.103
-0.230
-0.314
-0.349
-0.362
-0.358
-0.346
-0.333
-0.311
-0.289
-0.260
-0.236
-0.213
-0.193
-0.173
-0.150
-0.133
-0.115
-0.099
-0.085
-0.075
-0.060
-0.049
-0.041
-0.032
-0.036
-0.045
-0.058
-0.076
-0.099
-0.123
-0.148
-0.173
-0.194
-0.198
-0.155
-0.027
0.174
0.402
0.471
0.352
0.105
-0.107
-0.243
-0.305
-0.328
-0.332
-0.324
-0.309
-0.285
-0.258
-0.232
-0.210
-0.189
-0.170
-0.150
-0.134
-0.119
-0.105
-0.092
-0.078
-0.068
-0.054
-0.045
-0.038
-0.029
-0.032
-0.043
-0.055
-0.074
-0.093
-0.121
-0.144
-0.166
-0.185
-0.179
-0.109
0.079
0.394
0.722
0.830
0.665
0.316
0.006
-0.181
-0.267
-0.296
-0.300
-0.295
-0.284
-0.261
-0.234
-0.208
-0.186
-0.167
-0.150
-0.134
-0.122
-0.107
-0.096
-0.085
-0.073
-0.062
-0.050
-0.041
-0.033
-0.026
-0.030
-0.042
-0.054
-0.071
-0.095
-0.119
-0.141
-0.165
-0.181
-0.166
-0.072
0.153
0.523
0.893
1.085
0.867
0.488
0.148
-0.082
-0.205
-0.258
-0.270
-0.267
-0.255
-0.237
-0.209
-0.186
-0.165
-0.148
-0.132
-0.121
-0.110
-0.099
-0.090
-0.079
-0.067
-0.056
-0.046
-0.039
-0.031
-0.025
-0.029
-0.039
-0.054
-0.072
-0.095
-0.121
-0.140
-0.159
-0.173
-0.151
-0.043
0.202
0.598
1.022
1.230
1.154
0.882
0.532
0.226
-0.029
-0.179
-0.231
-0.240
-0.230
-0.213
-0.189
-0.166
-0.147
-0.130
-0.119
-0.109
-0.100
-0.092
-0.084
-0.073
-0.064
-0.054
-0.045
-0.039
-0.030
-0.022
-0.026
-0.037
-0.051
-0.070
-0.093
-0.119
-0.138
-0.152
-0.164
-0.133
-0.010
0.264
0.711
1.201
1.614
1.867
1.940
1.730
1.104
0.440
0.025
-0.156
-0.209
-0.207
-0.189
-0.171
-0.150
-0.133
-0.119
-0.109
-0.101
-0.092
-0.086
-0.079
-0.072
-0.061
-0.053
-0.044
-0.035
-0.028
-0.022
-0.024
-0.035
-0.049
-0.068
-0.091
-0.115
-0.132
-0.145
-0.154
-0.119
0.015
0.313
0.839
1.490
2.304
3.356
4.454
4.532
3.182
1.441
0.370
-0.048
-0.171
-0.186
-0.170
-0.154
-0.136
-0.117
-0.106
-0.099
-0.091
-0.086
-0.081
-0.075
-0.067
-0.058
-0.051
-0.041
-0.033
-0.026
-0.020
-0.021
-0.032
-0.047
-0.064
-0.085
-0.107
-0.126
-0.139
-0.143
-0.105
0.018
0.324
0.824
1.662
2.937
5.096
8.059
8.683
5.855
2.574
0.777
0.065
-0.133
-0.164
-0.152
-0.137
-0.121
-0.107
-0.097
-0.089
-0.084
-0.080
-0.076
-0.070
-0.063
-0.055
-0.046
-0.037
-0.032
-0.024
-0.018
-0.048
-0.057
-0.067
-0.079
-0.093
-0.109
-0.132
-0.155
-0.170
-0.176
-0.170
-0.076
0.306
1.530
4.377
8.064
9.694
7.534
3.577
1.201
0.167
-0.130
-0.191
-0.195
-0.188
-0.179
-0.167
-0.156
-0.147
-0.142
-0.137
-0.134
-0.129
-0.122
-0.115
-0.107
-0.098
-0.089
-0.079
-0.070
-0.061
-0.065
-0.075
-0.090
-0.105
-0.123
-0.148
-0.175
-0.196
-0.208
-0.212
-0.143
0.275
2.103
9.517
33.542
80.831
99.697
69.911
27.129
7.139
1.457
0.066
-0.209
-0.244
-0.240
-0.233
-0.218
-0.205
-0.197
-0.190
-0.185
-0.180
-0.173
-0.166
-0.156
-0.144
-0.130
-0.115
-0.102
-0.089
-0.077
-0.085
-0.100
-0.117
-0.138
-0.164
-0.192
-0.222
-0.241
-0.248
-0.220
0.037
1.440
8.896
49.433
266.963
961.950
1480.877
809.608
194.201
35.951
5.714
0.716
-0.155
-0.283
-0.285
-0.281
-0.271
-0.257
-0.247
-0.240
-0.235
-0.229
-0.223
-0.215
-0.204
-0.190
-0.171
-0.153
-0.134
-0.115
-0.096
-0.109
-0.129
-0.152
-0.178
-0.208
-0.238
-0.264
-0.278
-0.278
-0.169
0.565
4.577
29.564
215.783
1984.398
13762.427
29557.531
10027.325
1367.138
137.940
16.324
1.996
-0.008
-0.303
-0.331
-0.326
-0.313
-0.300
-0.291
-0.286
-0.281
-0.277
-0.267
-0.259
-0.249
-0.234
-0.215
-0.192
-0.168
-0.144
-0.122
-0.139
-0.165
-0.191
-0.219
-0.246
-0.276
-0.303
-0.313
-0.275
0.015
1.762
11.476
78.285
635.158
8775.091
101529.672
101409.945
86104.430
5076.203
333.093
32.368
3.763
0.263
-0.250
-0.314
-0.301
-0.276
-0.252
-0.260
-0.279
-0.290
-0.298
-0.300
-0.292
-0.283
-0.270
-0.251
-0.230
-0.206
-0.176
-0.148
-0.171
-0.196
-0.224
-0.249
-0.277
-0.307
-0.317
-0.285
-0.146
0.491
4.140
27.773
215.394
1914.354
19430.756
145903.312
141283.500
106182.844
6039.911
456.795
44.941
6.133
1.152
0.327
0.175
0.202
0.283
0.326
0.260
0.086
-0.073
-0.180
-0.244
-0.280
-0.297
-0.296
-0.283
-0.259
-0.236
-0.209
-0.176
-0.197
-0.222
-0.249
-0.271
-0.292
-0.290
-0.210
0.012
0.545
1.962
8.594
57.767
601.668
9627.358
102422.562
118996.461
141654.734
113689.523
8705.819
573.538
60.804
12.437
6.735
4.870
3.543
3.338
3.767
3.980
3.270
2.137
1.213
0.648
0.285
0.024
-0.154
-0.257
-0.296
-0.286
-0.258
-0.234
-0.203
-0.214
-0.235
-0.242
-0.233
-0.199
-0.079
0.338
1.494
3.944
8.405
18.418
91.713
1154.382
30381.404
100593.852
101537.102
102336.328
101155.859
20458.150
875.908
96.311
62.710
63.720
45.190
25.873
22.686
25.507
24.990
19.837
12.343
7.296
4.724
3.093
1.705
0.657
0.080
-0.189
-0.282
-0.281
-0.252
-0.223
-0.209
-0.183
-0.106
0.030
0.261
0.734
2.166
6.898
20.058
41.967
60.499
118.157
1018.006
22503.053
100704.719
101671.758
102005.359
101074.352
16898.879
834.212
345.874
823.717
1051.636
563.906
218.398
168.428
186.355
170.556
123.283
64.285
36.020
24.690
17.575
9.607
4.406
1.548
0.323
-0.147
-0.269
-0.267
-0.237
-0.104
0.109
0.554
1.209
1.982
3.247
6.928
23.373
82.160
210.337
273.760
222.279
556.250
5642.780
84043.938
124744.750
141338.859
77104.820
5946.788
1053.587
3588.051
23623.086
41661.926
11313.402
2040.470
2033.307
1925.317
1215.387
705.849
295.771
167.264
139.446
96.339
49.472
21.393
7.971
2.321
0.375
-0.156
-0.259
-0.247
0.267
1.133
3.028
5.819
8.989
10.902
17.154
53.889
229.259
688.892
905.434
568.723
577.003
3208.023
41147.781
112503.039
111414.414
104069.305
13858.619
5621.107
39223.754
100642.984
100360.812
102143.016
24762.295
57564.199
42712.113
10744.024
3236.341
1070.139
693.529
729.785
553.640
288.782
120.549
38.092
10.017
2.167
0.213
-0.199
-0.248
1.266
4.174
11.641
24.666
36.483
36.835
34.803
74.312
317.179
973.338
1434.005
991.339
1376.556
5330.954
99957.047
100873.164
101060.844
105227.531
59643.141
102517.781
141371.906
106001.594
101421.406
115117.523
119007.492
101222.281
102830.656
106604.297
9695.547
2302.563
2477.573
3799.601
3916.419
2885.173
1028.381
235.008
43.608
7.938
1.174
-0.036
-0.230
3.325
11.552
35.161
82.836
131.366
120.219
73.682
71.328
198.711
566.560
852.755
1326.198
3497.171
7276.216
44018.613
100815.750
101683.094
130266.328
111391.320
102127.789
141692.766
141399.906
103603.625
151212.812
108275.680
101061.492
102626.898
105183.148
16217.358
3013.767
5871.414
23414.648
90894.312
79614.750
15142.899
1669.871
171.290
21.664
3.034
0.241
-0.191
6.211
22.016
78.447
207.827
363.530
297.612
150.073
67.979
81.136
174.080
376.387
1313.945
4656.366
7759.896
9249.810
31190.039
53482.785
73470.078
102421.609
100770.008
103890.547
105489.852
51144.387
49680.922
101444.367
101023.484
102832.398
103972.336
12055.005
3069.856
14992.658
104478.078
102212.805
100596.016
100111.195
9365.933
522.113
46.753
5.643
0.555
-0.145
8.251
30.146
108.665
315.269
520.961
451.541
198.959
67.582
35.033
56.043
172.796
735.664
2348.001
3661.198
2547.063
2265.309
3545.215
23586.941
100930.852
101416.469
101498.180
31652.863
3546.108
7871.776
99269.531
101384.023
104690.859
43944.426
6185.798
4370.973
33597.461
106004.211
102256.562
100505.992
100096.078
22301.975
881.328
63.562
7.062
0.698
-0.119
7.830
25.081
85.125
238.951
389.196
337.592
149.463
47.764
18.272
22.257
70.426
237.863
626.376
867.358
636.574
407.407
678.396
3904.284
23438.660
60409.391
33193.176
6591.288
1091.285
1014.484
4398.574
12323.960
12054.896
7395.557
3489.990
5610.727
29225.557
111475.188
103338.469
100571.492
100086.656
13660.640
650.702
52.656
5.946
0.604
-0.127
5.485
15.189
44.031
100.826
158.003
137.958
68.056
23.720
9.130
9.843
28.967
85.987
194.456
267.868
231.933
186.967
342.456
1652.163
9767.962
32167.486
28577.670
6902.735
999.140
246.716
412.765
943.736
1576.634
1696.398
1471.223
3484.761
11054.317
48393.715
102314.156
100398.953
37221.996
2717.596
255.114
28.641
3.762
0.340
-0.153
2.744
6.757
15.885
31.405
44.040
38.680
21.242
8.670
3.633
4.751
14.677
44.028
100.671
150.901
152.930
174.593
342.584
1244.084
7282.535
24813.248
22400.137
5969.697
836.343
131.526
77.162
144.222
268.601
339.789
410.871
1019.490
2381.406
3906.755
6619.953
6086.420
1974.490
393.738
64.173
10.049
1.552
0.048
-0.187
1.065
2.249
4.627
7.590
9.612
8.870
5.227
2.347
1.104
2.065
7.478
22.111
48.864
78.715
100.920
171.664
322.435
694.542
2248.683
5974.098
5433.337
1798.933
340.433
61.031
21.424
28.295
44.440
63.147
94.628
198.823
374.536
461.544
460.384
359.364
168.863
54.963
13.709
2.870
0.375
-0.127
-0.200
0.212
0.537
1.039
1.564
1.911
1.590
0.932
0.275
0.066
0.615
2.827
8.469
18.350
31.273
54.604
109.897
199.168
283.945
483.016
790.517
710.349
339.175
93.671
22.069
6.447
5.289
8.049
11.900
19.622
36.030
55.980
62.736
55.365
39.021
21.162
8.751
2.656
0.529
-0.076
-0.199
-0.198
-0.086
-0.031
0.051
0.121
0.129
0.023
-0.135
-0.292
-0.329
-0.114
0.688
2.495
5.829
11.612
24.015
49.672
82.177
98.494
105.820
119.481
100.365
55.063
20.700
6.110
1.506
0.754
1.067
1.873
3.451
5.919
8.480
9.160
7.913
5.560
3.029
1.251
0.293
-0.101
-0.212
-0.213
-0.182
-0.168
-0.178
-0.187
-0.207
-0.241
-0.290
-0.358
-0.417
-0.441
-0.382
-0.139
0.425
1.605
3.825
8.431
16.991
25.966
30.173
29.836
28.014
23.531
13.925
6.229
1.850
0.222
-0.207
-0.221
-0.084
0.202
0.590
1.019
1.109
0.925
0.549
0.199
-0.072
-0.206
-0.246
-0.230
-0.200
-0.166
-0.168
-0.189
-0.218
-0.249
-0.286
-0.330
-0.377
-0.425
-0.455
-0.452
-0.381
-0.130
0.407
1.352
3.107
5.793
9.286
12.936
18.213
25.826
25.147
14.853
6.172
1.734
0.166
-0.254
-0.371
-0.397
-0.397
-0.341
-0.280
-0.231
-0.235
-0.263
-0.292
-0.297
-0.280
-0.250
-0.216
-0.183
-0.149
-0.153
-0.175
-0.201
-0.232
-0.269
-0.314
-0.358
-0.398
-0.434
-0.450
-0.413
-0.236
0.146
0.734
1.464
2.576
4.676
10.131
23.061
38.806
40.637
25.414
9.201
2.559
0.496
-0.080
-0.281
-0.376
-0.453
-0.473
-0.461
-0.433
-0.405
-0.378
-0.343
-0.305
-0.265
-0.229
-0.197
-0.166
-0.133
-0.139
-0.161
-0.187
-0.216
-0.251
-0.289
-0.334
-0.372
-0.407
-0.426
-0.401
-0.260
0.029
0.437
0.789
1.328
2.916
8.512
22.714
40.305
45.919
27.038
10.607
2.988
0.731
0.052
-0.202
-0.341
-0.422
-0.458
-0.455
-0.429
-0.396
-0.357
-0.321
-0.281
-0.246
-0.210
-0.176
-0.146
-0.117
-0.120
-0.139
-0.166
-0.191
-0.224
-0.260
-0.302
-0.340
-0.378
-0.412
-0.403
-0.319
-0.140
0.093
0.250
0.521
1.560
5.002
14.042
25.059
26.916
17.396
7.176
2.326
0.676
0.036
-0.206
-0.338
-0.411
-0.436
-0.428
-0.402
-0.367
-0.332
-0.296
-0.257
-0.220
-0.183
-0.152
-0.125
-0.102
-0.102
-0.121
-0.142
-0.169
-0.197
-0.231
-0.273
-0.312
-0.351
-0.396
-0.418
-0.393
-0.322
-0.226
-0.175
-0.067
0.427
1.967
5.276
9.482
10.332
7.009
3.375
1.338
0.346
-0.079
-0.266
-0.361
-0.409
-0.415
-0.398
-0.369
-0.337
-0.302
-0.265
-0.229
-0.191
-0.159
-0.133
-0.110
-0.092
-0.088
-0.102
-0.124
-0.148
-0.177
-0.209
-0.250
-0.293
-0.333
-0.378
-0.417
-0.432
-0.422
-0.406
-0.401
-0.359
-0.191
0.317
1.310
2.440
2.792
2.020
1.139
0.442
0.025
-0.227
-0.333
-0.385
-0.404
-0.390
-0.366
-0.335
-0.305
-0.271
-0.235
-0.202
-0.168
-0.142
-0.116
-0.097
-0.081
-0.076
-0.089
-0.110
-0.134
-0.159
-0.194
-0.235
-0.277
-0.318
-0.359
-0.397
-0.430
-0.451
-0.461
-0.465
-0.443
-0.383
-0.241
-0.009
0.241
0.379
0.318
0.128
-0.060
-0.224
-0.334
-0.382
-0.400
-0.390
-0.365
-0.338
-0.306
-0.278
-0.244
-0.209
-0.176
-0.150
-0.125
-0.103
-0.086
-0.070
-0.068
-0.080
-0.100
-0.121
-0.146
-0.180
-0.219
-0.261
-0.302
-0.342
-0.378
-0.409
-0.436
-0.447
-0.444
-0.423
-0.387
-0.343
-0.301
-0.264
-0.236
-0.235
-0.267
-0.319
-0.361
-0.392
-0.400
-0.392
-0.368
-0.342
-0.315
-0.285
-0.252
-0.220
-0.185
-0.158
-0.135
-0.111
-0.093
-0.076
-0.061
-0.058
-0.073
-0.091
-0.111
-0.139
-0.170
-0.205
-0.245
-0.284
-0.326
-0.357
-0.370
-0.369
-0.368
-0.358
-0.340
-0.315
-0.312
-0.326
-0.359
-0.381
-0.393
-0.397
-0.400
-0.408
-0.409
-0.395
-0.372
-0.347
-0.321
-0.294
-0.262
-0.230
-0.199
-0.167
-0.144
-0.121
-0.099
-0.082
-0.068
-0.055
-0.053
-0.066
-0.082
-0.105
-0.131
-0.162
-0.194
-0.229
-0.268
-0.303
-0.309
-0.274
-0.205
-0.134
-0.103
-0.118
-0.159
-0.216
-0.285
-0.345
-0.397
-0.418
-0.428
-0.422
-0.412
-0.398
-0.375
-0.351
-0.328
-0.301
-0.271
-0.239
-0.209
-0.179
-0.154
-0.129
-0.109
-0.091
-0.076
-0.063
-0.048
-0.049
-0.062
-0.079
-0.103
-0.128
-0.156
-0.187
-0.221
-0.251
-0.257
-0.207
-0.037
0.212
0.498
0.649
0.488
0.225
-0.021
-0.194
-0.308
-0.378
-0.411
-0.418
-0.410
-0.396
-0.378
-0.353
-0.328
-0.302
-0.273
-0.245
-0.215
-0.189
-0.163
-0.137
-0.117
-0.101
-0.086
-0.069
-0.055
-0.045
-0.044
-0.059
-0.075
-0.098
-0.123
-0.151
-0.179
-0.211
-0.228
-0.193
-0.025
0.393
1.143
1.906
2.303
1.840
1.017
0.382
-0.021
-0.233
-0.343
-0.387
-0.393
-0.384
-0.369
-0.351
-0.325
-0.298
-0.272
-0.246
-0.221
-0.194
-0.170
-0.148
-0.128
-0.109
-0.094
-0.078
-0.064
-0.053
-0.042
-0.042
-0.055
-0.071
-0.096
-0.124
-0.151
-0.178
-0.202
-0.205
-0.117
0.194
1.060
2.516
4.241
5.048
4.052
2.324
0.916
0.178
-0.150
-0.297
-0.353
-0.366
-0.358
-0.342
-0.320
-0.295
-0.267
-0.243
-0.220
-0.197
-0.176
-0.156
-0.137
-0.120
-0.102
-0.088
-0.073
-0.060
-0.048
-0.038
-0.040
-0.052
-0.068
-0.094
-0.123
-0.151
-0.175
-0.194
-0.182
-0.046
0.428
1.670
3.979
6.607
7.815
6.284
3.478
1.449
0.405
-0.065
-0.254
-0.317
-0.333
-0.332
-0.318
-0.292
-0.264
-0.238
-0.214
-0.195
-0.176
-0.158
-0.142
-0.126
-0.111
-0.095
-0.083
-0.069
-0.053
-0.044
-0.033
-0.039
-0.051
-0.067
-0.092
-0.119
-0.147
-0.170
-0.189
-0.166
0.002
0.559
1.968
4.550
7.439
8.824
7.225
4.224
2.063
0.743
0.109
-0.177
-0.279
-0.303
-0.300
-0.285
-0.264
-0.235
-0.212
-0.190
-0.171
-0.157
-0.144
-0.130
-0.119
-0.106
-0.091
-0.079
-0.065
-0.052
-0.043
-0.033
-0.036
-0.051
-0.067
-0.089
-0.121
-0.144
-0.162
-0.179
-0.151
0.041
0.654
2.080
4.639
7.569
8.799
8.152
5.794
3.900
2.128
0.778
0.101
-0.189
-0.263
-0.269
-0.255
-0.236
-0.210
-0.188
-0.170
-0.155
-0.144
-0.133
-0.123
-0.113
-0.102
-0.088
-0.075
-0.062
-0.051
-0.040
-0.033
-0.035
-0.047
-0.067
-0.089
-0.119
-0.142
-0.156
-0.170
-0.133
0.087
0.784
2.410
5.311
8.592
11.014
12.233
13.043
11.908
7.521
3.198
0.924
0.050
-0.194
-0.236
-0.227
-0.211
-0.190
-0.170
-0.154
-0.141
-0.133
-0.123
-0.116
-0.107
-0.098
-0.084
-0.072
-0.060
-0.050
-0.040
-0.031
-0.031
-0.045
-0.063
-0.087
-0.114
-0.135
-0.149
-0.159
-0.109
0.143
0.930
2.770
6.389
10.883
16.102
23.978
37.018
38.998
25.500
9.614
2.710
0.460
-0.093
-0.202
-0.204
-0.189
-0.172
-0.153
-0.138
-0.129
-0.123
-0.115
-0.109
-0.101
-0.092
-0.081
-0.070
-0.058
-0.048
-0.038
-0.029
-0.029
-0.043
-0.060
-0.081
-0.108
-0.126
-0.142
-0.148
-0.088
0.183
0.943
2.704
6.289
11.935
21.326
42.700
83.541
93.207
56.465
20.573
5.085
0.945
0.021
-0.168
-0.180
-0.166
-0.151
-0.136
-0.124
-0.117
-0.111
-0.106
-0.100
-0.094
-0.087
-0.075
-0.067
-0.053
-0.045
-0.037
-0.027
-0.057
-0.065
-0.075
-0.088
-0.102
-0.119
-0.142
-0.164
-0.178
-0.186
-0.175
-0.050
0.481
2.325
6.648
13.205
17.005
12.348
5.815
1.762
0.315
-0.096
-0.187
-0.196
-0.192
-0.185
-0.173
-0.163
-0.157
-0.154
-0.153
-0.151
-0.148
-0.144
-0.138
-0.129
-0.118
-0.108
-0.097
-0.086
-0.074
-0.074
-0.086
-0.100
-0.116
-0.137
-0.162
-0.187
-0.209
-0.222
-0.225
-0.131
0.416
3.080
15.292
60.818
153.589
223.305
142.379
49.164
11.632
2.259
0.191
-0.188
-0.244
-0.245
-0.237
-0.226
-0.215
-0.208
-0.206
-0.203
-0.201
-0.198
-0.192
-0.184
-0.171
-0.158
-0.143
-0.128
-0.110
-0.095
-0.096
-0.113
-0.133
-0.157
-0.183
-0.211
-0.240
-0.258
-0.266
-0.235
0.074
1.942
13.371
94.544
630.493
3059.923
5445.845
2537.541
453.075
65.239
9.155
1.073
-0.112
-0.281
-0.291
-0.288
-0.279
-0.269
-0.261
-0.256
-0.253
-0.250
-0.247
-0.243
-0.234
-0.222
-0.203
-0.183
-0.163
-0.142
-0.121
-0.127
-0.149
-0.174
-0.201
-0.228
-0.255
-0.281
-0.297
-0.298
-0.180
0.596
5.532
42.992
469.364
7382.035
100076.617
100071.789
75637.289
4488.086
307.784
26.161
2.911
0.084
-0.298
-0.334
-0.330
-0.317
-0.302
-0.296
-0.297
-0.297
-0.297
-0.290
-0.284
-0.276
-0.264
-0.246
-0.226
-0.201
-0.174
-0.148
-0.163
-0.189
-0.213
-0.239
-0.264
-0.291
-0.318
-0.322
-0.281
0.004
1.663
12.454
102.945
1362.301
47206.598
100950.031
100879.266
100388.008
23645.986
761.469
53.583
5.335
0.388
-0.255
-0.313
-0.278
-0.224
-0.185
-0.200
-0.233
-0.272
-0.299
-0.315
-0.315
-0.309
-0.299
-0.283
-0.260
-0.238
-0.208
-0.177
-0.196
-0.220
-0.246
-0.268
-0.289
-0.307
-0.294
-0.207
-0.006
0.604
3.782
24.182
195.999
2227.644
58045.988
118277.484
118276.086
104953.789
27015.961
901.842
63.261
7.021
1.054
0.210
0.177
0.395
0.663
0.887
0.763
0.469
0.174
-0.030
-0.159
-0.239
-0.287
-0.312
-0.313
-0.290
-0.264
-0.238
-0.206
-0.218
-0.245
-0.262
-0.267
-0.256
-0.188
0.042
0.621
1.722
3.704
9.364
46.812
408.970
5492.342
87997.227
200028.094
200026.281
156857.312
9254.071
623.039
61.878
10.817
4.856
3.517
3.234
4.481
6.545
7.908
6.956
4.753
2.810
1.676
0.978
0.435
0.062
-0.170
-0.285
-0.310
-0.290
-0.261
-0.231
-0.231
-0.235
-0.200
-0.121
0.069
0.496
1.594
4.948
12.991
26.531
36.925
84.800
734.346
13800.653
100906.609
104667.242
108349.570
103496.453
10030.571
622.369
77.435
38.426
36.135
27.366
21.820
29.866
47.679
61.820
53.510
31.866
17.204
11.164
7.161
4.188
1.826
0.577
-0.037
-0.262
-0.305
-0.281
-0.252
-0.178
-0.060
0.195
0.639
1.460
3.077
7.871
25.575
94.938
226.148
291.879
231.848
701.281
10495.309
100980.578
103172.992
104125.555
102148.570
8304.147
598.879
197.927
325.704
398.067
252.053
147.277
200.210
392.408
562.815
472.567
222.398
103.911
70.253
47.202
23.482
9.943
3.380
0.904
-0.012
-0.271
-0.297
-0.266
0.124
0.717
2.074
4.133
7.240
12.474
27.876
107.116
587.817
2320.792
3379.501
1441.264
754.740
3991.055
46001.285
188387.984
200064.891
66015.352
6508.220
1079.764
1345.077
4587.689
6702.347
2712.594
1081.083
1683.664
3833.674
6847.055
4673.439
1487.861
662.734
570.200
361.886
141.821
44.788
13.764
3.689
0.712
-0.119
-0.287
-0.279
1.223
3.922
10.280
22.189
35.466
46.528
77.673
309.306
2571.160
16967.320
29551.404
8497.530
2341.175
6905.340
103122.945
106199.812
106123.617
102773.969
34105.480
8428.599
10561.261
67903.344
100332.078
27580.031
10171.280
25159.410
38874.309
74556.977
46639.480
9049.832
5011.362
6092.878
3104.588
849.420
206.091
51.991
12.640
2.689
0.281
-0.225
-0.282
4.598
15.174
48.659
124.700
192.519
197.428
187.802
481.165
4149.944
33095.062
59663.371
17536.223
13056.924
27805.775
107984.938
101963.305
101323.500
109564.164
177962.797
103114.812
115356.281
111348.500
101478.273
82826.734
104557.094
105662.945
170756.844
141363.562
103161.297
24446.299
38916.051
64395.336
24257.242
4903.318
1160.488
238.288
43.729
7.974
1.163
-0.077
-0.267
12.615
49.422
198.273
655.598
1215.827
1074.978
516.732
437.619
1895.098
10114.846
17831.543
15736.647
89378.227
105512.312
156898.281
106126.891
103050.008
179084.484
133579.500
101954.586
106801.273
175714.734
104462.680
49885.000
102528.562
104354.953
141354.672
200192.500
95421.078
26616.846
102701.242
112558.188
120245.031
56971.336
11804.427
1357.519
155.288
21.292
2.823
0.174
-0.227
26.485
113.908
572.481
2718.189
5932.620
4574.437
1389.718
425.182
490.517
1392.836
2827.807
15867.368
100337.727
101288.102
112576.930
108774.906
104547.445
151208.234
105274.867
101195.469
101746.602
105279.625
14424.962
18126.854
100661.906
101250.734
106653.961
116864.266
16825.836
12154.388
72464.016
200181.078
137231.484
104181.516
100426.328
7138.289
455.235
41.987
5.111
0.452
-0.181
38.858
164.175
903.956
4967.690
12413.349
8539.401
2331.926
425.651
154.800
231.725
879.771
6640.936
46114.715
88805.609
31477.209
7582.215
7615.838
54007.188
103753.445
109474.984
108662.656
73811.336
3944.596
4015.017
37336.742
100346.336
100985.617
16708.504
3075.035
3535.697
29159.498
112740.555
106079.203
101159.727
100181.539
15057.112
703.418
56.350
6.324
0.624
-0.155
40.636
139.584
678.601
3225.049
7099.198
5420.182
1536.795
292.368
71.462
71.437
269.816
1405.195
5149.795
8155.110
4445.500
1513.778
1417.279
9188.727
84664.570
200051.312
156868.781
34406.391
3115.466
835.004
2376.187
5558.989
4465.165
1741.307
766.950
1372.225
12692.748
101638.039
100887.031
100278.219
100063.289
9358.334
521.021
46.536
5.592
0.532
-0.163
28.343
76.046
260.148
892.540
1656.770
1301.565
486.151
118.147
31.485
30.792
113.356
483.674
1563.344
2737.206
2124.437
1087.861
1450.522
8982.109
102268.570
103304.023
102132.836
100613.688
5554.147
457.879
254.882
404.091
414.673
308.881
262.751
571.566
3015.029
27796.385
100269.648
100091.570
24665.797
2113.681
206.931
25.314
3.315
0.251
-0.196
13.389
30.098
71.874
164.464
256.923
222.071
106.519
35.520
12.037
16.016
66.132
298.527
1006.162
1893.809
1585.921
1582.030
3070.315
9662.783
101092.008
100414.391
100190.984
88387.781
4976.657
353.907
64.630
55.302
68.174
73.326
89.315
188.959
558.222
1972.092
4630.805
4570.562
1660.304
338.327
56.110
9.369
1.330
-0.001
-0.220
4.916
9.470
17.139
29.890
39.872
34.557
20.083
8.221
3.917
7.922
34.118
134.017
403.694
712.238
805.321
1760.702
4436.466
6284.897
21711.012
88647.977
79053.875
15046.795
1527.980
171.521
25.557
12.598
14.572
18.066
26.612
51.045
101.946
195.354
301.659
283.631
141.209
47.171
11.915
2.618
0.299
-0.166
-0.230
1.427
2.392
3.824
5.420
6.368
5.373
3.265
1.423
0.966
3.078
12.124
40.305
101.571
182.626
360.731
1098.969
2578.135
2863.019
2824.069
4776.464
4201.609
1415.049
293.861
49.980
9.327
3.120
2.831
3.905
6.380
11.704
19.295
27.596
32.506
28.530
16.859
7.280
2.215
0.425
-0.124
-0.234
-0.223
0.190
0.417
0.625
0.795
0.872
0.630
0.242
-0.074
-0.091
0.672
3.518
10.832
25.055
49.558
120.443
336.431
681.355
722.927
498.213
421.339
325.098
158.187
52.874
13.512
3.018
0.702
0.359
0.548
1.086
2.039
3.338
4.263
4.412
3.663
2.287
0.909
0.155
-0.164
-0.250
-0.244
-0.206
-0.123
-0.108
-0.094
-0.110
-0.148
-0.229
-0.331
-0.411
-0.402
-0.159
0.663
2.691
7.016
15.773
37.131
86.741
153.522
169.538
134.553
115.357
94.041
52.591
20.462
6.008
1.644
0.544
0.190
-0.003
-0.072
0.
0.176
0.297
0.304
0.199
-0.011
-0.170
-0.261
-0.285
-0.264
-0.228
-0.187
-0.180
-0.203
-0.230
-0.268
-0.314
-0.366
-0.417
-0.464
-0.474
-0.378
0.040
1.220
3.797
8.324
15.793
28.744
46.684
69.515
126.446
225.894
250.428
127.563
37.663
9.706
2.808
1.345
0.752
0.273
-0.141
-0.354
-0.412
-0.400
-0.376
-0.368
-0.367
-0.353
-0.323
-0.287
-0.246
-0.207
-0.170
-0.172
-0.197
-0.231
-0.268
-0.311
-0.361
-0.404
-0.445
-0.463
-0.395
-0.012
1.246
3.930
8.227
11.977
15.967
26.587
67.617
220.531
583.847
629.455
283.674
77.230
16.918
4.940
2.456
1.472
0.700
0.044
-0.332
-0.464
-0.490
-0.469
-0.434
-0.396
-0.352
-0.308
-0.266
-0.223
-0.186
-0.151
-0.159
-0.185
-0.214
-0.248
-0.289
-0.336
-0.380
-0.417
-0.442
-0.384
-0.033
1.130
3.563
7.242
9.444
10.248
17.836
60.082
246.258
628.822
741.607
332.165
84.824
19.905
6.320
3.110
1.778
0.851
0.089
-0.287
-0.442
-0.468
-0.445
-0.406
-0.368
-0.326
-0.284
-0.239
-0.199
-0.164
-0.133
-0.142
-0.164
-0.196
-0.226
-0.264
-0.308
-0.352
-0.391
-0.424
-0.395
-0.160
0.582
2.126
4.113
5.217
5.557
9.627
33.141
124.564
305.239
331.237
170.364
52.815
15.760
5.995
2.912
1.460
0.624
0.014
-0.313
-0.425
-0.441
-0.416
-0.380
-0.343
-0.300
-0.255
-0.211
-0.174
-0.142
-0.117
-0.118
-0.141
-0.168
-0.200
-0.235
-0.281
-0.323
-0.364
-0.405
-0.415
-0.310
0.039
0.715
1.478
1.932
2.101
3.883
12.340
38.078
75.597
82.687
51.197
22.611
9.648
4.373
2.014
0.883
0.210
-0.162
-0.357
-0.413
-0.412
-0.383
-0.345
-0.309
-0.268
-0.224
-0.186
-0.153
-0.126
-0.104
-0.101
-0.123
-0.148
-0.175
-0.211
-0.253
-0.299
-0.340
-0.386
-0.423
-0.410
-0.310
-0.105
0.148
0.317
0.429
1.081
3.376
8.347
15.019
17.083
13.167
8.315
4.858
2.422
1.006
0.249
-0.116
-0.312
-0.389
-0.405
-0.385
-0.351
-0.315
-0.279
-0.239
-0.200
-0.166
-0.135
-0.112
-0.093
-0.089
-0.107
-0.131
-0.160
-0.193
-0.234
-0.281
-0.324
-0.365
-0.408
-0.434
-0.439
-0.396
-0.324
-0.214
-0.064
0.259
0.875
1.928
3.018
3.644
3.521
2.873
1.821
0.892
0.236
-0.143
-0.310
-0.385
-0.400
-0.387
-0.359
-0.324
-0.292
-0.255
-0.216
-0.180
-0.149
-0.121
-0.101
-0.082
-0.079
-0.097
-0.119
-0.146
-0.178
-0.218
-0.265
-0.310
-0.350
-0.391
-0.423
-0.441
-0.426
-0.367
-0.233
-0.025
0.278
0.596
0.779
0.864
0.928
0.897
0.730
0.428
0.085
-0.190
-0.336
-0.397
-0.406
-0.392
-0.367
-0.337
-0.302
-0.268
-0.228
-0.194
-0.163
-0.133
-0.109
-0.089
-0.074
-0.070
-0.087
-0.110
-0.135
-0.167
-0.206
-0.248
-0.294
-0.338
-0.370
-0.371
-0.339
-0.257
-0.125
0.063
0.296
0.573
0.767
0.722
0.480
0.254
0.100
-0.019
-0.146
-0.274
-0.365
-0.411
-0.412
-0.396
-0.374
-0.348
-0.318
-0.283
-0.247
-0.210
-0.178
-0.147
-0.124
-0.099
-0.083
-0.067
-0.063
-0.080
-0.101
-0.126
-0.158
-0.194
-0.231
-0.275
-0.315
-0.320
-0.236
-0.008
0.374
0.831
1.115
1.233
1.193
1.079
0.814
0.419
0.055
-0.158
-0.282
-0.355
-0.397
-0.422
-0.421
-0.400
-0.377
-0.356
-0.329
-0.298
-0.261
-0.227
-0.193
-0.162
-0.135
-0.113
-0.091
-0.076
-0.061
-0.057
-0.077
-0.097
-0.122
-0.153
-0.188
-0.223
-0.262
-0.277
-0.203
0.104
0.874
2.376
4.131
4.802
4.156
2.860
1.830
1.070
0.448
0.016
-0.248
-0.370
-0.420
-0.430
-0.423
-0.407
-0.383
-0.360
-0.334
-0.305
-0.273
-0.238
-0.207
-0.175
-0.148
-0.126
-0.106
-0.086
-0.069
-0.055
-0.054
-0.072
-0.094
-0.120
-0.149
-0.181
-0.213
-0.242
-0.216
0.005
0.799
3.075
7.373
13.210
15.892
12.965
7.498
3.596
1.673
0.631
0.036
-0.253
-0.384
-0.422
-0.418
-0.402
-0.384
-0.360
-0.336
-0.307
-0.277
-0.245
-0.216
-0.189
-0.164
-0.138
-0.118
-0.099
-0.081
-0.065
-0.054
-0.051
-0.069
-0.091
-0.118
-0.149
-0.180
-0.209
-0.224
-0.153
0.288
1.856
6.688
17.814
32.310
41.317
30.900
15.909
6.512
2.474
0.820
0.106
-0.230
-0.361
-0.396
-0.391
-0.376
-0.356
-0.331
-0.304
-0.276
-0.250
-0.222
-0.198
-0.177
-0.153
-0.131
-0.113
-0.097
-0.077
-0.064
-0.049
-0.049
-0.065
-0.090
-0.116
-0.150
-0.178
-0.205
-0.206
-0.076
0.531
2.981
10.370
29.338
57.091
68.983
50.904
25.439
9.402
3.287
1.025
0.132
-0.208
-0.333
-0.364
-0.368
-0.350
-0.325
-0.299
-0.273
-0.251
-0.226
-0.203
-0.184
-0.165
-0.147
-0.128
-0.110
-0.091
-0.071
-0.058
-0.045
-0.046
-0.063
-0.084
-0.116
-0.146
-0.172
-0.197
-0.192
-0.034
0.720
3.454
11.610
31.970
61.271
73.788
54.912
28.140
11.110
4.143
1.365
0.254
-0.172
-0.308
-0.338
-0.336
-0.317
-0.295
-0.267
-0.242
-0.222
-0.203
-0.185
-0.170
-0.153
-0.136
-0.119
-0.104
-0.086
-0.071
-0.057
-0.042
-0.046
-0.062
-0.085
-0.115
-0.147
-0.168
-0.188
-0.176
0.004
0.804
3.596
11.826
29.643
52.479
62.806
51.893
32.221
18.523
9.399
3.696
1.037
0.033
-0.248
-0.307
-0.303
-0.285
-0.263
-0.238
-0.218
-0.200
-0.184
-0.171
-0.156
-0.144
-0.132
-0.117
-0.103
-0.086
-0.069
-0.055
-0.043
-0.044
-0.061
-0.084
-0.112
-0.142
-0.161
-0.179
-0.159
0.067
1.015
4.249
13.325
34.436
63.458
77.304
74.728
76.421
73.090
42.464
15.495
4.052
0.713
-0.104
-0.256
-0.268
-0.254
-0.238
-0.217
-0.199
-0.184
-0.168
-0.157
-0.145
-0.135
-0.125
-0.111
-0.099
-0.083
-0.068
-0.054
-0.041
-0.040
-0.059
-0.083
-0.110
-0.136
-0.153
-0.168
-0.127
0.167
1.315
5.105
17.227
45.580
87.123
126.899
181.408
332.228
393.245
208.585
60.575
13.106
2.206
0.154
-0.193
-0.237
-0.226
-0.213
-0.194
-0.178
-0.164
-0.153
-0.142
-0.134
-0.125
-0.116
-0.104
-0.092
-0.079
-0.066
-0.052
-0.041
-0.038
-0.053
-0.076
-0.104
-0.128
-0.146
-0.154
-0.084
0.275
1.539
5.447
17.268
45.165
89.724
163.622
418.942
1260.474
1615.723
740.009
164.781
26.661
4.189
0.459
-0.130
-0.209
-0.200
-0.190
-0.173
-0.159
-0.149
-0.139
-0.130
-0.123
-0.115
-0.106
-0.095
-0.086
-0.074
-0.062
-0.050
-0.039
-0.063
-0.072
-0.084
-0.097
-0.112
-0.128
-0.151
-0.172
-0.185
-0.192
-0.181
-0.063
0.460
2.291
6.593
13.136
16.947
12.298
5.787
1.751
0.314
-0.092
-0.184
-0.195
-0.192
-0.186
-0.177
-0.171
-0.167
-0.169
-0.169
-0.170
-0.170
-0.168
-0.162
-0.155
-0.145
-0.134
-0.121
-0.107
-0.092
-0.084
-0.097
-0.113
-0.130
-0.152
-0.175
-0.200
-0.222
-0.233
-0.239
-0.153
0.373
2.997
15.099
60.460
164.959
222.850
142.046
48.974
11.553
2.233
0.186
-0.185
-0.243
-0.244
-0.239
-0.229
-0.223
-0.219
-0.220
-0.221
-0.223
-0.222
-0.218
-0.211
-0.199
-0.186
-0.171
-0.155
-0.137
-0.119
-0.112
-0.131
-0.150
-0.174
-0.199
-0.225
-0.251
-0.267
-0.278
-0.254
0.027
1.790
12.888
93.331
627.853
3056.242
5442.183
2535.085
489.830
64.831
9.031
1.044
-0.117
-0.281
-0.293
-0.294
-0.285
-0.277
-0.273
-0.272
-0.273
-0.272
-0.270
-0.266
-0.258
-0.248
-0.231
-0.212
-0.189
-0.167
-0.144
-0.145
-0.169
-0.194
-0.219
-0.244
-0.267
-0.291
-0.307
-0.314
-0.220
0.446
4.816
40.436
460.318
7357.927
100034.047
100034.023
75614.852
4480.221
305.596
27.329
2.789
0.060
-0.301
-0.337
-0.332
-0.318
-0.303
-0.301
-0.305
-0.313
-0.317
-0.311
-0.306
-0.299
-0.289
-0.272
-0.250
-0.225
-0.198
-0.170
-0.185
-0.210
-0.233
-0.256
-0.277
-0.302
-0.323
-0.321
-0.279
-0.053
1.222
9.713
88.178
1401.722
46914.379
100291.719
100291.672
100146.852
26364.924
814.933
51.499
4.939
0.305
-0.281
-0.313
-0.255
-0.177
-0.123
-0.142
-0.192
-0.254
-0.300
-0.320
-0.325
-0.325
-0.322
-0.306
-0.282
-0.259
-0.230
-0.198
-0.217
-0.240
-0.264
-0.279
-0.290
-0.283
-0.230
-0.094
0.196
0.774
2.868
16.226
132.553
1618.649
60510.855
102947.539
102708.930
101110.156
29695.109
846.373
56.557
5.954
0.673
0.026
0.131
0.521
1.028
1.424
1.279
0.856
0.406
0.143
-0.009
-0.126
-0.212
-0.279
-0.314
-0.310
-0.287
-0.258
-0.227
-0.238
-0.258
-0.259
-0.234
-0.152
0.051
0.515
1.518
3.619
6.466
10.360
28.865
184.467
1644.245
17749.701
127287.008
127289.562
106487.562
6888.631
470.318
46.322
7.155
2.482
1.933
2.870
5.616
10.067
13.041
11.775
7.714
4.477
2.886
1.991
1.304
0.627
0.119
-0.175
-0.291
-0.305
-0.283
-0.253
-0.233
-0.207
-0.108
0.136
0.678
1.782
4.229
11.084
30.822
62.271
80.095
78.312
261.495
2437.958
23239.719
104631.805
108300.812
22081.766
2466.021
278.036
44.232
16.826
13.691
12.876
17.468
38.305
81.626
124.271
103.238
59.761
30.373
20.003
13.942
9.078
4.941
2.068
0.501
-0.124
-0.289
-0.298
-0.272
-0.095
0.159
0.736
1.933
4.344
9.480
21.866
67.806
292.634
882.523
1245.604
620.323
402.609
2171.111
19131.271
90841.422
82239.102
16753.020
1990.045
285.769
89.028
86.422
96.298
75.580
97.184
294.887
914.396
1674.765
1323.388
537.376
221.178
156.526
104.542
53.998
25.099
9.534
2.764
0.427
-0.193
-0.301
-0.285
0.591
1.861
4.771
10.626
20.704
41.258
95.821
382.368
3113.640
21103.693
37075.832
10100.780
1565.847
1999.423
12899.010
70591.398
111321.211
30853.084
3991.148
693.618
399.199
577.609
671.954
432.744
508.783
2272.027
13924.218
41412.746
27417.021
5870.555
1956.219
1895.352
1087.567
357.705
107.939
32.764
8.606
1.760
0.054
-0.281
-0.297
3.266
9.479
26.894
64.102
113.102
184.241
379.748
1439.346
23814.355
100137.664
100214.695
100987.969
9786.152
9679.826
91653.953
101970.000
101435.195
101144.516
24548.832
5045.507
3208.931
3255.109
3555.748
1900.506
2502.758
16894.607
102505.461
100952.031
100740.695
61832.590
30247.033
46166.824
16746.002
2690.788
431.328
89.410
19.868
4.019
0.482
-0.217
-0.307
13.011
44.332
166.680
499.960
944.530
999.274
1262.098
2846.313
53537.547
100388.484
101017.727
110311.445
98662.398
106926.016
156964.188
106119.344
101209.062
105547.945
96964.656
101949.820
52207.789
11447.076
8179.285
4362.242
11211.587
64486.629
120200.961
104718.359
102946.281
145977.922
106039.422
100715.047
100846.297
17381.334
1375.974
222.281
42.149
8.043
1.180
-0.106
-0.301
43.833
170.006
981.894
4985.383
12494.560
9770.313
3755.976
3274.134
16684.973
100632.789
103040.883
164538.234
104341.891
104088.055
198930.375
137321.016
103331.281
133643.000
124727.359
101388.961
100809.852
48496.418
6118.055
4665.243
28679.205
122338.461
179023.375
112684.727
105754.539
200219.422
104742.195
103251.609
109445.484
54483.219
4566.093
631.008
97.794
15.332
2.260
0.064
-0.279
120.088
508.300
4261.560
41333.582
100092.109
100321.172
16000.870
3014.145
2708.979
8705.578
17909.418
104562.562
100901.453
101375.734
110514.211
134355.984
104671.047
104517.125
104397.320
101603.172
101335.188
99905.953
4273.988
2924.616
20707.998
75276.422
96950.305
109591.953
104202.109
92980.445
103343.016
122433.906
200049.672
124680.797
21493.092
2051.825
207.231
26.193
3.483
0.250
-0.247
227.318
893.269
8022.374
100128.289
100072.773
100139.008
33829.504
2591.549
677.261
745.852
2742.753
41893.301
101410.570
102680.438
102703.836
23654.732
6444.182
30452.982
109026.422
133596.516
130262.398
40671.227
2953.432
1146.498
4304.235
11860.661
11046.766
7835.352
5138.350
10970.855
75128.102
163436.875
141295.266
104550.062
51493.438
3546.411
299.504
31.465
4.109
0.322
-0.224
266.887
835.559
5287.187
56999.852
100061.094
100048.344
18351.473
1628.617
251.263
174.623
762.769
5967.525
35059.363
71260.719
32110.152
6242.263
2527.023
12895.813
125024.750
156952.703
127302.500
104176.438
5945.090
629.323
674.487
1201.686
1171.305
764.229
581.762
1309.903
5977.533
38073.500
102318.766
100571.203
30308.607
2507.084
223.885
27.244
3.545
0.250
-0.228
180.787
439.527
1534.008
7880.936
20209.457
15046.357
3223.692
503.241
89.002
78.578
414.148
3367.621
23596.439
72575.680
42759.320
10000.561
9037.888
34861.871
103609.984
102561.438
101479.203
100463.180
16670.107
750.538
143.169
146.062
142.884
112.772
114.003
257.111
1067.641
5721.199
18462.375
18348.266
4972.732
759.253
99.824
14.955
2.040
0.074
-0.250
76.261
151.726
298.465
803.149
1423.405
1115.031
420.557
103.485
30.327
44.419
289.734
2342.615
16684.580
51334.613
31824.922
19173.764
64993.785
85779.578
113766.062
101672.469
100281.594
100074.469
13667.989
659.194
66.903
26.430
24.573
24.188
30.324
66.934
201.858
647.606
1436.631
1312.767
563.752
148.177
30.405
5.553
0.797
-0.120
-0.266
22.503
38.499
58.905
97.211
126.650
107.734
56.678
19.882
9.331
22.364
131.996
823.446
3846.024
8768.009
8422.660
28972.689
100674.445
105470.789
115614.773
102510.898
100236.062
63399.594
3815.080
293.924
32.777
7.790
5.179
5.627
8.400
16.996
39.877
82.521
136.072
124.117
73.062
25.548
7.425
1.557
0.077
-0.229
-0.266
5.456
8.760
11.425
14.629
15.887
13.818
8.008
3.552
2.494
8.266
41.676
171.916
581.717
1120.934
2286.850
13972.366
63579.230
64127.688
17842.672
15193.272
12580.472
3520.442
563.872
82.743
12.475
2.608
1.190
1.198
1.941
3.850
7.500
12.643
16.701
15.774
9.634
4.433
1.345
0.146
-0.208
-0.279
-0.253
1.060
1.641
2.081
2.270
2.256
1.682
0.918
0.290
0.363
2.253
10.276
34.836
86.401
184.425
559.218
2586.085
7228.906
7321.470
2899.331
1130.755
682.460
310.502
88.693
21.457
5.294
1.969
1.087
0.622
0.379
0.546
1.079
1.818
2.134
1.925
1.192
0.413
-0.045
-0.252
-0.297
-0.280
-0.232
0.036
0.113
0.138
0.113
0.028
-0.110
-0.267
-0.376
-0.293
0.378
2.619
8.870
23.196
53.508
141.626
404.462
834.803
932.852
654.807
546.028
445.063
217.096
64.927
17.123
6.595
4.512
3.550
1.883
0.690
0.007
-0.180
-0.159
-0.119
-0.134
-0.211
-0.294
-0.335
-0.333
-0.301
-0.256
-0.211
-0.172
-0.187
-0.222
-0.269
-0.326
-0.387
-0.445
-0.486
-0.438
-0.030
1.614
7.354
23.196
52.444
86.849
149.885
272.433
445.197
1018.815
2874.791
3389.878
1248.598
232.637
39.899
14.439
10.891
8.433
4.709
1.871
0.263
-0.308
-0.466
-0.480
-0.456
-0.432
-0.408
-0.374
-0.330
-0.280
-0.232
-0.191
-0.192
-0.223
-0.260
-0.302
-0.352
-0.403
-0.444
-0.481
-0.435
-0.004
2.020
10.252
35.990
79.147
108.831
108.076
159.999
462.817
3153.094
15253.323
18901.857
4949.063
596.002
79.865
26.005
18.673
13.954
7.790
3.062
0.678
-0.213
-0.469
-0.507
-0.478
-0.436
-0.398
-0.354
-0.305
-0.253
-0.210
-0.170
-0.181
-0.207
-0.241
-0.281
-0.329
-0.380
-0.421
-0.456
-0.415
-0.001
1.970
10.002
35.129
76.054
98.765
78.613
93.853
402.227
3391.719
18901.582
23557.770
6039.910
668.039
107.374
35.416
22.608
15.607
8.514
3.371
0.812
-0.150
-0.430
-0.478
-0.450
-0.411
-0.374
-0.327
-0.277
-0.227
-0.185
-0.149
-0.163
-0.189
-0.222
-0.261
-0.306
-0.354
-0.394
-0.435
-0.421
-0.126
1.266
6.358
20.534
40.454
51.422
39.094
44.950
192.509
1245.363
4943.694
6030.949
1977.202
367.865
93.525
37.625
19.708
12.090
6.656
2.579
0.566
-0.192
-0.413
-0.452
-0.421
-0.382
-0.343
-0.296
-0.245
-0.200
-0.162
-0.132
-0.139
-0.166
-0.197
-0.234
-0.277
-0.324
-0.366
-0.411
-0.429
-0.296
0.361
2.359
7.319
14.085
16.660
13.842
16.401
53.787
227.707
585.758
703.473
349.981
134.690
62.749
29.119
13.483
7.191
3.554
1.245
0.184
-0.270
-0.405
-0.421
-0.387
-0.349
-0.311
-0.267
-0.217
-0.177
-0.143
-0.118
-0.118
-0.143
-0.175
-0.208
-0.251
-0.300
-0.343
-0.389
-0.430
-0.397
-0.193
0.427
1.699
3.292
4.088
4.045
5.393
12.981
36.303
71.771
85.391
67.963
49.336
31.777
15.765
7.245
3.225
1.306
0.332
-0.161
-0.352
-0.405
-0.395
-0.361
-0.324
-0.284
-0.238
-0.196
-0.158
-0.130
-0.106
-0.103
-0.126
-0.154
-0.188
-0.227
-0.278
-0.326
-0.372
-0.416
-0.437
-0.400
-0.246
0.100
0.547
1.109
1.915
3.400
5.670
9.043
13.160
16.643
18.623
17.100
12.296
6.531
2.864
1.041
0.228
-0.163
-0.341
-0.401
-0.403
-0.375
-0.339
-0.302
-0.260
-0.217
-0.178
-0.144
-0.118
-0.096
-0.093
-0.115
-0.140
-0.172
-0.211
-0.258
-0.311
-0.358
-0.401
-0.434
-0.440
-0.381
-0.204
0.169
0.939
2.475
4.636
6.781
6.965
6.349
6.272
6.320
5.833
4.104
2.139
0.778
0.065
-0.250
-0.371
-0.409
-0.410
-0.390
-0.357
-0.319
-0.281
-0.238
-0.199
-0.163
-0.131
-0.104
-0.086
-0.082
-0.105
-0.131
-0.160
-0.200
-0.245
-0.293
-0.345
-0.385
-0.392
-0.338
-0.165
0.208
0.856
1.872
3.676
6.325
8.564
7.854
5.688
3.780
2.804
2.024
1.218
0.460
-0.032
-0.305
-0.414
-0.429
-0.418
-0.399
-0.371
-0.336
-0.298
-0.259
-0.219
-0.182
-0.150
-0.119
-0.098
-0.080
-0.076
-0.096
-0.121
-0.151
-0.190
-0.234
-0.280
-0.329
-0.349
-0.270
0.041
0.827
2.273
4.244
5.957
7.030
8.041
9.033
7.667
5.269
2.786
1.397
0.666
0.175
-0.134
-0.327
-0.420
-0.440
-0.423
-0.400
-0.381
-0.351
-0.316
-0.279
-0.240
-0.202
-0.168
-0.139
-0.112
-0.092
-0.073
-0.069
-0.091
-0.114
-0.145
-0.183
-0.222
-0.265
-0.300
-0.267
0.036
1.145
4.306
11.041
20.146
24.960
21.861
15.114
10.960
7.833
4.879
2.198
0.772
0.094
-0.216
-0.363
-0.424
-0.441
-0.429
-0.404
-0.383
-0.359
-0.328
-0.291
-0.254
-0.219
-0.187
-0.157
-0.132
-0.105
-0.084
-0.068
-0.066
-0.085
-0.112
-0.142
-0.177
-0.216
-0.253
-0.265
-0.127
0.663
3.649
13.914
43.466
87.203
114.011
84.831
42.365
19.284
10.229
5.347
2.229
0.574
-0.117
-0.359
-0.434
-0.442
-0.433
-0.412
-0.388
-0.364
-0.333
-0.301
-0.264
-0.232
-0.201
-0.174
-0.148
-0.124
-0.100
-0.082
-0.067
-0.063
-0.082
-0.109
-0.142
-0.176
-0.212
-0.242
-0.219
0.070
1.617
8.380
36.361
129.003
313.987
389.910
276.167
106.127
36.071
14.529
6.179
2.342
0.550
-0.151
-0.374
-0.432
-0.427
-0.412
-0.389
-0.364
-0.336
-0.305
-0.275
-0.242
-0.216
-0.188
-0.164
-0.144
-0.122
-0.099
-0.081
-0.063
-0.061
-0.081
-0.108
-0.140
-0.178
-0.210
-0.232
-0.180
0.266
2.487
12.991
60.755
239.579
653.620
885.224
566.127
200.872
52.655
16.999
6.172
2.132
0.442
-0.178
-0.362
-0.404
-0.401
-0.383
-0.361
-0.333
-0.305
-0.276
-0.249
-0.225
-0.203
-0.181
-0.159
-0.140
-0.118
-0.096
-0.075
-0.060
-0.058
-0.079
-0.107
-0.140
-0.173
-0.200
-0.220
-0.151
0.375
2.931
14.468
65.382
251.328
673.930
909.987
583.375
209.633
58.490
17.303
6.017
1.891
0.344
-0.202
-0.346
-0.379
-0.374
-0.353
-0.327
-0.296
-0.270
-0.246
-0.224
-0.204
-0.184
-0.167
-0.148
-0.133
-0.115
-0.093
-0.076
-0.058
-0.057
-0.079
-0.106
-0.141
-0.172
-0.192
-0.209
-0.122
0.476
3.183
14.615
58.845
197.174
457.571
599.712
399.036
172.379
72.982
31.840
11.670
3.344
0.622
-0.146
-0.322
-0.352
-0.340
-0.321
-0.295
-0.269
-0.246
-0.223
-0.202
-0.186
-0.169
-0.156
-0.140
-0.128
-0.112
-0.093
-0.076
-0.056
-0.057
-0.077
-0.105
-0.139
-0.164
-0.184
-0.193
-0.055
0.697
4.031
17.387
69.943
240.958
552.949
705.922
528.879
431.829
396.256
201.040
58.410
12.019
2.146
0.118
-0.263
-0.312
-0.302
-0.290
-0.267
-0.243
-0.220
-0.200
-0.184
-0.168
-0.156
-0.144
-0.132
-0.121
-0.107
-0.091
-0.073
-0.056
-0.052
-0.075
-0.102
-0.133
-0.158
-0.175
-0.161
0.061
1.154
5.542
24.094
103.381
381.201
1067.997
1448.215
1523.026
3570.369
4979.520
1933.965
329.575
45.885
6.109
0.691
-0.161
-0.271
-0.270
-0.259
-0.241
-0.216
-0.197
-0.180
-0.167
-0.153
-0.143
-0.134
-0.123
-0.112
-0.101
-0.086
-0.071
-0.055
-0.047
-0.071
-0.097
-0.125
-0.146
-0.165
-0.123
0.220
1.747
7.650
29.011
109.460
408.726
1075.490
1690.057
4763.701
33218.809
59357.512
13671.532
1347.651
113.910
12.212
1.375
-0.041
-0.232
-0.241
-0.231
-0.214
-0.194
-0.177
-0.162
-0.150
-0.139
-0.131
-0.124
-0.115
-0.105
-0.092
-0.079
-0.067
-0.053
-0.071
-0.081
-0.092
-0.106
-0.121
-0.136
-0.158
-0.178
-0.190
-0.197
-0.192
-0.106
0.256
1.443
4.241
8.412
10.155
7.416
3.736
1.179
0.167
-0.115
-0.184
-0.192
-0.190
-0.185
-0.179
-0.177
-0.177
-0.182
-0.185
-0.189
-0.189
-0.186
-0.180
-0.174
-0.165
-0.157
-0.145
-0.131
-0.113
-0.095
-0.109
-0.125
-0.142
-0.163
-0.185
-0.209
-0.229
-0.240
-0.246
-0.190
0.170
1.868
9.024
32.695
79.682
105.973
69.141
26.692
6.948
1.402
0.062
-0.201
-0.241
-0.242
-0.239
-0.231
-0.228
-0.230
-0.234
-0.239
-0.240
-0.239
-0.235
-0.229
-0.218
-0.205
-0.190
-0.174
-0.156
-0.137
-0.125
-0.145
-0.166
-0.189
-0.212
-0.235
-0.258
-0.274
-0.284
-0.277
-0.095
1.043
8.122
49.496
260.512
953.054
1608.726
803.694
206.544
34.947
5.412
0.640
-0.166
-0.284
-0.294
-0.295
-0.288
-0.284
-0.285
-0.287
-0.288
-0.286
-0.282
-0.279
-0.273
-0.262
-0.244
-0.226
-0.206
-0.184
-0.161
-0.163
-0.188
-0.212
-0.234
-0.255
-0.277
-0.300
-0.315
-0.325
-0.269
0.158
2.895
23.256
209.737
1931.439
15213.517
33021.270
11072.285
1349.234
142.808
15.088
1.819
-0.051
-0.315
-0.338
-0.334
-0.321
-0.311
-0.311
-0.321
-0.328
-0.330
-0.324
-0.320
-0.313
-0.298
-0.280
-0.260
-0.239
-0.216
-0.188
-0.206
-0.229
-0.249
-0.271
-0.288
-0.306
-0.321
-0.311
-0.283
-0.143
0.629
5.612
44.878
505.043
8159.814
100063.195
100063.211
96867.984
4943.757
307.240
27.693
3.016
0.067
-0.318
-0.319
-0.253
-0.170
-0.109
-0.131
-0.187
-0.250
-0.290
-0.307
-0.308
-0.311
-0.314
-0.306
-0.289
-0.268
-0.243
-0.213
-0.234
-0.254
-0.274
-0.279
-0.268
-0.222
-0.127
0.042
0.341
0.790
1.993
8.472
58.953
593.500
9186.776
100361.922
100337.188
100168.930
5493.738
340.999
31.474
3.442
0.215
-0.143
0.075
0.555
1.180
1.557
1.508
0.987
0.541
0.302
0.195
0.099
-0.009
-0.156
-0.258
-0.292
-0.285
-0.262
-0.233
-0.247
-0.260
-0.243
-0.160
0.050
0.491
1.219
2.486
4.862
8.215
10.442
16.475
63.899
406.068
3186.806
22598.961
48173.512
15812.398
1758.146
184.786
23.616
3.744
0.930
0.931
2.321
5.864
10.717
15.125
13.807
9.123
5.507
3.995
3.506
3.021
1.930
0.898
0.130
-0.186
-0.275
-0.274
-0.251
-0.225
-0.164
0.038
0.538
1.722
4.284
8.613
18.371
43.286
89.564
110.326
78.911
92.722
371.502
1670.446
4630.921
5401.103
2389.407
540.992
99.721
19.964
6.519
4.562
5.989
14.461
40.772
100.909
149.033
132.545
71.796
37.283
27.078
25.547
21.550
14.047
6.459
1.938
0.281
-0.192
-0.274
-0.267
0.030
0.439
1.481
3.897
9.830
24.235
52.272
124.985
455.631
1492.882
2122.365
981.010
302.597
425.877
1472.866
3580.115
3585.895
1682.032
434.217
103.161
33.948
22.491
20.860
27.229
76.326
326.196
1210.879
2302.125
1813.744
714.206
282.964
222.138
191.902
153.514
94.158
34.152
9.181
1.792
0.046
-0.261
-0.283
1.289
3.347
8.476
20.345
50.398
141.185
342.188
873.332
6299.705
59440.711
100071.344
23683.494
2298.184
1006.862
3013.249
10407.917
14575.548
5876.891
1217.205
289.089
128.236
95.809
85.265
100.725
371.940
3017.058
24705.570
88373.711
51186.863
9174.042
2847.044
2930.580
1955.027
1072.016
530.053
147.246
29.743
5.295
0.571
-0.213
-0.300
7.035
18.555
49.546
130.395
291.496
805.934
2463.220
5593.831
69222.922
100686.047
100344.836
101337.289
17368.869
9407.414
16702.201
99941.234
100393.852
46219.984
5226.215
1392.684
809.832
391.384
266.747
277.134
1351.562
22655.713
100326.367
100239.938
100858.875
107788.500
61434.887
100615.117
35005.820
6613.521
2010.848
408.106
64.961
10.015
1.267
-0.127
-0.311
33.580
94.905
371.217
1358.588
2833.887
4611.342
15863.428
33136.746
113692.023
102609.367
101540.727
116630.523
123707.094
102488.641
127345.531
109421.242
100929.641
101395.539
14462.287
11911.672
6630.190
1751.699
556.239
522.183
2858.421
72128.148
101225.297
100685.648
103924.422
198896.016
110363.367
100952.500
102110.977
37327.090
3595.617
594.542
89.966
13.305
1.851
-0.049
-0.313
157.307
485.741
2894.831
22431.570
79494.781
55586.371
42086.766
81284.000
70650.570
104803.883
105027.930
200098.969
108300.719
101663.961
113755.383
163470.219
102836.078
56164.430
46286.445
100549.297
46062.773
6681.094
919.120
631.510
2973.448
44223.234
102524.055
101176.977
107954.953
200066.844
106641.578
101034.414
101857.531
101281.094
3999.772
511.335
84.572
13.651
2.110
0.009
-0.313
684.008
2149.637
19303.938
100434.664
100460.750
102971.070
117162.820
41594.684
21353.117
22171.168
39890.816
109216.953
101658.289
101446.758
103271.094
111658.945
20329.723
15350.762
90067.578
101292.422
99932.953
10777.625
1126.400
499.445
1660.302
9390.027
90287.875
100995.148
105121.055
124736.836
102173.883
101876.156
104746.406
55476.363
3658.078
512.188
82.455
14.127
2.181
0.035
-0.307
2221.555
6602.349
49682.055
101223.508
100383.758
100856.219
103221.922
13225.528
3855.137
1705.820
4078.930
80723.742
107218.906
118384.750
112783.781
40903.859
3898.717
6253.807
38279.836
106335.930
58153.051
11448.198
1487.464
336.039
598.136
1576.669
4211.377
8943.074
7307.882
20024.930
100863.094
103269.633
108243.188
17157.830
3579.928
560.614
89.413
14.173
2.101
0.029
-0.298
3294.088
9626.494
28760.934
101798.758
100374.609
100196.477
100397.648
5519.524
738.609
359.377
1391.768
15035.070
145895.531
198919.625
133762.797
29901.594
5100.312
10594.780
104811.500
107322.914
104199.352
99977.047
5147.566
437.886
169.081
263.093
403.375
506.038
614.795
1524.460
5419.936
9216.534
9421.726
6680.058
2076.840
411.117
67.787
10.820
1.620
-0.042
-0.298
1982.906
4514.600
7301.941
42374.711
100229.547
98918.750
13705.438
1270.295
197.806
159.122
1327.748
25208.809
101813.758
102661.484
102943.977
102441.078
67940.070
86058.078
112849.016
102129.914
100617.516
100190.648
15079.521
669.781
80.512
50.182
57.376
64.048
83.988
178.167
472.687
1017.319
1764.322
1612.936
674.344
163.401
33.519
6.154
0.872
-0.146
-0.301
532.908
1112.140
1360.306
2444.220
4627.542
3516.231
1119.670
217.575
54.744
97.149
971.465
16629.852
100164.398
100606.992
107205.211
163486.516
103855.406
118515.750
200081.703
107160.148
100502.758
100067.117
12414.844
607.299
54.922
13.581
10.569
11.089
16.204
33.432
78.077
171.886
279.065
249.635
133.621
45.086
11.465
2.469
0.207
-0.243
-0.304
102.766
184.656
206.069
233.330
278.816
227.842
108.191
34.573
15.865
47.049
392.029
3821.934
37223.766
100666.367
84379.242
110329.969
101359.984
104702.906
170775.375
112433.562
100664.953
51099.129
3215.580
273.685
29.682
5.343
2.335
2.222
3.500
7.190
15.766
29.429
42.970
41.178
24.915
10.245
3.139
0.586
-0.156
-0.304
-0.299
18.653
28.399
32.252
31.801
29.780
23.095
13.044
5.891
4.446
17.323
100.089
565.486
2337.605
5409.562
10615.327
101141.984
100529.594
101021.242
104073.242
18475.021
10749.259
3264.048
528.643
79.104
13.416
3.497
1.633
0.955
0.799
1.434
3.089
5.269
6.812
6.461
4.146
1.925
0.470
-0.135
-0.308
-0.325
-0.283
3.211
4.805
5.096
4.757
3.983
2.817
1.594
0.682
0.928
4.523
21.093
78.362
224.612
510.797
1866.082
14088.424
64453.699
65126.188
14993.530
2522.581
877.196
355.161
100.478
26.653
10.520
7.820
6.098
3.633
1.395
0.440
0.331
0.598
0.811
0.744
0.374
-0.005
-0.253
-0.348
-0.351
-0.313
-0.262
0.405
0.581
0.618
0.487
0.296
0.035
-0.194
-0.334
-0.126
1.226
6.706
24.764
75.454
193.415
496.071
1760.491
5027.275
6761.088
3997.496
2574.050
2142.271
800.637
178.501
42.152
27.272
28.364
23.825
12.908
4.926
1.332
0.017
-0.291
-0.332
-0.336
-0.370
-0.400
-0.410
-0.386
-0.341
-0.288
-0.238
-0.130
-0.135
-0.172
-0.238
-0.320
-0.401
-0.472
-0.502
-0.306
0.955
7.210
39.873
173.426
523.010
783.085
1051.865
2593.470
4870.402
8592.709
42331.344
52786.895
10026.760
995.328
134.115
74.497
81.808
68.414
34.087
12.265
3.276
0.422
-0.337
-0.503
-0.514
-0.487
-0.457
-0.420
-0.370
-0.315
-0.263
-0.213
-0.208
-0.238
-0.282
-0.335
-0.391
-0.440
-0.483
-0.496
-0.273
1.297
10.868
69.998
387.679
1362.499
1832.491
1136.712
1249.742
3176.494
42556.410
100335.367
100124.164
96953.125
3841.035
346.012
159.064
162.450
132.151
63.858
21.210
5.534
0.962
-0.210
-0.473
-0.509
-0.477
-0.436
-0.393
-0.342
-0.289
-0.238
-0.189
-0.200
-0.233
-0.272
-0.319
-0.368
-0.415
-0.460
-0.470
-0.242
1.331
10.877
69.760
386.170
1353.839
1786.176
901.945
514.245
2268.940
59545.457
100130.688
100156.664
100345.805
4522.210
578.675
236.000
201.846
144.697
68.930
22.889
6.105
1.175
-0.114
-0.425
-0.479
-0.450
-0.409
-0.365
-0.316
-0.259
-0.211
-0.168
-0.180
-0.214
-0.252
-0.296
-0.346
-0.392
-0.435
-0.457
-0.278
0.881
7.117
37.975
166.199
492.485
634.280
356.014
192.181
810.279
11121.522
96908.047
100229.953
21674.049
2359.306
702.892
271.296
146.586
97.273
45.835
16.550
4.558
0.929
-0.130
-0.407
-0.451
-0.422
-0.379
-0.333
-0.284
-0.231
-0.187
-0.150
-0.158
-0.191
-0.226
-0.269
-0.319
-0.363
-0.407
-0.439
-0.356
0.228
2.844
12.965
43.988
100.857
126.506
83.232
56.878
172.756
1059.104
3745.558
4683.290
1994.714
1001.914
568.483
213.696
83.022
43.979
21.087
8.268
2.555
0.463
-0.208
-0.401
-0.423
-0.390
-0.348
-0.304
-0.256
-0.209
-0.166
-0.133
-0.138
-0.167
-0.201
-0.241
-0.292
-0.341
-0.385
-0.427
-0.416
-0.193
0.707
3.466
9.901
18.551
22.117
19.020
19.247
38.968
110.343
244.515
331.010
359.836
379.264
236.887
104.199
37.314
16.371
7.532
3.044
0.936
0.020
-0.309
-0.404
-0.400
-0.364
-0.322
-0.279
-0.233
-0.188
-0.150
-0.122
-0.119
-0.146
-0.180
-0.220
-0.270
-0.323
-0.371
-0.413
-0.438
-0.381
-0.115
0.588
2.023
4.120
6.654
11.463
20.750
31.471
38.872
50.244
69.739
93.443
103.264
75.730
35.038
14.165
5.480
2.244
0.792
0.073
-0.258
-0.383
-0.406
-0.383
-0.345
-0.303
-0.260
-0.216
-0.172
-0.138
-0.111
-0.107
-0.131
-0.163
-0.202
-0.250
-0.306
-0.358
-0.401
-0.440
-0.442
-0.344
-0.040
0.682
2.270
6.488
16.942
37.492
54.666
54.522
38.493
32.234
33.859
31.017
21.588
10.807
4.493
1.528
0.380
-0.092
-0.304
-0.393
-0.418
-0.403
-0.367
-0.331
-0.285
-0.242
-0.198
-0.160
-0.126
-0.101
-0.097
-0.122
-0.151
-0.188
-0.236
-0.289
-0.342
-0.394
-0.423
-0.388
-0.201
0.331
1.530
3.857
9.677
23.011
49.363
75.013
67.618
42.925
23.668
16.671
12.518
7.395
3.662
1.265
0.172
-0.249
-0.392
-0.428
-0.430
-0.416
-0.386
-0.347
-0.309
-0.265
-0.223
-0.181
-0.146
-0.116
-0.092
-0.088
-0.113
-0.143
-0.180
-0.226
-0.276
-0.330
-0.373
-0.355
-0.144
0.615
2.864
7.761
14.390
21.929
31.953
51.004
66.527
61.279
35.602
17.362
9.042
5.338
2.757
1.068
0.165
-0.270
-0.428
-0.460
-0.443
-0.426
-0.401
-0.367
-0.329
-0.288
-0.244
-0.205
-0.171
-0.139
-0.110
-0.088
-0.082
-0.106
-0.136
-0.171
-0.215
-0.263
-0.314
-0.335
-0.192
0.542
3.567
13.883
41.119
88.612
112.174
94.756
71.825
63.599
51.298
29.844
13.614
5.413
2.260
0.837
0.107
-0.266
-0.415
-0.462
-0.452
-0.429
-0.408
-0.382
-0.347
-0.304
-0.263
-0.225
-0.192
-0.163
-0.133
-0.105
-0.082
-0.078
-0.102
-0.131
-0.168
-0.212
-0.255
-0.296
-0.272
0.106
2.091
12.341
55.642
220.972
603.723
821.262
540.442
225.739
109.282
64.753
33.222
13.406
4.245
1.122
0.073
-0.289
-0.416
-0.449
-0.453
-0.432
-0.410
-0.384
-0.355
-0.320
-0.283
-0.245
-0.209
-0.178
-0.153
-0.127
-0.101
-0.081
-0.076
-0.098
-0.131
-0.170
-0.210
-0.249
-0.277
-0.186
0.531
4.688
30.288
180.198
1026.911
3812.200
5926.810
2972.111
809.539
208.304
91.440
41.569
14.726
4.178
0.791
-0.165
-0.405
-0.455
-0.452
-0.439
-0.413
-0.388
-0.359
-0.327
-0.293
-0.260
-0.230
-0.199
-0.172
-0.150
-0.125
-0.099
-0.078
-0.073
-0.098
-0.130
-0.167
-0.208
-0.244
-0.255
-0.099
0.948
7.328
50.383
364.449
2498.400
12417.383
22309.287
10295.567
1843.394
307.480
91.727
36.238
12.247
3.280
0.543
-0.240
-0.417
-0.448
-0.433
-0.412
-0.387
-0.360
-0.325
-0.291
-0.261
-0.237
-0.213
-0.190
-0.165
-0.144
-0.122
-0.099
-0.076
-0.073
-0.096
-0.130
-0.169
-0.202
-0.229
-0.236
-0.037
1.269
8.775
54.416
379.621
2762.585
13759.945
22418.406
10363.578
1854.940
288.053
71.948
24.723
8.330
2.217
0.248
-0.276
-0.402
-0.420
-0.402
-0.380
-0.353
-0.320
-0.287
-0.255
-0.231
-0.211
-0.193
-0.174
-0.156
-0.138
-0.120
-0.098
-0.077
-0.071
-0.096
-0.128
-0.168
-0.195
-0.219
-0.213
0.039
1.495
8.881
47.974
275.160
1445.903
5035.062
7592.867
4126.255
1062.573
259.880
84.895
28.060
8.117
1.875
0.137
-0.297
-0.384
-0.388
-0.373
-0.347
-0.315
-0.283
-0.253
-0.228
-0.206
-0.189
-0.175
-0.159
-0.146
-0.131
-0.116
-0.098
-0.075
-0.070
-0.095
-0.127
-0.164
-0.187
-0.205
-0.171
0.226
2.217
12.216
62.076
342.987
1912.587
6629.085
9524.081
4691.443
1822.359
1300.150
606.737
138.852
25.195
4.127
0.393
-0.251
-0.352
-0.354
-0.339
-0.313
-0.280
-0.252
-0.227
-0.200
-0.181
-0.165
-0.157
-0.146
-0.134
-0.124
-0.111
-0.095
-0.075
-0.066
-0.092
-0.124
-0.155
-0.178
-0.187
-0.088
0.645
4.139
20.660
99.541
614.554
4623.271
22436.510
33948.891
15842.588
25362.131
41821.531
11099.265
1135.935
106.751
11.610
1.258
-0.117
-0.306
-0.314
-0.303
-0.278
-0.250
-0.223
-0.196
-0.164
-0.138
-0.122
-0.124
-0.124
-0.125
-0.117
-0.103
-0.090
-0.072
-0.060
-0.087
-0.118
-0.146
-0.168
-0.162
0.037
1.276
7.509
35.918
152.370
770.190
4701.625
24804.588
38539.059
45428.734
101949.656
100239.430
100031.305
6638.175
328.131
24.935
2.473
0.034
-0.257
-0.281
-0.269
-0.247
-0.219
-0.194
-0.159
-0.116
-0.077
-0.061
-0.076
-0.098
-0.111
-0.110
-0.096
-0.082
-0.069
-0.079
-0.090
-0.101
-0.115
-0.128
-0.143
-0.162
-0.180
-0.193
-0.199
-0.200
-0.159
0.033
0.570
1.747
3.296
3.975
3.099
1.541
0.459
0.000
-0.148
-0.183
-0.185
-0.187
-0.181
-0.180
-0.181
-0.186
-0.192
-0.196
-0.199
-0.199
-0.197
-0.192
-0.186
-0.176
-0.166
-0.155
-0.144
-0.130
-0.104
-0.120
-0.137
-0.154
-0.173
-0.193
-0.214
-0.234
-0.245
-0.251
-0.229
-0.042
0.734
3.492
11.525
23.395
30.450
21.890
9.507
2.879
0.541
-0.078
-0.215
-0.234
-0.237
-0.236
-0.230
-0.233
-0.239
-0.246
-0.249
-0.250
-0.249
-0.247
-0.240
-0.228
-0.213
-0.197
-0.181
-0.166
-0.150
-0.139
-0.160
-0.180
-0.201
-0.221
-0.241
-0.262
-0.278
-0.285
-0.289
-0.207
0.348
3.112
15.992
64.700
164.830
240.455
152.854
52.381
12.258
2.198
0.175
-0.224
-0.284
-0.289
-0.292
-0.287
-0.290
-0.296
-0.299
-0.296
-0.294
-0.292
-0.288
-0.276
-0.260
-0.244
-0.230
-0.211
-0.191
-0.171
-0.181
-0.205
-0.226
-0.247
-0.266
-0.287
-0.307
-0.322
-0.331
-0.313
-0.103
1.140
8.244
49.841
282.170
1039.430
1760.372
875.365
223.208
37.450
5.765
0.618
-0.203
-0.326
-0.338
-0.339
-0.330
-0.324
-0.327
-0.331
-0.335
-0.338
-0.328
-0.310
-0.288
-0.268
-0.251
-0.236
-0.217
-0.194
-0.175
-0.223
-0.243
-0.262
-0.284
-0.295
-0.301
-0.307
-0.301
-0.286
-0.230
0.112
2.161
14.547
102.658
746.540
3700.843
6645.810
3059.864
533.526
75.256
9.766
1.107
-0.167
-0.345
-0.333
-0.282
-0.213
-0.163
-0.179
-0.221
-0.266
-0.286
-0.268
-0.234
-0.206
-0.205
-0.204
-0.196
-0.172
-0.152
-0.145
-0.243
-0.265
-0.281
-0.270
-0.216
-0.119
0.031
0.194
0.409
0.622
1.035
3.441
18.420
118.626
831.306
4106.305
7379.632
3380.880
586.422
77.528
10.386
1.310
-0.125
-0.261
-0.068
0.328
0.837
1.153
1.127
0.800
0.485
0.406
0.471
0.548
0.420
0.186
-0.006
-0.075
-0.067
-0.055
-0.069
-0.259
-0.269
-0.219
-0.041
0.362
1.093
2.163
3.399
5.158
6.997
7.759
8.606
19.719
85.308
402.293
1357.377
2223.808
1103.260
265.797
47.451
8.216
1.302
0.122
0.345
1.521
4.157
8.304
11.187
10.337
7.436
5.031
4.873
5.819
6.244
4.870
2.445
0.923
0.249
0.078
0.048
0.012
-0.213
-0.112
0.219
1.104
3.386
7.984
14.956
24.518
41.385
67.692
78.651
52.027
36.707
72.909
205.166
425.162
524.278
311.506
107.606
28.066
6.968
2.070
1.396
2.939
9.979
30.734
67.885
106.608
90.014
54.143
32.841
34.132
48.435
57.762
42.123
17.720
5.428
1.303
0.276
0.080
0.013
0.198
0.759
2.207
6.365
18.143
50.172
114.683
187.862
384.565
921.486
1253.796
595.387
181.474
116.453
212.287
377.410
402.058
243.068
97.240
32.145
11.903
6.350
5.831
12.264
49.421
223.935
757.617
1303.881
1126.576
470.335
222.852
262.964
469.507
662.276
427.724
125.861
27.620
4.802
0.772
0.071
-0.075
2.243
5.076
11.520
30.861
98.684
388.105
1162.340
1950.363
4175.942
21441.635
37138.141
10079.254
1350.040
468.796
596.131
1109.942
1315.503
718.154
250.654
82.930
38.185
22.113
18.410
39.451
217.441
1663.688
10276.989
30231.088
20273.691
4583.584
1856.875
2526.044
5433.838
10248.277
4991.664
886.673
108.730
14.613
1.871
0.058
-0.185
13.181
28.110
65.768
176.263
562.821
3123.410
18447.393
38249.191
41839.523
102984.648
100513.781
100809.188
8539.524
4342.973
3353.430
4710.766
5555.861
2577.853
734.371
273.368
153.904
77.655
47.162
91.675
734.775
10308.054
100048.164
100090.008
100530.578
41337.098
27194.189
44817.086
52092.480
102305.789
41870.348
3730.732
287.861
28.287
3.152
0.147
-0.257
78.091
174.871
489.858
1687.738
4529.878
22688.359
100937.102
101676.172
152699.672
120272.570
101907.266
107215.875
61076.820
100745.258
39145.309
11270.755
10770.783
4797.028
1494.541
1097.352
684.715
264.214
97.063
148.633
1279.201
27387.061
100118.055
100220.719
102130.789
137192.359
105265.359
104787.781
166986.062
115075.758
76504.461
5026.495
369.920
33.631
3.850
0.190
-0.294
601.428
1368.465
4392.580
30727.631
102207.977
124891.016
111363.188
101942.617
115357.109
146066.562
104415.703
131568.750
104188.797
100576.969
101324.453
26513.154
7246.272
3384.950
2589.498
3650.543
2179.416
695.482
168.415
155.069
1070.945
16749.043
100182.711
100335.508
104184.672
179016.344
103699.930
102068.086
115353.969
78876.758
18664.744
2079.095
215.543
25.432
3.301
0.154
-0.310
5044.591
14764.592
34924.180
102832.664
101858.562
124715.070
200044.203
105160.445
101954.422
33013.258
18336.127
83850.844
101606.180
101960.883
101705.430
38704.031
3338.026
1746.931
3433.682
5951.569
3670.479
1110.850
248.583
125.825
445.125
3655.113
30364.117
100278.625
73682.047
73656.203
101136.500
100602.289
101673.625
25118.676
2839.581
509.325
84.555
14.385
2.180
0.030
-0.327
37283.207
101952.781
163380.812
115090.008
101856.695
104295.352
127298.680
73669.438
27919.154
4751.619
2924.930
30097.385
118368.062
156895.609
133623.812
19890.918
2187.108
1484.372
4136.929
9479.192
7722.407
2507.410
485.814
117.729
147.961
562.652
2025.846
4285.815
4039.363
9492.554
63646.828
100327.742
37749.105
4801.187
776.787
168.703
38.636
8.152
1.336
-0.105
-0.343
79087.438
101305.609
130215.023
130227.164
102208.969
100663.234
101674.188
8974.712
2045.157
693.657
1665.415
25534.822
116588.523
130271.727
112735.797
82677.000
7866.487
6562.165
24295.398
101019.977
99391.305
16754.391
1702.126
191.563
58.154
92.818
197.393
297.219
399.117
939.414
2806.859
4012.965
2473.624
886.709
284.445
84.021
21.592
4.796
0.699
-0.213
-0.349
30254.820
100421.000
93270.953
70492.273
101317.453
100188.352
18425.943
1707.550
294.322
232.698
2395.492
79329.594
101054.836
101628.477
103112.922
127574.438
109010.789
105857.727
126253.344
102417.258
100314.766
63435.461
3827.716
299.521
41.462
20.295
27.588
37.499
56.352
118.651
248.459
347.800
329.781
213.879
104.002
37.231
10.557
2.381
0.222
-0.288
-0.345
4170.547
10355.933
9076.942
4780.270
5801.299
4217.634
1321.640
258.501
68.174
147.653
1808.904
51085.004
100143.336
100756.023
113732.625
200086.266
106871.578
105326.766
170777.719
112436.234
100670.258
51099.508
3503.694
274.406
32.317
6.942
5.041
6.389
10.115
19.867
38.352
57.455
68.294
58.139
33.532
13.728
4.336
0.860
-0.122
-0.337
-0.341
452.446
831.698
766.538
471.366
373.412
271.225
118.103
40.266
19.165
67.245
652.547
9359.063
100083.328
100967.117
127305.555
127374.547
102151.633
101935.031
112600.859
78389.719
46845.980
10341.758
1209.024
139.277
18.835
3.836
1.652
1.431
2.095
4.386
8.497
13.876
17.122
15.057
9.375
4.237
1.233
0.069
-0.304
-0.364
-0.329
53.368
84.815
80.675
57.330
41.732
28.157
15.252
6.565
5.453
23.135
148.373
957.691
5014.799
11950.573
21516.406
102439.422
102018.711
103048.188
102962.859
16102.734
3706.653
1189.402
251.324
48.797
12.514
7.100
5.213
2.975
1.521
1.289
2.150
3.457
4.243
3.659
2.212
0.909
0.066
-0.290
-0.379
-0.363
-0.312
7.264
10.522
10.755
8.419
5.567
3.612
1.838
0.799
1.237
6.285
31.061
119.102
374.641
863.002
3292.717
29987.514
113729.742
130290.539
42513.141
5414.918
971.555
303.839
89.182
33.757
29.132
33.066
28.300
16.333
6.382
1.847
0.705
0.614
0.703
0.559
0.187
-0.134
-0.336
-0.405
-0.394
-0.344
-0.290
0.977
1.285
1.289
0.953
0.531
0.141
-0.183
-0.320
0.072
2.482
13.445
62.922
271.477
843.124
1871.594
9050.357
67655.023
104337.008
73204.234
11799.715
5262.907
1592.966
293.862
101.731
134.612
183.572
147.557
71.686
23.676
6.225
1.287
0.093
-0.167
-0.278
-0.363
-0.425
-0.448
-0.426
-0.379
-0.320
-0.268
-0.068
-0.058
-0.103
-0.198
-0.315
-0.418
-0.502
-0.481
0.
3.130
23.427
182.291
1487.541
7421.402
11717.110
10302.651
57682.203
101238.875
80432.578
107153.727
100767.398
33206.965
2117.596
405.720
541.336
829.897
652.465
254.654
67.973
15.323
3.081
0.428
-0.225
-0.419
-0.474
-0.480
-0.456
-0.407
-0.352
-0.296
-0.241
-0.218
-0.253
-0.303
-0.362
-0.424
-0.480
-0.518
-0.446
0.232
4.763
41.253
419.927
4941.394
41637.754
75898.867
19252.918
14057.424
28485.412
112441.703
102560.805
100589.594
100810.305
10171.845
1389.970
1460.364
2348.297
1802.003
605.572
130.823
25.342
5.086
0.930
-0.074
-0.380
-0.466
-0.465
-0.428
-0.379
-0.325
-0.268
-0.213
-0.220
-0.259
-0.303
-0.355
-0.406
-0.456
-0.492
-0.405
0.330
5.035
42.037
421.658
4941.913
46786.199
75693.766
17371.086
3072.310
6901.466
101452.031
100631.609
101205.273
104185.406
18229.641
4553.335
2310.545
2867.165
2136.180
706.960
151.452
29.847
6.014
1.255
0.017
-0.345
-0.438
-0.437
-0.399
-0.349
-0.294
-0.239
-0.190
-0.201
-0.238
-0.282
-0.331
-0.380
-0.430
-0.468
-0.401
0.193
3.623
24.660
198.511
1484.538
7357.478
11100.668
3774.315
836.694
1765.718
37243.793
100386.242
102319.305
96798.484
25691.480
10662.070
2658.161
1554.800
988.748
371.545
93.159
21.587
5.355
1.138
-0.003
-0.348
-0.426
-0.413
-0.371
-0.318
-0.265
-0.215
-0.171
-0.177
-0.215
-0.256
-0.305
-0.353
-0.401
-0.443
-0.418
-0.043
1.776
10.337
52.265
234.620
695.603
892.143
476.820
176.302
324.270
2185.252
10291.866
13035.433
12730.896
18761.807
8651.609
1853.387
552.830
291.176
122.756
39.906
11.855
3.494
0.713
-0.123
-0.377
-0.415
-0.388
-0.342
-0.291
-0.242
-0.195
-0.155
-0.154
-0.188
-0.231
-0.277
-0.328
-0.379
-0.424
-0.435
-0.262
0.574
3.643
13.087
38.294
75.360
94.210
72.698
64.759
100.662
223.019
545.895
1204.342
2974.105
4265.278
2543.997
700.483
183.630
72.100
33.708
13.786
5.235
1.626
0.233
-0.267
-0.401
-0.402
-0.365
-0.316
-0.272
-0.221
-0.177
-0.140
-0.137
-0.169
-0.208
-0.254
-0.307
-0.364
-0.412
-0.442
-0.396
-0.080
1.000
3.543
8.405
15.907
27.293
60.164
137.225
219.652
219.985
205.231
317.698
601.914
704.445
464.372
169.117
53.738
20.048
9.185
4.159
1.784
0.448
-0.140
-0.366
-0.409
-0.385
-0.347
-0.300
-0.254
-0.205
-0.163
-0.128
-0.122
-0.151
-0.190
-0.237
-0.291
-0.349
-0.402
-0.444
-0.451
-0.339
0.087
1.174
3.602
9.809
31.868
117.699
341.144
609.842
540.272
297.487
197.359
208.915
185.012
108.961
44.867
16.201
5.837
2.451
1.019
0.269
-0.125
-0.343
-0.416
-0.405
-0.371
-0.330
-0.286
-0.236
-0.190
-0.150
-0.118
-0.110
-0.141
-0.176
-0.222
-0.278
-0.334
-0.389
-0.442
-0.449
-0.325
0.125
1.402
4.565
13.038
41.941
166.334
529.571
962.203
832.935
372.151
154.486
106.507
75.739
39.468
15.873
5.670
1.819
0.472
-0.023
-0.252
-0.366
-0.423
-0.424
-0.396
-0.355
-0.312
-0.267
-0.221
-0.178
-0.139
-0.108
-0.103
-0.130
-0.167
-0.211
-0.268
-0.323
-0.382
-0.420
-0.353
0.059
1.592
6.466
18.368
38.199
70.566
164.453
434.575
749.203
646.590
287.916
105.085
48.824
28.736
14.675
6.101
2.066
0.454
-0.139
-0.353
-0.419
-0.436
-0.437
-0.415
-0.378
-0.335
-0.288
-0.244
-0.205
-0.168
-0.132
-0.104
-0.095
-0.125
-0.160
-0.204
-0.256
-0.310
-0.366
-0.361
-0.096
1.333
7.688
34.105
121.663
298.698
417.647
358.476
368.042
472.984
396.165
192.229
66.895
24.543
10.785
4.992
2.057
0.528
-0.107
-0.361
-0.444
-0.450
-0.438
-0.415
-0.386
-0.348
-0.313
-0.270
-0.228
-0.191
-0.160
-0.127
-0.101
-0.091
-0.119
-0.155
-0.199
-0.249
-0.301
-0.339
-0.263
0.443
4.543
28.268
168.035
950.448
3501.679
5447.059
3083.428
1100.615
785.050
594.720
242.479
73.534
19.193
5.252
1.629
0.395
-0.135
-0.350
-0.443
-0.459
-0.435
-0.405
-0.371
-0.342
-0.313
-0.288
-0.253
-0.215
-0.182
-0.154
-0.123
-0.098
-0.089
-0.118
-0.154
-0.200
-0.247
-0.292
-0.307
-0.127
1.261
10.469
81.671
700.228
7093.246
51049.699
100047.773
37343.031
5146.079
1569.640
942.782
350.729
86.070
19.374
3.794
0.600
-0.177
-0.385
-0.450
-0.468
-0.448
-0.402
-0.351
-0.304
-0.272
-0.260
-0.248
-0.229
-0.205
-0.176
-0.147
-0.122
-0.096
-0.086
-0.116
-0.153
-0.197
-0.241
-0.276
-0.274
0.016
2.016
16.261
149.122
1657.934
30226.400
100043.898
100077.703
100176.570
17062.525
1846.572
745.084
284.464
74.032
15.314
2.822
0.211
-0.347
-0.460
-0.469
-0.453
-0.412
-0.352
-0.286
-0.234
-0.214
-0.210
-0.211
-0.203
-0.189
-0.169
-0.145
-0.121
-0.097
-0.087
-0.115
-0.154
-0.195
-0.227
-0.254
-0.244
0.117
2.569
19.133
157.677
1836.161
30363.410
100365.945
100438.125
100347.086
18562.369
1369.134
356.980
135.242
38.845
9.212
1.659
-0.031
-0.396
-0.458
-0.452
-0.424
-0.372
-0.308
-0.244
-0.190
-0.168
-0.174
-0.182
-0.185
-0.175
-0.159
-0.141
-0.120
-0.097
-0.085
-0.114
-0.152
-0.190
-0.214
-0.242
-0.198
0.276
3.054
18.992
130.910
1011.700
9927.190
68322.141
107107.055
49132.164
6179.778
756.169
193.187
66.140
19.787
4.748
0.841
-0.181
-0.400
-0.431
-0.418
-0.383
-0.337
-0.278
-0.215
-0.162
-0.132
-0.134
-0.151
-0.162
-0.160
-0.146
-0.133
-0.119
-0.096
-0.084
-0.113
-0.148
-0.182
-0.204
-0.221
-0.105
0.755
5.177
28.070
166.639
1337.944
13544.602
92499.750
107162.039
45118.996
6211.877
2147.569
820.601
182.622
31.864
5.599
0.697
-0.218
-0.388
-0.397
-0.380
-0.348
-0.308
-0.254
-0.181
-0.101
-0.047
-0.037
-0.074
-0.118
-0.137
-0.135
-0.124
-0.112
-0.093
-0.081
-0.110
-0.144
-0.173
-0.193
-0.181
0.089
1.876
11.763
64.229
371.174
3286.760
57261.562
100498.023
100896.555
105228.273
56732.133
76505.555
17018.379
1482.362
133.931
14.340
1.503
-0.129
-0.348
-0.359
-0.338
-0.311
-0.273
-0.207
-0.100
0.051
0.189
0.217
0.105
-0.010
-0.091
-0.119
-0.117
-0.106
-0.089
-0.075
-0.105
-0.137
-0.161
-0.180
-0.129
0.376
3.927
26.445
175.551
1096.114
5261.774
65498.980
100813.180
101923.469
166968.359
115047.445
100884.922
100078.680
9980.878
416.959
28.564
2.812
0.040
-0.293
-0.317
-0.299
-0.273
-0.232
-0.142
0.035
0.329
0.556
0.608
0.422
0.142
-0.025
-0.096
-0.109
-0.098
-0.083
-0.086
-0.097
-0.109
-0.122
-0.135
-0.148
-0.164
-0.180
-0.194
-0.200
-0.202
-0.188
-0.118
0.072
0.452
0.899
1.037
0.848
0.398
0.047
-0.113
-0.165
-0.175
-0.178
-0.180
-0.176
-0.178
-0.184
-0.192
-0.199
-0.203
-0.205
-0.204
-0.199
-0.194
-0.187
-0.180
-0.172
-0.160
-0.149
-0.138
-0.114
-0.130
-0.148
-0.164
-0.181
-0.199
-0.217
-0.235
-0.246
-0.252
-0.246
-0.183
0.092
0.915
2.698
5.397
6.515
4.763
2.383
0.753
0.050
-0.165
-0.217
-0.225
-0.228
-0.228
-0.228
-0.238
-0.245
-0.251
-0.254
-0.252
-0.241
-0.222
-0.199
-0.188
-0.189
-0.190
-0.182
-0.167
-0.153
-0.152
-0.173
-0.195
-0.212
-0.230
-0.248
-0.266
-0.282
-0.289
-0.295
-0.270
-0.083
0.759
3.700
11.526
25.001
30.462
21.891
10.112
2.857
0.553
-0.117
-0.254
-0.275
-0.280
-0.284
-0.287
-0.294
-0.300
-0.301
-0.298
-0.284
-0.248
-0.187
-0.134
-0.117
-0.130
-0.150
-0.151
-0.139
-0.133
-0.197
-0.220
-0.239
-0.258
-0.277
-0.293
-0.309
-0.326
-0.334
-0.336
-0.269
0.137
1.989
9.690
35.143
85.846
114.220
79.765
28.584
7.869
1.446
0.003
-0.284
-0.328
-0.337
-0.342
-0.340
-0.338
-0.337
-0.340
-0.336
-0.302
-0.212
-0.094
0.013
0.075
0.066
0.042
0.047
0.049
0.024
-0.235
-0.257
-0.275
-0.291
-0.288
-0.276
-0.265
-0.258
-0.268
-0.274
-0.186
0.454
3.547
17.706
70.579
193.184
261.414
165.798
56.677
13.261
2.356
0.122
-0.297
-0.362
-0.356
-0.329
-0.284
-0.257
-0.255
-0.281
-0.290
-0.227
-0.074
0.151
0.352
0.465
0.485
0.482
0.546
0.588
0.483
-0.256
-0.275
-0.283
-0.239
-0.126
0.066
0.297
0.441
0.492
0.423
0.416
0.999
4.326
19.336
73.668
197.461
286.569
181.488
58.088
13.764
2.642
0.150
-0.317
-0.339
-0.208
0.023
0.344
0.544
0.549
0.347
0.281
0.484
0.933
1.326
1.511
1.465
1.305
1.304
1.450
1.587
1.352
-0.269
-0.264
-0.166
0.153
0.842
2.137
3.644
4.761
5.167
5.061
4.404
3.778
5.682
16.307
49.955
113.163
146.401
94.902
37.263
10.080
2.030
0.098
-0.248
-0.046
0.700
2.179
4.297
5.859
5.507
4.240
3.739
5.336
8.640
10.616
9.210
5.632
3.307
2.354
2.448
2.786
2.273
-0.175
-0.014
0.474
1.862
5.435
13.295
23.344
31.663
34.422
37.479
34.174
22.858
13.848
16.744
31.876
55.115
64.042
44.501
20.293
6.697
1.766
0.327
0.198
1.191
4.952
14.802
32.099
43.971
40.382
28.136
23.032
42.649
86.214
118.122
88.217
34.980
11.257
4.260
2.948
3.016
2.407
0.456
1.169
3.085
8.784
28.555
81.782
182.585
266.901
267.198
301.300
308.374
178.141
65.565
36.640
43.780
58.523
61.380
42.337
21.406
8.429
3.261
1.487
1.623
5.260
22.877
81.954
237.280
390.478
322.864
178.189
136.390
366.544
1276.080
2330.341
1355.606
332.377
55.174
10.103
3.280
2.207
1.726
3.595
6.716
13.522
37.153
143.796
666.031
2234.322
3725.539
2783.606
2957.666
3494.030
1407.540
367.596
155.238
134.220
149.010
143.907
95.767
44.467
19.146
9.419
5.315
5.134
16.040
83.483
450.496
1793.272
3819.375
2991.826
1129.703
782.321
3570.866
33317.391
100119.891
37070.379
3367.404
264.483
27.270
4.285
1.312
0.731
21.201
37.591
67.494
167.383
798.611
6679.077
57158.746
100614.875
59615.652
23512.686
27049.406
8431.383
1573.744
952.904
655.657
459.655
366.130
229.763
102.788
50.162
28.596
16.196
11.984
33.527
225.949
1796.182
11286.953
33521.480
22483.436
5609.455
4839.056
26111.613
102537.328
100654.406
100148.523
23575.049
814.924
55.948
6.270
0.886
0.096
157.674
284.678
446.481
1032.641
4086.655
64708.312
100799.633
100909.953
104399.594
96526.117
62054.250
16681.852
6794.879
8699.464
4346.157
1278.105
644.236
350.877
177.598
122.142
81.601
42.364
22.324
50.589
346.279
3507.397
30226.164
100079.352
71275.875
15273.495
29261.920
79039.531
116682.812
102643.273
100416.445
37129.184
1061.989
70.817
7.237
0.744
-0.156
1707.773
3728.029
4525.586
11475.162
34982.484
120307.734
104406.289
101059.367
102050.320
110133.195
22059.080
10660.880
31042.895
57060.043
22506.738
3268.923
710.180
325.220
254.133
261.927
180.070
86.766
35.398
48.487
286.603
2507.517
20198.311
63473.875
42221.992
17396.234
80272.633
109170.188
146091.312
105260.039
100679.609
10127.909
568.932
49.049
5.853
0.547
-0.252
27385.646
100681.344
87584.273
112618.258
103935.109
179159.844
133601.078
102471.883
100628.492
80366.133
5077.041
8296.271
51992.691
101456.930
38247.281
4673.219
726.627
280.122
321.837
410.115
324.068
152.989
56.921
38.350
143.071
831.379
3833.090
9436.266
7180.834
8288.493
46330.559
80079.016
33512.805
17197.230
7253.535
1195.430
164.057
24.329
3.855
0.291
-0.298
100149.109
101043.266
118358.984
200123.266
105784.703
109677.430
197769.125
104204.180
99216.773
9594.320
1598.753
5610.442
30716.111
70666.000
35985.949
6396.208
1078.810
471.351
674.549
1044.598
970.926
427.065
122.281
39.045
48.956
168.298
534.376
925.574
1032.110
1958.815
6610.004
10474.629
5017.329
1657.538
638.657
206.746
50.511
11.270
2.034
0.019
-0.336
100112.555
100767.023
110322.086
200053.609
108675.977
101268.680
49121.867
8133.057
3439.787
954.833
1192.097
15819.292
102506.016
103856.031
102169.688
47357.984
4963.077
2920.302
2974.142
5252.603
4634.307
1687.971
325.749
59.457
21.586
34.454
74.144
116.258
159.703
331.534
762.178
1061.297
726.818
352.665
156.380
61.419
19.572
5.088
0.841
-0.190
-0.366
100054.625
100283.812
102134.570
116584.586
55600.629
33866.258
6712.074
1052.833
315.663
230.710
1853.047
46000.242
100314.867
100557.008
101780.531
112514.062
62897.434
57952.281
16987.512
16461.971
13822.296
3839.357
608.699
83.967
15.662
8.195
11.907
18.366
29.927
63.594
131.415
195.378
197.394
136.149
69.444
27.542
8.990
2.229
0.198
-0.306
-0.376
20188.797
79055.164
57161.156
10550.602
3321.312
2066.175
684.898
176.215
61.052
124.166
1418.574
33512.270
100080.641
100494.133
107131.484
200053.859
104685.203
101053.805
104231.203
18905.820
11736.972
3252.217
525.315
77.670
12.562
3.111
2.369
3.766
7.780
19.177
45.095
78.337
95.519
74.726
36.525
14.263
4.234
0.880
-0.143
-0.367
-0.373
1204.128
2721.633
2153.582
867.959
348.704
178.736
84.540
30.328
16.731
59.362
521.830
6484.277
79046.344
100665.227
113697.234
118452.258
101944.461
101119.969
101796.750
15790.083
3641.662
1172.206
245.758
45.833
9.375
3.398
2.336
1.948
2.963
7.594
18.320
33.795
40.136
31.887
16.381
6.449
1.752
0.160
-0.314
-0.394
-0.360
106.651
170.866
153.930
89.961
45.773
23.993
11.814
5.302
4.889
20.622
122.014
763.302
3550.005
8264.280
12752.512
103059.758
108046.297
115154.805
108052.703
9269.299
1195.321
322.410
89.205
26.300
16.574
17.210
14.645
8.737
4.219
3.669
6.559
11.108
13.143
10.484
5.611
2.175
0.418
-0.221
-0.396
-0.392
-0.339
12.713
17.233
16.839
11.270
6.520
3.415
1.498
0.606
1.163
6.062
28.452
115.830
355.459
842.053
3013.262
27554.396
163454.781
163418.766
112510.258
16755.803
1493.285
243.374
73.727
54.333
92.282
129.906
112.758
55.702
19.062
6.001
3.064
3.247
3.474
2.629
1.414
0.357
-0.203
-0.392
-0.413
-0.372
-0.318
1.485
2.018
1.941
1.354
0.637
0.102
-0.221
-0.275
0.401
3.801
21.996
131.878
792.095
3291.710
7016.965
59568.125
102818.734
102461.219
101643.758
73257.695
5345.477
1283.108
315.193
278.918
723.389
1206.836
951.250
362.199
88.275
19.226
4.993
2.030
1.186
0.553
0.047
-0.263
-0.414
-0.436
-0.405
-0.352
-0.293
-0.008
0.012
-0.047
-0.173
-0.320
-0.441
-0.491
-0.309
0.742
6.546
53.101
586.642
9027.926
97014.656
102340.414
89958.008
102540.898
101027.227
109114.227
148947.156
102660.422
17542.625
2069.787
1520.857
5099.510
12438.793
8528.471
2114.539
341.513
53.857
10.950
3.599
1.478
0.369
-0.188
-0.408
-0.457
-0.433
-0.382
-0.326
-0.267
-0.230
-0.267
-0.322
-0.387
-0.456
-0.504
-0.484
-0.184
1.360
10.919
106.393
1628.718
52678.773
100136.148
100921.797
111318.180
109150.281
102716.609
185573.844
113861.570
102232.711
105083.367
14279.887
7739.622
23332.051
70882.945
45906.344
7108.703
770.543
98.707
19.199
5.956
2.217
0.572
-0.151
-0.405
-0.444
-0.410
-0.354
-0.300
-0.241
-0.244
-0.287
-0.337
-0.390
-0.445
-0.481
-0.446
-0.098
1.702
12.426
112.726
1647.235
59402.797
100146.008
100295.680
101461.031
15627.387
15580.121
106588.562
102167.023
108749.328
170789.672
106979.859
67142.172
36705.004
99468.188
56929.469
8559.361
913.855
122.598
24.137
7.233
2.574
0.612
-0.141
-0.391
-0.421
-0.381
-0.327
-0.273
-0.217
-0.218
-0.265
-0.314
-0.366
-0.418
-0.460
-0.436
-0.110
1.535
10.110
67.194
631.847
9124.902
100178.273
100170.953
37249.969
2830.985
1842.970
19451.881
101700.219
127345.500
137103.547
102341.477
101679.148
29538.746
25855.586
16700.281
3554.343
532.968
94.393
22.788
6.836
2.037
0.378
-0.224
-0.396
-0.402
-0.352
-0.298
-0.244
-0.195
-0.196
-0.240
-0.286
-0.337
-0.390
-0.436
-0.431
-0.220
0.946
6.127
31.148
160.945
910.475
3507.232
4594.083
1848.629
439.606
350.837
1568.282
6942.208
29073.041
102303.539
100529.102
100460.438
17996.373
3748.241
2062.409
703.478
182.698
52.716
16.349
4.922
1.234
0.032
-0.324
-0.407
-0.381
-0.327
-0.275
-0.223
-0.178
-0.174
-0.213
-0.259
-0.310
-0.363
-0.417
-0.437
-0.337
0.309
3.047
12.974
44.590
125.496
255.602
286.853
225.761
229.565
342.346
471.863
1086.689
5810.702
34395.395
71290.188
30463.180
4372.864
737.318
290.934
137.742
57.707
23.397
8.599
2.647
0.457
-0.210
-0.389
-0.405
-0.359
-0.309
-0.256
-0.204
-0.161
-0.155
-0.192
-0.237
-0.290
-0.344
-0.403
-0.445
-0.420
-0.126
1.039
4.831
13.981
32.024
57.589
105.442
294.416
1052.679
1976.433
1775.219
1139.749
2067.534
4473.241
5023.403
2485.306
706.192
165.467
58.397
30.008
16.850
8.469
3.431
0.956
-0.042
-0.361
-0.409
-0.390
-0.340
-0.293
-0.239
-0.189
-0.150
-0.141
-0.177
-0.219
-0.273
-0.331
-0.391
-0.445
-0.465
-0.371
0.091
1.557
5.248
13.609
37.494
144.781
838.859
4555.478
11306.673
9446.872
2937.801
1776.194
2210.587
1484.499
588.317
172.007
46.833
17.030
8.778
5.166
2.728
1.031
0.091
-0.307
-0.413
-0.408
-0.371
-0.324
-0.276
-0.224
-0.176
-0.140
-0.128
-0.163
-0.205
-0.257
-0.321
-0.381
-0.438
-0.482
-0.442
-0.143
0.865
3.701
11.581
38.970
190.510
1326.608
8553.231
27319.246
20254.629
4775.260
1223.036
987.768
602.905
236.411
67.679
20.118
6.970
3.074
1.517
0.623
0.037
-0.278
-0.406
-0.424
-0.396
-0.354
-0.307
-0.257
-0.211
-0.166
-0.132
-0.117
-0.154
-0.196
-0.248
-0.309
-0.373
-0.435
-0.466
-0.351
0.245
2.579
10.533
30.848
76.423
217.461
1053.198
5582.895
13897.074
11492.585
3110.986
637.711
296.157
175.265
77.159
26.775
9.068
3.304
1.159
0.315
-0.085
-0.284
-0.379
-0.407
-0.401
-0.369
-0.333
-0.288
-0.239
-0.196
-0.157
-0.124
-0.111
-0.146
-0.188
-0.240
-0.300
-0.362
-0.422
-0.398
-0.016
1.979
11.668
56.334
224.815
581.298
933.909
1067.910
2415.498
4539.091
3710.225
1351.720
315.483
99.667
44.558
21.790
9.222
3.815
1.298
0.257
-0.152
-0.299
-0.332
-0.333
-0.322
-0.324
-0.319
-0.306
-0.268
-0.226
-0.187
-0.150
-0.120
-0.106
-0.139
-0.184
-0.235
-0.290
-0.348
-0.385
-0.268
0.720
6.820
46.118
336.491
2294.566
11302.521
20328.398
9542.822
6821.651
11857.806
8113.819
2263.268
389.322
69.044
17.301
6.546
2.842
1.093
0.243
-0.182
-0.316
-0.300
-0.214
-0.155
-0.140
-0.190
-0.240
-0.259
-0.247
-0.217
-0.178
-0.146
-0.117
-0.104
-0.139
-0.180
-0.231
-0.281
-0.329
-0.338
-0.073
1.837
15.704
137.692
1652.080
27278.303
100036.188
100218.094
101670.117
25327.080
31280.527
20300.932
4189.990
531.206
76.436
12.169
2.590
0.613
-0.003
-0.268
-0.365
-0.328
-0.187
-0.003
0.126
0.128
0.006
-0.124
-0.196
-0.217
-0.202
-0.174
-0.141
-0.116
-0.101
-0.137
-0.177
-0.226
-0.271
-0.307
-0.292
0.089
2.871
25.907
274.897
4544.841
100034.172
100081.328
100232.141
101343.992
86097.000
20774.029
12565.636
2965.798
420.781
60.423
9.193
1.302
-0.069
-0.374
-0.437
-0.409
-0.277
-0.045
0.219
0.391
0.384
0.171
-0.021
-0.137
-0.183
-0.186
-0.167
-0.142
-0.117
-0.103
-0.135
-0.174
-0.217
-0.253
-0.280
-0.248
0.243
3.635
28.541
287.351
5023.780
100275.305
100663.336
100896.367
100932.875
90267.117
6556.642
2886.445
898.871
182.761
30.624
5.224
0.583
-0.305
-0.471
-0.463
-0.386
-0.234
0.015
0.297
0.493
0.496
0.294
0.061
-0.101
-0.164
-0.172
-0.157
-0.139
-0.116
-0.101
-0.132
-0.169
-0.209
-0.235
-0.257
-0.170
0.536
4.554
28.716
213.032
2248.093
36703.949
113659.781
120204.922
107888.812
20013.102
1822.112
539.626
196.438
54.962
12.130
2.234
0.071
-0.392
-0.468
-0.440
-0.366
-0.233
-0.004
0.274
0.509
0.567
0.410
0.168
-0.032
-0.134
-0.157
-0.147
-0.130
-0.115
-0.099
-0.130
-0.164
-0.199
-0.220
-0.213
0.007
1.408
8.863
49.336
305.784
2998.550
48690.699
113711.008
124707.359
111505.672
14960.425
1807.987
545.206
142.319
31.252
6.597
1.026
-0.167
-0.406
-0.436
-0.408
-0.352
-0.240
-0.020
0.326
0.690
0.956
0.904
0.582
0.186
-0.039
-0.127
-0.138
-0.125
-0.110
-0.096
-0.125
-0.158
-0.188
-0.205
-0.147
0.372
3.908
26.310
178.450
1079.326
9754.429
102014.266
101300.906
101278.008
102728.703
68119.633
18777.145
5576.240
757.355
83.765
10.483
1.187
-0.179
-0.387
-0.394
-0.369
-0.325
-0.208
0.069
0.661
1.645
2.486
2.584
1.754
0.787
0.173
-0.063
-0.118
-0.117
-0.103
-0.091
-0.119
-0.148
-0.175
-0.188
-0.065
0.952
8.945
78.290
837.256
8509.369
49366.113
137067.422
106122.625
101404.102
115307.695
156872.297
101952.117
75726.016
3702.297
224.342
19.468
2.033
-0.082
-0.340
-0.348
-0.328
-0.285
-0.137
0.313
1.403
3.613
5.892
6.245
4.302
1.805
0.544
0.042
-0.092
-0.108
-0.097
-0.093
-0.105
-0.117
-0.131
-0.143
-0.154
-0.167
-0.181
-0.193
-0.199
-0.202
-0.197
-0.177
-0.122
-0.030
0.072
0.129
0.069
-0.029
-0.111
-0.152
-0.163
-0.164
-0.168
-0.169
-0.170
-0.177
-0.187
-0.192
-0.200
-0.202
-0.192
-0.162
-0.125
-0.097
-0.098
-0.125
-0.151
-0.159
-0.151
-0.140
-0.124
-0.142
-0.158
-0.175
-0.189
-0.203
-0.218
-0.232
-0.245
-0.251
-0.251
-0.234
-0.164
0.045
0.418
0.868
1.079
0.814
0.368
0.034
-0.136
-0.195
-0.208
-0.212
-0.216
-0.221
-0.227
-0.236
-0.243
-0.250
-0.240
-0.191
-0.083
0.062
0.157
0.152
0.038
-0.056
-0.106
-0.119
-0.119
-0.166
-0.187
-0.205
-0.224
-0.238
-0.254
-0.270
-0.285
-0.295
-0.298
-0.295
-0.249
-0.042
0.537
1.798
3.456
4.182
3.245
1.585
0.438
-0.053
-0.217
-0.255
-0.261
-0.268
-0.276
-0.283
-0.290
-0.297
-0.293
-0.254
-0.121
0.167
0.581
0.846
0.809
0.580
0.349
0.220
0.175
0.118
-0.211
-0.233
-0.251
-0.267
-0.283
-0.293
-0.302
-0.315
-0.330
-0.337
-0.329
-0.226
0.204
1.564
4.756
8.941
10.803
8.372
3.912
1.170
0.108
-0.226
-0.304
-0.316
-0.328
-0.336
-0.342
-0.342
-0.341
-0.331
-0.250
0.005
0.554
1.427
2.070
2.195
1.861
1.501
1.422
1.393
1.161
-0.247
-0.268
-0.285
-0.293
-0.273
-0.234
-0.187
-0.182
-0.210
-0.261
-0.294
-0.172
0.447
2.589
7.572
16.089
19.469
14.071
6.543
1.898
0.244
-0.238
-0.348
-0.368
-0.371
-0.362
-0.345
-0.322
-0.324
-0.317
-0.205
0.173
1.033
2.377
3.864
4.688
4.588
4.348
4.796
5.363
4.651
-0.268
-0.283
-0.268
-0.174
0.040
0.406
0.783
0.935
0.804
0.485
0.153
0.078
0.684
2.881
8.514
16.743
20.118
15.452
6.766
2.097
0.234
-0.266
-0.382
-0.381
-0.325
-0.225
-0.070
0.035
0.026
0.001
0.186
0.864
2.214
4.266
6.711
8.603
9.448
9.818
11.993
15.072
12.569
-0.263
-0.216
-0.025
0.505
1.705
3.884
6.669
8.017
6.920
4.684
2.763
1.489
1.343
2.826
6.706
12.272
14.281
10.367
4.904
1.511
0.129
-0.317
-0.392
-0.278
0.049
0.715
1.549
2.086
2.153
1.888
2.549
5.239
10.542
15.181
16.417
16.569
16.100
16.645
21.609
28.410
23.815
-0.066
0.232
1.047
3.306
9.567
23.171
43.338
52.525
44.744
28.704
16.385
8.948
4.645
3.935
5.708
8.295
8.893
6.669
3.457
1.160
0.071
-0.287
-0.265
0.206
1.641
5.076
9.758
14.125
13.472
11.146
15.207
39.953
97.021
138.689
108.711
51.742
26.356
20.126
23.665
30.389
25.450
0.990
2.100
4.829
13.657
43.818
135.307
299.513
395.311
304.875
163.182
87.697
42.566
19.267
10.999
10.165
10.743
10.140
7.379
3.988
1.639
0.471
0.016
0.214
1.738
7.297
23.636
52.442
77.517
71.895
53.134
85.258
378.744
1629.608
3071.866
1625.508
400.618
75.397
23.284
17.979
19.768
17.282
5.988
10.135
18.243
47.647
186.165
807.594
2609.669
4135.065
2608.804
961.075
426.087
184.364
74.078
40.775
30.816
26.329
21.640
14.950
8.094
3.820
1.807
0.911
1.247
5.142
22.483
87.026
237.292
420.805
353.273
213.825
406.886
4183.339
52744.934
100091.945
52695.027
4508.823
321.658
38.955
11.746
8.941
6.778
33.080
51.314
73.493
153.551
757.400
5956.278
40686.809
94289.656
40588.180
6448.044
1547.394
585.532
234.028
167.033
119.098
69.986
45.651
28.721
15.611
8.742
5.080
2.952
3.054
10.057
49.773
237.307
816.181
1533.783
1251.625
677.355
1390.622
30085.588
100555.586
100478.039
100325.875
33143.352
1079.587
72.740
10.488
3.516
2.015
226.975
387.052
420.080
573.191
2603.961
42892.434
105572.047
109448.117
105244.594
43337.113
3517.811
993.743
651.564
690.115
445.975
186.317
79.220
42.998
25.448
17.796
11.806
7.142
5.317
14.060
72.964
389.481
1527.278
2967.970
2410.910
1312.748
2756.871
49021.965
102143.320
102108.961
101367.445
59775.773
1457.788
96.891
11.268
1.978
0.426
2359.177
5392.803
4853.792
3203.231
6868.705
103382.445
103788.641
105163.375
102919.500
101254.883
4118.976
1046.725
1558.589
2018.602
1262.688
389.341
118.517
50.946
35.781
31.246
24.340
13.675
8.000
13.901
61.296
315.426
1115.006
2320.543
1954.831
1475.662
3493.022
16736.521
104668.195
105906.953
103596.156
14709.605
823.005
79.819
10.634
1.432
-0.033
46497.750
101200.469
102083.281
26503.438
26201.229
66512.148
104283.203
101530.320
100829.023
51443.074
2473.241
974.049
2285.926
3203.637
1923.444
608.001
160.349
65.353
54.583
56.961
45.684
26.855
12.730
11.051
34.402
139.852
422.670
725.099
738.371
881.725
2277.091
4656.699
12304.576
24729.379
12905.790
2395.715
340.406
50.788
7.847
0.990
-0.182
100846.648
101662.609
103331.641
117008.805
64691.027
44103.672
63488.652
100934.359
57072.457
6598.622
889.494
1100.103
3990.316
7889.485
5432.840
1618.415
364.198
153.561
130.050
143.491
120.179
66.036
25.571
10.788
14.478
40.305
102.733
162.625
201.830
343.748
807.679
1469.394
2241.936
2884.323
1912.187
629.618
138.839
27.611
4.816
0.519
-0.273
100545.883
101007.508
102130.109
109592.773
39866.945
21405.258
6712.112
4747.446
2591.385
723.343
511.208
3353.484
27571.521
88726.109
51384.434
8185.190
1507.301
813.272
515.861
441.237
342.806
166.009
55.359
15.005
6.586
10.605
20.894
35.073
57.304
140.049
401.168
914.814
1338.660
1102.985
563.412
203.956
54.062
12.195
2.273
0.084
-0.340
100182.062
100340.688
100676.117
102201.664
11058.657
3940.283
1328.135
452.421
228.785
147.678
638.040
7805.844
98930.805
100148.984
100506.359
24608.766
8162.493
6731.885
2629.735
1106.229
673.846
304.938
83.966
19.363
4.578
2.728
4.577
9.340
25.204
95.042
370.102
1078.309
1594.036
961.646
355.634
95.338
24.370
5.641
0.906
-0.192
-0.379
33531.965
100081.102
99004.312
15366.570
1829.419
598.331
229.372
79.126
39.790
66.396
526.320
5927.431
70742.094
100183.953
101543.047
29002.725
58220.121
57138.285
12767.266
1994.930
726.359
277.705
80.244
18.308
3.883
1.242
1.327
3.719
14.645
63.187
260.117
709.700
1039.129
663.416
232.204
55.864
13.298
2.668
0.200
-0.321
-0.390
1659.973
3510.113
2972.777
997.708
272.072
94.222
38.950
16.404
10.591
32.712
222.537
1655.801
11308.198
30440.844
20620.691
31319.518
101195.047
101142.055
25496.615
2798.455
534.160
168.637
50.539
13.877
5.521
4.408
3.805
3.779
8.357
31.229
106.922
238.595
338.665
223.438
94.837
26.468
6.400
1.086
-0.130
-0.386
-0.388
130.453
209.196
184.721
100.399
39.668
16.189
7.071
3.157
3.094
11.831
64.979
320.616
1145.678
2336.859
3376.893
15421.855
70617.594
87089.055
27482.469
4189.776
571.408
114.636
33.937
19.586
27.054
34.222
30.074
17.213
9.712
13.035
31.407
60.295
77.295
56.416
27.176
8.957
2.274
0.193
-0.328
-0.406
-0.367
14.360
20.460
18.533
12.265
5.986
2.561
0.927
0.363
1.078
5.063
20.739
74.284
232.970
596.527
2398.933
29785.936
107162.688
107119.594
102331.484
30724.551
1800.057
196.294
66.286
101.814
242.069
362.735
313.810
138.612
43.349
14.326
11.458
15.140
16.449
12.539
6.439
2.389
0.391
-0.246
-0.406
-0.396
-0.344
1.674
2.242
2.111
1.382
0.545
0.006
-0.218
0.043
1.406
6.183
28.105
172.710
1182.859
5205.852
11265.522
102863.234
101080.305
100757.219
100532.508
100684.438
4841.640
612.416
296.453
732.775
2980.341
6486.579
4540.253
1304.618
244.242
47.389
15.889
11.221
7.636
4.158
1.752
0.350
-0.235
-0.410
-0.422
-0.380
-0.319
-0.001
0.017
-0.052
-0.196
-0.365
-0.439
-0.322
0.418
2.977
12.863
80.869
841.567
15290.107
100292.945
103573.117
175671.312
103798.109
100522.195
101686.461
106725.758
12597.552
3697.548
2091.572
5395.518
46149.387
100068.219
98885.445
12432.732
1141.984
140.341
39.400
22.040
12.865
5.128
1.327
-0.003
-0.390
-0.444
-0.406
-0.352
-0.294
-0.247
-0.295
-0.349
-0.419
-0.482
-0.469
-0.223
0.869
4.961
23.138
161.535
2655.821
100292.336
100505.391
101594.789
122410.641
117028.156
101130.086
106729.562
80326.305
71660.320
30778.803
39316.195
36830.574
102724.742
100363.727
100115.273
79110.109
3618.856
320.951
75.470
37.216
18.932
7.133
1.743
0.008
-0.391
-0.428
-0.380
-0.326
-0.270
-0.267
-0.316
-0.367
-0.423
-0.469
-0.448
-0.165
1.081
5.900
28.979
198.453
2855.083
100962.117
101565.828
101321.820
102454.797
28343.148
25831.391
20709.600
71012.242
119326.414
115363.758
102453.609
127388.289
124670.250
101466.594
100305.453
100375.219
4520.208
463.624
107.836
43.006
19.319
6.913
1.643
-0.014
-0.377
-0.403
-0.357
-0.302
-0.246
-0.243
-0.295
-0.344
-0.397
-0.445
-0.438
-0.213
0.899
5.602
27.681
168.954
1399.172
18731.053
102964.781
101852.250
86246.172
4450.600
1484.037
3423.066
16726.973
115378.523
104281.922
101240.250
108627.305
200043.812
103298.859
100485.805
27892.145
2396.439
456.324
117.732
36.295
13.386
4.516
0.923
-0.151
-0.389
-0.388
-0.334
-0.277
-0.223
-0.218
-0.267
-0.317
-0.370
-0.422
-0.437
-0.292
0.450
3.977
20.286
109.379
574.759
2439.000
7572.028
8794.404
3289.651
704.148
361.022
831.620
5307.222
102142.406
101861.023
101175.469
101594.797
95491.008
21070.057
12826.891
3210.041
904.080
296.245
89.793
23.874
7.199
2.040
0.250
-0.300
-0.402
-0.370
-0.311
-0.254
-0.203
-0.194
-0.238
-0.289
-0.344
-0.400
-0.438
-0.384
0.030
1.977
10.962
50.254
197.787
594.522
981.873
901.072
622.569
780.836
1317.212
1423.157
3213.900
24953.951
112492.008
105983.672
101480.836
14390.052
1906.304
910.972
495.784
284.263
130.817
43.544
12.568
3.293
0.584
-0.194
-0.388
-0.398
-0.350
-0.290
-0.236
-0.185
-0.174
-0.217
-0.268
-0.323
-0.382
-0.439
-0.444
-0.269
0.657
4.293
17.688
57.923
147.267
274.444
451.588
1366.525
7234.667
20285.773
15568.994
8229.843
29452.982
64015.516
37075.336
10327.526
1788.599
360.777
148.373
106.567
76.149
41.163
16.351
5.155
1.119
-0.067
-0.371
-0.416
-0.382
-0.330
-0.274
-0.218
-0.171
-0.160
-0.200
-0.250
-0.310
-0.371
-0.433
-0.475
-0.431
-0.076
1.332
6.186
20.303
55.809
156.199
630.681
5608.527
70843.008
100114.625
100513.773
31854.611
32311.574
63974.062
27877.100
4241.533
632.096
128.944
49.242
31.442
21.997
12.570
5.366
1.596
0.123
-0.326
-0.426
-0.406
-0.363
-0.316
-0.258
-0.204
-0.160
-0.146
-0.186
-0.237
-0.298
-0.366
-0.429
-0.484
-0.502
-0.368
0.302
2.567
9.727
32.387
122.211
804.771
11402.831
100125.203
100145.242
100335.930
72546.516
12048.057
15338.454
7873.933
1612.413
306.780
74.708
27.345
14.030
8.122
4.295
1.675
0.330
-0.218
-0.392
-0.415
-0.387
-0.347
-0.297
-0.243
-0.193
-0.152
-0.138
-0.176
-0.224
-0.288
-0.358
-0.424
-0.484
-0.508
-0.354
0.396
3.278
13.293
41.490
125.087
610.684
6718.166
99460.023
100982.688
100841.438
34162.355
3481.271
2014.701
1166.399
384.933
114.166
41.086
15.970
6.761
3.261
1.418
0.460
-0.004
-0.217
-0.312
-0.343
-0.348
-0.327
-0.279
-0.228
-0.183
-0.145
-0.129
-0.171
-0.219
-0.280
-0.346
-0.413
-0.470
-0.440
-0.048
2.010
11.959
57.632
230.681
613.051
1122.410
3211.900
16910.619
50098.336
35947.363
7723.039
1236.016
342.112
172.369
84.326
38.769
17.875
7.555
2.938
1.187
0.522
0.314
0.259
0.144
-0.022
-0.162
-0.264
-0.286
-0.260
-0.217
-0.174
-0.141
-0.123
-0.164
-0.212
-0.270
-0.330
-0.394
-0.430
-0.309
0.679
6.802
46.240
337.271
2299.249
11339.807
18841.406
14671.867
81512.508
102011.883
101558.570
20744.113
1672.267
198.709
45.903
21.220
11.827
6.321
2.639
0.968
0.424
0.530
0.938
1.295
1.136
0.636
0.191
-0.113
-0.225
-0.237
-0.210
-0.168
-0.136
-0.122
-0.161
-0.206
-0.260
-0.314
-0.369
-0.380
-0.116
1.801
15.673
137.735
1652.684
27283.102
100085.234
100895.789
115070.031
115124.047
101096.656
100216.352
56919.426
2973.460
231.408
28.480
7.016
3.210
1.498
0.553
0.176
0.384
1.140
2.343
3.017
2.865
1.778
0.703
0.108
-0.139
-0.205
-0.197
-0.163
-0.134
-0.119
-0.157
-0.200
-0.249
-0.297
-0.330
-0.309
0.083
2.865
25.887
274.805
4544.798
100036.641
100116.172
100709.633
109391.992
179013.344
102511.078
100173.805
33511.289
2114.447
181.783
20.984
3.261
0.630
0.011
-0.179
-0.055
0.586
1.937
3.851
4.916
4.418
2.803
1.214
0.327
-0.065
-0.172
-0.182
-0.161
-0.135
-0.119
-0.151
-0.194
-0.239
-0.263
-0.264
-0.195
0.328
3.744
28.598
286.965
5016.140
100242.703
100636.789
101008.344
102739.789
105020.664
53781.277
30383.848
5936.562
701.974
81.892
11.142
1.473
-0.104
-0.394
-0.369
-0.100
0.648
2.124
4.207
5.705
5.194
3.387
1.556
0.460
-0.010
-0.152
-0.169
-0.152
-0.135
-0.116
-0.146
-0.187
-0.223
-0.219
-0.175
0.021
0.821
5.100
29.695
213.370
2222.933
32930.586
111298.203
116638.312
107434.555
20784.609
3784.239
2072.727
669.313
141.135
27.313
4.621
0.396
-0.346
-0.468
-0.392
-0.147
0.509
1.805
3.501
4.940
4.845
3.485
1.846
0.685
0.095
-0.117
-0.157
-0.143
-0.127
-0.112
-0.142
-0.181
-0.201
-0.172
-0.047
0.365
2.222
11.275
60.401
342.612
2690.831
36415.246
113750.984
124697.727
111390.984
12465.909
1308.792
356.723
122.113
35.107
8.380
1.484
-0.097
-0.422
-0.460
-0.397
-0.209
0.284
1.292
3.033
5.245
6.656
6.114
3.752
1.697
0.447
-0.011
-0.132
-0.137
-0.121
-0.108
-0.137
-0.171
-0.185
-0.137
0.057
0.906
5.864
39.654
294.281
2106.762
11974.577
105183.922
102056.352
101206.633
100990.055
47312.695
3323.487
877.595
188.771
33.107
5.832
0.724
-0.250
-0.426
-0.427
-0.381
-0.237
0.212
1.454
4.623
11.034
18.435
19.189
12.226
5.122
1.479
0.228
-0.076
-0.125
-0.113
-0.102
-0.130
-0.161
-0.175
-0.132
0.140
1.705
13.186
136.016
1956.635
37394.676
106484.750
200033.219
123614.625
101482.133
101615.297
53241.027
12726.848
3805.952
544.509
66.715
8.771
0.881
-0.228
-0.386
-0.381
-0.348
-0.203
0.355
2.529
10.105
29.289
56.888
60.748
35.249
13.302
3.402
0.640
0.005
-0.106
-0.107
-0.102
-0.114
-0.127
-0.138
-0.150
-0.159
-0.170
-0.180
-0.188
-0.194
-0.197
-0.194
-0.188
-0.174
-0.149
-0.126
-0.116
-0.119
-0.134
-0.149
-0.151
-0.150
-0.152
-0.156
-0.159
-0.165
-0.174
-0.182
-0.190
-0.194
-0.172
-0.090
0.071
0.309
0.429
0.353
0.177
-0.005
-0.101
-0.130
-0.130
-0.135
-0.153
-0.169
-0.186
-0.198
-0.210
-0.221
-0.232
-0.242
-0.249
-0.248
-0.243
-0.226
-0.181
-0.107
-0.024
0.007
-0.023
-0.094
-0.154
-0.180
-0.190
-0.191
-0.197
-0.204
-0.211
-0.221
-0.230
-0.239
-0.228
-0.137
0.149
0.794
1.666
2.244
1.962
1.240
0.579
0.232
0.090
0.025
-0.178
-0.200
-0.218
-0.234
-0.246
-0.261
-0.273
-0.285
-0.296
-0.302
-0.300
-0.291
-0.249
-0.138
0.050
0.287
0.400
0.271
0.064
-0.114
-0.201
-0.231
-0.239
-0.245
-0.254
-0.263
-0.272
-0.281
-0.287
-0.242
-0.015
0.767
2.620
5.745
7.679
6.566
4.335
2.508
1.664
1.366
0.998
-0.224
-0.244
-0.265
-0.279
-0.289
-0.292
-0.291
-0.300
-0.317
-0.330
-0.339
-0.325
-0.248
-0.038
0.378
0.864
1.087
0.810
0.330
-0.044
-0.214
-0.277
-0.292
-0.299
-0.309
-0.321
-0.332
-0.337
-0.330
-0.240
0.209
1.664
5.518
12.195
17.964
16.538
11.677
8.312
7.389
7.565
6.447
-0.261
-0.282
-0.292
-0.285
-0.237
-0.157
-0.084
-0.050
-0.111
-0.207
-0.298
-0.324
-0.231
0.092
0.717
1.439
1.769
1.331
0.600
0.033
-0.236
-0.321
-0.345
-0.356
-0.367
-0.373
-0.372
-0.361
-0.346
-0.232
0.348
2.424
8.412
19.250
31.267
34.244
29.340
25.259
29.749
37.547
31.196
-0.278
-0.272
-0.219
-0.056
0.333
0.898
1.573
1.852
1.441
0.775
0.188
-0.145
-0.185
0.110
0.760
1.504
1.824
1.362
0.592
-0.004
-0.278
-0.368
-0.394
-0.401
-0.390
-0.359
-0.302
-0.260
-0.249
-0.113
0.566
2.948
9.342
23.150
43.814
63.445
68.500
67.533
97.789
147.756
123.853
-0.218
-0.088
0.258
1.177
3.259
7.362
12.484
14.701
11.793
6.903
2.806
0.870
0.172
0.166
0.610
1.167
1.392
0.981
0.362
-0.121
-0.349
-0.422
-0.426
-0.388
-0.286
-0.084
0.199
0.388
0.473
0.696
1.935
5.819
14.630
32.416
64.774
111.441
129.493
125.913
221.693
363.857
305.181
0.190
0.793
2.272
6.314
18.285
47.567
96.423
123.354
90.884
44.824
16.278
5.232
1.694
0.732
0.739
1.000
0.995
0.664
0.174
-0.190
-0.382
-0.452
-0.416
-0.253
0.196
1.123
2.431
3.268
3.595
4.167
9.178
27.099
67.541
102.589
125.142
146.016
152.145
150.628
259.486
426.307
356.925
2.188
4.630
10.066
26.917
88.966
330.326
881.859
1283.617
821.092
290.312
77.694
20.579
6.669
2.947
2.024
1.767
1.505
0.965
0.351
-0.077
-0.324
-0.411
-0.309
0.183
1.701
5.030
10.334
14.334
14.613
16.593
46.263
194.764
709.896
1180.940
753.275
293.225
145.668
107.780
141.781
214.498
193.052
11.855
20.678
37.531
94.134
389.698
2182.888
9923.181
17452.855
9088.086
1877.033
311.871
64.667
19.441
9.824
6.639
4.843
3.434
2.106
1.045
0.345
-0.069
-0.235
-0.052
1.034
5.023
15.515
34.114
50.538
47.541
53.729
195.047
1555.796
11243.815
26580.949
12526.180
1750.157
247.248
70.617
53.214
65.648
53.613
67.495
107.432
145.882
282.143
1207.936
10872.562
85512.555
111301.328
77209.188
8541.589
914.358
144.519
46.641
28.651
20.431
12.394
7.222
4.255
2.276
1.192
0.523
0.160
0.351
2.318
9.693
31.929
76.915
123.695
114.429
124.732
560.379
7791.672
101458.070
102751.617
101991.609
8769.072
615.673
83.975
24.065
16.182
11.595
451.209
728.785
699.333
728.601
2254.977
22447.520
156976.312
200048.062
156877.047
19553.771
1606.275
232.384
92.116
78.716
55.882
28.612
13.390
6.817
4.014
2.572
1.631
0.851
0.827
3.119
13.094
46.277
113.733
185.934
185.448
207.674
932.720
13168.368
112516.258
133554.188
120223.898
16141.008
1085.015
120.356
19.861
5.430
2.399
3501.916
7082.346
5113.091
2209.384
2798.452
22036.639
163616.641
200078.875
151073.625
19610.580
1648.949
245.548
151.892
162.446
118.272
54.160
22.513
9.949
6.317
4.883
3.508
2.069
1.382
3.017
11.753
38.629
100.417
154.980
166.298
232.652
986.314
9869.354
110322.930
200106.859
146814.984
16494.387
1430.379
142.799
19.802
3.379
0.548
26840.404
81548.500
55185.422
11363.222
3517.314
10466.706
85896.062
111393.234
84932.914
8994.654
939.979
208.816
225.329
285.436
208.564
103.531
39.188
17.164
11.477
9.761
7.655
4.808
2.410
2.411
7.112
21.286
50.813
80.208
100.898
199.606
855.598
6890.634
66620.898
105747.141
102902.086
14261.700
1202.325
128.709
16.503
2.388
0.075
116577.430
141330.656
122586.812
68524.969
5749.203
3792.978
9707.839
17515.865
9106.416
2002.521
354.702
230.868
513.350
815.586
647.158
285.339
95.132
44.515
29.226
24.224
18.258
11.045
4.857
2.208
3.226
8.467
18.129
31.743
60.579
205.663
960.993
4197.975
18484.215
39252.742
22969.826
4327.333
555.452
70.901
10.929
1.410
-0.126
107098.773
116610.414
109553.258
102794.078
7024.103
1653.775
1287.583
1383.182
897.370
322.456
163.476
484.348
1832.853
3547.611
2767.879
899.124
298.778
161.781
96.037
62.124
40.994
22.278
8.818
2.773
1.314
2.406
5.736
14.281
56.519
344.019
2215.600
11727.904
21859.098
12586.996
3920.723
963.184
175.304
31.811
5.291
0.607
-0.266
101302.781
102312.391
101735.336
51800.734
3466.519
641.874
274.391
172.014
110.095
66.575
147.303
825.157
3824.914
8552.593
6020.841
1972.673
932.153
713.534
357.924
149.834
72.243
35.034
12.539
3.620
0.726
0.498
2.085
9.776
59.526
457.366
3835.718
22366.359
46059.039
20449.967
3170.671
461.963
77.402
14.099
2.413
0.076
-0.354
12594.168
41563.332
30451.729
6076.318
873.221
184.099
68.211
32.646
20.313
26.926
116.566
702.968
3217.532
7135.336
5182.088
2271.186
2574.411
2400.948
1031.466
290.242
95.688
38.240
12.830
3.763
0.916
0.487
1.387
7.229
44.564
338.736
2297.038
12416.027
22312.777
10296.723
1971.195
269.494
42.291
7.116
0.989
-0.195
-0.394
907.340
1827.840
1558.791
588.012
161.097
44.350
16.557
7.294
5.121
12.735
60.515
294.441
1038.147
2008.843
1763.285
2093.418
4405.659
4537.584
1909.698
521.580
125.742
36.122
11.951
5.027
4.349
5.087
5.062
6.780
24.216
130.329
651.659
2295.717
3815.855
2116.002
564.500
108.816
20.106
3.491
0.274
-0.334
-0.404
91.289
143.170
126.116
68.551
26.818
9.406
3.490
1.508
1.798
6.057
23.797
83.190
227.110
427.252
727.620
2601.222
9420.566
15950.090
8727.396
1884.137
308.533
54.946
17.749
19.075
34.871
46.331
41.235
24.613
18.595
41.286
133.118
318.037
453.056
295.438
114.974
31.201
6.924
1.221
-0.140
-0.401
-0.391
11.200
15.709
14.110
9.140
4.150
1.552
0.455
0.606
2.185
6.465
16.903
44.633
117.723
303.060
1255.000
12838.278
100692.234
100663.180
100326.008
15141.052
1070.665
129.827
58.101
131.562
365.878
604.253
484.717
197.071
64.227
29.763
38.026
57.328
65.474
45.798
21.882
7.606
1.860
0.100
-0.354
-0.414
-0.367
1.342
1.787
1.643
0.987
0.277
-0.096
0.081
1.525
6.083
16.565
41.815
136.225
648.686
2329.661
5413.853
58167.551
100372.281
100174.359
100124.359
63490.734
2628.596
329.715
286.013
1187.324
5951.451
13662.889
9363.210
2314.715
391.893
94.773
68.763
64.113
42.526
19.586
7.119
2.112
0.232
-0.308
-0.423
-0.402
-0.346
-0.078
-0.075
-0.148
-0.285
-0.400
-0.321
0.432
3.490
13.491
41.641
122.318
610.833
6326.352
53193.000
99221.617
72233.148
101818.227
100215.766
100221.305
63896.500
3342.070
1424.842
2079.333
11156.558
100282.742
100095.367
100099.891
33648.980
2119.496
329.507
229.513
204.330
110.023
34.227
8.040
1.417
-0.114
-0.421
-0.429
-0.378
-0.321
-0.283
-0.328
-0.387
-0.452
-0.474
-0.273
0.801
5.332
21.757
73.443
273.436
1922.652
35366.777
103918.734
103178.383
111932.844
106152.516
100421.961
100536.000
14295.516
5780.394
21074.811
39244.203
73434.992
102739.414
100465.078
100526.602
101038.180
8149.710
984.550
515.408
446.807
212.198
57.101
11.518
1.735
-0.132
-0.420
-0.405
-0.352
-0.296
-0.290
-0.343
-0.398
-0.449
-0.461
-0.240
0.900
5.808
23.729
94.294
496.725
4027.593
48098.320
133543.797
116786.484
104257.648
12937.469
11750.828
7192.973
4826.374
39348.289
100950.477
102299.828
179034.391
127343.383
101795.852
102056.961
105431.172
13960.247
2481.115
724.649
421.745
188.137
53.815
10.778
1.571
-0.154
-0.397
-0.386
-0.330
-0.273
-0.267
-0.320
-0.374
-0.424
-0.449
-0.291
0.604
4.417
20.006
94.830
647.938
5913.334
51917.301
159361.719
145963.984
27195.199
2838.900
933.082
991.485
5512.947
101129.703
100873.625
101423.047
120321.781
200130.625
103918.031
104354.266
92657.617
16875.965
4452.277
804.466
237.534
93.803
28.669
6.155
0.826
-0.254
-0.398
-0.371
-0.308
-0.250
-0.243
-0.294
-0.346
-0.400
-0.437
-0.358
0.169
2.495
12.768
65.933
481.762
3935.111
27949.629
65812.992
30917.396
5856.749
1083.582
456.479
692.888
5166.260
104727.070
107893.695
104462.039
103343.602
105143.203
49177.734
33616.922
14796.281
10015.880
3045.601
564.743
118.413
34.646
10.187
2.409
0.152
-0.356
-0.399
-0.349
-0.287
-0.230
-0.216
-0.265
-0.318
-0.374
-0.426
-0.421
-0.176
1.017
6.226
33.410
192.669
1152.680
5129.549
9948.782
6301.812
2935.910
2296.976
3281.280
3420.107
11493.122
106799.805
200069.312
179074.422
108055.727
15248.800
2810.804
2304.794
2771.437
2426.653
987.628
235.888
49.857
12.591
3.229
0.494
-0.257
-0.408
-0.390
-0.329
-0.268
-0.211
-0.195
-0.242
-0.297
-0.358
-0.415
-0.457
-0.383
0.114
2.316
12.504
57.277
244.636
806.995
1804.124
3615.921
6386.276
28751.432
100504.836
72756.805
52812.203
102865.328
107935.805
113760.930
40146.578
3294.816
616.399
426.711
502.867
432.047
207.660
68.723
18.069
4.341
0.770
-0.183
-0.406
-0.413
-0.369
-0.310
-0.249
-0.193
-0.179
-0.226
-0.281
-0.346
-0.408
-0.469
-0.483
-0.315
0.535
4.049
17.417
68.406
262.342
992.186
3519.264
21262.389
101338.688
100512.969
102195.188
145936.578
105591.930
100826.492
100857.609
37972.539
2351.285
428.283
195.676
152.322
107.933
55.034
20.617
6.288
1.374
-0.024
-0.381
-0.433
-0.396
-0.348
-0.296
-0.232
-0.182
-0.166
-0.212
-0.269
-0.339
-0.408
-0.469
-0.518
-0.493
-0.169
1.238
6.755
28.616
124.003
486.969
2428.865
46945.043
100667.562
100393.078
101038.281
111354.555
111342.328
100661.992
100427.922
10038.648
1444.952
387.599
136.029
72.200
42.769
19.764
7.533
2.274
0.421
-0.190
-0.374
-0.396
-0.373
-0.334
-0.278
-0.221
-0.174
-0.157
-0.201
-0.258
-0.330
-0.405
-0.467
-0.522
-0.531
-0.338
0.628
4.272
17.543
63.630
225.017
1416.079
25221.139
101356.500
102381.758
102026.523
102015.492
13099.413
11774.812
6196.940
1756.242
630.276
247.907
85.304
35.044
17.381
8.016
3.423
1.440
0.599
0.122
-0.155
-0.283
-0.330
-0.312
-0.263
-0.208
-0.165
-0.151
-0.195
-0.251
-0.318
-0.387
-0.455
-0.508
-0.493
-0.184
1.473
8.727
38.666
140.557
372.018
1073.219
7047.769
68276.727
179029.891
145923.422
26211.332
2794.646
879.834
553.084
341.900
211.178
99.245
36.912
14.181
6.538
3.787
3.238
3.049
2.588
1.501
0.517
-0.011
-0.229
-0.275
-0.246
-0.198
-0.159
-0.143
-0.190
-0.240
-0.303
-0.366
-0.433
-0.475
-0.385
0.338
4.525
28.660
170.312
963.422
3599.084
6607.362
25480.494
102812.773
105075.938
103837.000
100179.703
4092.409
363.275
103.230
72.036
51.961
29.671
12.263
5.203
3.294
4.507
7.653
9.872
8.715
5.156
2.117
0.581
-0.035
-0.217
-0.227
-0.191
-0.155
-0.142
-0.182
-0.230
-0.288
-0.345
-0.391
-0.394
-0.191
1.220
10.450
76.820
701.737
7105.656
51173.016
101962.742
100583.180
104692.812
100721.164
100290.430
100123.422
8560.832
436.059
50.715
17.528
11.758
6.793
3.422
2.128
3.588
8.938
18.712
25.116
22.285
12.397
5.234
1.521
0.243
-0.138
-0.204
-0.186
-0.154
-0.139
-0.175
-0.221
-0.267
-0.293
-0.275
-0.189
0.189
2.214
16.404
139.620
1658.175
27298.252
100136.727
101559.242
137187.141
116593.805
101054.570
100116.453
100024.688
5924.337
339.402
32.832
6.102
2.381
1.171
0.702
1.439
4.981
14.793
32.025
43.507
38.575
21.249
8.458
2.576
0.485
-0.066
-0.180
-0.175
-0.152
-0.132
-0.168
-0.210
-0.228
-0.176
0.001
0.328
0.961
3.348
18.836
157.231
1828.216
30333.645
100325.188
100832.414
106123.773
87351.516
101048.734
100100.547
20183.707
1524.663
137.813
16.937
2.435
0.265
-0.118
0.065
1.247
5.521
16.750
36.537
49.937
44.482
24.780
10.099
3.055
0.703
-0.010
-0.161
-0.166
-0.148
-0.127
-0.160
-0.193
-0.166
0.020
0.503
1.402
2.747
5.826
21.813
124.516
962.680
8733.978
66598.039
104270.422
48679.426
8643.836
7662.852
5025.204
1417.080
255.386
41.033
6.483
0.730
-0.276
-0.399
-0.129
0.930
4.276
12.349
26.802
37.287
34.790
21.350
9.892
3.552
0.954
0.096
-0.134
-0.156
-0.139
-0.122
-0.155
-0.175
-0.097
0.248
1.184
2.887
5.693
13.222
50.636
222.456
1212.232
8389.354
50113.770
77232.508
25877.348
3766.243
817.909
369.394
154.317
44.535
9.942
1.867
-0.053
-0.430
-0.448
-0.252
0.478
2.515
7.766
17.565
29.541
36.928
32.063
18.713
7.314
2.169
0.384
-0.066
-0.144
-0.134
-0.117
-0.148
-0.158
-0.065
0.367
1.534
4.103
10.135
40.104
263.624
1648.267
6451.927
34402.734
101470.008
100642.922
100374.891
8761.921
850.895
177.947
53.300
14.701
3.328
0.393
-0.311
-0.454
-0.438
-0.302
0.179
1.863
7.033
23.340
69.412
132.096
138.935
78.096
25.146
6.050
1.150
0.080
-0.118
-0.126
-0.110
-0.140
-0.153
-0.066
0.294
1.360
4.141
15.957
128.788
1628.632
26486.717
101949.086
130224.969
118919.688
101204.734
100250.672
9726.975
1108.969
308.371
74.994
16.104
2.791
0.146
-0.350
-0.424
-0.406
-0.309
0.137
2.128
11.793
59.469
264.574
684.739
807.502
357.361
86.663
15.354
2.574
0.308
-0.076
-0.117
-0.110
-0.124
-0.137
-0.149
-0.159
-0.168
-0.176
-0.182
-0.186
-0.190
-0.193
-0.189
-0.181
-0.173
-0.165
-0.157
-0.152
-0.147
-0.143
-0.142
-0.138
-0.137
-0.141
-0.142
-0.148
-0.157
-0.168
-0.176
-0.184
-0.168
-0.065
0.273
1.018
2.138
2.627
2.231
1.321
0.490
0.100
-0.043
-0.088
-0.147
-0.167
-0.184
-0.198
-0.209
-0.219
-0.227
-0.234
-0.239
-0.243
-0.244
-0.238
-0.229
-0.216
-0.197
-0.177
-0.167
-0.166
-0.170
-0.173
-0.175
-0.172
-0.177
-0.180
-0.188
-0.199
-0.210
-0.223
-0.222
-0.144
0.233
1.596
5.119
10.993
14.381
12.234
6.626
2.724
1.155
0.632
0.387
-0.194
-0.214
-0.231
-0.247
-0.259
-0.270
-0.277
-0.285
-0.293
-0.301
-0.298
-0.290
-0.278
-0.257
-0.221
-0.177
-0.158
-0.163
-0.184
-0.202
-0.212
-0.215
-0.218
-0.226
-0.236
-0.249
-0.259
-0.271
-0.253
-0.059
0.944
5.113
18.345
43.723
62.476
49.545
25.305
10.408
5.724
4.606
3.610
-0.238
-0.259
-0.278
-0.290
-0.295
-0.290
-0.284
-0.287
-0.304
-0.326
-0.337
-0.338
-0.324
-0.289
-0.229
-0.160
-0.128
-0.145
-0.191
-0.233
-0.256
-0.264
-0.268
-0.276
-0.286
-0.302
-0.316
-0.325
-0.279
0.082
1.946
10.481
44.176
127.329
189.677
153.237
74.755
36.622
29.229
32.108
25.905
-0.273
-0.289
-0.290
-0.265
-0.197
-0.093
0.024
0.050
-0.028
-0.159
-0.276
-0.343
-0.353
-0.313
-0.232
-0.147
-0.108
-0.138
-0.212
-0.274
-0.303
-0.317
-0.321
-0.329
-0.342
-0.360
-0.372
-0.369
-0.299
0.182
2.668
15.078
65.392
195.979
336.096
298.119
197.780
138.212
169.109
250.513
208.638
-0.274
-0.243
-0.138
0.110
0.642
1.481
2.428
2.824
2.173
1.189
0.317
-0.148
-0.330
-0.338
-0.265
-0.181
-0.137
-0.184
-0.257
-0.325
-0.357
-0.367
-0.377
-0.390
-0.398
-0.402
-0.388
-0.373
-0.306
0.167
2.605
13.738
58.773
188.335
384.846
594.514
637.938
490.475
910.797
1950.855
1612.645
-0.127
0.129
0.748
2.181
5.228
11.742
19.806
24.572
19.298
10.194
3.834
0.942
-0.046
-0.310
-0.309
-0.249
-0.228
-0.266
-0.334
-0.390
-0.414
-0.419
-0.428
-0.431
-0.407
-0.357
-0.287
-0.232
-0.132
0.377
2.697
11.888
45.017
167.967
558.780
1362.336
1604.835
1271.999
3289.861
10020.774
7344.954
0.644
1.976
5.006
12.072
31.332
89.021
186.364
258.895
183.691
73.987
22.221
5.452
1.042
-0.032
-0.254
-0.266
-0.269
-0.334
-0.399
-0.444
-0.465
-0.467
-0.462
-0.428
-0.307
-0.093
0.173
0.399
0.694
1.793
6.071
20.272
60.209
182.206
617.038
1698.741
2190.369
1563.969
3982.603
12345.865
9004.231
4.388
10.464
25.054
61.281
183.619
797.607
2743.628
4186.099
2511.986
660.608
125.627
22.197
4.291
0.822
0.104
-0.091
-0.183
-0.297
-0.396
-0.458
-0.491
-0.501
-0.474
-0.352
-0.005
0.645
1.622
2.371
3.282
6.573
22.289
79.764
215.274
401.022
599.413
1033.543
1212.827
884.425
1656.774
3730.871
3059.718
23.673
48.630
116.639
298.767
993.940
8017.722
63570.336
100191.117
51171.602
5975.463
579.324
70.409
11.470
2.848
1.097
0.524
0.167
-0.099
-0.297
-0.408
-0.475
-0.510
-0.453
-0.181
0.609
2.350
4.818
7.111
9.263
20.360
83.940
411.870
1472.295
2715.655
1932.103
949.348
526.445
311.743
342.614
552.130
420.498
151.782
286.351
548.014
1379.907
4226.455
58127.891
101015.453
101177.750
100715.117
41524.137
2007.159
154.890
22.272
6.584
3.447
1.984
0.882
0.264
-0.104
-0.289
-0.405
-0.472
-0.404
0.064
1.402
4.689
9.328
14.567
19.719
50.238
280.534
1936.469
10916.004
23825.562
13864.412
3285.641
718.199
190.947
84.082
71.573
54.890
1595.197
2958.622
2903.806
4999.179
10564.056
104284.281
103770.477
105102.445
102972.984
89079.633
3091.114
212.544
31.722
13.125
7.996
4.626
2.142
0.816
0.216
-0.075
-0.246
-0.366
-0.334
0.171
1.983
5.983
12.680
20.269
30.383
102.209
848.616
10424.363
106720.117
115415.047
107767.188
21730.299
1903.174
240.811
46.392
15.747
8.538
20518.508
57626.156
32125.674
11300.115
13219.756
52591.855
106550.133
110451.805
105442.273
34694.402
1851.232
171.412
36.406
22.199
16.245
9.303
4.256
1.758
0.807
0.384
0.098
-0.143
-0.263
0.149
1.701
5.318
11.556
18.840
35.533
163.288
1788.962
41881.723
102712.375
105136.000
102783.312
100766.805
4367.407
313.445
41.196
7.620
1.864
102317.312
105566.555
105003.852
31656.717
7362.252
9256.796
41358.727
85037.031
37004.660
5039.981
603.967
95.353
41.694
40.528
32.159
18.996
8.705
4.030
2.214
1.483
0.877
0.329
-0.074
-0.041
0.884
3.283
7.386
14.733
41.553
220.454
2054.189
42517.137
102094.812
101673.484
100799.242
100272.219
4237.738
279.622
32.444
4.877
0.584
111291.203
137224.625
127542.547
57755.160
4421.417
1782.527
2814.642
3965.382
2417.195
746.375
172.318
62.052
75.785
100.266
82.974
47.392
21.013
10.695
6.537
4.299
2.703
1.374
0.340
-0.119
0.100
1.227
3.966
13.273
64.328
468.518
3716.254
26862.182
133553.328
113737.547
102366.172
24995.691
1709.893
150.722
19.935
2.813
0.123
122291.234
188341.797
156919.578
28722.523
2595.182
542.188
412.700
422.843
298.056
130.741
56.798
75.876
164.823
261.987
217.331
109.012
53.661
31.228
18.581
10.885
6.169
3.023
1.007
-0.069
-0.311
0.180
2.558
15.354
119.474
1329.161
18472.547
101312.953
107109.859
116586.094
23924.619
3248.399
427.507
61.852
9.570
1.266
-0.150
19609.502
55778.844
37066.219
7708.820
1084.812
214.190
91.265
66.334
45.511
27.823
32.916
96.582
257.101
424.213
355.135
190.701
115.224
83.318
50.340
24.701
11.465
5.029
1.643
0.085
-0.413
-0.180
2.065
17.300
159.788
2120.021
45915.191
100175.656
100472.633
100776.133
30776.605
1748.514
181.745
26.557
4.327
0.390
-0.314
2641.126
5355.159
4378.835
1435.543
311.735
73.933
26.063
13.637
8.957
9.332
24.319
82.791
223.729
372.075
328.558
233.304
218.560
196.656
120.725
49.465
18.650
6.847
2.136
0.398
-0.033
0.214
2.010
14.572
122.247
1411.888
22305.688
100047.602
100080.406
100091.875
15098.831
1058.772
104.751
14.601
2.087
-0.026
-0.388
320.745
547.458
465.823
221.586
70.423
21.031
7.121
3.100
2.303
4.493
14.641
45.519
117.779
185.810
200.432
259.878
411.455
463.714
303.585
120.999
37.242
10.769
3.453
2.303
3.272
4.211
5.203
11.038
59.166
423.777
3510.050
20203.850
41309.090
18310.955
2730.406
346.508
47.177
7.296
0.846
-0.256
-0.404
44.665
63.670
58.998
34.833
13.778
4.838
1.617
0.981
2.192
5.508
12.300
25.984
48.427
84.769
175.952
568.480
1690.618
2649.631
1744.715
516.407
110.564
23.434
9.991
14.592
28.702
38.687
35.332
24.194
30.384
105.803
436.959
1326.997
1974.350
1224.078
374.293
81.855
15.780
2.830
0.162
-0.363
-0.402
6.525
8.879
7.935
5.287
2.375
0.757
0.518
2.276
7.868
20.043
37.760
50.168
70.126
124.670
405.226
2378.062
13735.989
27343.438
13690.496
2510.739
349.128
58.571
40.095
105.914
275.662
451.544
366.962
168.831
69.730
65.363
117.385
188.702
204.438
135.638
58.764
18.202
4.602
0.697
-0.241
-0.409
-0.389
0.755
1.022
0.887
0.431
0.002
-0.022
1.231
7.188
27.299
80.562
165.193
227.999
332.948
629.178
1231.810
6810.489
56949.523
100043.234
63391.566
7116.984
739.938
144.241
197.468
860.374
3833.850
8540.106
5958.019
1721.699
376.264
244.300
423.830
480.539
249.132
79.153
22.236
5.877
1.260
-0.087
-0.393
-0.416
-0.371
-0.187
-0.204
-0.279
-0.383
-0.393
0.105
2.835
15.827
74.130
251.748
602.847
973.506
2002.876
5260.679
6505.458
8719.724
57274.453
100074.367
56883.055
7176.605
867.217
601.208
1140.410
6898.799
79151.039
100131.367
100323.820
18939.930
2178.561
1193.700
2895.707
3386.413
1245.125
227.781
34.902
5.549
0.568
-0.314
-0.438
-0.401
-0.346
-0.320
-0.373
-0.432
-0.478
-0.407
0.328
4.266
24.517
126.863
494.957
1449.768
3948.038
18169.057
47346.281
41676.133
12162.599
12519.543
24800.498
12492.756
2597.618
1719.264
5614.915
10673.431
35176.652
101192.305
100699.711
102976.500
109379.703
14121.308
5143.852
9543.596
12373.596
3369.723
491.938
56.782
6.952
0.531
-0.346
-0.428
-0.378
-0.324
-0.311
-0.369
-0.425
-0.465
-0.384
0.379
4.416
25.353
124.919
557.228
2253.305
19752.689
103100.031
117120.953
126463.922
27959.223
3496.901
2350.406
1567.436
1352.564
9595.886
79228.203
101593.859
112027.461
107320.555
102944.820
124718.477
200042.281
105622.547
26564.633
9656.375
10197.129
2805.420
419.481
52.696
6.339
0.473
-0.350
-0.409
-0.359
-0.301
-0.290
-0.345
-0.400
-0.446
-0.395
0.173
3.057
16.950
79.463
380.438
2575.093
51649.879
101180.523
103886.266
105686.938
65599.383
3156.499
527.593
425.635
1993.407
30855.350
100926.906
101294.047
111514.977
122704.047
106279.234
179123.578
141323.156
102405.766
79660.945
6163.935
2446.440
839.426
168.872
27.029
3.735
0.117
-0.374
-0.398
-0.340
-0.278
-0.263
-0.317
-0.374
-0.424
-0.421
-0.103
1.433
8.536
38.299
193.942
1782.134
30399.162
100392.336
101149.453
102497.742
39981.887
3119.818
708.713
673.609
3637.033
34962.945
120229.211
110500.125
103662.094
29149.586
31996.965
69557.375
103660.305
100601.914
46060.527
3735.657
554.761
164.365
43.787
8.680
1.286
-0.185
-0.407
-0.383
-0.319
-0.256
-0.237
-0.292
-0.348
-0.403
-0.437
-0.324
0.369
3.263
15.502
81.342
597.102
5521.489
46515.039
104223.953
64265.223
30934.367
9807.758
4349.630
4134.234
26046.230
105612.523
137244.344
188492.234
54086.621
6482.882
3012.562
9226.703
31079.711
30586.857
7898.860
1079.348
164.824
38.076
10.067
2.244
0.085
-0.375
-0.418
-0.367
-0.300
-0.238
-0.216
-0.270
-0.328
-0.388
-0.443
-0.444
-0.212
0.878
5.486
27.024
143.087
785.029
3702.259
16599.371
81775.320
103417.547
52068.918
102067.242
75185.148
111457.586
101850.484
102793.211
104831.633
103750.508
5588.897
1517.130
2011.082
3121.763
2520.962
989.403
234.006
50.186
11.349
2.552
0.262
-0.331
-0.432
-0.403
-0.347
-0.283
-0.219
-0.199
-0.252
-0.316
-0.381
-0.445
-0.492
-0.459
-0.100
1.518
8.435
39.957
209.075
1393.055
11614.530
71860.734
117222.578
124702.320
102966.000
104447.953
200082.297
105592.398
101077.883
103036.383
107324.578
10164.210
2602.315
1365.916
1261.846
739.846
253.746
70.578
18.089
4.235
0.729
-0.206
-0.424
-0.425
-0.380
-0.325
-0.265
-0.205
-0.187
-0.238
-0.305
-0.377
-0.445
-0.503
-0.540
-0.454
0.176
2.957
15.820
82.127
519.757
3350.286
13965.207
62493.961
106033.156
101303.766
101912.414
130306.367
111424.953
101362.180
105026.227
42340.289
13875.925
3804.627
974.579
551.885
286.158
103.532
29.241
8.208
2.333
0.454
-0.154
-0.356
-0.382
-0.360
-0.310
-0.250
-0.196
-0.177
-0.229
-0.295
-0.371
-0.441
-0.492
-0.544
-0.546
-0.264
1.118
6.863
33.307
153.481
633.021
2514.171
24267.232
101939.086
102378.961
102060.406
103288.367
23256.645
34431.762
18017.068
11019.296
8104.232
2390.939
530.845
187.997
90.833
36.496
13.767
6.423
3.496
1.686
0.542
-0.051
-0.276
-0.323
-0.293
-0.237
-0.184
-0.171
-0.223
-0.284
-0.351
-0.422
-0.482
-0.533
-0.531
-0.282
0.938
5.920
23.975
80.839
238.862
908.424
6762.045
63691.977
170773.828
141343.234
25642.830
3133.538
1568.579
1598.441
2032.172
1712.379
674.409
182.169
59.225
26.915
16.290
14.870
15.574
12.919
7.456
3.041
0.807
-0.019
-0.238
-0.266
-0.222
-0.178
-0.164
-0.213
-0.267
-0.329
-0.396
-0.454
-0.479
-0.413
0.039
2.216
12.543
59.590
239.217
672.150
1940.615
21156.361
102292.031
105002.031
103830.656
89550.359
4121.634
431.308
248.318
305.022
265.220
134.197
49.185
18.350
13.634
23.169
45.082
63.821
55.861
28.377
11.023
3.073
0.550
-0.096
-0.228
-0.211
-0.173
-0.161
-0.202
-0.253
-0.306
-0.338
-0.327
-0.244
-0.018
0.769
4.978
29.136
170.772
964.514
3629.507
7372.886
59848.848
100859.141
100394.094
100258.828
100121.273
7815.079
417.200
69.988
49.477
40.888
24.909
11.160
8.079
17.696
56.861
147.474
220.990
192.489
86.897
28.429
7.036
1.455
0.095
-0.178
-0.200
-0.171
-0.153
-0.193
-0.232
-0.247
-0.161
0.133
0.627
1.228
2.423
8.540
48.411
341.185
2507.993
11394.981
21591.908
42849.582
101673.016
100263.773
100055.438
100019.039
5418.288
317.889
36.057
10.496
6.534
4.221
3.195
6.939
27.395
113.207
313.603
519.661
417.600
180.503
52.899
12.080
2.484
0.303
-0.130
-0.185
-0.167
-0.147
-0.184
-0.200
-0.113
0.328
1.506
3.454
5.468
6.795
12.461
56.569
378.245
2536.100
12530.200
22854.541
15322.425
72526.688
100247.812
100037.211
18278.527
1406.792
137.920
17.396
3.074
0.885
0.516
1.377
6.453
30.554
129.391
362.752
651.828
523.205
210.116
62.002
14.588
3.033
0.458
-0.089
-0.173
-0.159
-0.139
-0.169
-0.146
0.143
1.336
4.685
11.550
18.701
18.823
20.752
53.920
247.414
1244.156
4314.039
6626.376
4216.969
3820.398
6633.876
4979.282
1410.256
254.100
40.799
6.488
0.794
-0.179
-0.195
0.692
4.804
21.854
84.019
227.293
374.226
310.162
145.923
49.809
14.291
3.593
0.692
-0.028
-0.159
-0.150
-0.133
-0.156
-0.088
0.438
2.641
10.061
25.120
43.928
43.547
44.580
100.034
327.846
1219.900
3403.900
4792.686
2430.072
865.508
468.174
318.180
134.234
39.571
9.357
1.627
-0.081
-0.434
-0.373
0.241
2.784
12.209
40.672
98.607
175.054
194.701
151.206
72.366
24.732
6.608
1.390
0.115
-0.132
-0.144
-0.127
-0.145
-0.052
0.582
3.222
13.027
35.186
59.146
67.852
133.505
512.958
1485.042
3374.467
9002.367
12606.682
5528.240
1100.685
203.206
62.061
24.298
8.263
2.124
0.145
-0.371
-0.480
-0.409
-0.036
1.460
6.996
26.644
101.417
363.403
868.702
999.440
440.572
100.792
19.632
3.441
0.433
-0.079
-0.136
-0.119
-0.138
-0.063
0.468
2.676
9.547
25.814
46.734
94.951
516.483
4119.901
17298.857
17501.861
12413.790
14022.641
5479.209
1066.775
184.391
47.298
14.250
3.980
0.669
-0.215
-0.430
-0.451
-0.403
-0.150
1.031
6.689
40.831
300.535
2345.055
11111.263
13699.882
3707.816
495.738
58.356
7.160
0.942
-0.006
-0.123
-0.119
-0.135
-0.151
-0.162
-0.171
-0.180
-0.183
-0.186
-0.187
-0.186
-0.184
-0.183
-0.174
-0.165
-0.154
-0.147
-0.141
-0.137
-0.131
-0.127
-0.126
-0.125
-0.124
-0.128
-0.136
-0.148
-0.159
-0.168
-0.171
-0.107
0.204
1.246
3.973
7.943
10.949
8.634
4.529
1.731
0.539
0.112
-0.016
-0.161
-0.181
-0.200
-0.213
-0.223
-0.231
-0.235
-0.238
-0.238
-0.237
-0.237
-0.231
-0.221
-0.209
-0.197
-0.184
-0.176
-0.169
-0.163
-0.158
-0.160
-0.158
-0.158
-0.161
-0.171
-0.186
-0.198
-0.213
-0.189
0.046
1.212
6.128
22.009
56.456
80.494
61.641
26.916
9.216
3.122
1.517
0.928
-0.209
-0.230
-0.246
-0.261
-0.273
-0.281
-0.287
-0.290
-0.293
-0.297
-0.293
-0.282
-0.270
-0.256
-0.241
-0.226
-0.215
-0.204
-0.198
-0.196
-0.194
-0.194
-0.196
-0.201
-0.214
-0.231
-0.246
-0.256
-0.180
0.402
3.925
22.042
106.687
386.506
631.163
426.952
144.337
38.354
15.384
11.119
8.109
-0.252
-0.272
-0.290
-0.302
-0.303
-0.299
-0.289
-0.290
-0.301
-0.323
-0.339
-0.338
-0.326
-0.309
-0.291
-0.272
-0.254
-0.244
-0.242
-0.239
-0.234
-0.240
-0.241
-0.248
-0.262
-0.282
-0.298
-0.302
-0.163
0.924
7.956
56.903
358.580
1772.405
3394.600
2183.942
547.551
146.419
89.361
95.255
76.355
-0.283
-0.296
-0.292
-0.257
-0.181
-0.061
0.039
0.089
0.006
-0.141
-0.272
-0.344
-0.366
-0.361
-0.341
-0.320
-0.299
-0.290
-0.289
-0.288
-0.286
-0.286
-0.292
-0.297
-0.314
-0.335
-0.356
-0.348
-0.160
1.268
10.580
82.472
639.372
3425.414
7607.846
4711.469
1578.283
685.318
725.401
1381.837
1043.400
-0.272
-0.213
-0.040
0.262
0.813
1.742
2.583
2.955
2.396
1.219
0.355
-0.156
-0.341
-0.390
-0.385
-0.366
-0.355
-0.346
-0.342
-0.340
-0.338
-0.341
-0.346
-0.354
-0.373
-0.395
-0.400
-0.387
-0.205
1.121
9.565
67.449
459.878
2196.805
5584.732
7730.438
7705.217
4083.602
7994.813
29564.863
21084.471
-0.018
0.452
1.457
3.362
6.885
13.759
22.370
27.353
21.300
10.479
3.849
0.889
-0.094
-0.372
-0.425
-0.421
-0.413
-0.403
-0.396
-0.393
-0.393
-0.392
-0.403
-0.412
-0.424
-0.431
-0.414
-0.399
-0.231
0.833
6.650
38.369
218.154
1108.232
6227.470
27829.527
41616.008
16731.922
68866.391
100237.516
100030.344
1.294
3.873
9.601
20.841
43.501
106.192
228.539
295.550
207.734
82.155
23.940
5.539
0.897
-0.207
-0.427
-0.459
-0.459
-0.457
-0.451
-0.445
-0.442
-0.446
-0.455
-0.463
-0.454
-0.415
-0.354
-0.290
0.002
1.343
6.900
30.703
152.086
937.069
7958.300
46045.406
71009.930
24258.814
99326.312
100273.461
100034.383
7.562
20.567
57.953
135.937
297.746
981.431
3542.747
5937.068
3215.712
757.750
138.724
22.786
3.760
0.311
-0.335
-0.451
-0.475
-0.490
-0.496
-0.496
-0.494
-0.502
-0.507
-0.490
-0.429
-0.298
-0.123
0.126
0.850
4.047
16.145
59.382
211.019
808.705
4036.562
15573.781
22680.020
9325.071
20196.260
97013.609
59336.156
39.276
114.764
374.983
1130.490
2413.345
11226.365
100316.516
100093.719
88352.109
8531.934
704.216
73.281
9.839
1.245
-0.085
-0.353
-0.437
-0.489
-0.517
-0.529
-0.539
-0.549
-0.540
-0.491
-0.352
-0.063
0.358
0.996
3.015
12.684
59.271
250.041
853.093
2127.677
3937.384
5114.687
4017.176
1865.014
1861.696
3765.630
3064.988
270.071
678.744
2587.970
12727.919
25541.771
109168.852
102031.617
100366.766
100123.391
70754.883
2503.288
171.950
18.057
2.639
0.397
-0.104
-0.330
-0.457
-0.526
-0.554
-0.570
-0.585
-0.575
-0.485
-0.254
0.216
0.951
2.339
7.311
37.641
251.963
1798.211
10033.921
24997.549
21795.482
11803.844
3943.215
878.263
291.097
256.711
197.693
3599.957
7375.464
14841.235
100256.516
105191.953
179107.219
107996.078
100941.578
100288.430
100096.320
3835.168
227.799
22.568
3.981
1.167
0.343
-0.109
-0.373
-0.508
-0.558
-0.576
-0.607
-0.604
-0.496
-0.207
0.394
1.513
3.782
14.405
93.108
990.836
15210.021
100744.016
102803.602
108124.414
45815.188
5376.464
805.000
137.554
40.512
20.851
88492.211
101301.891
116675.055
113900.953
103873.984
170952.312
112730.812
101329.906
100395.180
51167.156
2144.409
156.196
20.018
5.092
2.478
1.230
0.366
-0.150
-0.393
-0.491
-0.546
-0.602
-0.630
-0.553
-0.299
0.344
1.575
5.091
23.421
175.887
2584.340
79241.609
100594.656
101359.133
102952.914
103031.508
7798.136
637.155
90.783
16.079
4.237
100348.758
101184.156
107521.031
157122.484
104944.695
53331.664
62518.133
100860.344
51333.277
6023.752
587.782
72.645
14.586
7.393
5.255
3.207
1.429
0.411
-0.060
-0.276
-0.415
-0.541
-0.639
-0.623
-0.463
0.043
1.464
7.023
39.574
289.973
3150.159
90646.945
103933.242
102418.836
101097.453
100650.008
6773.484
429.205
53.198
8.805
1.408
100788.508
101745.180
102604.383
105925.922
15528.493
5992.598
3354.629
3805.374
2068.808
609.960
123.272
28.169
14.331
14.042
12.041
7.672
3.935
1.907
0.857
0.293
-0.091
-0.384
-0.602
-0.686
-0.603
-0.182
1.637
11.953
88.573
844.791
8803.028
81659.719
200044.406
151109.922
106014.133
46519.539
2406.594
210.857
28.033
4.274
0.430
101119.328
102340.711
102139.242
80214.023
3836.598
773.626
377.340
275.653
178.029
77.213
27.204
15.585
19.803
26.592
22.912
15.311
8.951
5.478
3.164
1.599
0.574
-0.098
-0.514
-0.713
-0.709
-0.297
2.285
21.022
199.158
2984.792
79241.445
101991.164
111346.086
130269.391
69351.070
5626.489
608.019
79.957
12.870
1.930
-0.030
34187.129
100270.781
47097.508
7598.404
889.756
174.182
66.746
39.871
25.608
13.986
9.398
14.112
25.969
37.511
33.676
24.865
16.949
12.681
8.225
4.239
1.721
0.336
-0.386
-0.677
-0.719
-0.287
2.631
26.163
277.350
4976.312
100102.789
100330.820
100809.305
101195.688
100893.102
3812.762
286.018
36.319
5.900
0.704
-0.274
1759.004
3125.080
2155.249
735.586
181.354
45.659
15.403
7.589
4.617
3.445
5.128
11.761
24.593
34.470
35.365
31.426
30.966
28.192
19.878
10.075
4.020
1.041
-0.107
-0.458
-0.416
0.051
2.621
21.458
212.935
3235.667
88424.867
100298.125
100471.016
100413.688
57050.684
2363.500
178.707
21.310
3.060
0.121
-0.377
168.341
244.046
205.742
101.872
37.911
11.718
3.830
1.655
1.507
2.723
5.374
10.313
17.477
24.662
31.477
44.176
68.732
78.154
57.131
28.650
10.219
3.003
0.830
0.838
1.635
2.711
4.428
15.468
97.516
848.387
9456.222
88601.000
100461.047
71080.102
7243.954
696.466
79.288
11.643
1.501
-0.150
-0.405
23.707
31.585
27.432
17.031
7.312
2.544
0.954
1.610
5.110
11.972
20.301
24.483
24.329
26.020
44.637
111.160
256.045
330.359
247.653
104.033
30.687
8.379
4.556
8.205
15.768
21.656
21.531
21.168
47.278
193.236
919.363
3144.727
5213.546
2910.655
790.075
148.506
28.661
4.898
0.522
-0.304
-0.411
3.576
4.610
4.114
2.618
1.112
0.410
1.347
6.671
26.576
77.061
140.733
157.050
114.891
76.632
107.429
338.155
965.127
1533.355
1032.348
340.090
75.598
20.816
20.002
49.506
122.901
184.212
157.632
95.676
82.151
160.605
335.959
489.536
466.071
287.264
121.681
35.419
9.155
1.680
-0.048
-0.389
-0.407
0.283
0.394
0.276
-0.003
-0.164
0.380
4.105
23.537
120.857
452.279
1126.256
1257.410
744.806
391.599
339.848
706.550
2327.599
3820.980
2296.355
655.754
142.655
52.742
86.424
311.457
1041.898
1970.767
1594.434
663.090
386.051
883.671
2902.042
3467.548
1318.290
273.079
56.585
13.611
3.100
0.354
-0.319
-0.420
-0.390
-0.285
-0.319
-0.388
-0.447
-0.297
1.113
9.117
63.480
390.704
2307.858
7865.698
9817.858
4824.271
3397.595
2037.494
1264.299
2442.084
3840.456
2303.533
672.518
185.626
173.843
369.513
1642.634
9430.982
24837.514
17274.150
5198.606
2679.902
7437.713
52885.648
85603.672
15250.487
1253.351
113.394
14.034
1.843
-0.097
-0.417
-0.418
-0.367
-0.353
-0.413
-0.471
-0.483
-0.221
1.697
14.027
100.183
822.541
6536.205
27798.467
38481.488
46711.551
90313.570
42243.281
6115.167
1545.123
1494.809
982.102
393.709
383.252
953.116
1659.865
5728.816
57252.250
101360.117
111300.133
59615.047
48426.371
39862.211
101345.453
100180.078
85540.000
3365.005
209.211
18.743
1.819
-0.202
-0.433
-0.401
-0.348
-0.334
-0.395
-0.453
-0.464
-0.185
1.783
14.313
101.513
771.688
6067.646
26761.414
81291.219
109567.055
101911.602
100974.727
57396.875
2641.488
507.730
275.766
314.630
1282.196
5068.884
9087.147
10516.722
72228.867
107950.969
200053.312
118376.406
102553.758
123685.227
107118.227
100461.453
59360.836
3059.991
178.697
16.986
1.509
-0.256
-0.421
-0.385
-0.329
-0.312
-0.367
-0.427
-0.448
-0.250
1.156
9.319
59.322
384.384
2167.599
10640.323
107133.422
102884.695
101074.156
101047.711
100957.836
5025.922
472.094
199.384
546.032
3178.783
14342.310
28027.924
15126.335
21266.955
77388.875
133670.625
106110.430
101177.688
104179.820
41829.348
33831.102
8184.748
810.518
80.397
9.390
0.731
-0.324
-0.416
-0.368
-0.305
-0.285
-0.342
-0.400
-0.440
-0.334
0.443
4.395
24.371
120.014
558.452
3839.921
99883.742
100962.969
103149.039
111389.375
115112.047
9000.422
1310.418
542.451
2040.278
10092.327
24969.354
29534.396
12467.594
5291.950
18927.109
104579.320
102248.469
100871.094
100585.516
13678.575
2128.110
678.981
138.355
22.566
3.303
0.072
-0.399
-0.412
-0.350
-0.284
-0.259
-0.317
-0.374
-0.431
-0.415
-0.073
1.495
8.016
33.512
151.762
1010.380
12712.131
102377.039
133543.766
200072.797
113836.953
89966.586
7232.455
2545.975
17154.311
100951.266
103110.773
105471.719
17474.148
3470.508
5882.457
44695.129
108686.086
103267.312
37857.035
3134.307
369.867
88.082
23.714
5.210
0.596
-0.310
-0.433
-0.397
-0.332
-0.263
-0.237
-0.297
-0.357
-0.422
-0.459
-0.370
0.163
2.285
10.096
42.046
232.198
1410.337
10481.783
108574.500
105136.438
102248.859
106701.828
36773.645
18942.430
91950.422
100820.516
101371.844
105262.133
84915.492
15841.732
9110.178
25196.787
36782.828
15847.253
3711.401
612.169
104.573
22.974
5.470
0.999
-0.191
-0.433
-0.431
-0.379
-0.313
-0.246
-0.220
-0.281
-0.346
-0.414
-0.475
-0.494
-0.364
0.312
2.934
14.000
68.638
463.039
5719.099
100491.672
100782.289
105119.102
163447.922
116796.398
104104.734
123619.547
102278.195
103445.602
137275.297
179139.609
103404.477
29429.609
22484.910
27833.758
8911.154
1493.417
239.568
45.514
10.639
2.428
0.239
-0.342
-0.438
-0.410
-0.356
-0.295
-0.232
-0.208
-0.268
-0.339
-0.412
-0.474
-0.525
-0.535
-0.320
0.745
5.417
29.352
196.526
1859.297
22452.773
100770.633
110365.211
151136.266
104734.227
101761.688
83658.188
103966.234
106185.977
200047.078
118334.938
101409.508
65125.664
9253.296
6804.994
2562.166
596.883
109.949
26.142
7.928
2.418
0.458
-0.192
-0.362
-0.379
-0.338
-0.276
-0.219
-0.199
-0.259
-0.328
-0.400
-0.463
-0.513
-0.566
-0.517
-0.029
2.214
12.687
66.269
376.477
2055.597
7677.953
14642.795
92321.117
101576.250
101102.945
35918.598
13976.756
24188.432
61327.660
101965.508
100360.469
30558.660
3252.820
1108.467
485.789
158.268
49.103
22.209
12.249
6.171
2.256
0.507
-0.137
-0.313
-0.311
-0.259
-0.205
-0.192
-0.248
-0.310
-0.376
-0.447
-0.498
-0.537
-0.511
-0.217
1.027
5.996
24.259
87.409
284.382
795.545
2951.314
15049.425
43962.574
31713.102
7484.940
1748.518
2037.458
7096.534
22498.963
18339.605
5014.221
801.678
203.894
93.527
57.580
57.171
66.296
54.988
29.222
10.596
2.890
0.502
-0.150
-0.264
-0.245
-0.197
-0.185
-0.235
-0.286
-0.350
-0.406
-0.423
-0.374
-0.233
0.125
1.320
5.772
20.657
63.217
175.856
650.754
5773.639
57785.129
101818.156
101423.688
17158.289
1518.078
400.508
721.409
1434.521
1310.648
530.424
154.058
49.881
44.344
105.303
261.424
421.056
337.809
147.383
43.556
10.451
2.034
0.157
-0.198
-0.227
-0.190
-0.178
-0.221
-0.265
-0.298
-0.253
-0.044
0.385
0.937
1.649
3.367
10.194
38.276
133.876
372.768
1160.526
12697.266
100191.180
100167.305
100137.492
45943.719
2526.039
234.519
105.291
127.049
122.778
65.567
29.058
23.675
79.008
367.450
1410.797
2710.543
2110.174
699.974
147.159
26.920
4.766
0.663
-0.106
-0.207
-0.186
-0.168
-0.206
-0.222
-0.132
0.304
1.646
3.905
6.334
7.684
8.994
18.505
62.420
234.725
668.955
1424.222
8296.826
100193.602
100060.516
100024.469
27281.588
1796.117
163.899
29.809
16.971
14.578
9.718
8.387
24.410
140.830
953.342
4538.584
11281.742
7772.731
1945.486
315.015
50.207
7.834
1.180
-0.008
-0.186
-0.181
-0.160
-0.185
-0.133
0.291
2.153
8.415
21.029
34.448
35.273
26.322
28.478
74.582
259.570
655.882
1138.713
2477.555
13834.962
37203.195
24652.781
4953.910
602.559
77.236
11.856
3.322
1.844
1.656
4.495
25.013
159.354
1113.334
5926.118
15045.680
10282.582
2506.260
370.723
56.600
9.807
1.574
0.080
-0.163
-0.172
-0.152
-0.153
0.027
1.185
6.880
30.508
92.409
167.122
159.795
78.624
45.631
70.339
183.600
409.912
570.607
644.515
1240.711
2144.992
1658.633
603.238
128.538
23.598
4.365
0.581
-0.067
0.263
2.825
17.558
102.067
612.132
2737.236
5980.419
4243.983
1277.054
262.279
51.615
10.484
2.073
0.219
-0.135
-0.163
-0.144
-0.124
0.215
2.343
14.773
74.111
280.878
627.571
496.617
209.797
82.358
92.107
189.816
359.010
419.865
318.857
218.467
211.391
154.673
73.337
23.864
6.037
0.998
-0.218
-0.435
-0.159
1.448
9.579
46.775
204.403
652.219
1267.119
1231.128
695.975
266.742
74.194
16.866
3.364
0.470
-0.083
-0.153
-0.134
-0.103
0.308
3.043
19.135
105.809
451.114
954.313
813.263
315.188
164.493
244.066
368.195
589.346
615.590
371.853
140.947
53.408
25.650
12.051
4.543
1.131
-0.112
-0.448
-0.501
-0.316
0.602
4.676
22.068
91.242
371.651
1433.698
3992.483
4506.381
1513.905
286.743
43.460
6.819
1.023
-0.006
-0.138
-0.126
-0.104
0.237
2.369
14.772
74.022
280.689
578.665
506.885
275.059
475.493
1020.327
1166.047
819.025
680.386
356.978
130.235
35.700
11.350
3.836
1.068
-0.014
-0.388
-0.478
-0.473
-0.357
0.225
2.988
17.607
109.185
1009.517
13996.230
100500.820
100372.016
26467.176
1649.523
132.287
14.366
1.811
0.102
-0.123
-0.131
-0.151
-0.167
-0.179
-0.188
-0.194
-0.195
-0.195
-0.191
-0.186
-0.179
-0.172
-0.165
-0.156
-0.147
-0.137
-0.129
-0.122
-0.118
-0.111
-0.109
-0.108
-0.107
-0.114
-0.124
-0.139
-0.150
-0.162
-0.155
-0.021
0.617
3.086
10.152
21.977
30.665
23.766
11.980
3.956
1.148
0.287
0.044
-0.179
-0.200
-0.218
-0.232
-0.241
-0.246
-0.248
-0.248
-0.243
-0.236
-0.229
-0.222
-0.212
-0.199
-0.184
-0.171
-0.163
-0.153
-0.146
-0.143
-0.138
-0.139
-0.137
-0.143
-0.156
-0.174
-0.188
-0.199
-0.135
0.345
3.057
16.895
74.267
240.798
385.498
262.128
95.075
23.561
6.205
2.573
1.447
-0.227
-0.248
-0.264
-0.277
-0.289
-0.296
-0.301
-0.303
-0.300
-0.296
-0.289
-0.277
-0.261
-0.244
-0.227
-0.212
-0.201
-0.190
-0.179
-0.174
-0.173
-0.170
-0.173
-0.178
-0.197
-0.215
-0.233
-0.233
-0.068
1.186
10.128
74.372
576.683
3057.097
6646.565
3711.012
704.940
120.896
30.621
17.441
12.734
-0.267
-0.288
-0.306
-0.321
-0.322
-0.319
-0.310
-0.308
-0.319
-0.333
-0.341
-0.336
-0.318
-0.298
-0.277
-0.262
-0.245
-0.230
-0.222
-0.214
-0.209
-0.210
-0.212
-0.222
-0.240
-0.265
-0.284
-0.271
0.025
2.329
22.084
241.611
3059.820
37063.020
100105.602
46979.109
4319.810
512.869
181.403
172.732
145.935
-0.297
-0.308
-0.300
-0.258
-0.190
-0.107
-0.038
-0.009
-0.077
-0.196
-0.302
-0.359
-0.369
-0.354
-0.333
-0.315
-0.295
-0.278
-0.270
-0.261
-0.255
-0.254
-0.257
-0.269
-0.288
-0.315
-0.337
-0.312
0.060
3.084
31.278
360.016
6665.455
100192.570
100949.719
102950.602
12836.518
2559.086
1833.616
3774.057
2793.147
-0.270
-0.161
0.055
0.418
0.867
1.479
2.130
2.339
1.737
0.893
0.193
-0.207
-0.362
-0.397
-0.386
-0.365
-0.348
-0.333
-0.319
-0.312
-0.306
-0.306
-0.308
-0.321
-0.344
-0.371
-0.388
-0.366
0.000
2.720
25.418
273.719
3460.414
47708.648
109350.828
122693.586
103939.195
29732.432
35988.227
100316.453
100038.867
0.112
0.828
2.308
4.456
7.221
12.017
17.520
19.453
14.975
7.769
2.967
0.602
-0.179
-0.387
-0.427
-0.415
-0.401
-0.385
-0.369
-0.362
-0.361
-0.360
-0.364
-0.372
-0.402
-0.426
-0.434
-0.418
-0.129
1.812
14.757
112.078
923.598
7284.906
72391.859
104986.367
101277.227
110094.406
113663.008
100816.195
100072.016
1.981
6.069
15.503
30.085
50.999
86.166
149.446
184.366
138.695
55.937
17.576
3.998
0.522
-0.285
-0.446
-0.466
-0.451
-0.437
-0.420
-0.414
-0.413
-0.412
-0.420
-0.436
-0.458
-0.467
-0.462
-0.427
-0.086
1.714
10.842
61.748
412.475
4600.733
100810.734
100680.156
100722.805
113743.539
120189.641
101029.094
100082.094
10.272
34.725
104.042
250.555
406.618
731.039
1734.885
2732.399
1529.049
449.645
92.877
16.565
2.579
0.053
-0.429
-0.504
-0.500
-0.487
-0.472
-0.469
-0.468
-0.470
-0.475
-0.491
-0.502
-0.494
-0.455
-0.327
0.358
3.462
17.692
86.287
466.505
3299.493
33498.875
103566.992
101651.141
104402.922
107828.531
100568.688
100057.492
49.663
191.473
923.186
3588.312
5957.118
7496.350
30969.031
63499.852
24666.799
3813.935
417.986
49.338
6.872
0.613
-0.361
-0.525
-0.539
-0.531
-0.528
-0.521
-0.517
-0.520
-0.529
-0.544
-0.531
-0.494
-0.401
-0.051
1.696
10.066
50.834
256.441
1441.912
9576.423
45192.055
66252.383
34796.508
9959.998
5539.632
13866.207
10000.009
295.597
1136.348
9617.123
88586.047
101720.531
98014.734
107110.336
100618.078
100079.547
22299.240
1301.139
106.167
12.477
1.358
-0.255
-0.509
-0.555
-0.568
-0.568
-0.561
-0.564
-0.570
-0.582
-0.584
-0.558
-0.485
-0.285
0.520
4.504
27.547
177.317
1200.971
7282.489
47536.324
106838.297
102547.609
64765.566
5239.310
770.282
531.260
396.998
3142.615
8636.145
74556.586
101230.086
102722.211
156903.422
145905.141
101973.055
100160.227
41290.355
1795.532
138.744
15.090
1.706
-0.127
-0.454
-0.549
-0.590
-0.602
-0.598
-0.603
-0.618
-0.633
-0.626
-0.590
-0.480
-0.134
1.365
9.857
67.509
639.566
7354.454
91072.461
137225.031
200084.828
116668.625
64667.258
4726.494
422.472
80.206
34.367
70957.836
104176.391
200041.078
112550.125
102460.242
122412.414
188364.203
102748.539
100198.625
16595.719
1116.010
100.713
12.307
1.683
0.046
-0.321
-0.479
-0.577
-0.617
-0.626
-0.637
-0.661
-0.683
-0.678
-0.641
-0.503
0.051
2.676
17.735
129.304
1493.184
30491.293
101324.016
109517.562
145967.656
145208.938
16883.453
1887.649
223.824
32.073
7.138
100191.703
102163.352
141322.609
198943.031
103904.375
103464.516
45591.188
38711.238
16708.795
2732.297
342.280
45.334
7.150
1.468
0.431
0.013
-0.282
-0.480
-0.573
-0.616
-0.651
-0.690
-0.727
-0.734
-0.701
-0.512
0.427
5.391
33.912
229.417
2020.589
32370.381
103482.148
103016.672
104041.219
92246.734
5049.251
567.621
89.637
14.919
2.566
100135.102
100632.492
104636.945
130277.273
68881.531
25308.893
4644.891
2057.690
1088.369
326.739
75.805
14.921
3.844
1.887
1.273
0.720
0.166
-0.202
-0.406
-0.538
-0.633
-0.707
-0.761
-0.783
-0.753
-0.480
1.168
11.345
81.684
719.693
7148.276
58867.855
198979.734
141480.781
105286.344
19126.943
1644.617
201.422
33.983
6.272
0.891
100110.430
100239.805
100578.219
64842.781
4856.406
1547.559
487.648
214.940
113.413
46.849
15.400
5.048
3.007
2.925
2.586
1.763
1.026
0.451
0.021
-0.293
-0.535
-0.689
-0.783
-0.820
-0.789
-0.414
2.100
20.336
189.467
2541.198
57114.711
101404.922
105871.602
112788.164
49229.359
3816.263
466.459
72.442
13.548
2.459
0.115
27341.469
79104.836
37297.219
6072.683
808.570
184.355
68.736
32.529
17.046
7.990
3.604
2.374
3.110
3.881
3.796
3.079
2.344
1.733
1.009
0.278
-0.283
-0.615
-0.779
-0.836
-0.790
-0.307
2.746
26.360
268.626
4618.018
100424.148
101546.414
103100.719
102599.492
101094.508
3289.141
262.391
37.271
6.519
0.912
-0.228
1330.439
2338.714
1700.227
554.823
137.307
37.324
13.035
5.977
3.111
1.823
1.573
2.152
3.347
4.229
4.566
4.711
4.941
4.677
3.387
1.655
0.349
-0.400
-0.685
-0.744
-0.623
-0.043
2.971
23.590
204.691
2852.664
71603.328
104183.211
108567.031
105979.445
47443.402
2224.400
187.658
25.200
3.847
0.280
-0.364
116.087
161.994
134.470
65.750
24.515
8.032
2.840
1.540
1.949
3.778
5.821
6.863
6.347
5.673
6.156
8.759
12.353
14.171
10.827
5.813
2.048
0.267
-0.264
-0.134
0.387
1.296
4.363
19.838
119.928
927.166
8698.427
74913.812
109380.500
63333.430
7577.595
836.086
106.819
16.093
2.302
-0.022
-0.398
14.694
18.700
15.979
9.915
4.315
1.588
1.062
3.227
10.842
26.572
46.478
50.402
34.897
19.204
14.495
21.220
37.034
45.515
35.177
18.108
6.332
1.974
1.383
2.939
5.872
8.949
12.454
27.070
96.076
362.020
1446.461
4575.923
7476.638
4621.678
1367.696
262.857
47.773
8.000
1.113
-0.216
-0.408
1.967
2.469
2.085
1.209
0.459
0.425
2.923
14.573
67.182
221.189
484.428
525.136
284.623
111.432
49.445
54.575
98.042
122.414
93.445
43.937
14.855
6.037
7.350
16.907
35.937
54.411
58.722
72.379
179.368
559.152
1185.133
1526.869
1300.883
773.960
287.446
77.994
17.961
3.343
0.264
-0.344
-0.415
-0.029
-0.009
-0.105
-0.259
-0.191
1.079
9.152
59.467
388.885
2112.627
7104.113
8561.090
3305.451
735.208
214.540
132.373
176.863
225.988
169.589
73.500
25.360
15.599
27.957
78.815
203.217
342.303
336.074
302.633
545.287
2409.036
10168.993
12103.330
3858.164
650.452
125.296
28.931
6.496
1.112
-0.179
-0.411
-0.407
-0.359
-0.403
-0.463
-0.478
-0.111
2.586
21.287
181.137
1794.970
20189.611
100083.852
100345.148
38278.902
5024.543
1467.289
480.125
250.938
240.298
162.467
78.593
37.951
43.629
90.548
286.041
930.345
1849.263
2127.420
2504.241
3522.588
30712.059
100957.211
100751.133
85816.289
3451.266
232.523
25.408
3.648
0.239
-0.371
-0.427
-0.387
-0.380
-0.441
-0.495
-0.464
0.073
3.954
32.960
316.912
4548.376
98919.922
100407.773
103228.281
120200.320
55266.012
22954.150
3629.375
528.438
174.309
102.400
62.612
72.796
137.915
253.036
730.873
2705.604
6953.093
16233.898
58134.836
60797.840
112606.617
101704.594
100413.758
100152.656
12335.898
427.513
31.359
3.026
-0.021
-0.423
-0.417
-0.367
-0.356
-0.415
-0.470
-0.435
0.142
4.173
33.820
320.306
4562.016
88466.383
101560.852
127309.367
200049.906
108604.922
100688.516
30386.305
1757.307
200.632
70.348
73.902
180.351
411.131
662.437
1047.497
3609.152
15055.803
104601.797
101496.219
103341.086
200097.172
108595.797
100584.656
100083.523
9991.518
359.366
27.673
2.542
-0.152
-0.430
-0.403
-0.348
-0.333
-0.391
-0.446
-0.428
0.018
2.946
22.093
166.077
1558.692
16780.969
101613.344
188376.281
127407.109
103155.242
101331.273
100112.984
3835.368
413.690
110.182
161.012
439.017
973.849
1235.355
1183.265
2602.080
27622.578
102447.656
101242.039
101308.664
113797.656
122328.258
100898.273
33087.484
2117.987
154.654
14.134
1.300
-0.277
-0.433
-0.390
-0.328
-0.307
-0.364
-0.421
-0.429
-0.171
1.464
10.243
57.166
344.821
1827.813
7109.903
57072.801
103016.719
105920.906
124749.039
90369.789
12593.016
1752.900
369.665
665.130
2186.634
3858.154
2962.920
1468.980
1824.774
17680.715
107583.891
108728.992
103398.094
101541.555
18491.307
4780.522
1531.912
267.641
38.321
5.003
0.268
-0.391
-0.433
-0.375
-0.308
-0.282
-0.340
-0.400
-0.438
-0.331
0.405
3.786
17.366
71.277
260.033
1035.871
8475.294
75112.125
188461.531
179097.312
108636.320
100946.133
12793.124
1358.111
3705.859
22492.529
46427.871
21762.938
6382.143
4851.534
22873.373
146167.953
200091.344
137210.469
49456.820
3714.061
498.443
138.646
36.839
7.844
1.119
-0.251
-0.449
-0.422
-0.360
-0.288
-0.261
-0.321
-0.387
-0.446
-0.439
-0.188
0.989
4.911
17.582
58.982
232.094
1450.004
15744.592
105688.680
103574.688
101276.523
101189.250
47953.051
4010.497
13148.367
100405.656
102217.039
120306.320
98938.859
75446.055
93218.445
103926.250
107943.492
107833.711
12820.717
1161.568
173.692
38.059
9.755
2.122
0.030
-0.414
-0.452
-0.405
-0.340
-0.270
-0.243
-0.307
-0.376
-0.444
-0.486
-0.440
-0.099
1.179
5.257
19.458
90.978
678.938
11760.716
100983.820
101222.125
101408.984
104375.195
51679.480
10968.967
16101.902
101030.734
112477.656
200058.219
111570.359
104398.594
170866.609
107304.836
100839.625
100504.156
9656.897
766.337
123.052
29.805
7.122
1.400
-0.096
-0.417
-0.433
-0.385
-0.321
-0.254
-0.232
-0.296
-0.368
-0.438
-0.494
-0.526
-0.454
0.016
1.834
9.256
48.446
328.575
3548.513
57772.086
101394.156
101976.922
108036.680
30944.105
19399.219
8460.835
28952.031
90719.516
127302.664
103951.055
101720.117
112465.664
92668.805
100721.008
27445.801
2874.466
399.154
97.729
28.952
8.209
2.009
0.194
-0.300
-0.391
-0.361
-0.299
-0.239
-0.221
-0.286
-0.356
-0.421
-0.481
-0.531
-0.541
-0.347
0.609
4.643
24.354
131.301
733.146
4079.149
14547.530
19649.775
11715.027
13693.030
10728.632
3572.676
3907.452
19250.057
102507.828
100694.180
100393.414
101430.133
12686.497
5891.551
2220.491
592.253
183.002
79.828
38.729
16.460
5.896
1.472
0.085
-0.280
-0.322
-0.280
-0.225
-0.213
-0.268
-0.330
-0.399
-0.462
-0.487
-0.459
-0.290
0.296
2.407
10.830
44.772
165.106
476.319
998.419
1464.025
2466.662
4158.391
3372.777
1314.752
792.806
3331.455
30453.045
100111.562
100073.672
20325.232
2111.160
562.955
281.188
183.655
198.905
239.751
180.940
85.439
27.727
6.737
1.279
-0.017
-0.253
-0.260
-0.216
-0.204
-0.249
-0.303
-0.363
-0.376
-0.272
0.009
0.478
1.288
2.721
6.474
17.557
46.843
108.910
259.436
931.868
4077.833
8880.248
6244.475
1825.514
428.538
450.917
1688.271
4172.222
3821.592
1319.708
311.667
107.377
131.074
395.332
1345.324
2515.947
1953.063
651.962
138.234
25.381
4.427
0.557
-0.140
-0.236
-0.208
-0.193
-0.234
-0.270
-0.252
-0.010
0.710
2.156
4.092
6.365
8.966
11.419
17.347
34.182
76.355
242.801
1356.896
7823.400
20226.242
13694.014
3237.939
475.262
120.145
150.727
257.557
239.036
125.203
51.873
60.242
271.108
2154.120
13688.558
41289.680
27282.271
4955.719
603.449
76.993
10.687
1.496
0.014
-0.209
-0.201
-0.181
-0.212
-0.188
0.128
1.482
5.746
14.691
24.637
30.856
33.362
32.811
35.688
52.787
95.673
226.685
1082.800
5441.836
13661.852
9354.713
2295.436
365.654
61.012
24.293
25.288
23.007
16.319
17.354
71.394
580.462
7800.724
98889.727
100027.797
100020.750
24654.877
1657.282
159.830
18.685
2.647
0.189
-0.173
-0.195
-0.168
-0.170
0.024
1.274
7.453
33.236
101.802
188.320
194.973
126.946
91.408
77.443
92.411
127.876
178.427
428.941
1434.763
2955.735
2111.207
699.927
157.470
29.405
6.666
3.276
2.802
3.308
10.781
73.086
711.639
10285.922
100044.031
100072.656
100092.359
33560.090
2145.650
192.849
23.697
3.455
0.387
-0.134
-0.183
-0.158
-0.109
0.416
3.918
26.743
165.352
807.181
1940.348
1656.790
546.228
204.179
133.075
150.159
180.699
158.948
157.221
281.251
425.612
338.140
146.991
43.259
10.322
2.035
0.263
0.085
1.017
6.959
46.888
398.849
4193.192
37300.242
100399.625
88934.547
11741.421
1215.759
163.560
26.194
4.485
0.637
-0.080
-0.169
-0.144
-0.045
0.869
7.834
64.420
576.023
4476.135
15219.282
11112.180
2203.893
382.551
159.216
168.250
206.723
153.613
89.774
64.546
64.057
51.305
27.011
9.673
2.656
0.252
-0.370
-0.408
0.231
3.601
23.551
147.179
918.778
4352.796
10551.052
10173.606
4162.209
1104.210
215.758
38.632
6.834
1.063
-0.001
-0.153
-0.134
-0.008
1.087
10.088
91.608
951.838
8996.829
41599.008
26346.191
4119.633
467.281
141.563
138.575
157.082
119.377
67.033
31.781
16.576
9.669
4.816
1.816
0.273
-0.332
-0.521
-0.505
-0.126
1.802
10.989
60.511
311.875
1646.553
7245.182
16230.022
12117.846
3335.880
546.272
78.584
11.830
1.712
0.107
-0.131
-0.126
-0.027
0.891
7.843
64.295
575.291
4473.097
15208.259
11080.625
2142.274
327.967
140.394
127.682
113.461
82.544
48.719
21.511
8.140
2.996
0.993
0.077
-0.327
-0.480
-0.517
-0.487
-0.263
0.884
6.721
39.729
266.344
2279.749
26077.408
110315.211
106501.875
43121.008
2363.527
189.749
20.304
2.519
0.213
-0.113
-0.149
-0.168
-0.185
-0.197
-0.204
-0.207
-0.207
-0.204
-0.201
-0.193
-0.181
-0.169
-0.157
-0.146
-0.134
-0.123
-0.115
-0.107
-0.100
-0.096
-0.092
-0.096
-0.095
-0.101
-0.114
-0.133
-0.142
-0.157
-0.139
0.041
0.957
4.780
16.901
39.899
56.292
43.062
19.783
6.299
1.662
0.390
0.050
-0.198
-0.220
-0.238
-0.250
-0.255
-0.259
-0.260
-0.258
-0.252
-0.242
-0.230
-0.216
-0.202
-0.185
-0.170
-0.156
-0.148
-0.137
-0.131
-0.124
-0.120
-0.118
-0.121
-0.129
-0.146
-0.164
-0.180
-0.187
-0.096
0.593
4.758
28.500
152.855
576.077
953.588
628.329
181.357
38.572
8.985
2.950
1.452
-0.246
-0.267
-0.281
-0.290
-0.297
-0.305
-0.307
-0.309
-0.306
-0.298
-0.285
-0.269
-0.251
-0.231
-0.213
-0.196
-0.181
-0.171
-0.163
-0.156
-0.150
-0.146
-0.155
-0.162
-0.182
-0.202
-0.221
-0.213
0.029
1.927
16.894
152.991
1609.051
13669.246
37048.703
16964.633
2143.923
234.657
41.838
18.648
11.775
-0.286
-0.306
-0.322
-0.331
-0.335
-0.335
-0.331
-0.329
-0.335
-0.341
-0.343
-0.328
-0.305
-0.281
-0.260
-0.241
-0.224
-0.208
-0.198
-0.187
-0.186
-0.184
-0.190
-0.202
-0.222
-0.249
-0.270
-0.245
0.181
3.910
40.060
577.232
13673.313
100046.203
100157.055
100361.906
21489.279
1082.413
218.574
169.327
128.035
-0.314
-0.316
-0.290
-0.248
-0.201
-0.166
-0.135
-0.145
-0.197
-0.275
-0.338
-0.368
-0.362
-0.338
-0.311
-0.290
-0.269
-0.252
-0.239
-0.231
-0.225
-0.225
-0.229
-0.244
-0.269
-0.297
-0.320
-0.286
0.236
5.121
57.092
958.670
37077.402
100313.219
101790.562
106479.391
67860.070
5500.440
1963.353
2905.432
2328.225
-0.254
-0.087
0.230
0.589
0.921
1.150
1.330
1.228
0.879
0.353
-0.067
-0.297
-0.384
-0.392
-0.370
-0.342
-0.322
-0.302
-0.287
-0.276
-0.272
-0.271
-0.276
-0.293
-0.320
-0.349
-0.372
-0.344
0.160
4.217
45.304
643.927
15372.169
101793.430
124649.008
200019.469
126451.812
90948.828
30682.865
100524.281
85557.195
0.252
1.354
3.311
5.739
7.821
8.896
10.373
10.295
7.602
4.080
1.444
0.160
-0.291
-0.415
-0.422
-0.398
-0.376
-0.354
-0.338
-0.325
-0.321
-0.318
-0.327
-0.345
-0.375
-0.401
-0.424
-0.409
-0.023
2.717
24.348
215.280
2507.071
25998.928
159365.453
123614.336
103142.445
108374.703
141293.703
101526.305
100105.984
2.585
8.571
22.442
40.564
53.979
58.644
71.678
72.812
53.802
25.390
8.173
1.987
0.132
-0.362
-0.457
-0.449
-0.425
-0.410
-0.392
-0.377
-0.371
-0.370
-0.378
-0.402
-0.432
-0.455
-0.474
-0.441
-0.066
2.115
14.382
93.785
723.171
11359.663
102124.836
101603.375
100985.688
111213.547
163396.984
101947.680
100129.484
12.146
45.702
149.115
346.861
469.246
458.776
528.755
631.919
394.626
148.011
38.453
8.110
1.181
-0.201
-0.468
-0.501
-0.484
-0.463
-0.444
-0.432
-0.424
-0.422
-0.431
-0.456
-0.486
-0.512
-0.511
-0.416
0.192
3.441
20.189
123.824
870.327
7724.269
113745.688
115117.656
105189.203
104177.109
87203.188
101042.383
100089.484
49.921
240.285
1241.505
4808.670
7508.869
4819.600
4409.825
5565.866
2970.918
758.347
137.795
22.214
3.253
0.096
-0.461
-0.544
-0.532
-0.511
-0.496
-0.484
-0.475
-0.475
-0.488
-0.514
-0.536
-0.557
-0.526
-0.280
1.015
7.703
46.272
340.406
3432.992
52108.754
107935.844
145968.328
159116.359
28157.750
6480.311
10307.099
7377.313
214.216
1232.297
13996.379
100638.750
101011.883
103472.578
27684.395
37923.660
16644.369
2717.126
337.326
43.442
5.987
0.415
-0.451
-0.580
-0.576
-0.555
-0.539
-0.532
-0.528
-0.531
-0.545
-0.568
-0.587
-0.590
-0.502
0.013
2.734
17.975
112.351
860.084
12339.726
101946.367
101946.812
102151.477
102253.477
21370.586
1370.137
516.899
346.542
1255.517
5333.590
101498.797
100969.953
101189.766
105213.406
107931.188
81487.789
30378.230
4172.151
450.541
52.484
7.169
0.576
-0.459
-0.614
-0.616
-0.594
-0.576
-0.569
-0.572
-0.583
-0.602
-0.621
-0.635
-0.618
-0.440
0.526
5.699
36.763
246.580
1981.894
19082.346
118357.266
111449.766
102734.039
100583.203
20347.828
1020.177
113.770
36.598
12679.211
35644.340
116659.945
103450.156
100987.359
102865.852
115073.180
33711.930
13857.427
2310.921
294.535
41.120
5.673
0.407
-0.487
-0.632
-0.642
-0.630
-0.619
-0.611
-0.617
-0.632
-0.651
-0.673
-0.687
-0.634
-0.297
1.440
10.539
63.936
456.280
4167.613
37111.430
155854.562
151242.094
107987.961
99747.711
6064.760
480.823
53.558
9.488
100187.055
102722.562
163400.578
116638.180
101378.375
100844.078
43783.047
5607.463
2431.913
618.672
115.160
20.124
2.926
0.066
-0.496
-0.615
-0.643
-0.653
-0.650
-0.650
-0.661
-0.682
-0.704
-0.724
-0.731
-0.621
0.034
3.362
21.024
115.793
684.902
4673.466
35251.934
104950.273
72259.016
24555.803
6347.716
1011.510
146.646
23.402
3.956
100081.281
100662.633
105934.891
73164.273
100554.117
37423.977
4870.083
906.497
351.057
121.883
31.803
6.756
1.097
-0.165
-0.449
-0.542
-0.609
-0.644
-0.663
-0.680
-0.702
-0.730
-0.752
-0.771
-0.768
-0.569
0.653
7.686
50.180
341.963
2221.882
11065.515
25448.975
29263.824
14929.881
3820.324
875.447
197.385
44.555
9.015
1.513
63395.164
100128.141
99388.781
13078.732
3670.471
1647.517
507.404
142.684
57.566
23.086
7.477
1.772
0.158
-0.199
-0.314
-0.411
-0.495
-0.566
-0.628
-0.685
-0.732
-0.775
-0.798
-0.813
-0.792
-0.477
1.524
13.887
110.116
973.797
10750.916
100856.984
104449.547
92801.055
10112.407
1479.728
280.160
64.825
16.030
3.470
0.384
5929.410
12430.560
7834.264
1926.160
455.376
161.933
66.549
28.053
12.078
5.181
1.678
0.328
-0.062
-0.109
-0.137
-0.205
-0.269
-0.353
-0.468
-0.603
-0.718
-0.798
-0.837
-0.848
-0.797
-0.328
2.403
20.135
159.383
1705.305
24799.057
116637.422
146040.312
127531.883
21744.855
1748.824
213.855
37.603
7.919
1.397
-0.115
524.293
887.639
661.938
254.225
78.722
28.911
13.387
7.030
3.606
1.831
1.143
0.789
0.549
0.355
0.217
0.213
0.276
0.264
0.039
-0.294
-0.595
-0.771
-0.840
-0.837
-0.711
-0.042
3.396
23.516
167.173
1577.013
20209.748
198907.359
200058.469
198922.297
26847.314
2196.850
217.345
31.569
5.143
0.583
-0.305
57.636
79.247
66.531
35.647
15.378
6.542
3.683
2.806
3.330
5.224
7.734
8.153
5.873
3.226
1.645
1.418
1.793
1.949
1.453
0.547
-0.201
-0.605
-0.714
-0.612
-0.269
0.851
5.807
30.026
163.161
1119.663
11082.374
111537.289
122418.367
110318.898
21988.088
1790.667
180.280
23.688
3.592
0.207
-0.370
7.988
10.074
8.653
5.450
2.677
1.445
1.833
4.952
15.976
40.959
71.780
76.761
50.016
21.307
8.469
5.166
5.820
6.192
4.941
2.507
0.706
-0.143
-0.172
0.485
1.715
4.136
13.681
61.347
315.218
1445.931
5388.474
25049.217
72831.547
38201.457
6783.169
771.833
96.404
14.298
1.983
-0.062
-0.397
0.888
1.151
0.976
0.509
0.208
0.718
4.360
22.764
106.295
389.137
951.463
1029.744
525.544
155.493
41.267
16.569
13.948
14.478
10.859
5.882
2.274
0.962
1.648
4.390
9.618
17.007
35.558
144.748
876.011
4776.013
13307.805
12973.245
7777.057
3791.808
1066.263
205.234
35.996
6.185
0.771
-0.265
-0.419
-0.223
-0.237
-0.316
-0.379
-0.102
1.817
13.742
94.501
758.507
5419.732
22301.162
27299.428
8565.033
1261.780
208.194
53.463
28.331
23.869
17.073
9.482
4.325
3.536
6.762
17.345
38.782
66.377
110.804
291.649
1594.573
10890.978
36950.863
33888.930
8566.551
1387.016
277.089
58.513
12.685
2.279
0.041
-0.388
-0.417
-0.403
-0.455
-0.511
-0.473
0.160
4.300
34.010
319.553
4552.700
88356.188
100079.406
100177.414
100405.008
9084.898
954.443
211.246
65.675
30.399
19.093
10.500
7.246
9.484
19.318
48.722
121.443
255.440
564.799
1146.730
2979.075
27410.705
116693.445
113703.461
62851.727
3334.339
269.133
35.261
5.741
0.706
-0.296
-0.428
-0.400
-0.401
-0.456
-0.508
-0.411
0.483
6.583
53.970
620.226
13706.229
100145.812
100314.328
101062.867
103861.602
40598.258
5370.140
1129.557
195.356
45.119
18.671
11.706
13.890
24.217
44.001
104.264
302.704
1001.894
4800.540
15354.536
18456.594
105951.242
103911.992
102812.719
100971.711
9209.340
395.588
33.356
4.015
0.178
-0.399
-0.431
-0.384
-0.377
-0.432
-0.484
-0.369
0.621
6.948
54.497
593.977
12528.486
100347.984
100900.484
104810.883
133608.141
109256.227
38336.387
5108.164
578.812
91.544
24.541
18.530
31.017
55.997
83.195
154.404
514.436
3593.639
46230.461
100354.305
102697.742
138360.859
103633.727
100637.617
100202.258
7395.186
342.331
26.697
2.768
-0.068
-0.438
-0.421
-0.363
-0.353
-0.407
-0.459
-0.375
0.470
5.479
38.112
316.859
3660.847
63864.789
101378.977
110673.664
200229.000
107429.477
101202.195
12151.596
1341.195
234.296
59.985
47.947
86.418
134.193
161.102
212.573
726.168
7692.363
101122.258
101254.359
101341.594
111280.383
107183.625
100508.422
26391.891
1776.143
136.579
14.151
1.434
-0.256
-0.449
-0.406
-0.346
-0.325
-0.379
-0.434
-0.392
0.153
3.152
19.960
117.187
689.275
4172.633
16085.476
24017.572
69436.422
104528.812
84554.742
26108.764
7207.240
1128.104
205.632
169.811
357.891
547.052
510.239
495.451
1368.195
10538.061
121241.023
130271.898
109503.156
101032.648
7928.902
3759.656
1283.518
232.050
34.647
5.035
0.306
-0.404
-0.448
-0.394
-0.330
-0.301
-0.360
-0.419
-0.427
-0.159
1.358
8.284
36.031
142.342
452.519
1097.277
2878.736
12657.751
60040.094
109836.070
102256.602
100421.828
7222.010
674.435
576.466
1738.233
2818.918
2892.860
3720.955
6803.352
81455.352
112652.875
156931.641
156956.797
22858.203
2309.517
426.055
134.649
38.350
8.385
1.273
-0.222
-0.465
-0.443
-0.380
-0.310
-0.282
-0.347
-0.409
-0.453
-0.364
0.248
2.817
11.551
36.302
93.897
240.865
945.703
8806.476
103940.336
104785.234
102306.195
100716.773
24977.707
1409.818
1311.382
4814.744
10282.177
26879.053
101566.133
99816.328
115321.625
102668.086
103226.750
103305.539
38875.438
2153.136
364.016
82.611
18.943
3.963
0.372
-0.364
-0.465
-0.427
-0.365
-0.291
-0.264
-0.333
-0.402
-0.464
-0.470
-0.268
0.576
3.375
11.577
35.167
130.865
808.298
9100.914
112556.422
120304.273
108673.289
101856.625
20985.555
1662.530
1565.792
5780.479
23569.311
104581.938
101597.117
110456.922
200079.578
107938.477
100909.688
101127.922
35256.426
2640.860
588.720
127.401
23.990
4.490
0.448
-0.330
-0.441
-0.408
-0.343
-0.273
-0.252
-0.321
-0.391
-0.457
-0.503
-0.466
-0.179
0.944
4.800
19.469
97.102
653.911
5947.821
47474.758
137206.406
113805.375
73492.695
6590.017
1335.375
1014.147
3231.550
36453.707
101819.500
100757.195
103048.680
151072.719
116643.383
101017.633
101195.266
9909.733
2190.401
624.436
142.633
28.440
5.749
0.920
-0.171
-0.394
-0.381
-0.319
-0.256
-0.242
-0.307
-0.377
-0.439
-0.491
-0.491
-0.367
0.207
2.295
11.082
58.161
355.769
2339.311
10820.861
21449.051
16862.963
5495.338
1642.714
780.293
491.185
1279.369
18848.754
100401.828
100209.898
100520.273
103225.156
21794.668
17280.166
6599.087
2039.896
1087.649
419.337
127.376
39.286
11.382
2.780
0.342
-0.254
-0.330
-0.296
-0.241
-0.229
-0.286
-0.346
-0.411
-0.436
-0.371
-0.137
0.431
1.780
6.266
27.248
130.592
582.998
1737.638
2767.251
1910.687
895.989
567.517
396.034
239.833
414.611
3308.342
37224.301
100047.609
100083.625
24922.734
2740.688
1002.740
685.722
675.496
673.906
616.323
424.313
173.071
47.158
11.150
2.093
0.101
-0.247
-0.270
-0.232
-0.217
-0.262
-0.317
-0.344
-0.245
0.126
1.007
2.615
5.157
8.811
16.093
39.164
116.266
257.251
348.126
358.008
433.474
578.069
454.047
218.609
139.875
444.500
1955.948
4960.707
4547.928
1557.552
368.817
214.435
426.417
1214.293
4223.492
8713.448
5979.976
1666.789
275.446
44.227
7.117
0.944
-0.105
-0.240
-0.222
-0.203
-0.243
-0.264
-0.144
0.435
2.184
6.033
13.224
23.231
36.775
42.540
39.955
45.659
63.950
95.810
192.692
512.186
834.578
663.136
283.736
86.455
70.273
151.639
273.835
256.550
138.454
76.624
163.391
805.459
6969.959
88776.016
100215.789
100070.398
20189.883
1527.872
148.387
17.131
2.316
0.121
-0.204
-0.215
-0.191
-0.214
-0.126
0.501
3.403
13.329
37.885
75.337
120.724
182.131
197.359
148.591
129.242
130.032
111.895
157.944
375.801
654.660
521.974
222.871
62.670
21.132
19.409
25.766
24.817
20.620
35.202
168.875
1694.011
37453.312
100286.758
100165.289
100080.375
100041.742
5428.605
319.287
32.184
4.055
0.401
-0.159
-0.208
-0.173
-0.150
0.223
2.590
16.406
88.519
369.159
802.141
862.928
786.841
775.797
530.108
551.031
666.618
386.481
173.630
183.384
259.070
207.101
99.009
30.441
8.787
3.524
2.899
3.254
5.477
21.824
148.731
1862.550
51165.844
100186.188
100277.172
100357.125
100260.359
7203.653
393.496
39.895
5.531
0.703
-0.088
-0.192
-0.156
-0.052
0.933
8.450
69.694
628.717
4950.562
18990.934
14112.377
3839.422
1863.383
1200.528
1714.812
2366.583
1256.416
307.417
92.584
71.425
56.889
30.058
10.816
2.934
0.570
0.019
0.238
2.059
12.910
93.143
986.343
16704.195
100629.406
102312.133
104551.305
66323.875
3766.872
380.966
50.485
7.842
1.131
-0.008
-0.171
-0.138
0.053
1.846
18.040
206.596
3357.745
75615.180
100106.023
100449.938
24743.176
2722.619
1345.974
2171.939
3410.536
1775.766
366.564
65.958
23.113
13.814
7.365
2.813
0.563
-0.278
-0.496
-0.345
0.736
6.528
40.772
304.620
2505.153
18543.895
70571.570
98095.945
39020.645
6129.018
700.569
84.349
12.323
1.835
0.104
-0.144
-0.126
0.111
2.245
23.356
303.162
6636.033
100014.133
100063.461
100222.062
59837.422
2620.112
719.088
1009.995
1509.291
816.717
198.594
39.850
9.310
3.447
1.401
0.305
-0.268
-0.511
-0.584
-0.486
0.121
3.129
20.263
132.134
1067.421
12190.810
102101.883
102963.047
102560.891
19182.801
1471.669
149.759
18.832
2.554
0.217
-0.120
-0.121
0.074
1.862
16.855
191.089
3052.828
66924.258
100024.023
100068.562
21209.486
1309.359
263.025
249.787
303.018
188.025
65.789
17.047
4.005
0.906
0.018
-0.333
-0.480
-0.539
-0.552
-0.487
-0.131
1.730
12.739
92.659
893.664
10866.440
106116.305
141691.719
152688.000
28265.666
2256.003
207.580
24.197
3.140
0.304
-0.103
-0.167
-0.185
-0.200
-0.209
-0.214
-0.215
-0.215
-0.211
-0.203
-0.194
-0.184
-0.169
-0.154
-0.139
-0.124
-0.111
-0.101
-0.095
-0.085
-0.084
-0.081
-0.082
-0.087
-0.097
-0.109
-0.123
-0.138
-0.152
-0.138
0.043
0.961
4.781
16.895
39.885
56.249
43.000
19.710
6.224
1.606
0.324
0.001
-0.215
-0.236
-0.249
-0.258
-0.264
-0.265
-0.265
-0.261
-0.254
-0.244
-0.231
-0.215
-0.196
-0.174
-0.155
-0.139
-0.130
-0.118
-0.112
-0.105
-0.105
-0.108
-0.112
-0.118
-0.135
-0.157
-0.172
-0.180
-0.092
0.596
4.754
28.485
152.829
576.010
953.320
627.902
194.913
38.060
8.430
2.382
0.979
-0.261
-0.279
-0.291
-0.299
-0.304
-0.309
-0.309
-0.308
-0.305
-0.296
-0.280
-0.264
-0.244
-0.218
-0.194
-0.177
-0.160
-0.149
-0.142
-0.134
-0.134
-0.134
-0.138
-0.149
-0.168
-0.190
-0.212
-0.205
0.034
1.927
16.886
152.925
1608.932
13668.853
37046.738
16960.900
2139.418
230.536
37.178
13.229
7.280
-0.302
-0.318
-0.327
-0.333
-0.339
-0.341
-0.343
-0.342
-0.343
-0.343
-0.338
-0.320
-0.295
-0.265
-0.239
-0.217
-0.197
-0.186
-0.173
-0.166
-0.164
-0.166
-0.171
-0.184
-0.206
-0.232
-0.255
-0.233
0.190
3.909
40.036
576.983
13672.110
100040.852
100137.336
100292.195
21431.004
1022.270
169.635
89.547
61.206
-0.322
-0.300
-0.252
-0.196
-0.176
-0.189
-0.220
-0.260
-0.300
-0.332
-0.363
-0.372
-0.352
-0.316
-0.286
-0.261
-0.242
-0.224
-0.211
-0.203
-0.197
-0.200
-0.207
-0.225
-0.248
-0.279
-0.303
-0.272
0.245
5.105
56.962
957.874
37072.074
100253.828
101406.117
104954.250
73409.203
4507.011
1035.379
914.521
641.912
-0.208
0.072
0.537
1.023
1.203
1.037
0.757
0.490
0.216
-0.062
-0.254
-0.362
-0.396
-0.376
-0.342
-0.315
-0.291
-0.271
-0.255
-0.246
-0.239
-0.238
-0.248
-0.271
-0.301
-0.333
-0.360
-0.336
0.161
4.173
45.027
641.885
15341.805
101409.539
118278.734
200014.594
126380.820
58245.371
8699.920
12743.113
9040.457
0.536
2.259
5.759
9.716
10.589
8.690
6.315
4.607
2.879
1.444
0.368
-0.167
-0.376
-0.418
-0.398
-0.370
-0.344
-0.320
-0.301
-0.287
-0.279
-0.280
-0.295
-0.318
-0.354
-0.386
-0.413
-0.403
-0.032
2.682
23.968
211.736
2433.669
23864.750
159371.469
126392.477
102951.469
102014.461
50833.625
101203.297
85594.086
3.775
14.413
40.844
76.085
86.139
58.937
36.967
25.517
16.527
8.087
2.806
0.569
-0.214
-0.431
-0.453
-0.426
-0.393
-0.368
-0.348
-0.332
-0.325
-0.325
-0.339
-0.366
-0.404
-0.436
-0.462
-0.449
-0.109
1.994
14.007
90.977
672.845
8229.940
102229.242
101705.023
100811.469
102270.852
74309.898
101529.016
100106.594
15.629
72.616
279.649
660.723
763.815
436.222
200.235
129.589
83.272
35.275
11.094
2.724
0.240
-0.379
-0.489
-0.482
-0.449
-0.425
-0.401
-0.382
-0.373
-0.373
-0.388
-0.418
-0.462
-0.495
-0.507
-0.449
0.077
2.939
19.387
126.785
966.521
7807.617
81730.398
120254.281
106597.133
101835.484
21897.314
33843.477
23608.062
51.976
305.010
1740.274
6181.062
7717.999
3399.889
1096.718
614.629
335.670
123.986
32.415
7.220
1.058
-0.259
-0.515
-0.532
-0.499
-0.474
-0.453
-0.433
-0.423
-0.427
-0.442
-0.473
-0.509
-0.543
-0.539
-0.381
0.599
5.946
40.550
345.365
4287.919
79766.828
106027.578
130312.141
145961.922
22322.395
3472.410
2391.712
1643.736
143.524
960.004
8806.638
52396.879
97950.422
35021.934
5673.624
2029.830
1009.174
299.862
68.271
12.328
1.887
-0.161
-0.539
-0.578
-0.554
-0.526
-0.507
-0.489
-0.481
-0.485
-0.497
-0.529
-0.561
-0.585
-0.555
-0.247
1.474
11.023
73.684
726.796
15253.274
100497.992
101012.492
101804.422
101938.414
31210.586
1455.969
292.357
151.825
395.364
2454.054
36523.332
113799.609
115339.469
104159.031
24154.320
3465.168
1412.481
401.224
83.180
14.797
2.286
-0.123
-0.574
-0.632
-0.603
-0.574
-0.551
-0.539
-0.535
-0.543
-0.557
-0.587
-0.608
-0.622
-0.535
0.019
2.840
17.621
106.303
882.636
15795.566
101582.234
102170.078
102066.219
101071.164
30556.156
1206.117
116.360
26.694
1498.291
4921.997
59170.883
103321.062
103252.922
101369.844
38232.113
2985.448
950.897
288.014
61.461
11.805
1.707
-0.273
-0.634
-0.680
-0.653
-0.622
-0.600
-0.587
-0.586
-0.596
-0.614
-0.639
-0.659
-0.644
-0.465
0.514
5.117
25.988
137.106
793.781
6260.516
92062.250
104468.164
103882.938
101797.898
8220.188
606.165
67.104
10.666
5078.939
11596.308
26781.680
101842.336
100630.352
100327.000
13987.437
1359.835
349.056
112.360
30.554
6.313
0.799
-0.460
-0.698
-0.726
-0.698
-0.665
-0.640
-0.628
-0.630
-0.647
-0.668
-0.690
-0.703
-0.646
-0.254
1.695
10.404
46.640
197.761
752.752
2711.539
8757.406
24222.484
27650.613
8451.108
1476.730
211.760
33.531
5.411
7141.205
16934.254
12076.091
17182.818
27646.547
12521.869
2210.425
390.416
109.139
38.411
11.379
2.571
-0.009
-0.628
-0.749
-0.757
-0.736
-0.709
-0.686
-0.676
-0.679
-0.698
-0.723
-0.741
-0.744
-0.611
0.202
4.351
25.320
127.114
555.141
1706.079
3136.582
3458.938
3075.709
2286.440
1043.289
308.886
71.566
14.512
2.484
3509.891
7164.067
4852.724
2160.395
1525.970
881.496
322.748
103.304
39.086
14.521
4.504
0.706
-0.426
-0.721
-0.781
-0.778
-0.763
-0.747
-0.732
-0.725
-0.732
-0.753
-0.766
-0.790
-0.778
-0.523
0.967
9.171
57.637
369.528
2256.387
10595.530
21850.279
13525.764
3991.312
1064.330
337.753
99.619
26.524
6.039
0.928
818.293
1312.884
990.547
424.139
201.850
119.549
73.135
43.732
21.517
8.259
2.259
0.154
-0.507
-0.703
-0.761
-0.768
-0.763
-0.748
-0.750
-0.764
-0.781
-0.803
-0.813
-0.832
-0.786
-0.349
2.068
15.841
113.122
983.616
11321.409
108618.539
115332.805
108396.977
26838.043
2241.927
311.712
61.268
13.342
2.680
0.172
129.826
195.692
154.379
81.455
44.078
33.683
30.864
22.926
13.084
5.513
2.111
0.839
0.171
-0.298
-0.549
-0.650
-0.672
-0.667
-0.692
-0.744
-0.806
-0.845
-0.857
-0.853
-0.723
0.044
3.963
25.444
177.978
2061.216
47180.914
105096.758
108731.438
104877.094
101379.125
5322.504
386.874
51.328
8.847
1.369
-0.153
21.437
27.571
24.080
15.932
11.285
11.854
12.545
11.143
8.352
7.248
8.078
7.754
5.230
2.399
0.561
-0.151
-0.344
-0.385
-0.460
-0.615
-0.771
-0.857
-0.867
-0.801
-0.475
1.058
9.100
52.627
313.573
2479.744
52630.238
102247.398
102264.070
101321.906
100473.281
5555.361
334.348
39.653
5.817
0.649
-0.294
3.313
4.275
3.865
3.107
2.795
3.791
5.300
8.207
17.586
40.176
68.295
72.252
46.613
19.044
6.188
1.771
0.599
0.321
0.043
-0.311
-0.635
-0.773
-0.738
-0.467
0.330
3.600
23.430
158.535
1194.479
7320.576
32671.615
116790.539
104450.320
100823.867
33671.891
1994.362
183.759
23.195
3.357
0.156
-0.367
0.176
0.304
0.272
0.210
0.537
1.715
5.954
24.042
103.010
366.117
819.593
954.479
486.729
141.169
33.211
8.192
2.862
1.539
0.903
0.166
-0.354
-0.516
-0.270
0.617
2.632
9.300
49.717
430.567
5002.125
70980.336
101664.867
109514.281
55890.367
15999.849
3179.513
450.628
63.018
10.006
1.363
-0.172
-0.410
-0.358
-0.389
-0.427
-0.346
0.240
2.959
15.957
95.000
665.852
4564.201
18308.945
22319.756
7116.776
1132.218
154.996
29.837
8.396
3.487
1.743
0.635
0.042
0.082
0.962
3.500
9.014
22.433
86.433
697.991
10388.164
100551.469
101665.938
102499.797
90022.469
5022.276
598.110
105.738
20.828
3.699
0.269
-0.351
-0.422
-0.431
-0.483
-0.519
-0.356
0.706
6.144
39.185
320.235
3890.152
70894.594
100251.078
100209.234
100154.438
7908.224
617.252
93.045
22.688
6.880
2.663
1.125
0.747
1.351
3.611
9.800
24.570
66.634
186.132
749.554
7055.976
102675.453
121139.125
129538.648
53308.465
3594.553
345.854
50.125
8.902
1.340
-0.186
-0.425
-0.409
-0.416
-0.470
-0.497
-0.252
1.284
9.679
65.873
646.410
11645.336
101122.453
101568.273
101118.461
100775.953
28040.125
1608.199
269.450
60.578
14.727
4.362
2.031
2.254
4.083
8.350
20.361
60.711
229.339
817.789
2055.433
4127.112
24329.133
137363.047
130273.430
39536.402
2778.052
260.855
34.633
5.492
0.552
-0.347
-0.439
-0.392
-0.392
-0.449
-0.473
-0.206
1.503
11.406
76.945
716.735
11379.482
104557.664
107200.219
104374.703
102834.156
28018.057
3025.548
674.185
146.470
33.517
9.210
4.955
6.448
10.167
16.399
36.014
133.918
673.422
3917.116
12602.095
13431.951
14756.151
102560.922
101898.664
24223.828
1941.282
173.278
23.001
3.364
0.128
-0.412
-0.434
-0.377
-0.364
-0.421
-0.454
-0.225
1.291
10.120
67.264
510.655
4865.856
58838.371
113821.789
107458.891
104138.875
13361.815
4910.675
1384.651
351.338
95.832
26.426
14.096
19.307
27.941
37.676
72.029
263.255
1501.072
9426.322
34569.777
34315.914
10897.078
12381.829
13960.996
4171.094
570.996
73.732
11.294
1.509
-0.192
-0.448
-0.423
-0.361
-0.337
-0.394
-0.439
-0.308
0.754
6.752
42.365
267.080
1638.052
7405.166
19680.996
18294.404
8877.296
6978.543
5996.556
4109.527
1598.753
405.197
82.770
41.596
64.085
99.423
136.959
243.160
885.405
5486.875
26129.090
46979.363
30937.705
7588.029
1892.065
1071.831
433.146
114.045
21.824
3.970
0.343
-0.383
-0.463
-0.409
-0.343
-0.317
-0.377
-0.430
-0.386
0.215
3.470
19.884
97.507
427.562
1358.814
2348.913
2239.324
3013.810
9169.466
30522.979
38766.238
11715.126
1753.595
238.085
108.568
192.428
369.292
828.897
1628.891
4773.105
64235.949
101821.141
104725.008
104656.266
11911.213
1706.265
456.634
133.600
35.064
7.945
1.330
-0.173
-0.461
-0.460
-0.396
-0.326
-0.301
-0.365
-0.424
-0.442
-0.200
1.148
7.139
29.802
107.004
276.328
565.197
1343.823
6835.461
43388.664
146116.641
118369.906
44014.758
4158.487
459.247
198.497
442.111
1505.226
7404.831
25242.357
32601.441
105519.750
101150.250
101361.305
104073.492
41536.504
7306.668
1643.398
292.090
48.363
8.103
1.018
-0.278
-0.462
-0.443
-0.381
-0.308
-0.285
-0.355
-0.418
-0.468
-0.402
0.109
2.197
9.743
33.033
106.547
366.549
2155.617
26521.529
116776.484
200093.344
200045.734
49599.574
4431.417
500.714
235.414
696.404
5376.545
79316.609
100563.242
109386.453
145927.328
103246.039
102438.828
115136.406
76132.984
31431.723
5509.776
662.818
84.447
11.712
1.491
-0.179
-0.434
-0.425
-0.361
-0.291
-0.269
-0.341
-0.410
-0.470
-0.474
-0.294
0.513
3.484
14.310
54.658
280.295
2516.397
46625.816
104623.531
118313.430
124672.469
30850.812
2572.511
355.255
192.943
787.807
10490.128
100181.805
100289.000
102733.039
145915.188
105715.133
103092.461
122364.094
77858.742
46403.328
7169.919
835.192
99.540
14.600
2.144
0.011
-0.385
-0.401
-0.334
-0.270
-0.256
-0.326
-0.391
-0.442
-0.445
-0.312
0.157
1.654
6.721
27.929
152.530
1368.779
18460.641
100678.062
101807.922
102130.609
10413.459
1033.224
194.088
119.374
487.623
5993.561
98921.438
100094.773
100495.453
59816.734
14966.802
15277.803
12921.637
21358.785
14076.029
3401.534
528.572
93.644
19.482
4.099
0.553
-0.239
-0.349
-0.309
-0.256
-0.242
-0.301
-0.356
-0.380
-0.280
0.073
0.882
2.439
5.753
15.374
62.014
381.996
2749.368
12496.555
22474.330
9555.627
1804.497
315.065
94.994
63.872
195.023
1426.659
10279.639
41287.441
33563.586
8042.137
1619.274
1323.130
2577.837
4491.987
3910.048
1783.997
692.201
225.068
56.513
12.923
2.404
0.139
-0.257
-0.281
-0.244
-0.227
-0.274
-0.310
-0.244
0.139
1.282
3.923
8.975
16.476
26.664
41.286
98.842
333.512
903.370
1232.699
744.106
275.677
114.004
62.541
39.978
58.179
227.860
882.870
1947.004
1803.760
744.755
324.962
731.294
3063.463
8255.564
11248.780
12310.569
7484.541
1854.208
323.961
48.214
7.745
0.969
-0.107
-0.249
-0.232
-0.211
-0.249
-0.229
0.076
1.304
5.057
14.322
35.745
81.946
149.689
171.569
139.551
121.971
147.886
147.483
111.322
84.960
78.455
59.044
33.480
22.591
38.101
93.891
158.128
151.348
98.023
151.304
783.699
4441.054
18067.070
109379.656
102730.062
100462.133
24716.969
1803.459
160.196
18.502
2.514
0.142
-0.213
-0.225
-0.196
-0.212
-0.048
0.975
5.436
22.185
68.508
177.788
493.438
1153.268
1447.592
883.525
612.146
634.372
354.905
127.352
63.100
58.982
48.039
26.175
11.365
8.400
12.259
16.940
18.045
24.617
89.735
534.015
3598.250
50415.250
104180.172
101453.984
100336.203
100099.172
6508.812
347.134
35.081
4.502
0.438
-0.154
-0.218
-0.178
-0.138
0.398
3.862
23.992
142.026
633.306
1691.739
3251.569
8145.080
11464.240
5420.798
5353.683
9125.747
3714.609
639.838
106.972
39.786
25.192
14.005
5.605
2.264
1.559
2.029
3.119
9.164
44.716
268.090
2599.176
71700.953
100993.891
100880.328
100913.539
100623.891
8742.351
477.004
46.960
6.644
0.857
-0.074
-0.198
-0.159
-0.022
1.288
11.174
100.761
1143.676
12380.344
60015.914
47514.855
35677.219
46625.797
18764.121
43701.660
100238.469
29492.643
2541.376
214.968
31.162
11.633
5.512
1.997
0.399
-0.149
-0.177
0.462
3.643
20.712
125.725
1144.093
20537.848
101789.250
108593.570
120203.227
90273.680
5789.946
574.902
71.043
10.511
1.475
0.037
-0.171
-0.135
0.114
2.427
23.634
329.437
7348.268
100083.375
100702.422
105417.734
105834.391
48361.242
20580.613
77546.281
100238.359
52661.812
3694.853
262.408
28.055
5.271
1.623
0.327
-0.294
-0.542
-0.562
-0.252
1.285
8.909
51.862
373.956
3462.582
33331.262
156881.047
133544.109
105972.797
25372.357
1749.238
152.756
18.401
2.471
0.176
-0.137
-0.120
0.184
2.914
32.666
489.596
16940.186
100049.945
100314.188
101945.445
107111.844
14527.997
6425.142
17759.764
37161.707
13683.301
1610.946
153.764
17.586
2.407
0.205
-0.331
-0.532
-0.607
-0.611
-0.448
0.338
4.318
28.024
217.063
2574.445
71704.172
101955.617
101764.867
100892.648
100305.578
4229.839
269.673
26.911
3.433
0.322
-0.112
-0.117
0.138
2.411
23.411
303.379
7339.231
100018.992
100093.047
100389.273
76551.930
3366.321
1146.627
1810.648
2577.645
1355.372
304.954
46.060
7.012
0.780
-0.267
-0.494
-0.557
-0.572
-0.563
-0.476
-0.035
2.506
19.195
161.549
2347.947
63587.137
100932.320
102772.523
103232.375
101118.641
4368.504
287.446
29.309
3.734
0.377
-0.100
-0.181
-0.196
-0.207
-0.216
-0.220
-0.218
-0.215
-0.211
-0.204
-0.193
-0.182
-0.169
-0.152
-0.135
-0.118
-0.102
-0.091
-0.085
-0.079
-0.075
-0.077
-0.080
-0.081
-0.087
-0.099
-0.116
-0.133
-0.147
-0.143
-0.011
0.624
3.087
10.139
23.416
30.594
25.228
11.858
3.820
1.000
0.145
-0.079
-0.225
-0.241
-0.256
-0.264
-0.261
-0.255
-0.251
-0.251
-0.250
-0.243
-0.229
-0.211
-0.192
-0.171
-0.147
-0.128
-0.117
-0.109
-0.102
-0.098
-0.096
-0.098
-0.104
-0.114
-0.127
-0.149
-0.163
-0.178
-0.120
0.355
3.059
16.876
74.191
240.557
385.103
261.364
94.125
22.579
5.168
1.412
0.441
-0.264
-0.282
-0.293
-0.292
-0.276
-0.261
-0.259
-0.270
-0.287
-0.290
-0.277
-0.258
-0.238
-0.211
-0.185
-0.163
-0.149
-0.135
-0.129
-0.122
-0.122
-0.123
-0.130
-0.140
-0.158
-0.181
-0.204
-0.207
-0.047
1.198
10.111
74.245
576.238
3055.470
6642.664
3704.146
755.723
112.644
21.790
6.797
3.297
-0.302
-0.313
-0.304
-0.278
-0.254
-0.242
-0.246
-0.277
-0.313
-0.331
-0.330
-0.313
-0.288
-0.259
-0.227
-0.204
-0.184
-0.168
-0.157
-0.152
-0.150
-0.151
-0.157
-0.175
-0.193
-0.220
-0.246
-0.238
0.050
2.488
22.014
241.169
3057.410
37053.359
100067.266
46894.828
4629.821
431.157
82.984
33.369
19.251
-0.308
-0.253
-0.155
-0.035
0.003
-0.030
-0.133
-0.236
-0.313
-0.355
-0.371
-0.368
-0.342
-0.309
-0.273
-0.246
-0.223
-0.204
-0.192
-0.183
-0.178
-0.178
-0.190
-0.209
-0.236
-0.267
-0.297
-0.282
0.072
3.256
31.041
387.929
6655.857
100120.570
100519.297
101406.758
11766.745
1431.594
370.033
179.011
116.265
-0.121
0.316
1.074
1.818
2.039
1.430
0.724
0.211
-0.110
-0.279
-0.357
-0.394
-0.398
-0.364
-0.324
-0.296
-0.268
-0.245
-0.228
-0.214
-0.211
-0.215
-0.227
-0.250
-0.286
-0.318
-0.347
-0.345
-0.002
2.637
24.930
269.694
3757.211
47279.301
103813.352
75882.508
29590.908
8964.918
1821.950
998.474
704.200
0.903
3.824
10.416
17.401
18.975
12.226
6.101
2.585
1.013
0.233
-0.160
-0.349
-0.423
-0.418
-0.378
-0.344
-0.314
-0.286
-0.266
-0.254
-0.249
-0.252
-0.267
-0.294
-0.335
-0.369
-0.399
-0.407
-0.160
1.767
14.661
105.415
826.047
5490.351
28284.732
104978.430
100935.484
57188.926
6100.079
3502.550
2355.414
5.805
27.262
90.728
200.745
203.391
110.039
37.779
13.375
5.571
2.254
0.608
-0.138
-0.393
-0.458
-0.437
-0.401
-0.361
-0.332
-0.307
-0.294
-0.287
-0.292
-0.308
-0.339
-0.385
-0.423
-0.451
-0.460
-0.226
1.319
9.512
55.111
331.435
2454.258
28254.574
100814.797
100410.305
99224.242
8585.217
4252.421
3108.246
25.384
163.842
982.900
3419.938
3776.135
1200.667
251.656
56.621
20.631
8.369
2.832
0.463
-0.278
-0.472
-0.492
-0.454
-0.411
-0.381
-0.356
-0.337
-0.332
-0.337
-0.357
-0.388
-0.437
-0.478
-0.500
-0.477
-0.102
2.059
13.408
80.876
515.624
3185.361
16817.672
71215.656
101636.242
27982.879
3925.858
1674.413
1171.379
81.731
855.009
11249.976
85993.281
97548.602
15686.898
1340.025
188.657
59.241
22.411
7.092
1.650
-0.055
-0.458
-0.538
-0.511
-0.467
-0.433
-0.406
-0.385
-0.379
-0.385
-0.408
-0.442
-0.484
-0.524
-0.541
-0.455
0.189
3.984
27.553
214.145
2035.321
22707.551
101850.508
105813.930
45179.672
6547.656
1148.373
391.313
229.820
160.776
2300.411
60353.695
103837.727
106530.945
100417.273
4290.131
440.293
127.209
43.812
12.895
2.867
0.188
-0.452
-0.577
-0.567
-0.523
-0.490
-0.459
-0.437
-0.432
-0.438
-0.460
-0.499
-0.536
-0.568
-0.572
-0.407
0.683
6.819
47.180
407.172
6136.383
100971.539
103185.242
104315.195
102519.922
11099.589
828.362
132.584
48.113
208.856
2396.537
50309.961
120244.766
141387.922
92339.953
5692.185
683.004
172.641
55.438
16.006
3.574
0.312
-0.477
-0.619
-0.620
-0.580
-0.545
-0.515
-0.491
-0.486
-0.492
-0.516
-0.554
-0.579
-0.602
-0.589
-0.290
1.314
9.473
58.306
468.533
6554.160
104648.656
122403.469
137259.594
112485.883
12258.542
864.672
99.067
18.081
257.608
1344.665
11763.401
75216.969
117661.672
36519.066
4844.820
661.339
154.563
49.457
13.969
3.041
0.144
-0.547
-0.677
-0.669
-0.633
-0.599
-0.566
-0.544
-0.538
-0.547
-0.572
-0.605
-0.626
-0.637
-0.559
-0.006
2.478
12.983
62.190
372.882
3226.579
35145.496
170918.297
200119.375
70691.562
7035.599
687.476
81.057
12.013
400.172
965.270
3472.050
15626.845
26600.447
12192.256
2278.692
427.365
110.247
34.739
9.908
2.182
-0.077
-0.642
-0.736
-0.721
-0.682
-0.648
-0.613
-0.596
-0.592
-0.605
-0.631
-0.654
-0.671
-0.657
-0.443
0.728
5.377
23.318
87.884
331.708
1583.186
10025.497
49638.230
79546.656
25335.764
3292.947
412.488
54.366
7.965
442.483
788.190
1150.388
2451.603
3483.468
2046.447
755.970
260.044
96.331
31.019
8.511
1.617
-0.263
-0.714
-0.787
-0.769
-0.736
-0.699
-0.663
-0.646
-0.646
-0.663
-0.688
-0.706
-0.716
-0.643
-0.126
2.496
14.121
65.447
269.668
866.590
2219.347
5311.314
10644.119
12094.727
4728.614
1025.670
169.884
27.766
4.329
280.148
451.973
433.847
425.520
482.054
488.148
435.571
295.282
126.487
38.404
8.935
1.569
-0.356
-0.760
-0.829
-0.810
-0.784
-0.750
-0.718
-0.699
-0.703
-0.720
-0.742
-0.758
-0.756
-0.567
0.529
6.337
39.301
242.765
1611.642
8562.633
21509.688
22391.551
13908.339
5237.240
1302.862
291.659
60.811
11.940
1.966
101.287
146.141
138.248
115.117
155.651
281.772
411.691
323.582
132.453
39.734
9.061
1.499
-0.311
-0.749
-0.840
-0.845
-0.828
-0.800
-0.779
-0.765
-0.767
-0.777
-0.791
-0.807
-0.765
-0.378
1.773
13.542
93.852
948.162
13921.332
100991.812
103890.172
112880.531
51060.148
6796.423
1068.045
166.421
30.114
5.698
0.724
27.371
36.530
36.237
39.783
72.970
165.488
241.269
194.859
88.166
27.634
7.676
1.780
0.155
-0.454
-0.723
-0.823
-0.843
-0.834
-0.823
-0.824
-0.832
-0.841
-0.845
-0.845
-0.710
0.118
4.411
26.865
187.765
2257.954
71063.109
100786.258
102056.680
104884.391
105093.242
8630.912
771.022
109.114
17.965
2.959
0.142
5.989
8.127
9.179
13.128
29.574
61.001
88.067
73.154
38.656
17.214
8.823
5.935
3.451
1.413
0.046
-0.561
-0.773
-0.826
-0.842
-0.860
-0.884
-0.900
-0.900
-0.853
-0.504
1.390
12.129
75.155
464.996
3610.627
81770.211
102717.336
101408.719
101193.180
101037.695
7561.897
504.806
62.481
10.147
1.424
-0.159
0.925
1.362
1.977
3.772
8.838
17.394
24.331
24.888
23.355
29.961
42.431
42.965
27.627
11.931
3.751
0.540
-0.443
-0.706
-0.804
-0.867
-0.918
-0.942
-0.923
-0.769
-0.026
4.077
33.429
264.193
2579.138
23321.582
117157.383
170778.078
112521.312
101465.977
51330.754
2594.641
229.165
29.759
4.829
0.500
-0.316
-0.202
-0.126
0.084
0.733
2.483
6.105
12.134
26.330
67.590
184.539
376.200
398.945
227.117
74.596
19.944
4.326
0.508
-0.398
-0.695
-0.833
-0.917
-0.940
-0.845
-0.481
0.885
8.572
69.504
821.685
16604.678
100258.289
101986.734
112464.484
133554.438
26701.908
4233.701
535.747
75.642
12.639
1.862
-0.066
-0.397
-0.431
-0.447
-0.387
0.011
1.679
7.114
24.233
84.989
355.401
1623.317
4645.851
5491.043
2148.513
464.720
83.542
15.463
2.987
0.247
-0.503
-0.766
-0.876
-0.838
-0.571
0.209
2.703
13.823
106.854
1421.504
41307.609
100145.453
100443.523
100966.430
101357.555
14671.761
972.334
140.123
25.625
4.671
0.506
-0.321
-0.425
-0.449
-0.495
-0.452
0.094
2.747
14.178
58.588
257.031
1645.585
13247.539
71923.102
89082.781
20442.270
2368.338
265.553
40.252
8.359
1.565
-0.143
-0.635
-0.743
-0.569
0.021
1.713
6.556
23.072
109.531
1009.734
22406.662
100406.703
101233.781
101629.688
101074.453
8285.645
626.934
83.359
14.354
2.247
-0.028
-0.415
-0.420
-0.427
-0.475
-0.412
0.274
4.101
21.933
107.373
618.846
5394.747
61347.543
118299.406
108552.930
100568.773
6237.675
548.380
81.450
18.737
4.480
0.667
-0.304
-0.364
0.084
1.262
4.648
15.641
50.919
162.452
569.027
4156.642
46809.059
103184.406
104012.164
24268.260
2526.320
371.815
64.164
10.642
1.403
-0.220
-0.434
-0.402
-0.402
-0.454
-0.394
0.304
4.252
25.307
149.771
1175.018
13273.896
144772.078
200046.234
179073.844
96264.305
6301.057
660.494
140.209
38.751
11.312
2.921
0.760
0.741
1.668
3.778
10.763
36.506
130.155
398.002
847.666
1334.202
3217.838
8110.089
7821.264
3001.801
777.281
193.670
39.072
6.984
0.790
-0.318
-0.432
-0.388
-0.372
-0.432
-0.408
0.148
3.283
21.453
151.134
1551.969
21313.828
109394.383
151139.469
163594.266
30440.271
3202.993
670.061
232.198
92.617
32.100
9.769
3.836
3.971
6.467
11.666
27.755
92.097
336.480
962.228
1691.040
1582.692
1112.778
1256.130
1247.022
633.996
228.746
67.818
16.655
3.201
0.157
-0.396
-0.429
-0.372
-0.348
-0.410
-0.423
-0.099
2.001
14.178
104.997
931.254
10529.805
100074.969
103603.266
83670.125
10390.067
2061.945
1114.940
753.225
351.326
112.179
29.204
11.573
13.014
22.992
43.892
98.501
361.661
1675.472
5436.211
6956.428
3663.192
1353.845
613.732
341.996
161.645
61.841
20.944
5.572
0.912
-0.255
-0.450
-0.422
-0.356
-0.328
-0.392
-0.435
-0.294
0.840
7.302
45.668
312.398
2037.890
9776.095
18184.582
11812.209
6521.191
6559.683
7997.073
5252.773
1728.068
389.583
75.969
26.891
36.672
83.682
214.393
454.674
1513.159
12626.580
79319.961
100880.992
27153.168
7478.066
3580.712
1107.097
222.409
46.400
10.108
2.045
0.024
-0.427
-0.463
-0.408
-0.336
-0.315
-0.380
-0.435
-0.409
0.084
2.825
15.902
77.516
353.855
1270.167
3744.144
9661.136
21952.686
104102.148
104677.977
84028.727
9217.366
1092.092
155.566
47.209
82.416
309.887
1161.011
2741.797
5253.318
51982.824
100594.117
103646.430
130342.922
107186.094
71274.750
10335.268
963.618
109.591
15.091
1.950
-0.134
-0.446
-0.450
-0.392
-0.320
-0.301
-0.370
-0.431
-0.462
-0.297
0.746
5.178
24.300
106.615
492.816
2306.929
9685.183
106197.312
103328.867
104235.883
104607.773
52994.832
2399.402
227.659
63.552
154.676
918.615
5462.695
16800.561
16369.759
45159.539
101504.820
115156.164
200074.797
106534.617
100522.219
63434.637
3221.127
224.203
24.510
2.962
-0.003
-0.418
-0.433
-0.374
-0.302
-0.285
-0.354
-0.424
-0.464
-0.394
0.054
1.899
9.760
42.270
208.865
979.679
7474.212
101650.242
101222.273
101468.781
101560.102
99621.656
2922.531
225.819
62.108
192.369
1431.931
10295.452
37278.793
34525.840
16527.980
53111.766
93154.422
118399.484
102275.086
100386.883
98969.312
4189.180
281.766
29.455
3.714
0.188
-0.373
-0.412
-0.348
-0.284
-0.269
-0.339
-0.393
-0.401
-0.268
0.218
1.582
5.428
18.255
72.350
349.817
3473.352
79297.477
100276.773
100322.531
100328.422
33673.375
1593.919
148.631
44.382
141.419
960.372
5931.339
20214.398
16795.824
5710.488
4502.600
11873.810
102486.375
102054.594
101616.492
27911.715
2114.681
210.020
29.624
5.063
0.621
-0.247
-0.365
-0.324
-0.266
-0.255
-0.313
-0.336
-0.234
0.216
1.561
4.493
9.240
16.630
34.372
118.060
750.621
7144.732
51092.695
98914.664
33544.531
4193.497
438.612
62.887
23.691
65.220
340.084
1409.996
3505.613
3254.983
1283.826
817.539
2746.140
15729.600
44940.199
34001.484
8414.470
1368.085
250.873
54.364
11.363
1.970
0.047
-0.287
-0.298
-0.254
-0.235
-0.275
-0.251
0.075
1.381
5.268
14.976
31.519
52.995
71.172
89.518
170.781
635.875
1966.637
2726.680
1538.000
429.598
92.090
23.447
11.503
21.727
77.706
237.464
419.943
401.326
255.922
464.682
4034.296
51700.676
101484.008
102606.750
31392.154
4896.711
1087.995
205.851
34.154
5.866
0.707
-0.155
-0.267
-0.241
-0.218
-0.236
-0.119
0.645
3.665
14.197
44.553
113.325
265.261
507.046
559.458
376.050
252.737
272.846
250.894
154.542
63.422
24.240
10.750
6.170
6.655
15.318
36.237
56.725
59.601
79.035
446.139
5480.569
88688.445
103029.539
124716.805
124896.469
54003.191
8014.236
843.721
98.073
13.601
1.847
0.044
-0.233
-0.233
-0.200
-0.192
0.097
1.682
8.662
34.768
122.232
461.407
1959.643
6594.597
8620.931
4153.920
1998.978
2242.514
1167.201
277.634
54.515
15.293
7.012
3.685
2.235
2.803
5.387
8.249
11.985
38.991
284.597
2783.610
28093.383
112417.812
198888.641
115085.977
101596.250
46086.270
2538.086
205.778
24.532
3.465
0.335
-0.177
-0.225
-0.184
-0.125
0.480
4.191
24.530
130.079
564.320
2371.141
17365.906
100353.492
100371.117
54412.098
37966.914
85920.391
26364.793
2541.181
210.574
24.412
5.523
2.036
0.626
0.227
0.380
1.048
3.292
16.945
102.924
685.419
4165.918
25128.502
107296.266
102893.234
101338.484
71468.586
3470.646
285.887
37.622
5.654
0.736
-0.095
-0.206
-0.164
-0.024
1.201
10.069
80.146
772.936
6913.349
29865.012
95987.445
103160.594
101302.359
126358.969
116570.742
100879.477
100076.977
15212.168
626.864
44.087
5.100
0.881
-0.098
-0.439
-0.498
-0.286
0.776
6.004
33.110
166.566
890.797
7376.498
81486.555
111539.195
127361.680
35230.738
4479.583
529.200
70.406
10.221
1.450
0.029
-0.176
-0.143
0.075
2.105
20.014
227.017
4089.338
100248.133
103514.828
170739.547
133098.984
102588.609
146846.281
115037.953
100879.266
100076.453
26324.693
803.749
49.129
4.614
0.261
-0.433
-0.617
-0.659
-0.575
-0.110
1.862
10.778
52.896
297.587
2284.593
26165.553
115123.680
110381.766
102600.172
33901.691
2011.723
169.505
19.017
2.526
0.198
-0.141
-0.126
0.127
2.467
25.379
330.276
8136.327
100132.109
101304.320
115040.492
196880.984
102886.852
58282.160
104544.250
100388.586
100043.461
7341.392
416.189
32.384
3.035
-0.088
-0.545
-0.630
-0.641
-0.609
-0.409
0.457
4.542
27.637
212.440
2886.426
99421.258
101121.711
101371.648
100942.523
100340.422
5491.467
307.548
28.171
3.555
0.334
-0.116
-0.123
0.088
2.018
19.401
223.540
4067.065
96873.953
100273.383
101526.023
34886.293
9255.714
4524.927
8042.898
15315.846
6020.957
953.890
105.922
12.808
1.205
-0.313
-0.555
-0.586
-0.581
-0.564
-0.470
-0.007
2.619
19.844
180.955
2761.607
99104.203
101103.023
103019.219
102757.086
100848.742
5116.480
298.955
29.782
3.759
0.377
-0.103
-0.187
-0.199
-0.210
-0.207
-0.187
-0.165
-0.152
-0.161
-0.177
-0.186
-0.180
-0.166
-0.151
-0.136
-0.116
-0.099
-0.088
-0.081
-0.078
-0.074
-0.074
-0.076
-0.078
-0.082
-0.094
-0.114
-0.129
-0.145
-0.154
-0.095
0.215
1.252
3.961
7.899
10.870
8.527
4.670
1.684
0.388
-0.037
-0.145
-0.224
-0.239
-0.236
-0.199
-0.134
-0.069
-0.046
-0.093
-0.165
-0.211
-0.221
-0.209
-0.188
-0.170
-0.148
-0.128
-0.114
-0.105
-0.096
-0.095
-0.094
-0.094
-0.098
-0.106
-0.123
-0.141
-0.160
-0.178
-0.160
0.068
1.225
6.113
23.407
56.257
85.910
61.057
27.802
8.405
2.190
0.518
0.054
-0.257
-0.259
-0.218
-0.109
0.061
0.203
0.236
0.085
-0.094
-0.217
-0.261
-0.256
-0.233
-0.207
-0.184
-0.157
-0.143
-0.130
-0.122
-0.117
-0.117
-0.117
-0.123
-0.137
-0.152
-0.177
-0.198
-0.213
-0.142
0.426
3.915
21.945
114.239
385.437
628.451
421.896
138.788
34.168
8.349
2.638
1.033
-0.280
-0.238
-0.125
0.088
0.362
0.585
0.596
0.322
-0.005
-0.208
-0.298
-0.307
-0.285
-0.258
-0.225
-0.197
-0.175
-0.159
-0.149
-0.140
-0.137
-0.143
-0.150
-0.164
-0.186
-0.212
-0.242
-0.252
-0.125
0.930
7.888
56.514
386.165
1766.394
3710.712
2147.595
535.010
107.442
27.999
10.420
5.118
-0.242
-0.092
0.194
0.616
0.961
1.107
0.938
0.488
0.039
-0.227
-0.334
-0.356
-0.337
-0.308
-0.269
-0.237
-0.212
-0.189
-0.176
-0.168
-0.163
-0.169
-0.180
-0.200
-0.227
-0.257
-0.289
-0.298
-0.129
1.245
11.022
81.249
633.401
3724.714
8231.832
4725.386
1095.681
290.714
92.922
38.782
20.426
0.019
0.659
1.902
3.150
3.584
2.983
1.844
0.817
0.116
-0.237
-0.368
-0.396
-0.389
-0.359
-0.320
-0.287
-0.251
-0.227
-0.209
-0.197
-0.192
-0.197
-0.212
-0.237
-0.271
-0.304
-0.339
-0.357
-0.205
1.044
9.104
64.604
438.969
2228.842
4581.216
3940.795
2325.389
1043.485
304.644
118.467
66.219
1.308
5.184
14.087
25.195
27.391
17.363
7.730
2.710
0.707
-0.062
-0.349
-0.422
-0.431
-0.413
-0.375
-0.335
-0.296
-0.266
-0.244
-0.232
-0.227
-0.234
-0.250
-0.276
-0.317
-0.357
-0.391
-0.414
-0.301
0.644
5.744
33.649
178.113
716.689
2228.474
5503.341
6649.267
3012.832
736.654
249.118
139.409
7.784
38.542
144.877
333.233
362.002
171.834
51.439
12.539
3.316
0.765
-0.104
-0.385
-0.458
-0.461
-0.428
-0.383
-0.340
-0.306
-0.283
-0.269
-0.263
-0.271
-0.288
-0.320
-0.363
-0.410
-0.438
-0.469
-0.345
0.534
4.602
23.626
105.758
465.320
2045.473
7333.502
9488.274
3891.145
922.239
289.378
161.544
34.071
285.127
2119.534
9019.162
10005.792
2811.713
378.203
55.719
12.070
3.087
0.618
-0.207
-0.452
-0.505
-0.485
-0.434
-0.389
-0.353
-0.326
-0.308
-0.302
-0.311
-0.330
-0.366
-0.414
-0.462
-0.490
-0.497
-0.273
1.011
7.290
37.394
184.431
731.259
2257.995
4636.938
4865.284
2187.661
557.558
186.858
96.486
118.616
1775.316
37083.168
100118.969
100175.117
59473.109
2634.840
200.761
33.106
8.118
2.051
0.115
-0.410
-0.538
-0.533
-0.490
-0.442
-0.404
-0.371
-0.350
-0.347
-0.354
-0.379
-0.416
-0.466
-0.512
-0.541
-0.501
-0.081
2.291
15.300
90.776
560.191
3174.863
10666.620
12317.444
5149.550
1393.784
344.780
96.226
40.016
235.003
5486.367
100183.812
100484.266
100836.461
100760.656
9425.699
488.145
73.776
16.484
4.076
0.578
-0.348
-0.562
-0.579
-0.544
-0.498
-0.454
-0.422
-0.401
-0.397
-0.405
-0.428
-0.468
-0.519
-0.549
-0.576
-0.490
0.216
4.151
27.471
192.540
1557.139
12360.670
61525.910
76271.773
23939.322
3360.495
482.126
83.515
19.493
216.405
4572.822
100425.719
101393.234
102639.289
102751.922
8754.829
722.828
126.319
27.320
6.209
1.040
-0.296
-0.598
-0.633
-0.599
-0.557
-0.512
-0.475
-0.451
-0.446
-0.454
-0.482
-0.524
-0.561
-0.587
-0.606
-0.441
0.643
6.261
41.289
312.136
3158.824
45716.051
141330.453
145973.344
112528.344
12896.528
975.164
105.087
16.288
124.653
1369.622
21656.539
102070.703
104420.141
34502.324
4277.206
847.705
169.153
36.517
8.308
1.407
-0.253
-0.633
-0.684
-0.652
-0.611
-0.565
-0.527
-0.501
-0.498
-0.507
-0.534
-0.574
-0.605
-0.626
-0.603
-0.269
1.436
9.338
52.974
390.134
5134.383
103164.422
110499.203
111436.352
103899.000
30952.441
1417.025
121.398
15.439
74.134
307.782
1548.244
5429.899
7445.503
5287.538
2543.328
797.224
218.583
53.623
12.173
2.187
-0.144
-0.657
-0.732
-0.702
-0.664
-0.622
-0.582
-0.556
-0.551
-0.560
-0.589
-0.621
-0.645
-0.654
-0.536
0.217
3.546
17.931
85.574
496.503
4274.443
73574.500
103827.273
102539.281
100937.789
18514.398
1075.941
97.688
12.034
53.469
119.374
290.758
712.430
1390.758
2079.476
2241.992
1349.144
478.695
106.063
21.657
3.650
0.096
-0.663
-0.771
-0.754
-0.722
-0.678
-0.640
-0.614
-0.608
-0.618
-0.646
-0.670
-0.692
-0.662
-0.325
1.397
9.474
47.058
237.689
1354.612
8510.294
44190.676
112284.266
111484.859
34999.059
4014.999
394.998
49.948
7.054
33.783
59.446
104.160
255.217
874.787
2947.161
5577.136
3878.792
1130.587
212.190
35.596
5.684
0.360
-0.641
-0.806
-0.796
-0.762
-0.733
-0.699
-0.675
-0.671
-0.686
-0.706
-0.726
-0.737
-0.617
0.145
4.183
26.190
154.716
1016.038
6269.924
48594.500
105948.117
104544.047
75507.492
7112.268
920.145
137.316
20.908
3.365
15.918
25.578
47.130
162.918
856.787
3852.992
7800.641
5428.508
1413.463
239.835
39.711
6.483
0.577
-0.594
-0.819
-0.836
-0.806
-0.785
-0.761
-0.742
-0.740
-0.751
-0.768
-0.784
-0.759
-0.451
1.169
9.941
63.843
530.067
5721.918
54595.316
156932.969
199007.078
112645.211
100163.008
6194.262
530.328
64.836
10.347
1.444
5.663
9.950
22.874
95.132
456.659
1798.495
3501.224
2495.438
758.959
160.539
28.853
5.708
0.830
-0.367
-0.740
-0.847
-0.850
-0.844
-0.831
-0.818
-0.815
-0.821
-0.835
-0.833
-0.714
0.030
3.591
22.304
135.528
1233.371
20511.936
101703.047
116687.539
198926.281
163412.703
27382.584
2715.843
284.576
36.563
5.553
0.529
1.444
3.073
9.349
37.954
148.635
450.437
757.563
563.671
226.815
65.778
18.927
6.825
2.727
0.711
-0.297
-0.726
-0.868
-0.896
-0.895
-0.891
-0.892
-0.894
-0.900
-0.857
-0.535
1.268
10.969
66.430
386.551
2411.262
25060.582
102696.031
102945.758
106673.266
78522.359
5903.316
769.103
111.091
17.417
2.541
0.024
0.052
0.669
2.878
11.401
34.794
83.781
125.971
109.498
65.236
37.345
28.251
22.360
13.309
6.005
1.578
-0.148
-0.752
-0.914
-0.949
-0.961
-0.967
-0.971
-0.962
-0.851
-0.176
3.802
30.826
260.931
2549.728
22850.412
94815.812
142438.625
111538.781
101739.961
15727.641
1610.499
216.746
38.080
6.894
0.888
-0.247
-0.363
-0.190
0.501
2.815
8.772
21.285
40.957
62.208
79.056
101.894
135.974
129.188
74.694
29.438
8.918
1.749
-0.304
-0.843
-0.975
-1.019
-1.033
-1.034
-0.991
-0.776
0.341
7.670
67.899
818.176
15055.018
100160.289
101067.688
105063.273
111465.844
13192.785
2263.315
375.143
66.127
12.664
2.260
0.037
-0.386
-0.460
-0.435
-0.148
1.116
6.420
28.029
98.966
222.916
366.259
573.605
907.240
868.423
428.369
133.408
32.519
6.530
0.757
-0.621
-0.960
-1.054
-1.076
-1.064
-0.973
-0.608
0.954
10.579
94.842
1303.773
37175.223
100077.680
100311.141
101100.102
102096.133
14026.107
1087.319
164.067
30.037
5.390
0.659
-0.300
-0.431
-0.460
-0.473
-0.223
1.507
11.009
65.876
312.592
912.117
1758.996
4147.136
7708.324
6282.802
2356.205
498.500
89.830
16.398
2.939
-0.117
-0.861
-1.052
-1.089
-1.045
-0.850
-0.229
1.909
11.686
84.176
964.455
20205.977
100123.820
100642.578
103494.219
110085.023
13789.313
1793.760
214.025
28.372
3.986
0.200
-0.394
-0.429
-0.434
-0.452
-0.174
2.016
15.384
96.952
537.707
2117.723
9180.827
60415.312
111417.695
58303.672
9964.161
1289.577
184.309
31.510
6.454
0.962
-0.547
-0.957
-1.015
-0.895
-0.508
0.675
4.257
15.435
59.165
377.835
3565.672
41457.242
100996.070
106827.586
41346.938
15350.632
2286.023
263.072
30.125
3.608
0.039
-0.411
-0.411
-0.409
-0.436
-0.177
1.779
13.868
89.379
517.848
3648.555
64888.141
103377.102
110399.469
112483.984
45496.484
2604.993
287.906
50.535
13.207
3.462
0.372
-0.581
-0.714
-0.415
0.460
2.974
10.531
29.456
72.606
174.071
578.018
2321.833
5609.025
7404.800
9631.325
5743.866
1182.182
161.827
20.559
2.498
-0.095
-0.415
-0.393
-0.382
-0.429
-0.268
1.043
8.503
53.428
366.796
4457.344
100519.992
101333.734
103263.500
104039.547
100977.141
3613.269
388.059
96.086
33.422
11.497
3.109
0.530
0.245
1.074
3.352
9.964
30.133
84.591
182.664
267.575
321.120
410.133
600.088
926.455
1321.425
937.135
296.578
55.724
9.310
1.023
-0.267
-0.423
-0.378
-0.357
-0.420
-0.364
0.313
4.246
27.954
209.519
2560.712
63548.648
100684.945
102832.453
107079.922
44665.406
4460.175
960.541
359.949
130.751
41.762
10.880
3.234
2.725
5.795
12.953
32.464
102.509
354.942
813.567
1093.225
960.949
845.062
607.179
347.707
220.445
135.466
53.288
14.585
2.727
0.079
-0.396
-0.420
-0.361
-0.338
-0.405
-0.421
-0.139
1.716
12.315
85.162
733.914
7293.846
52742.477
116679.438
120523.320
94381.203
20999.021
7411.209
3299.918
819.437
161.110
31.982
8.513
8.307
19.582
45.863
106.618
321.230
1381.410
4398.959
6096.893
6672.360
11066.604
7355.802
2034.471
354.218
66.664
16.656
3.939
0.520
-0.329
-0.452
-0.412
-0.343
-0.325
-0.392
-0.438
-0.357
0.430
4.596
27.660
161.759
927.978
5625.860
49194.488
102995.617
111847.656
151259.734
104068.945
71299.242
6664.784
622.993
77.437
16.904
19.353
57.969
160.929
325.249
734.055
3416.161
13146.702
23115.916
105914.961
101415.875
100335.812
27356.475
1964.784
174.762
20.882
2.827
0.049
-0.419
-0.453
-0.400
-0.326
-0.313
-0.379
-0.438
-0.444
-0.136
1.479
9.419
49.694
309.780
2674.793
30658.928
103973.961
200103.906
133620.953
102934.438
100508.984
46055.379
1849.866
146.250
24.830
32.882
125.961
430.135
885.472
1220.244
3416.367
13098.270
59742.547
105316.398
101205.250
100297.688
100081.500
7111.297
366.396
33.340
3.854
0.119
-0.408
-0.433
-0.379
-0.309
-0.296
-0.369
-0.424
-0.431
-0.235
0.638
4.315
21.043
121.626
862.971
5731.740
25610.477
120205.898
105986.266
101000.969
100241.922
88414.422
2524.287
169.829
26.899
41.298
171.875
610.768
1340.002
1437.656
1770.625
5494.103
74689.977
101957.133
100838.906
100424.742
100181.992
9401.076
462.560
39.441
4.807
0.277
-0.367
-0.413
-0.357
-0.293
-0.279
-0.345
-0.370
-0.289
0.161
1.492
4.973
14.119
45.747
201.262
868.045
4481.308
72247.023
100674.328
100207.750
100078.156
30240.424
1420.271
119.324
20.935
31.635
130.395
452.188
895.804
894.804
701.951
1735.930
21298.660
102664.430
106057.578
105002.852
100529.109
4134.447
312.717
36.559
5.476
0.558
-0.284
-0.384
-0.336
-0.276
-0.265
-0.310
-0.262
0.102
1.617
6.421
17.062
35.345
52.458
78.833
181.193
855.007
6623.866
45961.863
88358.125
30225.703
3818.426
392.728
49.147
10.820
17.219
59.787
180.932
318.975
317.883
259.739
711.031
6083.085
61504.898
163419.516
141334.422
31820.344
2767.959
310.888
48.438
8.543
1.373
-0.081
-0.325
-0.310
-0.260
-0.243
-0.253
-0.083
0.920
5.390
22.077
71.333
160.787
230.882
213.488
167.771
212.838
615.026
1822.521
2507.110
1414.093
391.756
83.498
15.354
4.454
6.333
18.579
46.338
73.942
84.928
126.555
963.792
18568.137
101068.906
102084.992
101941.414
101218.766
8446.823
692.808
108.812
19.053
3.446
0.327
-0.237
-0.286
-0.246
-0.220
-0.193
0.180
2.221
12.013
56.719
225.644
643.231
1071.405
1304.110
1215.091
663.571
333.771
294.962
252.225
147.895
55.945
16.660
4.518
1.365
1.587
4.314
9.633
15.976
24.044
94.638
1127.718
27324.389
100182.586
100723.789
102597.062
105467.109
15453.800
1767.432
271.131
43.259
7.185
0.980
-0.099
-0.258
-0.238
-0.197
-0.134
0.443
3.672
20.201
103.023
474.052
1741.302
5621.358
19402.963
27678.578
9808.583
3153.307
2988.199
1389.676
319.910
56.208
10.139
1.987
0.251
-0.007
0.460
1.481
3.262
9.511
58.860
608.869
10295.880
100217.336
101668.484
110290.680
127313.133
23271.486
4183.560
572.514
79.210
12.883
2.056
0.108
-0.217
-0.230
-0.183
-0.084
0.709
5.136
28.369
150.431
730.250
4384.215
58838.871
101141.898
100692.297
104545.703
65046.363
100758.805
41661.746
3363.756
242.154
23.975
2.684
-0.037
-0.493
-0.497
-0.253
0.474
3.908
26.276
197.457
1684.061
13890.433
53011.750
55032.453
50120.492
26113.816
5455.721
777.276
123.651
20.854
3.717
0.445
-0.142
-0.213
-0.167
-0.034
1.035
7.376
48.161
294.526
1752.359
11814.611
103068.750
101175.586
101404.164
141644.891
156851.453
101791.562
100120.680
23545.861
739.088
48.779
4.248
-0.033
-0.616
-0.699
-0.604
-0.235
1.255
8.544
47.648
247.007
984.569
2973.930
7891.094
17561.148
18054.748
7774.238
1769.813
282.539
44.467
7.428
1.080
-0.036
-0.189
-0.154
0.007
1.340
11.304
88.980
858.642
7815.150
38112.582
121253.102
103567.312
101990.148
175645.375
151044.609
101790.547
100120.156
41599.035
1037.592
55.767
4.695
-0.071
-0.632
-0.707
-0.650
-0.455
0.169
2.586
12.060
49.641
197.392
1005.728
8214.583
72820.734
102003.984
99911.352
11597.314
1020.826
112.272
14.241
2.000
0.108
-0.157
-0.142
0.026
1.503
12.421
118.530
1374.427
15424.094
88238.016
103707.656
106712.305
101281.414
116986.141
111282.828
100699.578
100067.062
11072.480
489.007
36.875
3.308
-0.180
-0.608
-0.651
-0.610
-0.515
-0.250
0.600
4.156
21.140
135.893
1408.864
25146.143
102763.969
109183.094
108213.578
47825.777
2558.122
200.642
22.361
2.946
0.241
-0.129
-0.132
-0.007
1.096
9.316
81.514
748.709
6699.963
26803.527
22379.555
18406.652
22779.320
9410.254
12366.897
23713.232
8143.952
1133.624
122.488
13.608
1.366
-0.326
-0.563
-0.584
-0.562
-0.519
-0.403
0.023
2.137
14.897
120.843
1408.612
25900.330
116971.516
200042.781
196862.703
56951.594
3098.680
238.786
25.754
3.346
0.297
-0.113
-0.185
-0.193
-0.168
-0.090
0.054
0.211
0.235
0.143
-0.010
-0.123
-0.164
-0.166
-0.151
-0.136
-0.120
-0.103
-0.088
-0.079
-0.076
-0.075
-0.075
-0.074
-0.075
-0.081
-0.093
-0.106
-0.126
-0.144
-0.161
-0.149
-0.054
0.279
1.008
2.102
2.731
2.289
1.222
0.390
-0.004
-0.149
-0.178
-0.216
-0.190
-0.075
0.197
0.679
1.170
1.309
0.902
0.356
-0.007
-0.165
-0.199
-0.191
-0.172
-0.151
-0.127
-0.113
-0.101
-0.095
-0.096
-0.094
-0.096
-0.096
-0.104
-0.117
-0.139
-0.158
-0.178
-0.187
-0.117
0.252
1.592
5.071
10.854
14.129
11.839
6.177
2.206
0.583
0.027
-0.142
-0.209
-0.103
0.212
0.941
2.250
3.489
3.819
2.712
1.179
0.223
-0.134
-0.233
-0.233
-0.209
-0.185
-0.160
-0.139
-0.128
-0.120
-0.114
-0.112
-0.116
-0.121
-0.132
-0.149
-0.171
-0.194
-0.217
-0.208
-0.026
0.953
5.061
18.134
43.127
61.284
47.626
22.734
8.016
2.477
0.706
0.125
-0.115
0.154
0.824
2.181
4.576
7.015
7.466
4.956
2.225
0.558
-0.100
-0.267
-0.283
-0.255
-0.226
-0.196
-0.172
-0.156
-0.144
-0.134
-0.133
-0.135
-0.147
-0.159
-0.180
-0.208
-0.236
-0.262
-0.233
0.098
2.038
10.923
43.373
124.825
196.888
141.004
62.922
21.353
7.261
2.714
1.100
0.116
0.708
1.964
4.213
7.163
9.610
9.529
6.057
2.681
0.675
-0.102
-0.309
-0.332
-0.305
-0.270
-0.236
-0.209
-0.185
-0.169
-0.159
-0.154
-0.159
-0.173
-0.195
-0.219
-0.250
-0.285
-0.314
-0.274
0.171
2.705
14.476
62.741
186.072
302.658
247.172
120.842
50.119
20.276
8.215
3.716
0.611
2.020
4.646
8.336
11.368
11.996
9.834
5.671
2.312
0.496
-0.179
-0.364
-0.381
-0.358
-0.322
-0.284
-0.248
-0.220
-0.196
-0.184
-0.181
-0.188
-0.203
-0.228
-0.262
-0.300
-0.336
-0.366
-0.331
0.081
2.274
13.030
52.054
155.088
274.952
281.268
215.700
116.436
49.136
19.263
9.239
1.916
6.426
16.513
29.384
32.467
24.903
13.772
6.199
2.249
0.423
-0.243
-0.417
-0.432
-0.408
-0.375
-0.332
-0.287
-0.256
-0.233
-0.219
-0.216
-0.223
-0.239
-0.268
-0.308
-0.352
-0.385
-0.418
-0.396
-0.039
1.709
8.839
33.301
95.799
221.606
382.529
398.424
239.963
90.661
34.753
16.145
7.135
33.270
120.375
271.407
297.249
148.852
49.945
14.986
4.384
0.981
-0.123
-0.425
-0.476
-0.458
-0.423
-0.379
-0.333
-0.294
-0.270
-0.256
-0.254
-0.257
-0.276
-0.307
-0.350
-0.401
-0.437
-0.467
-0.426
-0.029
1.725
8.356
30.150
90.910
242.804
455.865
537.865
312.715
125.568
44.622
18.444
29.940
227.018
1483.037
6032.420
6682.634
1981.591
324.703
59.959
13.862
3.225
0.412
-0.335
-0.497
-0.510
-0.482
-0.430
-0.380
-0.340
-0.310
-0.291
-0.286
-0.294
-0.318
-0.351
-0.402
-0.451
-0.488
-0.503
-0.388
0.321
3.581
16.288
62.648
195.577
442.409
715.601
768.635
468.451
177.282
51.508
17.389
94.740
1244.922
21108.580
100127.047
100300.109
33397.824
2029.774
247.240
45.424
9.714
1.824
-0.072
-0.489
-0.554
-0.527
-0.481
-0.432
-0.386
-0.352
-0.334
-0.328
-0.337
-0.360
-0.399
-0.453
-0.502
-0.539
-0.520
-0.259
1.185
8.536
44.899
219.876
938.819
2647.077
3750.273
2999.695
1457.645
398.505
81.884
17.362
184.033
3719.008
100152.953
100696.125
102553.320
103865.094
8328.547
924.873
147.274
24.863
4.388
0.413
-0.432
-0.582
-0.576
-0.534
-0.485
-0.437
-0.402
-0.381
-0.374
-0.385
-0.409
-0.450
-0.505
-0.542
-0.573
-0.526
-0.029
2.728
18.801
124.381
971.953
8422.500
52857.059
82005.523
28200.525
5080.653
849.707
130.210
20.534
176.553
3116.381
100432.594
103301.805
118393.383
137257.797
23265.252
3220.051
395.161
54.362
8.792
1.160
-0.337
-0.605
-0.622
-0.583
-0.543
-0.490
-0.451
-0.428
-0.424
-0.432
-0.459
-0.503
-0.550
-0.578
-0.605
-0.494
0.347
5.014
34.288
294.561
4330.193
100674.234
101757.188
102555.945
102529.859
26075.641
1571.569
162.046
22.274
90.413
965.213
12994.193
107211.672
163540.547
119077.117
58270.676
6711.585
677.702
90.725
14.716
2.334
-0.138
-0.604
-0.666
-0.632
-0.594
-0.540
-0.502
-0.480
-0.472
-0.482
-0.509
-0.553
-0.594
-0.620
-0.615
-0.371
1.052
8.562
56.151
498.674
9632.258
100728.438
101170.242
101179.273
100855.844
79420.070
2434.316
168.823
20.278
36.888
224.145
1481.502
8320.535
44665.109
90302.031
39030.180
6190.415
944.407
160.660
27.448
4.695
0.281
-0.564
-0.700
-0.682
-0.645
-0.597
-0.555
-0.532
-0.523
-0.534
-0.563
-0.602
-0.634
-0.654
-0.591
-0.042
2.791
17.060
103.654
776.304
8817.459
107884.141
108713.781
103437.953
100778.945
46057.617
1700.832
133.030
15.242
17.249
71.314
356.024
1905.468
8804.540
21029.137
28801.662
15066.125
3171.838
451.683
62.080
9.379
0.995
-0.485
-0.727
-0.732
-0.698
-0.656
-0.612
-0.587
-0.579
-0.590
-0.620
-0.651
-0.682
-0.678
-0.472
0.746
6.956
41.168
279.441
2734.081
38955.242
122423.359
200096.250
163428.953
103428.211
8148.832
605.666
67.316
8.866
8.819
29.944
133.028
778.742
6250.922
58059.316
100768.711
100265.141
12469.066
1126.748
117.986
15.468
1.909
-0.346
-0.742
-0.781
-0.751
-0.715
-0.678
-0.654
-0.646
-0.656
-0.680
-0.705
-0.730
-0.669
-0.174
2.358
15.454
95.958
749.950
11010.305
101478.805
102608.109
106262.133
108607.828
24001.551
1698.980
202.449
28.613
4.321
4.331
15.458
82.103
650.846
7866.836
98983.945
100106.547
100060.719
18304.848
1422.210
136.300
18.400
2.503
-0.177
-0.728
-0.819
-0.803
-0.772
-0.747
-0.725
-0.718
-0.729
-0.747
-0.771
-0.767
-0.575
0.467
5.507
32.262
205.000
1565.653
17375.479
110317.852
107244.109
102130.180
100710.852
27568.299
1208.402
106.581
13.967
1.967
1.819
8.166
47.712
369.610
3509.063
27292.758
88345.758
51071.066
7122.127
777.456
98.700
16.912
3.179
0.216
-0.613
-0.827
-0.850
-0.836
-0.818
-0.800
-0.797
-0.806
-0.823
-0.830
-0.747
-0.241
2.171
13.194
64.243
382.221
2914.224
23309.551
151094.609
130243.047
105447.922
100638.031
9442.867
580.322
58.114
7.610
0.851
0.492
3.567
20.742
122.116
703.116
3216.137
7108.805
4564.883
1334.005
251.144
56.346
16.692
5.449
1.331
-0.235
-0.749
-0.883
-0.900
-0.889
-0.885
-0.884
-0.890
-0.897
-0.873
-0.643
0.580
7.029
39.464
187.544
847.354
3847.281
21932.711
64297.770
63798.070
42593.637
10919.551
1485.574
180.288
24.629
3.445
0.188
-0.133
1.023
6.307
30.788
122.974
344.636
581.095
458.499
235.058
104.742
55.381
29.161
13.230
4.762
0.944
-0.426
-0.850
-0.957
-0.965
-0.970
-0.977
-0.973
-0.967
-0.895
-0.413
2.293
18.913
132.353
975.798
5587.495
17712.875
18478.592
17707.980
11205.300
3605.968
1001.828
229.610
46.701
8.218
1.120
-0.201
-0.385
-0.034
1.575
7.169
24.244
65.046
140.179
237.427
259.890
189.883
129.843
80.554
39.153
15.072
4.188
0.465
-0.663
-0.969
-1.035
-1.050
-1.056
-1.052
-1.028
-0.890
-0.099
4.838
38.713
363.836
4170.108
51115.133
100373.555
101326.969
27024.467
3763.992
886.285
223.065
55.217
12.640
2.427
0.082
-0.378
-0.458
-0.358
0.302
3.433
19.588
115.070
596.098
1813.609
2252.930
1049.830
561.427
325.346
150.632
50.667
13.409
2.655
-0.178
-0.915
-1.075
-1.111
-1.122
-1.110
-1.066
-0.856
0.180
6.646
53.714
564.336
8539.739
100110.719
100748.500
105068.633
80492.500
13624.895
2278.630
264.393
38.329
6.189
0.750
-0.291
-0.436
-0.455
-0.415
0.186
4.829
41.078
361.150
3387.004
17105.049
21956.820
8061.455
5430.270
2872.060
837.941
186.144
37.782
7.292
0.793
-0.714
-1.074
-1.152
-1.160
-1.146
-1.075
-0.761
0.504
6.851
48.305
432.585
5463.589
71000.125
103443.906
166997.734
133541.406
102322.062
13884.444
766.649
65.195
6.619
0.444
-0.376
-0.435
-0.434
-0.402
0.303
6.062
57.608
636.869
7428.405
60147.844
85027.922
91553.008
101587.070
64086.004
6816.732
713.674
93.223
16.027
2.662
-0.228
-0.959
-1.144
-1.173
-1.137
-0.986
-0.442
1.315
7.595
35.207
207.814
1423.417
9053.817
34176.340
122482.867
105035.383
100727.289
33105.367
1247.664
81.722
7.536
0.406
-0.376
-0.411
-0.410
-0.392
0.241
5.117
48.060
436.247
4681.710
29542.258
117853.500
106902.062
101269.594
100747.820
57258.922
2275.059
200.096
32.084
6.651
1.057
-0.545
-1.016
-1.098
-0.999
-0.620
0.534
3.949
13.386
40.573
132.420
459.679
1517.628
5340.727
54564.230
100708.195
100178.609
11100.752
685.404
56.933
5.622
0.232
-0.378
-0.394
-0.387
-0.403
-0.027
2.806
22.137
167.380
1148.522
8478.881
103430.633
101421.648
101095.711
101832.453
101687.070
4264.995
422.076
73.953
19.108
4.968
0.737
-0.579
-0.812
-0.515
0.458
3.299
11.743
36.105
99.637
253.594
523.411
891.735
1502.425
4324.877
11310.191
7404.286
1486.959
180.354
22.202
2.481
-0.088
-0.403
-0.382
-0.363
-0.419
-0.264
0.982
8.457
48.904
323.550
3228.398
88750.656
101386.062
109467.156
137265.625
92414.695
11603.193
1509.239
278.106
72.087
20.080
4.497
0.520
-0.054
0.789
3.316
10.460
33.312
106.024
338.279
991.356
1957.037
2017.561
1259.251
800.623
702.043
460.707
152.337
34.518
6.213
0.605
-0.324
-0.418
-0.363
-0.346
-0.416
-0.395
0.058
2.728
16.362
102.109
824.369
8971.233
77222.219
200057.281
156975.781
106951.234
101878.656
8961.819
1500.314
369.796
78.339
15.015
2.847
1.503
3.992
10.217
26.172
75.021
270.843
1000.014
3767.067
9925.975
12209.713
7078.432
1928.073
376.266
94.176
27.324
7.343
1.290
-0.185
-0.431
-0.414
-0.345
-0.334
-0.400
-0.439
-0.308
0.696
5.709
32.929
199.570
1467.031
17551.736
104250.922
102782.695
104129.422
118412.094
48522.918
13183.752
2189.494
287.055
39.866
6.901
4.167
10.335
25.830
52.527
133.628
451.368
1919.724
10231.438
75024.539
108660.422
102350.422
18691.713
1477.894
154.520
21.508
3.409
0.215
-0.395
-0.451
-0.397
-0.326
-0.321
-0.385
-0.442
-0.425
-0.003
2.245
12.880
78.355
651.403
10479.339
100406.109
101525.242
118388.883
200053.062
111309.797
100628.008
9414.710
713.000
75.444
11.060
7.104
18.802
48.411
90.169
163.425
472.791
2409.626
33370.344
105779.602
104678.898
101471.008
100282.898
5006.444
324.215
30.788
3.689
0.099
-0.420
-0.434
-0.379
-0.312
-0.304
-0.373
-0.411
-0.374
0.006
1.509
7.707
38.427
266.318
2563.901
30444.775
101882.289
130266.383
130238.109
102728.312
100270.023
15067.645
957.618
89.408
12.163
8.469
23.148
59.284
108.929
155.475
346.147
2134.374
42245.852
101581.188
101476.023
100766.367
100272.094
6549.288
378.036
35.772
4.359
0.212
-0.384
-0.413
-0.361
-0.298
-0.285
-0.344
-0.324
-0.070
0.935
4.169
13.028
32.987
100.694
449.595
2107.887
6496.243
17850.352
101962.516
100399.352
70783.234
7104.171
605.458
64.336
9.401
6.864
18.971
48.050
80.445
102.570
188.576
1051.155
14410.436
103182.906
107961.344
106566.078
58981.980
3317.176
280.287
32.706
4.710
0.383
-0.332
-0.395
-0.341
-0.282
-0.267
-0.289
-0.128
0.785
4.615
19.067
61.468
136.940
196.695
209.108
303.987
685.491
2454.970
9529.849
15091.997
7106.599
1302.406
193.447
28.626
4.855
3.554
10.241
24.297
40.251
52.117
110.085
664.422
6520.380
77057.656
141304.219
124674.406
38464.094
3111.093
293.905
39.657
6.310
0.773
-0.223
-0.355
-0.318
-0.266
-0.244
-0.205
0.236
2.729
15.799
77.276
340.247
1041.230
1450.415
967.667
409.237
243.894
365.752
746.621
969.528
609.032
194.432
46.528
9.159
1.613
1.099
3.692
8.255
14.460
24.222
97.929
1085.496
24889.586
100831.469
101558.281
101274.125
100554.984
10454.662
585.197
63.422
10.399
1.634
-0.007
-0.299
-0.299
-0.253
-0.212
-0.103
0.726
5.980
39.067
256.838
1667.128
7164.556
12682.309
6640.390
2159.969
751.819
296.389
198.379
152.360
86.725
34.719
10.441
2.191
0.026
-0.172
0.534
2.047
4.558
13.652
98.510
1310.680
37192.465
100097.234
100199.648
100347.812
100465.422
15408.993
812.316
98.612
17.266
3.161
0.307
-0.221
-0.279
-0.244
-0.186
-0.022
1.181
9.220
65.264
530.314
4601.588
27727.031
60059.824
35956.215
23442.969
7684.057
2005.560
1321.742
662.278
176.830
35.237
6.611
0.705
-0.480
-0.668
-0.445
0.082
1.496
8.570
64.946
757.922
13659.303
100053.188
100206.898
100620.172
101130.695
7376.759
742.752
128.538
26.590
5.236
0.827
-0.101
-0.249
-0.233
-0.171
0.012
1.326
9.425
68.791
549.986
4752.228
29802.467
98148.797
122332.711
103401.414
102132.164
21690.150
26975.592
10038.104
1241.911
133.011
14.825
1.319
-0.518
-0.772
-0.684
-0.347
0.679
4.678
30.000
223.618
2119.326
18325.398
70945.805
57643.234
12799.740
2389.640
644.742
173.659
42.373
9.544
1.819
0.111
-0.203
-0.220
-0.162
0.002
1.167
8.216
51.444
327.219
2142.102
14437.460
112627.484
106052.875
101755.781
110172.320
137187.047
101528.258
100106.703
6644.581
355.493
30.117
2.569
-0.373
-0.740
-0.679
-0.341
0.548
2.814
10.980
52.537
263.728
1069.763
2305.331
2629.399
2318.286
2229.540
1308.610
450.657
106.545
22.244
4.116
0.538
-0.122
-0.201
-0.157
-0.026
0.948
6.689
38.173
214.282
1146.744
8374.081
102212.516
101207.719
101007.125
115272.344
137168.875
101407.648
100105.727
9982.146
489.309
34.430
3.000
-0.269
-0.671
-0.623
-0.306
0.432
1.748
4.473
12.687
41.675
132.462
391.261
1505.619
6361.887
13226.840
8319.794
2253.497
366.308
56.056
8.879
1.280
-0.002
-0.179
-0.151
-0.058
0.710
5.269
32.729
190.349
913.848
4017.210
34991.676
100560.781
100483.164
104956.266
75440.664
100602.414
46816.461
3360.808
259.775
23.027
2.117
-0.316
-0.611
-0.567
-0.345
0.157
0.933
1.874
4.349
14.270
66.058
450.296
3788.536
30613.010
121506.055
91582.484
13156.399
1163.276
123.976
16.152
2.117
0.124
-0.153
-0.141
-0.089
0.434
3.486
21.933
118.695
519.206
1384.635
3530.571
11584.974
16726.945
6607.515
4464.308
6160.369
2800.823
532.913
74.186
9.205
0.802
-0.388
-0.557
-0.535
-0.422
-0.182
0.182
0.608
1.937
9.391
61.964
563.451
7644.304
118281.852
145879.062
124648.148
104156.891
3534.741
216.152
22.196
2.657
0.197
-0.137
-0.178
-0.141
0.012
0.416
1.132
2.006
2.114
1.517
0.705
0.141
-0.091
-0.156
-0.156
-0.139
-0.122
-0.102
-0.088
-0.078
-0.074
-0.075
-0.076
-0.072
-0.078
-0.081
-0.091
-0.108
-0.125
-0.144
-0.158
-0.172
-0.160
-0.086
0.082
0.287
0.385
0.324
0.111
-0.072
-0.166
-0.194
-0.186
-0.154
0.008
0.536
1.990
5.061
9.156
10.249
6.963
3.056
0.850
0.058
-0.155
-0.189
-0.172
-0.154
-0.134
-0.114
-0.101
-0.097
-0.096
-0.096
-0.097
-0.096
-0.105
-0.117
-0.135
-0.159
-0.181
-0.198
-0.196
-0.117
0.177
0.771
1.704
2.256
1.907
1.018
0.338
-0.037
-0.181
-0.213
0.042
0.533
1.994
6.346
16.264
29.695
35.461
22.156
8.965
2.498
0.376
-0.128
-0.221
-0.210
-0.187
-0.162
-0.143
-0.126
-0.120
-0.114
-0.112
-0.115
-0.123
-0.131
-0.145
-0.167
-0.194
-0.221
-0.239
-0.210
0.016
0.743
2.688
5.499
7.232
6.242
3.427
1.450
0.417
-0.021
-0.180
0.614
1.806
5.190
13.911
36.470
69.386
82.289
49.967
18.327
4.485
0.788
-0.110
-0.259
-0.255
-0.227
-0.199
-0.172
-0.158
-0.142
-0.135
-0.133
-0.135
-0.147
-0.159
-0.180
-0.208
-0.235
-0.267
-0.284
-0.212
0.194
1.680
5.535
12.070
16.146
14.350
8.392
3.841
1.482
0.453
0.014
1.891
4.693
11.247
26.276
57.459
95.427
100.582
59.632
21.566
5.567
0.920
-0.128
-0.306
-0.306
-0.273
-0.240
-0.212
-0.186
-0.170
-0.155
-0.153
-0.159
-0.171
-0.193
-0.216
-0.248
-0.284
-0.318
-0.331
-0.232
0.284
2.290
7.535
16.754
24.741
22.863
15.425
8.416
3.941
1.551
0.508
3.950
9.495
23.059
46.446
76.332
92.476
81.061
45.285
17.245
4.443
0.646
-0.212
-0.369
-0.360
-0.325
-0.287
-0.250
-0.220
-0.198
-0.184
-0.179
-0.185
-0.200
-0.226
-0.259
-0.297
-0.339
-0.369
-0.385
-0.293
0.246
2.047
7.349
17.324
27.447
32.458
27.485
18.344
9.325
3.883
1.455
6.257
15.313
38.502
76.085
106.153
93.711
60.710
29.320
10.559
2.891
0.358
-0.309
-0.427
-0.409
-0.376
-0.336
-0.291
-0.254
-0.232
-0.218
-0.211
-0.219
-0.238
-0.263
-0.301
-0.346
-0.388
-0.420
-0.436
-0.341
0.170
1.908
6.675
17.286
35.035
54.512
60.377
43.846
22.765
8.554
3.038
9.061
28.298
83.457
169.131
207.352
146.016
74.262
30.646
10.584
2.881
0.370
-0.325
-0.467
-0.460
-0.429
-0.386
-0.335
-0.294
-0.267
-0.254
-0.253
-0.256
-0.272
-0.303
-0.345
-0.398
-0.439
-0.469
-0.466
-0.301
0.442
3.057
10.840
31.849
84.967
195.686
292.325
212.841
85.966
24.741
6.224
18.614
98.207
451.459
1316.913
1381.053
655.660
229.643
77.881
23.755
6.323
1.144
-0.192
-0.478
-0.507
-0.484
-0.437
-0.383
-0.339
-0.305
-0.285
-0.285
-0.290
-0.311
-0.347
-0.396
-0.448
-0.491
-0.510
-0.454
-0.068
1.679
8.542
32.282
112.969
417.338
1632.719
3172.812
2167.139
553.567
87.568
15.054
44.777
374.488
3132.856
15517.298
17823.855
5358.802
1384.761
365.141
84.980
17.833
3.289
0.179
-0.444
-0.547
-0.527
-0.485
-0.434
-0.383
-0.346
-0.332
-0.328
-0.332
-0.354
-0.394
-0.447
-0.497
-0.537
-0.538
-0.374
0.556
5.196
26.770
135.723
609.553
2614.612
13890.414
42523.816
21349.695
2843.598
273.962
32.008
77.592
854.659
11418.532
99365.617
113747.023
42614.277
14891.446
2645.817
345.121
48.590
7.934
0.873
-0.361
-0.568
-0.570
-0.534
-0.484
-0.434
-0.396
-0.378
-0.370
-0.382
-0.403
-0.443
-0.498
-0.544
-0.576
-0.549
-0.205
1.770
12.927
86.676
646.517
5209.072
27537.361
78422.219
113727.664
77738.938
6900.358
486.999
45.986
79.440
856.261
10309.088
95810.969
185601.438
113807.789
101165.703
18441.732
1241.485
117.701
15.698
2.085
-0.190
-0.579
-0.607
-0.577
-0.539
-0.484
-0.444
-0.423
-0.416
-0.429
-0.452
-0.496
-0.549
-0.585
-0.609
-0.531
0.114
3.660
26.156
224.186
2767.871
51279.191
101760.305
117082.727
167009.234
43143.586
4580.873
383.697
40.686
52.188
465.642
4613.845
79754.953
110107.547
103066.242
100746.141
63709.168
2427.694
197.756
26.348
3.907
0.154
-0.545
-0.641
-0.622
-0.585
-0.535
-0.494
-0.470
-0.463
-0.476
-0.502
-0.546
-0.594
-0.627
-0.631
-0.445
0.725
7.035
46.964
382.673
5639.936
100544.062
100966.914
102634.500
105569.906
44663.926
2273.965
222.706
27.992
28.666
213.622
2394.489
46676.773
101462.234
103277.219
106015.289
45447.523
2999.457
362.622
50.921
8.128
0.879
-0.443
-0.665
-0.664
-0.630
-0.588
-0.545
-0.522
-0.512
-0.526
-0.554
-0.597
-0.635
-0.668
-0.629
-0.217
2.073
14.944
95.918
709.105
6875.829
109381.648
110356.820
104062.602
101055.484
25033.092
1318.072
120.830
16.381
14.270
96.110
791.704
8353.802
69356.555
163413.578
163394.422
107112.242
14313.425
1188.274
127.375
17.318
2.325
-0.217
-0.664
-0.710
-0.679
-0.643
-0.601
-0.577
-0.569
-0.582
-0.610
-0.648
-0.683
-0.704
-0.582
0.225
4.664
33.271
263.543
3090.432
47103.727
113683.367
198889.469
179022.203
50864.402
4954.609
473.336
57.534
8.740
6.795
40.171
258.406
2228.766
36706.172
105431.273
103244.859
100874.945
100201.516
3873.179
275.279
31.667
4.443
0.163
-0.624
-0.752
-0.734
-0.700
-0.666
-0.642
-0.638
-0.649
-0.672
-0.704
-0.737
-0.725
-0.443
1.053
9.021
61.826
611.637
11426.162
100390.219
101248.336
103879.219
105437.000
27141.721
1632.680
178.259
26.498
4.222
3.330
20.471
156.806
1885.354
51282.207
100344.414
100308.539
100261.797
100208.328
5531.526
335.860
42.026
6.760
0.719
-0.512
-0.768
-0.791
-0.763
-0.737
-0.716
-0.709
-0.721
-0.739
-0.768
-0.783
-0.693
-0.138
2.436
15.256
90.400
792.364
15458.517
100738.938
100633.594
100475.305
100369.602
33691.078
1273.772
107.653
13.734
1.980
1.593
11.634
92.252
963.815
16599.375
100077.094
100172.297
100308.297
51385.254
2681.786
267.616
44.609
10.054
1.900
-0.204
-0.730
-0.834
-0.831
-0.812
-0.795
-0.787
-0.798
-0.816
-0.835
-0.801
-0.535
0.718
5.607
25.315
116.807
665.213
6897.732
101674.781
101320.227
100476.188
100128.172
10302.931
661.826
59.924
7.766
0.835
0.532
5.223
37.318
275.833
2303.818
15077.748
46016.273
27562.086
4865.464
785.091
188.312
60.570
19.358
4.917
0.635
-0.574
-0.857
-0.899
-0.892
-0.882
-0.879
-0.886
-0.897
-0.891
-0.764
-0.071
2.870
15.421
62.875
213.313
634.843
2261.544
10419.868
38602.223
46366.387
12512.012
1545.446
184.728
24.924
3.469
0.164
-0.078
1.723
11.404
57.823
281.409
913.514
1754.370
1417.624
733.001
447.771
285.550
139.119
46.192
12.356
2.287
-0.220
-0.826
-0.957
-0.968
-0.979
-0.981
-0.979
-0.974
-0.933
-0.648
0.839
8.318
45.465
216.693
804.162
1855.058
2074.415
2010.611
2251.161
1833.100
831.726
209.660
44.245
7.886
1.079
-0.221
-0.361
0.195
2.830
12.788
47.147
139.995
366.045
761.994
989.091
970.351
754.913
326.932
100.114
24.712
5.107
0.435
-0.725
-0.994
-1.047
-1.065
-1.079
-1.065
-1.043
-0.950
-0.451
2.033
16.408
102.621
662.347
3260.199
8754.444
7934.719
3844.412
1759.261
565.568
165.928
44.797
11.002
2.170
0.039
-0.392
-0.444
-0.273
0.818
6.410
41.810
321.665
2582.620
12449.944
15692.522
5069.024
1530.859
593.080
175.825
45.653
9.960
1.626
-0.496
-0.996
-1.103
-1.136
-1.158
-1.131
-1.094
-0.947
-0.215
3.368
23.232
150.127
1070.899
6668.951
21729.371
32048.320
70798.430
42199.273
5037.575
410.878
45.094
6.323
0.684
-0.310
-0.440
-0.449
-0.352
0.704
9.257
100.659
1479.856
33051.625
100185.680
100719.078
61186.621
5309.202
1667.117
478.649
107.463
22.088
4.021
-0.001
-0.920
-1.136
-1.181
-1.190
-1.174
-1.122
-0.881
0.153
4.829
27.854
159.683
936.104
4936.634
21737.514
109690.992
102619.172
100457.375
59386.094
1771.880
101.211
8.790
0.591
-0.373
-0.435
-0.426
-0.340
0.866
12.218
154.132
3062.273
100067.641
100490.609
103618.352
122508.086
47514.590
18716.350
2808.940
371.268
55.225
9.506
1.159
-0.662
-1.098
-1.199
-1.208
-1.189
-1.081
-0.640
1.081
8.060
38.478
197.160
974.791
3858.951
26576.170
103905.547
101240.344
100262.938
100050.023
2787.626
132.974
10.745
0.662
-0.354
-0.413
-0.408
-0.341
0.726
10.085
115.642
1772.688
46890.891
101422.750
122333.562
196928.375
103855.422
100395.469
16753.350
1122.482
128.458
21.792
4.074
0.133
-0.883
-1.154
-1.201
-1.135
-0.862
0.176
3.904
17.544
76.374
369.227
2004.536
8450.013
20913.893
106789.219
101452.359
100240.945
46797.488
1477.161
92.473
7.714
0.416
-0.354
-0.394
-0.393
-0.380
0.251
5.080
47.722
468.542
4642.205
28618.439
84100.055
107556.398
101592.609
102057.180
35631.805
2420.846
338.744
61.909
13.102
2.513
-0.220
-0.961
-1.107
-0.924
-0.208
2.341
12.065
54.172
235.370
961.622
3188.520
10538.861
18177.557
18993.539
43161.555
26537.598
3388.105
333.065
33.125
3.765
0.055
-0.390
-0.380
-0.373
-0.407
-0.168
1.688
13.961
83.533
451.733
2380.869
23498.883
101993.953
113780.023
163425.266
78442.312
14726.065
1798.225
230.196
43.020
9.654
1.639
-0.444
-0.825
-0.396
1.342
7.312
32.472
173.025
1174.319
6710.522
19348.449
17342.643
9402.812
4036.727
1886.324
949.281
284.118
56.243
8.768
1.019
-0.259
-0.409
-0.360
-0.354
-0.417
-0.369
0.243
3.433
19.007
91.972
532.766
4100.147
28777.838
137273.688
116705.781
102888.102
100614.680
10650.741
790.473
139.492
30.788
6.318
0.633
-0.267
0.606
4.169
16.487
69.295
424.353
4292.097
46266.391
101318.195
102661.945
20763.725
2810.116
544.315
140.341
40.488
10.305
1.948
-0.051
-0.411
-0.406
-0.340
-0.342
-0.403
-0.441
-0.278
0.793
5.889
30.038
172.129
1322.347
23649.373
102149.953
101584.836
101103.828
101797.828
29795.764
2364.405
463.154
85.722
15.202
2.306
0.538
2.128
8.292
27.915
110.439
654.302
7442.927
101660.562
109463.953
127405.234
55575.797
6403.142
774.925
108.348
19.302
3.538
0.297
-0.371
-0.446
-0.392
-0.324
-0.326
-0.386
-0.441
-0.404
0.112
2.713
15.322
93.122
838.233
15456.024
100935.523
101252.695
102145.477
107244.688
27878.758
6175.250
1175.537
176.374
26.380
4.101
1.303
3.645
11.736
36.918
122.468
546.377
4465.106
42742.246
163470.438
200068.422
115079.914
17999.855
1557.198
160.656
20.990
2.786
0.018
-0.433
-0.433
-0.377
-0.311
-0.307
-0.369
-0.394
-0.298
0.310
2.753
12.227
59.482
381.789
3598.747
46760.887
101309.375
102986.734
62468.090
21801.379
8818.311
1557.274
225.791
30.884
4.549
1.538
4.240
12.571
34.447
102.409
330.300
1628.182
11808.358
111449.656
109591.797
102704.641
25167.418
1886.782
176.602
21.492
2.901
0.007
-0.414
-0.413
-0.361
-0.297
-0.287
-0.335
-0.266
0.175
2.077
8.428
25.943
68.238
193.937
711.361
3008.258
8527.810
9479.843
8219.603
9027.386
4237.095
892.037
149.107
22.517
3.430
1.104
3.168
9.286
23.529
59.222
162.945
613.832
4073.779
29589.328
92290.070
60102.602
9625.710
1117.726
141.443
20.912
3.025
0.095
-0.382
-0.400
-0.343
-0.283
-0.266
-0.260
0.028
1.619
9.331
41.631
161.323
407.048
589.445
580.471
617.667
806.839
970.943
1387.686
1607.164
899.650
276.302
59.889
11.456
1.593
0.317
1.513
4.866
11.737
27.663
83.088
383.457
2837.496
21317.182
77265.898
61836.371
12701.653
1460.810
172.998
24.840
3.871
0.288
-0.324
-0.375
-0.323
-0.268
-0.238
-0.141
0.634
5.198
34.095
221.634
1303.299
5433.551
9422.934
4750.447
1453.511
645.404
363.956
278.191
254.816
156.369
61.391
17.709
3.695
0.195
-0.359
0.180
1.671
4.875
14.426
68.547
599.022
8637.950
100329.977
100535.906
100434.992
79180.844
4220.841
312.057
36.470
5.447
0.646
-0.229
-0.342
-0.307
-0.256
-0.205
0.004
1.517
11.766
92.961
951.280
11288.762
100055.328
100187.086
79460.242
8504.487
1296.243
406.161
160.921
75.418
36.858
15.366
4.557
0.591
-0.535
-0.736
-0.477
0.255
2.220
9.993
64.459
708.700
12421.503
100044.172
100069.422
100079.984
100070.188
5966.058
385.858
43.983
7.227
1.107
-0.089
-0.298
-0.289
-0.246
-0.171
0.115
2.240
17.836
168.976
2296.708
45906.523
100217.578
101065.992
103323.977
34975.742
3929.136
895.792
376.647
175.764
58.292
14.373
2.834
-0.075
-0.752
-0.837
-0.606
0.127
2.195
8.882
48.522
422.216
5417.669
78997.234
100033.930
100065.188
41355.023
2787.593
282.045
42.896
9.196
1.906
0.129
-0.239
-0.270
-0.234
-0.155
0.138
2.312
18.154
170.489
2304.706
45967.711
100825.672
107791.953
141319.469
101048.633
21959.875
3887.069
2229.616
1079.649
247.070
40.804
5.910
0.273
-0.710
-0.784
-0.425
0.801
4.203
11.618
31.542
147.642
1033.332
6487.079
20205.678
16644.090
4279.225
775.104
165.372
48.625
14.585
3.787
0.646
-0.118
-0.242
-0.223
-0.150
0.079
1.639
12.683
97.264
903.748
10445.795
100823.430
127301.047
170748.875
107236.406
100561.711
13174.320
11638.777
4988.219
745.436
92.334
11.129
0.862
-0.570
-0.667
-0.201
1.689
6.649
16.716
28.611
51.691
168.449
533.385
1149.757
1064.063
660.045
443.216
294.015
131.086
40.021
9.646
1.943
0.143
-0.190
-0.208
-0.152
-0.021
0.967
6.591
40.422
238.743
1502.683
7412.434
35846.621
104580.867
101191.117
100364.500
16111.386
19401.736
7392.376
1043.543
114.287
12.693
1.124
-0.476
-0.584
-0.089
1.879
6.989
16.910
25.100
25.865
34.878
74.652
159.251
410.018
1323.527
2847.122
2460.638
823.455
168.172
29.779
4.953
0.635
-0.107
-0.192
-0.152
-0.089
0.425
3.133
15.435
71.651
288.219
1200.009
7068.461
37540.715
57063.262
18985.217
5349.401
6258.277
2810.852
492.905
69.305
9.174
0.742
-0.450
-0.538
-0.169
1.179
4.673
10.543
15.128
13.542
13.652
33.011
175.898
1437.616
16165.998
101532.719
86614.938
11454.792
890.076
85.979
10.612
1.292
-0.007
-0.175
-0.143
-0.130
0.116
1.446
6.735
26.978
89.399
278.295
1051.783
3011.390
3863.652
1950.037
907.055
814.424
463.536
124.385
24.989
3.919
0.169
-0.453
-0.509
-0.316
0.340
1.891
4.189
5.678
5.596
7.645
33.779
325.094
6297.828
100951.797
101524.750
101109.953
100361.398
3440.678
181.159
17.103
1.924
0.077
-0.156
-0.139
0.006
0.523
2.019
5.261
9.057
10.195
6.962
3.281
0.951
0.114
-0.121
-0.155
-0.142
-0.128
-0.111
-0.093
-0.083
-0.079
-0.076
-0.075
-0.077
-0.081
-0.087
-0.096
-0.108
-0.126
-0.145
-0.162
-0.176
-0.190
-0.188
-0.168
-0.142
-0.130
-0.146
-0.183
-0.208
-0.217
-0.205
-0.190
0.062
0.596
2.493
9.320
27.668
56.863
64.815
42.745
15.847
4.191
0.741
-0.026
-0.174
-0.175
-0.156
-0.138
-0.119
-0.104
-0.099
-0.096
-0.098
-0.098
-0.099
-0.109
-0.117
-0.137
-0.160
-0.181
-0.201
-0.221
-0.223
-0.188
-0.098
0.026
0.113
0.060
-0.055
-0.168
-0.226
-0.240
-0.228
0.894
2.513
8.475
31.411
119.425
307.528
386.494
207.131
60.304
12.265
2.056
0.148
-0.184
-0.213
-0.193
-0.173
-0.147
-0.132
-0.122
-0.118
-0.116
-0.120
-0.126
-0.134
-0.150
-0.168
-0.196
-0.222
-0.249
-0.266
-0.245
-0.132
0.128
0.495
0.687
0.630
0.311
0.011
-0.165
-0.243
-0.257
3.670
8.360
22.938
83.144
331.410
1060.237
1359.104
629.452
143.034
25.183
3.912
0.347
-0.200
-0.257
-0.235
-0.204
-0.180
-0.162
-0.149
-0.139
-0.137
-0.143
-0.152
-0.165
-0.184
-0.205
-0.240
-0.274
-0.299
-0.308
-0.250
-0.028
0.482
1.184
1.712
1.584
1.017
0.471
0.059
-0.162
-0.249
11.354
23.370
60.055
175.121
553.689
1576.004
1972.961
889.270
181.376
31.285
4.528
0.397
-0.246
-0.307
-0.281
-0.249
-0.218
-0.194
-0.175
-0.164
-0.160
-0.167
-0.178
-0.194
-0.220
-0.252
-0.287
-0.323
-0.350
-0.348
-0.264
0.049
0.719
1.864
2.756
2.991
2.466
1.582
0.707
0.128
-0.153
25.829
53.756
148.567
390.407
744.295
1041.891
1022.141
492.468
115.198
22.399
3.524
0.236
-0.312
-0.360
-0.330
-0.296
-0.261
-0.227
-0.204
-0.191
-0.190
-0.192
-0.207
-0.233
-0.262
-0.300
-0.338
-0.374
-0.398
-0.392
-0.294
0.072
1.014
2.743
5.021
7.145
7.831
6.155
3.285
1.217
0.216
40.271
86.625
261.568
731.849
1192.397
992.355
474.153
187.954
53.483
11.975
2.101
-0.005
-0.389
-0.413
-0.379
-0.348
-0.303
-0.265
-0.239
-0.225
-0.224
-0.227
-0.242
-0.269
-0.302
-0.349
-0.389
-0.422
-0.440
-0.422
-0.250
0.371
2.142
6.567
17.358
36.704
51.634
41.449
20.378
6.398
1.542
38.243
88.787
275.173
757.004
1198.132
866.725
367.101
118.308
35.318
8.773
1.706
-0.066
-0.437
-0.464
-0.429
-0.394
-0.346
-0.303
-0.274
-0.260
-0.257
-0.265
-0.281
-0.308
-0.348
-0.399
-0.443
-0.472
-0.470
-0.376
0.067
1.609
6.990
27.970
118.170
398.732
751.087
538.603
168.726
36.542
6.674
27.166
76.292
245.302
606.614
953.562
851.146
496.584
197.243
58.296
14.296
2.837
0.145
-0.424
-0.504
-0.485
-0.444
-0.394
-0.347
-0.316
-0.297
-0.289
-0.302
-0.321
-0.354
-0.396
-0.448
-0.495
-0.516
-0.472
-0.184
1.004
5.669
24.210
130.357
1008.689
7403.334
23587.074
12318.410
1935.532
209.965
24.478
24.590
108.600
477.518
1499.548
2868.228
3594.604
2241.578
732.601
165.534
33.379
6.087
0.724
-0.352
-0.532
-0.537
-0.494
-0.444
-0.391
-0.357
-0.339
-0.335
-0.341
-0.364
-0.401
-0.448
-0.496
-0.543
-0.551
-0.427
0.245
3.240
16.553
83.698
547.007
7074.298
100552.820
100349.211
100130.125
18916.529
884.120
62.659
31.264
198.887
1232.697
6955.799
36850.938
73480.789
31897.816
4705.149
576.550
80.612
12.202
1.696
-0.224
-0.557
-0.570
-0.538
-0.496
-0.442
-0.406
-0.383
-0.380
-0.387
-0.414
-0.450
-0.501
-0.547
-0.588
-0.567
-0.303
1.080
7.693
44.280
271.097
1797.539
21132.541
105987.945
102784.539
100653.648
67047.375
1633.226
97.142
36.475
282.805
2740.270
53057.922
102821.805
102421.273
101382.016
46372.586
2069.199
175.064
22.278
3.095
0.006
-0.553
-0.606
-0.575
-0.543
-0.495
-0.454
-0.430
-0.427
-0.433
-0.461
-0.503
-0.556
-0.595
-0.628
-0.572
-0.116
2.337
15.342
100.015
809.436
7554.217
50340.277
170825.859
122400.930
102782.188
26641.412
1084.415
78.276
33.783
313.976
4791.135
100723.195
101062.555
101114.281
100933.414
100545.086
4358.591
292.179
35.082
5.440
0.478
-0.486
-0.629
-0.619
-0.589
-0.543
-0.503
-0.478
-0.473
-0.481
-0.511
-0.556
-0.605
-0.641
-0.662
-0.528
0.286
4.551
27.375
173.795
1554.909
16969.576
101789.008
113894.266
110267.859
29527.650
3567.341
344.632
39.769
25.154
228.535
3578.873
100281.180
101082.078
104347.891
109487.688
105991.516
4763.494
479.911
66.409
10.874
1.546
-0.289
-0.630
-0.655
-0.628
-0.594
-0.554
-0.528
-0.523
-0.532
-0.562
-0.608
-0.653
-0.686
-0.680
-0.409
1.173
9.664
58.690
369.167
2234.533
14810.537
92315.367
102246.469
43020.578
5127.807
677.094
105.906
18.939
14.282
111.732
1185.151
15703.514
108557.711
200053.922
200072.438
113738.500
23398.727
1670.472
172.313
24.494
4.043
0.165
-0.582
-0.692
-0.676
-0.644
-0.610
-0.583
-0.578
-0.587
-0.620
-0.663
-0.702
-0.731
-0.679
-0.166
2.720
20.001
148.648
1359.319
12796.991
66086.922
90291.961
34902.371
8675.081
1494.762
230.910
41.322
9.332
7.044
46.576
337.466
3247.017
62777.406
110332.227
105622.797
101751.008
100715.227
5715.255
406.527
52.702
8.620
1.036
-0.444
-0.716
-0.728
-0.698
-0.671
-0.648
-0.644
-0.652
-0.683
-0.719
-0.753
-0.771
-0.641
0.181
4.810
34.036
325.429
4190.269
79099.844
100411.070
101042.422
101312.172
8535.043
750.431
105.744
19.592
4.519
3.469
23.165
194.539
2623.912
88686.727
100663.352
101152.227
102241.102
102529.938
8891.761
668.362
89.530
15.555
2.592
-0.106
-0.687
-0.781
-0.765
-0.741
-0.721
-0.717
-0.725
-0.751
-0.777
-0.801
-0.782
-0.527
0.693
6.518
42.436
384.424
5463.034
100083.156
100112.422
100135.117
100140.781
9437.380
640.515
68.811
10.386
2.064
1.594
13.035
106.115
1321.781
27352.879
100352.852
101685.125
105440.312
94825.547
6031.157
802.225
133.897
27.920
6.030
0.710
-0.536
-0.800
-0.834
-0.818
-0.800
-0.797
-0.804
-0.821
-0.843
-0.844
-0.736
-0.192
1.762
9.072
40.779
248.831
2380.640
30327.078
100110.289
100064.562
51069.340
3824.572
343.139
38.937
5.731
0.765
0.565
5.970
42.990
346.007
3257.447
24941.689
80526.312
50468.836
12684.995
3201.440
866.939
255.990
69.907
16.015
2.823
-0.162
-0.779
-0.893
-0.898
-0.888
-0.886
-0.889
-0.898
-0.903
-0.849
-0.535
0.715
4.809
17.754
50.583
151.617
643.510
3356.144
11390.518
12457.019
4174.058
760.414
114.589
17.209
2.551
0.101
-0.049
2.069
13.460
73.168
368.222
1353.103
2960.205
3457.673
3286.492
3454.013
2743.848
1000.248
230.760
42.513
7.285
0.556
-0.704
-0.943
-0.978
-0.985
-0.986
-0.977
-0.972
-0.953
-0.789
-0.051
2.863
13.089
45.197
119.073
231.082
342.403
536.908
841.900
820.522
409.719
118.216
27.914
5.342
0.675
-0.269
-0.337
0.341
3.571
16.303
62.780
210.336
647.700
1856.388
5053.826
12988.858
12568.035
3848.753
611.906
89.449
13.504
1.527
-0.594
-0.982
-1.051
-1.070
-1.081
-1.063
-1.042
-0.965
-0.610
0.872
6.808
29.916
107.991
326.809
658.679
1036.087
1412.065
1024.016
375.974
104.355
28.921
7.318
1.329
-0.119
-0.413
-0.434
-0.211
1.187
8.670
57.108
489.440
4636.604
27334.158
39566.867
29702.562
23096.258
6038.597
909.647
121.759
17.951
2.305
-0.425
-0.994
-1.105
-1.140
-1.158
-1.131
-1.095
-0.945
-0.247
2.621
14.149
60.749
232.686
717.819
2137.156
11948.273
41962.723
23650.484
3388.787
339.869
36.810
4.888
0.415
-0.365
-0.447
-0.442
-0.321
1.007
12.215
135.526
2327.539
75696.047
100647.984
103632.953
110607.680
15647.023
3744.739
695.211
116.321
20.516
3.383
-0.156
-0.958
-1.140
-1.179
-1.195
-1.176
-1.113
-0.817
0.464
5.914
32.311
158.254
746.952
2777.852
10424.575
102324.719
100726.867
100164.547
33044.543
1240.238
80.919
7.473
0.464
-0.390
-0.442
-0.419
-0.306
1.154
15.890
207.932
5449.211
100063.711
100345.922
101517.352
104439.117
18052.512
3321.764
792.337
153.931
30.441
5.929
0.545
-0.789
-1.120
-1.195
-1.212
-1.186
-1.038
-0.418
2.012
13.521
78.401
562.599
4657.223
27940.305
64960.371
120384.867
103314.273
100395.750
85553.719
2115.141
106.859
9.386
0.517
-0.368
-0.415
-0.401
-0.321
0.951
12.163
153.902
3061.524
100059.469
100412.625
102635.070
113924.844
31588.332
11789.073
2102.524
342.962
63.153
13.644
2.560
-0.210
-0.961
-1.168
-1.202
-1.111
-0.702
0.742
6.327
31.998
179.920
1463.281
18566.609
100572.000
106188.312
200100.625
112444.273
100893.781
26401.504
1140.847
75.253
6.829
0.370
-0.369
-0.393
-0.392
-0.364
0.373
6.396
61.183
687.843
8182.869
67416.961
89708.531
41107.461
58504.645
23450.383
4351.305
859.106
192.663
40.215
8.773
1.433
-0.483
-1.015
-1.108
-0.836
0.249
4.299
19.909
101.257
559.520
3330.835
28829.891
103328.898
102012.344
107578.930
41392.676
16162.338
2621.272
270.057
29.682
3.388
0.008
-0.391
-0.374
-0.379
-0.408
-0.129
1.950
15.767
99.320
538.893
1828.743
4373.148
13945.433
30284.037
31572.523
22190.279
6214.562
942.185
134.567
25.377
5.244
0.656
-0.638
-0.858
-0.168
2.755
13.965
63.927
370.718
3636.255
34299.250
107829.516
162302.141
113801.492
47611.492
6361.652
1163.778
264.982
50.479
8.292
0.935
-0.268
-0.402
-0.352
-0.360
-0.417
-0.375
0.242
3.481
18.294
70.157
263.038
1130.024
6420.637
67482.609
102827.055
100955.641
63644.070
4267.166
394.038
59.920
13.329
2.861
0.058
-0.404
1.029
8.177
38.420
179.116
1182.870
18600.139
100463.094
101468.727
105290.758
108041.312
9718.808
1373.751
230.639
50.146
11.148
2.014
-0.046
-0.400
-0.400
-0.335
-0.342
-0.406
-0.443
-0.288
0.719
5.274
25.654
131.263
900.664
10135.603
104582.234
105254.898
102303.797
100663.133
9665.989
730.767
116.648
26.918
6.167
1.054
0.188
2.742
16.596
88.632
416.772
2236.057
38335.414
101021.484
101332.227
102259.961
101977.742
10231.345
702.414
99.609
18.955
3.661
0.294
-0.368
-0.438
-0.384
-0.319
-0.326
-0.384
-0.438
-0.382
0.213
3.381
19.826
127.878
1000.772
10677.368
116637.562
120268.547
107291.984
101549.141
7810.522
839.879
181.185
41.347
9.362
1.906
0.644
4.110
24.143
130.788
679.353
2691.244
19386.146
102071.664
103366.977
106607.219
105028.734
5986.356
588.932
79.465
12.789
1.945
-0.105
-0.444
-0.431
-0.369
-0.306
-0.308
-0.364
-0.380
-0.233
0.597
4.245
20.345
115.956
850.876
6226.682
35268.535
103738.883
87012.078
18344.949
2712.740
704.095
188.642
45.187
10.397
2.011
0.689
3.893
22.451
119.202
596.479
1946.873
4909.818
24422.242
92539.633
66349.953
16827.658
2863.283
423.178
67.357
10.816
1.489
-0.200
-0.444
-0.413
-0.359
-0.291
-0.286
-0.321
-0.226
0.351
2.979
12.007
41.150
128.896
504.137
2415.638
8099.427
11625.042
6769.905
2326.802
885.352
386.837
127.232
32.203
7.423
1.313
0.301
2.458
13.924
66.597
269.471
729.041
1299.886
2411.361
5012.812
6790.651
4310.320
1320.260
287.027
55.542
9.769
1.452
-0.181
-0.424
-0.400
-0.341
-0.277
-0.261
-0.237
0.127
2.255
12.625
61.053
264.078
754.864
1223.738
1712.995
3016.782
3205.354
1744.170
648.801
284.691
140.905
52.816
15.615
3.791
0.377
-0.218
0.827
6.077
25.355
78.952
189.533
358.252
862.620
2961.784
6328.056
5633.344
1931.650
388.040
66.186
11.805
1.735
-0.108
-0.393
-0.383
-0.324
-0.265
-0.230
-0.109
0.863
6.958
49.324
362.576
2718.172
13712.183
27640.973
13157.170
8192.675
6933.421
2665.359
611.605
140.338
47.844
17.871
5.551
1.103
-0.351
-0.631
-0.156
1.799
7.844
22.295
58.989
221.428
1371.991
9457.694
33627.496
27381.621
5975.783
834.983
105.746
15.934
2.370
0.038
-0.348
-0.362
-0.310
-0.253
-0.193
0.073
1.943
15.699
147.002
1791.892
33500.141
100079.945
100434.023
102379.484
28046.812
9804.017
3357.388
644.319
113.510
24.677
7.028
1.671
-0.166
-0.742
-0.816
-0.446
0.810
4.171
12.235
38.615
208.277
1806.268
13666.682
51061.348
41286.848
8533.695
1034.913
125.241
17.841
2.871
0.210
-0.287
-0.335
-0.293
-0.245
-0.160
0.200
2.811
25.232
272.233
4954.720
100020.734
100100.891
100443.562
101593.391
103815.086
6790.083
1844.648
417.679
93.352
24.254
5.665
0.854
-0.503
-0.833
-0.770
-0.051
2.470
9.908
25.518
50.993
154.741
964.282
5925.894
18280.281
15039.967
3820.769
612.891
89.067
15.581
3.234
0.459
-0.194
-0.305
-0.276
-0.234
-0.143
0.222
2.849
25.355
272.727
4957.134
100036.570
100199.562
100961.133
103001.062
104153.484
5336.706
1062.933
359.676
139.534
42.747
10.075
1.484
-0.419
-0.767
-0.536
0.866
7.325
30.335
81.224
132.808
146.042
311.973
1123.138
2498.701
2122.129
834.025
202.315
51.606
15.910
5.011
1.252
0.048
-0.243
-0.258
-0.222
-0.142
0.139
2.055
16.036
148.401
1798.546
30257.924
100344.875
101966.148
107828.844
30559.656
5563.326
1259.510
582.660
288.658
84.546
18.571
2.721
-0.183
-0.644
-0.285
1.954
13.377
59.771
177.975
307.379
223.216
133.305
180.601
306.790
282.787
190.612
132.042
90.952
46.071
15.922
4.116
0.738
-0.098
-0.228
-0.209
-0.147
0.001
1.047
7.447
51.102
370.603
2542.388
13966.066
26593.674
18383.045
12246.091
4547.023
1215.883
669.241
350.249
101.952
20.723
3.122
-0.047
-0.550
-0.212
2.196
14.344
64.028
206.292
329.481
228.042
93.667
50.787
65.998
141.092
425.603
878.141
860.122
331.433
74.344
14.429
2.425
0.199
-0.176
-0.198
-0.149
-0.094
0.356
2.791
14.266
67.196
271.870
823.945
1699.771
3056.398
3419.947
1645.630
605.652
354.661
190.265
62.160
13.959
2.208
-0.106
-0.510
-0.259
1.412
9.080
39.438
105.761
165.070
124.505
50.909
27.623
77.095
530.095
4141.650
17041.316
15290.973
3093.043
368.613
43.686
5.678
0.648
-0.109
-0.184
-0.143
-0.139
0.016
0.823
3.936
14.629
43.592
114.119
265.222
502.324
551.689
347.033
168.124
106.916
61.718
22.839
6.031
0.949
-0.274
-0.485
-0.355
0.468
3.605
13.605
32.341
45.723
35.622
19.109
22.010
145.822
1959.679
37108.891
100106.438
100087.289
23574.316
1246.974
95.449
9.830
1.064
-0.046
-0.167
-0.039
0.287
1.543
5.803
16.237
32.827
37.361
23.411
9.519
2.720
0.493
-0.048
-0.149
-0.147
-0.132
-0.115
-0.099
-0.087
-0.085
-0.082
-0.080
-0.078
-0.084
-0.092
-0.098
-0.111
-0.127
-0.147
-0.166
-0.182
-0.198
-0.210
-0.219
-0.223
-0.227
-0.231
-0.234
-0.232
-0.220
-0.208
-0.191
0.573
1.861
7.123
30.854
125.097
329.782
385.014
206.526
60.130
13.049
2.221
0.185
-0.146
-0.181
-0.163
-0.149
-0.126
-0.114
-0.105
-0.100
-0.101
-0.103
-0.108
-0.115
-0.127
-0.138
-0.160
-0.184
-0.207
-0.228
-0.246
-0.256
-0.257
-0.248
-0.243
-0.249
-0.262
-0.271
-0.267
-0.250
-0.233
3.449
7.739
25.993
137.072
891.316
3703.224
4937.230
1926.916
328.433
45.705
6.494
0.712
-0.115
-0.215
-0.202
-0.178
-0.156
-0.141
-0.132
-0.127
-0.123
-0.127
-0.133
-0.144
-0.156
-0.173
-0.200
-0.229
-0.254
-0.278
-0.295
-0.294
-0.264
-0.226
-0.200
-0.204
-0.239
-0.276
-0.293
-0.288
-0.270
16.300
29.741
85.820
456.365
3817.711
29563.434
46806.430
12305.235
1236.864
114.484
12.306
1.253
-0.094
-0.254
-0.244
-0.217
-0.192
-0.170
-0.157
-0.151
-0.151
-0.153
-0.160
-0.175
-0.193
-0.215
-0.243
-0.277
-0.306
-0.331
-0.339
-0.316
-0.254
-0.161
-0.087
-0.076
-0.112
-0.189
-0.256
-0.299
-0.303
71.179
117.305
295.797
1161.060
7031.654
53385.090
97101.703
21130.012
1620.311
144.064
14.242
1.444
-0.116
-0.300
-0.290
-0.261
-0.232
-0.205
-0.184
-0.177
-0.177
-0.180
-0.194
-0.207
-0.229
-0.259
-0.290
-0.330
-0.361
-0.374
-0.366
-0.322
-0.201
0.016
0.285
0.522
0.579
0.397
0.094
-0.157
-0.280
231.704
383.062
1083.863
4443.379
10086.250
18201.492
24736.760
6828.330
833.891
90.739
10.953
1.121
-0.207
-0.359
-0.341
-0.309
-0.275
-0.242
-0.220
-0.208
-0.205
-0.212
-0.227
-0.244
-0.272
-0.306
-0.341
-0.383
-0.404
-0.396
-0.353
-0.213
0.150
0.911
2.418
4.315
5.504
4.691
2.453
0.824
0.000
457.068
710.392
2497.342
13779.067
30655.701
18072.188
4898.813
1278.497
233.412
39.782
6.054
0.581
-0.318
-0.418
-0.393
-0.360
-0.319
-0.280
-0.254
-0.242
-0.239
-0.247
-0.261
-0.285
-0.318
-0.357
-0.397
-0.433
-0.428
-0.367
-0.177
0.347
1.711
5.651
17.282
40.133
58.801
47.528
21.569
6.503
1.449
394.430
652.833
2468.648
13776.578
30451.340
16983.379
3328.850
583.744
114.201
23.383
4.306
0.399
-0.374
-0.468
-0.439
-0.410
-0.364
-0.321
-0.295
-0.280
-0.273
-0.281
-0.299
-0.324
-0.362
-0.407
-0.452
-0.467
-0.417
-0.210
0.438
2.190
7.541
29.762
141.385
501.060
963.664
687.265
210.523
44.370
7.411
161.200
308.979
1109.917
4568.193
9174.537
7148.345
2995.666
843.176
185.263
35.505
6.458
0.793
-0.333
-0.502
-0.492
-0.462
-0.412
-0.368
-0.335
-0.319
-0.315
-0.323
-0.343
-0.372
-0.409
-0.457
-0.500
-0.491
-0.359
0.172
1.750
6.521
25.405
145.990
1276.226
11126.923
37092.555
18919.330
2797.554
265.687
28.522
52.722
136.262
516.264
2305.066
9734.666
22312.709
13548.388
3307.095
500.005
76.707
11.820
1.689
-0.205
-0.519
-0.541
-0.511
-0.463
-0.417
-0.380
-0.361
-0.355
-0.365
-0.388
-0.422
-0.461
-0.511
-0.546
-0.512
-0.263
0.716
4.105
14.937
66.075
534.603
10159.768
100290.648
100295.359
100178.977
33077.473
1149.701
79.371
25.869
118.191
749.867
5852.999
36980.352
97015.492
56367.148
9209.214
1101.182
134.901
19.728
2.854
-0.018
-0.535
-0.576
-0.548
-0.515
-0.465
-0.429
-0.408
-0.403
-0.411
-0.435
-0.474
-0.515
-0.561
-0.592
-0.534
-0.175
1.317
6.832
27.687
129.127
1087.686
30226.232
101258.242
101119.695
100580.508
100181.211
2355.753
117.623
24.721
173.768
1716.887
26866.822
115165.531
145966.250
127333.820
27277.465
1923.151
199.723
27.062
4.272
0.272
-0.507
-0.611
-0.583
-0.561
-0.517
-0.479
-0.454
-0.449
-0.457
-0.486
-0.526
-0.572
-0.615
-0.641
-0.565
-0.103
1.819
9.811
44.223
221.563
1351.588
16208.689
103830.422
102937.492
101183.195
47076.117
1421.673
99.355
24.708
221.935
3096.741
89140.961
103616.461
107987.688
105709.781
72474.172
3075.874
249.255
36.919
6.587
0.847
-0.396
-0.621
-0.625
-0.602
-0.567
-0.528
-0.504
-0.497
-0.509
-0.536
-0.577
-0.627
-0.664
-0.688
-0.588
0.007
2.726
13.710
63.364
308.376
1539.138
6531.354
27992.939
89436.078
42907.965
4804.700
439.075
60.935
19.632
170.904
2351.039
51303.094
101022.156
103012.766
104839.938
49138.391
3104.839
362.936
64.929
12.961
2.371
-0.065
-0.590
-0.658
-0.641
-0.615
-0.581
-0.555
-0.548
-0.559
-0.589
-0.634
-0.676
-0.712
-0.729
-0.566
0.369
4.656
25.561
118.632
502.782
1679.361
4256.789
5752.250
4434.035
2028.873
545.566
129.854
37.028
11.688
86.248
812.569
8939.899
82875.875
133642.031
179233.438
71504.078
9607.341
1158.068
176.475
34.224
6.363
0.721
-0.465
-0.682
-0.689
-0.663
-0.637
-0.611
-0.604
-0.615
-0.646
-0.692
-0.728
-0.760
-0.752
-0.489
1.058
9.021
56.719
333.303
1744.678
5336.309
6429.230
3458.399
1350.330
441.980
144.037
53.950
23.583
5.755
36.233
247.540
1916.840
21817.682
106171.477
104715.211
104396.727
61163.934
4536.856
607.236
93.418
16.097
2.402
-0.170
-0.678
-0.738
-0.717
-0.696
-0.676
-0.669
-0.678
-0.707
-0.744
-0.773
-0.803
-0.762
-0.374
1.814
14.734
102.020
764.281
5444.214
22380.414
27466.082
8014.663
1287.815
233.535
60.099
24.905
11.933
2.794
18.318
136.627
1412.561
30574.023
101290.742
108016.367
141384.141
149946.875
17173.984
2049.024
242.571
33.460
5.670
0.464
-0.593
-0.774
-0.780
-0.761
-0.746
-0.737
-0.745
-0.769
-0.795
-0.818
-0.836
-0.737
-0.210
2.317
16.354
109.491
886.810
7104.462
30231.270
37194.105
10304.656
1437.483
188.065
34.183
10.896
4.807
1.271
10.228
79.882
789.863
10480.571
102144.859
127310.281
200052.422
127363.469
52973.785
4444.050
456.615
69.661
13.135
2.098
-0.291
-0.761
-0.840
-0.832
-0.819
-0.815
-0.821
-0.835
-0.851
-0.860
-0.823
-0.588
0.222
2.904
14.083
78.853
493.541
2960.118
10276.779
11288.619
4163.129
705.649
109.902
18.769
4.507
1.525
0.454
5.017
33.923
243.932
1834.587
12063.683
46970.242
115218.281
103914.930
43368.320
5078.058
970.634
205.522
38.754
6.499
0.422
-0.678
-0.887
-0.905
-0.899
-0.900
-0.900
-0.905
-0.911
-0.870
-0.666
-0.016
1.746
5.738
15.200
44.049
166.923
622.982
1538.750
1659.704
758.462
207.845
41.799
7.977
1.560
0.189
-0.080
1.784
11.459
59.765
303.356
1422.951
6297.451
24224.607
34734.086
35892.410
28495.656
7252.109
971.001
123.376
16.707
1.810
-0.519
-0.918
-0.980
-0.981
-0.985
-0.982
-0.976
-0.947
-0.774
-0.131
1.793
6.584
16.988
33.077
54.443
90.013
153.945
233.570
225.849
127.351
45.407
12.089
2.579
0.234
-0.287
-0.338
0.298
3.488
17.075
71.772
301.059
1281.885
6125.414
59521.316
101206.922
100321.680
51101.332
3506.061
293.828
32.128
3.493
-0.300
-0.928
-1.041
-1.061
-1.065
-1.054
-1.028
-0.925
-0.449
1.273
7.050
22.850
58.402
114.147
177.308
290.710
420.650
326.292
140.258
44.996
13.668
3.560
0.535
-0.279
-0.428
-0.429
-0.211
1.175
8.192
50.435
359.506
2627.739
16638.547
112497.906
103485.883
100479.211
100075.711
5933.338
392.273
39.562
4.633
-0.073
-0.909
-1.082
-1.119
-1.122
-1.110
-1.059
-0.818
0.253
4.364
21.019
79.617
257.101
584.841
1005.471
2369.881
5111.300
3408.602
819.343
128.126
17.748
2.511
0.021
-0.428
-0.460
-0.441
-0.329
0.825
9.598
92.217
1272.626
23843.141
103528.805
145928.375
146845.500
102401.133
41484.527
3252.268
285.604
34.306
4.733
0.180
-0.841
-1.095
-1.151
-1.163
-1.145
-1.034
-0.521
1.563
11.014
57.162
329.716
1732.191
6902.811
12909.420
19232.506
60480.340
33209.715
4504.158
389.552
38.066
4.112
0.076
-0.428
-0.443
-0.418
-0.336
0.856
11.751
134.636
2550.468
85624.188
100852.102
105526.680
118539.375
23576.082
5441.270
877.840
143.230
26.410
5.817
0.873
-0.579
-1.024
-1.149
-1.175
-1.120
-0.842
0.177
4.106
23.403
144.992
1403.269
18542.986
100592.633
102660.992
133176.953
111332.859
97659.414
8199.431
585.222
50.034
4.956
0.138
-0.407
-0.418
-0.402
-0.342
0.658
9.431
99.678
1615.490
37075.820
100204.547
100800.555
68801.398
5304.183
1444.555
423.654
118.403
34.936
10.948
3.033
0.217
-0.735
-1.039
-1.096
-0.935
-0.208
2.180
10.495
48.324
319.328
4043.313
100448.109
100612.117
101575.789
112433.258
110169.023
28617.922
3848.148
343.660
36.564
3.913
0.064
-0.399
-0.391
-0.392
-0.379
0.187
4.573
40.400
388.589
3713.400
21177.172
24003.711
6715.959
2566.776
1483.813
676.646
266.470
92.013
29.486
9.244
2.368
0.095
-0.675
-0.830
-0.336
1.807
8.903
32.831
134.694
776.796
6877.887
105039.523
104301.531
101670.680
101771.203
92063.031
5251.020
794.655
115.384
16.743
1.944
-0.136
-0.403
-0.364
-0.377
-0.416
-0.213
1.385
11.134
67.735
321.187
888.231
1316.792
1517.925
2434.775
3693.297
3162.284
1295.398
339.513
85.288
23.844
7.158
1.995
0.221
-0.222
1.095
7.490
33.103
128.947
590.950
4557.450
47985.852
137251.141
200067.703
118355.820
101813.188
22709.574
1426.522
194.037
32.692
5.636
0.535
-0.316
-0.402
-0.341
-0.358
-0.423
-0.398
0.084
2.508
12.489
45.419
143.037
509.569
2306.134
9266.521
24607.092
22153.303
6506.477
1089.062
196.905
49.329
15.671
5.826
1.840
0.888
3.979
23.251
125.225
613.119
2776.404
29629.537
101769.242
103896.047
120297.781
137222.344
22161.781
2912.185
372.899
56.820
10.021
1.609
-0.119
-0.403
-0.390
-0.322
-0.341
-0.404
-0.447
-0.326
0.578
4.764
26.201
166.406
1301.593
12750.060
75856.664
142458.094
83695.336
16148.489
1965.092
302.631
74.217
26.349
11.102
4.295
2.177
8.018
54.927
375.376
2826.921
14065.109
71242.461
108643.148
102095.359
101329.383
101468.086
13288.372
798.443
111.609
19.099
3.387
0.234
-0.376
-0.430
-0.374
-0.309
-0.322
-0.382
-0.430
-0.370
0.340
4.426
31.945
278.305
3358.156
57976.395
108564.242
137230.797
137283.781
17290.799
1925.377
304.435
82.000
35.023
15.617
6.385
3.322
11.732
83.539
710.629
7176.406
52074.254
121171.000
130304.992
104069.570
100829.391
100434.453
6129.942
436.116
55.500
9.178
1.314
-0.205
-0.452
-0.422
-0.363
-0.296
-0.303
-0.358
-0.372
-0.203
0.791
5.860
36.115
297.108
3914.477
71221.898
102290.367
106683.742
106645.328
11778.228
1175.282
213.652
68.327
32.855
15.875
6.255
3.145
10.874
77.485
654.827
6513.941
41586.516
82219.234
57578.805
103766.797
89122.758
14079.925
1480.610
185.585
31.003
5.489
0.612
-0.341
-0.460
-0.410
-0.351
-0.280
-0.281
-0.316
-0.235
0.359
2.955
13.178
50.694
242.954
1776.056
19116.611
102152.633
102662.367
38820.926
4130.339
527.955
118.985
44.111
21.501
10.566
3.963
1.986
6.650
43.690
315.437
1955.663
8591.821
14032.713
8083.279
4917.270
3245.982
1295.940
351.833
87.404
20.011
4.070
0.395
-0.368
-0.451
-0.398
-0.337
-0.265
-0.255
-0.236
0.113
2.040
12.197
59.256
229.233
714.524
1934.377
8057.741
29604.908
35923.805
11083.126
1923.316
291.877
65.522
22.264
10.372
4.639
1.655
0.595
2.843
16.501
87.716
365.671
1045.939
1480.618
1042.618
758.561
758.500
591.122
263.816
82.230
19.899
4.049
0.423
-0.338
-0.432
-0.386
-0.322
-0.254
-0.223
-0.108
0.813
6.607
43.883
316.422
2133.811
10470.247
20445.668
36014.766
102144.500
100811.875
46232.281
3928.080
350.569
50.481
11.564
3.933
1.336
0.071
-0.282
0.628
5.131
20.360
64.415
134.756
196.725
297.746
728.822
1350.914
1233.496
499.469
127.272
27.356
5.191
0.602
-0.272
-0.403
-0.370
-0.309
-0.248
-0.190
0.043
1.835
14.826
128.856
1408.862
22312.062
100228.328
102727.828
137200.703
115098.125
101017.141
63496.316
4565.649
398.812
45.502
6.967
1.245
-0.122
-0.592
-0.596
0.233
3.501
12.928
30.816
53.704
88.904
238.301
833.673
1663.097
1530.754
606.585
149.255
29.502
5.612
0.740
-0.216
-0.367
-0.344
-0.294
-0.240
-0.162
0.179
2.652
22.385
236.706
3811.320
100021.805
100151.203
101335.625
112471.133
134156.078
81333.469
18459.781
2139.238
229.909
30.054
4.680
0.347
-0.572
-0.758
-0.438
1.685
11.321
49.760
145.716
234.672
192.941
209.276
507.187
958.953
818.985
364.426
101.446
22.779
4.822
0.816
-0.120
-0.326
-0.323
-0.276
-0.232
-0.149
0.200
2.678
22.420
236.755
3811.033
100016.547
100084.664
100411.977
101856.727
76374.477
8369.407
2518.123
529.753
93.292
18.658
3.640
0.154
-0.632
-0.693
0.120
5.167
36.849
222.913
876.972
1617.835
1065.761
354.163
221.217
290.528
262.466
127.863
47.786
15.833
5.146
1.566
0.189
-0.222
-0.290
-0.261
-0.220
-0.143
0.105
1.912
14.103
120.752
1408.153
22299.764
100067.656
100243.211
100623.422
14579.152
1732.683
462.338
145.807
48.677
14.962
3.631
0.255
-0.564
-0.564
0.672
9.588
79.117
575.668
3357.358
7346.612
4083.367
841.254
163.014
85.541
70.489
52.735
40.973
28.007
14.491
5.533
1.410
0.078
-0.215
-0.245
-0.208
-0.147
-0.008
0.942
6.414
44.032
294.342
2121.073
9398.646
16755.656
8182.989
2054.358
573.464
189.705
79.020
35.634
13.032
3.402
0.293
-0.485
-0.469
0.833
10.319
84.987
679.058
4062.630
9002.151
4946.091
898.089
140.857
46.804
53.366
106.836
179.988
162.225
78.901
22.404
5.078
0.861
-0.070
-0.217
-0.197
-0.149
-0.097
0.287
2.251
11.652
54.427
214.660
590.128
849.292
693.067
413.442
203.172
87.378
43.311
21.726
8.295
2.277
0.089
-0.460
-0.447
0.463
6.544
48.492
303.020
1347.631
2783.490
1616.687
396.744
80.906
41.716
131.102
547.485
1362.063
1244.427
421.873
87.733
14.683
2.277
0.162
-0.176
-0.184
-0.142
-0.139
-0.024
0.579
2.877
10.106
29.535
62.633
94.495
108.133
95.473
61.856
31.504
17.547
9.004
3.781
0.898
-0.144
-0.452
-0.445
0.037
2.753
16.595
73.984
240.584
385.624
283.965
97.498
33.184
51.306
313.638
2120.205
7349.364
6013.836
1612.633
224.618
29.208
3.902
0.359
-0.136
-0.169
0.121
0.670
2.790
10.818
35.486
74.621
91.936
56.114
19.225
5.083
0.955
0.026
-0.146
-0.156
-0.141
-0.128
-0.110
-0.098
-0.093
-0.087
-0.087
-0.088
-0.094
-0.101
-0.109
-0.121
-0.136
-0.153
-0.171
-0.188
-0.203
-0.215
-0.224
-0.232
-0.236
-0.237
-0.234
-0.228
-0.217
-0.202
-0.182
1.556
3.792
14.124
69.030
359.855
1237.428
1609.645
738.803
164.633
26.658
4.190
0.460
-0.116
-0.186
-0.176
-0.158
-0.136
-0.122
-0.114
-0.111
-0.109
-0.113
-0.119
-0.125
-0.138
-0.150
-0.169
-0.192
-0.215
-0.234
-0.251
-0.266
-0.275
-0.282
-0.283
-0.282
-0.280
-0.274
-0.265
-0.253
-0.231
9.734
18.387
58.908
419.849
4103.575
33046.457
52648.867
13668.847
1234.761
114.066
12.246
1.370
-0.055
-0.217
-0.212
-0.189
-0.169
-0.154
-0.142
-0.137
-0.137
-0.139
-0.147
-0.156
-0.167
-0.186
-0.208
-0.238
-0.264
-0.286
-0.304
-0.317
-0.322
-0.320
-0.321
-0.321
-0.320
-0.316
-0.306
-0.293
-0.274
68.047
100.129
238.102
1670.205
37481.902
100336.375
100137.336
100036.172
6641.642
329.130
25.125
2.482
0.021
-0.253
-0.257
-0.231
-0.207
-0.186
-0.171
-0.164
-0.165
-0.169
-0.177
-0.191
-0.208
-0.228
-0.253
-0.284
-0.315
-0.341
-0.349
-0.349
-0.343
-0.333
-0.315
-0.304
-0.300
-0.304
-0.317
-0.323
-0.312
554.529
685.532
1206.408
5787.836
82693.602
104535.945
101109.531
100192.852
11095.288
420.385
31.084
2.863
0.017
-0.302
-0.306
-0.276
-0.246
-0.221
-0.204
-0.197
-0.198
-0.206
-0.214
-0.229
-0.249
-0.275
-0.303
-0.338
-0.372
-0.378
-0.351
-0.307
-0.242
-0.134
0.004
0.148
0.206
0.119
-0.066
-0.224
-0.303
3752.289
4253.744
7669.720
57907.680
116966.227
170721.531
108525.859
86259.773
4143.064
251.222
22.107
2.178
-0.090
-0.361
-0.358
-0.328
-0.297
-0.262
-0.241
-0.232
-0.233
-0.239
-0.253
-0.272
-0.297
-0.319
-0.354
-0.391
-0.399
-0.340
-0.201
0.059
0.464
1.103
2.135
3.441
4.258
3.399
1.831
0.566
-0.067
12395.778
13592.224
25094.836
100571.266
101706.227
109081.625
45843.680
5885.591
725.826
88.798
11.362
1.300
-0.234
-0.422
-0.407
-0.379
-0.342
-0.303
-0.281
-0.269
-0.269
-0.277
-0.292
-0.313
-0.343
-0.376
-0.408
-0.426
-0.361
-0.112
0.496
1.654
3.633
7.130
15.083
28.756
39.793
32.171
15.846
5.217
1.166
9100.890
10300.821
24642.350
100518.984
100743.547
101344.688
31453.955
2343.752
284.648
47.342
8.067
1.002
-0.286
-0.471
-0.458
-0.430
-0.392
-0.347
-0.321
-0.306
-0.306
-0.315
-0.332
-0.359
-0.390
-0.432
-0.462
-0.430
-0.206
0.532
2.636
6.867
15.120
33.752
103.794
291.616
521.231
377.950
133.350
30.726
6.333
1825.587
2344.307
6730.484
52483.219
107841.680
81717.422
20242.975
3743.567
516.648
72.493
11.584
1.665
-0.186
-0.487
-0.505
-0.484
-0.440
-0.396
-0.364
-0.351
-0.349
-0.358
-0.380
-0.406
-0.438
-0.482
-0.496
-0.401
0.094
1.906
7.415
20.994
50.053
141.449
742.336
4269.150
10215.995
6153.987
1191.504
159.746
22.947
239.555
437.622
1623.996
11417.264
106804.609
104618.219
101356.938
24958.541
1722.102
175.082
22.111
3.093
0.045
-0.479
-0.548
-0.526
-0.488
-0.446
-0.414
-0.397
-0.395
-0.403
-0.427
-0.455
-0.492
-0.534
-0.534
-0.353
0.508
3.892
15.208
46.373
125.214
450.170
4284.397
60878.266
101966.695
101038.312
9293.178
640.367
60.674
46.694
175.905
1389.030
23407.725
103414.797
105295.906
103119.773
89152.547
3671.202
274.958
34.521
4.988
0.379
-0.458
-0.582
-0.568
-0.537
-0.501
-0.467
-0.447
-0.441
-0.451
-0.475
-0.510
-0.549
-0.584
-0.568
-0.341
0.753
5.121
21.184
70.632
205.422
905.760
10560.002
109455.891
113712.422
105954.258
27453.434
1227.584
103.591
23.356
149.031
1421.728
20420.848
124714.781
156937.109
124762.992
60453.523
3436.993
289.762
40.309
6.879
0.828
-0.384
-0.602
-0.604
-0.584
-0.554
-0.516
-0.496
-0.491
-0.503
-0.528
-0.564
-0.599
-0.636
-0.622
-0.405
0.645
4.868
20.443
67.672
220.464
1067.637
9656.098
124329.898
146024.609
115121.859
14666.582
1030.178
136.377
17.684
128.758
1184.245
12864.210
118585.820
200143.203
151913.766
18089.838
1843.265
235.732
44.336
9.439
1.710
-0.182
-0.591
-0.639
-0.627
-0.601
-0.567
-0.546
-0.540
-0.550
-0.576
-0.613
-0.650
-0.685
-0.686
-0.518
0.351
3.630
15.269
50.396
171.941
802.453
4996.346
27157.885
49321.730
22515.566
3760.162
622.162
173.397
12.637
90.294
752.678
7655.359
59142.582
104744.281
55265.504
8269.888
1220.799
266.600
69.214
18.347
4.107
0.348
-0.513
-0.667
-0.668
-0.650
-0.622
-0.599
-0.591
-0.599
-0.624
-0.663
-0.700
-0.737
-0.744
-0.610
0.080
2.858
12.720
44.185
142.949
459.492
1639.860
4903.495
6949.838
3499.802
1150.528
460.073
204.950
7.152
46.841
313.879
2002.549
10373.428
20799.742
17710.332
8809.077
2885.328
860.371
227.711
51.179
10.442
1.616
-0.297
-0.674
-0.715
-0.697
-0.680
-0.655
-0.644
-0.650
-0.674
-0.715
-0.750
-0.783
-0.792
-0.666
0.069
3.253
16.854
69.949
228.098
506.092
772.830
956.745
947.113
633.715
408.477
297.679
156.180
3.528
20.926
116.515
629.508
3771.309
20382.438
62351.637
48934.742
27959.832
7880.161
1244.717
176.152
27.604
4.163
0.145
-0.637
-0.758
-0.750
-0.735
-0.715
-0.702
-0.707
-0.728
-0.764
-0.792
-0.822
-0.824
-0.669
0.221
4.417
24.779
116.581
428.834
1058.558
1181.740
639.928
285.900
163.844
145.867
124.646
70.271
1.597
10.792
63.157
436.987
3861.436
30927.996
145330.516
151241.844
107980.711
100911.688
7251.773
561.394
61.379
8.978
1.049
-0.493
-0.779
-0.802
-0.789
-0.777
-0.766
-0.773
-0.790
-0.813
-0.832
-0.848
-0.815
-0.586
0.392
4.747
25.852
122.075
486.084
1207.579
1313.094
624.010
194.871
68.129
43.993
35.878
23.282
0.686
6.066
38.425
270.273
2289.509
19641.631
127338.070
116700.625
103739.672
100774.195
22612.473
1172.920
123.762
20.740
3.296
-0.065
-0.747
-0.850
-0.851
-0.843
-0.839
-0.842
-0.851
-0.860
-0.857
-0.818
-0.636
-0.159
1.067
4.741
19.472
83.670
274.361
604.705
652.118
340.446
111.194
32.693
13.812
9.309
5.787
0.129
3.030
19.226
121.864
838.949
9436.587
103285.781
102658.953
102387.477
104330.258
22466.078
2410.125
386.449
63.757
10.066
0.933
-0.601
-0.881
-0.912
-0.914
-0.912
-0.907
-0.906
-0.894
-0.819
-0.522
0.260
2.089
4.839
8.857
16.694
39.087
98.054
183.337
194.554
113.948
42.033
13.216
4.348
2.038
1.071
-0.191
1.155
8.220
44.621
293.020
2528.127
30791.438
102785.047
127417.336
163418.500
104552.266
25034.619
2332.196
226.030
25.627
2.934
-0.301
-0.871
-0.972
-0.984
-0.977
-0.968
-0.945
-0.871
-0.558
0.538
3.896
12.582
26.634
40.734
43.062
40.395
45.650
52.007
47.261
29.024
12.353
4.106
1.037
0.147
-0.136
-0.359
0.161
2.930
15.842
84.114
490.611
3038.868
20338.389
109516.094
103587.234
100684.992
100111.352
11295.962
605.297
49.837
5.799
0.133
-0.801
-1.000
-1.039
-1.037
-1.016
-0.950
-0.726
0.185
3.671
16.492
57.769
151.427
252.874
236.448
163.325
116.885
75.560
37.142
14.473
4.661
1.067
-0.044
-0.356
-0.410
-0.427
-0.239
0.957
6.860
38.109
217.033
1578.851
26338.098
101982.539
100889.008
100247.125
100063.070
20187.855
819.754
65.670
7.862
0.649
-0.649
-0.985
-1.069
-1.077
-1.044
-0.914
-0.382
1.742
10.953
54.957
238.519
822.090
1634.168
1578.579
950.546
650.663
383.949
135.774
31.802
6.189
0.737
-0.297
-0.468
-0.459
-0.435
-0.360
0.473
5.823
42.025
343.825
2941.102
22403.311
112393.766
103486.750
100554.352
100107.508
9379.374
534.680
54.309
8.975
1.549
-0.325
-0.880
-1.056
-1.089
-1.031
-0.761
0.280
4.513
23.836
136.269
797.808
4091.440
12336.959
16077.737
7833.122
3264.648
1463.188
418.876
74.704
11.476
1.330
-0.269
-0.464
-0.440
-0.417
-0.381
0.330
5.881
49.758
516.830
5146.012
31435.873
55394.043
107127.617
99799.844
18437.168
1853.872
217.280
43.229
12.309
3.434
0.458
-0.573
-0.925
-1.017
-0.903
-0.310
1.695
8.808
40.666
249.081
2128.302
23695.459
107827.844
106171.086
102762.836
15726.412
3029.599
663.820
102.647
14.334
1.729
-0.200
-0.441
-0.412
-0.402
-0.388
0.171
4.472
38.776
337.771
3109.289
15505.166
20158.945
7570.438
3644.036
1311.741
368.876
128.989
57.798
24.209
8.785
2.507
0.273
-0.494
-0.709
-0.406
1.044
5.311
18.293
67.118
398.694
4729.433
102129.102
104335.242
103189.875
101654.484
80652.594
3652.704
501.255
81.875
12.029
1.401
-0.216
-0.420
-0.386
-0.387
-0.409
-0.116
2.178
17.348
117.549
641.619
2169.880
2483.645
1215.507
585.261
386.223
290.011
227.522
150.838
68.510
25.174
8.207
2.783
0.794
0.137
0.953
5.158
18.521
54.346
161.282
686.261
6743.078
102846.445
102916.391
101514.078
100627.328
100432.906
3226.083
282.041
43.246
6.763
0.716
-0.298
-0.411
-0.356
-0.373
-0.423
-0.333
0.541
5.192
26.949
101.323
244.268
353.615
500.745
843.269
1107.304
1030.701
863.039
583.663
226.507
73.311
24.791
10.219
4.190
2.018
4.099
18.001
73.977
280.851
840.902
2913.940
17652.369
97177.867
137352.141
107242.617
100912.836
27444.477
1470.087
137.793
19.923
2.978
0.110
-0.373
-0.396
-0.332
-0.356
-0.422
-0.431
-0.176
1.271
6.713
25.797
103.034
520.566
3135.166
11870.491
15005.577
7032.961
3260.342
1792.712
594.051
169.674
64.818
29.145
12.233
5.567
10.432
54.946
342.713
2218.845
10030.490
24500.676
107001.938
105143.836
122501.469
96964.195
21243.145
2958.196
370.014
48.507
7.787
1.048
-0.240
-0.408
-0.379
-0.312
-0.337
-0.402
-0.446
-0.367
0.358
4.251
29.313
233.844
2758.376
46091.422
100905.438
102348.594
103480.305
10511.952
3008.989
911.692
285.048
144.440
69.585
25.943
10.417
19.514
130.639
1332.889
18402.941
100964.312
116651.867
200125.609
109736.414
101751.211
101611.539
5850.882
591.933
96.262
16.687
2.791
0.092
-0.396
-0.419
-0.364
-0.298
-0.313
-0.375
-0.424
-0.362
0.387
5.259
43.557
492.752
10307.067
100192.828
100742.844
101835.758
102502.812
32670.318
2820.537
757.848
337.262
232.095
117.874
40.285
14.388
25.823
228.696
3232.017
79076.109
100616.242
107822.008
200050.922
130278.477
101523.164
41505.887
2808.777
248.993
37.583
6.517
0.856
-0.286
-0.450
-0.413
-0.352
-0.283
-0.293
-0.353
-0.375
-0.232
0.811
6.695
49.635
540.091
11356.774
100266.234
100644.336
101044.297
101058.727
38033.387
1859.284
412.878
272.952
221.213
115.821
39.542
13.614
24.782
210.285
2958.271
63408.777
100219.000
101548.984
110290.133
60794.277
25989.930
5103.531
689.300
101.504
16.627
2.839
0.112
-0.421
-0.466
-0.404
-0.341
-0.266
-0.272
-0.314
-0.270
0.175
2.309
10.877
54.961
381.071
4555.765
90476.555
106563.922
107922.625
103138.578
10997.867
879.052
195.825
142.011
119.607
68.548
25.478
8.896
15.342
107.289
1030.113
12415.370
100055.891
100233.172
64197.355
8029.264
1899.723
617.680
152.204
35.510
8.169
1.434
-0.152
-0.466
-0.458
-0.391
-0.327
-0.252
-0.248
-0.247
-0.001
1.357
7.711
35.474
136.020
535.343
3358.602
35843.328
124745.781
133539.438
61341.996
5252.637
551.544
99.539
55.417
43.924
25.451
10.255
3.938
6.435
36.827
222.414
1302.859
4965.437
7809.398
3905.516
976.319
311.785
134.188
57.418
19.828
5.712
1.054
-0.205
-0.454
-0.443
-0.381
-0.313
-0.242
-0.220
-0.148
0.481
4.229
24.466
143.095
799.069
2993.262
12776.693
102708.570
101588.008
101310.984
100628.508
16743.912
859.334
85.082
20.949
12.015
6.807
2.861
1.079
2.216
10.560
44.866
155.641
351.027
472.259
335.857
186.722
139.185
106.364
56.971
21.494
5.975
1.114
-0.148
-0.416
-0.422
-0.369
-0.302
-0.235
-0.192
-0.032
1.119
8.870
63.783
524.224
4580.779
30769.195
68134.609
124688.086
103578.812
100478.219
100105.266
24674.365
1035.616
80.937
11.433
3.274
1.280
0.235
0.023
1.615
8.683
31.521
82.715
136.314
134.547
108.245
112.715
131.657
113.868
62.929
22.577
6.341
1.253
-0.099
-0.377
-0.391
-0.347
-0.291
-0.228
-0.167
0.055
1.656
13.249
105.918
1203.180
15061.709
100316.359
104541.992
188331.281
110281.883
100831.750
100088.258
8532.500
522.566
50.428
6.759
0.796
-0.257
-0.461
0.207
5.161
33.124
194.320
748.996
1375.677
934.114
331.879
148.203
112.948
86.686
48.174
19.250
5.869
1.384
0.015
-0.332
-0.364
-0.321
-0.275
-0.224
-0.154
0.073
1.676
13.250
105.759
1110.957
15044.346
100111.242
100827.039
106496.984
37558.078
34319.422
9432.907
1312.459
160.662
23.414
3.240
0.000
-0.590
-0.485
1.203
14.485
132.104
1350.046
9988.281
29511.543
13786.738
1937.173
346.343
118.415
67.202
39.628
19.229
7.468
2.242
0.387
-0.188
-0.316
-0.297
-0.260
-0.215
-0.151
0.021
1.181
8.881
63.338
520.055
4540.424
27303.184
56988.086
22802.711
4446.732
1688.026
710.175
181.640
40.607
8.491
1.351
-0.290
-0.629
-0.362
2.385
28.133
328.118
5442.419
96851.695
100076.648
100181.391
8378.350
685.220
154.195
85.693
59.268
33.237
14.624
5.667
1.744
0.260
-0.190
-0.262
-0.243
-0.203
-0.151
-0.055
0.589
4.040
23.935
138.148
702.755
2502.120
3846.670
2193.441
692.475
234.301
93.100
34.718
11.328
3.326
0.475
-0.393
-0.584
-0.270
2.632
30.112
384.201
6637.687
100018.469
100063.078
100147.656
10181.682
739.062
157.185
113.429
98.368
67.997
38.762
17.640
5.924
1.447
0.089
-0.199
-0.226
-0.191
-0.147
-0.119
0.137
1.370
7.200
28.999
100.990
227.147
307.993
234.940
117.276
53.442
23.551
10.490
4.205
1.333
0.051
-0.429
-0.536
-0.293
1.726
18.913
177.332
2109.189
21077.428
66949.828
29525.666
3147.744
346.253
106.187
108.938
134.210
143.006
118.758
55.859
16.737
3.655
0.550
-0.111
-0.203
-0.179
-0.137
-0.143
-0.065
0.314
1.685
5.961
15.151
29.764
38.771
35.818
24.821
14.894
7.511
3.661
1.526
0.363
-0.200
-0.433
-0.488
-0.364
0.638
7.135
52.251
328.501
1474.435
3063.154
1780.299
446.311
101.156
50.983
81.819
179.368
323.795
287.923
124.877
33.207
6.663
1.012
-0.026
-0.177
-0.163
0.289
0.934
3.484
13.184
43.587
99.208
114.183
69.185
24.973
6.128
1.168
0.048
-0.147
-0.163
-0.148
-0.136
-0.119
-0.105
-0.103
-0.100
-0.101
-0.103
-0.109
-0.118
-0.127
-0.134
-0.148
-0.163
-0.176
-0.190
-0.205
-0.218
-0.226
-0.231
-0.234
-0.233
-0.230
-0.223
-0.209
-0.189
-0.167
2.809
5.454
18.052
92.050
496.081
1763.938
2535.699
1037.964
222.709
32.564
5.060
0.537
-0.111
-0.195
-0.187
-0.170
-0.151
-0.136
-0.126
-0.124
-0.125
-0.132
-0.139
-0.146
-0.158
-0.170
-0.186
-0.205
-0.223
-0.240
-0.255
-0.269
-0.279
-0.283
-0.283
-0.279
-0.275
-0.269
-0.259
-0.243
-0.220
22.262
32.970
82.496
586.698
7404.046
75649.695
100026.766
26325.607
1926.222
153.055
14.859
1.569
-0.027
-0.228
-0.227
-0.206
-0.183
-0.168
-0.158
-0.154
-0.157
-0.160
-0.168
-0.179
-0.193
-0.208
-0.229
-0.251
-0.274
-0.296
-0.314
-0.322
-0.325
-0.325
-0.324
-0.325
-0.319
-0.311
-0.300
-0.286
-0.265
233.306
281.078
417.391
2738.575
86456.133
100649.461
100236.492
100059.297
12301.286
452.596
30.698
2.832
0.049
-0.264
-0.273
-0.249
-0.223
-0.202
-0.191
-0.188
-0.187
-0.192
-0.204
-0.216
-0.233
-0.254
-0.275
-0.300
-0.329
-0.350
-0.349
-0.333
-0.317
-0.309
-0.307
-0.310
-0.315
-0.319
-0.325
-0.322
-0.303
3725.689
4342.032
3306.171
14519.000
124668.922
112405.008
102490.484
100336.594
21113.131
581.774
38.111
3.499
0.055
-0.309
-0.322
-0.298
-0.269
-0.243
-0.229
-0.223
-0.227
-0.232
-0.244
-0.259
-0.278
-0.302
-0.326
-0.356
-0.375
-0.356
-0.280
-0.147
-0.003
0.089
0.136
0.154
0.118
0.004
-0.143
-0.258
-0.311
96935.844
98036.836
32546.625
102301.812
137119.891
200021.047
127282.133
101656.633
6773.434
343.299
27.091
2.714
-0.052
-0.372
-0.376
-0.349
-0.318
-0.291
-0.272
-0.264
-0.266
-0.275
-0.288
-0.307
-0.327
-0.349
-0.379
-0.397
-0.359
-0.176
0.227
0.933
1.809
2.503
2.852
3.191
3.145
2.416
1.224
0.322
-0.132
100180.570
102951.336
159349.281
102602.219
102755.461
117066.414
126423.297
11921.722
1144.882
120.472
14.137
1.634
-0.181
-0.430
-0.426
-0.400
-0.367
-0.337
-0.316
-0.306
-0.309
-0.318
-0.335
-0.355
-0.377
-0.405
-0.428
-0.395
-0.174
0.538
2.482
6.373
11.517
14.704
17.845
22.150
24.719
18.832
9.957
3.580
0.855
100181.758
102957.617
137098.562
102070.828
101341.602
102487.391
102089.742
5030.805
460.275
65.762
10.374
1.421
-0.201
-0.467
-0.476
-0.452
-0.420
-0.382
-0.357
-0.347
-0.351
-0.361
-0.381
-0.403
-0.430
-0.461
-0.461
-0.315
0.354
2.924
11.089
29.354
57.256
82.854
104.489
157.446
196.841
146.216
64.548
18.931
4.920
23637.461
27552.211
25395.311
103250.945
120261.203
163433.516
64495.926
8173.219
852.379
111.718
16.940
2.499
-0.004
-0.460
-0.517
-0.506
-0.469
-0.431
-0.406
-0.395
-0.398
-0.408
-0.429
-0.451
-0.480
-0.504
-0.466
-0.134
1.465
8.152
34.458
116.166
272.832
390.413
606.561
1346.931
2028.971
1328.214
412.049
87.602
18.321
1177.179
1479.614
3513.889
32678.043
122390.922
112540.266
102442.961
88770.492
3604.950
269.533
32.982
5.149
0.439
-0.412
-0.550
-0.551
-0.520
-0.484
-0.455
-0.447
-0.447
-0.460
-0.479
-0.499
-0.527
-0.548
-0.470
0.076
2.856
17.599
82.730
345.299
940.656
1540.310
3623.754
13800.277
24731.877
11424.010
2256.470
318.763
55.618
105.629
272.832
2384.487
79714.812
101320.156
101319.844
100919.766
100583.352
8788.075
505.464
57.074
9.001
1.161
-0.299
-0.568
-0.592
-0.568
-0.542
-0.512
-0.499
-0.495
-0.507
-0.526
-0.547
-0.580
-0.594
-0.487
0.191
3.890
23.822
122.752
577.675
1673.707
3568.187
22157.111
107643.344
123622.828
100679.680
9128.585
885.411
154.597
25.732
155.244
1915.982
51560.051
101706.508
102995.945
102667.500
101767.445
7229.502
541.249
76.390
13.470
2.217
-0.111
-0.566
-0.629
-0.615
-0.589
-0.563
-0.551
-0.546
-0.555
-0.570
-0.594
-0.626
-0.644
-0.549
0.066
3.423
20.113
108.955
473.658
1434.525
4820.720
72169.000
104334.656
111211.148
106942.711
20156.951
1877.783
467.072
13.214
90.805
758.994
9370.189
103373.922
106094.281
104650.234
27406.465
2941.938
477.388
91.999
20.145
3.969
0.303
-0.511
-0.658
-0.661
-0.638
-0.616
-0.600
-0.592
-0.596
-0.613
-0.639
-0.675
-0.697
-0.636
-0.211
2.018
12.100
56.129
205.015
623.094
3060.037
46408.297
100976.875
101861.766
102095.883
16685.252
3884.919
1383.462
7.703
45.629
274.571
1564.768
7185.712
14655.592
10757.697
4126.825
1465.905
493.181
145.726
36.934
8.222
1.208
-0.353
-0.673
-0.706
-0.690
-0.669
-0.649
-0.634
-0.635
-0.653
-0.684
-0.720
-0.747
-0.719
-0.485
0.657
5.163
21.373
71.496
208.846
972.043
7926.764
51269.828
88839.148
29075.697
8677.838
6268.737
2533.498
3.854
20.428
101.432
422.462
1331.813
2428.064
2923.315
3302.795
2937.957
1451.937
436.985
95.881
18.958
3.112
-0.058
-0.659
-0.748
-0.742
-0.722
-0.697
-0.680
-0.683
-0.702
-0.733
-0.764
-0.790
-0.786
-0.671
-0.100
2.103
9.010
28.072
79.367
241.748
964.381
2814.036
4107.885
3168.478
3987.920
4244.961
1805.748
1.676
9.531
42.050
171.183
631.617
2269.579
9295.396
33725.355
40668.000
13065.347
2002.744
274.436
41.581
6.637
0.515
-0.602
-0.785
-0.785
-0.763
-0.751
-0.736
-0.737
-0.753
-0.778
-0.808
-0.826
-0.824
-0.748
-0.361
1.118
6.356
21.188
56.384
115.126
194.245
306.460
413.425
596.215
1093.084
1127.995
563.421
0.641
4.952
25.161
127.364
758.293
6429.848
103188.461
103937.211
103579.477
101808.477
11772.654
754.806
82.539
11.929
1.448
-0.441
-0.797
-0.828
-0.811
-0.805
-0.797
-0.792
-0.795
-0.813
-0.833
-0.831
-0.796
-0.667
-0.263
1.025
5.523
19.787
52.111
94.432
110.302
91.015
85.463
127.467
204.497
210.281
121.567
0.142
2.880
17.813
105.252
844.368
15870.358
101630.617
101879.531
101700.539
101095.641
41754.547
1481.584
147.042
23.613
3.673
0.000
-0.746
-0.863
-0.867
-0.859
-0.844
-0.826
-0.813
-0.816
-0.804
-0.718
-0.469
0.071
0.953
2.379
5.480
14.475
33.183
57.341
62.478
44.748
28.660
26.929
35.199
35.102
22.650
-0.130
1.552
10.999
71.135
649.801
12660.405
100489.672
100830.109
102043.969
104383.914
37724.949
2744.577
405.133
66.080
10.468
1.064
-0.539
-0.857
-0.911
-0.909
-0.881
-0.834
-0.790
-0.747
-0.615
-0.136
1.291
4.413
9.416
13.334
13.861
14.245
18.759
25.493
26.175
17.834
10.042
6.494
6.251
5.766
3.917
-0.288
0.605
5.491
35.172
281.380
3289.530
57169.590
102592.977
127364.492
200062.875
107120.070
25135.719
2343.166
227.861
26.389
3.356
-0.055
-0.738
-0.912
-0.934
-0.897
-0.816
-0.714
-0.534
0.045
2.091
9.577
31.090
73.800
109.370
98.438
53.645
26.089
14.942
10.477
6.363
3.141
1.421
0.849
0.633
0.351
-0.388
0.003
2.194
14.419
85.109
591.906
3889.541
24859.545
115113.180
105047.062
100946.922
100152.938
11305.865
609.397
52.182
7.222
0.905
-0.402
-0.802
-0.909
-0.887
-0.784
-0.573
-0.080
1.670
9.524
43.835
186.613
616.441
1135.812
912.861
366.954
110.592
33.211
11.851
4.151
1.109
0.051
-0.250
-0.315
-0.332
-0.425
-0.295
0.651
5.537
29.872
161.618
1278.879
23042.275
101015.641
100829.703
100439.977
100156.594
20219.109
834.896
74.298
12.356
2.782
0.288
-0.536
-0.815
-0.853
-0.726
-0.348
0.836
5.390
28.124
160.854
1061.590
6022.179
15255.870
10565.300
2720.579
509.386
111.202
31.122
8.096
1.528
-0.126
-0.455
-0.477
-0.438
-0.425
-0.401
0.095
3.024
18.727
114.065
848.347
10961.803
101319.703
101887.023
101229.141
100388.461
9474.862
591.315
85.203
21.851
6.449
1.615
0.005
-0.575
-0.734
-0.601
0.106
2.570
12.890
62.687
439.054
4329.991
42100.883
102962.594
92875.758
14950.371
1899.348
312.334
70.880
16.059
2.974
0.074
-0.444
-0.479
-0.428
-0.409
-0.422
-0.078
2.303
16.263
96.534
547.567
3044.470
20270.512
101601.680
100760.664
18877.479
2103.752
410.358
141.168
45.687
14.255
4.100
1.035
-0.005
-0.376
-0.174
1.249
6.256
23.624
101.986
669.510
7207.702
94856.367
145910.000
198897.328
55854.039
6315.787
718.639
118.771
22.514
4.019
0.267
-0.405
-0.454
-0.405
-0.396
-0.424
-0.209
1.477
11.466
65.084
297.828
974.328
2464.789
4414.102
3764.933
1673.534
850.899
582.144
283.330
102.687
31.078
9.643
3.530
1.492
0.730
1.169
4.437
15.220
46.359
144.189
637.102
5476.151
60580.895
200104.609
170774.266
110332.773
19391.973
1295.713
147.668
23.205
3.839
0.230
-0.392
-0.431
-0.377
-0.381
-0.428
-0.333
0.575
5.387
26.471
101.510
266.268
455.146
604.544
601.408
674.925
1011.350
1169.405
755.521
298.702
85.999
27.205
11.694
6.061
3.535
4.609
14.356
46.389
124.831
270.282
658.272
3458.650
46075.922
109849.719
107305.938
101870.875
25002.660
1375.005
128.226
17.806
2.760
0.035
-0.398
-0.405
-0.346
-0.363
-0.425
-0.422
-0.077
1.713
8.429
28.468
70.200
157.678
369.207
776.639
1492.305
3602.391
6876.445
5137.863
1488.444
317.483
93.791
42.059
19.604
10.332
12.393
40.856
169.458
585.358
1414.103
2215.056
4051.528
17679.357
104335.773
101824.359
88816.227
7883.022
677.855
75.484
11.031
1.426
-0.173
-0.409
-0.381
-0.320
-0.345
-0.414
-0.455
-0.346
0.334
3.326
15.687
80.426
476.353
2785.842
10621.710
14846.464
21284.961
52003.734
33725.055
6106.696
982.400
359.924
166.185
60.723
23.465
24.893
107.844
668.268
4398.986
23365.449
39331.527
24933.381
31348.164
29747.920
17045.006
6607.662
1296.898
196.957
32.095
4.923
0.488
-0.330
-0.411
-0.362
-0.301
-0.325
-0.395
-0.442
-0.401
0.138
3.469
25.344
226.002
2725.215
41341.156
100448.344
103646.164
132503.734
106605.680
71380.039
10884.524
2335.166
1409.967
581.975
159.818
43.468
41.205
233.729
2701.544
51768.742
101352.344
103006.727
116942.781
79408.609
43012.562
8580.334
1345.521
267.374
54.082
10.725
1.780
-0.104
-0.415
-0.406
-0.348
-0.285
-0.305
-0.370
-0.420
-0.365
0.306
4.914
42.320
488.013
9367.550
100081.680
100358.211
102260.328
115182.734
73268.781
31638.229
6805.430
4155.441
3580.487
1315.825
302.126
61.503
49.853
375.139
6617.172
100413.312
100818.664
101784.953
107973.516
121222.820
21048.006
4392.066
624.276
102.492
19.434
3.714
0.354
-0.357
-0.446
-0.402
-0.337
-0.269
-0.280
-0.342
-0.382
-0.278
0.613
6.088
47.928
536.861
11348.422
100252.633
100582.656
101098.953
102826.555
39067.184
5778.976
2599.362
3727.092
3533.191
1307.336
297.432
57.543
44.634
333.159
5976.362
100150.695
100260.766
100519.539
101598.148
82507.781
5213.127
1119.396
217.609
40.961
8.072
1.281
-0.199
-0.465
-0.458
-0.392
-0.323
-0.250
-0.254
-0.306
-0.307
-0.043
1.356
7.930
45.198
369.939
4271.354
81710.688
109390.344
110396.641
104146.562
11524.464
1311.450
871.482
1360.689
1311.571
605.387
159.286
36.591
26.363
165.520
1807.884
30243.238
100064.844
100114.562
100243.961
14046.371
1223.587
245.601
60.938
14.841
3.145
0.288
-0.395
-0.503
-0.452
-0.380
-0.309
-0.237
-0.235
-0.258
-0.151
0.569
3.715
16.640
71.482
409.207
3726.095
51341.926
124679.516
130239.148
88379.633
6892.296
691.259
251.093
311.232
296.041
157.896
52.947
15.258
12.179
53.183
342.402
2300.948
11293.856
18299.033
7811.205
1462.243
260.124
62.538
19.965
6.062
1.427
-0.065
-0.451
-0.492
-0.440
-0.373
-0.299
-0.226
-0.213
-0.194
0.106
1.798
10.159
49.631
207.426
968.261
13063.757
100777.961
101155.844
101237.797
100617.508
24823.855
1083.041
120.452
64.227
54.061
32.050
13.181
5.075
4.874
15.735
64.042
222.310
584.174
730.274
482.035
188.999
63.306
26.684
11.724
4.488
1.180
-0.056
-0.415
-0.462
-0.421
-0.360
-0.286
-0.216
-0.193
-0.122
0.445
3.817
21.846
126.448
654.947
2645.209
19525.145
101833.312
100559.156
100180.711
100074.273
37182.770
1309.262
95.325
18.872
9.841
5.688
2.609
1.572
3.794
14.909
56.441
151.145
261.769
267.220
201.672
119.778
61.357
30.573
14.737
6.269
1.954
0.236
-0.316
-0.422
-0.396
-0.341
-0.278
-0.213
-0.175
-0.067
0.725
5.348
34.608
225.101
1441.501
5798.966
15264.996
104957.836
101035.164
100178.180
100033.023
11284.267
650.858
60.757
8.022
1.952
0.621
0.243
1.232
9.202
62.963
426.550
1966.503
4213.242
2705.112
1098.918
511.240
191.549
73.479
35.257
15.958
5.621
1.271
-0.070
-0.353
-0.363
-0.315
-0.266
-0.209
-0.161
-0.048
0.740
5.340
34.366
222.904
1313.636
5531.415
10372.653
13053.721
42293.004
51207.844
13673.437
1655.095
193.290
25.355
3.492
0.189
-0.390
-0.167
2.533
25.409
283.251
4076.860
59403.801
100449.750
87026.359
8301.119
1962.595
556.759
232.823
143.597
64.757
19.188
4.165
0.570
-0.212
-0.322
-0.293
-0.250
-0.204
-0.153
-0.072
0.496
3.802
21.273
121.297
607.313
1971.216
3094.438
2255.611
2008.831
1746.294
772.836
209.856
41.675
7.893
1.037
-0.347
-0.573
-0.106
4.179
49.117
805.942
26338.150
100128.656
100699.617
102709.398
51303.930
4243.882
1083.997
721.076
601.465
228.075
54.077
10.248
1.720
0.032
-0.257
-0.271
-0.233
-0.195
-0.146
-0.112
0.202
1.806
9.460
41.304
148.643
394.833
542.555
399.421
238.531
150.521
77.103
29.385
8.550
1.874
-0.008
-0.504
-0.573
-0.053
4.449
52.436
876.351
33028.746
100105.328
100558.789
101944.664
62536.090
3525.892
1213.787
1591.590
1369.698
458.003
96.108
17.280
3.225
0.431
-0.157
-0.244
-0.218
-0.184
-0.137
-0.139
-0.004
0.591
3.063
11.327
32.760
65.295
81.644
69.497
41.462
23.506
12.084
5.420
1.776
0.227
-0.345
-0.519
-0.524
-0.137
2.970
32.506
385.431
7345.810
100052.117
100220.703
100604.164
13256.098
1329.174
755.497
1296.397
1149.499
429.592
96.619
20.628
4.783
0.894
-0.030
-0.205
-0.202
-0.172
-0.125
-0.146
-0.113
0.079
0.736
2.488
6.245
11.316
14.104
12.045
8.558
4.951
2.562
1.041
0.179
-0.235
-0.415
-0.481
-0.478
-0.277
1.158
11.390
92.278
806.733
4946.405
11120.598
6133.243
1225.538
317.940
267.728
442.117
402.893
187.443
61.996
20.296
5.879
1.346
0.096
-0.169
-0.183
-0.157
0.343
0.888
2.914
9.901
31.406
65.156
74.511
45.746
16.913
4.482
0.877
0.000
-0.163
-0.172
-0.160
-0.147
-0.132
-0.121
-0.116
-0.118
-0.118
-0.123
-0.129
-0.133
-0.144
-0.153
-0.165
-0.177
-0.188
-0.196
-0.204
-0.213
-0.220
-0.224
-0.225
-0.224
-0.218
-0.208
-0.194
-0.176
-0.153
3.679
5.971
15.122
63.013
287.481
957.211
1236.492
576.524
132.015
23.409
3.689
0.368
-0.148
-0.211
-0.198
-0.184
-0.165
-0.149
-0.148
-0.146
-0.150
-0.152
-0.157
-0.169
-0.178
-0.189
-0.204
-0.221
-0.235
-0.248
-0.259
-0.269
-0.277
-0.280
-0.278
-0.276
-0.268
-0.258
-0.246
-0.228
-0.204
33.201
42.813
74.494
358.604
3120.581
21119.236
33036.957
9002.954
953.665
98.896
10.803
1.177
-0.094
-0.248
-0.243
-0.224
-0.202
-0.186
-0.178
-0.178
-0.179
-0.187
-0.193
-0.202
-0.216
-0.231
-0.252
-0.270
-0.289
-0.307
-0.319
-0.322
-0.321
-0.321
-0.319
-0.320
-0.315
-0.303
-0.289
-0.271
-0.250
461.184
503.673
457.218
1643.633
24421.098
100603.180
100220.773
100055.703
4940.657
261.403
22.141
2.175
-0.022
-0.288
-0.293
-0.270
-0.245
-0.226
-0.217
-0.215
-0.220
-0.223
-0.234
-0.244
-0.260
-0.283
-0.299
-0.322
-0.344
-0.350
-0.333
-0.293
-0.258
-0.238
-0.253
-0.277
-0.304
-0.319
-0.319
-0.307
-0.287
13699.307
13923.495
4926.210
12115.988
63915.645
111282.836
102291.578
100313.555
7379.317
361.127
27.577
2.544
-0.036
-0.334
-0.344
-0.322
-0.296
-0.273
-0.261
-0.256
-0.258
-0.265
-0.278
-0.294
-0.311
-0.332
-0.356
-0.376
-0.370
-0.297
-0.135
0.156
0.438
0.546
0.492
0.326
0.137
-0.040
-0.181
-0.272
-0.302
100099.516
101114.617
77638.852
103214.914
112439.594
200024.406
124652.680
48285.578
2909.708
206.790
20.180
2.005
-0.126
-0.388
-0.393
-0.373
-0.344
-0.317
-0.310
-0.306
-0.307
-0.312
-0.325
-0.345
-0.362
-0.383
-0.405
-0.393
-0.271
0.117
1.100
2.844
4.756
5.739
5.112
4.053
2.895
1.873
0.875
0.185
-0.165
100180.430
102711.703
188345.641
107530.234
101585.094
106128.891
109083.727
6907.089
741.463
87.643
11.458
1.379
-0.210
-0.442
-0.441
-0.424
-0.397
-0.373
-0.358
-0.353
-0.358
-0.364
-0.375
-0.392
-0.410
-0.432
-0.434
-0.324
0.186
2.009
7.283
18.856
35.051
41.725
34.634
26.724
20.293
14.193
7.041
2.697
0.705
100181.453
102717.453
188373.875
105703.500
101161.125
101873.375
101502.219
4439.043
401.578
58.893
10.072
1.533
-0.163
-0.458
-0.485
-0.478
-0.453
-0.426
-0.406
-0.402
-0.406
-0.411
-0.429
-0.443
-0.460
-0.476
-0.432
-0.100
1.499
8.627
36.194
121.310
258.682
332.758
248.248
185.632
162.576
104.858
45.102
15.023
4.410
100103.719
101141.102
35697.727
103351.055
113765.648
141331.719
49371.141
6551.473
776.328
105.971
18.911
3.292
0.199
-0.419
-0.520
-0.528
-0.503
-0.477
-0.456
-0.450
-0.452
-0.460
-0.477
-0.495
-0.514
-0.514
-0.393
0.368
4.452
26.632
147.374
703.192
2130.970
3064.933
1912.660
1835.891
1969.227
1051.472
318.358
77.504
19.052
3095.372
3382.779
3624.973
24560.340
120265.633
111493.906
102544.672
57613.902
3010.104
302.013
45.664
7.873
1.024
-0.287
-0.534
-0.569
-0.554
-0.531
-0.508
-0.499
-0.504
-0.510
-0.524
-0.538
-0.558
-0.546
-0.338
0.970
9.106
63.205
449.882
3218.928
15114.207
22999.482
14500.184
35117.727
57429.016
20509.506
2647.201
374.917
79.503
164.518
311.949
2053.784
46473.914
101105.258
101733.930
103753.656
104236.445
8288.871
761.158
104.990
17.113
2.548
-0.036
-0.523
-0.604
-0.601
-0.580
-0.561
-0.548
-0.547
-0.549
-0.560
-0.579
-0.600
-0.580
-0.320
1.307
11.548
92.944
757.410
7114.837
41506.363
74225.008
99257.805
103079.453
100985.125
100724.164
22961.605
1700.575
390.341
26.425
131.714
1465.190
33677.980
100843.547
105175.141
122453.266
130293.562
14341.751
1720.429
205.741
31.234
5.006
0.369
-0.484
-0.637
-0.652
-0.633
-0.611
-0.595
-0.588
-0.582
-0.596
-0.615
-0.636
-0.618
-0.377
1.096
10.273
76.884
606.238
4987.508
27664.480
49053.594
113734.172
102257.617
101025.891
102151.422
76744.781
8610.712
2631.918
10.382
63.439
563.742
6124.528
71955.711
109651.945
151311.188
89222.656
19891.760
2386.919
309.338
49.785
8.698
1.134
-0.372
-0.663
-0.699
-0.682
-0.662
-0.641
-0.630
-0.625
-0.636
-0.651
-0.668
-0.651
-0.478
0.486
6.031
38.954
257.795
1437.827
5292.662
12406.435
102998.719
100867.930
101458.117
111411.922
114453.523
80788.195
18396.355
4.673
26.878
157.782
925.691
4391.932
13077.244
28335.279
33175.195
11487.395
2524.464
519.551
98.459
17.812
2.835
-0.116
-0.659
-0.742
-0.728
-0.711
-0.686
-0.670
-0.664
-0.669
-0.682
-0.687
-0.670
-0.564
-0.074
2.371
14.313
66.220
256.392
753.455
2415.654
25096.303
100356.852
102178.414
127308.422
108537.430
100611.680
51104.332
1.916
10.794
47.894
184.576
657.589
2162.571
6553.010
16356.419
21048.492
9374.108
1724.928
262.908
38.149
5.657
0.315
-0.627
-0.780
-0.775
-0.759
-0.736
-0.715
-0.704
-0.699
-0.699
-0.693
-0.675
-0.616
-0.420
0.495
4.084
15.909
48.045
120.690
389.242
1879.093
7282.610
11803.902
21110.928
100889.023
100145.258
27295.934
0.664
4.488
18.954
73.274
299.615
1564.793
10897.393
64054.898
114220.930
38546.172
5061.675
544.141
68.635
9.633
0.908
-0.566
-0.809
-0.815
-0.802
-0.784
-0.758
-0.732
-0.712
-0.694
-0.674
-0.661
-0.627
-0.563
-0.264
0.777
3.902
11.335
27.632
69.454
187.324
472.837
1009.426
3504.957
12505.408
15061.291
4960.241
0.076
2.215
11.756
57.370
368.025
3391.210
45143.938
157035.125
200110.672
107915.531
9509.591
876.913
100.726
14.172
1.711
-0.437
-0.810
-0.848
-0.841
-0.820
-0.777
-0.719
-0.661
-0.626
-0.610
-0.600
-0.559
-0.452
-0.257
0.249
1.484
4.480
9.971
19.818
34.826
66.480
156.627
480.522
1042.159
1207.040
604.974
-0.170
1.309
8.906
55.993
471.711
6915.444
102822.969
112524.516
122410.977
109492.258
16812.205
1122.706
126.305
20.140
3.222
-0.073
-0.729
-0.849
-0.863
-0.835
-0.747
-0.609
-0.476
-0.407
-0.408
-0.335
-0.057
0.647
1.574
2.468
2.864
3.789
5.734
8.625
11.495
15.617
29.019
64.789
109.107
114.696
72.766
-0.286
0.706
6.426
43.436
396.690
5553.979
100561.000
101740.766
102829.445
102732.992
14288.362
1421.316
245.314
44.109
7.791
0.982
-0.378
-0.715
-0.824
-0.796
-0.627
-0.328
-0.047
0.122
0.211
0.757
2.714
7.718
16.521
22.368
20.257
12.972
7.535
5.157
4.632
4.474
5.901
9.635
14.014
14.468
10.163
-0.358
0.222
3.467
23.730
181.922
1841.397
20390.953
101214.148
107340.031
64609.801
28225.781
6820.704
995.879
129.287
19.588
3.760
0.744
-0.192
-0.587
-0.645
-0.389
0.116
0.642
1.080
1.772
4.888
16.915
57.046
148.326
238.203
194.416
94.719
32.284
9.401
3.263
1.482
1.046
1.286
1.760
1.807
1.209
-0.407
-0.154
1.403
9.992
60.399
357.852
2133.409
9311.835
63569.172
102897.531
100837.367
51248.637
3546.238
310.753
40.719
10.482
3.885
1.194
0.037
-0.311
-0.106
0.538
1.472
2.596
5.434
18.864
88.783
457.597
1800.703
3821.937
2959.864
960.585
199.554
35.907
7.342
1.396
0.083
-0.208
-0.185
-0.151
-0.182
-0.422
-0.346
0.298
3.822
20.182
105.141
647.742
7237.077
102515.453
105677.047
103784.172
100865.297
5594.439
469.140
83.465
28.132
11.074
4.278
1.368
0.301
0.242
0.849
2.154
4.926
14.754
60.618
398.682
3544.285
33549.977
100090.773
79081.477
11347.589
1145.042
127.045
19.015
3.397
0.229
-0.416
-0.494
-0.448
-0.403
-0.413
-0.423
-0.136
1.592
10.493
61.331
453.417
4911.696
61152.570
159378.250
129560.953
45568.559
3755.161
735.052
241.836
81.114
27.071
9.816
3.651
1.480
0.800
1.153
3.040
9.927
38.269
167.958
1206.849
20429.656
100344.156
100615.438
100773.438
100491.789
4330.183
319.855
39.792
6.497
0.774
-0.345
-0.507
-0.467
-0.414
-0.397
-0.441
-0.296
0.826
7.025
42.010
306.646
2978.626
31796.734
118364.539
85498.148
12796.449
3968.437
2660.789
932.781
224.901
55.985
17.135
7.264
3.769
2.205
2.177
5.672
20.959
89.009
375.623
2211.547
42329.863
101549.680
103980.477
105962.398
103223.016
7240.076
498.684
58.210
9.228
1.226
-0.248
-0.477
-0.446
-0.392
-0.383
-0.437
-0.380
0.326
4.268
24.877
158.833
1217.431
9573.884
34251.512
20663.602
6809.509
9882.931
8765.357
2671.251
513.118
104.203
30.693
14.654
9.287
6.076
5.857
13.570
47.790
177.885
684.522
2592.881
19107.879
104174.758
115385.336
127350.305
91404.789
5612.874
532.452
65.433
9.993
1.351
-0.218
-0.453
-0.422
-0.365
-0.368
-0.428
-0.429
-0.078
1.882
11.267
55.980
286.287
1235.609
2780.041
2712.706
5092.210
12701.591
13005.632
4909.345
1208.177
248.935
74.565
39.845
26.698
17.951
16.267
40.803
156.706
495.264
1148.528
2508.925
5719.739
27133.312
91309.227
83140.406
22827.977
3313.030
410.222
55.646
8.246
1.013
-0.256
-0.429
-0.391
-0.335
-0.350
-0.415
-0.456
-0.333
0.451
3.836
16.695
60.375
184.631
433.714
1103.066
4846.911
24521.289
74597.031
42622.188
7465.078
1074.669
328.521
165.900
86.939
48.362
40.250
124.175
605.071
2456.175
5162.401
4773.257
3187.259
4026.649
9549.794
13432.144
6119.968
1351.421
210.406
32.750
5.285
0.499
-0.324
-0.413
-0.365
-0.309
-0.331
-0.399
-0.455
-0.436
-0.058
1.812
10.105
49.336
252.860
1237.881
4231.062
19246.082
102425.516
101133.797
100591.336
57757.586
4920.900
2201.777
905.493
298.264
110.227
77.585
276.036
1926.031
11263.634
33943.848
35073.375
13042.755
3848.881
2622.508
2131.077
1125.231
337.173
73.795
14.710
2.383
0.032
-0.390
-0.401
-0.347
-0.288
-0.312
-0.381
-0.438
-0.424
-0.087
2.105
16.597
124.200
1042.846
9462.105
52377.668
98070.945
118416.234
102336.812
101179.859
105971.680
24728.094
20504.828
6027.144
989.663
200.169
108.126
425.716
3915.583
39695.594
133560.250
118552.641
104757.070
14782.261
2637.324
861.689
278.513
86.875
23.104
5.062
0.747
-0.275
-0.427
-0.392
-0.334
-0.268
-0.290
-0.358
-0.415
-0.383
0.074
3.163
26.068
240.510
2962.953
51131.039
100854.898
112455.734
200075.031
107328.430
102644.719
73379.727
102725.547
100237.398
22366.799
2184.976
273.539
111.344
449.472
5282.506
105431.570
112446.055
107945.688
102361.773
52455.930
2960.566
524.899
129.730
32.735
8.083
1.595
-0.072
-0.424
-0.444
-0.386
-0.320
-0.250
-0.264
-0.325
-0.383
-0.333
0.272
3.911
29.730
266.063
3543.175
63539.309
100531.727
102593.883
116767.133
59825.773
36171.086
28259.992
100712.422
100096.430
22322.881
2143.801
241.216
83.848
323.776
4118.106
101041.406
101814.664
101368.570
100643.555
41702.270
2105.601
274.266
58.643
14.351
3.044
0.278
-0.381
-0.483
-0.445
-0.376
-0.304
-0.235
-0.242
-0.292
-0.329
-0.214
0.588
4.675
28.824
196.645
1682.616
16448.848
103071.914
104831.117
33122.094
5816.876
2888.184
6521.048
22421.920
22314.203
5929.650
891.173
127.687
48.160
155.600
1371.428
18439.707
100233.086
100203.125
100130.445
8616.287
770.915
106.679
23.077
5.494
0.971
-0.222
-0.496
-0.501
-0.439
-0.363
-0.289
-0.218
-0.222
-0.258
-0.244
0.045
1.487
7.373
36.380
224.241
1876.239
16986.484
94809.273
107813.516
27693.883
3278.610
680.570
986.775
2136.108
2115.703
881.975
210.036
48.262
23.986
58.992
296.616
1684.383
7131.308
11316.711
4985.091
1052.491
176.674
36.719
8.831
2.216
0.166
-0.405
-0.520
-0.488
-0.426
-0.353
-0.278
-0.209
-0.204
-0.219
-0.113
0.515
3.466
14.857
65.471
405.504
5081.678
100258.836
100475.578
100533.797
100308.375
9464.963
679.028
178.173
216.818
208.150
113.507
42.650
15.357
13.805
26.517
68.193
199.819
463.285
623.530
406.065
173.252
60.116
19.534
6.622
2.090
0.330
-0.303
-0.472
-0.463
-0.408
-0.336
-0.265
-0.199
-0.188
-0.182
0.033
1.194
6.560
28.519
113.379
570.262
6704.817
100183.773
100113.922
100069.164
100039.305
12420.221
713.087
78.429
33.021
26.165
16.898
8.536
6.342
11.037
25.759
68.339
182.166
350.036
539.005
610.571
398.386
156.134
50.943
19.699
7.987
2.523
0.382
-0.282
-0.412
-0.387
-0.321
-0.256
-0.196
-0.174
-0.150
0.141
1.719
8.844
39.687
162.663
572.664
3156.109
41558.996
100118.438
100036.484
70719.867
4955.033
389.970
43.594
8.657
3.838
2.327
1.829
3.755
13.568
68.118
417.475
2082.102
4516.482
5329.951
6422.192
3592.742
942.382
252.260
118.033
50.192
14.561
3.180
0.294
-0.290
-0.345
-0.303
-0.246
-0.191
-0.160
-0.134
0.157
1.707
8.641
38.093
149.134
417.322
1049.777
4100.031
15142.121
16595.361
5417.629
879.882
120.563
17.870
2.859
0.419
0.009
0.458
3.686
26.680
270.477
3745.552
53052.875
103816.359
100247.203
62301.402
27750.525
4606.541
1489.453
1007.829
362.493
75.075
13.029
1.788
-0.038
-0.291
-0.283
-0.235
-0.185
-0.149
-0.136
0.086
1.187
5.756
24.542
80.522
189.150
319.641
518.039
877.152
897.481
452.684
129.378
28.413
5.712
0.659
-0.333
-0.455
0.131
4.808
47.575
748.390
21140.117
100701.867
107772.328
178993.578
137081.203
80499.227
11638.893
13050.150
11147.217
2318.875
304.197
34.852
4.376
0.318
-0.225
-0.260
-0.220
-0.180
-0.136
-0.142
-0.028
0.540
2.739
10.218
29.689
60.490
83.472
93.823
96.058
85.257
48.824
20.435
5.884
1.229
-0.165
-0.515
-0.529
0.024
4.738
53.457
882.033
29517.682
100519.703
105412.922
141274.719
152711.500
48089.520
15962.040
59875.449
52698.473
8128.359
680.213
60.359
6.573
0.609
-0.164
-0.239
-0.207
-0.172
-0.126
-0.144
-0.104
0.130
0.936
3.282
8.274
15.174
19.707
19.157
16.039
11.559
7.033
3.223
0.917
-0.047
-0.410
-0.518
-0.502
-0.114
2.906
30.981
388.622
6665.365
100206.109
101406.359
106482.812
23539.119
7851.523
9683.785
46982.789
41622.961
6640.033
577.007
56.824
6.431
0.712
-0.127
-0.218
-0.192
-0.159
-0.111
-0.136
-0.142
-0.078
0.166
0.779
1.888
3.297
4.199
3.935
3.008
2.011
1.082
0.328
-0.116
-0.347
-0.439
-0.472
-0.463
-0.265
1.226
11.654
93.625
748.712
4527.045
10208.113
6141.143
2011.043
1101.211
2191.956
6065.355
5451.052
1474.705
224.783
29.895
4.301
0.509
-0.118
-0.197
-0.176
-0.148
0.263
0.608
1.665
4.957
12.993
25.511
28.817
18.142
7.899
2.233
0.356
-0.096
-0.184
-0.183
-0.172
-0.160
-0.148
-0.140
-0.137
-0.139
-0.137
-0.142
-0.146
-0.153
-0.159
-0.168
-0.179
-0.191
-0.202
-0.210
-0.212
-0.215
-0.217
-0.217
-0.216
-0.211
-0.205
-0.194
-0.180
-0.162
-0.142
3.091
4.484
8.882
26.936
90.413
226.385
261.610
153.537
45.849
10.149
1.806
0.102
-0.197
-0.227
-0.215
-0.201
-0.184
-0.173
-0.171
-0.169
-0.171
-0.172
-0.176
-0.187
-0.198
-0.207
-0.222
-0.236
-0.249
-0.260
-0.267
-0.269
-0.272
-0.272
-0.269
-0.264
-0.255
-0.243
-0.230
-0.213
-0.190
28.586
34.135
44.015
128.093
569.890
1954.097
2795.317
1136.350
224.038
35.095
5.065
0.520
-0.191
-0.273
-0.263
-0.247
-0.225
-0.213
-0.209
-0.206
-0.204
-0.211
-0.216
-0.225
-0.238
-0.253
-0.271
-0.287
-0.304
-0.319
-0.321
-0.313
-0.307
-0.302
-0.302
-0.301
-0.301
-0.291
-0.274
-0.257
-0.237
390.476
415.533
302.604
538.861
2503.157
12562.710
18990.156
5469.487
745.125
80.923
9.669
0.996
-0.174
-0.318
-0.314
-0.293
-0.272
-0.258
-0.253
-0.247
-0.249
-0.254
-0.261
-0.273
-0.286
-0.306
-0.321
-0.341
-0.354
-0.348
-0.306
-0.240
-0.179
-0.147
-0.176
-0.232
-0.276
-0.301
-0.302
-0.292
-0.272
9992.801
10103.478
3318.342
3575.559
8502.118
24279.010
33889.840
9151.045
978.170
102.979
11.444
1.199
-0.183
-0.362
-0.367
-0.349
-0.323
-0.306
-0.298
-0.294
-0.296
-0.300
-0.311
-0.323
-0.336
-0.354
-0.374
-0.383
-0.352
-0.234
0.066
0.504
1.012
1.139
0.948
0.535
0.187
-0.048
-0.198
-0.272
-0.289
100056.078
100484.945
46143.566
39258.344
100337.852
52520.895
15895.080
3959.471
562.097
70.218
9.407
1.024
-0.245
-0.406
-0.412
-0.403
-0.377
-0.357
-0.349
-0.347
-0.347
-0.349
-0.359
-0.374
-0.387
-0.401
-0.408
-0.370
-0.158
0.516
2.332
5.492
9.420
10.890
8.808
5.625
3.168
1.631
0.660
0.107
-0.170
100093.078
101028.102
115043.539
105507.766
100559.414
100945.680
23465.562
1963.221
263.685
41.789
6.872
0.833
-0.261
-0.434
-0.443
-0.448
-0.432
-0.411
-0.402
-0.395
-0.395
-0.400
-0.409
-0.421
-0.438
-0.445
-0.421
-0.228
0.658
4.025
14.770
41.089
82.471
95.545
69.703
37.626
21.118
11.575
5.651
2.155
0.580
100093.828
101031.680
115060.016
104186.125
100566.445
100637.273
20719.807
1669.123
207.241
38.941
8.092
1.461
-0.091
-0.398
-0.455
-0.476
-0.481
-0.468
-0.455
-0.449
-0.446
-0.449
-0.457
-0.472
-0.484
-0.479
-0.380
0.208
3.144
17.620
87.153
362.276
954.326
1217.306
696.832
288.302
153.405
89.829
37.169
12.719
4.123
96888.328
97296.680
18310.367
35144.996
91640.328
48446.395
11020.373
2175.491
410.043
90.059
20.300
4.250
0.523
-0.254
-0.430
-0.486
-0.515
-0.515
-0.506
-0.501
-0.500
-0.498
-0.504
-0.515
-0.519
-0.495
-0.276
1.058
9.242
63.394
483.551
3499.294
16588.338
24745.842
8941.243
2615.532
1731.182
923.663
275.765
68.476
20.777
2335.772
2479.259
1843.229
6372.787
35331.965
102682.469
59331.480
10647.386
1873.560
366.215
65.704
12.317
1.942
0.041
-0.377
-0.492
-0.547
-0.563
-0.556
-0.545
-0.545
-0.548
-0.556
-0.555
-0.544
-0.490
-0.119
2.175
18.811
168.830
1945.836
30222.328
100087.484
100616.109
104969.703
35817.312
46523.656
15175.530
2429.929
387.323
112.118
136.723
211.193
780.108
8144.500
101191.039
106770.984
133637.062
65981.094
14090.023
1813.930
229.890
31.280
4.709
0.485
-0.304
-0.512
-0.582
-0.605
-0.606
-0.590
-0.583
-0.580
-0.585
-0.583
-0.552
-0.461
0.018
3.059
25.503
255.152
3815.507
98889.906
100227.859
102971.906
156873.188
122348.578
101299.258
100723.953
18242.736
2746.935
897.989
19.623
72.493
568.355
6193.323
73972.922
156907.359
200073.984
116642.742
101475.328
8691.861
594.249
64.993
8.928
1.180
-0.243
-0.550
-0.635
-0.657
-0.654
-0.631
-0.617
-0.614
-0.619
-0.596
-0.544
-0.420
0.048
2.830
22.852
208.256
2716.301
56885.723
100363.641
106509.562
200046.203
113792.430
101864.922
107876.820
94025.242
47825.203
12535.192
6.555
37.886
260.713
2003.658
15709.563
130285.570
118474.812
104252.758
101094.500
16976.033
954.932
106.429
15.563
2.357
-0.112
-0.590
-0.695
-0.709
-0.699
-0.672
-0.649
-0.639
-0.625
-0.580
-0.481
-0.316
0.085
1.912
13.006
100.918
886.920
8558.707
51351.242
93296.602
124697.773
103541.859
104872.688
198924.266
137192.766
101549.242
100129.156
2.788
16.411
90.412
546.000
4293.245
59069.312
103085.648
107035.477
110418.898
13513.620
1598.245
216.869
32.904
4.897
0.219
-0.610
-0.748
-0.760
-0.743
-0.710
-0.675
-0.642
-0.603
-0.510
-0.353
-0.122
0.220
1.120
5.834
31.586
173.277
901.708
2856.835
4918.359
22017.182
100949.875
110365.109
188367.438
107143.141
100609.023
100086.250
1.003
6.506
32.080
168.282
1055.429
7806.440
47409.766
146175.312
112667.484
90251.336
8024.866
689.569
74.326
9.297
0.805
-0.582
-0.792
-0.802
-0.782
-0.739
-0.679
-0.605
-0.506
-0.360
-0.101
0.198
0.546
0.856
2.166
8.281
32.758
102.736
252.949
519.342
1722.627
6373.103
15027.643
103854.656
100878.430
100192.070
100056.242
0.178
2.664
13.649
68.104
409.821
3796.538
73147.727
103908.016
103251.727
101284.180
33790.160
1584.748
131.558
14.182
1.407
-0.531
-0.821
-0.840
-0.816
-0.754
-0.645
-0.483
-0.290
-0.074
0.219
0.535
0.778
0.876
0.900
2.061
6.041
15.973
33.884
73.428
188.694
508.433
2084.550
18558.221
100142.344
100070.156
30238.869
-0.176
1.187
7.757
44.523
320.996
3895.506
83292.953
116729.031
120276.586
106520.406
38198.270
1794.367
142.761
16.953
1.857
-0.427
-0.800
-0.852
-0.827
-0.728
-0.513
-0.188
0.201
0.514
0.650
0.759
0.914
0.850
0.719
0.728
1.344
2.972
6.262
13.361
30.183
83.692
316.848
1340.702
3844.290
4561.415
1805.369
-0.311
0.577
5.452
34.555
267.150
2417.558
27870.889
170746.594
188362.031
120225.242
11681.977
962.967
113.969
16.626
2.524
-0.048
-0.601
-0.761
-0.762
-0.593
-0.173
0.549
1.360
1.765
1.647
1.390
1.366
1.834
2.469
2.980
2.671
2.201
2.088
3.165
6.494
16.514
48.699
129.712
263.603
280.293
162.432
-0.365
0.219
3.659
24.553
165.081
1409.269
12073.583
58869.035
84531.750
22825.662
3626.463
571.995
113.104
23.879
5.494
1.517
0.346
-0.213
-0.474
-0.240
0.659
2.305
4.322
5.148
4.536
3.614
4.739
10.221
19.119
26.759
23.599
13.137
5.772
2.283
1.724
3.228
7.909
16.990
26.295
27.455
19.255
-0.396
-0.060
1.921
12.837
81.141
511.326
2949.872
11001.312
14050.375
6940.149
3260.738
1130.834
259.151
53.609
15.846
7.775
4.157
1.728
0.534
0.529
2.107
5.530
9.697
11.418
10.583
10.980
23.541
71.109
182.279
293.078
237.201
113.024
34.234
8.948
1.919
0.641
1.064
2.251
3.370
3.381
2.509
-0.417
-0.273
0.700
5.574
29.705
140.669
592.066
1968.356
5841.234
13391.899
12508.828
3857.415
701.133
134.491
49.781
30.878
17.283
7.865
3.186
2.043
3.797
9.139
15.820
20.410
21.198
34.064
120.239
581.706
2506.965
5421.549
4160.421
1202.977
238.281
39.194
6.405
0.786
-0.124
-0.111
0.057
0.111
0.047
-0.415
-0.391
0.010
2.108
11.570
55.886
314.690
2360.740
19727.475
75016.297
49713.762
9748.211
1378.424
380.869
188.665
111.327
57.370
24.294
9.510
4.886
5.384
10.451
18.014
25.323
43.319
121.684
591.000
5584.487
56963.602
100065.133
100036.406
16585.293
1415.221
140.921
17.753
2.290
-0.115
-0.471
-0.456
-0.398
-0.360
-0.401
-0.430
-0.292
0.786
6.770
45.786
454.843
7916.680
103238.898
110333.031
110562.812
37426.523
4486.041
2728.967
1047.630
355.422
140.519
50.635
20.695
10.799
7.608
9.578
16.564
35.325
117.324
533.179
2524.321
35025.992
100923.742
100340.812
100168.555
100093.008
5954.914
348.427
35.400
4.354
0.200
-0.461
-0.507
-0.452
-0.397
-0.385
-0.435
-0.385
0.332
5.129
43.990
531.904
13865.237
100845.344
101975.703
103319.422
87642.141
43251.098
33736.820
7984.874
1173.664
249.087
82.214
38.651
23.321
13.810
10.563
18.169
63.831
349.896
2266.219
11485.795
84406.820
106617.797
101537.453
100628.672
100317.570
10379.133
479.453
45.636
5.613
0.431
-0.403
-0.482
-0.429
-0.376
-0.367
-0.426
-0.428
0.017
3.126
27.271
296.061
4985.302
100184.469
100649.664
105226.711
89795.344
101113.281
100417.258
37516.906
2753.079
363.310
109.103
67.127
49.737
29.895
19.986
35.056
144.312
853.297
6782.748
42653.309
98130.312
124944.945
104031.078
101448.320
100741.625
5178.287
366.613
39.415
5.590
0.456
-0.373
-0.458
-0.405
-0.353
-0.351
-0.411
-0.446
-0.248
1.293
11.602
91.111
757.296
5511.955
17410.221
17121.096
90670.516
102528.320
105018.633
49753.281
4153.032
557.419
192.017
153.722
134.132
88.342
54.680
109.560
512.370
2248.002
9496.877
43623.680
83548.297
62265.609
104126.617
80630.070
12078.193
1369.409
169.763
26.374
4.078
0.267
-0.372
-0.428
-0.375
-0.322
-0.334
-0.397
-0.452
-0.404
0.180
3.454
19.979
97.768
384.801
957.499
3271.343
27487.926
155793.312
179043.750
113755.719
16629.945
2061.673
856.815
626.559
525.293
310.518
163.535
369.428
3046.493
20631.500
59425.152
44184.551
22691.137
9649.917
5406.364
3572.063
1268.421
321.945
70.126
13.512
2.297
0.012
-0.391
-0.404
-0.349
-0.295
-0.315
-0.380
-0.443
-0.456
-0.221
1.103
7.124
31.062
119.759
464.857
2482.587
40266.727
106274.102
105608.492
102241.836
103545.133
15804.891
10884.065
4062.443
1773.104
810.018
355.417
935.295
12626.719
100940.992
103177.836
105499.266
34231.449
3540.640
957.247
483.810
243.280
90.345
25.055
5.675
0.858
-0.237
-0.415
-0.387
-0.331
-0.271
-0.293
-0.364
-0.423
-0.437
-0.249
0.964
7.872
45.250
257.908
1362.189
5689.580
83399.062
102271.812
101127.891
103775.844
145958.969
109445.305
100815.195
47018.855
5029.522
1274.094
479.077
1337.369
18948.160
105037.484
127376.477
151224.984
64423.527
5275.153
701.138
186.940
72.268
26.670
8.267
1.833
0.041
-0.385
-0.428
-0.377
-0.314
-0.249
-0.271
-0.337
-0.397
-0.407
-0.166
1.469
11.044
74.913
535.472
3606.053
14972.152
46820.473
106022.781
101599.688
111443.453
200044.141
105017.008
100551.250
100679.617
12167.814
1201.347
404.702
925.338
9136.930
103446.555
200056.219
200055.109
104964.469
8398.453
815.836
131.324
34.339
10.336
2.724
0.344
-0.324
-0.461
-0.431
-0.364
-0.297
-0.230
-0.248
-0.303
-0.368
-0.373
-0.063
1.856
12.631
83.149
584.941
3905.121
15518.532
24433.484
47859.898
101658.422
110290.781
112430.266
101139.297
100208.055
100222.922
11559.024
818.380
245.386
478.851
2482.915
19583.543
116607.570
110288.367
73031.703
6852.773
645.157
89.026
19.183
4.549
0.789
-0.241
-0.473
-0.486
-0.429
-0.354
-0.281
-0.216
-0.227
-0.273
-0.331
-0.310
0.072
2.069
12.526
71.514
393.675
2025.572
6306.669
7805.160
4759.091
4747.290
6554.534
51937.246
100191.961
100056.594
51089.605
3557.530
361.482
127.942
214.702
731.019
4119.166
19251.482
30921.316
12687.063
2191.619
280.822
45.120
9.257
1.830
-0.004
-0.445
-0.516
-0.484
-0.422
-0.342
-0.265
-0.201
-0.208
-0.248
-0.280
-0.198
0.370
2.971
15.317
82.305
484.280
2474.917
7984.717
8847.761
3614.458
1012.533
902.115
3601.460
11310.206
11289.170
3505.780
619.891
119.010
77.611
120.793
235.323
677.407
1769.640
2585.159
1357.754
391.998
91.727
20.628
4.805
0.861
-0.216
-0.490
-0.513
-0.467
-0.404
-0.330
-0.252
-0.190
-0.191
-0.222
-0.220
-0.022
0.903
4.831
22.434
127.888
981.716
7839.721
37282.426
46016.508
11377.221
1594.174
294.135
328.218
610.374
604.674
295.191
95.924
46.848
72.027
118.204
151.577
177.251
271.836
361.800
300.736
170.857
69.264
23.070
7.581
2.299
0.413
-0.266
-0.445
-0.442
-0.382
-0.309
-0.242
-0.182
-0.177
-0.200
-0.159
0.172
1.600
6.868
28.394
149.960
1136.902
10291.697
51063.871
63388.258
15045.799
1803.005
223.690
59.369
56.742
53.318
33.844
20.013
27.899
60.681
112.907
148.571
224.907
503.338
1260.159
1889.713
1159.998
390.000
106.681
36.546
14.375
4.751
0.871
-0.167
-0.376
-0.358
-0.295
-0.234
-0.178
-0.164
-0.180
-0.114
0.305
2.077
8.259
29.391
111.939
640.789
4183.621
15045.296
18279.441
5920.273
951.062
131.192
23.236
8.654
6.345
5.176
6.277
15.752
40.919
95.871
282.597
1075.721
4320.534
20945.139
46163.371
20284.830
3646.226
701.914
312.547
121.286
31.304
6.423
0.793
-0.195
-0.317
-0.279
-0.221
-0.172
-0.149
-0.164
-0.099
0.307
1.957
7.441
22.790
64.334
218.162
782.456
2122.240
2295.420
1026.796
253.737
49.382
9.222
1.962
0.725
0.743
2.365
8.262
30.226
151.485
1179.117
8778.103
43578.516
110055.180
101569.031
100457.859
29058.125
7531.264
5566.906
1484.244
207.637
28.463
3.536
0.182
-0.246
-0.261
-0.212
-0.167
-0.137
-0.155
-0.110
0.193
1.327
4.730
12.819
29.970
62.314
139.065
245.743
256.910
147.666
52.377
13.839
2.777
0.239
-0.295
-0.195
0.757
5.096
31.683
305.391
4238.175
61816.645
170740.078
185551.734
106151.156
102041.219
105340.398
102950.992
100193.094
18896.152
1132.228
85.349
8.779
0.755
-0.161
-0.239
-0.203
-0.162
-0.122
-0.147
-0.126
0.023
0.598
2.180
5.748
10.957
18.024
26.844
34.807
33.939
21.615
9.358
2.980
0.511
-0.299
-0.503
-0.449
0.137
3.542
29.742
319.812
5069.739
87296.727
141276.547
200032.234
107570.211
105386.594
145909.359
102112.836
100147.328
100015.789
3053.466
164.404
12.938
1.234
-0.092
-0.218
-0.191
-0.153
-0.109
-0.137
-0.142
-0.087
0.144
0.747
1.878
3.443
4.734
5.753
5.936
5.207
3.364
1.503
0.365
-0.213
-0.440
-0.510
-0.477
-0.143
2.046
18.301
161.883
1675.124
15805.929
53235.879
69934.516
102518.164
61123.590
106498.141
100651.297
100072.062
85510.398
2779.931
152.618
12.180
1.184
-0.079
-0.202
-0.176
-0.145
-0.098
-0.120
-0.143
-0.139
-0.075
0.094
0.394
0.766
1.025
1.109
0.974
0.711
0.346
0.003
-0.240
-0.373
-0.436
-0.459
-0.446
-0.289
0.775
7.016
49.217
301.340
1361.773
3009.338
3969.249
4979.785
3803.354
14370.219
85639.508
75616.484
9975.212
738.389
69.088
7.382
0.684
-0.107
-0.188
-0.162
-0.136
0.098
0.250
0.640
1.768
4.122
6.848
7.591
5.151
2.392
0.635
0.011
-0.173
-0.205
-0.197
-0.187
-0.177
-0.166
-0.160
-0.158
-0.154
-0.157
-0.159
-0.161
-0.164
-0.171
-0.180
-0.194
-0.204
-0.214
-0.223
-0.226
-0.222
-0.219
-0.216
-0.210
-0.202
-0.194
-0.182
-0.169
-0.151
-0.133
1.805
2.467
3.796
8.301
20.593
39.225
43.824
27.176
10.921
3.059
0.498
-0.126
-0.242
-0.244
-0.232
-0.221
-0.208
-0.199
-0.192
-0.192
-0.192
-0.188
-0.185
-0.184
-0.192
-0.210
-0.233
-0.252
-0.264
-0.273
-0.280
-0.277
-0.274
-0.269
-0.263
-0.254
-0.245
-0.233
-0.218
-0.200
-0.178
15.825
18.296
19.288
33.586
85.047
177.092
213.065
116.562
38.013
9.068
1.565
0.007
-0.271
-0.295
-0.283
-0.269
-0.255
-0.245
-0.236
-0.232
-0.230
-0.222
-0.213
-0.202
-0.216
-0.241
-0.277
-0.301
-0.315
-0.325
-0.327
-0.317
-0.301
-0.292
-0.290
-0.292
-0.289
-0.281
-0.264
-0.246
-0.225
155.792
164.919
115.207
138.153
287.749
570.695
663.052
340.724
88.866
17.604
2.917
0.184
-0.285
-0.346
-0.337
-0.321
-0.303
-0.291
-0.284
-0.281
-0.275
-0.264
-0.249
-0.238
-0.245
-0.281
-0.316
-0.346
-0.353
-0.337
-0.291
-0.214
-0.127
-0.103
-0.130
-0.201
-0.258
-0.288
-0.294
-0.281
-0.263
1932.631
1968.349
854.366
659.218
996.945
1200.600
1066.520
465.148
117.130
22.635
3.563
0.255
-0.306
-0.383
-0.390
-0.379
-0.359
-0.346
-0.335
-0.329
-0.327
-0.317
-0.301
-0.289
-0.300
-0.323
-0.357
-0.374
-0.334
-0.177
0.196
0.799
1.360
1.602
1.217
0.658
0.202
-0.076
-0.216
-0.273
-0.281
29479.090
29579.191
6142.629
3313.310
5140.909
3309.702
1268.418
389.649
95.981
19.030
3.302
0.233
-0.317
-0.392
-0.406
-0.418
-0.411
-0.400
-0.387
-0.381
-0.382
-0.374
-0.365
-0.362
-0.371
-0.385
-0.399
-0.351
-0.073
0.788
3.065
7.456
12.651
14.443
11.230
6.332
3.039
1.292
0.439
-0.012
-0.196
100032.266
100221.758
22594.201
9020.304
16721.008
9476.221
2079.801
358.435
75.781
16.612
3.709
0.530
-0.180
-0.310
-0.361
-0.409
-0.439
-0.448
-0.438
-0.432
-0.430
-0.431
-0.431
-0.428
-0.429
-0.434
-0.400
-0.139
1.010
5.610
21.363
60.079
121.863
149.648
97.685
45.566
19.475
9.014
3.997
1.473
0.378
100032.641
100223.547
15196.468
8844.266
16749.869
8688.295
2112.027
387.093
98.222
28.322
8.055
1.934
0.369
-0.003
-0.177
-0.330
-0.440
-0.482
-0.484
-0.482
-0.479
-0.480
-0.483
-0.468
-0.454
-0.427
-0.289
0.511
4.542
25.787
130.137
605.619
1797.533
2305.769
1230.547
365.048
124.812
55.058
23.388
8.842
3.302
9992.615
10099.476
3218.969
2974.781
5068.672
3905.883
1770.499
746.073
311.251
100.574
25.564
6.138
1.670
0.613
0.176
-0.145
-0.387
-0.494
-0.531
-0.532
-0.521
-0.514
-0.504
-0.474
-0.427
-0.345
0.005
1.897
13.094
94.744
819.775
7783.326
51071.359
79063.781
24852.188
3438.574
923.546
411.394
142.172
47.735
17.878
690.265
735.744
542.535
1071.666
2896.759
5882.047
6912.490
5466.538
2203.913
520.075
94.320
17.852
4.257
1.568
0.673
0.072
-0.319
-0.503
-0.569
-0.572
-0.558
-0.545
-0.516
-0.448
-0.340
-0.147
0.495
3.762
28.333
276.881
4170.767
100050.617
100122.695
100365.203
101584.719
28236.660
9664.383
3983.624
974.735
289.755
114.578
62.656
91.398
222.046
1113.947
5809.169
26131.166
107545.953
102384.594
37761.578
3636.855
366.383
44.004
8.175
2.474
0.944
0.154
-0.313
-0.531
-0.605
-0.603
-0.582
-0.569
-0.526
-0.405
-0.198
0.186
1.114
5.472
38.922
425.551
9379.959
100112.602
100311.977
101187.156
110417.633
149786.375
102324.133
38121.152
6470.958
2889.630
1162.287
10.354
31.946
168.296
1105.567
10336.725
107205.141
105246.289
101790.250
100526.055
22434.660
1070.479
94.760
13.529
3.150
0.924
0.055
-0.393
-0.585
-0.640
-0.627
-0.596
-0.564
-0.492
-0.307
0.052
0.645
1.721
5.825
35.637
347.121
6517.865
100156.570
100460.320
102281.867
130433.609
141482.969
102988.062
112556.023
81037.820
89069.672
22382.578
3.507
18.240
108.956
858.441
14698.963
102041.484
101843.398
101270.094
101067.109
51605.887
1714.708
152.950
21.858
3.980
0.726
-0.168
-0.532
-0.656
-0.675
-0.626
-0.569
-0.505
-0.375
-0.071
0.524
1.509
2.661
5.415
21.805
156.826
1686.923
22407.219
100368.758
101782.852
110803.047
107583.602
107713.758
199040.359
107984.117
100809.562
100165.234
1.498
9.695
59.750
503.526
7350.925
100711.930
103005.633
113798.156
122347.117
31653.721
2823.018
320.704
42.122
6.303
0.720
-0.390
-0.665
-0.722
-0.694
-0.599
-0.476
-0.329
-0.068
0.475
1.508
3.002
4.657
6.127
11.852
50.517
291.731
1709.568
6082.280
9190.206
8159.853
26101.465
53948.238
113963.719
102549.258
100813.219
100304.055
0.493
4.651
27.623
192.872
1721.655
18570.734
133563.297
200079.109
137220.500
103532.477
16916.535
1069.233
99.167
11.433
1.120
-0.485
-0.754
-0.773
-0.695
-0.531
-0.280
0.077
0.623
1.544
3.063
5.676
8.018
8.768
8.513
15.047
52.085
167.436
389.755
554.445
912.093
2437.871
12703.457
101625.492
101217.258
100881.609
100373.359
-0.024
1.940
12.166
74.275
546.111
6660.567
103631.766
104413.758
102064.906
100575.328
98983.086
2734.194
173.352
17.465
1.582
-0.495
-0.796
-0.797
-0.675
-0.406
0.075
0.867
2.004
3.357
5.208
8.062
10.584
10.772
8.098
6.312
10.223
23.023
44.563
72.129
136.637
402.195
2577.350
30628.615
100609.000
100533.922
57096.664
-0.273
0.775
6.478
41.316
371.555
6130.330
100626.047
101264.930
101248.828
100613.742
99028.352
2745.457
175.895
18.127
1.892
-0.381
-0.745
-0.760
-0.610
-0.184
0.765
2.403
4.540
6.574
7.500
8.960
10.670
9.750
6.831
3.954
2.870
4.136
7.193
12.917
28.419
89.729
400.265
2071.125
6116.897
7284.007
2806.049
-0.365
0.241
3.861
26.011
208.320
2301.770
42100.184
102135.852
102513.922
101128.836
20456.908
1260.420
112.345
14.514
2.312
0.271
-0.229
-0.441
-0.343
0.375
2.399
6.013
10.652
13.840
12.665
10.195
8.815
7.811
6.102
4.405
2.904
1.948
1.715
2.638
6.540
19.710
66.051
189.661
363.301
382.522
220.791
-0.394
-0.047
2.094
14.117
89.286
588.084
3968.971
18525.789
32537.404
13490.278
2425.032
359.958
62.621
14.832
6.142
4.115
2.599
1.107
0.607
1.774
6.581
16.896
30.910
36.025
28.371
17.185
11.475
12.116
16.851
19.958
17.881
10.328
4.063
1.521
1.485
4.164
11.358
25.137
38.552
40.191
27.473
-0.409
-0.243
0.892
6.697
33.850
158.405
621.788
1634.654
2106.798
1384.471
642.417
240.625
78.602
34.731
28.929
25.724
16.270
7.836
3.809
4.993
14.452
41.536
82.895
101.583
72.072
39.570
31.224
56.393
126.387
195.285
157.891
76.396
24.936
6.357
1.330
0.682
1.679
3.550
5.256
5.377
3.843
-0.416
-0.360
0.145
2.524
12.813
51.035
172.792
529.861
1499.714
2880.735
2151.835
762.578
231.897
135.911
149.976
139.853
85.939
35.470
13.718
10.663
25.728
72.630
158.323
196.443
141.453
90.163
126.376
415.305
1442.716
2724.060
2114.535
700.971
147.160
28.287
4.453
0.454
-0.068
0.131
0.403
0.463
0.314
-0.405
-0.419
-0.231
0.861
5.909
30.907
201.222
2076.412
23997.139
100929.297
53548.145
6118.539
1159.438
783.785
832.377
766.179
382.666
127.634
42.907
23.520
32.664
79.750
171.607
219.540
194.399
269.132
710.349
3024.661
20492.100
70826.875
41298.883
7098.676
816.537
93.369
12.447
1.476
-0.246
-0.433
-0.383
-0.323
-0.298
-0.387
-0.429
-0.372
0.291
4.518
38.850
513.301
12385.809
100295.070
100663.734
101266.305
71031.633
12270.636
9390.864
4447.316
2749.615
1196.419
329.082
115.688
59.451
41.402
59.120
109.396
165.040
355.439
1653.489
6771.846
23021.111
104173.578
100896.008
100154.656
56875.258
2955.461
223.516
22.973
2.699
-0.079
-0.483
-0.485
-0.429
-0.372
-0.368
-0.418
-0.410
0.076
4.164
42.574
690.799
23578.771
100148.328
100582.883
105153.109
170859.922
103050.438
101178.555
40135.742
6233.959
1813.337
539.844
256.209
153.325
74.929
45.506
64.632
174.739
1276.618
13811.127
101175.070
124689.242
170745.453
106515.758
100603.133
100093.445
4557.187
298.227
30.001
3.494
0.044
-0.446
-0.466
-0.410
-0.353
-0.350
-0.406
-0.425
-0.087
2.730
29.559
388.866
8140.597
100106.508
101000.297
122351.938
137141.062
101529.734
100940.242
101849.109
11408.989
1587.496
594.169
477.533
339.042
153.008
69.312
75.833
320.212
3225.477
71185.641
101037.609
111433.406
200079.891
124720.984
101381.930
46027.699
2528.281
203.042
23.607
3.010
0.034
-0.427
-0.442
-0.387
-0.332
-0.332
-0.392
-0.435
-0.284
1.142
11.802
108.276
1049.683
9085.700
34144.508
46240.035
103220.633
101979.875
103465.023
103000.820
12691.118
1247.122
691.433
875.916
836.060
500.216
198.217
213.790
1060.437
7039.616
86803.203
105673.617
103377.594
113929.367
68647.008
28662.654
5118.531
689.911
92.877
13.815
1.969
-0.082
-0.413
-0.413
-0.359
-0.304
-0.312
-0.375
-0.431
-0.410
0.106
3.332
22.108
115.296
480.006
1415.196
9498.270
103439.031
130285.781
198945.609
151898.953
14033.596
2409.851
2074.290
3825.982
5210.096
2813.478
769.461
845.249
7977.607
100227.672
116660.312
200145.750
116892.977
81286.102
9059.156
2043.470
625.637
142.629
30.751
6.024
0.870
-0.237
-0.414
-0.388
-0.333
-0.278
-0.291
-0.358
-0.419
-0.449
-0.291
0.736
5.222
21.860
80.292
336.601
2445.082
28797.502
130288.039
124791.133
106828.977
95066.984
24189.076
23441.158
21040.176
28215.037
12596.321
2400.810
2506.588
51452.250
100592.414
102238.281
107601.062
111640.477
9705.174
1484.995
331.479
105.527
34.657
9.837
2.140
0.108
-0.365
-0.415
-0.370
-0.311
-0.254
-0.269
-0.338
-0.401
-0.437
-0.365
0.229
3.074
15.045
65.678
289.002
1975.885
42143.473
101419.875
101509.062
106393.977
200186.016
106469.594
104509.875
124694.438
56996.250
20730.895
3632.530
3964.617
89691.531
101173.914
102142.234
102976.125
102028.953
7249.457
572.554
103.879
29.990
10.074
3.005
0.444
-0.288
-0.435
-0.416
-0.354
-0.292
-0.230
-0.248
-0.316
-0.378
-0.411
-0.329
0.310
3.659
19.011
89.541
363.556
1625.240
19038.027
100545.625
101083.203
122367.508
170775.719
103527.703
102349.883
110296.477
40602.477
9617.919
2654.160
4055.106
30224.723
102326.141
104833.406
106571.938
73984.906
3750.983
364.946
56.714
13.411
3.543
0.693
-0.223
-0.454
-0.466
-0.409
-0.340
-0.273
-0.214
-0.229
-0.284
-0.344
-0.382
-0.275
0.464
4.166
20.807
93.702
365.376
1041.155
3559.121
22795.668
80006.750
68196.070
107798.328
100928.758
100653.203
101809.727
24815.727
2609.352
1367.401
2598.575
5739.162
26802.385
74768.289
43130.121
8882.471
1360.700
205.686
35.918
7.168
1.386
-0.101
-0.456
-0.507
-0.472
-0.403
-0.329
-0.259
-0.199
-0.210
-0.255
-0.308
-0.344
-0.210
0.587
4.218
19.742
79.923
247.353
557.554
895.536
1657.354
3014.984
7889.317
100662.227
100176.758
100126.961
100247.555
6238.891
756.321
591.901
1036.927
1423.602
2167.811
3568.594
3512.354
1647.218
436.420
94.603
19.411
3.908
0.471
-0.364
-0.518
-0.505
-0.463
-0.396
-0.315
-0.242
-0.182
-0.194
-0.232
-0.274
-0.288
-0.102
0.896
5.143
23.376
94.079
316.395
684.917
767.879
518.577
409.580
1057.286
6554.373
22316.145
22308.531
6513.525
945.864
261.009
441.556
858.565
910.999
649.658
580.031
566.662
351.297
141.635
45.535
12.896
3.267
0.485
-0.317
-0.489
-0.488
-0.440
-0.375
-0.298
-0.229
-0.173
-0.178
-0.211
-0.242
-0.221
0.048
1.278
6.763
32.055
155.189
619.255
1435.126
1685.906
790.358
243.202
179.223
434.207
884.925
883.719
428.282
160.475
195.344
631.541
1449.252
1474.990
778.428
422.419
434.263
393.150
227.706
92.683
29.524
9.017
2.722
0.559
-0.212
-0.410
-0.410
-0.353
-0.281
-0.221
-0.166
-0.164
-0.194
-0.212
-0.151
0.228
1.688
7.530
35.322
172.606
705.036
1796.532
1949.018
885.663
229.951
65.816
50.836
69.627
69.008
47.686
48.416
165.021
610.097
1425.009
1471.551
903.042
1071.186
2412.664
3290.463
2024.648
596.528
146.098
46.630
18.489
5.808
1.149
-0.081
-0.333
-0.326
-0.266
-0.211
-0.161
-0.150
-0.178
-0.186
-0.104
0.309
1.725
6.683
26.421
110.059
391.752
881.263
950.614
483.259
138.802
32.973
11.129
8.616
8.265
9.043
22.518
88.799
297.473
630.381
752.245
1131.372
6368.136
42609.609
101012.688
46292.379
6183.086
960.195
454.299
161.905
40.928
7.812
1.055
-0.128
-0.283
-0.252
-0.197
-0.153
-0.135
-0.162
-0.171
-0.094
0.270
1.387
4.686
14.452
45.237
123.902
238.421
254.158
146.961
52.381
14.226
3.664
1.250
1.013
2.335
8.663
31.524
95.695
201.126
516.736
2987.115
52757.648
101701.180
101007.516
100715.250
59974.047
13570.144
10142.089
2326.842
304.852
34.820
4.331
0.311
-0.211
-0.235
-0.189
-0.148
-0.123
-0.148
-0.160
-0.113
0.139
0.822
2.479
6.276
14.940
32.656
50.619
52.850
34.073
14.705
4.537
0.961
-0.061
-0.184
0.372
2.648
9.949
32.039
116.528
706.356
6361.411
104702.266
102909.320
101031.398
103001.109
166970.219
104961.570
100255.328
46781.277
1926.190
113.837
10.658
0.982
-0.122
-0.218
-0.181
-0.142
-0.109
-0.135
-0.154
-0.131
-0.018
0.322
1.067
2.341
4.419
7.261
10.137
10.204
7.031
3.214
0.940
-0.054
-0.405
-0.454
-0.258
0.543
3.427
15.903
95.799
695.024
5507.915
93820.453
103160.898
101028.375
109125.992
200026.250
103212.102
100206.891
100020.000
5439.768
222.363
16.750
1.541
-0.050
-0.197
-0.170
-0.136
-0.098
-0.121
-0.143
-0.148
-0.112
0.011
0.262
0.653
1.085
1.619
1.867
1.756
1.099
0.410
-0.066
-0.340
-0.460
-0.479
-0.414
-0.116
1.241
8.464
52.207
330.441
1837.043
13215.293
101169.516
100598.562
107397.133
112411.695
100951.039
100092.984
100011.156
4930.336
205.983
15.713
1.461
-0.040
-0.182
-0.160
-0.129
-0.088
-0.106
-0.128
-0.148
-0.148
-0.119
-0.064
0.019
0.112
0.174
0.179
0.092
-0.048
-0.190
-0.310
-0.388
-0.429
-0.436
-0.417
-0.308
0.316
3.347
18.612
87.655
360.513
1331.955
4374.325
7966.765
6159.992
30570.619
100180.430
100028.539
21071.051
1233.486
91.542
8.850
0.847
-0.079
-0.171
-0.149
-0.121
-0.049
-0.006
0.102
0.383
0.874
1.373
1.491
1.020
0.413
-0.003
-0.168
-0.217
-0.218
-0.210
-0.200
-0.192
-0.184
-0.179
-0.174
-0.173
-0.168
-0.152
-0.123
-0.098
-0.099
-0.133
-0.175
-0.206
-0.225
-0.233
-0.236
-0.232
-0.225
-0.216
-0.207
-0.197
-0.186
-0.174
-0.158
-0.143
-0.126
0.679
0.901
1.246
2.190
4.092
6.187
6.588
4.667
1.990
0.502
-0.074
-0.242
-0.267
-0.259
-0.249
-0.240
-0.231
-0.221
-0.216
-0.211
-0.189
-0.138
-0.055
0.011
0.018
-0.059
-0.165
-0.236
-0.270
-0.284
-0.289
-0.289
-0.280
-0.270
-0.260
-0.248
-0.236
-0.223
-0.207
-0.190
-0.167
5.465
6.269
6.553
8.550
14.052
20.879
22.845
14.042
6.042
1.618
0.178
-0.238
-0.312
-0.312
-0.304
-0.292
-0.280
-0.270
-0.264
-0.249
-0.208
-0.115
0.057
0.185
0.205
0.070
-0.121
-0.253
-0.311
-0.329
-0.330
-0.323
-0.307
-0.292
-0.289
-0.287
-0.281
-0.271
-0.255
-0.235
-0.214
35.895
38.775
31.504
31.139
42.514
56.478
52.635
30.724
12.036
3.305
0.484
-0.207
-0.344
-0.360
-0.359
-0.349
-0.334
-0.320
-0.314
-0.298
-0.242
-0.109
0.121
0.339
0.329
0.158
-0.085
-0.259
-0.339
-0.341
-0.292
-0.219
-0.136
-0.110
-0.147
-0.207
-0.267
-0.288
-0.289
-0.274
-0.254
242.886
251.482
147.489
111.357
126.183
120.533
89.099
45.505
15.992
4.361
0.724
-0.181
-0.346
-0.370
-0.383
-0.393
-0.390
-0.379
-0.366
-0.348
-0.294
-0.159
0.057
0.268
0.305
0.111
-0.125
-0.286
-0.311
-0.165
0.181
0.736
1.330
1.458
1.163
0.598
0.135
-0.124
-0.240
-0.276
-0.276
1238.885
1258.404
582.433
340.242
368.041
286.789
141.636
55.567
18.497
5.312
1.148
0.035
-0.189
-0.237
-0.297
-0.363
-0.408
-0.420
-0.414
-0.404
-0.366
-0.269
-0.111
0.050
0.086
-0.048
-0.196
-0.251
-0.016
0.884
3.142
7.398
11.674
13.201
10.109
5.735
2.402
0.866
0.174
-0.119
-0.225
3362.519
3394.894
1195.145
630.659
738.258
511.812
215.164
81.940
31.308
11.095
3.425
1.078
0.526
0.337
0.113
-0.160
-0.342
-0.429
-0.451
-0.456
-0.432
-0.371
-0.267
-0.146
-0.097
-0.143
-0.165
0.064
1.236
5.679
20.174
54.979
109.298
125.022
86.262
38.712
14.675
5.652
2.227
0.805
0.163
2540.472
2573.897
1034.812
614.310
758.666
572.123
345.515
233.054
129.836
47.078
13.255
4.445
2.630
2.002
1.301
0.429
-0.117
-0.379
-0.473
-0.490
-0.470
-0.421
-0.324
-0.188
-0.084
-0.017
0.202
1.083
5.249
25.293
119.342
495.807
1428.080
1817.849
976.140
298.912
80.758
28.757
11.966
5.112
2.116
685.055
706.699
379.088
328.519
471.454
698.883
1296.133
1735.853
883.051
229.976
48.628
13.484
7.505
5.774
3.751
1.674
0.346
-0.274
-0.472
-0.505
-0.469
-0.386
-0.246
-0.046
0.215
0.547
1.166
3.484
14.836
90.675
724.967
5983.165
33620.605
51203.695
16717.018
2450.682
424.998
138.700
56.762
25.875
12.339
109.739
130.069
114.473
204.184
599.090
2264.469
8185.132
12315.722
5135.927
928.290
148.610
31.810
15.083
11.827
7.301
3.229
0.870
-0.132
-0.449
-0.492
-0.429
-0.314
-0.098
0.254
0.833
1.748
3.210
7.381
32.048
243.444
3289.638
63663.750
100717.375
100956.695
100777.141
17474.432
1957.864
704.521
303.726
162.047
80.302
18.409
27.908
63.648
270.171
1684.715
13501.950
82149.609
117904.516
31339.123
3609.723
389.985
59.985
22.889
15.514
9.892
4.392
1.176
-0.043
-0.426
-0.445
-0.351
-0.208
0.076
0.673
1.823
3.716
6.585
12.480
45.876
402.813
6674.301
100959.750
102982.852
103704.000
102770.523
50132.992
7285.724
3166.292
1957.301
1547.920
741.575
4.165
12.894
60.799
443.802
5776.447
101352.234
104812.383
107525.297
103159.039
15624.504
915.763
102.675
25.860
14.934
8.479
3.636
0.964
-0.114
-0.411
-0.361
-0.209
-0.020
0.349
1.186
3.142
6.612
11.123
17.141
46.461
343.673
4812.281
101534.273
105464.133
107435.188
105268.250
37354.613
15875.858
12131.171
28711.502
30657.836
9516.807
1.532
8.839
56.595
538.990
9515.639
100441.570
101058.398
101559.047
101211.797
34035.914
1474.849
142.650
27.889
10.654
5.284
2.153
0.372
-0.262
-0.354
-0.182
0.084
0.388
0.928
2.214
5.357
11.156
17.530
22.637
37.209
174.014
1509.706
16064.385
103255.836
104462.883
60637.754
12851.633
14566.852
68938.211
103188.781
102250.430
100835.781
0.676
5.793
39.496
361.779
5497.042
100362.656
101928.266
107911.516
112492.281
20984.465
2028.823
259.235
39.648
8.854
2.691
0.714
-0.171
-0.404
-0.238
0.176
0.716
1.419
2.510
4.955
10.560
21.696
33.863
37.517
34.927
69.725
329.073
1665.830
5442.984
7183.852
4002.746
3285.504
10428.941
105166.438
111655.094
110334.234
102958.773
0.167
3.053
20.791
148.212
1331.704
13718.967
97283.227
200032.375
124667.836
102723.141
10542.044
792.025
78.252
10.630
1.633
-0.100
-0.509
-0.454
-0.020
0.753
1.980
3.707
6.328
11.153
20.857
41.902
68.106
72.025
50.140
35.683
72.472
206.717
443.908
575.269
541.859
945.983
6363.604
106761.898
122384.273
120197.789
104957.023
-0.150
1.318
9.423
60.693
417.891
4453.902
101585.625
103244.516
101444.320
100386.578
45944.723
1805.018
131.745
14.563
1.483
-0.385
-0.638
-0.451
0.190
1.459
3.777
7.993
14.558
23.194
36.256
62.972
97.945
101.636
65.454
30.013
20.465
34.173
60.180
82.515
115.407
322.358
2030.265
15950.105
80995.523
97669.453
23117.168
-0.323
0.459
4.793
31.964
272.412
3918.882
100229.695
100293.672
100213.859
100106.547
51074.125
1952.556
139.869
14.425
1.502
-0.281
-0.534
-0.345
0.396
2.197
6.399
15.346
29.272
43.076
51.693
65.984
89.882
89.762
56.759
23.495
9.244
7.348
10.364
15.993
32.070
103.790
459.121
1998.846
4892.665
5284.650
2276.430
-0.384
0.029
2.543
18.189
140.479
1443.193
22379.256
100168.055
100173.406
100102.594
11317.851
827.014
80.459
11.073
2.410
1.060
0.519
0.321
0.944
3.782
11.903
31.542
62.157
82.975
75.263
62.172
57.427
51.181
32.299
14.820
5.696
2.604
2.198
3.585
8.709
26.801
92.323
254.816
478.853
490.074
265.763
-0.406
-0.203
1.178
8.858
53.799
340.000
2183.744
10406.518
16723.605
7870.929
1454.846
226.824
40.540
13.283
11.210
10.458
7.215
3.935
3.169
8.407
30.718
97.145
201.260
252.493
180.431
87.868
43.167
28.981
21.629
16.352
10.855
5.676
2.459
1.164
2.053
6.266
17.210
37.511
61.118
58.684
38.224
-0.413
-0.338
0.280
3.269
16.706
72.423
268.591
653.713
887.089
623.242
268.503
97.495
46.345
52.181
80.979
83.288
53.532
24.293
11.555
19.720
79.965
319.097
825.271
1126.164
669.242
215.966
75.870
50.507
63.508
77.891
65.159
34.305
12.217
3.281
0.821
1.021
2.913
5.829
8.349
8.214
5.886
-0.401
-0.404
-0.180
0.992
5.506
21.110
68.884
213.447
611.646
1073.789
836.607
312.808
189.331
347.577
676.341
766.571
395.907
130.575
44.077
40.802
154.673
704.434
2296.684
3219.540
1679.285
482.430
207.309
233.763
424.283
674.720
526.871
222.501
59.395
12.911
2.343
0.201
0.106
0.531
0.908
0.991
0.648
-0.384
-0.425
-0.362
0.182
2.724
15.756
105.041
904.224
7395.742
23632.805
15379.195
2717.945
1175.536
2492.323
6717.356
7849.472
3249.061
658.131
172.670
93.475
186.695
766.360
2498.660
3519.655
1898.720
818.035
987.398
1609.009
3273.800
6097.339
4577.250
1306.755
237.962
38.473
5.979
0.600
-0.314
-0.370
-0.282
-0.219
-0.215
-0.366
-0.417
-0.417
-0.043
2.710
23.656
265.227
4489.010
96879.406
100166.109
100820.141
21616.920
14241.327
20688.355
53998.137
63884.430
16765.420
2267.417
646.200
345.245
209.543
424.360
1130.876
1599.173
1377.362
3474.466
14325.064
24685.580
24476.309
47543.340
30432.229
5442.825
653.723
82.255
11.030
1.252
-0.278
-0.480
-0.452
-0.394
-0.342
-0.347
-0.400
-0.420
-0.116
2.633
27.286
357.587
7348.712
100062.023
100475.133
105960.703
132031.266
102770.578
116660.578
151074.281
103320.797
30947.891
4506.348
2606.912
1473.379
451.579
220.538
319.864
538.784
2438.606
41675.352
100814.531
103556.023
127385.531
113913.414
57798.703
9431.785
960.981
107.482
13.434
1.659
-0.215
-0.463
-0.447
-0.389
-0.328
-0.329
-0.385
-0.416
-0.192
1.885
19.353
207.940
3063.225
52718.059
101120.742
127300.555
110109.086
101569.516
107919.320
137272.281
58512.285
15355.847
6450.859
7464.116
4049.894
1037.612
251.081
156.807
517.524
6808.938
100580.266
100743.336
102086.523
111377.562
112499.312
24588.107
4687.600
620.123
79.612
11.011
1.349
-0.222
-0.440
-0.423
-0.363
-0.308
-0.306
-0.369
-0.415
-0.321
0.744
8.331
65.692
540.301
3443.895
10204.163
39537.715
101449.812
100946.320
102383.305
105338.969
20987.461
4382.396
5730.843
9830.881
6785.953
2550.319
646.426
310.092
1216.249
10019.459
107161.172
105106.984
101831.508
102356.000
83567.000
5712.004
1180.557
224.902
37.492
6.197
0.737
-0.288
-0.428
-0.395
-0.338
-0.284
-0.284
-0.351
-0.408
-0.400
-0.034
2.424
14.901
76.812
300.754
1041.745
10733.763
101090.297
105050.383
111514.039
108334.164
8048.399
2637.857
7474.537
36519.957
64992.383
25129.283
3772.197
1265.513
7578.125
90764.570
145948.516
200066.875
115148.430
101487.016
17143.566
1408.324
262.543
59.677
13.724
2.645
0.133
-0.363
-0.415
-0.367
-0.311
-0.255
-0.263
-0.329
-0.392
-0.430
-0.346
0.345
3.323
14.447
54.995
261.339
1806.144
14802.357
70680.023
133612.156
78477.984
14870.768
14241.599
41979.840
104040.414
100979.102
100413.875
17618.914
4944.218
48323.605
101513.133
103804.102
116682.469
127345.039
15492.469
2107.461
314.339
64.366
17.111
4.287
0.706
-0.227
-0.418
-0.405
-0.343
-0.287
-0.232
-0.244
-0.309
-0.371
-0.423
-0.420
-0.161
1.086
5.897
24.037
113.353
695.688
6605.402
72063.875
101509.172
104007.789
64456.457
103875.234
151246.516
145977.828
103650.164
101033.742
32412.312
21983.924
101421.188
106627.898
101390.508
101077.406
101177.312
6580.727
531.140
85.144
18.975
4.885
1.022
-0.126
-0.416
-0.441
-0.391
-0.326
-0.267
-0.210
-0.225
-0.287
-0.350
-0.394
-0.400
-0.196
0.877
5.016
19.901
80.096
414.394
3329.238
27455.109
99563.406
74711.328
109489.594
102259.031
118385.047
200046.969
111448.352
102146.695
25090.285
81030.289
113096.578
120318.250
102401.805
100623.234
63691.082
2847.032
256.927
36.963
7.242
1.432
-0.051
-0.438
-0.486
-0.445
-0.382
-0.314
-0.250
-0.194
-0.206
-0.264
-0.319
-0.366
-0.365
-0.156
0.888
4.972
18.024
57.231
194.081
891.711
4260.950
9977.350
17770.143
101843.805
100654.930
102757.781
113675.828
33719.301
12197.820
13242.050
64114.367
73878.547
39050.039
65447.980
34025.270
5656.531
744.001
105.307
17.779
3.448
0.323
-0.399
-0.521
-0.494
-0.444
-0.375
-0.301
-0.234
-0.180
-0.191
-0.238
-0.286
-0.333
-0.327
-0.088
0.978
4.783
15.725
41.153
91.440
202.221
522.285
1065.508
4104.668
51306.758
100139.945
100308.562
51935.145
4799.599
1713.023
4047.121
12707.062
14045.884
5935.903
2950.028
1725.594
639.219
173.125
42.903
10.089
2.001
-0.012
-0.474
-0.523
-0.480
-0.434
-0.365
-0.287
-0.219
-0.165
-0.176
-0.216
-0.257
-0.298
-0.277
0.004
1.215
5.415
17.356
44.194
79.491
102.160
116.207
185.023
676.849
3532.880
11303.333
11321.032
3587.259
803.633
806.329
3476.787
10575.445
11528.213
3981.869
1037.453
522.890
313.983
142.638
46.386
12.818
3.070
0.368
-0.330
-0.472
-0.460
-0.409
-0.343
-0.270
-0.208
-0.155
-0.163
-0.196
-0.232
-0.259
-0.214
0.147
1.543
6.722
23.013
63.375
112.267
122.674
82.862
58.398
104.724
299.784
606.963
610.593
320.424
242.399
1162.956
9429.272
41409.555
41469.445
10645.364
2418.679
2215.161
1564.352
623.698
161.097
39.581
9.818
2.593
0.457
-0.223
-0.390
-0.378
-0.320
-0.254
-0.199
-0.149
-0.150
-0.180
-0.212
-0.226
-0.158
0.221
1.739
7.164
24.624
68.496
121.981
130.729
79.603
36.440
23.635
35.250
53.752
55.930
51.479
153.649
1119.281
8533.636
37198.621
37337.062
10460.731
6959.569
13582.210
10194.029
3226.708
710.052
145.051
42.110
14.703
4.679
0.873
-0.123
-0.306
-0.294
-0.239
-0.191
-0.143
-0.137
-0.164
-0.193
-0.200
-0.131
0.212
1.408
5.543
17.317
44.051
76.821
81.778
52.796
22.118
8.873
5.930
6.472
7.841
16.222
78.904
484.471
2714.677
8559.057
9638.539
5266.206
15888.462
55528.895
63577.828
24743.236
3879.510
699.131
281.932
114.287
29.594
5.735
0.790
-0.142
-0.257
-0.223
-0.176
-0.136
-0.123
-0.148
-0.174
-0.184
-0.129
0.121
0.884
3.042
8.458
19.201
32.244
34.053
22.308
9.891
3.494
1.183
0.799
1.478
5.688
27.032
129.604
489.325
1155.362
1436.810
3281.266
31024.604
122383.711
115095.203
103455.219
26560.871
6514.226
4600.958
1248.288
192.860
25.009
3.371
0.210
-0.194
-0.210
-0.166
-0.132
-0.110
-0.136
-0.158
-0.171
-0.143
-0.005
0.393
1.277
3.239
6.599
9.508
9.893
6.909
3.378
1.037
0.050
-0.225
0.045
1.577
7.817
27.734
83.458
171.921
443.252
3215.215
73051.555
104693.938
103656.781
102385.172
100243.984
102740.828
100185.227
15222.048
953.478
79.559
7.771
0.744
-0.121
-0.193
-0.159
-0.126
-0.099
-0.120
-0.144
-0.158
-0.159
-0.107
0.046
0.357
0.920
1.747
2.447
2.338
1.657
0.724
0.023
-0.318
-0.442
-0.353
0.089
1.663
6.085
17.337
50.721
232.338
2063.122
37720.203
100741.562
100748.273
104266.594
141322.219
101954.438
100149.180
85517.055
2533.919
141.733
12.160
1.189
-0.061
-0.177
-0.150
-0.120
-0.088
-0.108
-0.127
-0.147
-0.161
-0.154
-0.116
-0.027
0.095
0.272
0.375
0.316
0.126
-0.103
-0.279
-0.396
-0.451
-0.427
-0.308
0.076
1.275
5.168
21.127
103.900
705.490
6081.733
51209.457
100275.102
54433.441
103317.844
100652.141
100072.508
66927.430
2309.947
131.602
11.418
1.130
-0.054
-0.166
-0.142
-0.114
-0.077
-0.094
-0.113
-0.132
-0.150
-0.162
-0.167
-0.159
-0.144
-0.129
-0.133
-0.158
-0.212
-0.277
-0.337
-0.379
-0.399
-0.401
-0.377
-0.284
0.109
1.650
7.939
34.089
149.769
692.250
2535.027
4255.401
3371.781
10673.503
59439.555
52652.738
8122.715
679.012
59.959
6.471
0.643
-0.084
-0.157
-0.132
-0.106
-0.130
-0.134
-0.120
-0.070
0.010
0.099
0.091
0.001
-0.119
-0.199
-0.231
-0.234
-0.227
-0.221
-0.211
-0.206
-0.201
-0.196
-0.192
-0.178
-0.123
0.005
0.207
0.408
0.439
0.242
0.015
-0.143
-0.217
-0.240
-0.244
-0.242
-0.232
-0.219
-0.207
-0.194
-0.180
-0.167
-0.151
-0.135
-0.118
0.091
0.141
0.192
0.347
0.642
0.912
0.865
0.561
0.138
-0.136
-0.252
-0.282
-0.280
-0.271
-0.264
-0.256
-0.249
-0.242
-0.234
-0.195
-0.058
0.309
0.915
1.489
1.591
1.045
0.380
-0.045
-0.227
-0.284
-0.292
-0.292
-0.285
-0.272
-0.258
-0.245
-0.230
-0.215
-0.199
-0.180
-0.159
1.355
1.577
1.577
1.869
2.513
2.997
2.850
1.869
0.722
0.044
-0.234
-0.319
-0.330
-0.329
-0.324
-0.314
-0.302
-0.294
-0.278
-0.204
0.061
0.752
2.188
3.445
3.673
2.494
1.011
0.148
-0.204
-0.317
-0.334
-0.330
-0.319
-0.304
-0.294
-0.287
-0.276
-0.261
-0.246
-0.226
-0.206
6.829
7.536
6.670
6.362
6.993
7.357
6.259
3.944
1.648
0.320
-0.189
-0.331
-0.352
-0.356
-0.366
-0.367
-0.359
-0.349
-0.324
-0.220
0.130
1.150
3.221
5.394
5.768
3.716
1.582
0.306
-0.177
-0.318
-0.307
-0.249
-0.198
-0.165
-0.191
-0.241
-0.279
-0.292
-0.283
-0.263
-0.243
29.215
31.009
23.240
18.443
18.369
16.628
11.901
6.706
2.853
0.812
0.002
-0.224
-0.246
-0.264
-0.305
-0.358
-0.387
-0.392
-0.371
-0.269
0.094
1.065
3.078
5.186
5.563
3.633
1.577
0.354
-0.114
-0.128
0.122
0.542
0.901
1.026
0.782
0.350
-0.002
-0.191
-0.269
-0.281
-0.268
86.652
90.131
59.204
41.372
40.873
33.378
22.448
13.583
7.109
2.950
1.049
0.477
0.424
0.343
0.135
-0.116
-0.301
-0.392
-0.412
-0.347
-0.077
0.635
1.944
3.368
3.700
2.505
1.201
0.405
0.343
1.019
2.671
5.355
8.432
9.287
7.101
3.955
1.600
0.451
-0.041
-0.210
-0.258
154.448
159.751
94.692
67.027
66.004
67.855
67.096
61.020
40.326
16.869
6.026
3.496
3.212
3.029
2.000
0.893
0.077
-0.297
-0.424
-0.404
-0.217
0.234
1.008
1.789
2.117
1.717
1.129
1.074
2.316
6.108
16.026
35.678
61.864
73.298
51.083
24.782
9.130
3.282
1.101
0.290
-0.035
133.563
139.150
86.517
70.949
98.970
220.901
568.520
702.898
399.101
116.341
29.435
13.927
13.866
12.627
8.650
3.952
1.193
0.005
-0.350
-0.390
-0.231
0.154
0.783
1.569
2.008
2.157
2.346
3.624
8.717
25.738
82.415
249.690
585.856
676.075
413.819
147.540
44.435
14.199
5.644
2.582
1.169
57.555
62.041
49.644
66.652
238.778
1694.401
9103.605
17044.395
6080.924
847.542
121.477
43.506
45.464
41.728
26.715
11.539
3.485
0.622
-0.174
-0.263
-0.034
0.457
1.299
2.479
3.703
4.941
6.781
11.016
25.965
85.711
370.310
1927.239
6529.966
9225.485
3926.457
909.505
182.525
52.630
23.493
13.238
7.204
16.918
20.640
28.047
92.966
751.089
11466.207
100851.328
100985.453
76159.289
4264.062
352.553
101.565
103.509
101.117
59.557
23.574
6.791
1.441
0.110
0.032
0.409
1.109
2.307
4.278
7.148
11.925
18.853
27.402
57.068
210.806
1328.703
12250.904
77821.102
109371.250
37352.512
4356.175
611.947
177.423
102.332
72.463
42.558
4.357
8.004
25.482
145.799
1431.860
26286.736
110312.359
113710.227
105056.438
9130.306
628.108
167.485
156.742
150.913
87.466
31.952
9.166
1.985
0.424
0.490
1.047
1.873
3.373
6.317
12.632
25.943
44.244
60.468
91.797
343.051
2895.197
34959.758
163398.859
198911.391
127428.492
11058.517
1380.287
583.236
587.912
535.097
294.092
1.250
5.319
28.185
206.042
2079.559
25602.447
200061.516
200095.875
96628.914
7378.359
714.840
181.097
138.014
118.066
72.556
26.728
7.733
1.884
0.734
1.158
2.025
2.881
4.435
8.250
18.952
44.965
83.569
106.293
119.417
349.854
3108.982
38886.965
200036.688
200100.000
134392.484
11588.010
2139.444
2411.742
5070.202
5255.009
2217.308
0.481
4.305
28.085
232.924
2453.156
34664.090
106116.938
110207.828
92722.688
6840.562
697.004
153.217
78.411
61.469
37.102
14.789
4.601
1.365
1.137
2.246
3.708
4.901
6.459
11.641
27.711
68.053
122.320
145.385
129.236
239.491
1712.188
15914.758
104918.070
124775.828
42475.141
6197.203
3366.960
13615.043
52102.535
55817.039
14765.631
0.155
3.067
21.637
159.303
1578.654
16809.945
100929.562
102308.203
39976.086
5043.792
795.027
155.869
46.769
24.453
13.302
5.821
1.918
1.039
2.144
4.448
7.292
9.698
13.182
23.106
55.333
137.914
261.242
287.322
189.868
147.968
517.978
2985.229
10677.249
14190.279
6326.213
2617.766
6707.549
71013.383
179142.344
200039.172
65913.328
-0.084
1.708
11.858
73.528
510.729
3379.963
14520.318
31966.631
35200.602
13311.236
2258.741
303.731
47.594
11.554
4.156
1.478
0.527
1.114
3.673
8.264
14.510
22.304
35.434
59.395
125.397
343.987
728.210
782.490
413.235
154.709
140.330
411.210
966.788
1272.448
999.590
1381.857
8705.422
108804.695
145966.422
156864.203
113888.844
-0.259
0.680
5.709
33.151
193.345
1313.750
12162.491
99892.094
100531.750
63532.406
6515.132
569.384
62.818
9.410
1.536
0.087
0.044
1.249
4.978
11.876
23.639
48.093
97.786
162.634
255.234
627.117
1327.112
1419.214
707.990
189.550
61.258
65.680
115.367
161.480
227.624
596.922
4372.397
53255.938
107128.891
107779.031
40102.547
-0.357
0.129
2.869
17.922
117.774
1074.819
11370.277
100104.320
100071.367
70742.438
6486.773
562.496
64.305
8.210
1.074
-0.028
0.082
1.325
5.018
14.017
34.339
89.877
221.310
384.501
428.126
593.973
1156.410
1212.211
562.784
159.514
38.480
16.222
19.306
31.423
62.791
190.864
1084.036
6258.665
20881.375
19088.578
5368.156
-0.398
-0.157
1.367
9.720
63.726
492.602
3827.911
20197.168
37179.781
15044.969
2297.636
294.687
40.070
7.278
2.848
2.190
1.647
2.016
5.008
15.542
51.078
157.484
407.800
654.918
582.159
442.280
486.449
465.521
240.788
82.966
21.140
6.080
4.150
6.800
15.961
50.068
185.010
611.494
1283.434
1286.818
537.836
-0.409
-0.314
0.464
4.398
25.523
133.325
659.078
2125.085
3225.822
1665.766
458.120
93.461
22.990
15.322
19.274
19.788
14.159
8.133
8.512
26.661
120.650
487.614
1394.914
1865.444
1192.782
449.861
203.418
132.348
76.882
32.205
11.531
4.093
1.675
1.511
3.671
10.533
30.366
71.567
117.272
117.523
67.793
-0.400
-0.390
-0.074
1.474
8.038
31.685
100.977
237.941
299.883
227.067
102.783
46.510
46.206
98.817
182.610
207.634
122.509
51.101
25.601
59.967
375.688
2524.680
11360.777
16698.684
7218.424
1400.059
262.100
92.935
52.034
34.461
22.199
11.458
4.436
1.328
0.699
1.793
4.720
9.566
14.147
13.501
9.205
-0.384
-0.415
-0.338
0.194
2.244
8.901
27.050
72.964
163.863
243.315
199.685
135.425
245.868
983.795
2726.316
2957.346
1420.799
362.759
102.944
133.012
839.419
8540.747
56872.477
100052.617
33585.246
4021.378
714.173
329.685
196.523
150.835
103.066
51.408
16.817
4.425
0.759
0.071
0.388
1.057
1.659
1.609
1.143
-0.362
-0.413
-0.424
-0.202
0.946
6.428
36.638
214.167
965.999
2136.521
1559.757
729.381
1492.783
11580.304
63519.188
79055.617
20268.553
2488.547
510.350
327.378
1052.853
9394.993
70740.336
100068.953
41588.957
5880.485
3273.729
2325.172
1090.676
716.973
491.020
200.922
53.606
11.671
2.027
-0.020
-0.352
-0.284
-0.162
-0.099
-0.124
-0.340
-0.396
-0.436
-0.278
0.964
9.816
75.496
683.325
4946.270
13744.174
9446.471
3865.604
9260.090
103035.219
101430.852
100392.820
100649.547
13398.752
3619.462
1950.319
1026.629
3637.537
18330.520
30350.143
12357.203
8382.512
20701.654
21318.768
8394.009
2981.281
1494.195
509.307
116.744
22.759
3.727
0.240
-0.413
-0.462
-0.409
-0.353
-0.305
-0.320
-0.375
-0.416
-0.278
1.074
11.443
99.256
956.670
8152.095
26577.062
17733.527
27593.795
107353.570
188355.672
115095.734
101857.828
103962.352
42493.016
42259.738
18440.816
2937.169
1028.364
2209.734
3205.247
3996.416
30498.926
113823.844
107695.469
102537.180
12893.978
2659.181
773.248
155.520
27.878
4.618
0.375
-0.383
-0.460
-0.417
-0.361
-0.305
-0.299
-0.359
-0.403
-0.311
0.669
8.236
65.113
495.095
3407.538
9557.896
14553.304
101412.766
103982.625
179043.656
188443.719
105582.547
114000.305
109498.398
100891.594
99305.180
8829.354
935.165
389.419
676.217
5206.644
102021.891
103905.508
102606.047
101367.180
47477.219
3001.891
570.661
119.282
22.835
3.801
0.290
-0.371
-0.438
-0.394
-0.340
-0.285
-0.276
-0.338
-0.393
-0.365
0.167
3.552
24.085
138.427
586.687
1784.087
11092.004
100408.898
101042.391
107280.992
137420.422
52507.117
26622.775
102825.391
104752.664
107137.992
13196.653
1661.482
409.203
784.091
5987.892
102628.961
102172.773
101003.180
100488.805
46334.164
2159.735
287.606
60.151
12.307
2.188
0.029
-0.393
-0.417
-0.369
-0.313
-0.261
-0.256
-0.317
-0.379
-0.404
-0.223
0.970
6.652
30.270
109.363
458.903
3944.108
51273.793
100721.258
101621.055
29788.232
5098.539
6994.010
41398.156
151207.016
120243.398
101915.219
9260.583
1812.322
3339.044
17236.982
68702.062
124736.180
104232.680
100597.914
11437.859
837.473
112.497
23.567
5.284
0.838
-0.226
-0.413
-0.393
-0.340
-0.286
-0.234
-0.234
-0.298
-0.359
-0.410
-0.390
-0.057
1.539
7.144
28.884
134.321
850.482
4617.396
13101.037
14186.265
6032.357
2715.033
6948.245
104675.188
104716.133
102400.602
101211.734
67359.734
16663.684
25494.072
105336.477
103318.953
111407.359
40591.328
9310.816
1561.799
223.588
39.625
8.409
1.714
0.018
-0.380
-0.424
-0.377
-0.317
-0.262
-0.211
-0.216
-0.276
-0.340
-0.392
-0.425
-0.339
0.220
2.361
10.800
47.602
224.349
1018.058
3667.922
7202.836
5730.925
7625.973
28058.002
122571.781
106266.711
101355.852
103156.742
145994.969
104102.695
115245.664
163455.969
104791.484
100984.734
34354.742
2439.464
320.850
60.150
12.412
2.528
0.229
-0.349
-0.450
-0.422
-0.361
-0.301
-0.244
-0.192
-0.199
-0.255
-0.317
-0.365
-0.405
-0.381
-0.071
1.232
5.850
24.048
100.236
465.584
1740.608
3761.592
4871.002
23311.793
102895.227
170773.969
122366.508
102588.375
108006.117
137269.625
102222.070
106100.352
163431.125
112469.016
100787.234
12547.389
1090.957
132.791
22.471
4.326
0.576
-0.322
-0.488
-0.471
-0.415
-0.353
-0.287
-0.224
-0.175
-0.185
-0.237
-0.293
-0.341
-0.373
-0.351
-0.099
0.893
4.016
13.512
46.907
173.520
520.566
1095.669
2823.086
22636.480
100723.898
106499.305
68203.492
101401.734
40242.637
104441.570
101103.594
101687.344
105689.398
23788.115
8432.350
1886.220
320.139
54.300
10.208
1.816
-0.080
-0.481
-0.511
-0.463
-0.412
-0.343
-0.271
-0.210
-0.161
-0.168
-0.215
-0.265
-0.310
-0.344
-0.312
-0.070
0.779
3.141
8.448
20.363
49.944
122.881
264.112
1012.329
6559.011
22419.441
22854.021
8298.530
3849.383
4033.563
25215.195
107898.523
107951.414
36709.172
4349.128
1050.537
363.750
110.936
31.462
7.667
1.459
-0.133
-0.481
-0.491
-0.447
-0.402
-0.330
-0.256
-0.196
-0.150
-0.155
-0.198
-0.238
-0.277
-0.308
-0.264
0.004
0.922
3.115
7.315
12.838
19.907
32.802
68.879
244.267
896.052
2314.389
2355.888
1043.292
657.295
3003.396
29271.934
105949.125
106542.508
36001.406
3788.619
1351.066
838.567
318.199
80.937
18.742
3.762
0.421
-0.325
-0.449
-0.430
-0.375
-0.310
-0.244
-0.187
-0.139
-0.143
-0.179
-0.214
-0.248
-0.272
-0.210
0.106
1.141
3.692
8.309
12.822
14.999
14.787
19.633
46.464
124.080
225.434
234.046
177.414
518.720
7168.846
100193.352
100389.930
100562.766
101420.789
14339.722
17114.943
11385.431
2539.719
411.511
64.720
11.697
2.282
0.229
-0.281
-0.376
-0.343
-0.288
-0.229
-0.178
-0.134
-0.133
-0.164
-0.196
-0.226
-0.240
-0.173
0.144
1.154
3.630
8.074
12.840
13.899
10.221
7.701
9.783
17.690
26.563
31.564
60.073
428.930
6487.823
100030.414
100092.484
100564.117
106533.844
86891.633
100823.773
100531.570
20514.891
1665.820
182.542
33.594
9.101
2.454
0.361
-0.203
-0.291
-0.264
-0.215
-0.169
-0.126
-0.122
-0.149
-0.177
-0.206
-0.216
-0.159
0.095
0.839
2.682
5.936
8.824
9.366
6.772
3.836
2.406
2.694
4.050
7.081
27.935
207.913
2293.024
24654.490
100090.242
100978.156
43977.125
103247.781
103185.695
105444.102
66589.383
3801.553
441.202
121.674
44.173
13.210
2.881
0.323
-0.176
-0.235
-0.200
-0.158
-0.122
-0.109
-0.134
-0.159
-0.185
-0.200
-0.168
-0.020
0.416
1.404
2.974
4.394
4.605
3.219
1.568
0.596
0.231
0.431
1.879
10.712
67.442
417.951
2299.866
6549.863
7280.662
13989.103
103950.461
122365.445
151065.859
61873.070
6425.391
1365.065
813.260
290.178
61.413
10.856
1.648
0.035
-0.193
-0.187
-0.148
-0.117
-0.098
-0.120
-0.144
-0.167
-0.185
-0.177
-0.112
0.079
0.482
1.065
1.607
1.555
1.076
0.411
-0.069
-0.292
-0.266
0.321
3.176
15.662
68.093
212.694
464.096
785.091
3586.667
27346.850
134106.859
141310.656
77487.523
10628.257
8121.116
6721.464
1618.677
241.515
30.494
3.890
0.326
-0.146
-0.174
-0.140
-0.113
-0.087
-0.108
-0.128
-0.147
-0.168
-0.178
-0.169
-0.113
0.016
0.185
0.314
0.310
0.128
-0.103
-0.294
-0.409
-0.420
-0.232
0.517
3.251
11.038
29.272
64.259
182.511
943.745
6501.801
40123.988
101216.469
42698.367
12200.821
33597.008
29525.775
4938.590
489.623
48.833
5.702
0.538
-0.107
-0.161
-0.133
-0.108
-0.076
-0.097
-0.115
-0.132
-0.151
-0.167
-0.181
-0.178
-0.160
-0.132
-0.115
-0.142
-0.202
-0.280
-0.347
-0.395
-0.416
-0.370
-0.186
0.381
1.802
5.349
15.311
55.359
273.192
1457.842
6152.912
11520.354
7137.239
6871.213
23760.949
21100.254
4064.844
451.123
45.561
5.367
0.553
-0.099
-0.150
-0.125
-0.100
-0.066
-0.082
-0.101
-0.118
-0.134
-0.150
-0.168
-0.184
-0.195
-0.202
-0.212
-0.229
-0.260
-0.293
-0.323
-0.346
-0.366
-0.370
-0.331
-0.223
0.105
1.108
4.403
16.959
68.446
242.819
680.329
1077.690
933.784
1587.241
4116.854
3700.572
1038.694
164.620
23.327
3.258
0.313
-0.114
-0.141
-0.115
-0.093
-0.152
-0.167
-0.180
-0.186
-0.186
-0.185
-0.198
-0.219
-0.236
-0.243
-0.244
-0.240
-0.235
-0.227
-0.218
-0.219
-0.216
-0.213
-0.200
-0.132
0.113
0.761
1.969
3.272
3.484
2.232
0.993
0.191
-0.142
-0.234
-0.250
-0.249
-0.241
-0.225
-0.209
-0.193
-0.174
-0.160
-0.143
-0.127
-0.111
-0.123
-0.130
-0.138
-0.128
-0.100
-0.085
-0.108
-0.170
-0.238
-0.276
-0.290
-0.292
-0.288
-0.282
-0.276
-0.270
-0.265
-0.260
-0.228
-0.046
0.614
2.684
7.368
12.242
13.061
8.386
3.471
0.960
0.015
-0.243
-0.293
-0.294
-0.289
-0.276
-0.259
-0.241
-0.225
-0.209
-0.191
-0.170
-0.148
0.132
0.161
0.152
0.170
0.217
0.235
0.157
0.001
-0.171
-0.283
-0.325
-0.335
-0.335
-0.336
-0.336
-0.331
-0.321
-0.309
-0.246
0.102
1.551
6.490
18.032
34.885
37.366
22.060
8.481
2.246
0.292
-0.217
-0.328
-0.335
-0.328
-0.315
-0.299
-0.287
-0.273
-0.254
-0.238
-0.218
-0.195
1.059
1.195
1.115
0.989
1.008
0.967
0.734
0.351
0.003
-0.223
-0.314
-0.328
-0.317
-0.321
-0.342
-0.359
-0.364
-0.355
-0.267
0.208
2.317
10.180
30.721
60.605
65.120
37.930
13.542
3.474
0.554
-0.162
-0.292
-0.277
-0.248
-0.240
-0.243
-0.265
-0.288
-0.290
-0.273
-0.255
-0.235
3.618
3.955
3.327
2.947
2.796
2.590
2.171
1.506
0.801
0.260
0.007
-0.012
0.043
0.010
-0.103
-0.238
-0.330
-0.374
-0.300
0.163
2.225
9.784
29.290
57.622
62.086
36.740
13.521
3.699
0.847
0.172
0.225
0.424
0.567
0.572
0.380
0.111
-0.113
-0.241
-0.282
-0.275
-0.256
8.121
9.238
7.201
6.131
6.564
7.672
8.708
8.613
6.115
3.301
1.954
1.822
2.092
2.068
1.350
0.551
-0.015
-0.301
-0.336
-0.006
1.416
6.042
16.533
31.603
34.335
21.739
9.504
3.607
1.791
2.077
3.244
4.548
5.646
5.678
4.250
2.343
0.905
0.144
-0.165
-0.259
-0.267
12.575
13.498
10.657
10.082
16.069
35.025
69.324
83.365
56.124
25.049
11.724
10.941
13.153
13.242
8.674
4.004
1.255
0.091
-0.259
-0.088
0.811
3.326
8.321
13.999
16.088
12.697
7.507
5.107
6.741
12.364
20.191
28.626
38.088
38.571
28.334
14.541
5.690
1.864
0.499
0.020
-0.156
11.129
12.243
11.089
17.709
65.349
312.916
1141.546
1621.172
820.459
212.888
61.720
50.291
70.726
72.458
43.490
18.628
5.457
1.177
0.107
0.122
0.911
2.850
6.512
11.025
13.406
13.040
11.609
14.100
29.024
66.356
113.715
180.100
277.047
300.450
194.301
82.171
25.975
8.465
3.179
1.376
0.600
6.408
7.690
10.881
41.133
341.196
4085.024
37072.695
75659.000
18968.461
1867.523
271.424
214.857
348.507
363.670
192.910
63.266
15.801
3.678
0.926
0.889
2.049
4.732
9.984
17.342
23.355
27.564
32.771
46.854
112.615
293.555
576.323
1143.394
2715.821
3386.419
1728.323
482.084
109.356
31.052
13.243
7.673
4.369
2.487
4.059
12.162
91.833
1381.202
41687.777
100206.828
100316.539
100439.758
14149.811
962.460
632.298
1235.371
1206.824
603.501
157.591
34.512
7.227
2.270
2.615
4.672
8.647
16.689
30.299
46.274
71.322
112.824
160.978
308.488
905.484
2212.079
9421.095
49245.215
74907.070
22319.033
3029.528
425.439
109.412
58.791
42.488
25.284
0.747
2.659
14.874
130.393
2219.641
100437.383
101107.531
101540.758
101636.578
31197.945
2059.407
1179.877
2185.693
2305.175
952.046
237.651
47.158
9.573
3.844
5.568
9.315
13.934
22.564
40.526
76.358
176.726
386.067
504.832
570.127
1287.721
5496.266
90852.734
107297.273
109439.969
104335.719
16180.252
1327.842
431.920
385.916
320.619
166.246
0.173
2.218
14.822
120.491
1391.303
34441.215
104268.938
105942.375
104096.828
14530.918
2482.677
1131.272
1627.554
1669.327
758.110
193.955
39.740
8.961
5.652
9.276
15.316
20.527
25.689
43.867
110.928
351.467
922.742
1265.104
882.870
1042.031
7970.903
101778.469
105102.508
106727.398
103862.445
36355.633
4063.320
2665.967
4390.296
3955.599
1526.679
-0.022
1.847
13.027
86.759
628.126
4916.028
28950.510
51371.277
17460.744
4048.382
1528.499
662.181
607.075
535.341
275.494
88.325
22.525
7.126
8.136
15.564
24.060
28.590
31.696
48.978
137.298
487.156
1240.797
1642.549
1015.158
711.097
4847.853
100601.695
101422.703
102412.797
104499.062
29102.688
13932.842
31152.014
101948.648
101610.281
20937.371
-0.149
1.250
9.231
53.822
325.736
1673.343
5430.385
6879.246
3601.456
1469.758
633.254
261.996
160.016
123.497
69.716
27.772
9.448
6.580
13.550
30.175
49.067
56.076
58.698
90.044
246.220
926.244
2318.260
2648.823
1352.192
514.562
1246.740
11437.964
79344.727
101121.094
35873.152
22301.094
32478.115
105959.930
103257.773
103048.031
101313.508
-0.254
0.589
5.207
27.971
131.597
536.594
1504.587
2602.989
2532.540
1352.846
455.126
132.987
49.520
27.375
15.372
7.256
4.120
8.107
24.309
61.645
104.120
135.193
183.962
309.465
728.313
3373.438
12588.121
13847.956
4680.173
909.425
335.924
1006.501
3072.036
4107.966
4712.577
10840.625
36034.734
103427.242
102277.586
102019.828
100960.961
-0.342
0.127
2.449
13.217
60.385
259.432
1138.591
3702.832
5095.850
2779.141
681.228
128.776
27.200
8.230
3.386
1.659
2.610
9.643
33.789
90.283
178.827
314.884
737.675
1441.840
2074.992
8238.027
37302.680
41327.648
11312.708
1546.963
218.910
129.699
242.593
428.918
961.176
2562.907
14144.933
100976.586
100783.180
100682.914
100342.312
-0.383
-0.156
1.145
7.020
37.763
197.689
979.866
3527.979
5437.251
2722.287
706.807
123.888
21.644
4.154
1.038
0.615
2.028
8.682
31.243
88.083
209.366
615.737
2397.631
5573.086
5383.248
7340.997
24925.197
30260.725
8531.468
1205.351
164.502
37.096
37.544
73.528
184.619
488.189
2553.571
22481.674
100164.234
99003.500
16648.156
-0.401
-0.301
0.394
3.810
20.353
102.526
453.985
1412.121
1947.866
1112.511
338.100
72.912
14.395
4.102
2.924
2.926
3.424
7.182
22.076
65.494
215.741
902.765
4208.973
10775.297
9105.721
4040.689
5367.293
5983.926
2301.603
450.798
77.935
15.315
8.275
14.829
34.775
93.174
332.162
1332.989
3238.368
2971.894
1125.885
-0.399
-0.385
-0.035
1.611
8.670
37.153
130.404
315.663
419.847
274.583
101.412
30.041
12.818
16.100
23.772
26.757
18.695
12.910
19.728
69.324
341.099
1908.985
7717.359
13203.131
8427.629
2517.549
1058.016
774.845
377.077
117.075
26.956
6.340
2.143
2.789
6.555
17.139
47.370
118.993
198.087
197.234
102.087
-0.381
-0.412
-0.302
0.347
2.819
10.393
29.961
59.120
73.300
57.593
31.985
23.608
46.354
131.060
273.126
293.165
171.593
68.738
43.050
148.047
1257.380
15224.684
100660.078
101313.258
71861.375
6477.260
815.204
244.878
103.582
39.843
13.829
4.807
1.494
0.566
0.958
2.759
6.888
13.490
19.722
19.597
12.388
-0.359
-0.410
-0.407
-0.217
0.581
2.919
8.857
19.904
36.436
47.534
47.136
73.561
311.085
1537.044
4543.862
5422.252
2314.466
533.031
173.610
334.340
3593.632
88423.383
100154.211
100252.477
100396.914
28187.627
2973.599
1196.932
335.970
83.062
29.429
11.965
4.179
0.988
0.035
0.105
0.690
1.536
2.252
2.277
1.522
-0.336
-0.392
-0.434
-0.387
0.023
1.874
9.063
34.989
103.382
177.791
179.797
299.644
2062.353
24738.811
100063.203
100069.242
51223.766
4651.236
1087.046
886.865
4266.591
100291.883
100145.961
100204.516
101533.359
45887.977
38773.941
17338.348
2540.535
347.459
91.682
34.010
11.488
2.819
0.246
-0.328
-0.336
-0.190
-0.046
-0.009
-0.038
-0.311
-0.368
-0.419
-0.404
0.012
2.566
16.039
80.947
287.436
563.966
553.718
1006.577
9363.982
100766.031
100377.641
100365.000
101813.484
33186.465
14804.860
7155.964
3941.070
25534.100
100290.602
100435.891
106155.617
110052.773
103001.477
103309.164
12805.029
1162.338
232.396
71.890
21.655
5.156
0.780
-0.281
-0.462
-0.434
-0.368
-0.311
-0.270
-0.290
-0.347
-0.397
-0.379
0.044
3.032
19.319
100.643
397.832
830.260
1098.053
3485.907
22159.936
105938.617
101912.164
101636.336
118336.016
145914.641
101677.703
100668.359
13831.109
4188.182
11664.484
18791.396
15680.508
105952.633
124853.344
141335.969
30335.869
3126.243
457.725
108.486
28.150
6.515
1.018
-0.220
-0.446
-0.439
-0.389
-0.335
-0.283
-0.268
-0.326
-0.383
-0.377
-0.025
2.160
14.153
67.492
245.297
556.404
1637.648
9878.565
40608.574
127304.633
106145.555
104318.984
200134.781
120299.484
101260.273
100640.516
57575.805
2810.791
1001.166
1270.549
4083.513
41578.781
196928.094
141651.734
83124.680
7531.688
688.174
111.894
25.540
5.656
0.883
-0.236
-0.433
-0.418
-0.367
-0.313
-0.260
-0.248
-0.305
-0.366
-0.391
-0.212
0.946
6.368
28.269
93.254
288.942
1635.070
11472.846
42704.441
48568.992
106213.336
104735.531
127578.195
104002.031
104133.539
106027.289
66452.711
3221.643
510.720
484.482
2037.003
18785.986
104044.469
102465.648
88918.812
7226.931
658.383
85.051
17.010
3.615
0.446
-0.302
-0.421
-0.393
-0.341
-0.288
-0.238
-0.227
-0.284
-0.344
-0.392
-0.348
0.084
2.005
8.692
32.177
130.805
787.234
4228.179
12679.657
11330.679
5891.951
5378.468
24773.883
111681.695
198963.781
200065.312
84520.250
8594.545
2095.653
1881.802
2792.013
8201.254
29624.090
51850.238
18477.033
2542.606
312.085
47.683
8.863
1.639
0.009
-0.378
-0.412
-0.367
-0.313
-0.261
-0.212
-0.205
-0.263
-0.322
-0.378
-0.401
-0.288
0.348
2.704
11.453
49.078
227.930
824.003
1832.139
1751.209
1049.183
1097.563
5959.129
99941.922
118460.180
108695.992
102620.273
53906.020
35636.391
38528.133
16358.086
15821.998
11194.024
5472.560
2115.924
532.498
97.828
19.190
3.652
0.438
-0.290
-0.425
-0.401
-0.347
-0.290
-0.238
-0.190
-0.186
-0.241
-0.304
-0.355
-0.402
-0.403
-0.202
0.695
4.160
17.440
62.525
187.998
410.461
540.781
575.267
1099.037
6108.976
101920.898
101456.258
101065.969
106135.633
188399.672
102932.852
101708.727
108574.016
29629.543
13200.519
3054.819
562.294
131.374
29.827
6.433
1.118
-0.156
-0.432
-0.443
-0.392
-0.332
-0.273
-0.217
-0.173
-0.172
-0.224
-0.283
-0.334
-0.376
-0.411
-0.347
0.084
1.677
7.241
24.949
75.257
182.888
301.684
522.617
1695.428
5842.809
54597.434
101531.383
101100.469
118367.492
130284.281
101614.164
101001.633
103872.805
41292.602
6098.513
1417.048
272.236
50.620
10.932
2.192
0.062
-0.420
-0.481
-0.444
-0.384
-0.320
-0.257
-0.200
-0.158
-0.159
-0.207
-0.263
-0.312
-0.351
-0.384
-0.362
-0.115
0.768
3.385
11.091
32.264
73.094
150.660
380.692
1516.409
4071.683
8920.986
34956.035
71679.484
42468.531
103930.672
101391.320
101234.734
101216.594
26075.217
2097.928
461.633
103.320
23.851
5.415
0.860
-0.258
-0.483
-0.481
-0.436
-0.379
-0.309
-0.241
-0.186
-0.145
-0.144
-0.189
-0.241
-0.285
-0.325
-0.354
-0.333
-0.163
0.364
1.694
4.712
11.594
26.367
59.024
183.492
634.152
1517.255
1895.555
2170.893
2851.427
6016.821
69651.945
122379.961
124719.641
105497.547
7134.274
815.293
248.626
88.415
26.756
6.790
1.255
-0.151
-0.449
-0.460
-0.420
-0.364
-0.293
-0.228
-0.175
-0.132
-0.134
-0.172
-0.217
-0.256
-0.294
-0.319
-0.294
-0.141
0.252
1.046
2.316
4.453
8.608
20.103
58.995
165.061
311.694
351.121
320.021
668.023
6087.783
103542.656
112429.469
113719.359
104846.516
8365.300
2687.255
1598.043
574.669
124.782
25.008
4.433
0.464
-0.313
-0.425
-0.395
-0.337
-0.278
-0.216
-0.164
-0.123
-0.123
-0.156
-0.196
-0.229
-0.263
-0.283
-0.249
-0.086
0.310
0.956
1.647
2.315
3.200
6.221
14.826
33.895
56.568
67.044
111.495
859.454
20262.703
100284.148
100598.344
100896.492
103025.797
42565.379
64352.801
41355.242
7111.990
763.153
90.461
13.103
2.035
0.054
-0.322
-0.354
-0.308
-0.260
-0.205
-0.156
-0.118
-0.115
-0.144
-0.178
-0.207
-0.236
-0.253
-0.215
-0.064
0.307
0.873
1.445
1.569
1.500
1.761
3.387
6.612
10.208
16.812
68.164
762.441
18286.176
100039.859
100134.344
101161.070
120214.602
122332.734
100955.031
100168.031
88400.891
3532.237
268.022
31.135
5.460
1.066
-0.010
-0.263
-0.274
-0.239
-0.188
-0.149
-0.112
-0.104
-0.131
-0.158
-0.186
-0.212
-0.229
-0.203
-0.088
0.199
0.628
0.962
1.035
0.715
0.469
0.486
0.918
1.935
6.033
37.516
362.113
4954.471
98872.266
100135.609
102121.844
170748.609
106055.883
100778.562
100600.938
100396.992
8674.424
471.902
58.387
15.428
4.261
0.939
-0.023
-0.213
-0.216
-0.177
-0.141
-0.108
-0.094
-0.117
-0.143
-0.168
-0.192
-0.211
-0.203
-0.143
0.013
0.256
0.438
0.407
0.209
-0.027
-0.177
-0.159
0.201
2.162
14.874
98.938
755.458
4963.427
18387.318
19937.670
46761.809
101231.203
101519.172
102128.148
101424.477
6381.784
519.906
138.566
52.362
14.889
3.328
0.462
-0.115
-0.189
-0.166
-0.133
-0.104
-0.083
-0.105
-0.129
-0.149
-0.171
-0.192
-0.201
-0.182
-0.124
-0.031
0.021
0.012
-0.102
-0.233
-0.346
-0.384
-0.259
0.487
4.289
22.324
99.759
368.375
813.452
1333.987
7597.703
89070.984
102515.539
104168.461
24823.094
2525.831
658.749
422.861
158.782
40.676
7.927
1.208
0.019
-0.163
-0.156
-0.126
-0.099
-0.073
-0.093
-0.115
-0.132
-0.150
-0.168
-0.190
-0.197
-0.190
-0.174
-0.166
-0.188
-0.247
-0.312
-0.369
-0.407
-0.381
-0.144
0.839
4.386
15.350
39.891
82.889
198.057
890.140
4344.190
10314.839
8878.025
3524.854
1184.404
1022.313
829.177
307.338
69.654
12.285
1.830
0.119
-0.142
-0.146
-0.118
-0.094
-0.063
-0.082
-0.101
-0.120
-0.135
-0.149
-0.169
-0.185
-0.200
-0.210
-0.222
-0.241
-0.274
-0.312
-0.337
-0.360
-0.376
-0.325
-0.101
0.578
2.285
5.973
14.449
41.819
147.754
463.156
1022.278
1228.795
822.493
591.546
864.841
751.046
282.560
64.702
10.799
1.727
0.113
-0.131
-0.136
-0.110
-0.088
-0.055
-0.068
-0.086
-0.104
-0.120
-0.134
-0.147
-0.164
-0.179
-0.198
-0.212
-0.230
-0.249
-0.274
-0.294
-0.310
-0.330
-0.335
-0.294
-0.166
0.164
0.965
3.132
9.908
29.870
82.251
156.521
206.443
183.628
194.176
300.010
264.304
114.763
30.566
6.522
1.023
0.022
-0.131
-0.125
-0.102
-0.082
-0.152
-0.167
-0.181
-0.196
-0.212
-0.226
-0.239
-0.244
-0.246
-0.245
-0.243
-0.240
-0.233
-0.227
-0.226
-0.230
-0.230
-0.225
-0.183
0.027
0.866
3.707
10.122
16.884
18.022
11.519
4.782
1.313
0.114
-0.191
-0.252
-0.252
-0.245
-0.229
-0.209
-0.189
-0.172
-0.153
-0.136
-0.119
-0.104
-0.171
-0.190
-0.209
-0.228
-0.239
-0.254
-0.270
-0.282
-0.288
-0.290
-0.292
-0.294
-0.290
-0.284
-0.284
-0.283
-0.280
-0.268
-0.159
0.454
3.239
14.834
48.865
98.598
106.037
60.277
19.371
4.834
0.789
-0.101
-0.279
-0.294
-0.286
-0.275
-0.257
-0.238
-0.218
-0.201
-0.181
-0.160
-0.139
-0.156
-0.172
-0.192
-0.210
-0.221
-0.237
-0.261
-0.294
-0.321
-0.334
-0.335
-0.332
-0.331
-0.330
-0.334
-0.337
-0.332
-0.305
-0.101
1.158
7.865
39.958
177.729
416.788
489.885
223.736
60.929
11.913
2.078
0.098
-0.281
-0.337
-0.333
-0.323
-0.304
-0.285
-0.267
-0.247
-0.227
-0.207
-0.182
-0.031
-0.025
-0.062
-0.088
-0.098
-0.110
-0.136
-0.194
-0.265
-0.299
-0.299
-0.269
-0.246
-0.245
-0.285
-0.323
-0.352
-0.329
-0.047
1.669
12.417
69.831
356.599
1040.670
1135.682
493.335
108.948
19.461
3.406
0.370
-0.181
-0.265
-0.270
-0.279
-0.285
-0.288
-0.291
-0.285
-0.265
-0.245
-0.224
0.279
0.324
0.261
0.229
0.279
0.443
0.593
0.589
0.428
0.263
0.257
0.416
0.588
0.545
0.310
0.012
-0.229
-0.314
-0.073
1.734
12.060
66.405
308.540
884.789
966.323
429.091
107.015
20.745
4.275
1.112
0.624
0.544
0.465
0.324
0.135
-0.056
-0.194
-0.264
-0.281
-0.265
-0.247
0.739
0.832
0.792
0.914
1.685
3.501
5.988
6.839
5.608
3.963
3.478
4.631
6.062
5.843
4.056
1.935
0.555
-0.078
-0.060
1.196
7.688
36.642
142.629
325.676
384.840
191.460
62.037
17.265
6.446
5.548
6.290
6.109
5.133
4.164
2.807
1.416
0.483
-0.012
-0.218
-0.270
-0.260
1.065
1.250
1.429
2.762
8.544
26.305
58.165
73.121
52.448
28.202
21.165
29.556
42.420
43.858
28.462
12.468
3.974
0.967
0.295
1.016
4.722
17.454
49.238
97.908
115.301
81.270
40.113
20.179
21.854
38.636
52.278
46.563
35.895
28.711
19.617
9.604
3.806
1.211
0.238
-0.093
-0.201
0.989
1.301
2.360
9.248
50.813
263.125
883.072
1255.302
669.655
215.771
119.630
192.472
343.694
363.001
193.149
63.726
17.216
4.153
1.518
1.972
5.097
14.122
34.769
64.542
84.180
72.519
49.903
50.100
121.884
342.809
486.718
380.937
276.039
251.255
152.289
61.594
20.191
6.361
2.288
0.904
0.309
0.535
1.097
4.370
30.411
284.756
3065.074
23575.602
46887.070
13988.414
1840.477
681.920
1243.105
3240.998
3215.149
1408.496
315.150
57.580
11.959
4.603
5.537
10.703
24.872
61.350
124.102
168.690
154.074
144.088
197.207
703.661
3119.500
5643.214
3456.721
3283.837
3665.944
1736.943
432.937
97.381
28.026
11.237
5.772
2.966
0.140
1.041
7.328
72.682
1048.912
26357.400
100169.602
100737.117
102745.391
13643.739
3721.920
6596.647
22418.150
27295.133
7776.295
1114.364
141.820
23.297
10.403
15.204
28.029
51.643
119.933
261.178
377.799
450.760
672.072
990.499
2815.794
17230.838
42859.816
26177.895
90168.695
100452.125
33755.758
3687.786
485.599
132.085
58.912
34.086
18.194
-0.085
1.073
9.678
99.088
1636.717
67029.188
100504.914
103073.492
118371.094
56212.469
18604.873
15150.109
63707.898
79035.453
16580.170
1952.106
213.737
33.299
18.423
35.234
66.176
98.706
161.488
325.840
591.318
1391.983
4294.355
6755.693
6032.455
27421.234
64897.570
119061.102
102505.422
100795.211
100945.000
26164.945
2593.561
834.569
420.570
269.247
129.267
-0.186
0.936
8.430
72.793
925.675
21276.594
100883.547
106245.406
146079.031
107528.102
42693.820
13212.963
37721.191
41335.152
10281.823
1417.661
177.518
[truncated: 121,194 more chars]
