# Supplementary material for: Binding free energy predictions in host-guest systems using Autodock4. A retrospective analysis on SAMPL6, SAMPL7 and SAMPL8 challenges
Source: J Comput Aided Mol Des. 2021 May 24;35(6):721–9. doi: 10.1007/s10822-021-00388-4 (PMC8141411; doi:10.1007/s10822-021-00388-4)
Supplement: Supplementary file 1 — Supplementary material 1 (ZIP 20409 kb) [file 10822_2021_388_MOESM1_ESM.zip › workspace/SAMPL7/exoOA/g5.pdb]

HETATM    1  C1  UNL     1      -6.385  -0.111   1.480  1.00 20.00           C
HETATM    2  C2  UNL     1      -5.867  -1.086   0.628  1.00 20.00           C
HETATM    3  C3  UNL     1      -5.635   1.029   1.772  1.00 20.00           C
HETATM    4  C4  UNL     1      -4.601  -0.922   0.067  1.00 20.00           C
HETATM    5  C5  UNL     1      -4.369   1.193   1.211  1.00 20.00           C
HETATM    6  C6  UNL     1      -3.851   0.218   0.359  1.00 20.00           C
HETATM    7  C7  UNL     1       0.006  -0.713  -1.369  1.00 20.00           C
HETATM    8  C8  UNL     1       1.102  -0.503   0.803  1.00 20.00           C
HETATM    9  C9  UNL     1       0.193   1.502  -0.363  1.00 20.00           C
HETATM   10  C10 UNL     1      -2.481   0.396  -0.246  1.00 20.00           C
HETATM   11  C11 UNL     1      -1.357  -0.187   0.604  1.00 20.00           C
HETATM   12  N12 UNL     1      -0.016   0.025  -0.079  1.00 20.00           N
HETATM   13  H13 UNL     1      -7.372  -0.238   1.915  1.00 20.00           H
HETATM   14  H14 UNL     1      -6.451  -1.973   0.399  1.00 20.00           H
HETATM   15  H15 UNL     1      -6.038   1.789   2.434  1.00 20.00           H
HETATM   16  H16 UNL     1      -4.206  -1.687  -0.596  1.00 20.00           H
HETATM   17  H17 UNL     1      -3.792   2.084   1.445  1.00 20.00           H
HETATM   18  H18 UNL     1      -0.838  -1.356  -1.655  1.00 20.00           H
HETATM   19  H19 UNL     1       0.867  -0.622  -2.046  1.00 20.00           H
HETATM   20  H20 UNL     1       1.052   0.060   1.735  1.00 20.00           H
HETATM   21  H21 UNL     1       0.904  -1.565   0.950  1.00 20.00           H
HETATM   22  H22 UNL     1       2.032  -0.327   0.262  1.00 20.00           H
HETATM   23  H23 UNL     1       0.171   2.008   0.602  1.00 20.00           H
HETATM   24  H24 UNL     1       1.163   1.588  -0.854  1.00 20.00           H
HETATM   25  H25 UNL     1      -0.627   1.811  -1.012  1.00 20.00           H
HETATM   26  H26 UNL     1      -2.305   1.471  -0.382  1.00 20.00           H
HETATM   27  H27 UNL     1      -2.455  -0.037  -1.254  1.00 20.00           H
HETATM   28  H28 UNL     1      -1.462  -1.263   0.772  1.00 20.00           H
HETATM   29  H29 UNL     1      -1.294   0.325   1.568  1.00 20.00           H
TER      30      UNL     1 
CONECT    1    2    3   13
CONECT    2    1    4   14
CONECT    3    1    5   15
CONECT    4    2    6   16
CONECT    5    3    6   17
CONECT    6    4    5   10
CONECT    7   12   18   19
CONECT    8   12   20   21   22
CONECT    9   12   23   24   25
CONECT   10    6   11   26   27
CONECT   11   10   12   28   29
CONECT   12    7    8    9   11
CONECT   13    1
CONECT   14    2
CONECT   15    3
CONECT   16    4
CONECT   17    5
CONECT   18    7
CONECT   19    7
CONECT   20    8
CONECT   21    8
CONECT   22    8
CONECT   23    9
CONECT   24    9
CONECT   25    9
CONECT   26   10
CONECT   27   10
CONECT   28   11
CONECT   29   11
END
