# Supplementary material for: Binding free energy predictions in host-guest systems using Autodock4. A retrospective analysis on SAMPL6, SAMPL7 and SAMPL8 challenges
Source: J Comput Aided Mol Des. 2021 May 24;35(6):721–9. doi: 10.1007/s10822-021-00388-4 (PMC8141411; doi:10.1007/s10822-021-00388-4)
Supplement: Supplementary file 1 — Supplementary material 1 (ZIP 20409 kb) [file 10822_2021_388_MOESM1_ESM.zip › workspace/SAMPL7/exoOA/bestdocked.pdb]

ATOM      1  C1  UNL   -10      -0.746  -0.468   0.410 -1.14 -0.00    +0.009 C 
ATOM      2  C2  UNL   -10       0.750  -1.465  -1.339 -0.91 -0.00    +0.009 C 
ATOM      3  C3  UNL   -10       1.413  -1.557   1.078 -0.89 -0.00    +0.009 C 
ATOM      4  C4  UNL   -10      -1.438  -2.564  -0.784 -0.78 -0.03    +0.044 C 
ATOM      5  C5  UNL   -10      -0.772  -2.656   1.641 -0.78 -0.03    +0.044 C 
ATOM      6  C6  UNL   -10       0.728  -3.656  -0.115 -0.53 -0.03    +0.044 C 
ATOM      7  C7  UNL   -10      -0.715  -1.212  -0.937 -0.89 +0.01    -0.012 C 
ATOM      8  C8  UNL   -10      -0.047  -1.305   1.497 -0.88 +0.00    -0.012 C 
ATOM      9  C9  UNL   -10       1.459  -2.308  -0.264 -0.80 +0.01    -0.012 C 
ATOM     10  C10 UNL   -10      -0.732  -3.401   0.295 -0.48 -0.09    +0.129 C 
ATOM     11  N14 UNL   -10      -1.433  -4.703   0.439 -0.36 +0.07    -0.070 N 
ATOM     12  C11 UNL   -10      -1.953  -4.886   1.871 -0.33 -0.30    +0.272 C 
ATOM     13  C12 UNL   -10      -0.486  -5.868   0.123 -0.09 -0.28    +0.272 C 
ATOM     14  C13 UNL   -10      -2.629  -4.786  -0.519 -0.32 -0.30    +0.272 C 
