# Supplementary material for: Binding free energy predictions in host-guest systems using Autodock4. A retrospective analysis on SAMPL6, SAMPL7 and SAMPL8 challenges
Source: J Comput Aided Mol Des. 2021 May 24;35(6):721–9. doi: 10.1007/s10822-021-00388-4 (PMC8141411; doi:10.1007/s10822-021-00388-4)
Supplement: Supplementary file 1 — Supplementary material 1 (ZIP 20409 kb) [file 10822_2021_388_MOESM1_ESM.zip › workspace/SAMPL7/exoOA/g8.sdf]

  -OEChem-06211917303D

 38 40  0     0  0  0  0  0  0999 V2000
    0.7301   -0.2715    1.7811 C   0  0  0  0  0  0  0  0  0  0  0  0
    0.8379    1.7324    0.2754 C   0  0  0  0  0  0  0  0  0  0  0  0
    1.8335   -0.4482   -0.4653 C   0  0  0  0  0  0  0  0  0  0  0  0
   -1.3593    0.5924    0.6911 C   0  0  0  0  0  0  0  0  0  0  0  0
   -0.3607   -1.5948   -0.0517 C   0  0  0  0  0  0  0  0  0  0  0  0
   -0.2525    0.4152   -1.5620 C   0  0  0  0  0  0  0  0  0  0  0  0
   -0.0148    0.9960    1.3245 C   0  0  0  0  0  0  0  0  0  0  0  0
    0.9872   -1.1985    0.5792 C   0  0  0  0  0  0  0  0  0  0  0  0
    1.0958    0.8183   -0.9363 C   0  0  0  0  0  0  0  0  0  0  0  0
   -1.0994   -0.3273   -0.5143 C   0  0  0  0  0  0  0  0  0  0  0  0
   -3.1669    0.5264   -1.5975 C   0  0  0  0  0  0  0  0  0  0  0  0
   -3.2741   -1.4586   -0.1060 C   0  0  0  0  0  0  0  0  0  0  0  0
   -2.1809   -1.6335   -2.3311 C   0  0  0  0  0  0  0  0  0  0  0  0
   -2.3979   -0.7136   -1.1220 N   0  3  0  0  0  0  0  0  0  0  0  0
    1.6822    0.0035    2.2513 H   0  0  0  0  0  0  0  0  0  0  0  0
    0.1402   -0.7988    2.5409 H   0  0  0  0  0  0  0  0  0  0  0  0
    0.3256    2.6467   -0.0482 H   0  0  0  0  0  0  0  0  0  0  0  0
    1.7919    2.0419    0.7196 H   0  0  0  0  0  0  0  0  0  0  0  0
    2.8047   -0.1764   -0.0338 H   0  0  0  0  0  0  0  0  0  0  0  0
    2.0372   -1.1027   -1.3216 H   0  0  0  0  0  0  0  0  0  0  0  0
   -1.9827    0.0839    1.4378 H   0  0  0  0  0  0  0  0  0  0  0  0
   -1.9069    1.4914    0.3801 H   0  0  0  0  0  0  0  0  0  0  0  0
   -0.1885   -2.2722   -0.8980 H   0  0  0  0  0  0  0  0  0  0  0  0
   -0.9636   -2.1483    0.6798 H   0  0  0  0  0  0  0  0  0  0  0  0
   -0.7774    1.3106   -1.9192 H   0  0  0  0  0  0  0  0  0  0  0  0
   -0.0781   -0.2211   -2.4392 H   0  0  0  0  0  0  0  0  0  0  0  0
   -0.1924    1.6516    2.1842 H   0  0  0  0  0  0  0  0  0  0  0  0
    1.5191   -2.0970    0.9112 H   0  0  0  0  0  0  0  0  0  0  0  0
    1.7046    1.3480   -1.6774 H   0  0  0  0  0  0  0  0  0  0  0  0
   -4.1086    0.1884   -2.0337 H   0  0  0  0  0  0  0  0  0  0  0  0
   -3.3429    1.1639   -0.7289 H   0  0  0  0  0  0  0  0  0  0  0  0
   -2.5511    1.0368   -2.3406 H   0  0  0  0  0  0  0  0  0  0  0  0
   -4.2117   -1.7185   -0.6008 H   0  0  0  0  0  0  0  0  0  0  0  0
   -2.7343   -2.3541    0.2077 H   0  0  0  0  0  0  0  0  0  0  0  0
   -3.4487   -0.7895    0.7388 H   0  0  0  0  0  0  0  0  0  0  0  0
   -3.1615   -1.8865   -2.7384 H   0  0  0  0  0  0  0  0  0  0  0  0
   -1.5808   -1.0885   -3.0622 H   0  0  0  0  0  0  0  0  0  0  0  0
   -1.6588   -2.5265   -1.9821 H   0  0  0  0  0  0  0  0  0  0  0  0
  1  7  1  0  0  0  0
  1  8  1  0  0  0  0
  2  7  1  0  0  0  0
  2  9  1  0  0  0  0
  3  8  1  0  0  0  0
  3  9  1  0  0  0  0
  4  7  1  0  0  0  0
  4 10  1  0  0  0  0
  5  8  1  0  0  0  0
  5 10  1  0  0  0  0
  6  9  1  0  0  0  0
  6 10  1  0  0  0  0
 10 14  1  0  0  0  0
 11 14  1  0  0  0  0
 12 14  1  0  0  0  0
 13 14  1  0  0  0  0
  1 15  1  0  0  0  0
  1 16  1  0  0  0  0
  2 17  1  0  0  0  0
  2 18  1  0  0  0  0
  3 19  1  0  0  0  0
  3 20  1  0  0  0  0
  4 21  1  0  0  0  0
  4 22  1  0  0  0  0
  5 23  1  0  0  0  0
  5 24  1  0  0  0  0
  6 25  1  0  0  0  0
  6 26  1  0  0  0  0
  7 27  1  0  0  0  0
  8 28  1  0  0  0  0
  9 29  1  0  0  0  0
 11 30  1  0  0  0  0
 11 31  1  0  0  0  0
 11 32  1  0  0  0  0
 12 33  1  0  0  0  0
 12 34  1  0  0  0  0
 12 35  1  0  0  0  0
 13 36  1  0  0  0  0
 13 37  1  0  0  0  0
 13 38  1  0  0  0  0
M  CHG  1  14   1
M  END
$$$$
