# Supplementary material for: Binding free energy predictions in host-guest systems using Autodock4. A retrospective analysis on SAMPL6, SAMPL7 and SAMPL8 challenges
Source: J Comput Aided Mol Des. 2021 May 24;35(6):721–9. doi: 10.1007/s10822-021-00388-4 (PMC8141411; doi:10.1007/s10822-021-00388-4)
Supplement: Supplementary file 1 — Supplementary material 1 (ZIP 20409 kb) [file 10822_2021_388_MOESM1_ESM.zip › workspace/SAMPL7/exoOA/g7.sdf]

  -OEChem-06211917303D

 33 33  0     0  0  0  0  0  0999 V2000
    0.7138    1.2800   -0.1438 C   0  0  0  0  0  0  0  0  0  0  0  0
   -0.2950   -0.7790   -1.2145 C   0  0  0  0  0  0  0  0  0  0  0  0
    0.2747    0.7797    1.2316 C   0  0  0  0  0  0  0  0  0  0  0  0
   -0.7344   -1.2786    0.1612 C   0  0  0  0  0  0  0  0  0  0  0  0
    0.9467    0.1192   -1.1214 C   0  0  0  0  0  0  0  0  0  0  0  0
   -0.9581   -0.1133    1.1210 C   0  0  0  0  0  0  0  0  0  0  0  0
    1.3347    0.6467   -2.5016 C   0  0  0  0  0  0  0  0  0  0  0  0
   -2.5185   -1.5606    2.4043 C   0  0  0  0  0  0  0  0  0  0  0  0
   -1.5720    0.4837    3.4539 C   0  0  0  0  0  0  0  0  0  0  0  0
   -0.1114   -1.4791    3.0168 C   0  0  0  0  0  0  0  0  0  0  0  0
   -1.2824   -0.6546    2.4675 N   0  3  0  0  0  0  0  0  0  0  0  0
   -0.0534    1.9558   -0.5432 H   0  0  0  0  0  0  0  0  0  0  0  0
    1.6321    1.8698   -0.0377 H   0  0  0  0  0  0  0  0  0  0  0  0
   -0.0857   -1.6397   -1.8609 H   0  0  0  0  0  0  0  0  0  0  0  0
   -1.1219   -0.2265   -1.6788 H   0  0  0  0  0  0  0  0  0  0  0  0
    1.1035    0.2280    1.6943 H   0  0  0  0  0  0  0  0  0  0  0  0
    0.0639    1.6378    1.8810 H   0  0  0  0  0  0  0  0  0  0  0  0
   -1.6549   -1.8658    0.0576 H   0  0  0  0  0  0  0  0  0  0  0  0
    0.0316   -1.9573    0.5585 H   0  0  0  0  0  0  0  0  0  0  0  0
    1.7823   -0.4859   -0.7449 H   0  0  0  0  0  0  0  0  0  0  0  0
   -1.8294    0.4751    0.8109 H   0  0  0  0  0  0  0  0  0  0  0  0
    0.5257    1.2530   -2.9054 H   0  0  0  0  0  0  0  0  0  0  0  0
    1.5259   -0.1872   -3.1747 H   0  0  0  0  0  0  0  0  0  0  0  0
    2.2333    1.2564   -2.4241 H   0  0  0  0  0  0  0  0  0  0  0  0
   -2.7134   -1.9303    3.4127 H   0  0  0  0  0  0  0  0  0  0  0  0
   -3.3538   -0.9610    2.0376 H   0  0  0  0  0  0  0  0  0  0  0  0
   -2.2956   -2.3825    1.7213 H   0  0  0  0  0  0  0  0  0  0  0  0
   -1.8031    0.0358    4.4221 H   0  0  0  0  0  0  0  0  0  0  0  0
   -0.6793    1.1092    3.5137 H   0  0  0  0  0  0  0  0  0  0  0  0
   -2.4229    1.0498    3.0703 H   0  0  0  0  0  0  0  0  0  0  0  0
   -0.3985   -1.8519    4.0017 H   0  0  0  0  0  0  0  0  0  0  0  0
    0.0720   -2.3022    2.3235 H   0  0  0  0  0  0  0  0  0  0  0  0
    0.7575   -0.8217    3.0841 H   0  0  0  0  0  0  0  0  0  0  0  0
  1  3  1  0  0  0  0
  1  5  1  0  0  0  0
  2  4  1  0  0  0  0
  2  5  1  0  0  0  0
  3  6  1  0  0  0  0
  4  6  1  0  0  0  0
  5  7  1  0  0  0  0
  6 11  1  0  0  0  0
  8 11  1  0  0  0  0
  9 11  1  0  0  0  0
 10 11  1  0  0  0  0
  1 12  1  0  0  0  0
  1 13  1  0  0  0  0
  2 14  1  0  0  0  0
  2 15  1  0  0  0  0
  3 16  1  0  0  0  0
  3 17  1  0  0  0  0
  4 18  1  0  0  0  0
  4 19  1  0  0  0  0
  5 20  1  0  0  0  0
  6 21  1  0  0  0  0
  7 22  1  0  0  0  0
  7 23  1  0  0  0  0
  7 24  1  0  0  0  0
  8 25  1  0  0  0  0
  8 26  1  0  0  0  0
  8 27  1  0  0  0  0
  9 28  1  0  0  0  0
  9 29  1  0  0  0  0
  9 30  1  0  0  0  0
 10 31  1  0  0  0  0
 10 32  1  0  0  0  0
 10 33  1  0  0  0  0
M  CHG  1  11   1
M  END
$$$$
