# Supplementary material for: Binding free energy predictions in host-guest systems using Autodock4. A retrospective analysis on SAMPL6, SAMPL7 and SAMPL8 challenges
Source: J Comput Aided Mol Des. 2021 May 24;35(6):721–9. doi: 10.1007/s10822-021-00388-4 (PMC8141411; doi:10.1007/s10822-021-00388-4)
Supplement: Supplementary file 1 — Supplementary material 1 (ZIP 20409 kb) [file 10822_2021_388_MOESM1_ESM.zip › workspace/SAMPL7/exoOA/g6.sdf]

  -OEChem-06211917303D

 32 31  0     0  0  0  0  0  0999 V2000
   -0.3839    0.0208    1.0266 C   0  0  0  0  0  0  0  0  0  0  0  0
    0.6404   -0.1422    8.6115 C   0  0  0  0  0  0  0  0  0  0  0  0
    0.1807   -2.5563    8.2408 C   0  0  0  0  0  0  0  0  0  0  0  0
    2.3577   -1.8390    9.2012 C   0  0  0  0  0  0  0  0  0  0  0  0
    0.7090   -0.3741    2.0071 C   0  0  0  0  0  0  0  0  0  0  0  0
    0.1704   -0.4786    3.4337 C   0  0  0  0  0  0  0  0  0  0  0  0
    1.2651   -0.9086    4.4115 C   0  0  0  0  0  0  0  0  0  0  0  0
    0.7350   -0.9808    5.8443 C   0  0  0  0  0  0  0  0  0  0  0  0
    1.8381   -1.3740    6.8157 C   0  0  0  0  0  0  0  0  0  0  0  0
    1.2693   -1.4752    8.1812 N   0  3  0  0  0  0  0  0  0  0  0  0
   -1.2054   -0.7026    1.0424 H   0  0  0  0  0  0  0  0  0  0  0  0
   -0.7909    1.0026    1.2879 H   0  0  0  0  0  0  0  0  0  0  0  0
    0.0065    0.0755    0.0053 H   0  0  0  0  0  0  0  0  0  0  0  0
    1.4174    0.6231    8.5677 H   0  0  0  0  0  0  0  0  0  0  0  0
   -0.1722    0.0831    7.9182 H   0  0  0  0  0  0  0  0  0  0  0  0
    0.2655   -0.2629    9.6297 H   0  0  0  0  0  0  0  0  0  0  0  0
    0.6319   -3.5018    7.9343 H   0  0  0  0  0  0  0  0  0  0  0  0
   -0.1817   -2.6093    9.2692 H   0  0  0  0  0  0  0  0  0  0  0  0
   -0.6188   -2.2634    7.5575 H   0  0  0  0  0  0  0  0  0  0  0  0
    2.8020   -2.7868    8.8916 H   0  0  0  0  0  0  0  0  0  0  0  0
    3.0996   -1.0381    9.1982 H   0  0  0  0  0  0  0  0  0  0  0  0
    1.8819   -1.9297   10.1795 H   0  0  0  0  0  0  0  0  0  0  0  0
    1.5141    0.3687    1.9665 H   0  0  0  0  0  0  0  0  0  0  0  0
    1.1381   -1.3349    1.6995 H   0  0  0  0  0  0  0  0  0  0  0  0
   -0.2391    0.4906    3.7436 H   0  0  0  0  0  0  0  0  0  0  0  0
   -0.6538   -1.2018    3.4634 H   0  0  0  0  0  0  0  0  0  0  0  0
    1.6578   -1.8890    4.1154 H   0  0  0  0  0  0  0  0  0  0  0  0
    2.0997   -0.1984    4.3643 H   0  0  0  0  0  0  0  0  0  0  0  0
   -0.0838   -1.7092    5.8967 H   0  0  0  0  0  0  0  0  0  0  0  0
    0.3171   -0.0077    6.1305 H   0  0  0  0  0  0  0  0  0  0  0  0
    2.2657   -2.3521    6.5767 H   0  0  0  0  0  0  0  0  0  0  0  0
    2.6336   -0.6242    6.8580 H   0  0  0  0  0  0  0  0  0  0  0  0
  1  5  1  0  0  0  0
  2 10  1  0  0  0  0
  3 10  1  0  0  0  0
  4 10  1  0  0  0  0
  5  6  1  0  0  0  0
  6  7  1  0  0  0  0
  7  8  1  0  0  0  0
  8  9  1  0  0  0  0
  9 10  1  0  0  0  0
  1 11  1  0  0  0  0
  1 12  1  0  0  0  0
  1 13  1  0  0  0  0
  2 14  1  0  0  0  0
  2 15  1  0  0  0  0
  2 16  1  0  0  0  0
  3 17  1  0  0  0  0
  3 18  1  0  0  0  0
  3 19  1  0  0  0  0
  4 20  1  0  0  0  0
  4 21  1  0  0  0  0
  4 22  1  0  0  0  0
  5 23  1  0  0  0  0
  5 24  1  0  0  0  0
  6 25  1  0  0  0  0
  6 26  1  0  0  0  0
  7 27  1  0  0  0  0
  7 28  1  0  0  0  0
  8 29  1  0  0  0  0
  8 30  1  0  0  0  0
  9 31  1  0  0  0  0
  9 32  1  0  0  0  0
M  CHG  1  10   1
M  END
$$$$
