# Supplementary material for: Binding free energy predictions in host-guest systems using Autodock4. A retrospective analysis on SAMPL6, SAMPL7 and SAMPL8 challenges
Source: J Comput Aided Mol Des. 2021 May 24;35(6):721–9. doi: 10.1007/s10822-021-00388-4 (PMC8141411; doi:10.1007/s10822-021-00388-4)
Supplement: Supplementary file 1 — Supplementary material 1 (ZIP 20409 kb) [file 10822_2021_388_MOESM1_ESM.zip › workspace/SAMPL7/OA/OA.C.map]

GRID_PARAMETER_FILE OA.gpf
GRID_DATA_FILE OA.maps.fld
MACROMOLECULE OA.pdbqt
SPACING 0.375
NELEMENTS 40 40 40
CENTER -0.007 -0.006 -0.352
-0.055
-0.067
-0.080
-0.095
-0.110
-0.125
-0.143
-0.157
-0.170
-0.181
-0.190
-0.195
-0.200
-0.203
-0.203
-0.201
-0.196
-0.195
-0.192
-0.188
-0.184
-0.178
-0.172
-0.165
-0.158
-0.153
-0.146
-0.141
-0.137
-0.134
-0.128
-0.119
-0.112
-0.102
-0.095
-0.084
-0.077
-0.069
-0.063
-0.055
-0.048
-0.063
-0.075
-0.090
-0.107
-0.123
-0.141
-0.159
-0.175
-0.188
-0.199
-0.207
-0.213
-0.216
-0.218
-0.217
-0.216
-0.215
-0.210
-0.208
-0.205
-0.197
-0.192
-0.187
-0.183
-0.179
-0.172
-0.169
-0.160
-0.159
-0.156
-0.151
-0.141
-0.133
-0.123
-0.114
-0.104
-0.093
-0.084
-0.076
-0.067
-0.059
-0.069
-0.085
-0.101
-0.120
-0.138
-0.159
-0.176
-0.192
-0.205
-0.215
-0.219
-0.226
-0.231
-0.229
-0.228
-0.227
-0.228
-0.227
-0.221
-0.216
-0.211
-0.205
-0.201
-0.199
-0.196
-0.190
-0.187
-0.179
-0.176
-0.173
-0.170
-0.162
-0.154
-0.144
-0.135
-0.125
-0.111
-0.101
-0.091
-0.080
-0.071
-0.078
-0.094
-0.111
-0.131
-0.151
-0.172
-0.190
-0.204
-0.215
-0.224
-0.232
-0.238
-0.241
-0.239
-0.238
-0.238
-0.237
-0.235
-0.231
-0.227
-0.221
-0.216
-0.211
-0.208
-0.206
-0.204
-0.201
-0.195
-0.191
-0.188
-0.186
-0.179
-0.172
-0.165
-0.157
-0.146
-0.133
-0.120
-0.107
-0.094
-0.083
-0.085
-0.103
-0.122
-0.145
-0.165
-0.186
-0.202
-0.215
-0.226
-0.234
-0.241
-0.246
-0.250
-0.248
-0.246
-0.245
-0.244
-0.241
-0.238
-0.235
-0.229
-0.224
-0.217
-0.212
-0.212
-0.209
-0.208
-0.207
-0.204
-0.203
-0.201
-0.197
-0.190
-0.183
-0.175
-0.166
-0.153
-0.138
-0.125
-0.110
-0.097
-0.093
-0.113
-0.135
-0.157
-0.177
-0.197
-0.212
-0.224
-0.233
-0.242
-0.249
-0.252
-0.253
-0.252
-0.252
-0.251
-0.250
-0.245
-0.243
-0.241
-0.238
-0.229
-0.221
-0.215
-0.216
-0.214
-0.212
-0.217
-0.216
-0.215
-0.214
-0.210
-0.204
-0.198
-0.190
-0.183
-0.171
-0.156
-0.141
-0.126
-0.111
-0.103
-0.123
-0.145
-0.167
-0.184
-0.203
-0.216
-0.227
-0.237
-0.246
-0.251
-0.255
-0.255
-0.253
-0.253
-0.256
-0.253
-0.247
-0.245
-0.243
-0.243
-0.236
-0.226
-0.223
-0.219
-0.219
-0.221
-0.225
-0.225
-0.226
-0.225
-0.224
-0.219
-0.212
-0.206
-0.200
-0.189
-0.176
-0.161
-0.142
-0.126
-0.110
-0.132
-0.153
-0.173
-0.190
-0.208
-0.219
-0.229
-0.238
-0.247
-0.252
-0.254
-0.253
-0.253
-0.255
-0.256
-0.254
-0.249
-0.246
-0.246
-0.244
-0.238
-0.231
-0.230
-0.228
-0.226
-0.228
-0.235
-0.235
-0.234
-0.233
-0.232
-0.227
-0.222
-0.217
-0.212
-0.203
-0.191
-0.176
-0.158
-0.140
-0.120
-0.141
-0.161
-0.181
-0.196
-0.213
-0.225
-0.233
-0.241
-0.248
-0.251
-0.253
-0.253
-0.252
-0.254
-0.255
-0.253
-0.249
-0.245
-0.244
-0.241
-0.238
-0.238
-0.235
-0.233
-0.234
-0.236
-0.240
-0.239
-0.239
-0.238
-0.238
-0.234
-0.229
-0.225
-0.221
-0.213
-0.203
-0.189
-0.171
-0.152
-0.126
-0.148
-0.168
-0.186
-0.203
-0.218
-0.229
-0.237
-0.243
-0.249
-0.253
-0.255
-0.251
-0.251
-0.251
-0.251
-0.250
-0.247
-0.243
-0.240
-0.236
-0.234
-0.237
-0.234
-0.238
-0.236
-0.239
-0.242
-0.240
-0.240
-0.242
-0.242
-0.239
-0.235
-0.233
-0.229
-0.221
-0.209
-0.199
-0.182
-0.163
-0.132
-0.155
-0.173
-0.191
-0.205
-0.219
-0.230
-0.236
-0.243
-0.248
-0.252
-0.254
-0.253
-0.249
-0.248
-0.244
-0.241
-0.238
-0.236
-0.231
-0.226
-0.223
-0.226
-0.230
-0.232
-0.234
-0.237
-0.241
-0.241
-0.244
-0.246
-0.246
-0.243
-0.241
-0.240
-0.236
-0.228
-0.217
-0.207
-0.190
-0.172
-0.140
-0.160
-0.176
-0.193
-0.207
-0.220
-0.231
-0.236
-0.241
-0.246
-0.249
-0.251
-0.249
-0.244
-0.239
-0.232
-0.226
-0.220
-0.219
-0.216
-0.211
-0.207
-0.214
-0.218
-0.219
-0.226
-0.234
-0.240
-0.242
-0.245
-0.248
-0.248
-0.245
-0.245
-0.244
-0.240
-0.232
-0.223
-0.209
-0.197
-0.179
-0.143
-0.162
-0.178
-0.192
-0.207
-0.218
-0.230
-0.236
-0.240
-0.243
-0.245
-0.244
-0.242
-0.232
-0.223
-0.215
-0.207
-0.201
-0.199
-0.196
-0.193
-0.193
-0.197
-0.200
-0.206
-0.216
-0.227
-0.233
-0.239
-0.243
-0.248
-0.247
-0.246
-0.246
-0.246
-0.242
-0.235
-0.226
-0.214
-0.201
-0.183
-0.143
-0.162
-0.180
-0.194
-0.207
-0.219
-0.230
-0.236
-0.240
-0.241
-0.242
-0.238
-0.231
-0.219
-0.207
-0.197
-0.189
-0.182
-0.177
-0.176
-0.172
-0.173
-0.176
-0.183
-0.190
-0.202
-0.216
-0.223
-0.233
-0.240
-0.244
-0.244
-0.245
-0.245
-0.245
-0.242
-0.238
-0.228
-0.217
-0.203
-0.187
-0.145
-0.167
-0.184
-0.198
-0.208
-0.217
-0.225
-0.234
-0.237
-0.238
-0.236
-0.231
-0.222
-0.207
-0.193
-0.181
-0.171
-0.161
-0.156
-0.155
-0.155
-0.150
-0.157
-0.165
-0.175
-0.186
-0.198
-0.208
-0.220
-0.231
-0.238
-0.240
-0.243
-0.244
-0.243
-0.241
-0.234
-0.226
-0.216
-0.205
-0.190
-0.151
-0.169
-0.188
-0.201
-0.211
-0.219
-0.225
-0.231
-0.234
-0.232
-0.226
-0.219
-0.209
-0.195
-0.179
-0.166
-0.154
-0.142
-0.138
-0.135
-0.134
-0.135
-0.136
-0.150
-0.159
-0.168
-0.180
-0.194
-0.207
-0.221
-0.231
-0.239
-0.243
-0.244
-0.242
-0.238
-0.231
-0.223
-0.213
-0.203
-0.188
-0.155
-0.172
-0.191
-0.205
-0.213
-0.219
-0.226
-0.229
-0.232
-0.226
-0.218
-0.208
-0.197
-0.182
-0.168
-0.152
-0.140
-0.129
-0.125
-0.116
-0.119
-0.120
-0.126
-0.131
-0.141
-0.153
-0.167
-0.182
-0.195
-0.210
-0.223
-0.235
-0.241
-0.241
-0.240
-0.236
-0.228
-0.222
-0.212
-0.200
-0.185
-0.159
-0.177
-0.194
-0.205
-0.213
-0.220
-0.226
-0.229
-0.227
-0.223
-0.214
-0.200
-0.187
-0.171
-0.156
-0.142
-0.127
-0.114
-0.113
-0.111
-0.108
-0.111
-0.112
-0.116
-0.128
-0.138
-0.153
-0.170
-0.187
-0.200
-0.217
-0.230
-0.237
-0.238
-0.236
-0.232
-0.228
-0.221
-0.212
-0.199
-0.182
-0.166
-0.180
-0.195
-0.205
-0.214
-0.221
-0.226
-0.228
-0.228
-0.221
-0.210
-0.196
-0.180
-0.162
-0.145
-0.132
-0.117
-0.110
-0.106
-0.104
-0.101
-0.103
-0.106
-0.109
-0.121
-0.129
-0.145
-0.162
-0.178
-0.194
-0.211
-0.225
-0.233
-0.234
-0.233
-0.231
-0.227
-0.220
-0.210
-0.194
-0.179
-0.170
-0.184
-0.196
-0.210
-0.217
-0.221
-0.228
-0.229
-0.224
-0.216
-0.204
-0.191
-0.175
-0.157
-0.138
-0.124
-0.112
-0.102
-0.100
-0.098
-0.102
-0.102
-0.100
-0.107
-0.112
-0.124
-0.138
-0.155
-0.171
-0.191
-0.207
-0.222
-0.230
-0.231
-0.232
-0.229
-0.223
-0.216
-0.204
-0.192
-0.177
-0.175
-0.188
-0.201
-0.211
-0.221
-0.229
-0.231
-0.230
-0.226
-0.216
-0.205
-0.190
-0.170
-0.154
-0.138
-0.122
-0.109
-0.101
-0.099
-0.101
-0.101
-0.100
-0.098
-0.103
-0.108
-0.119
-0.133
-0.151
-0.170
-0.187
-0.202
-0.216
-0.223
-0.228
-0.228
-0.225
-0.219
-0.209
-0.199
-0.188
-0.171
-0.178
-0.194
-0.205
-0.215
-0.225
-0.231
-0.234
-0.234
-0.229
-0.221
-0.207
-0.192
-0.175
-0.154
-0.136
-0.121
-0.109
-0.104
-0.097
-0.100
-0.101
-0.100
-0.098
-0.098
-0.105
-0.121
-0.131
-0.149
-0.164
-0.183
-0.198
-0.208
-0.218
-0.223
-0.222
-0.221
-0.211
-0.202
-0.193
-0.180
-0.167
-0.182
-0.197
-0.209
-0.220
-0.229
-0.232
-0.235
-0.234
-0.233
-0.225
-0.210
-0.193
-0.173
-0.156
-0.139
-0.124
-0.111
-0.106
-0.101
-0.099
-0.101
-0.096
-0.098
-0.098
-0.109
-0.118
-0.130
-0.149
-0.167
-0.181
-0.194
-0.205
-0.213
-0.218
-0.217
-0.213
-0.207
-0.200
-0.187
-0.174
-0.160
-0.182
-0.197
-0.213
-0.222
-0.228
-0.233
-0.234
-0.236
-0.234
-0.225
-0.211
-0.194
-0.178
-0.160
-0.144
-0.127
-0.117
-0.108
-0.105
-0.099
-0.097
-0.098
-0.102
-0.106
-0.112
-0.125
-0.135
-0.151
-0.169
-0.185
-0.197
-0.207
-0.213
-0.215
-0.214
-0.210
-0.202
-0.194
-0.182
-0.167
-0.152
-0.183
-0.201
-0.212
-0.222
-0.228
-0.232
-0.235
-0.238
-0.236
-0.228
-0.214
-0.198
-0.183
-0.167
-0.150
-0.134
-0.125
-0.113
-0.109
-0.104
-0.103
-0.104
-0.108
-0.108
-0.118
-0.130
-0.144
-0.158
-0.172
-0.184
-0.197
-0.207
-0.211
-0.215
-0.211
-0.208
-0.200
-0.191
-0.176
-0.162
-0.145
-0.183
-0.200
-0.211
-0.221
-0.227
-0.234
-0.237
-0.238
-0.237
-0.230
-0.218
-0.205
-0.190
-0.176
-0.161
-0.148
-0.136
-0.125
-0.121
-0.112
-0.113
-0.110
-0.113
-0.118
-0.128
-0.139
-0.152
-0.165
-0.178
-0.191
-0.199
-0.206
-0.211
-0.212
-0.210
-0.206
-0.198
-0.184
-0.170
-0.156
-0.139
-0.186
-0.200
-0.211
-0.219
-0.226
-0.232
-0.236
-0.239
-0.238
-0.233
-0.223
-0.213
-0.198
-0.187
-0.173
-0.160
-0.150
-0.139
-0.129
-0.124
-0.125
-0.124
-0.126
-0.130
-0.138
-0.151
-0.162
-0.175
-0.189
-0.199
-0.206
-0.211
-0.214
-0.212
-0.208
-0.201
-0.194
-0.182
-0.168
-0.151
-0.135
-0.185
-0.200
-0.211
-0.220
-0.229
-0.235
-0.237
-0.238
-0.236
-0.233
-0.229
-0.219
-0.209
-0.197
-0.185
-0.174
-0.163
-0.151
-0.143
-0.138
-0.141
-0.140
-0.142
-0.145
-0.153
-0.162
-0.172
-0.185
-0.196
-0.207
-0.214
-0.216
-0.217
-0.214
-0.207
-0.200
-0.189
-0.177
-0.163
-0.145
-0.128
-0.180
-0.196
-0.208
-0.219
-0.227
-0.233
-0.237
-0.238
-0.237
-0.234
-0.232
-0.227
-0.219
-0.210
-0.199
-0.188
-0.176
-0.168
-0.160
-0.157
-0.156
-0.155
-0.158
-0.163
-0.168
-0.176
-0.184
-0.194
-0.205
-0.214
-0.220
-0.221
-0.219
-0.214
-0.206
-0.196
-0.186
-0.173
-0.158
-0.142
-0.126
-0.173
-0.190
-0.204
-0.215
-0.222
-0.229
-0.234
-0.237
-0.236
-0.234
-0.232
-0.229
-0.225
-0.219
-0.210
-0.199
-0.188
-0.181
-0.179
-0.173
-0.171
-0.173
-0.174
-0.178
-0.182
-0.189
-0.196
-0.203
-0.213
-0.220
-0.223
-0.221
-0.221
-0.215
-0.208
-0.196
-0.185
-0.171
-0.157
-0.140
-0.120
-0.166
-0.184
-0.197
-0.208
-0.217
-0.225
-0.231
-0.233
-0.232
-0.232
-0.232
-0.229
-0.227
-0.224
-0.215
-0.207
-0.198
-0.194
-0.190
-0.185
-0.186
-0.190
-0.192
-0.193
-0.195
-0.201
-0.206
-0.212
-0.219
-0.222
-0.223
-0.222
-0.220
-0.215
-0.207
-0.195
-0.184
-0.169
-0.153
-0.135
-0.116
-0.157
-0.174
-0.190
-0.202
-0.211
-0.218
-0.224
-0.225
-0.226
-0.228
-0.229
-0.228
-0.226
-0.224
-0.219
-0.212
-0.205
-0.202
-0.200
-0.196
-0.198
-0.202
-0.204
-0.209
-0.209
-0.211
-0.212
-0.218
-0.223
-0.224
-0.223
-0.221
-0.217
-0.213
-0.206
-0.192
-0.179
-0.164
-0.146
-0.127
-0.108
-0.147
-0.164
-0.180
-0.192
-0.203
-0.211
-0.216
-0.218
-0.221
-0.223
-0.225
-0.226
-0.225
-0.222
-0.218
-0.215
-0.209
-0.208
-0.206
-0.205
-0.208
-0.213
-0.215
-0.217
-0.219
-0.220
-0.219
-0.221
-0.223
-0.222
-0.222
-0.217
-0.212
-0.207
-0.199
-0.186
-0.173
-0.157
-0.139
-0.120
-0.102
-0.135
-0.151
-0.168
-0.181
-0.193
-0.202
-0.207
-0.210
-0.214
-0.219
-0.222
-0.221
-0.221
-0.218
-0.216
-0.212
-0.211
-0.212
-0.209
-0.212
-0.214
-0.217
-0.221
-0.222
-0.223
-0.224
-0.222
-0.224
-0.224
-0.222
-0.220
-0.214
-0.208
-0.203
-0.194
-0.181
-0.166
-0.149
-0.131
-0.111
-0.094
-0.120
-0.137
-0.153
-0.167
-0.181
-0.191
-0.197
-0.201
-0.207
-0.212
-0.215
-0.215
-0.214
-0.209
-0.209
-0.210
-0.209
-0.211
-0.211
-0.211
-0.215
-0.219
-0.221
-0.222
-0.222
-0.223
-0.222
-0.224
-0.223
-0.221
-0.216
-0.212
-0.204
-0.198
-0.188
-0.173
-0.157
-0.140
-0.120
-0.103
-0.087
-0.106
-0.121
-0.136
-0.149
-0.165
-0.176
-0.184
-0.189
-0.195
-0.199
-0.201
-0.203
-0.202
-0.202
-0.203
-0.202
-0.206
-0.206
-0.206
-0.208
-0.214
-0.217
-0.219
-0.220
-0.220
-0.219
-0.218
-0.220
-0.219
-0.215
-0.211
-0.207
-0.199
-0.191
-0.180
-0.164
-0.147
-0.130
-0.112
-0.092
-0.077
-0.094
-0.105
-0.119
-0.131
-0.143
-0.157
-0.166
-0.173
-0.179
-0.185
-0.189
-0.191
-0.191
-0.190
-0.194
-0.197
-0.199
-0.199
-0.202
-0.203
-0.207
-0.211
-0.215
-0.217
-0.215
-0.214
-0.215
-0.214
-0.212
-0.210
-0.204
-0.199
-0.190
-0.181
-0.169
-0.152
-0.136
-0.117
-0.100
-0.085
-0.071
-0.080
-0.091
-0.103
-0.114
-0.125
-0.137
-0.148
-0.156
-0.163
-0.169
-0.173
-0.177
-0.178
-0.178
-0.182
-0.185
-0.187
-0.190
-0.192
-0.195
-0.199
-0.203
-0.208
-0.211
-0.209
-0.207
-0.207
-0.208
-0.204
-0.201
-0.195
-0.187
-0.179
-0.169
-0.156
-0.139
-0.123
-0.107
-0.091
-0.077
-0.065
-0.068
-0.077
-0.087
-0.096
-0.106
-0.117
-0.127
-0.135
-0.144
-0.151
-0.157
-0.162
-0.164
-0.164
-0.168
-0.171
-0.172
-0.177
-0.181
-0.184
-0.189
-0.193
-0.198
-0.201
-0.200
-0.199
-0.199
-0.198
-0.194
-0.188
-0.185
-0.176
-0.167
-0.155
-0.142
-0.126
-0.111
-0.097
-0.082
-0.069
-0.058
-0.058
-0.065
-0.072
-0.081
-0.089
-0.097
-0.108
-0.116
-0.125
-0.131
-0.138
-0.144
-0.147
-0.148
-0.150
-0.154
-0.158
-0.163
-0.167
-0.172
-0.176
-0.181
-0.185
-0.186
-0.189
-0.189
-0.189
-0.187
-0.183
-0.176
-0.170
-0.161
-0.151
-0.140
-0.126
-0.111
-0.098
-0.084
-0.072
-0.061
-0.051
-0.047
-0.054
-0.060
-0.067
-0.074
-0.081
-0.087
-0.098
-0.105
-0.111
-0.117
-0.125
-0.127
-0.131
-0.132
-0.138
-0.139
-0.146
-0.152
-0.158
-0.164
-0.166
-0.169
-0.170
-0.171
-0.173
-0.174
-0.170
-0.165
-0.160
-0.154
-0.145
-0.135
-0.125
-0.112
-0.099
-0.087
-0.075
-0.064
-0.055
-0.045
-0.072
-0.088
-0.105
-0.125
-0.145
-0.167
-0.186
-0.203
-0.217
-0.225
-0.231
-0.237
-0.240
-0.238
-0.236
-0.234
-0.233
-0.229
-0.224
-0.220
-0.214
-0.208
-0.202
-0.197
-0.194
-0.188
-0.182
-0.174
-0.168
-0.165
-0.160
-0.152
-0.141
-0.132
-0.121
-0.111
-0.099
-0.090
-0.080
-0.071
-0.063
-0.081
-0.098
-0.118
-0.141
-0.162
-0.186
-0.205
-0.221
-0.231
-0.239
-0.247
-0.252
-0.254
-0.251
-0.249
-0.247
-0.244
-0.239
-0.232
-0.227
-0.227
-0.221
-0.213
-0.209
-0.206
-0.204
-0.201
-0.195
-0.190
-0.184
-0.181
-0.174
-0.166
-0.157
-0.146
-0.135
-0.122
-0.109
-0.098
-0.087
-0.077
-0.091
-0.110
-0.133
-0.156
-0.177
-0.201
-0.219
-0.233
-0.243
-0.251
-0.259
-0.265
-0.262
-0.260
-0.257
-0.253
-0.244
-0.234
-0.229
-0.230
-0.230
-0.226
-0.213
-0.203
-0.199
-0.203
-0.206
-0.207
-0.206
-0.203
-0.199
-0.195
-0.187
-0.179
-0.170
-0.159
-0.147
-0.131
-0.118
-0.105
-0.092
-0.100
-0.122
-0.147
-0.171
-0.194
-0.215
-0.232
-0.245
-0.254
-0.265
-0.271
-0.272
-0.267
-0.262
-0.258
-0.253
-0.240
-0.225
-0.222
-0.227
-0.228
-0.220
-0.198
-0.176
-0.171
-0.182
-0.196
-0.211
-0.218
-0.218
-0.216
-0.213
-0.207
-0.200
-0.190
-0.182
-0.171
-0.157
-0.140
-0.126
-0.110
-0.110
-0.135
-0.160
-0.185
-0.207
-0.226
-0.241
-0.254
-0.265
-0.273
-0.274
-0.269
-0.260
-0.254
-0.255
-0.252
-0.240
-0.225
-0.222
-0.227
-0.226
-0.209
-0.173
-0.138
-0.127
-0.148
-0.180
-0.209
-0.226
-0.229
-0.226
-0.225
-0.224
-0.218
-0.208
-0.200
-0.191
-0.178
-0.162
-0.146
-0.128
-0.123
-0.147
-0.173
-0.193
-0.214
-0.231
-0.245
-0.257
-0.265
-0.269
-0.267
-0.259
-0.246
-0.240
-0.247
-0.254
-0.250
-0.236
-0.233
-0.234
-0.229
-0.202
-0.155
-0.110
-0.097
-0.126
-0.171
-0.211
-0.228
-0.233
-0.231
-0.232
-0.237
-0.236
-0.227
-0.220
-0.212
-0.200
-0.184
-0.166
-0.146
-0.132
-0.157
-0.181
-0.200
-0.221
-0.236
-0.249
-0.259
-0.263
-0.260
-0.251
-0.240
-0.224
-0.223
-0.240
-0.255
-0.262
-0.257
-0.252
-0.252
-0.239
-0.209
-0.157
-0.116
-0.105
-0.128
-0.179
-0.215
-0.230
-0.233
-0.230
-0.233
-0.243
-0.246
-0.240
-0.234
-0.227
-0.218
-0.204
-0.187
-0.167
-0.141
-0.167
-0.189
-0.209
-0.229
-0.243
-0.254
-0.261
-0.262
-0.255
-0.240
-0.225
-0.210
-0.213
-0.236
-0.260
-0.272
-0.273
-0.272
-0.266
-0.255
-0.227
-0.184
-0.151
-0.143
-0.162
-0.205
-0.229
-0.236
-0.231
-0.228
-0.235
-0.246
-0.253
-0.250
-0.246
-0.241
-0.232
-0.220
-0.204
-0.184
-0.151
-0.174
-0.196
-0.215
-0.233
-0.245
-0.252
-0.260
-0.264
-0.259
-0.245
-0.224
-0.212
-0.216
-0.240
-0.266
-0.280
-0.280
-0.280
-0.277
-0.267
-0.247
-0.225
-0.199
-0.194
-0.211
-0.233
-0.247
-0.246
-0.239
-0.238
-0.243
-0.254
-0.259
-0.258
-0.255
-0.252
-0.243
-0.232
-0.218
-0.199
-0.159
-0.180
-0.202
-0.219
-0.233
-0.242
-0.246
-0.255
-0.264
-0.266
-0.260
-0.244
-0.234
-0.237
-0.255
-0.271
-0.282
-0.282
-0.279
-0.276
-0.274
-0.266
-0.252
-0.246
-0.240
-0.247
-0.257
-0.263
-0.260
-0.255
-0.254
-0.258
-0.262
-0.261
-0.260
-0.262
-0.261
-0.252
-0.240
-0.227
-0.210
-0.167
-0.187
-0.204
-0.221
-0.233
-0.239
-0.241
-0.249
-0.261
-0.272
-0.272
-0.266
-0.261
-0.261
-0.273
-0.279
-0.282
-0.278
-0.274
-0.272
-0.271
-0.269
-0.267
-0.266
-0.264
-0.264
-0.270
-0.273
-0.272
-0.269
-0.267
-0.264
-0.258
-0.253
-0.257
-0.264
-0.268
-0.261
-0.246
-0.233
-0.218
-0.170
-0.189
-0.207
-0.224
-0.233
-0.240
-0.243
-0.251
-0.262
-0.274
-0.278
-0.280
-0.277
-0.278
-0.281
-0.282
-0.278
-0.271
-0.266
-0.261
-0.258
-0.263
-0.262
-0.265
-0.266
-0.270
-0.272
-0.273
-0.275
-0.275
-0.273
-0.261
-0.248
-0.243
-0.250
-0.264
-0.270
-0.265
-0.253
-0.239
-0.222
-0.173
-0.192
-0.209
-0.224
-0.233
-0.242
-0.248
-0.255
-0.265
-0.275
-0.279
-0.281
-0.282
-0.280
-0.277
-0.269
-0.260
-0.252
-0.247
-0.243
-0.243
-0.243
-0.244
-0.251
-0.257
-0.262
-0.268
-0.272
-0.276
-0.279
-0.269
-0.253
-0.235
-0.232
-0.242
-0.259
-0.266
-0.267
-0.257
-0.242
-0.227
-0.177
-0.196
-0.210
-0.219
-0.228
-0.235
-0.246
-0.256
-0.266
-0.275
-0.276
-0.277
-0.277
-0.270
-0.261
-0.248
-0.235
-0.228
-0.224
-0.221
-0.219
-0.217
-0.223
-0.230
-0.242
-0.251
-0.260
-0.269
-0.275
-0.275
-0.265
-0.249
-0.233
-0.231
-0.239
-0.251
-0.261
-0.263
-0.255
-0.243
-0.228
-0.182
-0.201
-0.209
-0.210
-0.212
-0.216
-0.230
-0.248
-0.263
-0.270
-0.274
-0.272
-0.268
-0.258
-0.243
-0.227
-0.211
-0.203
-0.197
-0.195
-0.193
-0.197
-0.200
-0.208
-0.222
-0.235
-0.246
-0.259
-0.271
-0.275
-0.269
-0.253
-0.241
-0.235
-0.243
-0.250
-0.260
-0.260
-0.252
-0.240
-0.226
-0.187
-0.204
-0.207
-0.201
-0.192
-0.193
-0.208
-0.235
-0.256
-0.266
-0.270
-0.265
-0.258
-0.243
-0.226
-0.209
-0.194
-0.182
-0.173
-0.170
-0.169
-0.174
-0.182
-0.188
-0.201
-0.213
-0.228
-0.244
-0.261
-0.273
-0.274
-0.265
-0.256
-0.254
-0.258
-0.261
-0.265
-0.259
-0.250
-0.238
-0.223
-0.192
-0.207
-0.208
-0.196
-0.182
-0.183
-0.198
-0.226
-0.252
-0.266
-0.268
-0.258
-0.247
-0.231
-0.212
-0.193
-0.175
-0.163
-0.156
-0.153
-0.151
-0.155
-0.157
-0.166
-0.177
-0.194
-0.208
-0.227
-0.247
-0.265
-0.272
-0.271
-0.268
-0.269
-0.268
-0.270
-0.266
-0.258
-0.249
-0.237
-0.222
-0.196
-0.207
-0.208
-0.199
-0.187
-0.184
-0.200
-0.227
-0.253
-0.267
-0.264
-0.252
-0.234
-0.216
-0.197
-0.178
-0.161
-0.151
-0.146
-0.139
-0.140
-0.139
-0.146
-0.152
-0.161
-0.175
-0.192
-0.212
-0.234
-0.253
-0.267
-0.272
-0.273
-0.272
-0.271
-0.266
-0.259
-0.253
-0.246
-0.235
-0.219
-0.197
-0.210
-0.214
-0.212
-0.205
-0.207
-0.220
-0.240
-0.256
-0.266
-0.260
-0.243
-0.225
-0.207
-0.187
-0.165
-0.151
-0.138
-0.136
-0.132
-0.130
-0.133
-0.136
-0.142
-0.152
-0.164
-0.185
-0.203
-0.224
-0.244
-0.261
-0.267
-0.267
-0.268
-0.265
-0.256
-0.250
-0.244
-0.240
-0.232
-0.214
-0.201
-0.214
-0.225
-0.227
-0.227
-0.233
-0.243
-0.253
-0.264
-0.264
-0.257
-0.240
-0.222
-0.199
-0.181
-0.161
-0.144
-0.135
-0.129
-0.125
-0.124
-0.126
-0.133
-0.134
-0.145
-0.157
-0.175
-0.196
-0.220
-0.239
-0.257
-0.262
-0.265
-0.266
-0.260
-0.254
-0.248
-0.241
-0.236
-0.222
-0.210
-0.206
-0.221
-0.231
-0.240
-0.246
-0.252
-0.258
-0.264
-0.265
-0.263
-0.254
-0.239
-0.219
-0.197
-0.174
-0.157
-0.140
-0.131
-0.125
-0.121
-0.120
-0.121
-0.126
-0.130
-0.139
-0.153
-0.172
-0.194
-0.215
-0.236
-0.250
-0.258
-0.262
-0.262
-0.259
-0.254
-0.247
-0.241
-0.229
-0.219
-0.205
-0.211
-0.225
-0.235
-0.243
-0.249
-0.257
-0.263
-0.266
-0.268
-0.264
-0.255
-0.240
-0.220
-0.198
-0.174
-0.155
-0.139
-0.131
-0.128
-0.121
-0.119
-0.120
-0.124
-0.128
-0.137
-0.152
-0.169
-0.191
-0.211
-0.231
-0.246
-0.256
-0.258
-0.259
-0.256
-0.249
-0.244
-0.233
-0.225
-0.213
-0.197
-0.214
-0.228
-0.238
-0.243
-0.249
-0.257
-0.263
-0.269
-0.268
-0.265
-0.259
-0.241
-0.222
-0.198
-0.176
-0.156
-0.144
-0.134
-0.129
-0.125
-0.123
-0.123
-0.124
-0.132
-0.139
-0.156
-0.171
-0.191
-0.212
-0.230
-0.246
-0.255
-0.258
-0.251
-0.244
-0.236
-0.230
-0.226
-0.219
-0.206
-0.191
-0.217
-0.235
-0.241
-0.245
-0.251
-0.259
-0.267
-0.270
-0.269
-0.268
-0.261
-0.243
-0.223
-0.203
-0.182
-0.163
-0.151
-0.141
-0.133
-0.127
-0.126
-0.125
-0.129
-0.132
-0.142
-0.158
-0.178
-0.196
-0.213
-0.230
-0.246
-0.256
-0.253
-0.245
-0.231
-0.221
-0.219
-0.217
-0.212
-0.202
-0.186
-0.221
-0.237
-0.247
-0.255
-0.261
-0.267
-0.271
-0.271
-0.273
-0.271
-0.264
-0.250
-0.230
-0.209
-0.190
-0.171
-0.157
-0.147
-0.142
-0.134
-0.135
-0.132
-0.136
-0.145
-0.150
-0.168
-0.185
-0.203
-0.220
-0.236
-0.249
-0.254
-0.251
-0.238
-0.226
-0.214
-0.212
-0.212
-0.209
-0.200
-0.181
-0.221
-0.237
-0.249
-0.258
-0.266
-0.270
-0.269
-0.268
-0.267
-0.269
-0.267
-0.259
-0.240
-0.220
-0.203
-0.187
-0.172
-0.161
-0.152
-0.148
-0.143
-0.145
-0.148
-0.153
-0.164
-0.178
-0.196
-0.213
-0.228
-0.240
-0.247
-0.256
-0.252
-0.240
-0.225
-0.217
-0.213
-0.213
-0.208
-0.194
-0.175
-0.222
-0.236
-0.248
-0.257
-0.264
-0.262
-0.261
-0.257
-0.258
-0.263
-0.269
-0.265
-0.251
-0.234
-0.218
-0.204
-0.191
-0.178
-0.169
-0.164
-0.159
-0.160
-0.162
-0.167
-0.178
-0.192
-0.206
-0.223
-0.238
-0.247
-0.252
-0.254
-0.250
-0.243
-0.229
-0.220
-0.215
-0.211
-0.204
-0.189
-0.167
-0.222
-0.236
-0.249
-0.258
-0.260
-0.255
-0.251
-0.246
-0.250
-0.255
-0.264
-0.266
-0.259
-0.247
-0.234
-0.222
-0.209
-0.197
-0.188
-0.183
-0.180
-0.179
-0.181
-0.187
-0.195
-0.206
-0.218
-0.232
-0.247
-0.254
-0.257
-0.257
-0.255
-0.247
-0.238
-0.226
-0.218
-0.208
-0.199
-0.181
-0.160
-0.223
-0.237
-0.249
-0.258
-0.262
-0.260
-0.253
-0.247
-0.247
-0.256
-0.264
-0.267
-0.262
-0.255
-0.247
-0.238
-0.224
-0.213
-0.207
-0.202
-0.201
-0.201
-0.201
-0.206
-0.213
-0.221
-0.234
-0.244
-0.254
-0.260
-0.258
-0.256
-0.254
-0.250
-0.242
-0.230
-0.220
-0.207
-0.193
-0.176
-0.155
-0.218
-0.234
-0.247
-0.260
-0.264
-0.263
-0.256
-0.251
-0.251
-0.260
-0.267
-0.269
-0.263
-0.259
-0.252
-0.245
-0.236
-0.230
-0.223
-0.219
-0.218
-0.222
-0.225
-0.224
-0.232
-0.239
-0.249
-0.255
-0.261
-0.262
-0.258
-0.255
-0.251
-0.247
-0.241
-0.231
-0.219
-0.204
-0.188
-0.172
-0.152
-0.211
-0.228
-0.241
-0.254
-0.260
-0.263
-0.258
-0.255
-0.258
-0.265
-0.268
-0.266
-0.261
-0.259
-0.257
-0.251
-0.244
-0.244
-0.239
-0.235
-0.235
-0.238
-0.241
-0.242
-0.247
-0.254
-0.261
-0.261
-0.265
-0.266
-0.263
-0.259
-0.251
-0.246
-0.240
-0.231
-0.217
-0.202
-0.185
-0.168
-0.148
-0.204
-0.220
-0.233
-0.245
-0.256
-0.260
-0.259
-0.259
-0.263
-0.267
-0.265
-0.261
-0.258
-0.256
-0.257
-0.252
-0.252
-0.252
-0.249
-0.245
-0.245
-0.249
-0.253
-0.255
-0.258
-0.261
-0.264
-0.263
-0.264
-0.265
-0.264
-0.262
-0.253
-0.245
-0.238
-0.227
-0.212
-0.198
-0.182
-0.163
-0.141
-0.192
-0.210
-0.224
-0.236
-0.246
-0.252
-0.255
-0.257
-0.260
-0.259
-0.254
-0.253
-0.253
-0.256
-0.254
-0.247
-0.248
-0.244
-0.249
-0.248
-0.250
-0.255
-0.256
-0.259
-0.263
-0.263
-0.263
-0.258
-0.259
-0.262
-0.261
-0.261
-0.252
-0.245
-0.237
-0.226
-0.209
-0.192
-0.173
-0.154
-0.131
-0.178
-0.197
-0.213
-0.225
-0.235
-0.240
-0.244
-0.248
-0.251
-0.251
-0.245
-0.246
-0.249
-0.250
-0.244
-0.237
-0.234
-0.236
-0.243
-0.247
-0.253
-0.255
-0.256
-0.258
-0.264
-0.264
-0.260
-0.257
-0.257
-0.257
-0.256
-0.257
-0.249
-0.240
-0.231
-0.219
-0.202
-0.185
-0.165
-0.145
-0.123
-0.162
-0.180
-0.197
-0.212
-0.223
-0.227
-0.233
-0.238
-0.242
-0.242
-0.239
-0.242
-0.243
-0.242
-0.233
-0.222
-0.220
-0.223
-0.232
-0.241
-0.251
-0.254
-0.253
-0.257
-0.262
-0.263
-0.260
-0.257
-0.258
-0.258
-0.256
-0.253
-0.244
-0.234
-0.224
-0.211
-0.193
-0.177
-0.156
-0.134
-0.112
-0.143
-0.163
-0.179
-0.194
-0.207
-0.214
-0.220
-0.227
-0.232
-0.234
-0.234
-0.234
-0.234
-0.231
-0.222
-0.215
-0.209
-0.214
-0.222
-0.238
-0.248
-0.249
-0.250
-0.253
-0.260
-0.262
-0.258
-0.257
-0.258
-0.258
-0.255
-0.249
-0.239
-0.229
-0.218
-0.205
-0.186
-0.168
-0.147
-0.124
-0.103
-0.124
-0.141
-0.156
-0.172
-0.185
-0.196
-0.203
-0.210
-0.216
-0.219
-0.221
-0.223
-0.223
-0.221
-0.214
-0.209
-0.209
-0.212
-0.219
-0.230
-0.242
-0.244
-0.245
-0.247
-0.253
-0.254
-0.255
-0.255
-0.255
-0.254
-0.251
-0.244
-0.234
-0.224
-0.212
-0.197
-0.176
-0.157
-0.133
-0.112
-0.092
-0.107
-0.121
-0.136
-0.150
-0.164
-0.176
-0.184
-0.192
-0.198
-0.205
-0.208
-0.210
-0.210
-0.211
-0.210
-0.209
-0.211
-0.211
-0.218
-0.225
-0.232
-0.237
-0.239
-0.242
-0.246
-0.247
-0.248
-0.248
-0.250
-0.246
-0.241
-0.233
-0.224
-0.214
-0.200
-0.184
-0.163
-0.141
-0.120
-0.101
-0.083
-0.090
-0.101
-0.116
-0.128
-0.141
-0.154
-0.164
-0.173
-0.178
-0.184
-0.191
-0.192
-0.195
-0.198
-0.203
-0.206
-0.208
-0.209
-0.212
-0.217
-0.222
-0.227
-0.231
-0.236
-0.236
-0.237
-0.237
-0.237
-0.239
-0.235
-0.229
-0.221
-0.211
-0.200
-0.186
-0.168
-0.147
-0.128
-0.107
-0.090
-0.075
-0.075
-0.084
-0.096
-0.106
-0.116
-0.130
-0.140
-0.149
-0.158
-0.165
-0.173
-0.175
-0.179
-0.182
-0.188
-0.193
-0.197
-0.200
-0.201
-0.204
-0.211
-0.215
-0.219
-0.225
-0.226
-0.225
-0.225
-0.226
-0.226
-0.222
-0.215
-0.210
-0.199
-0.186
-0.170
-0.151
-0.132
-0.114
-0.096
-0.081
-0.066
-0.062
-0.070
-0.079
-0.087
-0.096
-0.106
-0.116
-0.125
-0.135
-0.143
-0.152
-0.156
-0.159
-0.160
-0.167
-0.171
-0.178
-0.181
-0.185
-0.190
-0.195
-0.202
-0.205
-0.206
-0.211
-0.211
-0.212
-0.213
-0.210
-0.206
-0.199
-0.190
-0.180
-0.166
-0.151
-0.133
-0.116
-0.100
-0.084
-0.071
-0.059
-0.093
-0.114
-0.137
-0.161
-0.184
-0.207
-0.225
-0.238
-0.245
-0.253
-0.262
-0.268
-0.265
-0.260
-0.255
-0.246
-0.235
-0.220
-0.217
-0.220
-0.228
-0.228
-0.219
-0.211
-0.205
-0.205
-0.206
-0.203
-0.198
-0.192
-0.187
-0.180
-0.172
-0.163
-0.151
-0.140
-0.128
-0.116
-0.102
-0.092
-0.081
-0.105
-0.128
-0.153
-0.177
-0.201
-0.224
-0.241
-0.251
-0.257
-0.268
-0.273
-0.270
-0.261
-0.249
-0.235
-0.215
-0.179
-0.154
-0.151
-0.175
-0.197
-0.206
-0.193
-0.174
-0.166
-0.178
-0.195
-0.208
-0.213
-0.212
-0.207
-0.204
-0.196
-0.188
-0.178
-0.168
-0.155
-0.141
-0.126
-0.113
-0.100
-0.116
-0.141
-0.167
-0.193
-0.219
-0.240
-0.255
-0.264
-0.272
-0.280
-0.276
-0.261
-0.239
-0.211
-0.182
-0.140
-0.085
-0.028
-0.028
-0.073
-0.126
-0.137
-0.106
-0.059
-0.046
-0.080
-0.135
-0.190
-0.217
-0.227
-0.224
-0.221
-0.218
-0.211
-0.200
-0.191
-0.182
-0.168
-0.153
-0.136
-0.120
-0.129
-0.156
-0.182
-0.205
-0.233
-0.251
-0.264
-0.270
-0.277
-0.274
-0.258
-0.220
-0.183
-0.144
-0.104
-0.042
0.031
0.108
0.112
0.052
-0.019
-0.006
0.066
0.159
0.181
0.104
-0.015
-0.135
-0.196
-0.218
-0.224
-0.227
-0.228
-0.230
-0.221
-0.211
-0.203
-0.192
-0.177
-0.160
-0.143
-0.142
-0.169
-0.194
-0.217
-0.240
-0.256
-0.264
-0.265
-0.258
-0.238
-0.199
-0.135
-0.083
-0.040
-0.008
0.032
0.103
0.179
0.184
0.111
0.075
0.128
0.299
0.460
0.496
0.361
0.141
-0.046
-0.138
-0.176
-0.191
-0.205
-0.223
-0.239
-0.240
-0.233
-0.224
-0.216
-0.200
-0.183
-0.165
-0.154
-0.180
-0.202
-0.225
-0.246
-0.257
-0.258
-0.245
-0.221
-0.171
-0.097
-0.009
0.065
0.091
0.074
0.068
0.076
0.114
0.116
0.089
0.088
0.204
0.473
0.704
0.754
0.573
0.291
0.053
-0.059
-0.092
-0.107
-0.139
-0.187
-0.229
-0.247
-0.250
-0.244
-0.237
-0.223
-0.207
-0.189
-0.164
-0.188
-0.210
-0.233
-0.249
-0.251
-0.240
-0.215
-0.168
-0.098
0.015
0.151
0.244
0.235
0.135
0.049
-0.009
-0.021
-0.028
-0.039
0.016
0.189
0.454
0.743
0.798
0.615
0.303
0.093
0.011
0.008
0.001
-0.049
-0.126
-0.200
-0.241
-0.256
-0.257
-0.253
-0.242
-0.226
-0.208
-0.174
-0.197
-0.220
-0.239
-0.243
-0.230
-0.206
-0.165
-0.117
-0.036
0.082
0.234
0.325
0.295
0.161
0.005
-0.099
-0.156
-0.173
-0.160
-0.088
0.073
0.305
0.510
0.553
0.416
0.208
0.060
0.033
0.064
0.071
0.020
-0.084
-0.168
-0.224
-0.254
-0.263
-0.264
-0.255
-0.242
-0.224
-0.181
-0.205
-0.225
-0.234
-0.223
-0.190
-0.151
-0.116
-0.087
-0.018
0.080
0.216
0.300
0.261
0.113
-0.056
-0.183
-0.245
-0.268
-0.251
-0.197
-0.095
0.057
0.185
0.214
0.135
0.023
-0.040
-0.029
0.035
0.061
0.014
-0.057
-0.136
-0.197
-0.236
-0.260
-0.269
-0.263
-0.250
-0.235
-0.189
-0.211
-0.227
-0.228
-0.197
-0.144
-0.095
-0.062
-0.066
-0.052
0.006
0.075
0.126
0.094
-0.020
-0.148
-0.235
-0.288
-0.306
-0.297
-0.264
-0.213
-0.137
-0.072
-0.056
-0.093
-0.140
-0.161
-0.138
-0.072
-0.027
-0.019
-0.052
-0.101
-0.157
-0.212
-0.253
-0.274
-0.272
-0.258
-0.241
-0.194
-0.214
-0.227
-0.220
-0.182
-0.121
-0.057
-0.047
-0.080
-0.116
-0.108
-0.082
-0.057
-0.082
-0.150
-0.223
-0.277
-0.304
-0.311
-0.307
-0.297
-0.279
-0.248
-0.222
-0.217
-0.232
-0.247
-0.251
-0.225
-0.170
-0.104
-0.053
-0.027
-0.046
-0.098
-0.170
-0.232
-0.270
-0.277
-0.264
-0.251
-0.197
-0.217
-0.229
-0.218
-0.179
-0.121
-0.079
-0.073
-0.135
-0.186
-0.208
-0.206
-0.203
-0.218
-0.246
-0.279
-0.302
-0.308
-0.306
-0.304
-0.304
-0.300
-0.292
-0.286
-0.288
-0.288
-0.295
-0.296
-0.276
-0.223
-0.137
-0.048
0.024
0.048
-0.017
-0.110
-0.203
-0.256
-0.276
-0.269
-0.257
-0.201
-0.217
-0.223
-0.208
-0.173
-0.126
-0.101
-0.121
-0.184
-0.243
-0.275
-0.279
-0.277
-0.284
-0.296
-0.306
-0.307
-0.303
-0.294
-0.291
-0.292
-0.293
-0.294
-0.297
-0.301
-0.301
-0.305
-0.305
-0.290
-0.237
-0.142
-0.014
0.094
0.121
0.071
-0.056
-0.166
-0.235
-0.265
-0.268
-0.261
-0.204
-0.212
-0.203
-0.172
-0.120
-0.090
-0.090
-0.136
-0.204
-0.266
-0.301
-0.308
-0.306
-0.306
-0.309
-0.300
-0.289
-0.278
-0.274
-0.271
-0.270
-0.272
-0.274
-0.283
-0.289
-0.292
-0.299
-0.302
-0.288
-0.244
-0.143
-0.022
0.115
0.147
0.080
-0.030
-0.141
-0.215
-0.253
-0.263
-0.259
-0.207
-0.198
-0.158
-0.098
-0.020
0.022
-0.019
-0.087
-0.188
-0.262
-0.299
-0.309
-0.307
-0.305
-0.298
-0.278
-0.261
-0.249
-0.247
-0.243
-0.242
-0.244
-0.251
-0.260
-0.272
-0.281
-0.294
-0.301
-0.295
-0.256
-0.184
-0.073
0.026
0.078
0.028
-0.064
-0.140
-0.207
-0.242
-0.258
-0.255
-0.207
-0.181
-0.112
-0.006
0.110
0.164
0.095
-0.025
-0.149
-0.250
-0.292
-0.306
-0.301
-0.291
-0.278
-0.258
-0.239
-0.228
-0.219
-0.213
-0.214
-0.219
-0.225
-0.236
-0.248
-0.264
-0.278
-0.295
-0.300
-0.280
-0.227
-0.157
-0.089
-0.062
-0.068
-0.106
-0.159
-0.204
-0.236
-0.252
-0.252
-0.204
-0.169
-0.083
0.051
0.196
0.261
0.199
0.027
-0.121
-0.233
-0.292
-0.306
-0.297
-0.280
-0.262
-0.241
-0.218
-0.205
-0.197
-0.192
-0.189
-0.190
-0.199
-0.211
-0.224
-0.240
-0.257
-0.280
-0.297
-0.295
-0.270
-0.231
-0.193
-0.168
-0.161
-0.158
-0.171
-0.188
-0.220
-0.242
-0.248
-0.207
-0.175
-0.095
0.031
0.169
0.232
0.174
0.010
-0.134
-0.239
-0.289
-0.301
-0.289
-0.267
-0.248
-0.223
-0.201
-0.188
-0.179
-0.173
-0.171
-0.175
-0.180
-0.192
-0.205
-0.223
-0.238
-0.263
-0.288
-0.299
-0.293
-0.277
-0.262
-0.241
-0.212
-0.185
-0.164
-0.171
-0.202
-0.229
-0.242
-0.214
-0.195
-0.134
-0.034
0.055
0.097
0.048
-0.062
-0.183
-0.256
-0.291
-0.294
-0.279
-0.258
-0.234
-0.211
-0.189
-0.177
-0.166
-0.159
-0.161
-0.164
-0.167
-0.177
-0.192
-0.208
-0.227
-0.252
-0.278
-0.297
-0.299
-0.298
-0.293
-0.273
-0.238
-0.195
-0.164
-0.166
-0.187
-0.220
-0.235
-0.224
-0.217
-0.177
-0.121
-0.059
-0.053
-0.093
-0.167
-0.234
-0.279
-0.300
-0.293
-0.277
-0.252
-0.228
-0.201
-0.179
-0.166
-0.159
-0.152
-0.147
-0.153
-0.159
-0.169
-0.182
-0.195
-0.221
-0.248
-0.271
-0.288
-0.295
-0.301
-0.299
-0.283
-0.249
-0.203
-0.177
-0.173
-0.198
-0.220
-0.229
-0.229
-0.222
-0.197
-0.161
-0.139
-0.148
-0.183
-0.232
-0.276
-0.295
-0.302
-0.291
-0.270
-0.249
-0.222
-0.195
-0.175
-0.162
-0.153
-0.146
-0.144
-0.145
-0.154
-0.161
-0.175
-0.194
-0.218
-0.243
-0.265
-0.284
-0.294
-0.296
-0.292
-0.274
-0.238
-0.206
-0.189
-0.194
-0.214
-0.226
-0.227
-0.228
-0.217
-0.191
-0.164
-0.161
-0.186
-0.228
-0.271
-0.295
-0.302
-0.299
-0.289
-0.270
-0.246
-0.220
-0.196
-0.177
-0.162
-0.154
-0.145
-0.143
-0.145
-0.152
-0.160
-0.174
-0.191
-0.215
-0.242
-0.264
-0.284
-0.295
-0.291
-0.272
-0.245
-0.211
-0.185
-0.184
-0.197
-0.219
-0.229
-0.226
-0.230
-0.210
-0.175
-0.147
-0.150
-0.188
-0.244
-0.283
-0.301
-0.303
-0.298
-0.291
-0.273
-0.250
-0.222
-0.196
-0.182
-0.170
-0.159
-0.152
-0.146
-0.150
-0.155
-0.163
-0.174
-0.192
-0.221
-0.243
-0.264
-0.282
-0.292
-0.280
-0.250
-0.205
-0.160
-0.133
-0.142
-0.177
-0.208
-0.221
-0.218
-0.233
-0.214
-0.177
-0.152
-0.156
-0.194
-0.239
-0.273
-0.291
-0.297
-0.300
-0.297
-0.278
-0.251
-0.227
-0.205
-0.191
-0.176
-0.164
-0.162
-0.159
-0.156
-0.161
-0.171
-0.181
-0.202
-0.223
-0.247
-0.266
-0.283
-0.286
-0.269
-0.223
-0.152
-0.091
-0.063
-0.085
-0.137
-0.185
-0.211
-0.210
-0.242
-0.230
-0.202
-0.175
-0.172
-0.191
-0.214
-0.238
-0.260
-0.277
-0.291
-0.298
-0.284
-0.260
-0.235
-0.218
-0.200
-0.188
-0.177
-0.169
-0.167
-0.166
-0.170
-0.178
-0.191
-0.212
-0.232
-0.254
-0.274
-0.288
-0.286
-0.262
-0.207
-0.124
-0.041
-0.019
-0.046
-0.112
-0.169
-0.202
-0.207
-0.249
-0.246
-0.226
-0.203
-0.186
-0.173
-0.170
-0.179
-0.205
-0.239
-0.272
-0.293
-0.292
-0.274
-0.252
-0.235
-0.219
-0.206
-0.191
-0.183
-0.183
-0.182
-0.185
-0.195
-0.206
-0.227
-0.247
-0.264
-0.281
-0.293
-0.288
-0.261
-0.209
-0.132
-0.063
-0.029
-0.054
-0.115
-0.171
-0.203
-0.205
-0.251
-0.254
-0.245
-0.220
-0.184
-0.147
-0.110
-0.099
-0.131
-0.183
-0.246
-0.282
-0.295
-0.287
-0.270
-0.256
-0.241
-0.225
-0.217
-0.208
-0.201
-0.202
-0.204
-0.213
-0.223
-0.240
-0.260
-0.275
-0.284
-0.293
-0.289
-0.271
-0.231
-0.180
-0.123
-0.094
-0.109
-0.150
-0.187
-0.205
-0.201
-0.252
-0.260
-0.252
-0.231
-0.183
-0.125
-0.062
-0.039
-0.062
-0.144
-0.221
-0.269
-0.292
-0.293
-0.284
-0.271
-0.260
-0.246
-0.237
-0.232
-0.225
-0.229
-0.231
-0.233
-0.241
-0.257
-0.275
-0.288
-0.290
-0.293
-0.291
-0.281
-0.251
-0.217
-0.186
-0.168
-0.174
-0.188
-0.205
-0.208
-0.196
-0.255
-0.264
-0.262
-0.241
-0.197
-0.135
-0.064
-0.020
-0.054
-0.126
-0.209
-0.266
-0.289
-0.293
-0.287
-0.280
-0.276
-0.264
-0.258
-0.253
-0.250
-0.254
-0.255
-0.257
-0.266
-0.277
-0.289
-0.296
-0.295
-0.295
-0.294
-0.284
-0.262
-0.239
-0.224
-0.215
-0.217
-0.219
-0.215
-0.204
-0.189
-0.254
-0.266
-0.271
-0.259
-0.225
-0.166
-0.102
-0.073
-0.089
-0.147
-0.218
-0.267
-0.290
-0.294
-0.291
-0.288
-0.286
-0.280
-0.275
-0.272
-0.271
-0.270
-0.274
-0.280
-0.287
-0.293
-0.296
-0.293
-0.291
-0.291
-0.291
-0.281
-0.260
-0.242
-0.232
-0.232
-0.231
-0.229
-0.217
-0.201
-0.182
-0.249
-0.261
-0.274
-0.274
-0.252
-0.207
-0.163
-0.130
-0.142
-0.180
-0.227
-0.262
-0.285
-0.290
-0.288
-0.286
-0.285
-0.280
-0.280
-0.285
-0.283
-0.282
-0.285
-0.293
-0.296
-0.294
-0.285
-0.275
-0.272
-0.276
-0.279
-0.272
-0.257
-0.236
-0.232
-0.234
-0.234
-0.229
-0.215
-0.196
-0.177
-0.240
-0.255
-0.269
-0.274
-0.264
-0.239
-0.209
-0.187
-0.181
-0.193
-0.213
-0.240
-0.263
-0.273
-0.270
-0.263
-0.253
-0.257
-0.266
-0.281
-0.284
-0.290
-0.290
-0.292
-0.291
-0.279
-0.264
-0.242
-0.241
-0.247
-0.260
-0.260
-0.252
-0.238
-0.233
-0.234
-0.233
-0.226
-0.212
-0.193
-0.172
-0.232
-0.244
-0.260
-0.270
-0.269
-0.256
-0.238
-0.221
-0.205
-0.190
-0.189
-0.207
-0.228
-0.237
-0.231
-0.214
-0.195
-0.203
-0.229
-0.255
-0.278
-0.288
-0.294
-0.293
-0.284
-0.264
-0.233
-0.207
-0.202
-0.217
-0.239
-0.252
-0.255
-0.248
-0.242
-0.241
-0.236
-0.224
-0.207
-0.185
-0.162
-0.222
-0.236
-0.250
-0.260
-0.263
-0.260
-0.251
-0.236
-0.210
-0.181
-0.168
-0.178
-0.199
-0.205
-0.180
-0.143
-0.111
-0.120
-0.169
-0.222
-0.259
-0.280
-0.288
-0.288
-0.278
-0.252
-0.220
-0.186
-0.178
-0.197
-0.225
-0.249
-0.260
-0.258
-0.252
-0.247
-0.238
-0.219
-0.200
-0.177
-0.154
-0.206
-0.223
-0.237
-0.250
-0.254
-0.257
-0.255
-0.245
-0.219
-0.187
-0.172
-0.176
-0.189
-0.183
-0.140
-0.072
-0.037
-0.051
-0.108
-0.188
-0.235
-0.260
-0.272
-0.274
-0.268
-0.249
-0.217
-0.192
-0.187
-0.205
-0.230
-0.249
-0.262
-0.262
-0.256
-0.246
-0.232
-0.211
-0.191
-0.167
-0.142
-0.186
-0.204
-0.220
-0.232
-0.240
-0.245
-0.249
-0.246
-0.229
-0.211
-0.200
-0.201
-0.203
-0.179
-0.120
-0.053
-0.002
-0.018
-0.092
-0.167
-0.218
-0.241
-0.245
-0.252
-0.254
-0.246
-0.231
-0.212
-0.218
-0.231
-0.249
-0.260
-0.266
-0.261
-0.251
-0.238
-0.222
-0.201
-0.181
-0.157
-0.132
-0.161
-0.181
-0.199
-0.212
-0.222
-0.230
-0.237
-0.242
-0.238
-0.227
-0.223
-0.222
-0.215
-0.191
-0.136
-0.074
-0.031
-0.047
-0.109
-0.173
-0.213
-0.226
-0.226
-0.231
-0.243
-0.249
-0.245
-0.238
-0.244
-0.260
-0.270
-0.270
-0.267
-0.258
-0.246
-0.231
-0.214
-0.193
-0.172
-0.146
-0.121
-0.139
-0.157
-0.172
-0.187
-0.200
-0.207
-0.215
-0.225
-0.229
-0.229
-0.227
-0.229
-0.225
-0.205
-0.168
-0.120
-0.101
-0.113
-0.149
-0.194
-0.221
-0.222
-0.221
-0.224
-0.239
-0.253
-0.259
-0.258
-0.263
-0.271
-0.275
-0.273
-0.264
-0.253
-0.239
-0.224
-0.205
-0.181
-0.157
-0.131
-0.107
-0.118
-0.134
-0.148
-0.164
-0.178
-0.188
-0.196
-0.205
-0.212
-0.217
-0.219
-0.222
-0.220
-0.211
-0.193
-0.172
-0.164
-0.170
-0.193
-0.218
-0.228
-0.229
-0.225
-0.228
-0.242
-0.255
-0.260
-0.263
-0.268
-0.272
-0.269
-0.263
-0.251
-0.241
-0.228
-0.211
-0.189
-0.166
-0.141
-0.117
-0.096
-0.097
-0.111
-0.123
-0.138
-0.152
-0.164
-0.173
-0.182
-0.190
-0.198
-0.201
-0.204
-0.207
-0.208
-0.207
-0.202
-0.199
-0.203
-0.212
-0.225
-0.231
-0.232
-0.233
-0.237
-0.246
-0.253
-0.256
-0.258
-0.260
-0.262
-0.255
-0.247
-0.238
-0.228
-0.212
-0.194
-0.170
-0.149
-0.127
-0.105
-0.086
-0.080
-0.089
-0.101
-0.112
-0.124
-0.137
-0.147
-0.158
-0.166
-0.174
-0.181
-0.184
-0.189
-0.194
-0.200
-0.203
-0.206
-0.208
-0.211
-0.218
-0.225
-0.226
-0.231
-0.238
-0.243
-0.243
-0.245
-0.246
-0.248
-0.246
-0.240
-0.233
-0.224
-0.212
-0.194
-0.176
-0.152
-0.131
-0.110
-0.092
-0.076
-0.118
-0.144
-0.170
-0.196
-0.221
-0.241
-0.256
-0.263
-0.269
-0.277
-0.269
-0.245
-0.214
-0.181
-0.149
-0.109
-0.050
-0.007
-0.010
-0.064
-0.137
-0.171
-0.170
-0.155
-0.143
-0.161
-0.186
-0.208
-0.218
-0.218
-0.212
-0.208
-0.201
-0.192
-0.181
-0.170
-0.158
-0.143
-0.130
-0.117
-0.103
-0.132
-0.158
-0.187
-0.214
-0.239
-0.259
-0.268
-0.275
-0.285
-0.282
-0.253
-0.194
-0.109
-0.019
0.074
0.188
0.336
0.485
0.519
0.339
0.137
0.037
0.053
0.091
0.103
0.040
-0.058
-0.152
-0.209
-0.229
-0.230
-0.227
-0.223
-0.215
-0.205
-0.194
-0.185
-0.173
-0.158
-0.142
-0.127
-0.146
-0.175
-0.201
-0.229
-0.253
-0.266
-0.268
-0.268
-0.270
-0.248
-0.186
-0.070
0.091
0.265
0.470
0.702
1.092
1.428
1.434
1.142
0.674
0.489
0.580
0.790
0.818
0.579
0.279
0.016
-0.134
-0.194
-0.215
-0.223
-0.229
-0.235
-0.229
-0.219
-0.210
-0.200
-0.186
-0.169
-0.154
-0.158
-0.189
-0.215
-0.241
-0.259
-0.261
-0.250
-0.232
-0.199
-0.135
-0.014
0.197
0.460
0.748
0.996
1.388
1.971
2.652
2.696
2.088
1.415
1.210
1.626
2.172
2.245
1.692
0.951
0.396
0.072
-0.046
-0.095
-0.139
-0.193
-0.229
-0.248
-0.244
-0.235
-0.226
-0.211
-0.197
-0.178
-0.172
-0.199
-0.223
-0.248
-0.257
-0.243
-0.202
-0.139
-0.051
0.100
0.334
0.710
1.072
1.341
1.519
1.882
2.475
3.226
3.280
2.623
1.950
2.100
3.060
4.159
4.559
3.499
1.984
0.966
0.464
0.325
0.252
0.112
-0.029
-0.160
-0.232
-0.253
-0.254
-0.248
-0.236
-0.221
-0.203
-0.182
-0.206
-0.231
-0.252
-0.246
-0.202
-0.107
0.028
0.225
0.483
0.947
1.492
1.953
2.162
2.018
2.027
2.279
2.801
2.826
2.349
2.015
2.631
4.340
6.020
6.300
5.136
3.004
1.578
1.040
0.975
0.966
0.664
0.274
0.003
-0.159
-0.230
-0.254
-0.260
-0.258
-0.244
-0.225
-0.191
-0.215
-0.240
-0.246
-0.211
-0.113
0.052
0.263
0.558
0.985
1.665
2.524
3.078
3.098
2.483
1.894
1.643
1.676
1.634
1.446
1.590
2.560
4.493
6.334
6.658
5.194
3.143
1.897
1.668
1.881
1.864
1.382
0.730
0.251
-0.029
-0.168
-0.232
-0.258
-0.268
-0.260
-0.243
-0.201
-0.225
-0.237
-0.211
-0.119
0.053
0.307
0.591
0.907
1.392
2.185
3.181
3.963
3.595
2.639
1.622
0.987
0.738
0.644
0.663
0.932
1.829
3.210
4.570
5.106
4.027
2.554
1.824
1.912
2.356
2.568
2.004
1.181
0.541
0.162
-0.059
-0.186
-0.245
-0.270
-0.268
-0.254
-0.209
-0.227
-0.219
-0.147
0.044
0.355
0.720
0.998
1.192
1.497
2.098
3.127
3.637
3.398
2.351
1.203
0.498
0.174
0.070
0.101
0.335
0.875
1.698
2.490
2.664
2.251
1.562
1.278
1.565
2.219
2.394
2.015
1.356
0.791
0.383
0.077
-0.121
-0.228
-0.270
-0.275
-0.261
-0.215
-0.229
-0.199
-0.075
0.214
0.699
1.167
1.364
1.324
1.341
1.600
2.138
2.568
2.353
1.559
0.688
0.167
-0.116
-0.204
-0.184
-0.049
0.214
0.570
0.938
1.031
0.880
0.626
0.620
0.903
1.422
1.686
1.617
1.353
1.034
0.632
0.255
-0.028
-0.194
-0.268
-0.285
-0.269
-0.219
-0.228
-0.188
-0.022
0.367
0.965
1.486
1.596
1.316
0.984
0.935
1.132
1.259
1.117
0.675
0.213
-0.096
-0.258
-0.313
-0.307
-0.249
-0.146
-0.020
0.101
0.164
0.107
0.071
0.106
0.316
0.676
1.033
1.326
1.495
1.358
1.002
0.511
0.110
-0.130
-0.245
-0.281
-0.275
-0.223
-0.225
-0.172
0.006
0.394
0.904
1.415
1.441
1.056
0.597
0.366
0.331
0.346
0.270
0.097
-0.101
-0.238
-0.313
-0.339
-0.339
-0.325
-0.296
-0.259
-0.218
-0.200
-0.208
-0.215
-0.171
-0.019
0.296
0.757
1.339
1.814
1.958
1.541
0.869
0.325
-0.021
-0.191
-0.259
-0.271
-0.219
-0.206
-0.129
0.066
0.403
0.780
1.050
0.984
0.667
0.249
0.009
-0.083
-0.100
-0.131
-0.199
-0.268
-0.316
-0.335
-0.338
-0.336
-0.337
-0.334
-0.330
-0.323
-0.315
-0.316
-0.317
-0.280
-0.148
0.173
0.766
1.581
2.331
2.478
2.038
1.217
0.552
0.108
-0.115
-0.220
-0.259
-0.205
-0.153
-0.011
0.265
0.625
0.925
1.021
0.792
0.401
0.051
-0.170
-0.262
-0.287
-0.295
-0.312
-0.332
-0.337
-0.333
-0.324
-0.318
-0.323
-0.325
-0.328
-0.333
-0.332
-0.336
-0.335
-0.308
-0.189
0.100
0.681
1.598
2.428
2.638
2.214
1.402
0.711
0.236
-0.043
-0.179
-0.243
-0.177
-0.058
0.209
0.699
1.209
1.525
1.435
0.959
0.412
0.008
-0.221
-0.316
-0.337
-0.338
-0.340
-0.335
-0.321
-0.305
-0.296
-0.293
-0.294
-0.298
-0.306
-0.313
-0.317
-0.328
-0.333
-0.314
-0.223
0.007
0.497
1.204
1.894
2.216
1.826
1.292
0.723
0.330
0.044
-0.140
-0.229
-0.145
0.056
0.499
1.262
2.024
2.424
2.196
1.410
0.608
0.059
-0.213
-0.320
-0.342
-0.340
-0.331
-0.314
-0.292
-0.278
-0.268
-0.264
-0.265
-0.267
-0.276
-0.287
-0.298
-0.314
-0.329
-0.325
-0.272
-0.119
0.182
0.640
1.102
1.296
1.215
0.973
0.689
0.378
0.106
-0.095
-0.210
-0.125
0.124
0.666
1.589
2.638
3.113
2.792
1.678
0.731
0.092
-0.209
-0.315
-0.339
-0.329
-0.311
-0.290
-0.269
-0.250
-0.242
-0.236
-0.238
-0.240
-0.249
-0.259
-0.274
-0.292
-0.315
-0.327
-0.311
-0.235
-0.075
0.154
0.416
0.592
0.676
0.693
0.653
0.465
0.207
-0.031
-0.183
-0.135
0.104
0.627
1.512
2.510
2.950
2.629
1.561
0.658
0.061
-0.218
-0.319
-0.338
-0.325
-0.300
-0.275
-0.249
-0.233
-0.220
-0.213
-0.214
-0.219
-0.225
-0.237
-0.255
-0.271
-0.293
-0.319
-0.327
-0.299
-0.237
-0.135
-0.006
0.155
0.371
0.605
0.737
0.621
0.317
0.030
-0.152
-0.161
0.026
0.440
1.120
1.765
2.062
1.804
1.093
0.406
-0.048
-0.257
-0.326
-0.331
-0.313
-0.287
-0.260
-0.234
-0.217
-0.202
-0.193
-0.192
-0.196
-0.207
-0.218
-0.237
-0.254
-0.277
-0.310
-0.329
-0.325
-0.308
-0.271
-0.193
-0.032
0.230
0.565
0.778
0.698
0.379
0.063
-0.141
-0.180
-0.030
0.261
0.669
1.034
1.158
0.963
0.511
0.108
-0.165
-0.294
-0.335
-0.328
-0.305
-0.279
-0.248
-0.224
-0.208
-0.191
-0.182
-0.177
-0.182
-0.191
-0.205
-0.221
-0.247
-0.272
-0.299
-0.321
-0.331
-0.332
-0.315
-0.246
-0.098
0.148
0.459
0.653
0.581
0.300
0.018
-0.152
-0.173
-0.028
0.227
0.530
0.712
0.634
0.419
0.137
-0.111
-0.257
-0.320
-0.334
-0.324
-0.303
-0.272
-0.242
-0.220
-0.202
-0.185
-0.171
-0.169
-0.174
-0.183
-0.201
-0.215
-0.238
-0.266
-0.293
-0.314
-0.328
-0.331
-0.304
-0.226
-0.079
0.133
0.346
0.449
0.358
0.154
-0.063
-0.184
-0.143
0.051
0.347
0.629
0.696
0.514
0.221
-0.047
-0.217
-0.305
-0.335
-0.333
-0.318
-0.297
-0.269
-0.241
-0.217
-0.202
-0.185
-0.174
-0.168
-0.171
-0.184
-0.199
-0.215
-0.238
-0.267
-0.296
-0.318
-0.328
-0.317
-0.263
-0.146
0.042
0.258
0.396
0.404
0.249
0.041
-0.119
-0.206
-0.105
0.134
0.483
0.792
0.829
0.553
0.203
-0.077
-0.240
-0.312
-0.332
-0.331
-0.326
-0.301
-0.271
-0.248
-0.222
-0.204
-0.190
-0.182
-0.177
-0.179
-0.189
-0.203
-0.219
-0.244
-0.272
-0.296
-0.319
-0.327
-0.295
-0.200
-0.005
0.287
0.573
0.704
0.573
0.325
0.055
-0.125
-0.209
-0.107
0.128
0.464
0.770
0.811
0.568
0.241
-0.019
-0.174
-0.258
-0.300
-0.325
-0.329
-0.309
-0.275
-0.253
-0.234
-0.217
-0.206
-0.195
-0.191
-0.190
-0.197
-0.209
-0.227
-0.250
-0.277
-0.302
-0.320
-0.321
-0.273
-0.131
0.141
0.581
0.971
1.126
0.890
0.521
0.131
-0.093
-0.199
-0.142
0.050
0.338
0.574
0.659
0.561
0.370
0.172
0.027
-0.116
-0.225
-0.296
-0.323
-0.317
-0.289
-0.268
-0.251
-0.235
-0.220
-0.214
-0.211
-0.209
-0.214
-0.226
-0.239
-0.261
-0.286
-0.310
-0.322
-0.317
-0.258
-0.092
0.245
0.721
1.232
1.401
1.106
0.618
0.202
-0.067
-0.184
-0.188
-0.057
0.162
0.391
0.540
0.615
0.598
0.543
0.367
0.127
-0.086
-0.238
-0.308
-0.322
-0.307
-0.288
-0.267
-0.253
-0.241
-0.235
-0.227
-0.230
-0.233
-0.241
-0.253
-0.276
-0.297
-0.314
-0.328
-0.317
-0.262
-0.099
0.201
0.683
1.096
1.244
1.040
0.576
0.162
-0.082
-0.183
-0.221
-0.127
0.040
0.250
0.500
0.759
1.008
1.048
0.897
0.464
0.089
-0.158
-0.279
-0.320
-0.322
-0.306
-0.289
-0.277
-0.268
-0.259
-0.253
-0.251
-0.256
-0.261
-0.273
-0.295
-0.314
-0.324
-0.328
-0.320
-0.271
-0.151
0.097
0.429
0.721
0.819
0.619
0.331
0.054
-0.123
-0.195
-0.241
-0.174
-0.043
0.170
0.472
0.899
1.331
1.472
1.319
0.758
0.255
-0.092
-0.254
-0.314
-0.323
-0.317
-0.307
-0.300
-0.290
-0.285
-0.278
-0.277
-0.281
-0.285
-0.297
-0.314
-0.327
-0.326
-0.327
-0.325
-0.287
-0.187
-0.027
0.186
0.348
0.383
0.247
0.070
-0.087
-0.171
-0.206
-0.255
-0.215
-0.118
0.057
0.360
0.824
1.306
1.577
1.367
0.861
0.327
-0.051
-0.237
-0.312
-0.326
-0.324
-0.321
-0.316
-0.312
-0.306
-0.302
-0.301
-0.304
-0.314
-0.319
-0.323
-0.320
-0.312
-0.307
-0.307
-0.274
-0.194
-0.065
0.074
0.133
0.113
0.019
-0.097
-0.176
-0.209
-0.210
-0.266
-0.249
-0.189
-0.058
0.210
0.622
1.066
1.256
1.106
0.714
0.282
-0.033
-0.219
-0.297
-0.316
-0.312
-0.311
-0.309
-0.315
-0.315
-0.319
-0.318
-0.321
-0.324
-0.321
-0.303
-0.277
-0.245
-0.230
-0.234
-0.216
-0.141
-0.027
0.078
0.104
0.027
-0.083
-0.170
-0.216
-0.222
-0.208
-0.271
-0.275
-0.244
-0.159
0.034
0.316
0.647
0.817
0.770
0.542
0.275
0.026
-0.143
-0.231
-0.256
-0.251
-0.247
-0.255
-0.276
-0.300
-0.317
-0.323
-0.326
-0.319
-0.293
-0.243
-0.173
-0.106
-0.077
-0.090
-0.103
-0.055
0.041
0.123
0.119
0.013
-0.113
-0.194
-0.227
-0.224
-0.203
-0.267
-0.281
-0.273
-0.222
-0.104
0.083
0.299
0.475
0.539
0.497
0.366
0.192
0.022
-0.094
-0.121
-0.090
-0.069
-0.087
-0.155
-0.228
-0.284
-0.315
-0.323
-0.304
-0.249
-0.148
-0.003
0.123
0.166
0.102
0.036
0.028
0.067
0.121
0.077
-0.016
-0.135
-0.209
-0.227
-0.218
-0.198
-0.257
-0.275
-0.280
-0.253
-0.180
-0.064
0.093
0.258
0.432
0.550
0.553
0.441
0.237
0.108
0.128
0.222
0.290
0.252
0.080
-0.079
-0.207
-0.272
-0.296
-0.268
-0.179
-0.028
0.182
0.367
0.421
0.332
0.170
0.090
0.056
0.044
-0.013
-0.089
-0.174
-0.222
-0.228
-0.215
-0.192
-0.248
-0.264
-0.272
-0.263
-0.227
-0.159
-0.047
0.107
0.306
0.558
0.654
0.592
0.404
0.316
0.390
0.637
0.787
0.725
0.459
0.131
-0.083
-0.188
-0.220
-0.196
-0.101
0.066
0.305
0.508
0.562
0.446
0.231
0.092
-0.003
-0.060
-0.113
-0.173
-0.214
-0.233
-0.227
-0.207
-0.183
-0.240
-0.256
-0.266
-0.266
-0.252
-0.217
-0.146
-0.021
0.181
0.409
0.571
0.549
0.418
0.402
0.653
1.010
1.321
1.163
0.800
0.350
0.071
-0.055
-0.085
-0.077
-0.010
0.118
0.313
0.477
0.509
0.391
0.173
0.017
-0.088
-0.148
-0.198
-0.229
-0.243
-0.240
-0.221
-0.198
-0.174
-0.223
-0.241
-0.254
-0.261
-0.260
-0.250
-0.214
-0.136
0.005
0.169
0.266
0.276
0.263
0.350
0.700
1.129
1.492
1.322
0.934
0.461
0.184
0.080
0.088
0.072
0.083
0.126
0.223
0.312
0.309
0.205
0.048
-0.082
-0.161
-0.212
-0.240
-0.252
-0.250
-0.233
-0.210
-0.188
-0.163
-0.203
-0.220
-0.235
-0.247
-0.253
-0.255
-0.245
-0.207
-0.138
-0.052
0.004
0.023
0.048
0.190
0.499
0.927
1.179
1.110
0.735
0.397
0.208
0.170
0.222
0.188
0.130
0.105
0.094
0.106
0.073
-0.005
-0.107
-0.179
-0.226
-0.248
-0.261
-0.257
-0.245
-0.223
-0.200
-0.178
-0.151
-0.175
-0.193
-0.209
-0.224
-0.232
-0.240
-0.246
-0.237
-0.213
-0.184
-0.163
-0.144
-0.106
0.009
0.235
0.498
0.664
0.620
0.419
0.213
0.115
0.162
0.214
0.205
0.115
0.033
-0.021
-0.059
-0.102
-0.158
-0.212
-0.248
-0.264
-0.267
-0.264
-0.254
-0.237
-0.214
-0.191
-0.165
-0.137
-0.151
-0.167
-0.183
-0.198
-0.207
-0.216
-0.225
-0.233
-0.229
-0.226
-0.223
-0.217
-0.193
-0.122
-0.003
0.141
0.228
0.203
0.082
-0.001
-0.022
0.037
0.090
0.066
0.009
-0.076
-0.129
-0.171
-0.204
-0.237
-0.266
-0.277
-0.277
-0.270
-0.262
-0.248
-0.226
-0.200
-0.177
-0.150
-0.122
-0.125
-0.141
-0.156
-0.171
-0.185
-0.193
-0.202
-0.212
-0.218
-0.222
-0.225
-0.228
-0.218
-0.193
-0.141
-0.088
-0.054
-0.068
-0.114
-0.146
-0.145
-0.111
-0.079
-0.078
-0.117
-0.174
-0.209
-0.231
-0.253
-0.268
-0.278
-0.277
-0.268
-0.259
-0.249
-0.233
-0.211
-0.184
-0.160
-0.133
-0.109
-0.102
-0.115
-0.127
-0.142
-0.156
-0.168
-0.178
-0.188
-0.196
-0.203
-0.207
-0.211
-0.213
-0.211
-0.199
-0.185
-0.179
-0.186
-0.203
-0.214
-0.211
-0.199
-0.184
-0.187
-0.208
-0.233
-0.249
-0.258
-0.266
-0.270
-0.268
-0.262
-0.251
-0.245
-0.233
-0.215
-0.192
-0.168
-0.144
-0.119
-0.096
-0.146
-0.177
-0.203
-0.228
-0.251
-0.262
-0.260
-0.253
-0.243
-0.208
-0.121
0.017
0.189
0.373
0.510
0.670
0.865
1.069
1.106
0.778
0.376
0.164
0.105
0.135
0.138
0.066
-0.053
-0.151
-0.212
-0.234
-0.235
-0.230
-0.224
-0.216
-0.205
-0.195
-0.185
-0.173
-0.158
-0.144
-0.129
-0.160
-0.193
-0.219
-0.243
-0.259
-0.254
-0.237
-0.219
-0.187
-0.112
0.045
0.332
0.764
1.255
1.661
2.288
3.256
4.301
4.313
3.245
1.822
1.114
1.049
1.273
1.276
0.988
0.503
0.129
-0.099
-0.189
-0.220
-0.229
-0.232
-0.237
-0.233
-0.222
-0.213
-0.204
-0.188
-0.174
-0.158
-0.175
-0.206
-0.235
-0.252
-0.251
-0.219
-0.165
-0.112
-0.033
0.104
0.406
0.958
1.837
2.833
3.905
5.402
7.998
11.443
11.670
8.857
4.898
3.343
3.635
4.766
4.855
3.690
2.049
0.914
0.291
0.048
-0.049
-0.115
-0.182
-0.224
-0.249
-0.248
-0.238
-0.230
-0.219
-0.203
-0.186
-0.188
-0.219
-0.242
-0.249
-0.221
-0.144
-0.019
0.128
0.333
0.629
1.189
2.207
3.684
5.428
7.145
9.722
14.916
21.955
23.941
17.143
9.706
7.354
9.868
13.035
14.220
10.286
5.854
2.637
1.248
0.827
0.623
0.363
0.097
-0.099
-0.206
-0.245
-0.251
-0.249
-0.243
-0.229
-0.211
-0.198
-0.226
-0.248
-0.239
-0.169
-0.009
0.271
0.645
1.105
1.786
2.912
4.686
6.934
8.940
10.370
12.759
19.311
28.236
30.828
21.104
12.932
12.356
20.088
29.540
30.871
23.429
12.593
5.729
3.337
3.011
2.736
1.959
1.000
0.309
-0.021
-0.163
-0.221
-0.246
-0.257
-0.250
-0.236
-0.206
-0.234
-0.252
-0.212
-0.064
0.237
0.800
1.540
2.539
3.924
6.159
9.594
12.868
14.204
13.422
12.905
16.603
22.806
24.659
18.469
12.611
15.871
29.000
46.393
51.749
36.958
18.858
9.313
7.038
7.917
7.780
5.800
3.050
1.228
0.409
0.040
-0.122
-0.205
-0.249
-0.263
-0.256
-0.216
-0.244
-0.239
-0.139
0.149
0.715
1.679
2.970
4.560
6.827
10.799
16.500
22.153
21.126
16.191
11.780
10.815
12.738
12.732
10.799
9.740
15.360
30.289
49.084
54.968
39.447
20.704
11.343
11.405
15.394
16.672
11.899
6.152
2.774
1.162
0.437
0.070
-0.121
-0.218
-0.259
-0.265
-0.225
-0.238
-0.186
0.042
0.616
1.694
3.179
4.807
6.575
9.094
14.489
23.183
29.182
27.874
18.225
10.452
6.504
5.412
5.269
4.763
5.736
10.684
21.528
32.903
36.894
27.074
16.001
11.160
14.640
21.698
22.782
16.645
9.104
4.474
2.263
1.081
0.354
-0.009
-0.177
-0.249
-0.267
-0.228
-0.220
-0.085
0.393
1.489
3.539
6.008
7.631
8.573
9.992
14.124
21.756
28.580
25.333
16.655
8.085
3.835
2.142
1.693
1.838
2.720
5.507
10.596
16.022
18.016
13.699
9.417
8.238
11.937
18.338
20.902
16.076
10.045
5.965
3.569
1.832
0.720
0.127
-0.138
-0.245
-0.269
-0.230
-0.195
0.033
0.827
2.867
6.331
10.034
11.757
10.258
8.888
10.502
15.015
18.257
16.040
10.417
5.053
1.994
0.723
0.380
0.426
0.962
2.109
4.009
6.079
6.574
5.493
4.236
4.620
7.170
11.302
12.949
12.063
9.467
7.169
4.965
2.737
1.174
0.325
-0.071
-0.223
-0.269
-0.233
-0.172
0.132
1.199
3.841
8.740
13.420
14.030
10.645
7.287
6.235
7.403
8.571
7.839
5.031
2.458
0.831
0.097
-0.142
-0.125
0.076
0.483
1.094
1.594
1.885
1.660
1.487
1.902
3.270
5.350
7.288
8.935
9.778
9.239
6.880
4.013
1.842
0.619
0.063
-0.165
-0.244
-0.227
-0.137
0.218
1.255
3.924
8.076
12.738
12.930
9.127
5.076
3.268
3.034
3.094
2.741
1.781
0.746
0.126
-0.206
-0.324
-0.326
-0.264
-0.149
0.011
0.165
0.237
0.237
0.270
0.543
1.314
2.844
5.338
9.083
12.684
13.663
10.449
6.139
2.905
1.133
0.321
-0.035
-0.185
-0.200
-0.047
0.402
1.423
3.506
6.379
8.728
8.427
5.758
3.010
1.477
0.935
0.774
0.607
0.332
0.000
-0.219
-0.327
-0.369
-0.374
-0.362
-0.338
-0.306
-0.262
-0.236
-0.229
-0.185
0.010
0.611
2.109
5.389
10.849
17.176
19.174
14.265
8.479
4.127
1.851
0.715
0.160
-0.095
-0.127
0.168
0.934
2.366
4.366
6.133
6.942
5.750
3.730
1.781
0.599
0.120
-0.046
-0.121
-0.202
-0.284
-0.345
-0.367
-0.371
-0.370
-0.370
-0.370
-0.367
-0.363
-0.360
-0.357
-0.324
-0.164
0.368
1.857
5.265
11.723
18.206
20.608
16.339
9.717
5.170
2.604
1.197
0.414
0.006
0.008
0.591
2.082
4.822
8.069
10.364
9.455
6.490
3.493
1.344
0.315
-0.145
-0.293
-0.333
-0.349
-0.367
-0.371
-0.364
-0.352
-0.343
-0.348
-0.350
-0.356
-0.363
-0.370
-0.372
-0.351
-0.232
0.192
1.334
4.059
8.758
14.461
15.807
13.112
8.835
5.517
3.310
1.701
0.675
0.091
0.161
1.119
3.499
8.320
14.380
18.085
15.588
9.855
4.407
1.534
0.277
-0.208
-0.351
-0.378
-0.375
-0.366
-0.350
-0.332
-0.323
-0.321
-0.320
-0.321
-0.326
-0.342
-0.349
-0.361
-0.357
-0.287
-0.028
0.695
2.280
5.083
8.096
9.170
8.656
6.874
5.262
3.702
2.118
0.904
0.189
0.253
1.424
4.573
10.813
19.729
24.691
21.003
12.257
5.263
1.762
0.293
-0.214
-0.356
-0.381
-0.367
-0.345
-0.325
-0.308
-0.297
-0.289
-0.288
-0.294
-0.303
-0.317
-0.329
-0.345
-0.361
-0.335
-0.204
0.151
0.886
2.125
3.452
4.562
5.138
5.632
5.571
4.500
2.856
1.254
0.306
0.238
1.385
4.416
10.366
18.768
23.387
18.769
11.500
4.876
1.577
0.219
-0.242
-0.359
-0.374
-0.355
-0.328
-0.305
-0.285
-0.265
-0.257
-0.258
-0.262
-0.273
-0.290
-0.308
-0.325
-0.353
-0.358
-0.310
-0.168
0.122
0.631
1.343
2.226
3.574
5.658
6.741
5.999
3.912
1.677
0.433
0.158
1.108
3.310
7.538
12.621
14.686
12.406
7.623
3.363
1.012
0.054
-0.285
-0.369
-0.366
-0.342
-0.313
-0.287
-0.263
-0.246
-0.234
-0.230
-0.235
-0.248
-0.265
-0.286
-0.309
-0.338
-0.360
-0.356
-0.316
-0.212
0.014
0.456
1.387
3.203
5.750
7.704
7.106
4.416
1.896
0.502
0.137
0.878
2.483
4.660
7.230
7.957
6.502
4.103
1.731
0.472
-0.126
-0.325
-0.372
-0.359
-0.332
-0.301
-0.276
-0.249
-0.228
-0.215
-0.214
-0.216
-0.228
-0.248
-0.273
-0.299
-0.325
-0.352
-0.364
-0.362
-0.315
-0.162
0.211
1.065
2.731
5.024
6.777
6.237
3.847
1.627
0.399
0.236
1.097
2.668
4.346
5.319
4.952
3.644
1.939
0.748
0.071
-0.251
-0.353
-0.371
-0.354
-0.328
-0.297
-0.270
-0.242
-0.221
-0.208
-0.200
-0.205
-0.219
-0.240
-0.266
-0.293
-0.323
-0.349
-0.369
-0.363
-0.313
-0.135
0.275
1.055
2.297
3.769
4.697
4.117
2.468
1.042
0.204
0.496
1.811
4.055
5.994
6.375
4.992
2.843
1.233
0.326
-0.128
-0.317
-0.369
-0.372
-0.352
-0.324
-0.297
-0.269
-0.242
-0.220
-0.208
-0.202
-0.208
-0.220
-0.240
-0.265
-0.291
-0.323
-0.349
-0.365
-0.350
-0.249
0.036
0.640
1.657
2.781
3.625
3.732
2.838
1.548
0.556
0.030
0.712
2.367
5.172
7.885
8.095
5.671
2.942
1.163
0.256
-0.134
-0.304
-0.357
-0.365
-0.354
-0.325
-0.301
-0.273
-0.250
-0.230
-0.217
-0.214
-0.215
-0.227
-0.245
-0.272
-0.294
-0.325
-0.350
-0.365
-0.326
-0.148
0.314
1.326
3.042
4.807
5.541
4.706
3.095
1.472
0.456
-0.031
0.701
2.312
5.043
7.678
7.931
5.663
3.116
1.432
0.558
0.092
-0.161
-0.295
-0.350
-0.361
-0.336
-0.309
-0.286
-0.266
-0.249
-0.234
-0.229
-0.232
-0.241
-0.256
-0.280
-0.306
-0.332
-0.357
-0.362
-0.297
-0.042
0.651
2.246
4.895
7.573
8.944
7.278
4.331
1.840
0.533
-0.012
0.501
1.758
3.849
5.659
6.119
5.079
3.542
2.326
1.532
0.746
0.197
-0.130
-0.301
-0.354
-0.349
-0.325
-0.305
-0.289
-0.272
-0.262
-0.253
-0.253
-0.261
-0.276
-0.296
-0.317
-0.343
-0.361
-0.357
-0.274
0.026
0.876
2.796
5.996
9.724
10.833
8.742
5.121
2.147
0.631
0.009
0.284
1.149
2.498
3.887
4.738
5.023
4.862
4.513
3.708
2.219
0.946
0.154
-0.199
-0.330
-0.354
-0.339
-0.323
-0.309
-0.296
-0.287
-0.283
-0.281
-0.287
-0.295
-0.312
-0.332
-0.351
-0.363
-0.356
-0.272
0.032
0.815
2.580
5.470
8.789
9.734
7.820
4.559
1.892
0.540
-0.001
0.136
0.718
1.733
2.995
4.380
5.914
7.427
8.472
6.849
4.307
2.032
0.554
-0.070
-0.293
-0.353
-0.352
-0.341
-0.334
-0.320
-0.310
-0.310
-0.310
-0.312
-0.320
-0.335
-0.353
-0.362
-0.365
-0.351
-0.278
-0.028
0.600
1.930
3.818
5.957
6.507
5.183
2.989
1.266
0.306
-0.063
0.014
0.447
1.212
2.366
4.103
6.837
9.857
11.978
10.448
6.353
2.931
0.915
0.060
-0.263
-0.350
-0.359
-0.357
-0.353
-0.346
-0.337
-0.335
-0.331
-0.334
-0.347
-0.357
-0.359
-0.347
-0.338
-0.326
-0.254
-0.039
0.435
1.321
2.422
3.378
3.480
2.651
1.526
0.565
0.070
-0.143
-0.085
0.186
0.721
1.683
3.504
6.565
10.126
12.687
10.698
6.950
3.299
1.118
0.140
-0.216
-0.327
-0.342
-0.346
-0.350
-0.354
-0.356
-0.355
-0.351
-0.356
-0.357
-0.345
-0.317
-0.266
-0.218
-0.186
-0.122
0.080
0.530
1.245
1.994
2.319
1.989
1.337
0.637
0.136
-0.107
-0.199
-0.172
-0.019
0.330
1.038
2.473
4.817
7.691
9.813
8.852
5.701
3.028
1.196
0.313
-0.084
-0.218
-0.249
-0.252
-0.274
-0.302
-0.332
-0.349
-0.358
-0.360
-0.340
-0.280
-0.167
-0.003
0.118
0.189
0.239
0.403
0.908
1.740
2.453
2.412
1.781
0.896
0.279
-0.050
-0.191
-0.222
-0.238
-0.163
0.040
0.502
1.445
3.054
5.065
6.340
6.006
4.543
2.967
1.628
0.777
0.290
0.097
0.077
0.078
0.028
-0.082
-0.204
-0.290
-0.333
-0.343
-0.289
-0.134
0.161
0.556
0.963
1.041
0.999
0.990
1.379
2.185
2.869
2.787
1.832
0.851
0.171
-0.123
-0.219
-0.227
-0.275
-0.242
-0.129
0.175
0.786
1.828
3.098
4.173
4.499
4.384
3.849
2.969
1.885
1.038
0.787
0.868
0.998
0.822
0.517
0.139
-0.097
-0.235
-0.263
-0.171
0.126
0.684
1.518
2.325
2.569
2.309
1.812
1.844
2.364
2.818
2.472
1.645
0.665
0.095
-0.161
-0.226
-0.222
-0.281
-0.273
-0.207
-0.019
0.373
1.061
1.957
3.006
4.125
5.151
5.878
5.215
3.485
2.214
2.022
2.542
3.042
2.646
1.785
0.903
0.294
0.017
-0.055
0.065
0.491
1.374
2.819
4.131
4.468
3.716
2.639
2.135
2.048
2.079
1.667
1.020
0.375
-0.025
-0.190
-0.228
-0.218
-0.272
-0.273
-0.236
-0.127
0.117
0.537
1.194
2.169
3.646
5.630
7.202
6.356
4.464
3.215
3.620
5.194
6.414
6.000
3.962
2.088
0.991
0.492
0.386
0.506
0.939
2.013
3.536
5.011
5.347
4.378
3.086
2.080
1.606
1.283
0.891
0.453
0.070
-0.139
-0.220
-0.228
-0.210
-0.266
-0.271
-0.253
-0.190
-0.060
0.183
0.601
1.349
2.806
4.596
6.189
5.969
4.456
3.751
5.003
8.140
10.308
9.230
6.476
3.367
1.774
1.302
1.246
1.320
1.545
2.227
3.557
4.793
4.971
3.975
2.595
1.699
1.071
0.686
0.359
0.076
-0.122
-0.215
-0.240
-0.225
-0.201
-0.256
-0.267
-0.264
-0.237
-0.182
-0.066
0.162
0.628
1.539
2.742
3.621
3.600
2.959
3.248
5.421
8.911
11.434
10.859
7.280
3.947
2.444
2.263
2.495
2.505
2.224
2.382
2.938
3.535
3.482
2.703
1.774
1.014
0.580
0.281
0.040
-0.123
-0.216
-0.247
-0.238
-0.214
-0.189
-0.235
-0.253
-0.263
-0.257
-0.241
-0.200
-0.102
0.119
0.534
1.102
1.541
1.621
1.559
2.278
4.185
7.111
9.184
8.771
5.975
3.593
2.681
3.018
3.578
3.342
2.678
2.232
2.200
2.177
1.923
1.368
0.856
0.427
0.172
-0.008
-0.136
-0.213
-0.250
-0.252
-0.229
-0.204
-0.180
-0.211
-0.228
-0.244
-0.251
-0.254
-0.250
-0.221
-0.137
0.012
0.208
0.349
0.436
0.595
1.186
2.357
4.124
5.361
4.886
3.579
2.356
2.157
2.798
3.487
3.419
2.566
1.839
1.467
1.200
0.897
0.548
0.229
0.027
-0.100
-0.175
-0.220
-0.251
-0.258
-0.245
-0.219
-0.195
-0.167
-0.185
-0.202
-0.216
-0.229
-0.239
-0.247
-0.251
-0.230
-0.189
-0.140
-0.094
-0.042
0.080
0.399
0.954
1.693
2.245
2.169
1.613
1.186
1.268
1.863
2.390
2.344
1.710
1.174
0.801
0.541
0.295
0.079
-0.087
-0.186
-0.232
-0.248
-0.261
-0.265
-0.257
-0.236
-0.209
-0.181
-0.152
-0.157
-0.172
-0.188
-0.202
-0.211
-0.220
-0.230
-0.236
-0.232
-0.226
-0.219
-0.202
-0.148
-0.012
0.204
0.500
0.669
0.642
0.458
0.373
0.503
0.810
1.098
1.085
0.765
0.491
0.268
0.125
-0.023
-0.141
-0.224
-0.269
-0.281
-0.275
-0.270
-0.263
-0.246
-0.220
-0.194
-0.167
-0.137
-0.129
-0.143
-0.158
-0.172
-0.184
-0.193
-0.203
-0.213
-0.222
-0.226
-0.230
-0.230
-0.218
-0.174
-0.101
-0.025
0.024
0.011
-0.033
-0.046
0.021
0.165
0.266
0.268
0.156
0.036
-0.055
-0.117
-0.175
-0.232
-0.271
-0.285
-0.281
-0.270
-0.263
-0.250
-0.229
-0.202
-0.176
-0.149
-0.123
-0.175
-0.205
-0.228
-0.242
-0.237
-0.196
-0.119
-0.025
0.120
0.326
0.733
1.360
2.261
3.001
3.411
3.754
4.630
5.696
5.862
4.121
2.365
1.274
1.006
1.048
1.010
0.764
0.361
0.049
-0.135
-0.215
-0.242
-0.242
-0.239
-0.236
-0.230
-0.219
-0.210
-0.201
-0.188
-0.172
-0.158
-0.190
-0.219
-0.237
-0.234
-0.190
-0.075
0.072
0.244
0.472
0.803
1.492
2.852
4.846
7.162
9.481
11.929
17.603
25.060
25.452
17.847
9.229
5.064
4.525
5.487
5.470
4.131
2.291
1.011
0.296
0.008
-0.108
-0.169
-0.212
-0.240
-0.253
-0.247
-0.238
-0.231
-0.220
-0.205
-0.187
-0.205
-0.232
-0.241
-0.202
-0.080
0.150
0.461
0.788
1.154
1.678
2.915
5.522
10.058
16.332
22.732
31.246
52.636
86.655
95.832
61.348
28.638
15.147
16.344
21.751
23.492
16.816
8.958
3.930
1.636
0.889
0.583
0.302
0.054
-0.120
-0.209
-0.239
-0.244
-0.243
-0.241
-0.229
-0.215
-0.216
-0.238
-0.230
-0.146
0.094
0.563
1.163
1.935
2.681
3.766
6.037
10.782
20.166
31.802
43.545
60.596
118.547
222.122
250.763
155.704
62.202
35.844
51.341
79.734
88.505
61.936
28.457
11.389
5.522
4.052
3.607
2.536
1.228
0.452
0.050
-0.105
-0.171
-0.211
-0.237
-0.242
-0.236
-0.224
-0.244
-0.216
-0.065
0.342
1.173
2.513
4.389
6.427
8.939
13.739
23.564
38.085
54.746
66.054
84.070
157.858
317.784
361.204
208.106
86.793
68.500
135.034
242.558
274.400
175.174
72.054
27.544
15.772
15.783
15.911
11.033
5.405
2.216
0.842
0.307
0.062
-0.083
-0.178
-0.236
-0.248
-0.233
-0.251
-0.188
0.078
0.779
2.244
4.960
9.023
14.238
20.308
32.941
54.438
80.434
92.607
84.908
82.322
126.970
226.028
254.163
152.620
80.911
95.810
233.335
471.187
538.752
315.180
126.001
48.778
39.326
55.790
57.096
39.221
17.732
6.765
2.720
1.295
0.601
0.201
-0.042
-0.182
-0.242
-0.242
-0.241
-0.108
0.363
1.613
4.333
9.551
17.598
27.675
39.515
63.570
118.142
177.088
165.027
107.865
67.444
66.266
92.183
100.637
70.832
51.592
93.063
247.022
504.389
578.308
338.725
138.894
63.128
80.874
145.846
164.515
97.324
40.686
15.361
6.497
3.168
1.533
0.652
0.161
-0.090
-0.208
-0.241
-0.199
0.091
1.111
3.701
9.371
18.424
29.452
41.241
57.764
94.022
187.211
264.849
249.987
132.275
58.849
31.822
30.570
29.655
25.382
27.967
59.826
157.827
294.557
336.549
217.140
97.852
64.229
112.825
235.630
252.050
159.381
64.627
26.447
12.922
6.376
2.972
1.222
0.392
0.007
-0.167
-0.230
-0.119
0.460
2.654
8.891
22.479
40.156
51.582
55.414
60.061
93.889
175.529
261.568
228.640
123.627
45.824
17.935
10.059
8.293
8.602
12.470
26.900
63.797
107.279
122.039
83.772
49.781
47.053
96.929
192.032
222.461
139.075
69.804
37.648
20.925
10.832
4.710
1.824
0.635
0.104
-0.119
-0.217
-0.013
1.023
5.136
18.873
51.176
88.391
95.848
71.528
53.198
61.142
102.384
138.412
128.358
70.261
27.190
9.658
3.718
2.400
2.646
4.441
9.571
19.562
30.014
32.510
27.044
20.316
24.367
48.990
88.443
106.020
83.845
59.724
46.441
29.542
15.100
6.540
2.508
0.904
0.246
-0.035
-0.201
0.111
1.511
6.983
26.948
73.814
135.244
147.871
88.707
42.934
32.944
42.010
53.396
46.356
27.604
12.168
4.297
1.327
0.491
0.548
1.205
2.590
4.864
7.406
8.239
7.518
6.948
9.420
18.012
31.160
43.525
52.771
59.006
56.567
40.874
21.306
9.275
3.606
1.444
0.523
0.113
-0.163
0.241
1.803
7.345
25.055
66.222
118.664
127.649
73.362
31.777
15.953
14.625
15.863
14.260
8.602
4.206
1.399
0.216
-0.156
-0.171
0.007
0.409
0.923
1.484
1.766
1.850
2.072
3.258
6.547
13.575
27.719
54.141
87.348
95.048
67.543
34.260
14.708
5.805
2.511
1.058
0.382
-0.057
0.547
2.277
7.322
19.275
41.209
67.422
66.183
40.861
18.172
7.630
4.576
4.085
3.452
2.227
0.954
0.166
-0.222
-0.360
-0.376
-0.329
-0.242
-0.127
-0.002
0.087
0.153
0.358
1.081
3.406
10.668
31.417
74.963
134.685
152.189
107.453
53.782
22.322
9.847
4.550
2.038
0.789
0.199
1.370
4.450
11.299
22.216
34.169
40.017
33.831
20.656
9.453
3.629
1.519
0.825
0.520
0.229
-0.074
-0.267
-0.373
-0.408
-0.414
-0.407
-0.395
-0.380
-0.347
-0.326
-0.292
-0.150
0.399
2.496
9.728
31.791
84.657
156.271
178.827
127.372
63.065
30.164
15.132
7.478
3.284
1.270
0.630
3.050
10.089
25.850
49.263
68.004
58.137
36.879
17.510
7.124
2.327
0.565
-0.018
-0.207
-0.291
-0.351
-0.398
-0.410
-0.406
-0.396
-0.396
-0.400
-0.405
-0.404
-0.407
-0.391
-0.299
0.127
1.712
7.400
23.388
62.006
114.011
131.592
98.017
55.062
33.112
19.487
10.475
4.605
1.667
1.192
5.397
18.773
52.084
113.613
146.606
123.338
62.090
23.784
8.011
2.130
0.325
-0.237
-0.379
-0.406
-0.409
-0.409
-0.396
-0.382
-0.374
-0.374
-0.375
-0.382
-0.389
-0.401
-0.402
-0.350
-0.095
0.902
3.968
12.651
31.089
53.178
63.116
53.001
41.424
31.954
23.128
13.249
5.656
2.016
1.614
7.080
26.125
78.290
163.895
225.933
175.510
89.680
30.386
8.981
2.174
0.239
-0.281
-0.405
-0.419
-0.400
-0.384
-0.365
-0.349
-0.341
-0.341
-0.347
-0.356
-0.369
-0.384
-0.404
-0.385
-0.248
0.234
1.647
5.036
11.174
19.421
24.211
27.675
33.692
37.227
30.739
18.448
7.846
2.512
1.601
6.921
25.125
70.095
154.436
212.044
164.527
79.090
28.199
8.146
1.869
0.137
-0.317
-0.409
-0.404
-0.381
-0.361
-0.336
-0.318
-0.306
-0.304
-0.312
-0.323
-0.340
-0.363
-0.391
-0.398
-0.354
-0.172
0.354
1.471
3.527
6.706
11.603
21.212
40.261
56.767
51.697
28.112
10.976
3.337
1.314
5.417
16.697
43.754
86.351
115.628
90.599
47.498
18.403
5.351
1.193
-0.023
-0.356
-0.412
-0.395
-0.368
-0.342
-0.313
-0.290
-0.276
-0.276
-0.281
-0.295
-0.316
-0.340
-0.370
-0.398
-0.395
-0.344
-0.178
0.234
1.128
3.094
8.048
20.672
47.004
71.064
65.789
37.131
13.357
3.708
1.311
4.586
11.972
25.386
41.484
48.316
39.499
22.216
8.912
2.837
0.577
-0.187
-0.382
-0.410
-0.385
-0.359
-0.329
-0.298
-0.273
-0.258
-0.255
-0.260
-0.272
-0.296
-0.324
-0.356
-0.380
-0.402
-0.397
-0.332
-0.102
0.535
2.211
6.807
18.159
38.910
61.988
53.959
30.528
11.628
3.194
2.015
6.660
15.731
27.319
32.470
27.879
18.902
10.154
4.247
1.266
0.098
-0.297
-0.402
-0.403
-0.378
-0.354
-0.322
-0.288
-0.265
-0.252
-0.242
-0.245
-0.264
-0.287
-0.317
-0.350
-0.374
-0.401
-0.405
-0.340
-0.094
0.616
2.422
6.341
13.740
25.279
34.513
30.902
17.589
6.837
1.948
3.474
11.918
29.542
49.341
51.247
34.007
16.657
6.845
2.520
0.632
-0.104
-0.348
-0.409
-0.406
-0.376
-0.353
-0.318
-0.289
-0.264
-0.248
-0.244
-0.250
-0.263
-0.286
-0.320
-0.350
-0.374
-0.398
-0.393
-0.283
0.122
1.298
4.084
9.079
16.046
21.182
21.561
16.370
9.073
3.759
1.040
4.836
16.625
44.278
79.088
80.097
46.677
19.320
6.933
2.326
0.592
-0.052
-0.313
-0.391
-0.402
-0.383
-0.358
-0.326
-0.297
-0.275
-0.263
-0.256
-0.259
-0.272
-0.293
-0.325
-0.352
-0.379
-0.402
-0.378
-0.187
0.510
2.589
7.760
18.324
30.353
36.719
29.126
17.173
7.765
2.728
0.702
4.773
16.144
42.503
71.046
72.365
45.514
19.673
8.038
3.488
1.485
0.459
-0.085
-0.315
-0.389
-0.397
-0.369
-0.342
-0.315
-0.296
-0.281
-0.276
-0.278
-0.289
-0.310
-0.336
-0.359
-0.386
-0.402
-0.359
-0.079
0.959
4.243
13.120
33.380
59.239
66.845
50.257
25.805
10.462
3.177
0.706
3.539
10.923
26.149
43.288
47.887
34.005
20.173
12.488
8.199
4.624
1.943
0.519
-0.112
-0.338
-0.394
-0.387
-0.363
-0.340
-0.323
-0.313
-0.303
-0.304
-0.315
-0.331
-0.354
-0.371
-0.396
-0.402
-0.333
0.016
1.278
5.283
17.086
43.884
78.588
93.989
69.659
32.881
12.215
3.581
0.791
2.408
7.155
15.340
25.780
30.985
29.593
28.408
27.656
22.129
12.944
5.586
1.755
0.240
-0.241
-0.375
-0.393
-0.378
-0.362
-0.352
-0.343
-0.337
-0.337
-0.342
-0.355
-0.374
-0.387
-0.405
-0.401
-0.317
0.036
1.258
5.016
15.736
37.453
66.120
78.546
58.239
29.179
10.825
3.134
0.669
1.796
4.975
10.614
18.607
26.803
36.171
49.656
58.451
49.849
27.736
11.348
3.568
0.791
-0.116
-0.348
-0.394
-0.394
-0.384
-0.371
-0.365
-0.363
-0.364
-0.369
-0.379
-0.395
-0.398
-0.393
-0.377
-0.290
0.047
1.096
3.908
10.821
24.174
40.602
44.739
35.170
17.887
7.086
2.132
0.395
1.300
3.514
7.671
14.596
24.713
43.226
75.897
96.706
79.329
43.867
17.844
5.427
1.298
0.038
-0.307
-0.381
-0.390
-0.391
-0.393
-0.389
-0.386
-0.385
-0.389
-0.396
-0.386
-0.354
-0.302
-0.247
-0.137
0.187
1.124
3.354
7.759
13.838
19.304
20.788
15.024
8.435
3.489
1.025
0.121
0.829
2.195
4.917
9.729
19.312
41.373
78.632
102.929
85.467
47.754
19.748
6.311
1.733
0.249
-0.169
-0.275
-0.301
-0.327
-0.358
-0.380
-0.392
-0.399
-0.395
-0.367
-0.298
-0.139
0.048
0.240
0.415
0.745
1.705
4.213
8.556
12.809
14.416
11.887
7.437
3.814
1.457
0.320
-0.087
0.415
1.173
2.638
5.859
13.309
29.423
54.331
71.700
64.032
37.419
16.911
6.675
2.471
0.848
0.288
0.138
0.083
0.002
-0.122
-0.242
-0.321
-0.369
-0.366
-0.273
-0.015
0.472
1.200
1.817
2.271
2.412
3.379
6.657
13.162
19.373
19.572
12.900
6.105
2.439
0.678
0.017
-0.190
0.093
0.503
1.329
3.242
7.841
17.144
30.327
40.406
37.916
26.806
16.226
9.328
5.009
2.551
1.574
1.466
1.422
1.197
0.723
0.279
-0.052
-0.224
-0.236
-0.017
0.602
2.006
4.217
6.298
7.007
6.387
6.448
9.666
18.338
26.274
24.344
15.131
6.447
2.084
0.421
-0.098
-0.225
-0.093
0.129
0.643
1.873
4.682
10.500
18.077
24.830
27.541
26.828
25.366
20.388
12.154
6.558
4.745
5.237
5.546
5.001
3.422
1.741
0.708
0.203
0.132
0.520
1.867
4.857
10.243
15.939
17.344
14.615
11.167
12.274
18.291
24.164
21.674
13.194
5.764
1.747
0.277
-0.152
-0.232
-0.182
-0.044
0.308
1.141
3.035
6.726
12.520
18.427
26.858
39.228
48.172
43.314
24.748
13.294
10.978
14.611
17.473
16.168
10.618
5.394
2.456
1.273
1.073
1.557
3.641
8.806
19.063
29.584
33.612
25.827
16.546
13.183
14.093
15.612
13.674
8.092
3.460
1.028
0.088
-0.188
-0.231
-0.223
-0.131
0.111
0.652
1.854
4.078
7.946
13.676
25.282
46.023
66.354
61.772
35.480
19.928
21.362
33.125
44.287
41.451
25.369
12.200
5.763
3.623
3.386
3.940
5.873
12.155
24.826
39.957
42.509
32.048
19.569
13.007
10.654
9.028
6.764
3.886
1.635
0.406
-0.092
-0.218
-0.228
-0.243
-0.179
-0.026
0.303
0.932
2.144
4.355
8.625
18.914
38.216
57.269
50.999
32.496
21.677
31.014
56.753
83.639
74.132
44.688
20.186
10.195
8.278
9.218
9.070
9.519
13.844
23.395
35.385
36.843
27.483
17.200
10.794
7.372
5.182
3.207
1.658
0.586
0.021
-0.195
-0.240
-0.224
-0.257
-0.227
-0.137
0.026
0.324
0.851
1.905
4.418
10.273
20.276
28.680
27.836
19.635
18.551
34.115
66.601
99.854
88.650
53.336
24.731
14.233
16.080
20.128
18.783
14.978
14.467
18.531
23.353
22.764
17.586
10.881
6.672
4.517
2.856
1.514
0.608
0.096
-0.157
-0.244
-0.242
-0.212
-0.257
-0.253
-0.221
-0.151
-0.041
0.176
0.605
1.634
3.880
7.346
10.419
10.569
9.000
12.230
24.857
52.188
73.711
65.867
40.599
20.633
16.628
23.381
31.370
28.766
20.326
14.862
13.753
13.658
11.718
8.573
5.377
3.385
2.172
1.294
0.613
0.157
-0.110
-0.226
-0.252
-0.231
-0.202
-0.240
-0.250
-0.250
-0.234
-0.200
-0.141
0.007
0.353
1.012
2.092
2.924
3.227
3.546
6.092
13.320
26.201
34.587
33.036
21.320
13.040
13.846
23.662
32.710
29.845
19.210
12.524
9.620
7.913
5.741
3.860
2.230
1.311
0.789
0.430
0.137
-0.070
-0.197
-0.245
-0.246
-0.222
-0.194
-0.216
-0.232
-0.244
-0.248
-0.249
-0.244
-0.212
-0.117
0.058
0.295
0.532
0.695
1.153
2.488
5.263
9.746
12.763
12.346
8.863
6.600
8.741
14.402
19.987
18.342
12.529
8.200
5.758
4.319
2.843
1.637
0.798
0.368
0.142
-0.001
-0.105
-0.189
-0.240
-0.252
-0.239
-0.212
-0.182
-0.188
-0.205
-0.220
-0.231
-0.238
-0.247
-0.251
-0.236
-0.200
-0.154
-0.103
-0.019
0.178
0.692
1.630
2.810
3.708
3.651
2.905
2.583
3.875
6.614
8.686
8.092
5.948
3.876
2.835
1.939
1.222
0.576
0.183
-0.038
-0.137
-0.186
-0.218
-0.246
-0.261
-0.249
-0.224
-0.197
-0.166
-0.158
-0.173
-0.187
-0.200
-0.210
-0.218
-0.229
-0.235
-0.235
-0.235
-0.233
-0.213
-0.147
0.009
0.276
0.622
0.823
0.821
0.671
0.712
1.159
2.002
2.672
2.675
2.000
1.375
0.989
0.672
0.384
0.107
-0.082
-0.195
-0.240
-0.252
-0.258
-0.265
-0.256
-0.236
-0.210
-0.180
-0.151
-0.194
-0.217
-0.225
-0.186
-0.056
0.221
0.667
1.274
1.985
3.029
4.864
8.189
12.147
15.370
15.870
15.521
18.166
23.297
22.977
16.005
8.190
4.084
3.216
3.402
3.258
2.415
1.366
0.535
0.059
-0.132
-0.208
-0.236
-0.249
-0.253
-0.252
-0.242
-0.234
-0.225
-0.214
-0.197
-0.182
-0.210
-0.224
-0.204
-0.089
0.217
0.789
1.616
2.565
3.600
4.984
7.983
14.339
24.605
38.021
46.590
54.347
81.753
139.532
154.252
90.659
37.967
17.185
14.829
18.133
18.103
13.616
7.247
3.129
1.212
0.461
0.175
0.008
-0.125
-0.200
-0.236
-0.242
-0.238
-0.235
-0.231
-0.220
-0.206
-0.226
-0.226
-0.148
0.114
0.760
1.958
3.509
5.064
6.434
8.138
12.553
25.117
53.208
99.678
137.098
181.132
362.760
842.164
970.506
486.874
155.970
59.719
66.126
97.211
106.846
69.967
33.597
12.973
5.205
3.115
2.306
1.498
0.713
0.216
-0.014
-0.104
-0.144
-0.182
-0.212
-0.226
-0.224
-0.233
-0.217
-0.075
0.394
1.577
3.773
6.948
10.233
12.710
15.450
23.674
48.061
109.351
225.400
336.451
448.552
1171.036
3434.709
4451.602
1875.445
425.647
168.573
281.054
545.704
620.495
359.136
139.189
42.970
18.646
14.835
13.826
9.404
4.848
2.034
0.878
0.458
0.229
0.053
-0.084
-0.184
-0.225
-0.239
-0.207
0.008
0.748
2.643
6.724
13.466
22.300
31.184
39.012
57.459
113.075
227.743
404.298
589.206
693.041
1895.232
6465.304
7752.000
3149.184
656.031
369.283
1062.521
2544.253
2968.732
1599.201
450.422
117.924
64.726
79.981
84.934
53.761
22.372
8.433
3.648
2.098
1.340
0.714
0.269
-0.033
-0.178
-0.248
-0.195
0.112
1.132
3.987
10.776
25.331
49.899
81.497
107.022
171.685
350.697
589.200
706.999
663.733
606.801
1233.640
3453.586
4470.403
1917.236
537.401
602.846
2391.971
7374.687
9552.174
4109.478
983.962
240.208
235.137
427.093
484.692
270.535
94.972
28.445
11.014
6.189
3.772
2.119
0.972
0.280
-0.042
-0.252
-0.155
0.324
1.952
6.839
19.381
47.875
110.507
188.592
265.174
438.437
1090.380
1933.069
1624.843
842.442
424.474
437.116
806.685
993.960
538.082
297.238
594.562
2576.053
8036.391
10435.670
4475.854
1091.780
358.701
715.848
1877.081
2404.770
1059.605
290.425
74.034
29.416
15.498
8.238
4.362
2.004
0.774
0.171
-0.236
-0.043
0.910
4.442
15.739
44.564
100.600
199.532
326.865
437.290
739.951
2087.457
4137.387
3264.044
1253.761
354.627
153.104
160.679
161.803
127.277
132.131
341.623
1298.536
3492.723
4109.756
2044.396
634.250
390.347
1291.694
4080.221
5345.187
2245.108
523.214
153.904
71.169
33.182
14.952
6.975
3.135
1.300
0.460
-0.204
0.193
2.213
10.966
44.348
146.241
299.563
413.334
425.581
440.157
696.631
1930.168
3797.882
2979.633
1115.730
276.920
73.689
37.206
32.782
33.896
50.828
124.510
368.986
772.630
896.598
535.934
254.233
270.453
937.408
3133.831
3751.561
1677.508
546.535
265.663
138.695
59.707
22.751
9.250
4.017
1.848
0.776
-0.152
0.532
4.344
23.937
117.716
453.863
1075.302
1127.721
645.420
350.622
402.710
869.566
1491.596
1276.517
541.317
148.372
37.395
12.563
8.234
9.587
16.380
35.408
82.628
139.859
162.274
119.624
87.928
120.074
357.846
917.259
1110.890
688.506
446.253
357.033
208.553
84.601
30.227
11.051
4.865
2.404
1.195
-0.083
0.899
6.069
34.859
189.211
896.028
2213.199
2430.479
951.576
287.705
164.624
249.957
364.046
313.947
153.935
55.363
15.815
4.594
2.175
2.419
4.349
8.735
17.282
26.521
29.941
28.127
26.814
40.793
91.873
189.310
251.930
319.756
423.364
414.090
261.098
114.697
40.259
14.821
6.550
3.489
1.832
0.031
1.258
6.564
33.465
169.340
715.147
1872.209
1877.195
785.445
202.486
69.109
61.368
72.705
62.159
36.485
14.881
5.068
1.329
0.348
0.306
0.788
1.760
3.334
4.946
5.954
6.398
7.508
11.976
24.516
57.626
139.762
361.055
703.349
785.888
492.079
195.936
66.463
24.555
11.188
5.787
3.086
0.329
2.122
8.027
29.269
100.406
320.907
643.053
685.242
309.906
98.270
30.445
16.843
15.022
12.250
7.676
3.488
1.153
0.077
-0.258
-0.301
-0.191
0.020
0.318
0.684
0.964
1.228
1.889
4.006
12.237
43.412
179.364
645.975
1518.741
1900.245
1063.350
375.993
118.881
47.215
22.005
10.478
4.888
1.041
4.748
16.213
47.455
109.674
189.297
245.164
206.626
111.755
43.383
14.444
5.625
3.219
2.268
1.330
0.499
-0.066
-0.330
-0.422
-0.439
-0.418
-0.379
-0.325
-0.251
-0.177
-0.060
0.339
1.932
9.258
42.964
201.717
771.436
2015.923
2553.432
1414.668
486.156
185.246
88.189
41.145
16.585
6.915
2.443
11.183
42.519
140.847
350.025
504.204
413.073
208.265
84.865
29.648
9.155
2.647
0.737
0.156
-0.099
-0.275
-0.397
-0.448
-0.460
-0.453
-0.447
-0.445
-0.441
-0.428
-0.414
-0.362
-0.102
1.126
6.706
31.051
135.996
503.696
1188.199
1502.105
888.088
405.662
226.385
135.088
61.938
23.501
8.241
4.149
21.035
94.335
384.283
1104.054
1733.569
1204.677
460.980
128.878
33.068
8.323
1.893
0.151
-0.293
-0.405
-0.436
-0.462
-0.460
-0.441
-0.431
-0.428
-0.426
-0.437
-0.445
-0.447
-0.427
-0.274
0.479
3.518
15.681
61.655
187.000
389.213
464.189
371.132
271.500
233.700
161.997
77.505
29.008
9.255
5.488
29.427
144.850
664.595
2006.517
3485.422
2348.515
773.838
181.161
38.399
8.200
1.553
-0.020
-0.387
-0.454
-0.454
-0.443
-0.423
-0.403
-0.395
-0.394
-0.399
-0.409
-0.423
-0.444
-0.450
-0.374
-0.011
1.405
6.156
20.960
53.215
100.819
132.505
154.771
222.347
290.545
232.181
114.781
39.131
11.104
5.484
27.130
129.719
580.826
1861.562
2971.947
2010.788
668.919
157.154
34.485
7.013
1.178
-0.125
-0.413
-0.452
-0.439
-0.418
-0.390
-0.367
-0.357
-0.356
-0.363
-0.377
-0.395
-0.419
-0.450
-0.435
-0.286
0.230
1.765
5.884
13.775
26.206
51.459
126.664
354.614
603.925
551.451
231.963
66.621
15.227
4.678
20.059
81.362
287.962
783.602
1117.502
836.100
321.404
92.206
21.276
4.795
0.726
-0.234
-0.434
-0.445
-0.424
-0.399
-0.364
-0.340
-0.328
-0.320
-0.327
-0.344
-0.365
-0.395
-0.430
-0.450
-0.407
-0.238
0.260
1.499
4.448
12.190
38.595
146.815
497.159
1059.983
901.351
361.777
90.707
18.173
4.839
17.551
53.145
131.192
250.838
318.099
240.009
113.548
38.356
11.098
2.574
0.249
-0.326
-0.446
-0.434
-0.414
-0.381
-0.349
-0.319
-0.305
-0.299
-0.307
-0.322
-0.346
-0.377
-0.414
-0.438
-0.443
-0.389
-0.159
0.581
2.712
9.152
32.315
121.179
398.212
772.571
658.027
289.218
73.686
15.703
8.459
32.732
91.566
176.589
208.184
160.255
93.016
44.918
16.643
5.247
1.176
-0.062
-0.385
-0.449
-0.429
-0.408
-0.374
-0.338
-0.310
-0.295
-0.292
-0.297
-0.309
-0.336
-0.371
-0.405
-0.430
-0.446
-0.403
-0.176
0.676
3.242
10.510
28.934
78.769
181.947
290.251
261.401
121.128
37.969
9.061
16.891
74.660
253.769
531.733
542.003
277.598
98.011
31.165
10.129
2.973
0.579
-0.196
-0.413
-0.450
-0.434
-0.408
-0.373
-0.338
-0.310
-0.296
-0.292
-0.296
-0.309
-0.337
-0.371
-0.404
-0.425
-0.441
-0.369
-0.012
1.350
5.655
17.525
43.839
84.177
121.182
124.522
91.485
44.641
16.193
4.458
23.937
117.057
483.922
1139.995
1144.998
495.586
136.888
32.315
9.362
2.839
0.709
-0.096
-0.362
-0.438
-0.442
-0.415
-0.377
-0.347
-0.322
-0.306
-0.300
-0.307
-0.319
-0.347
-0.378
-0.409
-0.430
-0.438
-0.309
0.291
2.582
11.095
38.461
108.422
213.991
263.323
187.992
92.547
34.836
10.733
2.888
23.474
111.804
422.307
981.862
987.364
436.824
127.144
35.967
13.663
5.894
2.213
0.537
-0.148
-0.380
-0.447
-0.435
-0.397
-0.369
-0.347
-0.332
-0.324
-0.329
-0.340
-0.364
-0.394
-0.416
-0.436
-0.424
-0.233
0.655
4.207
18.708
71.755
244.864
544.922
672.024
445.404
179.901
51.930
12.846
3.026
16.197
65.759
210.942
429.711
445.775
248.927
108.074
57.911
37.066
19.968
7.952
2.507
0.426
-0.237
-0.420
-0.445
-0.419
-0.395
-0.380
-0.365
-0.358
-0.359
-0.368
-0.386
-0.411
-0.427
-0.443
-0.408
-0.162
0.905
5.365
24.619
101.940
360.291
885.540
1100.417
713.880
257.811
66.158
15.376
3.272
11.029
35.395
97.330
175.402
216.448
188.303
170.384
174.870
133.051
66.502
24.646
7.252
1.610
0.029
-0.355
-0.433
-0.434
-0.419
-0.406
-0.396
-0.394
-0.393
-0.400
-0.420
-0.436
-0.441
-0.443
-0.388
-0.103
1.060
5.463
22.335
87.629
298.410
716.872
885.364
577.890
211.603
58.294
13.517
2.832
8.570
25.282
63.889
127.152
182.952
245.464
389.604
521.069
413.973
198.798
61.675
15.734
3.363
0.417
-0.265
-0.414
-0.435
-0.430
-0.423
-0.422
-0.418
-0.418
-0.431
-0.441
-0.442
-0.418
-0.383
-0.297
0.019
1.153
4.939
17.775
55.281
156.574
304.402
389.632
260.066
107.036
33.004
8.349
1.806
7.041
18.037
44.576
92.628
159.180
316.365
703.354
1113.527
887.576
359.391
106.777
25.099
5.280
0.894
-0.102
-0.332
-0.381
-0.398
-0.423
-0.430
-0.432
-0.436
-0.439
-0.427
-0.372
-0.245
-0.090
0.123
0.519
1.676
5.291
15.449
37.561
75.712
114.789
122.901
86.093
39.356
14.294
4.093
0.841
5.059
11.355
25.089
52.595
111.848
295.272
791.073
1199.429
960.656
390.129
110.514
27.230
6.765
1.669
0.379
0.030
-0.088
-0.173
-0.269
-0.343
-0.391
-0.419
-0.407
-0.319
-0.079
0.430
1.169
1.857
2.489
3.768
8.134
21.575
49.563
82.465
91.391
64.999
35.933
16.112
5.730
1.669
0.246
3.118
6.280
12.714
26.377
64.092
188.780
440.977
701.665
537.673
265.758
85.687
27.469
9.700
3.832
1.973
1.376
1.110
0.827
0.462
0.106
-0.155
-0.284
-0.261
0.021
0.821
2.632
5.834
8.788
10.111
10.613
16.309
40.856
102.668
183.949
172.985
97.628
36.375
11.149
3.104
0.669
-0.043
1.714
3.276
6.143
13.573
34.806
89.453
198.574
292.230
256.917
155.243
82.173
46.416
23.747
11.460
7.101
6.275
5.963
5.041
3.394
1.751
0.734
0.223
0.200
0.858
3.282
9.629
20.757
34.802
38.264
32.049
32.044
63.168
161.956
293.155
270.841
135.154
45.157
11.121
2.490
0.349
-0.153
0.889
1.829
3.604
8.185
21.459
53.429
113.511
170.689
182.052
179.570
188.242
146.138
72.656
32.837
21.094
22.292
25.875
22.033
14.368
7.376
3.440
1.777
1.496
2.833
8.433
25.079
61.926
113.183
122.783
92.743
62.152
75.046
153.879
242.496
235.833
117.288
36.638
9.260
1.901
0.161
-0.193
0.454
1.105
2.469
5.832
14.811
35.777
75.974
125.451
190.775
345.826
543.391
457.223
200.570
75.986
55.857
79.478
103.897
90.323
53.986
23.968
10.501
6.036
5.078
6.939
17.233
51.234
137.503
258.678
297.579
199.962
105.589
81.546
97.529
129.357
109.765
58.848
20.253
5.492
1.099
-0.003
-0.218
0.194
0.690
1.785
4.124
9.871
21.655
45.659
82.578
185.065
512.132
978.259
770.834
326.570
120.360
119.435
238.496
362.431
315.631
168.231
62.443
25.672
17.372
17.118
18.344
28.949
74.468
193.371
388.158
416.595
273.987
134.627
81.917
67.471
59.266
41.588
22.161
8.650
2.442
0.435
-0.134
-0.232
0.010
0.377
1.118
2.616
5.566
10.931
21.876
46.766
134.969
395.926
766.942
611.439
270.252
125.405
213.909
549.537
886.720
768.051
365.189
120.793
52.016
47.332
59.890
56.368
51.434
81.121
175.224
308.232
345.985
226.932
112.054
66.190
46.191
30.051
17.756
8.598
3.274
0.886
0.040
-0.212
-0.243
-0.123
0.086
0.520
1.329
2.566
4.682
9.163
20.594
62.170
166.264
269.040
237.224
127.415
99.196
242.805
670.580
1183.985
1023.839
447.860
150.601
82.807
123.463
182.761
164.058
102.323
85.213
122.104
164.453
170.591
113.294
61.373
36.717
25.902
15.645
8.372
3.764
1.347
0.265
-0.137
-0.247
-0.240
-0.208
-0.114
0.107
0.450
0.947
1.706
3.225
7.378
18.891
44.456
69.259
63.781
45.350
59.865
161.057
440.529
765.645
666.581
303.333
121.530
106.494
227.450
363.569
320.145
163.160
95.835
87.597
82.156
69.469
45.803
26.299
16.764
11.356
7.478
3.990
1.803
0.573
0.015
-0.205
-0.248
-0.228
-0.239
-0.215
-0.139
-0.023
0.134
0.372
0.816
2.041
4.842
9.848
13.478
14.332
14.517
27.272
72.006
175.180
274.473
242.739
135.510
68.337
91.702
222.467
388.237
317.619
165.401
80.686
60.643
47.256
31.206
18.357
10.249
6.456
4.566
3.150
1.861
0.849
0.212
-0.111
-0.228
-0.241
-0.219
-0.233
-0.238
-0.226
-0.201
-0.163
-0.113
0.003
0.294
0.881
1.767
2.575
3.169
4.448
9.609
24.001
49.023
69.713
63.105
41.411
31.000
51.426
118.734
202.758
168.567
91.572
49.325
34.893
23.967
14.872
8.070
4.217
2.580
1.780
1.245
0.735
0.285
-0.018
-0.186
-0.239
-0.235
-0.209
-0.213
-0.226
-0.238
-0.242
-0.244
-0.244
-0.231
-0.172
-0.068
0.094
0.290
0.511
1.142
2.819
6.484
11.493
16.005
14.915
11.474
10.916
20.021
41.948
60.767
55.238
34.494
20.651
15.235
10.968
6.843
3.704
1.913
1.064
0.652
0.388
0.182
-0.017
-0.162
-0.232
-0.243
-0.226
-0.194
-0.184
-0.200
-0.217
-0.228
-0.235
-0.244
-0.252
-0.249
-0.235
-0.213
-0.180
-0.102
0.090
0.539
1.442
2.525
3.197
3.241
2.819
3.258
5.799
10.480
14.824
13.896
10.010
7.028
5.611
4.465
2.982
1.732
0.853
0.405
0.164
0.016
-0.090
-0.175
-0.230
-0.245
-0.234
-0.210
-0.180
-0.203
-0.211
-0.151
0.088
0.682
1.914
4.029
7.247
11.473
16.393
25.347
44.534
72.041
84.965
75.718
57.356
55.926
68.381
71.117
45.535
21.313
10.072
7.373
7.529
7.459
5.541
3.090
1.333
0.415
0.021
-0.137
-0.210
-0.246
-0.259
-0.258
-0.247
-0.238
-0.230
-0.222
-0.209
-0.193
-0.215
-0.194
-0.041
0.499
1.868
4.482
8.662
14.077
19.260
26.012
40.153
78.299
144.415
209.903
238.461
227.130
330.029
680.000
770.406
391.709
128.474
47.275
37.692
47.707
50.202
35.225
17.455
7.248
2.807
1.290
0.703
0.352
0.076
-0.086
-0.146
-0.157
-0.163
-0.178
-0.201
-0.214
-0.213
-0.220
-0.145
0.188
1.314
4.223
10.389
19.381
27.667
32.845
36.694
54.278
116.989
288.314
677.668
985.680
1045.348
2337.391
8588.701
10324.537
4086.205
760.290
194.350
214.973
370.919
386.562
242.813
97.191
32.155
12.603
7.567
5.759
3.881
1.982
0.925
0.512
0.371
0.265
0.112
-0.048
-0.157
-0.206
-0.217
-0.084
0.527
2.603
8.340
20.546
40.407
56.098
62.634
62.569
85.412
209.203
726.671
2274.094
3933.463
4030.963
13539.138
95820.211
100089.406
31527.826
3063.301
699.880
1390.153
3518.364
4105.346
2013.215
553.484
135.155
51.439
43.564
41.325
27.712
12.734
5.404
3.062
2.355
1.833
1.135
0.501
0.095
-0.108
-0.218
-0.018
0.864
3.874
13.067
35.385
75.429
120.911
158.443
168.977
219.002
501.987
1458.279
4832.934
9068.651
7970.301
27465.312
100411.867
100163.266
76169.781
5482.354
1999.381
9030.508
34919.230
46882.566
16380.880
2804.654
460.861
234.874
333.886
364.351
219.426
73.763
24.720
11.886
8.771
6.458
4.116
2.023
0.792
0.173
-0.225
0.019
1.090
4.839
16.746
49.674
129.208
297.710
544.270
642.366
857.001
2145.668
4687.415
6460.461
8551.881
6538.843
14284.002
95945.430
100212.562
31894.268
3953.108
4024.897
32032.676
100142.945
100076.883
78218.219
7593.158
1132.446
1258.311
3771.313
4457.537
1873.455
439.003
99.690
40.407
26.806
18.856
11.196
5.366
2.195
0.804
-0.226
0.080
1.484
6.541
23.398
77.153
257.156
837.470
1948.787
2482.086
3285.844
11789.249
32078.391
25099.326
8079.406
3039.330
2858.466
7947.395
10467.934
4155.565
1722.798
4010.157
38807.699
100143.258
100120.055
96668.422
9316.357
1998.720
7424.713
39056.176
60544.688
15343.886
1843.537
332.622
135.657
72.373
43.899
23.008
10.837
4.485
1.815
-0.198
0.312
2.673
12.773
51.888
188.855
563.435
1717.318
4287.469
5405.158
7178.262
39020.949
100232.281
87055.867
15392.975
2160.203
645.851
708.113
798.620
610.048
668.024
1948.152
12639.782
57414.762
86846.641
26421.123
4307.557
2526.581
19142.092
100180.664
100144.711
48766.578
4329.039
986.835
424.115
181.230
78.327
38.031
16.270
7.292
3.400
-0.125
0.852
6.225
34.502
199.596
889.099
2534.424
3684.795
4726.183
5141.090
6638.395
32147.088
100142.039
78166.094
13705.646
1796.375
271.629
112.412
108.503
127.630
197.214
519.160
2070.947
5746.201
7443.337
3475.454
1419.280
1721.994
12857.198
95738.227
100292.773
32446.332
5202.952
2617.228
1253.870
370.101
116.487
46.068
20.501
9.969
5.147
0.007
1.720
11.981
84.781
711.929
5362.270
20874.689
21356.748
6951.987
2730.993
2756.230
9045.085
21650.094
16360.705
4455.314
777.211
125.705
33.385
22.624
30.357
51.155
115.392
293.674
595.612
708.455
500.424
389.809
605.885
2765.069
10429.691
14230.738
6636.632
5031.363
4690.771
2130.001
577.674
139.081
46.363
21.718
12.668
7.219
0.168
2.597
17.650
145.248
1341.343
13844.668
85189.391
85311.648
15671.133
2068.552
788.900
1479.808
2557.120
2008.431
822.519
212.782
45.701
11.646
5.801
7.235
12.094
22.947
46.538
76.671
90.380
89.195
99.210
155.670
390.865
996.855
1491.653
2207.723
4239.132
4530.867
2227.319
641.559
163.642
53.129
26.158
16.515
10.049
0.430
3.328
19.625
135.653
1160.101
10357.351
54197.652
60612.926
11472.065
1346.856
266.217
227.322
302.712
258.337
127.355
46.008
12.908
3.539
1.338
1.372
2.402
4.463
8.126
12.029
15.871
18.269
23.739
35.395
77.734
198.237
661.893
2599.816
7321.019
9209.097
4412.837
1178.315
277.842
92.430
45.555
27.783
15.919
1.028
5.371
22.895
99.338
508.078
2794.162
8750.394
8734.598
2750.582
512.450
103.165
46.510
43.146
35.309
20.751
9.478
3.110
0.670
-0.033
-0.096
0.122
0.548
1.144
1.936
2.775
3.849
5.577
10.714
33.564
161.677
1009.165
6892.553
28941.354
42688.520
16577.549
2983.922
606.653
229.007
103.814
51.835
25.848
2.719
12.690
50.007
175.816
503.635
1030.922
1531.445
1329.495
617.456
185.632
48.025
15.388
8.431
5.725
3.529
1.547
0.322
-0.220
-0.417
-0.441
-0.398
-0.313
-0.195
-0.035
0.162
0.504
1.404
5.211
25.983
169.256
1285.461
9572.773
46910.633
70503.883
24016.049
4157.164
1302.742
619.541
250.724
87.048
35.460
5.931
32.085
159.202
735.721
2423.145
4001.860
3154.174
1278.806
407.376
121.459
32.067
8.318
2.432
0.865
0.268
-0.124
-0.348
-0.464
-0.502
-0.505
-0.491
-0.477
-0.455
-0.427
-0.380
-0.258
0.315
3.075
18.989
113.320
766.286
4832.649
19691.688
26225.457
10965.085
3495.510
2343.051
1261.903
450.752
123.554
38.479
11.025
66.219
440.780
2976.273
14958.571
28805.227
16522.285
3943.079
681.497
124.854
26.930
5.933
1.116
-0.069
-0.362
-0.455
-0.496
-0.512
-0.499
-0.487
-0.480
-0.481
-0.484
-0.495
-0.491
-0.434
-0.105
1.598
10.079
51.572
274.308
1186.146
3510.904
4252.442
2816.144
2273.178
2469.030
1571.232
539.752
140.245
37.394
15.421
100.834
767.986
6763.186
42432.242
100056.438
51869.828
8078.972
1057.863
144.873
23.852
4.584
0.590
-0.291
-0.474
-0.510
-0.507
-0.485
-0.464
-0.452
-0.452
-0.456
-0.466
-0.479
-0.500
-0.484
-0.323
0.467
3.875
17.535
69.982
216.221
464.744
665.617
875.247
1704.854
2699.904
2163.912
777.633
185.223
40.979
14.724
92.188
674.191
5727.131
34878.473
78158.461
38469.148
6787.897
899.880
120.359
19.631
3.434
0.293
-0.370
-0.488
-0.496
-0.477
-0.452
-0.428
-0.416
-0.413
-0.418
-0.435
-0.453
-0.479
-0.501
-0.448
-0.138
1.043
5.049
15.862
41.754
91.050
205.564
825.197
3989.687
11666.593
9572.783
2486.769
385.577
58.146
12.608
63.120
367.089
1931.177
8158.066
15075.420
9657.418
2395.565
428.967
71.997
12.763
2.207
0.043
-0.419
-0.486
-0.479
-0.456
-0.426
-0.394
-0.380
-0.375
-0.382
-0.400
-0.425
-0.456
-0.493
-0.491
-0.388
-0.024
1.112
4.317
12.469
37.786
169.480
1192.266
8581.070
31503.111
25508.787
4884.551
612.537
75.671
13.927
57.738
209.799
646.303
1528.778
2201.077
1492.782
557.128
148.612
34.048
7.007
1.194
-0.169
-0.453
-0.486
-0.469
-0.443
-0.403
-0.373
-0.352
-0.343
-0.352
-0.374
-0.403
-0.436
-0.472
-0.498
-0.470
-0.321
0.265
2.220
8.744
33.400
149.510
893.922
5923.896
18749.811
15302.860
3407.202
484.488
61.116
28.666
139.429
574.198
1402.439
1596.877
998.404
493.319
195.226
61.303
16.328
3.919
0.513
-0.303
-0.473
-0.485
-0.465
-0.433
-0.393
-0.362
-0.337
-0.335
-0.339
-0.359
-0.391
-0.432
-0.465
-0.488
-0.476
-0.341
0.294
2.696
11.203
40.214
135.376
441.139
1521.915
3540.334
2917.734
914.269
193.725
31.766
65.783
453.207
2636.993
9424.321
9498.298
3040.413
591.456
134.822
35.864
9.738
2.301
0.207
-0.359
-0.483
-0.497
-0.468
-0.432
-0.393
-0.364
-0.342
-0.334
-0.338
-0.362
-0.391
-0.433
-0.460
-0.477
-0.460
-0.254
0.715
4.534
19.276
68.935
211.914
457.477
719.520
740.228
512.243
212.120
60.030
14.089
103.047
896.947
7049.807
31463.623
31494.064
7810.664
954.176
144.160
29.785
8.521
2.416
0.403
-0.268
-0.456
-0.499
-0.478
-0.440
-0.406
-0.380
-0.357
-0.348
-0.356
-0.373
-0.404
-0.439
-0.465
-0.477
-0.439
-0.112
1.411
7.917
38.824
173.059
630.777
1702.846
2318.944
1416.800
501.204
140.994
35.403
8.344
100.014
778.405
5885.718
25557.268
25596.059
5962.659
907.152
145.037
43.092
17.351
6.511
1.867
0.210
-0.334
-0.478
-0.492
-0.460
-0.430
-0.407
-0.388
-0.380
-0.382
-0.399
-0.424
-0.454
-0.475
-0.479
-0.400
0.066
2.268
13.003
70.168
394.067
2030.531
7405.385
10479.860
5750.306
1398.643
252.904
45.659
8.524
62.502
354.812
1859.397
5215.593
5372.472
2135.715
577.240
255.044
148.318
73.415
26.614
7.306
1.567
0.001
-0.414
-0.492
-0.478
-0.453
-0.438
-0.424
-0.416
-0.418
-0.427
-0.450
-0.475
-0.490
-0.478
-0.359
0.264
3.091
17.486
100.125
630.901
3791.943
16366.296
26100.617
11402.889
2347.471
360.717
56.232
9.680
41.545
166.784
626.270
1497.596
1933.059
1455.694
1094.489
1128.223
843.234
360.917
99.867
23.116
4.874
0.639
-0.276
-0.465
-0.491
-0.477
-0.461
-0.453
-0.449
-0.453
-0.462
-0.483
-0.495
-0.492
-0.458
-0.289
0.467
3.780
18.487
91.611
528.692
3002.947
11425.575
16366.487
8028.700
1858.688
293.825
46.477
8.400
37.525
130.297
465.924
1205.416
1964.615
2103.461
3929.099
6310.914
4847.226
1480.951
313.010
58.131
10.183
1.661
-0.059
-0.394
-0.457
-0.470
-0.476
-0.473
-0.476
-0.483
-0.491
-0.498
-0.472
-0.409
-0.304
-0.042
0.869
4.339
17.795
70.631
284.163
1108.139
3050.117
4145.468
2360.874
669.891
145.864
27.973
5.186
34.040
98.779
289.008
779.918
1345.276
2722.946
10719.918
23802.457
14941.572
3781.622
621.770
95.324
16.608
2.876
0.398
-0.143
-0.291
-0.357
-0.412
-0.445
-0.464
-0.483
-0.478
-0.428
-0.285
0.008
0.475
1.058
2.229
5.965
19.684
64.015
183.124
405.059
711.447
765.194
477.822
186.099
51.945
12.136
2.504
25.368
57.108
134.238
306.418
679.890
2614.843
11539.299
26172.498
17986.035
4480.733
681.189
107.902
19.985
4.985
1.769
0.886
0.493
0.215
-0.017
-0.204
-0.331
-0.399
-0.368
-0.162
0.480
1.783
3.947
6.530
8.453
12.563
31.983
109.240
320.870
644.665
638.092
376.562
158.009
57.688
17.621
4.727
0.993
15.809
29.154
54.765
113.414
313.533
1227.805
5019.379
9825.659
7013.856
2158.216
454.260
100.809
29.694
12.196
6.816
5.046
3.808
2.873
1.790
0.885
0.281
-0.008
0.035
0.713
3.149
9.509
20.719
35.057
39.795
38.895
64.508
244.599
1085.264
2663.830
2447.752
931.127
210.941
42.941
9.766
2.214
0.313
9.202
15.062
24.542
49.011
141.109
505.216
1395.890
2423.556
2068.386
956.538
409.733
203.861
95.363
42.456
25.713
21.563
19.774
15.498
10.039
5.590
2.745
1.455
1.299
3.115
11.054
36.635
99.590
186.827
204.561
152.024
146.521
448.312
2071.917
5872.803
5345.013
1719.320
314.439
49.464
8.453
1.444
0.033
5.538
9.042
14.972
31.255
89.615
311.677
887.860
1646.569
1640.700
1323.521
1529.947
1192.285
455.292
149.137
88.346
90.808
105.780
88.287
52.989
24.753
11.644
6.262
5.125
9.092
31.293
121.363
410.203
951.451
1033.565
626.128
345.386
499.560
1707.751
4510.913
4081.576
1340.434
250.604
41.762
7.053
0.971
-0.079
3.543
6.496
11.701
25.583
69.238
218.864
627.320
1224.522
1652.574
3876.120
9503.202
7093.360
1936.949
442.658
270.979
416.979
642.276
548.779
268.288
99.012
38.984
22.553
17.890
24.260
68.943
302.568
1280.661
3220.101
4118.943
1945.581
736.878
569.678
847.203
1286.369
1184.995
459.130
118.670
22.763
4.129
0.526
-0.155
2.264
4.551
9.455
20.593
47.927
123.595
309.179
620.568
1572.801
8720.144
28349.211
20749.549
4172.942
790.246
742.422
2091.591
3806.221
3229.270
1209.390
321.254
113.096
75.213
72.518
74.641
127.066
482.113
2044.494
5733.800
7398.239
3325.668
1064.849
649.601
542.019
415.913
270.602
119.052
36.256
9.096
1.814
0.130
-0.212
1.256
2.903
6.537
14.001
26.747
53.364
110.894
248.020
1009.925
5903.119
16914.488
13865.012
3233.136
778.436
1557.636
6834.888
16374.581
13649.674
3828.331
767.205
264.954
287.765
417.653
352.012
263.097
489.938
1619.073
4189.511
4889.860
2439.301
806.639
486.681
356.718
202.901
88.699
35.731
12.346
3.462
0.691
-0.093
-0.243
0.530
1.509
3.604
7.291
13.213
21.245
37.138
88.331
358.660
1462.287
3406.110
2877.430
988.401
527.713
1957.128
10467.409
26100.635
19688.014
5317.514
979.215
503.367
1132.612
2241.249
1920.089
789.623
586.976
914.632
1501.625
1583.395
836.535
370.469
221.646
166.483
92.777
40.440
16.362
5.671
1.624
0.236
-0.180
-0.253
0.083
0.558
1.511
3.035
5.002
7.226
11.584
26.087
83.768
235.024
418.313
372.626
216.822
274.946
1219.318
5262.444
12462.028
9566.349
3031.429
716.356
786.771
3179.093
7763.718
5910.045
1792.637
762.531
708.063
597.488
427.238
241.303
119.871
78.196
57.692
38.300
19.390
8.844
3.315
0.907
0.046
-0.207
-0.245
-0.142
0.028
0.377
0.876
1.518
2.155
3.190
6.334
15.895
34.966
54.756
53.480
51.162
102.195
393.087
1277.810
2534.900
2016.952
862.778
351.819
692.145
3430.386
8519.620
6464.292
1757.168
641.438
506.348
331.974
171.128
78.506
39.182
26.839
20.915
15.606
9.768
4.997
1.978
0.515
-0.055
-0.218
-0.237
-0.216
-0.174
-0.073
0.063
0.215
0.367
0.624
1.259
2.911
5.635
7.968
9.501
13.133
31.974
96.434
226.694
384.020
340.768
184.262
127.191
339.494
1241.582
2858.163
2230.832
796.776
319.952
231.876
155.406
76.549
33.389
16.531
10.756
8.738
6.836
4.656
2.540
1.008
0.185
-0.137
-0.228
-0.231
-0.220
-0.223
-0.210
-0.189
-0.163
-0.151
-0.104
0.010
0.268
0.664
1.145
1.723
3.356
7.987
20.329
41.413
55.628
54.310
38.897
39.337
97.551
270.904
484.474
396.147
195.656
104.793
79.609
58.903
33.177
16.811
8.804
5.475
4.111
3.122
2.087
1.055
0.354
-0.045
-0.197
-0.230
-0.218
-0.199
-0.215
-0.228
-0.236
-0.240
-0.248
-0.253
-0.241
-0.206
-0.146
-0.051
0.127
0.588
1.761
4.001
7.138
9.483
9.618
8.287
10.330
21.899
47.524
69.599
64.191
42.179
29.805
25.360
21.158
14.778
9.117
5.013
3.154
2.097
1.403
0.779
0.307
-0.007
-0.173
-0.224
-0.222
-0.202
-0.195
-0.131
0.159
0.978
3.170
8.201
18.591
39.265
67.950
97.247
151.535
315.440
577.670
682.549
444.545
220.384
138.319
148.262
149.762
94.047
40.840
18.177
13.485
13.531
12.482
9.187
4.928
2.255
0.820
0.223
-0.035
-0.161
-0.223
-0.244
-0.235
-0.216
-0.205
-0.206
-0.210
-0.207
-0.195
-0.195
-0.062
0.504
2.290
7.378
19.010
42.114
75.904
122.113
161.288
239.546
531.914
1140.221
1572.536
1351.317
945.013
973.342
1949.105
2423.300
1070.252
287.717
99.790
78.414
94.372
97.721
63.623
31.069
12.439
4.939
2.455
1.397
0.751
0.337
0.136
0.096
0.113
0.084
-0.003
-0.102
-0.163
-0.183
-0.179
0.093
1.215
5.255
18.375
51.827
106.951
162.529
192.102
203.813
273.948
660.293
1862.022
4815.849
8684.012
6705.784
10392.845
54470.414
75977.602
18815.332
2253.825
542.546
550.879
929.982
1035.078
584.863
208.076
63.782
23.435
14.164
10.306
6.911
3.759
2.135
1.697
1.714
1.401
0.953
0.431
0.100
-0.060
-0.152
0.304
2.340
10.228
40.822
127.398
280.678
417.739
371.128
288.926
308.963
887.474
4987.378
29294.055
87268.711
55312.793
105148.375
101236.508
100355.234
100702.414
13892.872
2627.634
4757.554
15104.630
19711.004
8058.355
1536.915
313.202
114.804
92.509
85.338
52.807
24.337
11.263
8.790
8.638
7.115
4.795
2.452
1.000
0.344
-0.133
0.473
3.344
15.276
62.945
230.145
572.110
924.291
923.437
747.742
725.155
1903.875
11064.022
97744.883
100895.961
106573.102
126135.492
102458.930
100864.445
102808.766
32549.654
10928.496
54201.371
100560.891
100165.414
100205.547
10789.401
1342.340
677.411
984.368
1158.983
571.708
168.110
55.071
36.734
36.471
29.706
18.647
8.617
3.589
1.391
-0.130
0.577
3.731
17.830
74.797
276.144
820.450
1997.279
4033.213
4598.581
4022.668
10893.263
31863.039
88361.062
105061.430
104165.789
115367.250
102194.562
101318.492
105796.898
29611.773
29431.268
105301.438
101000.930
100369.797
100851.945
48908.973
4837.065
5318.249
21019.012
28348.105
8554.062
1319.947
257.569
145.896
132.790
108.538
58.498
24.734
9.493
3.800
-0.147
0.604
4.034
18.097
76.704
311.025
1443.705
7801.288
29116.377
35919.477
23925.773
102533.367
102828.555
113677.773
81758.203
28010.938
13316.580
49378.711
76934.750
23584.980
16455.188
26264.684
104480.734
100916.062
100674.062
102774.703
59983.746
13466.378
52087.605
100867.500
100253.422
100364.195
8362.459
1217.440
584.176
424.259
291.325
147.770
56.887
20.453
8.551
-0.116
0.855
5.664
28.898
135.019
613.009
3138.258
22424.562
100592.188
101995.336
77281.055
104942.398
101003.891
101785.797
102993.898
11209.924
2112.788
2198.353
2686.098
2815.834
4774.710
9058.231
88338.734
100502.297
100843.859
104128.406
30240.420
21407.807
105825.797
101198.930
100657.695
102201.492
28666.818
7210.603
2905.608
1128.354
556.672
244.586
91.379
37.228
16.860
-0.009
1.713
12.311
79.805
596.181
3959.984
16003.198
34964.695
104231.500
102333.133
70098.812
104477.445
100590.117
100276.484
100326.242
8289.508
767.715
256.700
291.585
491.230
896.733
1817.854
7726.163
31801.186
42967.566
17465.010
9919.655
12400.743
103556.492
100984.578
101737.836
111436.234
56280.809
47698.422
13996.912
2654.783
701.163
266.625
109.273
54.522
28.184
0.205
3.145
24.888
236.808
2873.450
48576.207
100976.633
105739.242
75774.750
30230.887
17801.037
88466.844
100273.688
100068.094
31640.719
2998.646
320.814
67.942
54.953
89.053
156.520
289.628
740.907
1663.652
2073.221
1795.320
2266.209
3122.338
13586.035
96186.156
102854.992
57660.484
103196.820
100720.258
35261.945
4120.934
672.704
218.248
110.918
70.478
38.999
0.520
4.972
37.364
395.477
7763.389
100132.766
100379.109
101145.531
102635.867
11687.237
3195.940
6646.629
13711.106
11403.060
3214.980
580.665
98.305
21.844
12.593
17.463
28.765
49.212
95.043
158.264
217.761
279.004
386.632
541.952
1209.250
3493.348
6543.774
20988.301
82568.578
92054.703
24392.521
3781.676
616.807
188.828
118.091
88.696
54.615
0.971
6.432
42.193
368.650
5965.773
100365.594
100686.617
100780.805
100617.938
6859.936
790.777
617.611
908.450
769.190
334.548
99.797
25.192
6.373
2.850
3.320
5.361
8.864
14.818
23.079
32.949
48.311
67.738
93.882
181.202
527.932
2528.259
17017.564
84053.711
113666.812
40163.992
5649.728
946.648
325.988
206.692
150.482
92.167
2.061
10.533
49.860
270.698
2004.518
18196.092
102649.625
102610.141
19828.557
2050.788
280.767
104.615
93.004
75.556
43.472
17.443
5.501
1.362
0.311
0.271
0.636
1.300
2.282
3.797
5.941
9.152
13.569
23.487
73.730
473.435
5039.980
78768.523
101509.125
101713.875
101236.844
21087.525
3059.812
1209.762
562.269
307.357
160.651
4.908
25.501
118.446
525.968
1876.834
5253.998
10579.795
9839.952
3608.016
765.148
148.891
36.326
16.596
10.727
6.244
2.852
0.753
-0.106
-0.386
-0.409
-0.335
-0.215
-0.012
0.294
0.757
1.546
3.251
10.263
57.362
515.208
6792.940
100112.273
100239.672
100567.562
102279.312
39010.938
13304.024
6007.910
1651.640
520.426
217.823
11.510
68.996
456.151
3069.361
15448.763
30966.824
21387.666
8820.482
2551.368
561.386
108.412
22.465
5.572
1.956
0.724
0.067
-0.303
-0.486
-0.544
-0.544
-0.526
-0.508
-0.469
-0.405
-0.299
-0.052
0.909
6.105
39.581
336.063
3485.429
46876.461
100137.727
100850.148
106234.891
42365.824
48039.812
21848.777
3706.900
678.852
199.938
21.509
166.353
1605.594
19718.725
100273.727
100908.375
101885.945
27815.373
2996.604
442.153
77.428
15.365
2.941
0.347
-0.281
-0.463
-0.538
-0.564
-0.557
-0.541
-0.531
-0.534
-0.534
-0.531
-0.515
-0.414
0.133
3.126
19.598
127.380
950.182
6220.075
26198.055
39315.887
21768.812
37737.801
58451.617
24457.562
4463.353
696.715
149.853
30.453
261.047
3226.158
63542.969
100149.016
100304.211
100471.625
96810.523
4661.667
410.579
58.741
10.753
1.721
-0.092
-0.468
-0.550
-0.561
-0.549
-0.527
-0.513
-0.508
-0.513
-0.520
-0.532
-0.551
-0.514
-0.239
1.134
7.576
38.698
176.119
725.909
1808.352
2757.941
4844.978
16200.464
31814.781
20116.123
4725.224
751.834
124.726
30.985
253.160
2784.592
46997.727
100338.336
100459.516
100348.180
70570.383
3850.634
340.419
43.423
7.275
0.980
-0.266
-0.516
-0.549
-0.533
-0.513
-0.492
-0.477
-0.471
-0.478
-0.495
-0.514
-0.541
-0.550
-0.450
0.065
2.154
9.879
34.847
100.855
233.358
647.578
4565.864
56027.980
102575.055
101614.836
25955.186
1823.778
180.066
26.292
162.556
1239.988
10925.964
87946.414
101751.523
101042.078
13989.016
1465.387
177.413
27.908
4.702
0.464
-0.378
-0.528
-0.534
-0.514
-0.488
-0.454
-0.436
-0.428
-0.437
-0.458
-0.489
-0.519
-0.551
-0.529
-0.357
0.294
2.439
9.066
27.231
95.551
606.801
8760.164
100447.742
100458.414
100285.766
85219.992
3425.806
239.930
30.545
151.419
681.313
2897.556
8908.982
14734.495
8604.396
2443.294
469.316
85.402
16.106
2.774
0.114
-0.446
-0.538
-0.526
-0.501
-0.463
-0.429
-0.407
-0.399
-0.406
-0.431
-0.465
-0.503
-0.533
-0.547
-0.482
-0.162
1.093
5.816
24.190
104.589
574.251
5824.596
100722.586
100527.750
100229.586
43468.250
2411.878
191.130
70.107
464.861
2867.718
9620.625
11917.392
7357.669
3281.455
984.953
224.910
46.233
9.610
1.607
-0.112
-0.483
-0.536
-0.521
-0.494
-0.451
-0.412
-0.397
-0.391
-0.394
-0.416
-0.453
-0.491
-0.520
-0.538
-0.485
-0.163
1.284
7.695
35.161
155.125
681.582
2720.754
13341.421
44682.605
31870.402
6521.454
728.923
88.295
192.965
2227.749
28392.693
100509.469
101339.812
30050.963
3353.365
600.851
128.317
27.829
6.199
0.997
-0.226
-0.503
-0.548
-0.525
-0.494
-0.453
-0.417
-0.397
-0.394
-0.394
-0.414
-0.451
-0.493
-0.517
-0.526
-0.455
-0.007
2.061
11.623
56.808
261.606
1049.837
3024.992
4888.723
4321.620
2549.763
804.596
173.780
31.959
337.623
5346.615
100097.305
100251.516
100460.977
100542.086
6202.818
486.569
85.545
20.724
5.687
1.240
-0.088
-0.458
-0.547
-0.539
-0.507
-0.468
-0.436
-0.411
-0.406
-0.410
-0.433
-0.465
-0.499
-0.520
-0.524
-0.408
0.254
3.395
19.625
106.577
639.761
3598.981
14668.863
21210.080
10695.681
2486.552
467.168
92.698
18.175
303.373
4503.388
95808.352
100618.609
100898.133
100727.578
5215.714
465.692
110.129
40.442
14.218
4.098
0.713
-0.251
-0.505
-0.550
-0.524
-0.491
-0.465
-0.445
-0.438
-0.441
-0.462
-0.489
-0.511
-0.528
-0.514
-0.328
0.639
5.262
31.416
215.556
1913.185
19823.445
100378.367
100489.008
96748.977
10573.361
997.781
126.329
19.473
180.671
1553.284
14844.539
79361.391
82114.969
17729.098
2791.477
907.728
499.405
208.255
63.157
15.839
3.437
0.328
-0.392
-0.536
-0.536
-0.511
-0.496
-0.483
-0.477
-0.482
-0.492
-0.515
-0.533
-0.541
-0.495
-0.221
1.088
7.689
43.734
319.874
3274.535
51918.133
100166.727
100162.141
100105.281
23758.279
1608.393
158.251
21.093
141.818
711.783
4132.323
16773.006
29358.137
17018.225
6930.765
7290.826
4906.542
1604.435
313.717
57.984
10.018
1.538
-0.161
-0.483
-0.534
-0.525
-0.515
-0.506
-0.504
-0.510
-0.526
-0.547
-0.549
-0.529
-0.437
-0.042
1.765
9.930
51.587
311.545
2707.674
31921.201
100314.500
100187.797
100081.492
14937.024
1277.976
137.205
18.164
165.349
685.385
4313.723
21923.359
43250.750
26940.037
42892.281
100634.430
63582.547
11400.518
1274.131
163.932
23.415
3.462
0.272
-0.333
-0.461
-0.495
-0.514
-0.520
-0.523
-0.534
-0.545
-0.540
-0.482
-0.367
-0.129
0.492
2.746
12.790
58.807
272.932
1340.213
7604.498
35679.383
57750.512
23847.387
3805.128
508.729
70.870
11.152
187.747
550.368
2346.233
9777.452
19335.578
28364.561
102378.539
100461.062
100114.234
46883.934
3221.842
297.120
38.557
6.147
1.276
0.253
-0.082
-0.250
-0.363
-0.437
-0.483
-0.508
-0.504
-0.398
-0.120
0.486
1.447
2.767
5.764
17.693
69.867
295.466
1013.396
2570.300
4241.864
4504.065
2382.843
668.389
145.988
28.209
5.480
159.708
336.750
795.780
2238.058
4493.180
23667.080
100862.805
100487.625
100344.438
57501.230
3836.860
357.142
48.640
11.231
4.753
2.723
1.639
0.940
0.422
0.068
-0.181
-0.302
-0.262
0.123
1.434
4.569
9.618
15.824
21.433
33.027
105.915
503.863
2220.448
5441.458
5202.922
2210.487
623.172
171.577
44.838
10.485
2.160
91.822
160.646
257.509
482.181
1272.310
8008.916
64814.602
102386.680
102188.336
17319.568
2012.163
302.754
73.074
31.793
19.869
14.020
9.639
6.693
4.242
2.349
1.230
0.612
0.600
1.962
7.739
24.439
61.603
107.470
128.647
116.215
228.092
1458.749
12755.383
60881.633
54464.402
10514.463
1135.313
141.383
24.546
4.985
0.867
48.066
74.017
100.696
166.381
500.634
2461.749
11066.958
24930.523
20225.848
6626.699
1832.405
762.990
309.017
139.061
91.879
66.119
52.292
39.889
24.189
13.194
7.320
4.391
3.573
7.708
29.986
120.128
409.281
886.222
1042.088
666.523
597.401
3155.467
39216.828
100210.930
100139.531
31480.879
2223.892
184.001
22.888
3.461
0.380
28.621
45.492
65.461
119.552
393.173
2005.170
11052.903
32663.574
30160.586
11739.211
12633.171
8746.894
2415.202
669.008
411.675
345.392
349.358
276.806
151.408
68.497
33.611
19.013
13.590
22.955
99.381
543.050
2743.041
8756.535
10478.148
4700.618
1981.148
3643.485
26580.115
100527.672
100158.234
20727.334
1716.740
154.782
18.338
2.471
0.123
19.464
33.568
59.285
125.755
351.864
1536.962
8201.758
22020.963
23450.449
54177.719
101013.414
100350.281
19290.049
2525.931
1536.550
2167.916
3350.489
2787.834
1079.514
341.805
141.851
77.475
53.642
64.208
242.577
1753.076
13658.096
70427.867
96538.688
29322.867
6194.075
5960.722
8582.725
18361.898
15577.203
3768.757
569.947
74.986
10.711
1.422
-0.045
12.332
23.877
49.757
117.907
272.931
750.343
2503.975
5812.327
14190.138
101877.828
100481.898
100398.844
68860.344
5360.807
4785.545
18753.227
52026.055
38523.977
8935.259
1525.035
529.531
334.179
287.969
265.852
471.594
2944.486
28910.143
100173.906
100225.289
64389.734
10550.048
9538.606
7352.286
3408.662
1576.932
562.110
131.741
25.392
4.709
0.633
-0.150
6.700
14.355
35.227
82.162
160.885
285.910
565.446
1269.899
7175.051
100374.953
100180.430
100334.156
40045.156
4925.875
12292.681
100735.219
100235.820
100197.773
47326.539
4767.550
1564.432
1642.544
2786.845
2202.923
1302.684
3150.176
19116.734
97134.898
100368.016
39135.023
6990.747
5780.462
4593.851
1623.143
460.003
130.988
38.625
9.649
2.070
0.194
-0.214
3.055
7.379
17.792
38.977
69.887
97.027
137.060
305.775
1687.223
12584.995
48490.746
35123.738
6416.762
2645.512
17123.047
100376.055
100162.141
100227.602
78775.781
6780.229
3371.327
13229.228
39187.273
28611.264
6340.551
5036.788
8976.886
16167.723
18641.809
7144.212
2223.946
1733.832
1359.426
612.253
202.341
65.298
19.780
5.492
1.239
0.036
-0.229
1.170
2.986
7.180
14.749
23.976
30.095
37.256
72.778
268.129
1057.892
2218.739
1919.676
822.705
1103.044
8233.585
78211.391
100080.492
100179.258
32133.016
4331.643
6161.785
68249.656
100237.711
100483.820
23065.174
8960.981
10285.426
6325.438
2847.121
1150.279
507.427
395.846
328.928
197.885
100.047
41.607
14.167
4.122
0.913
-0.029
-0.229
0.252
0.864
2.227
4.426
6.728
8.163
9.599
15.424
40.121
97.994
158.790
163.237
140.428
340.028
1764.883
9570.684
23743.477
17996.688
5083.062
1580.459
5817.162
76102.328
100146.969
100382.227
24662.275
6726.609
6985.701
3683.193
1041.588
322.693
139.553
102.737
98.034
80.701
52.520
25.704
9.662
2.865
0.591
-0.077
-0.224
-0.103
0.072
0.424
0.973
1.471
1.801
2.108
3.169
6.251
12.340
18.529
21.284
31.004
82.500
302.016
954.750
1727.876
1505.609
704.304
466.560
1987.566
15336.572
54154.367
39107.703
7069.444
2389.941
2126.450
1270.239
437.591
142.006
61.190
42.660
40.478
35.629
24.737
13.340
5.420
1.649
0.261
-0.137
-0.224
-0.204
-0.174
-0.095
0.008
0.110
0.164
0.199
0.363
0.821
1.625
2.572
3.713
6.918
18.325
47.934
107.406
166.553
153.077
103.500
112.891
387.097
1587.614
3411.275
2665.021
992.014
519.582
460.608
337.439
171.911
78.229
38.348
25.843
20.717
16.246
10.949
5.753
2.386
0.664
0.009
-0.189
-0.221
-0.208
-0.215
-0.211
-0.203
-0.198
-0.207
-0.215
-0.204
-0.147
-0.025
0.160
0.515
1.401
3.562
8.619
15.379
21.738
21.175
18.874
24.992
62.681
166.742
271.926
246.409
141.974
111.710
119.806
112.596
81.005
47.067
25.196
16.117
11.689
7.932
4.527
2.331
0.871
0.149
-0.139
-0.210
-0.209
-0.082
0.266
1.241
3.934
11.047
30.338
83.550
235.692
513.778
770.059
1014.710
2758.409
7467.706
8881.623
3961.605
1054.699
302.858
198.534
179.546
112.819
50.420
26.913
19.427
17.028
15.527
10.656
6.079
2.792
1.129
0.385
0.048
-0.128
-0.200
-0.205
-0.164
-0.132
-0.123
-0.137
-0.154
-0.148
-0.134
-0.092
0.351
1.949
7.246
24.793
74.556
199.266
502.166
1080.758
1670.973
1940.206
5721.592
20162.811
25006.844
11106.348
3718.801
1676.277
2610.003
2910.596
1399.474
407.984
168.566
124.658
131.714
121.233
82.438
38.581
16.275
6.899
3.408
1.913
1.040
0.579
0.460
0.536
0.673
0.573
0.383
0.181
0.068
0.042
-0.064
0.655
3.892
17.136
70.463
261.853
669.050
1189.753
1558.998
1861.480
1924.760
5291.190
19666.891
39356.445
59254.113
37263.656
18923.959
76879.789
100286.211
28749.861
3523.053
1270.333
998.916
1319.420
1514.352
785.367
280.731
88.329
36.477
20.122
13.186
8.558
5.053
3.875
4.247
4.848
4.439
3.084
1.677
0.894
0.561
-0.006
1.160
6.893
35.552
190.154
901.402
2815.186
4704.285
3366.126
1751.452
1342.138
3704.212
28784.703
105901.766
102864.656
105083.508
170529.172
104599.461
101184.094
104154.188
27437.414
12193.120
10286.022
26799.168
34980.234
12564.906
2353.094
523.963
207.897
138.445
112.186
67.127
31.351
20.286
22.863
27.680
23.968
15.501
7.772
3.483
1.911
0.049
1.630
10.013
56.379
342.003
1893.194
7529.510
14231.418
8709.322
3569.639
1972.925
5078.206
73819.070
102930.328
101678.250
108879.156
200141.172
109939.047
104105.820
131711.000
139405.188
107335.781
126161.086
103015.641
100545.391
100809.805
19652.463
3222.494
1508.888
1533.537
1517.254
733.170
223.939
104.583
122.420
153.163
138.902
75.785
31.629
11.697
5.327
0.063
1.716
10.531
62.256
356.372
2141.856
8908.876
19350.928
27770.318
28588.158
13620.025
28095.213
122573.258
151994.703
110756.992
105847.430
200260.609
108705.711
108570.836
200156.406
117911.141
122353.570
186810.891
106902.203
101596.867
106272.812
108386.281
27568.248
15364.604
36459.285
48694.379
13965.576
1950.278
543.805
641.107
871.369
728.347
343.266
109.067
34.478
13.979
0.012
1.556
9.219
49.765
258.896
1396.697
7720.322
62237.430
103403.523
102579.773
129017.367
111487.984
112290.891
200128.781
200124.016
108331.039
39586.090
79022.172
107031.570
112304.680
103727.312
123963.773
170458.484
106039.680
103714.602
134907.125
200231.422
106873.883
153138.953
105779.266
100799.984
101104.367
14959.485
3628.572
3083.843
4089.637
3287.939
1217.648
311.107
88.591
34.926
0.005
1.541
9.488
50.191
256.960
1460.868
13222.968
102102.195
101429.992
103879.602
200141.812
131858.547
103198.086
106899.938
113662.297
31274.629
4494.059
3077.169
5287.487
17651.729
58200.547
66133.492
113688.547
102475.617
105489.336
170453.031
129065.422
110098.102
200184.844
108972.742
102363.586
111497.625
81502.812
48926.043
17790.543
10922.272
7660.551
2456.114
595.141
200.370
86.486
0.099
2.374
16.154
116.763
980.209
7801.668
41955.270
135144.859
108068.508
104233.836
196537.094
128758.766
101778.633
100645.672
100842.734
20340.031
1321.926
406.895
659.053
1989.781
4673.568
5940.746
14210.590
58064.602
81382.539
57720.910
103804.266
106292.664
151929.875
105833.188
107908.969
200127.656
123147.477
101773.320
103590.203
18481.617
7107.105
2293.191
768.308
381.935
178.251
0.361
4.292
33.167
344.107
5384.351
100412.492
103857.719
142507.016
200190.062
107795.078
116415.945
108058.828
100792.547
100137.781
96481.945
5767.832
517.433
101.944
113.935
251.323
465.823
616.191
1116.795
2557.086
3709.121
6637.880
18459.230
23134.191
28151.631
102342.953
116638.547
154411.797
104758.875
101450.672
101850.109
29012.734
3702.632
1350.880
782.871
557.989
266.137
0.789
6.630
53.945
632.825
15384.554
100409.523
101254.719
104639.664
113943.578
35435.406
9260.775
14941.902
38629.148
26112.939
6762.678
956.079
142.991
31.167
23.300
37.692
59.821
84.690
133.664
232.650
404.089
850.669
1691.525
1983.788
2310.497
5960.035
17809.414
105371.367
110933.227
113821.992
106584.164
18337.598
1991.396
788.299
739.924
637.939
346.918
1.499
9.520
63.801
626.074
11865.830
102215.883
105381.164
105220.469
102903.312
15260.303
1448.817
1062.901
1528.141
1281.316
539.224
144.885
33.705
8.960
4.888
6.594
9.860
14.307
21.245
34.310
60.650
114.487
185.380
226.141
311.647
937.168
6465.573
71259.562
200083.703
200114.828
138711.156
17170.199
2365.673
1158.778
1244.063
1201.666
655.683
3.091
16.056
86.216
546.740
4769.620
57240.859
147040.531
142538.500
59924.785
4931.214
556.075
168.816
137.494
109.317
61.921
23.118
7.300
1.890
0.715
0.840
1.417
2.230
3.634
6.088
10.665
18.373
28.346
41.021
115.320
833.367
13009.661
102554.883
106819.789
107717.984
104836.531
77312.883
12893.081
6128.318
3807.129
3254.866
1552.448
6.904
38.718
206.541
1108.042
6470.997
47803.715
109195.758
107804.531
37407.949
3942.541
440.342
73.124
25.547
14.704
8.357
3.598
1.085
-0.023
-0.346
-0.348
-0.230
-0.054
0.236
0.743
1.672
3.134
5.707
15.640
87.706
973.444
19745.854
100280.820
100642.258
101979.195
115217.852
200173.172
104446.234
65138.469
11834.148
4930.990
2111.338
15.662
107.870
817.436
7170.674
46222.141
131766.281
152136.109
108356.883
29822.502
3142.122
370.223
53.286
10.680
3.150
1.094
0.173
-0.295
-0.519
-0.589
-0.580
-0.556
-0.527
-0.465
-0.354
-0.158
0.251
1.551
8.724
59.747
580.694
8758.254
100071.477
100386.078
104148.328
170445.094
142528.562
102493.000
101163.281
33829.375
4549.825
1461.653
30.675
263.647
3247.629
63717.902
101411.969
108075.281
126138.406
120159.992
11821.921
1527.837
216.719
35.330
6.347
0.961
-0.167
-0.476
-0.581
-0.616
-0.618
-0.597
-0.579
-0.578
-0.575
-0.570
-0.530
-0.386
0.332
4.192
29.128
211.577
1859.293
17957.090
100369.656
104483.281
138712.359
106985.852
102284.930
101832.664
39597.195
3039.321
655.156
43.944
420.944
7406.020
100189.438
100590.680
101515.984
102979.945
102633.641
11548.788
878.851
117.371
20.325
3.639
0.258
-0.439
-0.592
-0.622
-0.612
-0.593
-0.572
-0.563
-0.563
-0.570
-0.587
-0.604
-0.552
-0.216
1.570
10.570
58.355
296.339
1399.596
4323.647
7409.914
27819.756
114498.586
154270.812
143507.297
20313.992
2078.478
311.881
46.176
417.932
5879.153
100735.508
102233.797
103140.438
102149.109
100852.461
9021.665
586.158
71.704
12.085
2.023
-0.092
-0.524
-0.599
-0.593
-0.581
-0.560
-0.538
-0.533
-0.537
-0.552
-0.575
-0.606
-0.601
-0.465
0.197
2.949
14.012
53.037
159.115
420.235
1455.325
13804.739
112662.664
119785.398
109610.992
102047.781
4395.338
338.865
40.938
281.721
2613.297
32232.223
116412.930
126139.133
112503.102
40980.602
3170.092
314.138
44.030
7.716
1.042
-0.298
-0.563
-0.583
-0.570
-0.549
-0.516
-0.499
-0.491
-0.499
-0.523
-0.554
-0.588
-0.607
-0.574
-0.338
0.610
3.916
14.696
48.627
195.816
1375.388
29375.510
101910.953
101941.453
101025.078
100348.758
9431.937
434.803
51.031
308.479
2025.855
14037.998
77994.820
126493.102
61872.309
10257.881
1310.907
182.077
28.933
5.036
0.519
-0.412
-0.576
-0.572
-0.560
-0.526
-0.492
-0.465
-0.460
-0.466
-0.493
-0.527
-0.566
-0.595
-0.599
-0.472
0.084
2.422
12.669
60.321
330.757
2111.526
21774.957
107484.680
104583.492
101280.031
100286.492
6454.577
341.907
118.590
919.848
7088.407
36153.066
96646.672
107588.195
53506.469
7787.681
869.133
124.945
20.146
3.495
0.190
-0.473
-0.582
-0.574
-0.555
-0.513
-0.476
-0.455
-0.446
-0.455
-0.478
-0.515
-0.553
-0.576
-0.584
-0.469
0.159
3.182
18.413
104.755
686.714
4824.822
24917.852
81612.188
119866.320
103863.062
19239.654
1529.162
145.875
323.864
4950.887
100608.281
103840.805
118028.602
128829.477
19038.225
3119.808
461.118
73.858
13.597
2.360
0.001
-0.498
-0.599
-0.587
-0.557
-0.517
-0.479
-0.457
-0.449
-0.456
-0.478
-0.515
-0.553
-0.566
-0.572
-0.424
0.424
4.499
25.608
153.014
1057.879
7282.950
38171.918
76323.961
38786.520
9950.863
2077.517
350.027
55.064
619.170
15332.950
100309.102
101100.250
102731.195
103767.977
19020.436
1278.714
207.437
44.472
10.335
2.321
0.151
-0.455
-0.594
-0.603
-0.574
-0.534
-0.500
-0.475
-0.467
-0.475
-0.497
-0.529
-0.557
-0.568
-0.561
-0.345
0.818
6.304
37.183
236.824
1818.467
14882.321
79880.836
128840.469
57559.242
9373.152
1283.650
189.981
32.156
562.200
12706.452
100936.312
102881.164
104747.797
103378.906
13785.641
965.834
204.922
70.356
22.918
6.286
1.253
-0.180
-0.538
-0.603
-0.587
-0.555
-0.529
-0.508
-0.501
-0.507
-0.526
-0.555
-0.570
-0.580
-0.537
-0.208
1.447
9.705
57.786
466.779
5481.417
101015.906
103034.008
104494.891
102772.664
47685.945
2712.917
249.673
32.506
377.202
3619.520
54689.605
134894.266
178207.297
87138.531
10651.413
2246.443
1083.892
428.793
115.556
26.282
5.123
0.586
-0.382
-0.581
-0.596
-0.572
-0.553
-0.542
-0.539
-0.547
-0.563
-0.584
-0.596
-0.589
-0.486
0.022
2.497
14.646
86.474
719.131
11676.852
100624.125
100875.328
100802.094
100488.055
100197.789
4875.276
325.615
35.656
454.079
2723.449
31361.797
108678.117
108872.828
104786.641
43428.617
28475.672
18147.939
4118.978
666.130
99.646
15.615
2.385
-0.050
-0.497
-0.572
-0.576
-0.563
-0.559
-0.560
-0.570
-0.589
-0.605
-0.601
-0.551
-0.366
0.430
4.185
23.001
128.178
864.621
9400.404
103002.453
102804.438
101261.945
100375.289
86812.844
3499.591
261.412
30.375
947.666
3763.966
43550.246
100934.445
101971.352
119870.695
151868.719
102992.336
100275.031
51836.266
3484.655
313.795
37.036
5.266
0.642
-0.206
-0.419
-0.498
-0.544
-0.561
-0.573
-0.587
-0.597
-0.579
-0.498
-0.307
0.114
1.345
6.589
33.359
199.783
1263.377
7624.576
42386.891
113700.781
104491.352
100843.758
13760.987
1203.702
131.580
17.575
1527.697
4018.601
19964.490
101057.742
104000.266
196494.688
119756.008
101863.203
100320.773
100101.828
10449.798
627.749
61.985
10.077
2.478
0.937
0.311
-0.063
-0.287
-0.410
-0.475
-0.512
-0.512
-0.374
0.046
0.963
2.631
5.218
11.845
44.929
253.132
1672.777
9624.854
31991.754
35774.363
21380.549
8118.427
1668.568
286.819
48.652
8.353
1453.388
3023.586
5018.991
15978.800
33033.020
116608.648
104250.945
101979.516
101449.539
100635.828
12629.582
710.937
80.506
20.205
10.335
6.484
3.720
2.004
1.054
0.455
0.095
-0.113
-0.098
0.504
2.525
7.992
17.743
29.511
39.242
73.233
310.788
2025.756
12188.118
42029.418
38417.992
10848.376
2047.560
398.567
82.959
17.710
3.469
730.553
1280.068
1398.628
1831.686
4065.583
34290.773
107846.141
121707.039
117962.414
92021.773
5860.191
616.814
140.576
73.066
53.577
35.554
20.723
12.100
7.470
4.579
2.831
1.789
1.538
3.686
13.512
45.920
127.669
244.213
293.841
264.249
575.357
5892.635
101736.320
103577.391
103557.938
77301.609
4108.173
339.865
47.254
8.603
1.513
287.657
486.833
509.120
549.374
1442.069
10245.057
87353.648
163581.312
138602.016
50408.141
6136.947
1722.306
677.298
446.501
333.903
199.982
115.865
72.073
43.007
25.791
16.513
10.467
7.437
13.864
56.762
275.280
1183.251
3221.167
3833.029
2143.419
1839.190
15283.433
101409.141
101012.578
100679.891
100312.383
9447.575
472.513
43.260
5.933
0.755
170.647
314.173
383.163
548.468
1599.395
14628.051
101714.688
102621.633
103454.281
113193.359
50984.789
32377.137
7178.508
3225.713
2373.819
1316.853
865.583
605.568
309.571
155.430
93.410
53.713
31.899
44.508
210.639
1606.085
13638.157
63531.547
86941.562
27384.906
9658.067
23418.506
111493.859
103302.477
100658.461
100151.203
6435.587
365.017
34.283
4.180
0.355
119.532
226.215
373.314
783.849
2257.252
11205.057
100999.727
101031.031
111549.922
178210.844
105925.352
101785.453
91387.078
19921.492
14855.208
8939.102
11206.424
8947.458
3011.522
976.590
569.612
284.008
142.039
135.310
614.461
7459.242
100124.344
100143.531
100575.609
104856.789
58268.219
103477.664
112312.953
116383.227
101882.398
20909.242
1739.414
158.197
18.790
2.490
0.096
65.952
133.878
308.771
928.097
2386.701
5094.175
20918.965
71794.328
94996.102
113688.930
102194.812
102767.227
118034.773
65808.523
55943.473
106858.578
101553.172
100543.820
36223.383
6194.332
3605.086
1680.862
818.592
630.119
1374.626
14543.161
101039.570
100706.578
100975.125
108079.273
133640.594
102504.273
101806.234
36124.094
7073.796
1651.085
313.596
49.699
8.673
1.245
-0.069
29.606
67.995
198.068
614.661
1478.135
1985.837
2884.312
5516.245
24839.547
101650.891
100673.867
102427.367
115097.984
54837.699
85542.711
108793.336
101427.062
101195.047
105281.914
28887.902
17752.873
9028.534
11335.025
8400.982
5018.704
17768.469
111434.281
105317.320
101720.938
105044.203
68548.914
101623.656
96874.219
18429.107
2428.292
426.419
97.570
21.558
4.506
0.683
-0.140
12.237
29.361
88.336
251.768
495.212
623.780
567.128
798.981
4094.977
54309.008
100233.008
100987.492
23324.037
14818.432
96386.000
103007.648
100788.023
101694.883
109593.625
51634.078
37864.355
94746.555
101676.062
101837.016
39345.430
82000.234
121726.828
138475.234
105064.930
48810.492
12127.974
17130.068
14141.601
4418.723
1092.578
292.428
71.823
16.993
3.702
0.556
-0.154
4.631
11.061
28.754
68.374
118.173
142.809
122.883
151.650
498.037
2431.902
5902.169
4692.129
2300.020
3555.616
33002.434
100608.039
100338.086
101140.930
106274.477
28411.385
41461.254
106295.930
101379.570
102913.609
131701.828
105284.969
102313.562
105797.086
16417.096
4416.967
1833.805
1992.740
1886.633
1351.614
695.111
247.261
66.387
16.007
3.327
0.464
-0.145
1.551
3.372
8.122
16.532
25.846
29.065
26.110
30.281
65.932
171.172
305.030
308.567
310.031
766.556
5015.687
42515.160
100122.312
96822.367
19700.342
7049.688
29758.031
101777.641
100638.750
102253.477
121630.406
105448.992
100616.180
64148.047
7441.218
1169.296
420.704
418.628
553.442
569.772
371.136
155.151
46.392
11.499
2.504
0.333
-0.152
0.346
0.805
1.874
3.441
5.056
5.664
5.371
5.918
9.782
18.485
28.325
36.596
56.693
153.160
646.510
2360.186
4858.092
3880.790
1722.116
1370.488
7662.416
100341.859
100221.539
100799.656
36275.895
21649.756
26593.764
11053.074
2565.855
633.071
241.818
202.498
230.136
229.103
152.113
70.820
23.569
6.686
1.492
0.117
-0.178
-0.066
0.031
0.215
0.510
0.824
0.933
0.845
0.913
1.379
2.431
3.878
6.014
11.637
30.047
87.664
202.237
321.318
300.037
214.998
258.593
990.142
5895.045
15321.338
11542.831
3362.990
2381.177
2886.343
2105.129
1114.746
468.317
205.946
144.241
116.303
87.131
53.188
25.411
9.603
2.872
0.620
-0.049
-0.198
-0.179
-0.178
-0.154
-0.114
-0.071
-0.071
-0.102
-0.123
-0.063
0.084
0.380
0.927
2.216
5.482
12.936
24.325
34.861
36.823
33.138
47.101
124.742
367.805
666.067
564.559
357.553
400.467
633.002
775.952
614.633
308.998
147.123
94.909
65.501
40.600
20.821
9.521
3.743
1.145
0.176
-0.142
-0.203
0.469
2.025
5.868
14.664
36.472
106.062
373.329
1637.860
5875.666
9895.060
8263.973
25331.949
100383.859
100215.969
47094.691
5452.325
726.212
195.427
127.741
82.078
47.650
31.631
22.077
17.546
13.849
9.648
5.614
2.742
1.209
0.440
0.056
-0.126
-0.179
-0.140
-0.065
0.002
0.014
0.000
0.033
0.116
0.216
0.284
1.615
5.821
19.401
69.327
252.668
910.350
3751.986
16806.836
35481.895
23234.434
90625.930
101156.430
102088.531
103506.961
16446.680
2377.707
1383.998
1430.635
773.244
366.406
228.598
158.091
120.645
102.665
64.868
33.769
15.957
7.730
3.903
2.014
1.064
0.728
0.851
1.254
1.516
1.461
1.104
0.898
0.938
1.155
0.207
1.824
8.936
45.056
225.610
1175.844
4283.674
9201.440
19889.346
36286.043
23042.848
67929.312
105842.617
138518.438
200088.234
82282.078
17387.592
22207.826
28735.205
9618.340
3594.767
2592.290
1419.446
1099.124
1015.768
573.664
228.608
94.149
44.156
23.174
13.498
7.858
5.493
6.030
8.952
11.084
9.921
7.171
4.318
3.378
3.431
0.255
2.575
15.611
101.688
773.945
6255.850
38716.785
79657.602
40709.785
17035.549
9029.938
17919.289
117714.336
186931.891
126309.969
105363.016
131864.469
107683.469
102680.469
110557.281
63275.320
52881.496
17435.193
14324.079
16645.777
6994.322
1757.916
644.707
306.212
155.836
92.525
52.522
31.315
34.327
55.787
75.314
70.248
42.389
19.512
10.414
8.276
0.327
3.371
23.657
176.122
1728.962
19718.746
100305.484
101206.508
103050.453
23753.799
5011.458
8565.305
107026.414
107474.359
103396.141
103949.828
176116.062
118830.367
114468.141
200158.172
111736.023
104124.484
142487.875
110514.617
101236.211
102246.594
15263.434
7640.977
3096.209
1327.667
952.294
462.027
193.803
200.763
406.541
673.199
581.128
278.924
91.144
33.392
18.741
0.343
3.601
24.071
178.676
1746.174
21773.176
101507.852
111474.336
152020.406
85690.516
24614.568
23847.762
147710.422
135367.062
108466.484
103069.281
131731.844
115379.523
139232.766
195798.797
106626.008
110909.016
200135.500
129029.250
104344.078
128826.523
138496.453
102256.219
49863.715
17371.018
17438.240
6069.677
1330.618
1168.990
3396.615
6823.190
5727.581
1878.760
441.489
110.551
47.583
0.228
2.870
17.994
124.023
954.016
8002.273
55644.324
196487.797
147034.125
108785.609
120657.617
125335.062
121090.688
200191.594
196510.734
106210.211
68139.250
24307.225
54547.508
108751.305
102055.383
112760.016
200178.312
124567.938
113655.875
200167.312
142618.250
103928.344
128478.773
126185.141
101791.648
77762.266
9712.938
8270.383
25748.957
78606.883
51939.816
11513.200
1657.027
353.541
143.987
0.115
2.285
13.708
73.147
442.561
2778.546
31215.473
108136.484
105009.844
104111.477
170691.125
187107.328
105137.328
111603.281
126118.672
32923.598
5714.184
2462.239
8759.684
97251.719
100770.414
105021.781
157282.203
107420.680
124297.023
200175.078
113991.016
104853.547
200219.875
147198.938
104984.586
126328.156
113296.875
108672.875
121610.453
103823.844
100624.734
32189.979
3924.085
1195.591
490.174
0.148
2.529
16.230
104.713
757.100
5352.098
39453.113
117571.094
105106.742
103368.805
163638.672
178174.906
102978.914
100909.430
101206.172
14586.257
1217.448
454.666
1265.123
6363.905
18187.287
17459.971
12119.425
27814.807
47478.016
112602.641
102526.219
103091.328
160708.859
124704.609
117739.750
200236.906
109222.625
107334.117
170489.953
126206.695
101884.234
30825.535
6656.292
3789.335
1459.516
0.383
4.150
30.157
253.120
3208.106
54743.867
106952.883
200234.031
167954.125
104864.047
115199.789
117954.836
101215.805
100188.859
63593.840
4527.313
443.019
118.284
193.207
549.080
1026.607
1084.913
1116.003
1932.781
4528.651
27125.191
100512.594
100968.547
46344.969
54502.098
118825.773
119052.305
102932.492
103253.711
115404.336
113103.539
34895.012
11386.557
10790.504
8309.102
2670.006
0.845
6.829
48.785
471.970
8757.158
100992.219
102910.781
109628.773
132417.375
48243.688
15999.734
12627.402
26393.807
19704.068
5257.168
830.864
129.420
34.898
35.348
68.671
105.205
124.880
149.384
239.308
583.541
1998.355
5376.076
5941.359
3388.878
4183.760
29569.285
104001.273
109937.039
113021.062
107635.719
47396.113
6022.300
5024.864
8704.254
7454.290
2804.116
1.713
11.118
70.643
590.713
8014.009
110483.273
131793.328
132250.062
110150.414
10059.909
1675.949
1033.550
1341.059
1033.227
470.964
128.486
32.370
9.335
7.336
10.983
15.787
19.762
25.647
42.663
93.425
217.793
395.410
444.751
410.419
1042.021
9359.581
116620.742
200093.328
200209.703
200664.969
21662.143
4103.062
5075.526
11445.462
12508.446
5281.745
3.576
20.088
119.390
930.590
10600.138
118891.180
200223.438
200201.578
120884.930
9390.292
884.544
201.538
131.381
98.841
55.500
20.778
6.637
2.002
1.151
1.650
2.472
3.399
4.948
8.544
16.895
31.196
47.909
62.150
127.127
875.685
12285.758
104850.758
115015.070
117019.867
109850.258
82758.695
33215.977
25533.207
55033.723
71173.391
21847.916
7.404
41.474
253.445
1987.420
28058.799
104200.070
105960.047
104812.367
101707.703
20051.715
1193.340
134.078
31.668
14.799
7.755
3.404
0.904
-0.044
-0.292
-0.225
-0.046
0.184
0.571
1.386
2.903
5.390
8.619
18.685
90.744
915.639
18037.547
100417.234
101056.367
104303.133
152272.734
200403.906
106004.383
119982.273
126185.234
101795.602
38616.031
15.836
102.591
778.291
6434.469
53226.891
178243.953
138703.109
107094.797
101106.438
16559.855
1006.149
111.507
17.700
4.134
1.233
0.129
-0.381
-0.576
-0.623
-0.606
-0.563
-0.514
-0.420
-0.233
0.080
0.628
2.063
8.897
60.478
582.283
8038.310
100101.555
100687.758
110495.109
200095.797
138661.891
103474.898
109805.164
142480.438
62170.156
18234.705
30.169
238.566
2815.979
47424.539
105786.258
163613.766
200131.938
170495.609
55656.625
5169.214
495.170
68.727
11.455
1.870
-0.035
-0.500
-0.644
-0.680
-0.677
-0.651
-0.631
-0.624
-0.614
-0.590
-0.531
-0.358
0.387
4.273
27.690
212.133
1725.717
16403.783
97073.984
112492.312
147029.125
106437.008
102417.562
103466.781
107205.641
13361.801
3829.420
43.814
405.952
5811.048
100466.875
101714.789
105852.250
114351.672
112734.703
12929.712
1357.902
198.798
34.008
6.496
0.839
-0.364
-0.625
-0.681
-0.673
-0.652
-0.634
-0.616
-0.610
-0.620
-0.639
-0.652
-0.596
-0.255
1.444
10.061
55.446
298.504
1316.308
4176.623
9803.300
100102.133
111017.344
139187.844
131807.203
49001.527
3918.775
779.396
47.461
409.573
5300.413
102779.508
111538.438
118367.109
109582.633
102787.008
7480.915
626.641
91.586
17.388
3.322
0.218
-0.502
-0.640
-0.650
-0.641
-0.622
-0.602
-0.593
-0.597
-0.611
-0.636
-0.666
-0.662
-0.530
0.128
3.033
13.828
52.929
172.063
467.123
1938.644
16977.609
142874.766
178410.406
128873.812
90054.922
4076.739
377.774
51.861
396.908
3752.097
47487.199
200094.844
200114.469
200133.094
46617.055
3674.362
391.158
58.183
10.863
1.830
-0.135
-0.571
-0.631
-0.625
-0.612
-0.583
-0.559
-0.551
-0.560
-0.586
-0.617
-0.648
-0.671
-0.625
-0.342
0.770
4.854
19.495
74.987
344.315
1989.658
24641.061
106850.875
105712.938
102485.531
100701.086
7879.715
422.293
70.039
526.648
5533.602
103105.609
112170.258
121994.188
112618.000
60365.629
3471.091
330.707
46.162
8.091
1.118
-0.307
-0.605
-0.622
-0.611
-0.588
-0.552
-0.525
-0.520
-0.527
-0.555
-0.593
-0.630
-0.655
-0.640
-0.441
0.478
4.486
23.261
141.303
968.489
8034.533
59496.922
196611.000
142636.031
106903.086
100832.758
5439.971
307.430
127.171
1048.033
10166.232
118944.750
119419.930
105937.750
101498.812
63930.637
3092.926
276.185
37.258
6.218
0.701
-0.411
-0.620
-0.625
-0.612
-0.578
-0.538
-0.516
-0.506
-0.514
-0.539
-0.579
-0.614
-0.630
-0.617
-0.401
0.718
6.130
37.290
268.083
2830.822
42801.305
102926.367
128623.414
200250.875
134938.641
17457.676
1445.548
150.445
297.295
3928.357
78064.844
126166.148
200159.297
176049.406
104213.297
16722.453
1442.955
165.322
24.983
4.429
0.385
-0.471
-0.640
-0.643
-0.620
-0.584
-0.543
-0.515
-0.511
-0.516
-0.542
-0.579
-0.603
-0.617
-0.600
-0.322
1.099
7.934
48.699
352.727
4064.720
71664.109
103860.383
106427.539
106804.562
61476.215
4402.487
484.068
68.188
547.224
11482.617
100720.289
103757.328
114403.844
122153.242
22026.111
2958.105
440.679
77.331
16.520
3.620
0.380
-0.450
-0.648
-0.664
-0.639
-0.601
-0.563
-0.538
-0.530
-0.537
-0.562
-0.594
-0.610
-0.619
-0.576
-0.200
1.612
10.186
56.489
402.010
3673.938
42370.270
196496.141
200162.406
157550.688
31265.871
2765.560
302.174
45.005
532.353
9736.381
101988.742
108396.633
115817.688
109968.531
12353.476
1245.804
271.693
85.548
26.669
7.206
1.428
-0.187
-0.593
-0.665
-0.650
-0.619
-0.593
-0.573
-0.567
-0.577
-0.594
-0.618
-0.625
-0.626
-0.531
0.039
2.547
14.196
80.784
613.536
7541.476
104642.195
123916.500
142529.703
121646.047
67605.844
3549.248
322.326
40.269
559.565
4276.101
51336.281
200189.094
200205.953
135365.719
27005.660
3461.898
1317.409
468.778
124.397
28.116
5.455
0.611
-0.420
-0.634
-0.653
-0.631
-0.607
-0.594
-0.598
-0.611
-0.627
-0.646
-0.653
-0.626
-0.432
0.475
4.530
24.152
137.653
1021.149
14710.698
102589.406
103727.195
103414.672
101834.531
100590.648
5835.523
384.369
40.165
1775.781
7931.450
103879.227
107168.203
106974.023
104594.578
113992.336
37860.031
21999.467
4865.891
769.307
106.287
16.588
2.554
-0.021
-0.503
-0.601
-0.615
-0.611
-0.607
-0.610
-0.630
-0.655
-0.668
-0.653
-0.574
-0.243
1.193
7.921
46.140
290.926
2191.168
19127.832
128794.891
128872.891
108233.781
101426.977
100259.727
4140.321
302.970
33.200
8463.797
25317.529
112631.062
103939.328
102500.875
123975.938
200086.594
108781.914
100529.453
63550.320
4102.628
336.508
39.639
6.131
0.943
-0.028
-0.327
-0.471
-0.556
-0.592
-0.608
-0.631
-0.653
-0.628
-0.533
-0.272
0.378
2.596
12.878
77.314
627.346
6500.040
73197.898
138530.797
200120.172
157395.453
104859.688
18393.701
1427.789
153.066
20.261
24020.506
74182.180
125005.914
109083.508
105324.523
200237.375
196581.547
104700.586
100573.656
100172.172
12498.743
726.416
71.290
12.176
4.036
2.070
0.954
0.276
-0.115
-0.314
-0.429
-0.497
-0.511
-0.369
0.112
1.205
3.328
7.267
20.488
101.750
880.008
11630.511
101095.750
104218.555
112625.898
116824.203
16870.465
2537.930
365.264
58.716
9.871
23900.338
64572.801
51312.480
72651.477
106144.906
170994.297
111289.133
104873.773
103607.500
101393.508
15255.246
841.462
99.179
29.857
18.882
12.500
6.779
3.520
1.894
1.037
0.567
0.222
0.119
0.734
3.037
9.481
22.411
38.031
57.292
130.458
792.919
7954.190
96196.953
139237.219
135631.828
78922.922
6664.242
797.535
125.059
22.934
4.259
7700.356
17106.443
12927.539
6582.340
8168.394
45061.344
129723.406
200236.688
186790.641
117975.695
7953.030
798.239
196.914
146.575
122.299
74.630
36.708
18.794
10.995
7.436
5.340
3.540
2.693
4.790
17.044
61.759
175.210
340.913
416.300
396.109
975.697
9247.891
112768.195
138608.672
138528.609
110505.398
6848.753
544.047
68.838
11.693
1.962
2016.749
4075.478
3933.295
2405.256
3175.924
27050.074
129227.852
178302.375
147053.891
109361.984
13754.186
2163.012
1151.760
1306.367
1155.572
562.237
216.277
104.431
61.803
42.249
31.866
20.625
13.162
18.899
76.961
411.441
1859.503
5265.836
6327.394
3643.539
3878.680
25974.240
105070.398
104116.812
102850.680
101167.328
14119.255
623.530
54.724
7.597
0.980
1468.474
3545.280
4119.152
3636.584
7739.455
63602.645
104169.148
103555.836
103462.055
111108.820
64039.828
28129.111
11744.886
18559.357
15160.750
4884.371
1558.006
796.634
412.517
297.173
217.888
128.806
63.150
62.853
294.384
2761.584
26108.525
100086.594
100517.211
61810.922
41641.254
114491.023
186949.750
116600.359
102105.031
100353.047
9425.247
464.013
40.688
5.112
0.503
1013.650
2352.886
3409.756
7474.901
25904.584
70144.969
111578.164
102716.859
109787.852
200202.656
120356.094
108397.266
145948.516
103099.102
101432.836
48162.258
17169.430
11055.015
4209.318
2603.008
2126.235
1006.911
327.358
208.882
905.842
13838.627
100275.570
100307.320
101663.352
126122.547
142651.078
104887.195
143640.375
200126.891
107443.766
31995.332
2272.301
187.269
22.475
3.086
0.193
408.083
911.838
2256.653
11900.510
52653.922
71549.969
119744.227
103944.727
125855.055
163667.875
106108.977
120116.352
200178.547
107324.852
110793.273
200090.938
108968.930
102104.820
56468.129
35422.938
32056.389
9098.880
2065.197
983.675
2400.995
31480.322
103509.383
102040.586
102841.867
157452.750
200131.734
104025.508
102623.445
106358.289
19807.969
2610.501
423.528
69.438
11.604
1.807
0.025
137.588
326.952
1199.907
6340.786
23929.781
32711.059
17142.090
17522.969
29603.926
104243.445
101869.953
116485.094
200232.781
107405.203
163783.188
200104.000
107901.445
106787.406
170474.781
115057.406
101681.727
75360.555
18412.629
11334.050
14518.252
73973.844
186789.594
128850.258
105695.312
129231.070
157554.266
103252.438
102192.820
103041.781
10015.719
1290.121
227.371
43.947
8.518
1.412
-0.019
44.580
109.147
394.235
1623.713
4489.039
5390.209
2992.981
1664.080
4225.679
39365.984
100620.906
104877.852
57907.570
104710.398
200135.406
123812.797
103353.461
111666.875
200095.266
124184.320
107527.227
200159.219
110879.961
106510.047
131851.312
105650.750
151987.922
200149.859
126712.992
106925.727
56868.027
102586.656
106329.773
30113.836
7726.689
1729.698
309.837
52.739
9.560
1.545
0.006
15.603
33.250
102.184
299.073
626.644
734.323
463.830
280.237
518.731
2090.658
5026.464
4893.864
5072.924
10955.878
50456.531
102599.375
101114.930
106853.039
186821.000
112525.734
132141.984
186866.578
107477.031
113045.906
200191.062
106542.984
103721.648
110826.258
83296.656
8942.167
4781.150
8855.934
14471.435
16669.500
8384.826
1922.288
346.520
57.213
9.670
1.476
0.030
5.677
9.884
23.106
53.166
89.767
97.440
74.282
51.548
72.335
167.591
286.064
368.035
554.423
1265.207
6786.430
52123.566
100334.438
101884.398
34106.605
50312.715
82058.406
112539.828
102438.297
109001.375
200135.891
106845.867
101761.867
102780.961
44994.711
3524.134
1301.238
2230.060
5435.468
7633.503
4179.329
1203.230
230.215
42.054
7.627
1.209
-0.002
2.061
2.783
5.091
9.114
13.745
14.850
12.458
9.560
11.309
19.279
30.799
46.212
82.422
205.241
775.137
2786.647
5782.961
5163.989
2906.752
3832.463
11518.797
101316.055
100596.727
102437.273
69653.500
103156.445
104286.594
87716.367
15514.016
3450.316
1331.571
1393.618
1727.019
1827.229
1086.677
398.130
97.575
21.785
4.347
0.725
-0.071
0.587
0.640
0.980
1.527
2.162
2.320
1.937
1.568
1.724
2.706
4.502
7.551
15.153
35.619
97.133
234.250
375.572
372.568
324.001
441.350
1313.517
7194.686
20819.193
14299.819
5505.853
9239.111
16948.715
22383.656
14732.812
4303.065
1553.275
1313.444
946.864
537.803
270.573
105.784
33.602
9.071
2.201
0.334
-0.120
0.026
0.002
0.010
0.069
0.144
0.153
0.080
-0.002
0.
0.150
0.497
1.190
2.724
6.623
14.271
27.973
38.770
43.871
45.867
66.218
157.409
437.869
791.904
707.488
655.827
1577.212
5029.235
10790.402
8214.311
2793.635
1021.209
772.170
494.946
226.371
91.576
34.031
12.090
3.965
1.106
0.153
-0.133
2.710
10.700
33.193
80.007
150.760
382.803
1630.770
10611.402
71409.148
101056.938
94889.969
111439.328
101242.141
100272.578
100206.992
19814.273
1370.922
184.498
68.392
45.729
36.841
28.290
20.321
14.092
9.627
6.452
3.834
2.046
1.017
0.369
0.006
-0.162
-0.173
-0.086
0.049
0.158
0.213
0.306
0.628
1.185
1.765
1.621
6.445
20.180
56.652
163.221
648.262
3263.731
36444.652
101276.805
101483.469
119809.891
142528.344
103151.125
101611.461
102374.047
65377.086
3354.722
650.256
416.045
313.497
277.880
239.246
148.939
86.800
60.218
38.803
22.147
12.614
6.919
3.578
1.711
0.854
0.742
1.187
1.928
2.538
2.458
2.407
2.969
4.752
7.015
0.873
4.222
18.189
87.862
541.447
3441.611
17289.006
63584.336
115058.148
104144.578
116893.883
142928.078
105966.820
119908.148
151855.125
86766.320
10404.114
3388.914
3123.283
2629.872
3278.945
3074.576
1440.380
612.637
413.216
253.112
132.214
75.447
43.694
21.245
10.607
6.045
5.345
8.607
13.929
18.890
17.267
12.748
10.886
14.958
21.290
0.638
4.441
27.956
216.167
2184.647
31728.914
101056.211
110506.719
178285.625
129274.281
93967.438
84706.789
125099.453
200231.938
200117.656
111820.102
74219.406
17390.914
20007.424
27523.785
87751.891
78527.695
18985.994
5109.275
3568.863
1889.301
980.061
646.379
328.821
136.172
59.045
32.522
28.687
52.686
108.777
154.843
145.634
82.573
41.303
37.217
46.837
0.618
5.279
39.293
384.165
5714.120
100091.016
100479.102
102259.281
107824.367
113292.297
14594.863
10768.861
89485.789
122320.922
108405.953
102300.422
105228.312
38963.855
57578.469
111711.422
101991.891
101423.820
106383.289
41133.129
36366.172
15515.585
10217.798
9882.177
3923.879
1035.728
372.089
191.301
149.594
351.343
1039.171
1863.371
1599.170
675.813
201.173
89.226
86.501
0.602
5.451
41.599
385.488
5725.489
100180.383
101244.633
108247.219
132212.609
139455.078
21240.375
10178.831
62695.070
108520.258
102976.383
101068.211
103153.617
22788.393
75066.055
106864.812
102626.203
103479.906
124188.680
142907.828
105869.023
98866.148
105863.008
100854.109
78829.188
8503.976
2699.441
1218.916
828.387
2638.622
15072.124
42467.754
31641.184
7422.214
1203.031
291.425
187.270
0.412
4.125
29.097
233.967
2588.587
38929.551
106240.570
196467.828
200155.609
135468.969
107355.289
54640.957
112598.609
196606.938
116439.883
102044.750
29778.342
6550.486
45844.039
103048.320
103507.359
104597.453
126905.398
136053.750
121287.891
163938.938
107355.633
101544.562
103171.758
51077.527
19091.812
7473.113
5290.418
19929.047
101615.898
100451.133
100237.781
87179.617
6033.168
1239.687
609.956
0.197
2.791
16.437
102.766
698.528
5159.163
37815.043
138677.453
119900.609
105165.906
113082.531
152130.297
103835.586
106937.406
70972.391
14558.815
3312.387
1670.930
11327.356
101804.055
102758.602
103165.797
110359.625
52129.434
93115.688
118830.469
104417.805
102457.672
107728.539
126099.922
65436.727
33559.996
82152.438
138712.109
123763.023
103119.156
101179.688
103829.891
21679.035
8257.509
2799.795
0.103
2.276
13.394
72.006
394.009
2291.444
20143.486
104358.578
102341.617
101578.836
111540.336
146923.109
102353.062
100676.648
52636.801
4447.793
711.814
425.889
1687.468
8765.956
27173.064
24860.043
9383.908
6834.443
24186.594
103762.594
103268.555
102856.297
105833.336
64860.031
48257.180
110636.531
103384.242
142599.844
200105.391
118340.617
104589.039
126211.148
98188.320
71263.180
14095.486
0.257
3.205
18.796
121.793
875.210
7008.391
30570.029
98990.156
106683.648
101391.445
103907.586
37484.953
87696.242
63638.977
12531.802
1546.017
241.305
116.172
282.695
771.252
1462.026
1404.175
954.060
1105.694
4630.101
39649.797
101884.773
101737.242
65486.293
12099.282
32065.344
102516.977
101627.688
110859.086
200323.953
143182.141
109300.445
125277.430
103856.727
100776.250
38885.383
0.720
5.594
33.112
230.571
1928.197
20095.152
103653.570
108490.781
41590.727
25903.648
10487.413
4715.228
6464.204
4867.214
1731.418
366.823
76.189
33.115
52.477
105.763
156.903
165.337
154.631
235.691
743.731
2916.994
7964.687
8625.889
4051.642
2396.549
18901.365
101550.219
103536.227
105507.961
109043.938
47900.844
21366.301
62904.809
105165.844
105394.711
31124.711
1.629
10.505
63.260
474.501
4090.243
35465.793
154192.594
154621.281
34448.008
5026.016
1241.894
606.828
567.916
451.110
214.031
70.789
20.775
8.977
10.893
18.135
25.104
28.601
32.862
54.998
133.391
323.763
581.237
617.970
452.170
785.722
5809.434
61398.594
146935.922
170683.891
95074.156
12353.073
6978.838
29045.121
118722.297
126183.547
38386.723
3.236
19.571
130.786
1203.667
18492.939
103043.695
110654.453
110924.922
103794.266
14604.548
1167.760
205.482
89.354
58.153
31.891
13.474
4.438
1.815
1.829
2.960
4.289
5.459
7.503
12.742
25.989
50.875
75.562
82.910
113.582
506.153
4497.384
60818.359
110522.695
112036.352
108658.953
34409.215
37855.152
114109.281
105526.000
102918.867
101082.430
6.275
35.465
241.830
2461.460
58159.996
101644.383
102196.047
102299.445
101686.305
43201.977
1979.884
206.063
38.461
12.860
5.819
2.143
0.447
-0.154
-0.202
0.026
0.298
0.653
1.255
2.582
5.070
8.920
12.692
19.709
63.852
469.312
5351.572
96743.758
100911.461
103882.742
147282.547
122449.961
112975.086
200347.703
124026.312
101994.094
100308.508
11.593
69.979
470.281
3871.546
54920.266
115113.875
109316.445
103537.930
101715.406
35574.848
1718.795
179.364
28.721
5.768
1.233
-0.059
-0.507
-0.650
-0.655
-0.604
-0.534
-0.440
-0.294
0.017
0.499
1.254
2.529
7.613
39.446
298.592
2983.603
34915.059
100638.703
110489.219
200112.047
110972.062
107148.078
200171.516
200076.547
104484.203
100316.516
21.075
137.157
1200.740
11298.259
98241.430
200232.656
200384.406
114226.523
102022.148
9264.502
823.689
111.361
19.826
3.461
0.213
-0.528
-0.706
-0.737
-0.731
-0.698
-0.676
-0.660
-0.635
-0.583
-0.495
-0.302
0.287
3.010
18.952
121.079
772.612
5303.595
20282.684
40105.520
111504.242
102635.203
102426.406
112941.352
157531.484
75259.438
21925.342
30.056
218.237
2160.930
29406.938
102864.438
110648.961
129995.617
65069.797
11052.915
1665.311
277.336
52.371
10.703
1.883
-0.179
-0.641
-0.730
-0.729
-0.712
-0.690
-0.671
-0.666
-0.675
-0.688
-0.697
-0.649
-0.380
0.900
6.922
35.590
170.779
665.191
1857.806
6780.634
88282.102
103059.602
107425.992
107050.867
43083.863
6098.717
1956.076
38.811
282.766
2494.082
29011.367
126312.023
147547.672
122978.133
36678.734
3513.193
530.168
107.147
24.912
5.662
0.800
-0.406
-0.666
-0.703
-0.700
-0.682
-0.662
-0.648
-0.649
-0.667
-0.695
-0.724
-0.724
-0.622
-0.052
2.190
10.642
38.838
122.856
372.973
1548.385
10191.334
66076.625
170918.266
104870.227
16073.020
1901.245
350.165
53.473
414.689
4506.481
69752.891
138567.531
187036.578
147297.516
46139.301
3486.260
400.221
70.886
15.470
3.221
0.222
-0.529
-0.674
-0.678
-0.670
-0.646
-0.624
-0.613
-0.619
-0.645
-0.677
-0.709
-0.731
-0.681
-0.356
0.946
6.061
25.256
104.229
502.110
2618.735
13241.187
90252.477
109927.141
103221.891
35757.316
2209.097
213.908
73.211
659.768
10776.224
101287.508
103694.156
106360.055
104595.258
101702.688
6682.028
508.680
67.775
12.714
2.256
-0.077
-0.593
-0.674
-0.666
-0.646
-0.615
-0.590
-0.582
-0.591
-0.620
-0.655
-0.690
-0.709
-0.670
-0.348
1.141
7.850
41.529
246.055
2048.816
22157.141
103534.172
139310.453
200292.109
118083.984
20336.340
1631.775
161.447
101.424
878.410
12768.115
103909.031
104283.438
102465.281
101574.516
100912.789
6550.556
480.557
63.252
10.714
1.640
-0.248
-0.633
-0.681
-0.667
-0.637
-0.601
-0.577
-0.564
-0.576
-0.603
-0.639
-0.670
-0.683
-0.630
-0.222
1.745
11.371
66.651
497.866
6485.725
100697.070
101569.344
106400.266
118970.250
115375.086
8664.925
844.988
98.987
164.912
1478.420
14426.325
126634.039
148694.500
110801.883
101818.211
43024.977
2767.218
279.495
44.112
7.715
1.020
-0.371
-0.671
-0.701
-0.678
-0.646
-0.607
-0.580
-0.572
-0.579
-0.604
-0.638
-0.660
-0.669
-0.589
-0.071
2.309
13.587
80.163
650.479
9938.160
101167.844
102547.172
103231.305
102829.031
101544.688
7876.633
553.772
67.544
240.586
2792.670
39970.746
106769.867
132441.031
96989.500
29137.400
4903.054
711.760
121.224
24.866
5.275
0.677
-0.437
-0.694
-0.722
-0.698
-0.663
-0.625
-0.602
-0.594
-0.602
-0.626
-0.652
-0.666
-0.667
-0.541
0.123
2.936
15.088
78.916
532.033
6222.478
105991.867
129029.523
147106.453
119837.406
99990.758
4610.611
394.818
47.841
314.703
2654.412
30480.002
109374.031
116550.344
42387.477
5835.269
1123.698
279.470
82.838
24.417
6.607
1.197
-0.296
-0.667
-0.723
-0.710
-0.680
-0.649
-0.630
-0.627
-0.640
-0.659
-0.678
-0.683
-0.659
-0.452
0.531
4.454
20.239
93.286
532.010
4755.780
59773.004
196858.047
200273.344
178198.781
32032.717
2698.746
284.008
38.602
878.586
3497.372
28251.035
123362.359
123214.086
106200.227
27432.412
2921.945
851.853
308.040
84.307
20.673
4.179
0.362
-0.514
-0.690
-0.706
-0.684
-0.662
-0.649
-0.653
-0.669
-0.692
-0.704
-0.708
-0.641
-0.278
1.294
8.025
37.670
186.139
1108.061
8835.305
106870.062
109521.953
107890.406
103957.133
52905.016
2949.429
264.208
33.760
7735.812
22186.379
112041.852
104821.898
102382.172
102026.609
105881.773
18174.572
8462.069
2384.048
443.484
74.473
12.709
1.925
-0.082
-0.498
-0.607
-0.639
-0.655
-0.661
-0.665
-0.685
-0.714
-0.723
-0.708
-0.577
0.014
2.515
14.699
79.895
534.891
4574.619
43051.426
178357.891
200357.094
131986.438
103474.320
35292.969
2243.521
201.360
25.323
96848.594
108054.141
200106.344
128941.477
103558.219
109086.117
178168.844
109579.914
100566.594
19717.984
2014.252
214.181
28.880
5.034
1.207
0.302
-0.119
-0.359
-0.508
-0.584
-0.627
-0.665
-0.699
-0.685
-0.597
-0.284
0.643
4.400
23.086
145.659
1387.015
24101.018
101830.070
113947.773
186934.172
200113.047
73705.539
8389.991
863.189
106.916
15.792
100348.242
104189.680
186847.891
200258.000
108263.922
135377.031
200222.000
105103.766
100590.438
100180.945
5296.580
425.520
51.273
12.225
6.250
3.870
2.063
0.901
0.229
-0.093
-0.281
-0.415
-0.491
-0.409
0.006
1.070
3.244
8.634
32.151
195.226
2134.384
47230.832
101003.562
102420.555
105609.602
107083.430
38682.805
2441.142
308.580
49.612
8.604
100478.367
101735.578
110281.758
171007.812
108115.211
121456.039
112345.172
105203.258
103910.516
101499.250
6065.156
521.776
84.189
41.685
32.999
22.017
11.911
5.879
3.255
2.087
1.429
0.825
0.442
0.719
2.741
8.113
19.470
34.582
61.419
191.881
1559.558
26884.930
104022.867
112891.531
111824.281
103638.211
20471.740
1294.908
147.546
23.346
4.169
80293.609
105902.727
107149.156
29701.896
9540.649
21212.662
132765.625
200291.609
200074.797
53219.535
4926.959
629.423
237.187
248.280
223.839
129.031
58.933
26.316
15.422
11.658
9.399
6.542
4.271
4.983
14.866
49.180
145.837
283.400
337.410
387.195
1123.187
8893.202
95696.219
200296.703
200149.875
77432.414
6329.029
614.208
76.072
12.632
2.030
15782.430
52128.410
52341.867
16671.893
7222.005
32030.814
112172.203
124209.570
116524.703
104053.516
14767.022
1683.415
1619.334
2734.452
2508.807
1075.876
330.571
121.891
73.781
63.572
55.303
37.130
20.606
19.943
66.369
316.423
1376.953
3506.740
4262.221
2942.030
4853.018
15879.567
109456.414
110207.070
108472.047
102826.492
5912.214
417.622
48.526
7.447
0.999
20290.566
87826.141
102124.117
37024.973
52768.711
128416.406
120553.148
104193.922
101977.242
103148.570
38492.699
9741.359
23339.945
71022.922
57815.160
12925.476
2106.034
678.769
435.202
469.969
424.984
242.018
103.833
70.263
252.058
1884.698
16379.936
78194.766
100728.547
39652.965
82540.828
105902.539
200367.891
132142.391
103232.141
85661.758
3833.270
295.808
31.725
4.524
0.465
11626.343
47423.887
57144.059
93203.461
104372.336
147186.375
200161.109
112810.102
103457.922
125722.000
122906.492
98638.000
110685.766
101600.766
101298.453
103061.906
15455.173
5696.666
4070.442
6196.296
5926.895
2301.045
598.554
242.802
753.857
8297.172
100356.156
100396.398
102428.820
151848.531
123894.898
103032.117
112887.172
160820.047
67950.273
11168.479
1156.180
136.455
19.063
2.798
0.177
2968.295
8706.909
17518.264
103570.133
101532.273
109684.531
200074.328
124112.422
106718.938
166279.266
108013.922
170934.734
131753.156
102767.664
105006.938
135136.609
126587.797
91743.742
49972.348
102138.867
100582.344
35234.559
4192.355
1026.281
2410.527
20468.387
105276.289
102995.375
104488.836
200176.219
157540.828
103236.102
103232.562
105367.133
30184.459
2560.512
415.233
71.077
12.426
2.044
0.077
633.340
1432.772
6278.703
78659.102
100360.672
101227.047
106241.352
29091.535
19926.041
58814.426
103183.016
157502.688
120934.016
102999.414
119974.672
200238.312
122822.297
120816.789
200265.359
106592.148
101265.609
102188.336
24426.309
6580.356
21383.549
110613.641
200069.375
157544.906
108763.625
158088.828
132321.469
105865.828
119909.750
138607.000
32997.824
4382.201
603.053
90.054
14.443
2.318
0.139
160.256
333.343
1506.966
10509.616
46915.977
57484.230
18397.521
3685.736
2171.880
8250.719
24079.359
30551.133
103897.984
102250.734
131728.781
196591.031
108081.641
142948.219
200191.875
109205.320
103485.930
125737.523
143107.203
79017.641
109771.242
103623.609
126293.734
200285.797
152805.016
68687.766
108083.562
118656.172
200159.125
138471.719
103237.594
13941.927
1313.103
142.110
19.842
2.981
0.235
53.600
89.493
281.471
1112.478
2748.778
3231.736
1645.577
545.596
353.657
801.483
1722.794
2964.762
10102.766
29899.889
38665.590
106325.797
102299.945
123880.820
170496.047
105434.117
109863.648
200207.016
124703.086
122888.703
148681.094
102986.930
103278.727
108530.258
109759.422
9964.997
8318.066
37319.516
108458.016
102698.062
100552.008
21672.590
1607.888
166.023
22.467
3.191
0.287
23.359
26.708
53.603
130.827
242.347
259.742
171.433
87.054
61.453
99.966
180.079
327.941
770.553
1647.440
3844.594
18472.309
52408.906
43276.836
60605.406
101765.695
109544.984
151911.672
105607.414
115426.328
154436.922
104187.633
109944.461
124212.141
105383.828
9466.432
5432.656
16961.010
89586.656
100907.258
70600.203
9584.777
1027.849
121.251
17.101
2.611
0.241
10.053
9.102
11.349
18.925
29.628
31.367
23.366
14.470
11.017
15.049
26.012
46.857
94.712
197.238
511.537
1446.836
2877.308
2883.863
4121.835
9255.255
11899.685
38209.727
101011.352
99243.938
58916.289
108328.695
170511.250
200130.234
114119.555
29809.518
12636.307
19019.238
17640.955
18226.635
9067.437
2055.011
343.851
57.339
10.057
1.814
0.144
3.656
2.955
2.619
3.274
4.236
4.399
3.494
2.291
1.779
2.363
4.126
7.846
15.654
31.563
74.927
157.839
254.443
299.860
391.285
622.426
1031.135
2899.575
6597.909
5557.084
5826.236
25106.928
116386.398
107445.828
102023.547
61061.805
19141.670
24446.098
12327.622
3632.519
1214.617
377.524
97.301
22.223
5.512
1.262
0.126
0.996
0.701
0.459
0.404
0.450
0.439
0.306
0.107
0.025
0.119
0.448
1.198
2.680
5.840
11.797
21.399
32.212
39.258
51.541
73.882
124.413
253.954
430.483
491.508
1214.971
8713.183
78925.727
100564.508
100533.281
30746.020
9526.323
10774.080
5882.880
1544.120
386.513
109.216
34.748
11.921
4.195
1.270
0.212
11.364
60.124
252.703
792.529
1237.585
1855.373
7461.929
51041.602
111563.750
104488.180
110325.266
146979.641
103011.773
100320.914
100114.781
26150.820
1521.773
163.727
39.448
24.379
23.714
20.329
14.514
9.059
5.551
3.579
2.204
1.292
0.633
0.187
-0.108
-0.225
-0.197
-0.078
0.086
0.239
0.425
0.988
2.485
5.340
8.433
6.115
27.525
101.533
269.473
503.671
1254.138
8268.528
103336.820
102873.727
102329.477
126386.406
200119.406
108200.617
100937.836
100811.562
87352.680
3262.810
355.124
135.391
137.947
170.035
160.027
98.077
51.987
29.742
18.527
12.534
8.381
5.025
2.609
1.141
0.537
0.646
1.296
2.239
2.923
3.385
4.686
10.144
23.830
40.898
2.586
10.972
39.760
145.769
729.637
4913.605
30058.359
147063.359
124006.195
105584.477
122278.984
200288.391
109053.195
104564.719
108069.438
76113.547
4700.198
829.049
594.133
1015.417
1701.431
1667.611
836.934
303.581
146.587
94.532
68.782
49.240
31.444
15.744
7.273
4.084
4.734
9.337
16.074
22.389
21.420
20.093
33.418
86.357
165.285
1.196
6.474
35.291
269.530
3001.469
52042.246
102569.055
138488.031
200153.156
147415.828
108796.094
149013.938
107466.398
128981.180
186784.344
66789.531
10863.666
2269.152
2517.804
10266.885
29232.732
29098.484
8378.309
1746.241
733.403
508.730
465.794
403.091
231.792
92.108
35.500
19.184
24.687
58.320
137.100
199.052
189.186
115.327
98.253
221.282
464.144
0.828
6.510
47.271
471.880
8032.987
100104.656
100672.867
104389.562
122185.445
147672.484
33207.531
12190.142
32931.684
125369.109
110544.156
101855.281
26817.742
4134.755
10099.197
102641.055
103684.859
102576.594
97954.609
8870.818
3189.579
2905.526
4902.423
4991.631
2250.501
602.941
167.641
80.639
125.839
457.640
1488.156
2969.603
2350.068
980.968
346.255
391.857
764.324
0.708
6.072
46.444
503.883
8758.941
100106.172
100574.797
102574.125
107949.602
109967.742
13222.054
3745.775
10683.301
72631.547
101155.586
100439.055
20173.705
4251.326
25076.932
112899.977
126268.508
115345.992
105282.172
22037.180
9638.078
23124.568
97797.570
100784.531
29121.688
3787.599
699.546
325.544
612.980
3909.448
26155.480
86772.242
63551.438
12587.693
1869.832
717.982
998.043
0.461
4.438
31.698
278.699
3509.345
63720.395
101880.344
114975.016
178227.812
160186.203
32845.430
7713.571
9853.771
19023.516
36627.613
24177.098
5603.634
2851.786
22395.633
138586.125
186867.594
147332.906
110081.992
21193.361
17193.357
105708.672
106051.688
105045.625
102035.734
17461.664
2167.852
1240.487
2957.898
29900.887
100638.070
100276.805
100407.156
101305.945
11206.435
3343.556
3081.971
0.160
2.716
17.005
109.783
768.682
6111.673
35741.930
115351.781
131681.828
105971.266
102227.070
17108.713
19258.057
15435.472
7075.037
3033.812
1153.075
1357.033
9739.834
78497.367
170476.312
138774.609
50452.613
8960.259
20493.279
112075.656
132098.734
126285.914
107268.562
34158.684
4288.314
5656.954
17313.635
114962.781
105297.375
101354.453
102708.305
117973.867
75695.062
44538.965
15362.723
0.012
1.686
9.653
46.507
222.764
1056.884
5686.174
49513.730
101806.789
100822.727
101520.031
15545.943
17192.611
12744.987
4095.418
889.149
306.125
515.083
2697.998
11804.866
25388.061
19377.178
6468.295
3042.499
12833.788
120228.227
170587.031
157462.406
112881.133
19304.562
5762.737
29657.268
103403.273
186788.656
138542.594
105547.180
116793.984
200120.312
119887.219
102095.492
104951.672
0.069
2.016
10.664
49.336
225.653
920.559
3223.434
14118.380
58144.781
70762.547
22310.406
5756.556
5638.471
4169.420
1522.080
353.105
111.509
153.549
542.788
1545.881
2549.047
2045.908
1112.299
1092.808
4364.902
27899.406
112991.234
125158.430
33647.312
5247.982
7189.222
87198.523
101460.305
118065.188
200254.297
110804.797
147659.156
196759.422
106353.734
101582.008
102412.094
0.441
3.799
20.883
106.331
513.724
2099.554
5331.228
6750.366
7038.819
5883.073
2857.821
1188.534
1009.434
790.062
366.094
113.152
36.894
39.517
95.997
211.327
310.076
287.743
252.072
356.858
1130.955
4269.606
9996.338
9357.720
3952.211
1476.664
4802.778
52223.590
100988.391
102962.570
82416.008
39828.418
59791.297
109295.133
109763.875
110723.547
104931.219
1.197
7.841
45.306
300.371
2227.904
13501.920
45369.516
46113.992
14053.432
3013.833
817.193
294.753
184.640
138.271
71.927
27.488
11.091
9.522
17.820
32.891
45.725
51.788
59.075
95.851
238.191
606.534
1063.486
1034.113
590.297
448.608
1853.542
11051.492
42584.027
47961.250
16274.926
5459.349
13972.732
130093.234
200320.125
200119.031
138907.531
2.434
14.813
101.143
868.948
11579.808
100811.375
102966.477
107558.938
108428.805
12368.603
1548.601
265.320
66.973
29.386
14.861
6.120
2.410
1.765
3.038
5.569
8.050
10.546
14.249
23.513
48.012
94.382
140.946
140.337
112.617
210.885
1090.528
5635.706
20943.088
27051.197
13557.238
9245.204
25909.055
109793.352
113574.578
110642.352
103530.383
4.233
24.887
169.683
1706.751
35176.180
101223.078
106054.273
121841.547
126201.891
35660.711
3141.154
387.614
60.422
12.634
3.678
0.955
-0.021
-0.232
-0.011
0.450
1.050
1.769
2.894
5.121
9.268
15.625
21.359
24.212
39.182
159.236
1010.324
6374.673
29128.717
40086.445
27644.555
81999.609
129231.430
152296.297
107525.180
101428.641
100408.352
7.063
37.887
226.164
1806.419
30025.375
102636.719
107023.844
122108.367
126239.992
32047.133
2964.786
377.802
55.663
9.310
1.452
-0.211
-0.631
-0.711
-0.664
-0.563
-0.417
-0.235
0.033
0.518
1.276
2.373
3.569
6.021
19.206
98.784
590.431
3533.617
12792.566
19858.049
64780.723
102327.484
113901.742
200105.594
126157.039
101785.891
100203.234
11.045
59.638
348.153
2054.521
13243.908
106554.852
108691.258
108600.195
87240.516
9576.744
1414.261
220.452
38.306
6.565
0.699
-0.504
-0.760
-0.794
-0.780
-0.741
-0.702
-0.662
-0.610
-0.522
-0.394
-0.184
0.250
1.804
9.103
44.884
218.097
922.089
2680.737
7074.387
65154.340
100840.094
103186.188
128820.383
131662.000
102027.805
63668.863
16.642
95.947
552.539
3337.010
15885.807
33498.688
32905.602
21546.014
7417.355
1907.137
440.246
101.547
20.732
3.917
0.204
-0.612
-0.776
-0.781
-0.767
-0.747
-0.724
-0.716
-0.722
-0.728
-0.729
-0.691
-0.514
0.266
3.672
17.249
65.558
211.020
584.113
2335.128
20121.023
100641.820
101280.352
99081.055
16409.004
7841.284
3334.443
25.088
156.222
1019.299
6515.347
30405.879
54156.352
29076.607
7591.709
1904.682
582.223
166.902
45.715
11.084
2.122
-0.149
-0.670
-0.755
-0.756
-0.743
-0.721
-0.703
-0.704
-0.720
-0.752
-0.776
-0.782
-0.704
-0.277
1.479
7.661
27.901
89.923
276.666
924.372
3738.933
12785.845
20624.541
11786.656
3331.551
911.407
340.145
41.502
318.299
3181.883
43501.562
103915.258
107957.094
107419.508
29921.934
3094.552
517.978
118.011
29.277
6.812
1.046
-0.376
-0.694
-0.731
-0.726
-0.708
-0.686
-0.674
-0.681
-0.706
-0.738
-0.766
-0.783
-0.722
-0.327
1.445
8.713
40.141
176.079
731.941
2861.906
9217.656
16970.402
16528.248
9520.927
2610.781
485.459
98.905
57.889
538.823
8167.020
100606.102
102414.031
108295.883
114342.055
109085.125
6918.923
778.042
125.137
24.027
4.799
0.507
-0.513
-0.706
-0.719
-0.701
-0.677
-0.653
-0.645
-0.655
-0.683
-0.718
-0.747
-0.758
-0.669
-0.119
2.473
15.212
83.613
483.268
3007.105
23222.521
104910.438
104455.562
106520.570
21391.346
2983.969
423.036
67.889
66.513
579.239
8300.987
100853.047
102746.195
110791.375
121767.633
112535.227
8068.893
831.837
120.672
20.460
3.508
0.127
-0.603
-0.724
-0.720
-0.696
-0.664
-0.640
-0.629
-0.640
-0.666
-0.700
-0.723
-0.726
-0.591
0.170
3.806
22.535
129.108
920.924
8964.523
108821.766
111624.953
105561.734
102495.516
101449.227
5313.120
452.089
60.298
74.377
490.361
4159.369
54469.957
103722.531
106258.688
109778.297
34947.430
3733.696
524.838
84.013
14.625
2.251
-0.171
-0.677
-0.752
-0.738
-0.708
-0.670
-0.644
-0.635
-0.643
-0.669
-0.694
-0.712
-0.701
-0.512
0.515
4.915
26.235
142.373
1007.451
11174.982
107618.086
110102.961
105189.750
101644.453
100537.938
7521.732
482.812
52.090
91.525
515.709
2839.100
11638.006
30927.701
42010.605
20406.646
5055.155
1029.037
211.843
42.659
8.313
1.232
-0.374
-0.731
-0.775
-0.755
-0.726
-0.691
-0.665
-0.658
-0.667
-0.690
-0.709
-0.718
-0.683
-0.398
0.914
6.175
27.809
124.176
706.294
6190.081
103903.766
107060.383
107349.711
103475.797
87672.930
3968.769
332.714
41.084
196.003
706.218
2909.339
9362.363
12407.096
7137.445
2855.842
928.505
290.043
84.667
23.580
5.960
0.970
-0.407
-0.733
-0.782
-0.765
-0.738
-0.706
-0.687
-0.687
-0.702
-0.723
-0.736
-0.734
-0.661
-0.231
1.704
8.952
35.472
132.262
514.552
2571.457
17697.125
102871.461
143025.281
88510.211
12809.043
1470.943
188.510
28.090
1313.160
2965.775
9564.922
49016.348
101883.133
52724.395
8479.737
1303.199
362.163
132.257
41.781
11.639
2.319
-0.046
-0.620
-0.738
-0.748
-0.732
-0.713
-0.701
-0.706
-0.728
-0.749
-0.762
-0.756
-0.616
0.070
3.047
15.519
67.460
273.222
1123.543
4710.768
19679.635
73448.797
107710.938
46192.141
7253.429
928.686
128.481
20.302
19874.404
54177.980
69786.070
107646.648
101388.703
100679.227
43664.023
4764.378
1726.249
609.042
158.962
33.626
6.759
1.084
-0.144
-0.440
-0.572
-0.633
-0.669
-0.689
-0.709
-0.738
-0.767
-0.782
-0.756
-0.533
0.490
5.311
28.958
145.983
839.423
6012.434
49545.523
109462.531
143200.266
109279.141
32752.775
4940.411
659.797
90.109
14.836
100276.352
103244.617
157376.734
200103.953
106025.414
102065.328
77802.328
20134.795
11694.326
3005.511
511.334
86.112
15.962
4.042
1.698
0.902
0.335
-0.089
-0.364
-0.505
-0.600
-0.674
-0.731
-0.743
-0.663
-0.293
1.124
7.870
44.349
268.953
2206.843
31308.826
105271.695
105870.500
109256.922
112755.148
25934.506
2596.543
363.089
55.463
9.852
100302.430
101944.539
121834.258
200230.656
116954.562
105327.547
54949.266
80262.781
47194.504
8853.184
1134.515
158.864
31.209
14.006
10.481
7.420
4.422
2.227
1.034
0.444
0.070
-0.222
-0.419
-0.463
-0.204
0.631
2.965
10.954
52.302
333.933
3001.165
66516.398
105920.859
104720.891
102644.406
101759.523
43364.223
2046.658
209.006
32.742
5.911
101260.078
103279.562
106754.805
119391.148
54380.340
25685.871
36749.492
89173.609
53600.484
10317.959
1400.694
220.521
74.127
64.759
61.519
42.388
22.861
11.256
6.472
4.414
3.095
2.009
0.998
0.707
1.778
5.060
12.130
24.886
61.623
264.891
2123.139
33405.109
103495.070
103797.508
102481.922
100962.352
24005.934
1266.806
129.902
19.299
3.254
112506.492
151941.750
157877.328
104723.172
10757.639
6533.535
22674.744
55550.352
45089.566
11470.082
1887.633
373.031
288.903
421.064
408.230
245.504
104.593
44.828
26.590
21.505
18.123
12.481
7.288
5.107
9.391
28.193
71.434
130.111
182.593
297.370
1029.366
7080.649
75041.344
113211.391
111651.609
55008.277
5338.470
514.110
69.437
10.858
1.692
116501.438
142565.016
129254.172
109327.750
20139.469
18435.438
105796.828
104072.539
102719.078
71375.922
5678.713
1130.585
1953.255
3826.692
3450.405
1574.022
473.163
166.006
106.275
107.719
100.372
69.405
35.416
20.845
38.774
139.689
508.469
1122.560
1408.189
1381.086
2861.581
6861.674
17342.547
54525.648
48039.715
11014.503
1570.785
218.190
34.237
5.875
0.774
101634.359
102218.344
104396.391
135543.250
125177.344
121077.367
170773.750
107175.234
101101.117
100676.320
12634.939
4542.763
21830.014
68396.430
57104.074
13679.429
2314.745
598.189
492.650
693.218
690.802
427.286
173.633
74.239
133.534
690.294
3512.881
11470.014
15460.967
11050.900
39833.918
101233.594
103816.078
45209.562
27887.275
6356.119
836.363
115.059
18.954
3.193
0.275
101649.391
101338.133
113822.047
200181.484
114671.727
115886.250
200145.828
142525.984
102419.891
102029.141
13471.534
24038.568
104245.859
108992.914
109811.727
104498.805
10884.451
2512.181
3577.751
7547.739
7718.238
3236.374
856.250
253.314
384.323
2382.718
19910.520
100308.023
101664.812
68518.148
104944.336
101082.984
102273.055
105532.469
12930.311
2184.178
388.095
68.893
12.381
2.042
0.078
19882.990
88387.047
122585.070
123791.477
103651.867
104156.633
131664.125
196509.016
103886.023
25694.688
15268.177
78876.914
104418.758
106688.992
107283.250
107069.281
34415.016
13722.499
46280.398
104025.469
104940.055
41018.086
4934.249
889.908
1419.019
6325.078
45636.527
101920.547
103042.648
157487.156
109116.516
102703.047
107110.578
110951.516
20338.611
2526.676
411.188
70.298
12.849
2.136
0.094
2922.936
5239.487
18132.109
102038.641
100623.547
100718.414
102765.719
48681.195
8233.906
4951.125
9863.304
62950.648
102274.070
102349.727
104874.492
120681.773
80517.367
67539.562
111154.750
106147.016
106487.914
103908.062
23329.680
3258.761
11057.344
54414.727
104219.375
126270.430
105548.133
86685.320
107896.773
118591.281
200143.484
200091.172
108806.438
14226.585
1340.930
155.235
20.759
3.137
0.241
655.145
808.652
3365.215
31823.371
100108.094
100122.750
70662.625
7255.551
1310.096
1224.649
2756.047
13982.399
100732.750
100911.477
104464.078
118677.086
107830.219
122922.438
114582.281
104335.375
104160.242
104320.266
53690.469
12124.848
97939.898
101194.031
105526.117
120101.031
48404.012
17484.139
54232.715
200601.578
200274.672
119760.945
102200.555
86972.375
4124.698
297.260
33.456
4.446
0.437
260.948
226.929
540.059
2197.297
6768.238
8033.559
3513.304
881.743
247.727
245.446
510.217
1974.092
9730.102
26495.121
23994.600
19981.207
40766.910
57623.996
107106.992
101875.250
102256.477
109150.359
52391.895
29706.053
103689.711
101367.383
103566.055
107625.852
70457.008
7411.570
13710.812
109834.602
107270.781
102339.062
100518.062
100097.953
5257.212
359.216
37.006
4.922
0.544
148.059
95.587
99.678
221.135
412.055
470.763
278.673
115.954
48.576
48.790
93.330
253.148
712.414
1331.906
1777.655
3305.779
6353.983
9744.084
65180.465
100652.695
101469.727
65992.102
34096.730
27277.416
104350.844
106224.789
147026.594
200322.641
139501.188
27892.033
34943.605
130568.211
121975.977
104284.195
100602.266
51886.781
2977.064
243.211
28.559
4.277
0.542
68.354
40.253
25.906
30.520
42.172
46.452
33.453
17.665
9.548
9.742
17.603
38.825
82.905
141.478
243.170
486.043
814.854
1301.624
3778.862
9734.788
10150.202
6380.431
8004.312
7938.545
27027.027
135066.500
200080.516
170637.188
109563.195
126996.273
109891.352
109429.289
151919.031
116389.641
48238.109
6906.441
846.081
107.290
18.277
3.476
0.572
21.436
13.992
7.263
5.544
5.844
5.766
4.424
2.665
1.609
1.703
3.146
6.556
12.960
22.673
40.782
72.577
120.095
181.001
346.458
589.572
690.684
790.607
1085.058
1401.607
5411.919
84913.594
108788.555
104351.992
103991.883
142634.359
116582.508
101768.305
102704.094
27905.852
4118.123
922.214
199.707
49.928
14.305
4.104
0.961
5.399
3.502
1.891
1.024
0.776
0.664
0.458
0.174
-0.009
0.001
0.291
0.940
2.087
4.083
7.548
12.702
19.082
28.916
44.968
64.358
83.007
114.443
160.684
330.611
2274.175
38895.379
100603.945
100543.492
101858.258
117979.930
109653.016
100915.734
97025.938
12022.632
1426.675
309.389
106.782
47.206
19.659
6.289
1.536
37.921
307.236
2399.969
13874.489
25949.639
14988.741
46708.414
142711.406
200164.734
132034.656
107323.477
103935.328
103263.883
100302.156
100061.156
9567.912
837.011
99.050
21.853
13.205
13.203
12.098
8.579
5.186
2.915
1.664
1.024
0.584
0.252
-0.034
-0.214
-0.288
-0.248
-0.119
0.035
0.246
0.736
2.424
7.168
18.150
31.392
18.255
108.420
608.887
2061.431
3354.241
3162.011
11396.458
109919.922
109580.961
103918.141
110238.172
200142.219
108813.117
100616.586
100212.883
26223.344
1671.636
180.587
60.135
64.783
81.822
77.873
50.686
26.830
14.059
8.759
6.295
4.729
3.068
1.563
0.581
0.226
0.390
1.007
1.894
2.691
4.079
10.187
34.549
107.815
230.147
6.590
29.916
113.150
323.894
809.135
3265.788
17596.857
120299.297
111101.500
103420.422
108535.461
200145.516
108968.227
101080.062
100998.227
22354.258
1726.408
286.775
207.089
397.626
605.603
581.762
324.817
130.493
58.067
38.276
32.738
27.501
18.391
9.329
4.296
2.494
3.457
7.270
13.574
18.433
21.322
36.317
138.215
606.107
1709.502
2.064
9.200
40.380
210.823
1788.073
19925.322
102798.422
146934.078
200126.312
120014.859
104514.148
86329.203
103858.820
102447.164
61448.680
8681.257
1775.092
534.363
886.439
2847.921
5937.502
5133.020
2173.738
598.936
221.045
168.788
185.720
172.803
109.482
49.820
18.931
11.103
18.145
47.506
100.289
155.163
144.537
134.653
394.051
2422.364
8535.493
0.916
6.012
37.422
318.509
4109.733
96495.844
100616.070
104533.516
123888.664
138786.703
30851.240
8555.355
10632.612
14991.599
13220.944
7734.392
2296.679
1108.557
4267.559
22925.967
60936.109
46576.102
13175.165
2300.723
730.123
852.140
1407.814
1426.920
753.616
253.180
76.386
40.522
86.380
320.472
1024.298
1859.776
1611.195
754.980
746.355
3883.579
17226.803
0.569
5.001
37.041
335.455
4449.847
100053.773
100226.312
100847.078
102161.086
99458.266
6548.955
1564.832
1925.798
4614.901
7850.876
5450.066
1991.123
2250.077
21510.080
128751.734
200069.547
200181.469
50243.898
5608.306
2196.556
5114.328
12641.877
14159.541
5557.413
1250.399
265.007
131.900
388.745
2383.874
13651.346
38444.164
28767.039
7576.383
1711.735
3221.540
10593.195
0.308
3.504
24.975
187.662
1866.443
23785.127
100378.641
101649.297
104561.961
29133.592
4453.142
1280.816
1097.643
1876.176
2604.340
1983.402
1034.117
3497.061
60345.613
123759.672
196517.922
187177.297
107728.938
9605.539
6585.793
32042.557
122395.672
120553.594
32039.502
4512.067
674.033
373.941
1381.046
15175.129
100173.391
100162.680
100498.008
80017.727
9510.642
7363.585
26470.883
0.049
1.995
12.281
77.760
488.745
3074.377
14293.831
29569.074
25031.234
16648.889
6375.570
1833.834
1218.966
1118.293
840.496
523.371
467.340
2772.287
43526.160
106245.969
118102.578
117275.500
78820.781
11352.273
18516.949
129918.414
200302.719
200080.016
129187.367
10655.270
1284.641
1062.050
3677.912
48452.051
100883.391
100709.688
104157.969
131700.328
113243.883
96321.414
114572.656
-0.113
1.070
6.303
28.905
125.650
489.142
1618.159
4634.335
11413.733
12869.544
5519.367
1631.223
1039.281
804.402
424.947
193.427
198.113
1103.044
10702.624
87707.398
102207.344
103057.273
19756.176
9584.931
27821.180
114980.102
163778.750
178161.406
121646.766
12677.079
1661.293
2865.002
8793.419
45791.328
103111.398
102260.398
128841.398
200134.906
112198.977
109465.820
196534.203
-0.108
1.037
5.717
22.717
78.868
233.016
627.429
1730.225
4048.954
4256.852
2153.392
811.366
523.391
389.160
193.048
83.661
71.962
281.011
1536.675
5869.230
10793.750
7611.500
3969.690
4411.961
15319.722
103702.664
108916.734
110463.523
100536.273
7255.935
1594.800
5037.488
15781.786
25931.975
105935.906
104336.258
196659.766
142708.453
104299.484
104044.945
124059.070
0.135
2.199
11.436
47.885
188.631
594.667
1279.310
1835.187
1883.903
1389.181
689.301
288.989
179.813
126.072
70.515
30.411
23.499
61.823
199.374
502.743
802.443
790.394
841.194
1231.720
3695.284
20367.242
71397.070
58359.879
13052.121
1914.960
1009.115
3622.350
10767.565
12906.394
11486.399
19887.279
83483.359
106176.984
107552.320
108785.758
106237.766
0.627
4.949
27.084
143.209
774.739
3761.571
10519.987
14925.193
11677.791
4823.492
1087.833
245.043
74.796
38.643
19.782
9.237
6.487
12.693
30.838
63.829
93.628
119.308
162.336
262.086
612.676
1844.536
3909.300
3343.226
1366.533
427.608
455.247
1405.881
3430.296
3904.617
2531.030
2896.251
17680.395
132108.469
200200.547
200166.516
150531.844
1.382
9.055
54.578
375.971
3225.535
23795.285
106465.320
186818.422
119722.281
40789.695
5119.436
590.286
81.870
18.169
6.162
2.333
1.229
2.080
4.905
9.540
15.257
22.557
33.092
52.288
97.889
209.423
314.147
294.657
168.885
111.105
226.645
721.906
1555.056
1862.281
1547.883
2372.833
15470.500
109622.727
124030.320
119752.461
105301.922
2.364
13.523
82.223
649.175
6686.653
83405.523
178179.547
200088.031
163549.547
105277.117
15393.853
1156.757
116.530
17.119
2.997
0.279
-0.329
-0.239
0.315
1.181
2.411
4.059
6.429
10.314
17.456
27.843
36.570
35.613
30.677
50.373
171.423
600.092
1413.497
2027.457
2755.726
7590.576
28674.807
105037.711
102204.430
101161.750
100482.070
3.496
18.413
96.799
670.495
6310.447
68993.266
187006.031
200270.938
152004.016
104555.641
15391.484
1159.798
123.508
16.204
2.153
-0.254
-0.720
-0.759
-0.653
-0.448
-0.172
0.218
0.750
1.495
2.583
4.027
5.169
5.909
9.466
28.617
113.598
382.252
934.755
1682.086
5481.667
22456.902
45324.199
114988.773
103053.656
100492.320
100111.461
5.311
24.632
110.919
516.605
2776.150
16649.076
67461.922
143375.859
112179.445
44520.375
5588.578
600.720
81.517
12.543
1.562
-0.430
-0.801
-0.846
-0.826
-0.770
-0.703
-0.614
-0.513
-0.367
-0.184
0.018
0.304
0.950
3.615
14.678
53.570
165.760
389.709
1117.643
5507.272
26444.021
44794.691
39526.098
103232.375
100451.891
42472.211
8.369
38.625
168.684
630.909
1899.033
4416.072
8689.411
14364.941
13222.732
5768.740
1275.691
246.170
44.086
7.822
0.908
-0.536
-0.810
-0.836
-0.823
-0.807
-0.783
-0.768
-0.762
-0.754
-0.748
-0.716
-0.621
-0.211
1.459
7.230
25.017
72.559
188.292
608.641
2534.935
8977.657
14118.636
8443.564
6079.060
5529.646
2574.882
14.312
74.554
376.948
1797.637
6309.225
10966.693
9841.099
7072.788
4405.071
1840.286
511.410
116.659
25.502
4.945
0.363
-0.607
-0.800
-0.814
-0.800
-0.781
-0.764
-0.766
-0.783
-0.811
-0.828
-0.835
-0.774
-0.405
1.157
7.147
30.403
114.263
358.380
860.252
1553.790
2482.907
2858.581
1791.565
869.271
497.360
241.343
24.673
158.894
1214.538
9392.488
55962.395
122290.703
90346.766
33904.750
7928.485
1597.017
349.646
75.634
16.143
3.039
0.005
-0.669
-0.786
-0.786
-0.771
-0.751
-0.739
-0.744
-0.768
-0.798
-0.820
-0.831
-0.738
-0.164
2.430
14.779
82.624
450.753
2204.078
7077.350
10061.240
8021.162
4088.986
1486.600
473.067
147.107
51.134
34.752
252.566
2499.144
32933.480
115049.297
200235.375
200347.188
120131.062
25625.402
2392.907
319.480
56.624
10.739
1.753
-0.287
-0.710
-0.778
-0.762
-0.742
-0.721
-0.715
-0.722
-0.748
-0.778
-0.807
-0.799
-0.625
0.305
4.927
30.484
205.724
1589.686
13224.829
69718.555
121629.117
99283.742
35717.777
6007.680
876.513
152.706
30.875
37.092
276.539
2730.400
33384.672
123801.523
200094.359
200101.312
119766.930
40101.133
2948.178
303.585
42.655
7.252
0.863
-0.486
-0.757
-0.783
-0.758
-0.732
-0.709
-0.698
-0.710
-0.734
-0.760
-0.785
-0.756
-0.460
0.984
8.172
49.217
356.409
3453.732
40801.926
131664.375
200081.156
200120.109
109689.062
27020.529
2012.147
221.542
32.171
33.997
189.916
1320.421
10748.692
74101.594
186845.000
146903.375
106784.680
17122.160
1697.864
194.659
28.072
4.460
0.231
-0.641
-0.797
-0.801
-0.770
-0.738
-0.713
-0.705
-0.712
-0.735
-0.755
-0.771
-0.702
-0.270
1.777
11.323
59.414
378.250
3145.071
35027.195
152033.609
200216.062
186909.922
108147.016
43239.582
2648.154
249.245
32.976
40.929
147.753
582.344
2343.410
7845.675
17826.893
24198.289
12596.869
3198.083
511.393
87.305
14.745
2.289
-0.241
-0.750
-0.825
-0.809
-0.787
-0.753
-0.729
-0.725
-0.734
-0.755
-0.770
-0.771
-0.653
-0.020
2.793
15.081
68.912
324.904
1663.323
10556.770
57167.043
152546.938
118593.945
103153.547
18459.236
1690.756
184.322
25.389
131.586
279.859
621.932
1349.874
2217.807
2521.983
2288.523
1307.390
490.299
129.362
31.427
6.817
0.987
-0.467
-0.789
-0.835
-0.821
-0.799
-0.767
-0.747
-0.748
-0.765
-0.782
-0.797
-0.779
-0.603
0.305
4.360
21.409
91.660
365.830
1191.078
3402.076
9144.836
24223.123
36044.777
18179.318
3750.002
621.644
98.787
16.603
1146.184
2121.057
2834.296
5611.410
8413.633
5544.792
1749.779
479.319
167.454
63.566
20.897
5.796
1.012
-0.355
-0.702
-0.769
-0.780
-0.773
-0.765
-0.760
-0.768
-0.790
-0.807
-0.818
-0.790
-0.524
0.757
6.769
35.287
166.204
711.525
2347.169
5091.720
7350.255
8563.251
7458.419
3999.240
1189.928
269.239
53.977
10.742
17994.645
47393.641
35716.223
28382.072
43427.574
21844.074
4681.083
917.425
326.460
132.515
43.166
11.796
2.849
0.439
-0.125
-0.311
-0.459
-0.565
-0.640
-0.693
-0.743
-0.785
-0.817
-0.830
-0.786
-0.420
1.384
10.827
62.481
382.260
2557.667
12885.297
39248.641
73403.797
57937.922
16073.992
3710.685
829.581
175.081
36.333
7.345
100119.273
100751.922
105287.352
118367.672
75285.141
35487.082
6969.750
1878.018
997.821
404.087
111.906
27.347
7.541
3.789
2.795
2.043
1.174
0.474
0.038
-0.262
-0.482
-0.637
-0.747
-0.791
-0.723
-0.240
2.116
15.220
102.315
805.870
7003.432
56489.566
200221.109
178534.766
114471.062
102548.484
8171.286
879.626
135.912
25.979
5.051
100265.578
100820.195
103348.758
113870.180
39889.113
16189.703
4918.956
3311.554
2297.890
813.892
206.268
51.248
22.163
20.704
20.343
14.721
9.095
5.165
2.973
1.676
0.823
0.200
-0.257
-0.484
-0.428
0.268
3.050
17.016
109.941
931.504
9125.897
81438.812
200089.250
200163.219
116578.953
101973.078
13990.671
979.936
116.705
18.443
3.276
102212.617
105873.172
107530.469
105316.562
18501.707
4258.571
2927.864
3672.705
2847.218
1070.205
289.005
98.620
97.275
143.783
142.722
92.841
48.678
25.264
15.163
10.217
6.924
4.260
2.073
0.841
0.841
2.476
6.916
20.157
87.846
566.091
4323.626
33022.090
151928.578
131820.359
106969.047
101089.555
8932.449
705.892
81.270
12.403
2.025
134951.766
200111.891
200242.719
130483.000
10749.737
2484.648
3270.078
5414.209
4700.849
1859.176
514.798
290.088
627.018
1208.001
1289.211
657.515
253.179
106.051
64.466
48.878
37.489
25.805
13.038
6.311
5.415
11.635
26.867
51.894
96.770
283.728
1285.052
6184.083
25817.404
83305.719
72430.852
16928.766
2301.237
303.286
43.433
7.261
1.051
115693.648
135141.734
126628.594
107965.109
39548.941
11472.763
12669.731
27330.186
22072.148
6424.785
1268.621
1144.118
4703.901
13558.005
13424.763
5347.904
1252.829
414.817
269.798
254.717
244.519
158.348
72.290
28.242
20.983
47.294
124.751
242.256
332.068
483.829
1096.945
2349.121
4078.186
6426.064
5366.955
2211.676
530.787
103.280
20.195
3.777
0.419
105814.508
102903.820
104405.312
132182.859
170893.375
105330.992
83395.906
77238.820
64211.176
13858.156
2467.630
4220.059
29986.424
114950.023
112530.023
33025.484
4704.820
1297.673
1116.185
1755.435
2121.656
1233.101
413.027
110.088
65.224
171.752
557.839
1318.119
1696.264
2155.540
6538.723
15246.188
13249.326
4962.358
1978.641
724.542
193.509
45.948
10.035
1.864
0.044
121753.930
103629.844
114070.797
200153.609
138734.922
103892.969
115071.031
85300.844
44485.609
10864.204
2794.512
11434.287
120941.109
200077.906
200161.047
102459.484
10571.500
2922.366
5198.785
15451.613
20715.939
9937.792
2178.517
393.488
181.245
486.766
1833.258
4964.381
6272.910
8008.160
43157.098
100446.828
100819.180
19133.459
2930.371
632.766
152.493
35.490
7.695
1.345
-0.060
83543.664
104904.945
124144.031
178177.531
106904.680
101439.906
103848.570
96291.555
11073.233
3551.163
2459.492
20000.021
131788.781
200118.109
200280.938
139282.000
13378.257
5885.266
25907.234
125256.516
146931.203
59323.727
8099.781
1032.688
576.741
1363.387
3926.977
10207.494
12414.737
13684.682
97847.906
102542.516
109628.438
51253.906
12034.501
2360.885
390.331
65.832
11.466
1.891
0.032
17145.008
12422.891
23170.469
104147.055
100937.164
100352.156
100646.523
39610.324
3027.724
976.346
1705.537
15059.103
106357.297
119789.359
122031.727
108883.961
11005.466
12966.193
120828.750
200342.719
200104.844
178181.047
16266.296
1968.378
2629.942
7842.082
12464.691
11143.398
9096.523
8904.722
49859.789
128908.406
200088.078
119697.930
102186.539
21829.635
1752.737
179.847
23.080
3.269
0.263
3878.308
1812.216
3746.419
29063.977
100132.648
100073.227
63593.535
6363.470
804.380
314.530
702.157
4458.923
35727.441
101980.289
102360.672
22484.127
6815.147
19168.377
109893.055
147164.422
178229.391
128942.734
19906.811
3300.907
12816.389
63848.504
97401.633
33808.605
7167.039
3991.100
15645.716
118672.453
115367.391
104268.734
100764.883
100119.586
5717.888
359.638
37.004
4.885
0.512
2791.770
1074.731
683.793
2233.293
6225.240
7366.351
3224.626
790.177
181.874
94.212
200.714
847.238
3355.683
7632.500
7277.130
3576.646
3314.669
11608.816
102560.023
106417.125
108927.641
104957.938
10982.465
4221.066
29249.131
101023.211
103680.016
95152.953
15820.519
6067.463
20860.025
114273.195
107590.164
102055.500
100438.531
100084.305
8028.809
439.663
44.124
5.637
0.692
2077.780
750.225
224.608
229.192
415.389
439.362
276.060
104.098
37.836
24.937
47.985
138.162
364.586
640.975
698.280
678.749
989.222
2955.971
18457.699
71200.406
71422.523
18996.662
3715.714
3019.344
18982.076
107450.227
178164.922
152074.281
108316.828
53535.059
108651.812
200474.453
200204.984
113719.352
101314.617
96549.828
4115.321
299.631
35.682
5.567
0.858
658.698
274.050
86.111
40.224
44.154
44.043
31.216
15.847
7.612
5.897
10.393
24.001
51.211
80.027
104.244
145.275
232.798
545.540
1709.830
3902.054
3960.126
1931.468
1010.235
1338.799
6954.985
68184.836
123772.727
110020.570
108636.648
200469.219
113800.539
113240.711
196571.344
196505.000
81927.250
9856.473
1084.010
147.301
29.199
7.055
1.566
142.019
68.958
25.503
9.978
6.803
5.909
4.362
2.472
1.242
1.034
1.971
4.424
8.341
13.299
19.649
30.189
48.047
93.947
198.814
339.509
359.301
268.245
247.989
549.736
4484.081
101741.227
102221.445
101758.633
109909.469
200156.578
124053.367
102488.602
104143.727
106296.148
8778.224
1477.185
377.400
147.347
51.770
15.013
3.548
24.687
14.460
5.950
2.335
1.103
0.727
0.418
0.137
-0.076
-0.116
0.072
0.507
1.236
2.306
3.866
6.147
10.048
17.269
28.748
40.978
46.339
48.153
68.829
259.725
2639.022
57525.117
100267.180
100512.375
104903.508
200110.406
114042.930
102359.914
103811.594
55639.129
4670.642
1015.360
580.472
356.422
127.994
32.352
6.757
99.999
1225.076
20693.490
100093.469
100845.766
110571.641
112651.195
114382.633
200152.578
200199.344
108331.789
22621.826
23123.965
26249.324
9568.046
1725.921
261.101
42.757
11.271
7.234
7.315
6.609
4.766
2.737
1.390
0.690
0.328
0.134
-0.033
-0.190
-0.307
-0.340
-0.296
-0.204
-0.056
0.216
1.116
4.556
17.087
45.689
87.477
40.331
330.267
2849.807
15303.269
31684.477
14340.019
12870.348
73488.297
124026.352
107085.391
102851.430
78572.484
73893.141
96716.914
26136.361
3802.483
457.370
74.099
30.349
35.288
43.001
39.414
26.581
14.078
7.212
4.405
3.302
2.491
1.591
0.744
0.165
-0.044
0.086
0.535
1.140
2.115
5.128
20.449
100.821
411.755
1042.041
12.106
64.500
293.009
931.657
1553.066
1890.534
5740.038
56498.008
103295.008
101446.930
101900.977
76010.367
60845.637
70753.961
21722.844
3312.785
446.762
111.631
116.356
223.997
318.873
272.467
146.624
64.591
30.395
19.719
17.022
14.245
9.540
5.149
2.309
1.295
2.023
4.362
7.983
11.725
19.597
74.674
520.838
4055.551
18682.221
3.270
13.549
48.650
154.985
657.233
3713.306
17697.490
45326.781
116456.859
103647.891
101199.781
20214.689
14023.400
15286.601
6534.808
1536.718
360.261
235.678
697.986
2153.412
3470.006
2519.343
1017.663
307.923
120.354
90.291
93.386
84.289
53.587
25.776
10.509
6.054
10.052
25.154
52.158
76.365
84.237
205.326
2045.841
31451.463
100081.375
0.910
4.837
23.789
137.450
1116.534
10484.213
70731.203
102035.102
78442.320
24531.736
9981.312
3004.708
2127.640
2257.429
1465.765
720.682
371.165
850.258
5980.177
35785.219
88753.258
48785.816
9100.519
1501.837
527.749
506.082
679.501
604.184
335.993
126.243
39.913
20.913
41.523
138.132
383.766
623.616
568.444
497.008
3262.123
67978.945
100780.047
0.355
3.111
19.382
136.957
1101.860
10440.735
78185.242
100327.172
78873.180
11513.638
1950.743
601.310
440.861
562.940
602.993
452.948
453.812
3117.164
57780.730
101749.297
104214.641
104284.641
89835.914
7355.055
2882.224
4293.847
8461.806
7251.839
2706.839
658.903
140.916
61.998
161.374
776.378
2973.301
6221.711
5315.395
2025.336
2688.394
27534.223
110522.492
0.100
2.103
12.851
83.670
580.064
4110.419
19726.998
38631.188
20084.180
4599.775
919.423
289.695
200.437
243.502
282.540
251.184
527.006
6867.285
100404.906
101541.898
103889.609
105756.250
113916.797
35151.734
20308.186
61889.379
103484.172
103561.406
33204.520
3657.070
450.920
147.956
468.110
3262.912
21628.062
63581.484
47225.227
11752.467
5091.778
18005.510
114660.711
-0.104
1.082
6.936
35.963
191.992
846.567
2839.211
4410.581
3411.400
1553.366
622.479
252.061
156.672
137.580
125.772
119.486
409.968
5762.039
100219.594
100776.953
102156.531
109311.492
164278.328
110733.508
113921.680
113314.578
106018.734
105390.664
102365.797
15509.264
1054.697
298.280
913.348
7546.411
78248.602
100382.508
102565.422
45210.121
56774.379
89867.672
110415.781
-0.232
0.444
3.322
14.634
54.139
178.540
445.897
752.864
953.459
878.749
485.331
214.164
124.472
94.207
63.547
58.570
206.162
2028.678
28774.369
100294.906
101413.227
110738.539
133947.656
105834.711
178668.984
114842.523
104339.859
103375.484
101507.570
29132.650
1465.448
462.294
1183.816
7267.215
63884.129
101206.688
114965.125
126260.844
104728.773
147186.406
200164.578
-0.251
0.389
2.865
10.872
35.121
93.043
205.554
367.410
508.546
481.447
280.074
133.310
77.365
52.263
33.956
25.932
73.720
446.841
2990.971
15031.398
29372.963
22815.242
32665.299
65971.836
70234.648
106627.922
101705.211
101055.680
100526.734
16548.225
1122.872
526.513
1096.880
3182.840
14224.325
40569.645
71181.312
106969.766
102178.477
112822.320
200216.266
-0.109
1.048
5.880
23.800
85.940
290.176
784.165
1615.253
1812.204
1042.100
369.433
118.760
46.029
25.688
14.387
10.405
20.901
81.480
323.049
866.622
1495.451
2069.754
4217.398
7533.965
11257.650
71761.008
100443.531
100245.648
38544.602
3559.661
488.618
392.563
746.661
1171.811
2244.160
5378.940
34603.324
102030.977
102677.750
104435.461
111724.719
0.193
2.596
13.208
66.291
312.385
1531.720
7719.697
29670.816
35330.258
12625.159
2223.578
335.481
58.630
15.297
5.991
3.395
5.077
15.208
42.404
92.849
164.775
278.559
547.399
841.520
1339.200
4003.770
8835.599
8065.788
2768.865
571.030
170.712
207.975
355.864
457.789
545.496
1257.982
8728.872
85039.297
126201.328
135084.719
50569.668
0.597
4.652
26.391
147.966
941.566
7712.940
100862.406
104474.445
101748.766
100432.406
16431.682
1200.450
118.603
17.646
3.416
0.799
0.764
2.524
6.955
14.565
25.827
47.583
79.154
120.656
182.616
351.591
520.697
478.749
249.191
94.956
65.797
112.354
192.373
246.861
307.213
760.339
4813.494
43815.215
112529.703
110474.422
90014.328
1.087
6.845
38.444
235.305
1847.757
22048.889
111482.609
110569.352
103918.664
100801.570
63642.262
2559.492
204.441
23.575
3.205
0.048
-0.437
-0.146
0.642
2.170
4.519
8.510
13.788
19.337
28.394
41.618
52.639
48.480
32.861
23.055
35.566
80.769
145.885
228.470
389.582
1062.748
5647.381
71229.383
100888.500
100716.547
100334.797
1.576
8.680
42.884
243.790
1779.314
21891.604
110109.711
109857.844
104314.148
101203.297
70654.172
2795.073
209.651
24.335
3.106
-0.167
-0.747
-0.765
-0.597
-0.258
0.306
1.056
2.053
3.050
4.283
5.884
6.830
6.522
5.995
8.995
21.664
55.834
111.422
220.908
545.732
1532.293
4470.418
32594.492
100404.039
100144.289
70434.883
2.312
10.951
45.484
200.818
1072.095
8364.033
106547.430
111064.477
109328.328
103536.703
18644.021
1312.956
143.255
19.119
2.574
-0.278
-0.811
-0.882
-0.851
-0.772
-0.647
-0.478
-0.285
-0.109
0.071
0.269
0.451
0.628
1.417
4.459
13.325
35.236
79.228
190.868
575.147
1432.317
2618.142
6272.549
20020.150
23801.318
8763.435
3.942
17.141
65.782
240.812
876.090
3823.197
20859.125
75164.422
85370.422
26467.928
4099.440
548.451
83.744
13.687
1.948
-0.360
-0.822
-0.885
-0.874
-0.860
-0.829
-0.795
-0.771
-0.756
-0.738
-0.716
-0.647
-0.400
0.563
3.948
14.212
43.782
115.427
252.305
481.484
835.494
1125.737
1270.908
1699.379
1779.111
961.368
7.251
33.741
156.554
673.553
2642.839
9701.099
30273.471
72687.414
67344.477
17712.428
2531.261
359.575
57.242
9.987
1.307
-0.453
-0.820
-0.869
-0.854
-0.844
-0.832
-0.831
-0.844
-0.862
-0.871
-0.875
-0.798
-0.398
1.338
8.705
42.039
184.229
693.152
1677.054
2200.798
1437.263
726.645
411.370
278.699
212.581
122.408
12.535
67.597
389.213
2503.460
17624.830
107056.727
110686.898
124756.906
45630.230
9489.565
1521.258
229.689
39.010
6.966
0.780
-0.548
-0.819
-0.849
-0.834
-0.820
-0.810
-0.813
-0.833
-0.853
-0.872
-0.869
-0.721
0.073
3.937
23.822
150.271
1117.128
7427.578
31841.025
42978.328
17173.662
3161.801
654.467
170.168
60.467
25.320
17.134
106.834
748.532
6529.803
97234.625
118320.430
110359.969
105797.391
104125.812
8406.900
835.639
130.181
23.320
4.211
0.219
-0.650
-0.824
-0.830
-0.813
-0.798
-0.793
-0.798
-0.818
-0.838
-0.862
-0.821
-0.515
0.985
8.434
55.205
457.215
5307.827
86971.273
101059.094
103513.344
105279.891
21160.453
2253.188
347.367
64.267
14.537
18.176
111.519
808.348
7990.823
111420.641
118012.336
109005.008
102474.578
100805.312
9847.566
635.008
79.017
13.303
2.133
-0.226
-0.753
-0.839
-0.825
-0.803
-0.790
-0.782
-0.790
-0.805
-0.827
-0.839
-0.744
-0.187
2.392
15.106
91.810
837.109
13844.875
100743.883
103423.812
113741.008
126133.172
70967.930
5281.540
644.937
92.283
15.930
16.339
83.131
496.710
4029.456
55914.242
106236.164
103526.289
101015.992
96648.211
4896.556
381.303
46.312
7.375
0.806
-0.543
-0.824
-0.859
-0.834
-0.811
-0.790
-0.786
-0.791
-0.806
-0.822
-0.816
-0.634
0.263
4.362
24.071
136.271
1003.537
12298.518
102223.352
105828.820
124312.844
142593.156
68480.492
6127.407
730.038
101.899
16.027
20.243
60.324
228.452
1156.746
7633.575
47987.051
100741.711
63777.754
10497.422
1202.388
150.910
21.810
3.437
-0.012
-0.735
-0.866
-0.865
-0.842
-0.820
-0.801
-0.798
-0.807
-0.822
-0.835
-0.801
-0.520
0.821
6.994
38.260
208.524
1255.975
7664.434
55383.828
109384.562
112859.781
118473.781
21064.754
3327.321
500.425
76.197
12.969
72.294
124.066
203.084
413.573
1059.477
2856.643
4291.373
3047.686
977.129
220.585
44.030
8.583
1.205
-0.453
-0.816
-0.876
-0.868
-0.856
-0.832
-0.816
-0.816
-0.830
-0.840
-0.855
-0.801
-0.422
1.372
9.946
55.312
311.910
1888.516
9257.492
26622.660
34269.574
27109.238
12599.433
4029.545
986.467
207.350
42.432
8.446
516.154
885.037
881.128
849.691
924.726
761.498
542.108
312.766
136.951
48.847
14.270
3.579
0.401
-0.504
-0.723
-0.773
-0.786
-0.793
-0.798
-0.807
-0.827
-0.849
-0.859
-0.868
-0.798
-0.316
2.002
13.957
76.967
480.137
2802.174
12706.646
30132.916
23469.008
8653.676
2780.451
999.062
332.662
92.224
22.666
5.010
5266.023
11493.185
8460.349
3533.248
2349.138
1396.414
548.282
184.801
78.279
34.487
12.832
3.959
1.035
0.246
0.028
-0.109
-0.254
-0.379
-0.515
-0.625
-0.738
-0.814
-0.860
-0.877
-0.793
-0.218
2.831
19.899
131.684
1087.645
11104.703
99338.523
107244.633
109978.828
31194.312
4989.173
979.077
231.335
59.505
14.632
3.198
57366.332
100162.477
100575.438
19532.186
4218.312
1850.525
691.253
259.860
129.443
61.411
23.273
8.488
4.634
4.500
4.335
3.478
2.478
1.562
0.883
0.266
-0.207
-0.530
-0.722
-0.815
-0.746
-0.095
3.582
26.244
212.728
2416.324
47247.574
102193.328
112228.602
135594.406
135263.969
15965.393
2027.055
294.921
53.366
11.356
2.202
100198.625
100424.102
100692.727
71542.852
5911.131
1468.382
582.160
325.267
205.788
106.682
41.353
21.003
23.545
31.264
33.513
25.180
16.536
10.956
7.127
4.245
2.227
0.838
-0.005
-0.443
-0.533
0.125
3.870
28.256
235.483
3019.489
63856.844
102823.680
121719.359
186860.953
178192.875
25991.965
2700.023
343.105
50.586
9.128
1.582
101899.438
104880.445
105388.969
66158.922
5156.235
916.063
432.711
375.298
284.638
151.156
74.621
77.638
163.158
283.132
287.521
186.382
101.586
59.484
38.137
22.826
13.633
7.376
3.459
1.210
0.378
1.020
4.531
22.730
154.642
1519.615
19924.314
101883.047
112489.539
142451.828
90249.477
13920.684
1917.622
254.092
38.806
6.852
0.997
73198.750
200127.594
196507.906
54957.176
6167.828
1085.418
626.613
664.291
548.708
294.509
177.445
398.158
1512.687
3820.066
3841.698
1841.033
650.065
330.266
210.519
121.837
76.800
46.292
21.909
8.689
3.715
4.428
9.373
23.266
82.941
455.041
3121.532
18635.744
45437.855
33507.922
12516.159
3383.863
670.644
122.003
22.356
4.048
0.494
107423.930
110256.281
107118.719
103158.523
26538.066
4435.651
2311.944
1958.720
1513.438
708.489
503.739
2451.758
19842.207
87025.117
96781.070
24317.803
4208.623
1915.004
1139.500
770.299
624.184
359.022
143.098
42.309
14.987
14.939
29.499
53.993
89.048
205.439
616.482
1632.754
2765.309
2683.521
1627.035
651.056
189.471
45.642
10.385
1.960
0.073
138896.672
104967.039
102285.844
109067.797
86786.312
49389.863
16361.142
5092.773
2703.155
1172.262
1108.708
11760.732
101046.977
102067.859
102215.367
102499.367
20895.637
9462.276
5974.123
6815.357
8283.324
4174.899
1047.887
198.114
50.367
43.560
93.063
163.480
233.780
387.725
944.164
1678.804
1504.151
914.834
440.855
191.001
68.035
19.907
5.039
0.867
-0.142
200147.750
116806.891
105606.438
157475.141
128784.438
101774.875
101150.398
12439.879
2762.595
1064.512
1703.575
24801.297
104859.570
112549.789
111050.688
107299.422
50605.895
25129.332
27952.139
102644.438
100934.188
70760.969
8136.959
862.178
136.043
108.116
226.800
408.107
560.757
941.119
2894.869
5930.103
4880.970
2163.530
751.572
255.724
74.397
19.275
4.490
0.680
-0.187
138688.609
124356.742
108759.906
157458.484
105754.797
100683.484
100503.594
18688.572
2009.313
629.000
1397.495
16972.137
112485.203
138515.859
132171.344
111345.922
33895.824
25497.203
110197.125
106573.820
105104.305
102053.086
42888.430
2465.574
314.293
286.081
465.590
708.630
862.553
1448.429
4854.156
11064.443
12861.687
10561.957
4923.756
1272.207
258.399
45.210
8.318
1.294
-0.066
104801.516
19509.701
14146.992
60910.504
100794.164
100186.047
100143.789
10608.728
1087.784
298.982
709.126
5368.570
46234.891
131671.188
126408.453
50528.777
10230.040
15814.188
111642.305
129447.148
128850.602
108784.766
71790.438
3287.603
665.974
995.928
1261.962
1088.089
873.627
1256.873
4412.848
18748.762
101279.680
101748.867
78457.125
10485.377
1031.355
121.782
17.109
2.521
0.161
34578.816
7219.952
2506.503
8412.430
34946.859
42443.633
14943.658
2380.993
363.074
125.109
277.563
1376.719
6020.774
14805.861
14862.791
5808.472
2692.113
7994.707
87390.016
163730.609
163561.797
116384.656
28322.766
2300.716
1431.525
3356.128
4385.075
2673.743
1246.276
1245.223
5665.212
80474.336
101913.125
100774.867
100208.977
57366.277
2970.591
257.607
29.430
3.958
0.416
86316.617
12915.958
1396.706
1101.273
2368.111
2744.709
1375.610
390.222
96.343
43.667
87.403
301.211
910.166
1761.252
1638.108
988.368
877.801
3014.006
18612.160
77302.844
105243.461
35669.941
5815.154
1230.288
2247.157
6777.778
10065.680
7994.739
4712.361
4378.964
16633.088
116716.742
108302.906
101993.969
100364.781
96462.117
4103.021
295.754
34.133
4.970
0.664
60607.375
9408.295
951.217
221.309
225.797
242.670
154.460
63.358
23.252
13.190
23.778
62.944
147.014
231.060
245.932
209.397
286.931
872.893
3404.518
8564.895
9433.559
4299.436
1209.678
663.908
2131.530
8233.798
34429.715
89940.203
66636.117
44470.539
104513.578
147106.344
200107.719
117977.148
101515.172
35002.887
2378.210
228.599
33.251
6.700
1.364
8504.846
2205.335
366.052
67.116
33.719
30.355
21.036
10.561
4.924
3.363
5.709
12.990
24.760
37.017
43.708
50.893
80.889
198.738
553.300
1027.946
1074.344
636.588
294.957
372.307
1976.522
21143.789
101908.578
101561.086
109074.898
200206.375
106597.195
106831.117
135140.734
170657.766
36611.371
5708.189
841.285
196.403
60.759
16.773
3.683
889.435
330.905
83.897
20.109
6.871
4.438
3.151
1.667
0.705
0.474
0.999
2.395
4.383
6.915
9.070
12.447
21.178
43.155
88.487
139.539
145.217
107.670
89.827
252.650
2326.640
42722.121
100415.781
100890.008
112558.250
200130.781
110919.406
102645.516
105035.570
105974.500
10082.936
2029.488
1369.764
803.064
254.843
56.864
10.781
87.667
45.861
16.306
4.856
1.496
0.596
0.270
0.010
-0.177
-0.237
-0.134
0.142
0.539
1.055
1.705
2.724
4.833
9.009
15.060
21.508
23.279
22.097
33.826
155.549
1510.853
21639.076
100105.992
100487.969
106257.672
200259.219
107950.734
111979.219
142661.734
120851.117
15917.240
6096.399
8011.936
4475.394
1048.498
162.353
23.151
150.337
2194.781
67710.938
100080.766
100775.242
109601.227
131762.797
103367.055
108895.820
112833.211
15937.150
3463.217
1841.702
1665.592
832.674
259.058
63.021
15.065
5.137
4.034
4.216
3.749
2.620
1.454
0.632
0.201
-0.008
-0.126
-0.218
-0.298
-0.363
-0.378
-0.345
-0.274
-0.158
0.153
1.411
6.659
26.020
76.570
161.128
59.012
556.639
5835.408
48458.273
100223.812
36340.762
11783.429
26843.350
48461.738
69280.141
32885.297
6951.156
3524.592
3320.480
1612.474
444.681
99.093
25.924
16.573
21.803
26.728
23.815
15.956
8.625
4.503
2.710
1.832
1.298
0.759
0.232
-0.115
-0.236
-0.157
0.095
0.510
1.470
5.735
30.093
185.835
887.793
2606.561
16.084
94.267
482.228
1725.291
2491.605
1731.451
1883.571
6791.743
30061.146
64146.246
32022.215
7192.937
3115.175
2853.552
1400.464
426.528
104.494
46.542
78.188
151.749
207.760
178.236
95.419
43.996
21.777
13.931
11.096
8.671
5.643
2.871
1.084
0.465
0.772
1.833
3.690
6.380
18.797
118.277
1227.598
13815.729
95577.359
3.840
16.199
54.700
135.497
277.674
640.556
1821.553
4261.996
10204.787
16889.773
9801.844
2809.958
1374.074
1187.515
662.892
235.292
96.388
146.265
562.144
1640.304
2606.009
1948.907
713.975
244.620
111.255
74.312
65.228
52.747
33.174
15.140
6.023
2.941
4.210
9.835
19.114
28.296
52.677
325.088
5850.890
100045.219
100095.273
0.827
3.840
13.679
50.681
216.491
985.262
3340.344
5756.629
4701.378
3310.061
1844.308
711.547
402.735
339.938
231.225
125.194
132.382
646.699
4872.021
28809.604
70606.086
38758.992
7323.484
1661.079
766.913
507.904
511.627
433.861
226.789
78.874
24.817
10.643
16.291
41.865
94.778
150.011
167.837
534.848
10395.859
100311.023
101028.109
0.102
1.551
7.917
40.377
214.368
1029.465
3512.865
5345.813
3437.698
1316.387
439.620
185.897
116.557
102.810
91.055
86.147
259.878
2557.761
42473.125
100200.758
100548.023
101852.945
76758.375
15344.112
8371.820
4919.091
7216.811
5868.044
2083.672
471.422
97.405
30.845
49.962
166.846
472.265
776.632
720.900
698.660
5358.916
102628.812
116389.648
-0.106
0.836
5.142
26.335
128.481
542.468
1492.867
2378.351
1546.714
585.017
190.293
76.316
47.303
44.357
46.361
67.735
377.712
5723.675
100076.664
100280.828
101423.055
112701.203
200218.500
109352.680
105848.680
69892.773
101839.930
100431.352
28866.293
3027.204
338.319
70.258
116.113
479.602
1731.999
3520.745
2905.977
1727.713
3274.396
30653.342
168034.453
-0.233
0.291
2.810
13.157
50.586
169.546
399.761
578.160
450.117
238.226
106.630
49.918
29.659
24.470
24.729
49.656
344.780
4839.388
100065.914
100341.664
103343.359
170537.438
200251.047
109801.047
132149.641
196621.312
105143.500
100691.586
100237.773
13703.958
855.350
128.642
190.084
912.151
3812.094
8168.623
6990.272
5860.113
11334.065
85619.406
104229.703
-0.321
-0.014
1.316
5.902
19.289
52.588
105.234
152.621
154.513
121.094
70.381
37.239
21.694
16.010
14.363
29.681
179.377
1863.322
23758.367
100327.781
104151.352
196496.703
138678.281
105132.109
170703.000
200175.484
105932.531
100649.805
100196.398
26144.596
1218.727
163.280
210.026
824.149
3296.032
7149.672
8935.302
25771.914
81261.766
135560.609
112665.336
-0.336
-0.013
1.257
5.421
17.207
47.578
104.794
177.834
194.160
142.715
76.832
34.949
17.093
10.404
8.014
14.166
64.318
413.722
2556.259
12645.449
25744.975
43677.586
103707.430
102342.102
134977.688
142497.953
102849.586
100364.062
100102.758
14951.581
913.662
147.000
165.828
468.020
1398.509
3027.544
8787.151
71358.734
101553.109
119784.633
134983.953
-0.262
0.351
2.900
12.866
52.307
202.007
706.085
1525.244
1759.020
977.514
310.836
80.222
21.074
7.796
4.481
5.695
18.216
76.539
287.915
848.794
1738.517
4965.772
22059.137
47633.570
32347.951
68770.742
100751.094
100136.312
34863.586
3227.383
357.720
94.016
106.083
190.009
429.809
1117.668
5760.484
52263.809
100811.547
103019.867
42742.629
-0.096
1.175
7.185
36.059
199.036
1260.795
8147.495
34960.785
42485.945
14951.284
2353.534
340.211
52.212
10.232
3.042
2.143
4.857
14.863
42.787
101.425
225.380
578.477
1585.447
2541.611
2446.466
4071.125
8161.053
7390.672
2540.432
509.973
103.006
46.816
57.403
84.931
147.381
435.486
2185.607
11428.886
31307.480
26744.881
8715.693
0.117
2.361
13.511
78.414
579.306
6960.453
100388.891
100404.438
100233.656
100102.625
19687.326
1280.383
122.559
17.160
3.069
0.804
0.914
2.783
7.813
18.112
39.858
90.048
167.668
236.286
264.283
372.953
530.678
446.462
228.833
82.602
30.393
24.226
32.946
46.282
79.782
232.797
1004.189
4363.605
12300.715
13764.428
5868.301
0.341
3.592
20.018
125.688
1154.788
21995.766
100859.352
101014.344
100750.805
100347.688
86832.445
2990.823
217.726
25.095
3.574
0.293
-0.223
0.057
1.049
3.347
8.050
16.019
25.577
33.783
38.367
46.137
54.553
48.360
29.196
15.677
11.006
14.788
23.875
38.974
74.864
208.784
906.087
4666.162
16638.691
19923.799
7502.049
0.605
4.535
23.343
139.759
1230.865
22401.807
102711.898
106246.422
105999.500
102263.945
87253.758
3063.361
231.211
27.465
3.830
0.074
-0.613
-0.676
-0.451
0.093
1.137
2.684
4.374
5.638
6.316
6.926
7.081
6.605
5.014
4.255
5.823
11.006
20.578
40.155
85.184
205.667
672.041
2849.073
8818.998
10463.059
4464.978
1.031
5.813
26.799
138.349
970.856
10540.760
124066.805
200346.156
200203.188
123799.148
24574.904
1716.287
176.303
24.560
3.692
-0.024
-0.744
-0.880
-0.843
-0.715
-0.474
-0.143
0.200
0.381
0.487
0.584
0.640
0.734
1.050
2.131
5.183
12.111
26.046
49.935
95.778
172.494
350.165
920.803
2052.545
2182.050
1186.842
1.887
9.353
40.523
191.219
1184.207
12323.784
109629.828
139146.141
152137.828
116470.336
13208.234
1145.345
136.848
21.633
3.482
-0.041
-0.776
-0.918
-0.918
-0.891
-0.841
-0.779
-0.726
-0.690
-0.675
-0.630
-0.520
-0.217
0.617
3.281
12.006
38.362
102.619
195.503
247.397
219.705
202.081
246.662
371.369
369.915
228.457
3.679
18.406
89.367
478.516
2966.384
23267.967
117181.781
112221.938
104593.695
101517.305
15338.199
1060.666
117.365
18.987
3.127
-0.112
-0.790
-0.911
-0.913
-0.907
-0.896
-0.889
-0.892
-0.894
-0.895
-0.868
-0.723
-0.206
1.693
9.969
47.893
229.127
891.276
2360.403
2779.762
1539.794
511.410
168.384
91.966
70.371
41.914
6.364
34.658
212.933
1698.455
20575.471
107225.109
187101.281
200285.234
131821.719
89209.562
7073.471
643.894
84.643
14.494
2.294
-0.245
-0.809
-0.902
-0.901
-0.895
-0.888
-0.890
-0.899
-0.910
-0.917
-0.871
-0.611
0.433
4.985
29.006
192.282
1490.755
11414.418
57382.711
86835.844
26215.879
3880.898
532.026
95.195
27.550
11.226
9.095
54.348
395.288
5126.452
100877.102
102364.312
110129.484
131847.250
131692.750
17530.131
2043.909
280.235
45.221
8.647
1.246
-0.452
-0.838
-0.894
-0.892
-0.880
-0.875
-0.880
-0.890
-0.899
-0.902
-0.793
-0.268
1.862
11.850
70.956
610.512
8095.727
100156.281
100248.703
100414.242
100494.812
31941.451
1867.183
201.561
33.575
7.420
9.728
58.272
461.813
7033.939
100718.836
101122.828
101459.484
102083.242
101923.805
13350.347
914.223
120.037
22.249
4.214
0.294
-0.668
-0.874
-0.895
-0.884
-0.874
-0.866
-0.875
-0.885
-0.893
-0.867
-0.637
0.401
4.670
23.979
142.466
1214.219
22180.549
101111.867
101217.641
101291.273
101392.359
100851.719
4088.571
324.995
45.939
8.116
8.574
44.214
310.909
3645.251
78460.133
100511.672
100413.328
100300.359
100204.562
6310.882
453.509
58.614
10.464
1.604
-0.332
-0.808
-0.900
-0.897
-0.885
-0.871
-0.870
-0.874
-0.884
-0.888
-0.819
-0.415
1.388
9.097
49.137
281.557
2065.993
24938.100
112573.336
110869.359
104397.773
102340.688
97595.688
3606.395
327.580
46.474
8.078
9.804
31.074
138.488
955.110
8873.189
70537.289
100125.484
96470.273
13655.052
1387.865
171.868
25.324
4.282
0.291
-0.651
-0.879
-0.911
-0.899
-0.889
-0.878
-0.876
-0.882
-0.891
-0.889
-0.781
-0.182
2.560
15.297
87.948
653.356
5737.494
52653.215
196594.891
200392.609
122399.266
103385.797
20632.477
1583.242
207.920
34.361
6.297
28.616
47.692
83.677
234.723
948.986
3025.267
5285.454
3793.610
1190.449
244.578
48.013
9.026
1.461
-0.299
-0.769
-0.889
-0.901
-0.899
-0.886
-0.882
-0.885
-0.894
-0.898
-0.897
-0.763
-0.030
3.498
21.168
132.557
1123.858
14039.497
101703.469
107455.406
124751.781
105897.547
17762.703
2899.959
488.421
95.031
20.008
4.048
148.296
225.922
227.701
199.633
220.670
321.666
377.387
275.821
127.829
44.551
12.371
3.066
0.403
-0.380
-0.635
-0.716
-0.745
-0.758
-0.780
-0.819
-0.861
-0.893
-0.908
-0.903
-0.751
0.054
4.030
24.462
153.744
1236.111
12815.944
111583.984
126686.117
119279.125
62991.820
5702.204
849.653
178.276
43.054
10.602
2.275
888.003
1497.805
1329.800
622.418
297.614
174.814
104.369
59.259
29.938
13.275
5.206
1.831
0.706
0.370
0.253
0.175
0.115
-0.016
-0.179
-0.420
-0.641
-0.794
-0.876
-0.892
-0.743
0.098
4.319
29.118
212.915
1897.702
24830.396
123856.047
178469.344
158015.516
70484.070
5652.222
673.689
120.382
27.695
6.632
1.290
4459.354
9581.325
6832.021
2313.678
594.431
222.446
96.326
45.645
24.014
12.345
6.173
3.785
3.988
4.908
5.500
4.987
4.283
3.484
2.509
1.356
0.378
-0.301
-0.643
-0.785
-0.685
0.136
4.847
35.817
317.097
4572.237
100679.938
102600.469
106133.828
105962.797
103333.594
13566.269
969.543
132.599
25.235
5.259
0.859
12555.069
31777.727
21798.605
5447.062
933.878
239.207
93.910
51.533
32.054
18.753
11.980
14.015
24.786
38.431
40.903
33.681
26.903
21.433
15.157
9.275
4.430
1.768
0.342
-0.306
-0.458
0.225
4.666
34.812
343.071
5282.977
100174.516
100614.438
101710.234
103347.688
102939.828
17587.504
1097.641
138.465
24.339
4.364
0.580
13258.583
30436.156
21537.764
5755.438
1108.753
249.131
95.807
63.015
45.095
31.844
32.239
74.838
201.835
364.726
378.270
261.371
168.442
132.179
91.816
48.448
23.073
11.115
4.862
1.577
0.341
0.596
3.954
24.948
215.722
2547.230
46923.055
100311.484
101000.047
102051.867
101885.297
7644.229
713.030
102.683
18.219
3.316
0.313
11286.848
32602.730
32333.008
10809.645
1961.675
416.104
164.676
113.261
84.114
64.568
115.524
512.895
2176.791
5732.482
6306.313
2874.936
1358.076
1083.574
686.823
282.348
132.848
67.096
29.344
9.924
3.303
1.971
4.144
15.868
89.541
632.204
5742.912
38555.512
100379.008
71058.992
12056.713
1708.538
278.357
52.084
10.394
1.935
0.055
53395.949
102489.734
101354.625
64243.664
6883.384
1223.281
522.804
275.008
170.922
130.950
421.701
3507.529
34878.453
100133.242
100495.727
49417.410
13231.442
13026.296
6556.413
2010.930
1013.696
544.306
194.277
53.786
13.802
6.079
7.809
15.543
40.929
154.007
627.680
2093.309
3627.671
2925.533
1122.277
309.825
84.555
21.417
5.005
0.800
-0.161
200207.141
109007.008
101187.312
101538.469
14915.147
5029.461
2212.133
738.846
297.463
227.303
1159.764
19734.191
100183.367
100443.141
101836.602
116488.320
128840.570
102022.953
60447.574
18785.566
17129.941
7462.787
1611.786
279.210
48.147
16.353
18.297
28.607
45.397
88.723
197.340
344.982
432.797
341.176
186.937
81.531
29.470
9.279
2.322
0.249
-0.281
157469.672
142588.344
102708.016
91715.539
25299.865
22242.068
8186.487
1650.952
412.416
270.909
1800.410
47024.477
100508.422
101133.852
104247.664
147246.047
170789.094
105374.469
138679.906
118060.414
101494.469
100210.508
16385.066
1285.551
139.029
38.046
38.661
54.495
78.731
138.854
294.180
484.288
521.724
393.419
225.663
98.363
33.062
9.400
2.186
0.206
-0.280
109450.250
105634.516
42185.051
20648.908
33478.500
42682.242
13710.153
2427.566
407.496
221.716
1362.943
26341.984
100858.180
101867.625
104343.109
139105.078
139287.234
113246.227
200430.672
115434.617
101775.734
100402.188
100114.297
3805.819
304.281
78.176
75.776
92.218
112.930
193.738
473.596
1021.156
1749.183
1949.115
1174.444
429.482
105.065
22.245
4.600
0.626
-0.185
113636.953
31826.943
5330.741
6264.827
16717.762
21664.373
8049.660
1509.729
280.701
128.466
577.173
5488.665
71165.062
101623.562
102467.266
96927.109
54641.703
95306.320
129490.680
105930.852
102015.805
100787.430
100231.297
5315.907
412.331
165.658
173.134
160.601
149.440
246.730
727.802
2991.037
10812.240
18105.000
9603.543
2179.485
360.433
55.476
9.295
1.458
-0.008
134971.812
39336.430
3000.025
1637.356
3559.086
4112.721
2011.409
547.416
120.623
56.528
170.243
894.376
4136.137
12053.670
13309.935
6079.585
5685.985
13739.801
104098.938
103301.469
102494.133
101131.219
63799.500
3075.692
389.499
346.476
413.664
361.768
299.276
439.796
1524.446
9392.015
57785.656
100219.258
51868.164
7371.489
824.011
106.717
15.362
2.512
0.190
102023.961
100549.820
5527.505
578.728
540.078
583.024
336.101
129.770
39.399
21.398
46.289
156.182
428.175
808.632
891.826
672.800
802.387
2479.813
17466.365
101842.797
101757.289
64321.809
7602.412
892.533
357.511
626.460
1061.190
1304.255
1248.403
1962.391
5968.308
20449.643
100226.031
101055.273
86937.008
10461.871
1031.460
125.244
20.450
3.819
0.592
100178.344
100079.297
4090.827
300.133
99.288
86.526
55.366
26.591
10.622
6.575
12.216
31.753
67.306
104.730
114.977
113.428
164.879
455.639
1628.192
4728.588
6324.663
3282.742
894.715
270.029
376.310
1291.444
4495.069
9137.534
8742.349
14927.101
79405.562
106324.250
92218.445
78456.188
32465.732
5387.104
727.473
127.229
32.304
8.647
1.971
100021.820
13820.994
1231.886
124.373
26.123
14.703
9.919
5.135
2.296
1.553
2.838
6.547
12.183
17.824
21.565
24.871
40.304
96.308
231.787
421.729
480.542
319.725
152.342
133.174
503.680
3367.678
21788.629
70811.086
51001.438
80885.477
101746.766
101944.008
105808.492
46991.504
7570.451
1893.756
804.231
404.707
140.293
34.961
7.241
3704.893
1129.892
214.822
35.099
7.395
2.921
1.657
0.787
0.223
0.051
0.323
1.068
2.158
3.277
4.381
5.956
10.422
20.781
40.593
61.222
66.982
50.473
40.623
97.234
610.104
5754.977
46943.969
100452.773
105742.500
119796.227
102782.969
103706.688
109408.133
73187.883
7947.409
5602.473
8694.948
4890.673
1135.443
162.321
24.597
229.304
106.989
33.474
8.127
1.932
0.465
0.043
-0.154
-0.275
-0.324
-0.270
-0.119
0.086
0.319
0.619
1.133
2.167
4.303
7.488
10.415
11.276
10.738
16.249
68.268
446.373
3493.126
26119.324
78380.047
60341.352
54260.328
106324.961
152043.734
200170.672
124334.977
59981.480
72732.195
100502.969
75925.695
7727.882
649.505
63.016
122.309
1566.802
34955.328
100049.734
100360.906
102980.680
42463.641
87975.766
78914.570
19064.412
2982.768
650.658
250.049
169.171
98.795
42.010
13.855
4.341
1.954
1.956
2.190
2.043
1.406
0.722
0.243
-0.038
-0.186
-0.270
-0.324
-0.369
-0.401
-0.403
-0.371
-0.325
-0.231
0.066
1.326
6.221
24.427
76.528
150.304
48.603
411.225
4052.444
25462.535
54202.445
19279.107
5265.655
6482.268
6767.599
4364.587
2105.063
777.350
348.939
257.096
150.811
60.130
20.527
8.414
8.193
12.675
15.034
14.043
9.323
5.399
3.084
1.750
1.070
0.607
0.238
-0.068
-0.285
-0.362
-0.324
-0.195
0.072
0.890
5.216
29.673
173.009
820.052
2390.768
14.196
76.914
383.614
1233.997
1745.245
1110.984
727.005
1087.619
2005.258
2615.665
1722.196
699.521
326.810
229.316
135.426
59.120
23.845
20.475
41.850
81.795
111.679
91.670
57.778
30.165
17.258
10.888
7.458
5.170
3.229
1.420
0.405
-0.025
0.028
0.469
1.232
3.325
15.121
116.060
1130.569
12513.516
85107.352
3.306
13.785
42.397
96.666
147.318
180.066
277.593
510.859
952.833
1200.398
824.022
382.008
186.934
136.090
82.829
41.040
30.843
75.556
261.608
721.337
1040.335
807.073
388.915
183.816
105.547
64.091
44.281
31.635
18.655
8.562
3.165
1.221
1.332
2.934
5.776
10.585
33.621
313.849
5329.633
100034.320
100070.031
0.584
2.506
7.686
20.035
51.003
132.174
280.417
441.833
458.931
413.468
273.498
140.814
78.966
56.037
39.119
29.221
58.642
318.278
1863.447
7382.185
15003.794
9033.442
3065.682
1529.209
888.293
463.648
306.782
223.751
121.136
44.366
13.698
4.991
5.022
11.067
21.593
34.235
63.933
442.702
9404.721
100217.898
100666.164
-0.072
0.610
2.887
11.078
38.862
117.105
268.091
362.041
308.336
182.566
95.228
48.114
28.815
22.117
19.306
27.611
126.048
1025.265
10436.293
86803.273
100440.977
102564.023
27396.236
25276.434
14126.921
4421.466
2855.877
2255.014
903.897
232.407
52.171
14.254
13.552
33.708
71.124
107.215
135.539
392.540
5124.644
101507.297
108034.703
-0.240
0.124
1.589
7.157
25.097
75.118
157.694
207.590
160.471
88.754
42.173
20.460
12.194
9.965
11.324
29.262
189.816
2008.594
28724.285
100209.641
102040.672
128749.500
146941.078
103285.156
102294.555
50915.918
41178.230
31863.588
8061.321
1193.064
169.106
34.274
28.351
76.675
179.135
291.778
309.793
419.123
1987.205
19035.920
160582.641
-0.319
-0.130
0.708
3.736
12.589
32.593
62.227
81.328
69.587
43.330
22.639
11.325
6.891
5.794
7.801
25.709
177.268
1725.085
23758.201
100406.234
105754.281
200118.594
138657.578
103460.750
109089.570
200092.766
108790.281
100539.641
57390.641
4456.873
415.857
60.830
42.536
112.426
304.454
514.834
603.342
866.851
2801.072
33028.586
102284.656
-0.372
-0.264
0.259
1.949
6.249
15.348
28.039
37.624
37.431
27.985
16.585
9.130
5.572
4.725
6.271
17.670
102.634
771.596
6798.926
42865.074
107445.859
157581.047
109317.945
102618.438
116744.492
200136.750
111439.086
100610.766
100075.945
7369.277
583.552
75.141
45.082
111.027
279.657
540.860
868.423
2188.080
5569.227
34893.781
101490.172
-0.385
-0.253
0.363
2.550
8.843
24.924
54.364
93.786
99.341
71.097
34.403
14.485
6.983
5.209
6.142
11.155
40.455
205.162
1057.830
4076.869
10363.387
75266.688
102239.570
101900.469
110058.586
200173.688
104877.062
100381.758
63537.430
4833.789
443.726
60.906
35.816
76.233
176.931
375.034
1034.667
3680.393
8834.420
16332.314
102477.945
-0.350
-0.030
1.447
7.306
30.850
118.431
365.462
829.776
889.811
543.200
178.167
49.262
14.493
7.132
6.598
8.134
15.403
49.566
176.437
493.181
1483.463
8172.973
52829.605
101246.727
66303.445
24607.029
47983.637
38560.145
9564.429
1375.364
190.490
36.697
22.824
38.874
83.405
210.853
800.178
3078.552
6513.507
7262.265
10140.210
-0.261
0.457
3.852
20.610
107.046
633.086
3500.344
11409.235
13639.587
5711.470
1186.034
201.251
36.194
10.529
6.787
6.152
6.938
13.483
34.926
95.240
284.404
971.248
2785.150
4588.588
3357.470
2444.356
3172.237
2572.092
1028.830
259.771
58.510
17.113
12.992
19.293
39.658
111.139
383.542
1254.500
2473.849
2340.191
1581.255
-0.150
1.105
7.585
45.195
310.671
3005.407
31679.670
100109.336
100096.398
70434.977
7377.680
720.505
87.653
15.542
6.231
4.276
3.351
4.100
8.954
23.691
66.006
163.197
320.476
403.230
345.256
281.144
300.604
252.969
132.073
49.231
17.011
8.114
7.519
11.097
22.652
61.724
202.743
556.483
1066.767
1123.661
681.666
-0.019
1.865
11.570
71.755
625.428
8186.870
100468.078
100822.141
100807.258
100434.438
23851.721
1515.244
147.025
21.377
5.172
2.392
1.281
1.037
2.041
5.912
15.818
32.717
54.254
62.321
56.042
46.608
41.457
34.348
22.608
12.723
7.229
5.366
5.863
8.907
18.131
46.910
148.013
441.211
898.523
1022.233
588.963
0.145
2.631
15.065
94.209
748.581
9000.228
105306.234
114980.539
114975.750
105295.500
24698.176
1652.332
170.570
25.563
5.114
1.147
0.107
-0.224
-0.036
0.904
3.016
6.511
9.684
11.156
10.142
8.391
7.574
7.178
6.767
6.371
5.724
5.235
6.303
9.780
18.346
40.144
109.068
294.588
594.797
632.481
391.521
0.414
3.735
19.924
117.730
920.739
10020.672
131314.109
200114.203
200133.594
164962.891
14232.579
1355.299
175.478
29.648
5.655
0.716
-0.402
-0.722
-0.728
-0.519
-0.034
0.663
1.221
1.518
1.412
1.318
1.666
2.597
4.013
5.273
6.166
8.627
14.170
22.197
30.783
39.735
67.011
136.174
234.338
244.662
155.536
0.937
6.159
31.597
192.278
1727.580
32613.326
104280.281
112925.797
116719.797
106611.117
33190.387
1850.306
211.654
35.961
6.741
0.702
-0.590
-0.887
-0.933
-0.895
-0.794
-0.661
-0.538
-0.486
-0.434
-0.241
0.256
1.249
2.940
5.483
11.673
30.543
72.411
132.098
153.228
116.127
71.732
60.739
71.338
68.729
46.927
1.961
11.233
60.062
359.495
2919.984
50762.270
107812.961
105833.852
102703.570
101386.297
47557.891
2148.088
233.302
38.857
7.160
0.725
-0.638
-0.926
-0.970
-0.969
-0.948
-0.924
-0.908
-0.894
-0.845
-0.679
-0.242
0.765
3.112
10.224
40.208
167.731
622.716
1482.723
1727.026
960.366
307.494
86.549
33.770
20.088
12.572
3.414
20.059
127.925
1003.326
9156.943
81473.320
200119.578
186928.688
112819.336
101871.430
18501.355
1323.427
173.971
32.193
5.931
0.465
-0.695
-0.935
-0.971
-0.971
-0.968
-0.966
-0.966
-0.963
-0.925
-0.766
-0.240
1.298
6.376
27.199
147.295
966.991
6227.752
26102.955
34854.348
13646.048
2358.346
326.024
57.356
13.332
4.554
4.770
29.870
230.700
2607.010
42818.805
103288.617
126154.844
200096.703
178237.688
30368.520
3482.757
492.934
89.771
19.069
3.611
0.030
-0.770
-0.942
-0.968
-0.964
-0.964
-0.963
-0.965
-0.964
-0.911
-0.642
0.324
3.675
15.730
71.582
448.249
4580.377
63700.648
100203.297
100141.766
100092.703
14964.075
1121.823
122.881
18.912
3.565
5.119
33.960
271.685
3256.383
70521.883
100488.469
101782.648
104140.859
104145.656
7481.905
873.734
162.443
37.239
8.553
1.470
-0.396
-0.864
-0.956
-0.964
-0.961
-0.958
-0.959
-0.964
-0.951
-0.841
-0.308
1.732
9.515
39.544
176.935
1086.743
12795.028
102572.562
102218.070
100968.359
100331.727
46973.926
2210.920
201.749
25.893
4.080
4.416
25.928
184.764
1879.859
26129.986
100108.250
100195.094
100300.031
47135.641
3132.200
347.196
60.657
13.964
3.247
0.183
-0.701
-0.926
-0.965
-0.962
-0.956
-0.957
-0.958
-0.961
-0.931
-0.738
0.173
4.122
20.128
95.613
521.368
3700.567
31246.787
163583.062
151884.281
111495.758
101606.953
38694.352
2076.116
184.905
25.583
4.169
4.227
16.582
85.965
551.408
4112.956
23742.453
57357.027
31636.244
6235.066
844.144
125.776
23.400
5.415
0.977
-0.347
-0.812
-0.935
-0.958
-0.960
-0.959
-0.958
-0.959
-0.962
-0.916
-0.647
0.684
6.567
33.781
189.631
1559.929
22142.408
103493.242
138629.531
200158.906
200129.219
107465.070
10153.313
976.194
115.941
19.047
3.193
9.457
17.283
38.733
133.939
551.359
1604.316
2746.008
1861.425
668.752
168.228
36.417
9.261
2.515
0.422
-0.432
-0.771
-0.879
-0.910
-0.917
-0.927
-0.945
-0.958
-0.960
-0.910
-0.601
0.913
7.879
43.440
273.470
2957.399
70942.648
101451.336
104511.500
113233.930
116686.961
26543.408
2375.630
333.398
56.631
10.942
1.935
35.708
52.930
53.374
58.215
92.493
167.876
219.355
178.657
85.994
31.869
11.121
4.584
2.011
0.676
-0.092
-0.443
-0.568
-0.603
-0.652
-0.741
-0.842
-0.915
-0.940
-0.893
-0.571
0.891
7.692
42.353
260.666
2719.687
53711.480
108289.750
116810.734
112213.695
103889.977
15982.063
1170.388
152.673
28.469
6.012
1.009
137.246
202.584
185.078
108.283
61.595
45.220
37.631
27.146
16.585
8.715
5.344
3.822
2.650
1.610
1.058
0.837
0.855
0.849
0.598
0.117
-0.352
-0.680
-0.825
-0.806
-0.513
0.729
6.464
37.589
246.924
2173.267
25078.506
200108.531
200134.547
200165.266
92303.188
7281.595
688.387
98.487
18.573
3.700
0.450
416.217
675.283
555.317
279.729
104.004
41.636
20.752
11.452
7.069
5.120
4.620
4.795
5.279
5.730
6.374
6.733
7.459
7.689
6.180
3.809
1.611
0.211
-0.389
-0.529
-0.278
0.759
5.758
35.650
284.203
3449.525
71886.336
107414.945
119766.234
115080.164
104597.539
9600.152
696.336
87.701
14.953
2.739
0.206
806.156
1431.728
1164.505
520.916
162.326
52.004
20.524
10.760
6.994
5.705
6.858
12.014
22.242
32.954
37.563
39.372
41.000
41.240
32.181
19.361
9.179
3.475
0.998
0.224
0.226
1.083
5.361
33.091
269.700
3824.987
96602.156
100629.875
101142.008
101081.156
100607.766
10647.952
690.110
78.657
12.688
2.155
0.070
1004.960
1671.275
1487.572
672.394
216.036
67.077
25.623
13.988
9.842
9.855
19.508
57.451
148.054
267.817
310.041
265.468
255.496
259.609
194.782
94.218
39.793
15.574
6.118
2.309
1.355
1.642
4.579
22.970
178.299
1866.266
28731.303
100101.141
100188.922
100242.281
78286.648
4551.380
398.868
54.215
9.311
1.526
-0.055
1770.999
3083.741
3102.831
1442.142
433.576
123.041
45.804
25.398
17.888
22.554
74.240
360.811
1485.924
3518.985
3666.613
2348.215
2362.390
2764.153
1645.182
559.117
183.169
72.032
28.586
10.181
3.984
2.606
3.874
13.046
71.967
506.281
4103.193
23742.279
63550.496
38498.809
8098.341
1070.084
157.168
27.266
5.202
0.758
-0.179
8380.256
12457.682
12782.825
4602.530
1077.864
275.640
110.766
54.535
34.158
51.630
281.483
2171.332
17942.232
78240.227
87771.906
29669.873
41326.184
64127.043
24189.824
4381.315
1157.014
461.441
167.176
46.473
12.132
4.711
4.001
7.513
24.987
111.951
478.860
1494.382
2556.364
2036.522
741.632
194.069
46.030
11.110
2.321
0.185
-0.293
76700.141
27848.094
24389.842
8290.654
1852.571
629.980
306.538
122.125
59.411
100.133
775.847
10436.604
100070.477
100423.859
104878.438
186818.844
113848.852
101597.812
102469.102
39068.637
12312.379
5427.487
1204.560
215.461
38.846
9.682
5.584
7.155
13.447
33.459
82.782
164.993
231.719
194.106
105.385
43.943
14.814
4.405
0.920
-0.118
-0.350
104250.523
41216.535
16539.812
5810.896
2056.440
1277.957
657.909
235.767
83.492
125.677
1196.685
21614.139
100118.070
100749.320
111477.922
200120.062
131935.094
103783.641
123971.688
200101.922
104136.031
96691.047
10453.230
954.153
109.335
19.913
9.619
10.556
15.146
27.162
51.802
82.523
104.270
98.983
65.278
32.757
12.688
3.900
0.803
-0.129
-0.345
102287.125
50228.324
5468.160
2262.312
1904.172
1679.879
905.189
288.923
88.241
107.346
899.680
13662.383
100141.992
100705.055
109671.102
200142.547
118482.117
108524.914
200195.375
186823.562
103550.023
100298.734
57364.715
2746.636
218.011
34.618
16.669
17.235
21.993
37.614
79.665
161.862
276.890
324.001
225.383
98.982
32.461
8.650
1.786
0.116
-0.276
125720.664
23759.127
2357.063
904.001
1146.669
1129.096
627.687
218.250
64.485
64.423
372.489
3246.972
31707.572
100412.977
103330.031
80941.195
104754.930
110910.461
200154.688
116488.469
101410.086
100215.188
96448.969
3787.221
271.142
49.299
31.820
30.876
35.790
60.977
153.602
447.038
1001.853
1401.454
894.721
337.897
84.008
18.863
3.876
0.558
-0.167
123764.008
88399.406
3881.556
513.378
408.278
420.121
243.405
96.216
33.352
28.204
103.937
561.154
2396.721
6361.916
7437.728
6590.717
15967.843
26983.061
109669.883
102180.656
100487.312
100155.734
34874.656
2024.112
212.745
68.184
67.419
72.863
82.813
144.328
360.802
1070.368
2875.349
4160.452
2553.219
770.709
165.657
33.619
6.469
1.179
0.000
101601.523
100427.133
9462.914
490.917
134.669
105.331
70.462
31.589
12.834
10.316
27.168
94.073
264.156
487.643
597.226
655.008
1086.826
2354.481
11172.436
57702.793
100206.102
34919.418
5281.265
643.197
122.924
106.891
173.672
245.916
296.807
550.816
1301.345
2570.577
4666.179
6022.211
3563.668
1044.527
209.638
43.814
10.479
2.645
0.483
100155.227
100065.875
7744.264
373.794
52.312
25.969
16.336
8.387
3.845
3.009
6.802
17.393
36.990
60.703
73.799
91.962
147.698
345.055
1130.870
2836.010
3848.907
2211.508
642.990
154.322
93.894
215.514
551.636
976.081
1166.547
2538.796
8293.810
13218.371
8423.063
4860.638
2333.786
734.045
220.065
85.904
33.791
9.994
2.462
100020.195
31419.430
2019.880
165.511
21.905
6.867
3.718
1.832
0.777
0.533
1.340
3.402
6.575
9.923
13.075
17.216
28.248
59.959
138.242
254.096
299.786
203.816
92.733
52.924
114.346
461.477
1632.122
3098.374
3491.741
8345.518
42803.406
78701.898
32804.148
6260.926
1715.135
1111.866
1229.073
781.032
250.949
56.164
10.655
7026.329
1852.645
306.613
43.637
7.551
1.780
0.606
0.140
-0.147
-0.219
-0.068
0.343
0.945
1.587
2.317
3.395
5.927
11.680
21.751
33.914
36.762
28.619
20.752
32.550
134.895
628.665
2366.768
4975.453
5294.560
11918.336
71476.914
103902.023
62380.254
17592.742
6850.067
14727.018
35109.078
16900.393
2610.627
306.565
37.797
329.105
150.343
42.862
10.032
2.036
0.280
-0.119
-0.265
-0.346
-0.377
-0.356
-0.283
-0.179
-0.059
0.104
0.396
0.995
2.202
3.840
5.472
5.952
5.477
7.005
22.058
101.888
472.622
1735.575
3323.415
3562.312
6768.890
32035.131
117320.992
119793.062
104560.688
91587.266
105780.156
100553.289
100065.141
28264.082
1328.770
106.856
55.250
515.280
5319.357
38942.414
85211.008
28835.152
5932.999
6077.158
5829.103
2132.233
570.350
148.842
50.012
25.310
14.630
6.958
2.669
0.878
0.527
0.675
0.861
0.829
0.528
0.222
-0.030
-0.189
-0.287
-0.346
-0.382
-0.407
-0.414
-0.405
-0.382
-0.346
-0.276
-0.060
0.805
4.112
15.033
42.782
81.771
24.414
161.242
1042.359
4439.813
7066.804
3558.014
1226.078
1126.514
1029.483
618.932
279.550
113.155
53.237
31.736
19.731
9.291
4.094
2.569
3.441
5.582
6.774
6.583
4.795
3.109
1.884
1.050
0.498
0.144
-0.082
-0.266
-0.386
-0.426
-0.401
-0.330
-0.170
0.404
3.315
18.102
87.501
354.352
887.518
7.840
37.839
151.232
385.566
530.924
376.419
232.606
234.161
285.050
259.915
176.324
93.737
47.190
29.633
18.918
9.512
5.853
7.964
17.394
31.955
41.362
37.941
27.304
17.996
11.726
7.393
4.617
2.773
1.492
0.515
-0.049
-0.296
-0.298
-0.146
0.230
1.581
9.361
63.619
478.639
3390.235
13814.191
1.901
7.514
22.314
45.614
60.790
60.404
66.520
90.763
122.976
131.764
98.840
56.790
31.637
19.903
13.091
8.380
10.334
28.933
84.631
189.910
269.189
241.838
159.667
109.437
76.389
44.375
25.927
15.923
9.164
3.965
1.316
0.256
0.112
0.537
1.396
3.935
18.293
143.540
1708.832
22944.604
100034.789
0.246
1.327
3.751
8.085
14.066
24.126
40.622
56.139
66.154
61.959
44.636
27.151
15.934
10.344
7.614
8.083
22.959
101.333
386.372
1197.384
1919.696
1487.771
1013.173
952.728
670.385
315.364
149.687
88.307
47.904
18.795
6.267
1.951
1.215
2.365
4.718
8.897
27.948
210.083
2634.275
48511.223
100241.219
-0.188
0.089
0.866
2.928
7.910
17.797
31.359
41.797
39.422
30.510
19.477
11.232
6.779
4.914
4.877
10.264
45.332
259.720
1489.098
5760.148
10746.087
8629.755
9905.711
15305.624
8931.093
2649.964
916.158
536.272
252.334
80.768
21.667
5.804
3.646
6.275
12.208
19.062
36.200
174.115
1676.935
19147.080
101723.906
-0.304
-0.207
0.206
1.489
4.939
11.267
19.842
25.707
22.534
15.360
8.948
4.972
3.256
3.007
4.433
12.740
68.215
444.296
2992.146
15090.830
30224.527
34370.449
103980.555
100869.555
100672.578
25491.623
5350.370
3413.300
1300.094
297.269
63.003
13.323
7.166
12.317
25.070
37.570
55.167
135.594
722.288
4638.037
21699.225
-0.354
-0.326
-0.101
0.653
2.585
6.168
10.414
13.481
11.978
8.504
5.092
3.183
3.013
4.166
6.493
14.908
67.212
393.930
2580.862
12798.969
27990.287
111868.977
104428.930
102021.781
102068.789
106968.828
23670.695
15337.461
4487.686
827.985
129.252
23.391
10.383
17.711
36.425
59.519
86.135
178.844
699.828
5211.599
43191.246
-0.389
-0.389
-0.225
0.351
1.715
4.368
8.029
10.819
10.897
8.391
5.458
4.275
5.787
9.229
13.524
19.020
47.621
214.666
1085.144
4218.545
12516.367
106801.805
107519.648
107283.406
104793.055
113087.516
45894.723
32099.254
8071.090
1189.256
165.792
28.939
11.212
17.893
37.177
67.395
122.830
266.061
815.959
5122.951
42673.934
-0.410
-0.380
-0.094
0.952
3.808
10.842
23.835
36.746
41.027
29.716
16.012
9.686
11.674
19.163
28.286
30.171
35.700
89.407
316.808
1079.326
4507.764
48418.223
116688.602
118209.742
107597.508
65872.438
23338.004
16674.760
4868.480
889.816
129.772
23.556
9.281
13.834
28.108
57.234
138.301
332.867
753.405
2426.633
11678.394
-0.399
-0.251
0.471
3.326
14.124
47.346
129.299
242.533
276.273
176.796
72.800
28.692
20.579
30.627
43.850
42.795
33.947
39.327
99.068
342.488
1701.754
10187.128
46587.941
86837.539
41034.621
9861.195
5100.883
3925.164
1398.510
341.072
68.372
14.714
6.448
8.302
17.609
42.388
112.059
274.204
517.604
844.030
1963.041
-0.361
0.006
1.760
9.534
45.652
202.497
771.756
1864.636
2174.471
1190.201
364.870
87.416
32.864
34.877
44.259
41.747
29.008
22.027
37.172
131.153
588.694
2449.007
6555.932
8011.975
4138.135
1539.812
838.329
598.026
291.319
96.179
28.571
9.057
4.414
4.932
9.774
25.333
69.669
156.806
257.253
310.402
384.323
-0.291
0.375
3.835
21.368
120.872
733.815
4138.977
13692.500
16414.545
6806.764
1400.557
243.659
51.763
30.599
32.643
29.611
19.669
12.296
14.990
44.280
156.010
480.370
1037.340
1100.727
658.064
293.207
161.124
108.933
64.860
33.183
17.675
8.727
4.392
3.494
6.072
15.452
39.078
85.505
133.194
144.370
123.155
-0.219
0.861
6.360
36.308
220.828
1608.086
11775.427
52528.934
71126.867
22007.406
3377.698
469.534
81.007
25.894
18.390
14.826
9.404
5.542
5.435
12.948
37.531
88.998
154.130
160.499
114.027
61.282
37.380
30.687
30.071
29.847
22.678
12.835
6.298
3.705
4.703
10.873
27.279
57.719
92.918
98.104
72.488
-0.103
1.450
9.405
54.353
334.082
2367.314
16231.106
65480.816
84147.172
26244.381
4284.611
664.295
123.467
30.352
11.209
6.174
3.410
1.697
1.274
2.778
7.558
16.279
24.470
25.531
20.307
14.122
13.259
19.422
29.928
35.591
29.625
18.370
8.958
5.128
5.395
9.052
19.654
39.603
63.223
66.232
47.309
0.089
2.404
14.636
89.713
663.367
6943.261
82257.789
115149.477
118551.781
86634.625
8701.684
1233.050
235.777
49.712
11.230
3.107
0.860
-0.025
-0.311
-0.054
0.873
2.302
3.553
4.113
3.679
4.051
7.374
14.995
26.490
35.036
30.471
20.039
13.804
12.928
12.975
12.883
15.578
22.850
31.481
32.096
22.776
0.410
3.928
22.549
151.129
1477.300
29050.076
101108.898
102723.844
104572.648
106122.664
33145.621
2928.593
470.001
83.152
15.061
2.694
-0.006
-0.674
-0.844
-0.822
-0.648
-0.380
-0.156
-0.002
0.307
1.267
4.074
9.825
18.284
24.191
24.851
28.074
43.399
65.132
67.954
52.181
29.093
17.416
14.918
13.108
8.930
0.942
6.528
36.404
223.827
2070.579
43425.375
101777.156
102318.922
104791.828
109837.594
50511.078
4478.110
677.560
110.311
17.919
2.723
-0.253
-0.873
-1.000
-1.014
-0.980
-0.935
-0.880
-0.802
-0.559
0.147
1.934
5.387
10.691
17.859
32.991
85.671
234.175
474.531
541.541
336.995
130.456
40.369
12.985
5.759
3.039
1.642
10.784
59.912
389.876
2621.373
23126.129
113783.680
109548.336
105589.953
107188.930
22113.619
3034.171
532.576
90.146
15.507
2.186
-0.415
-0.929
-1.036
-1.049
-1.042
-1.034
-1.023
-0.979
-0.816
-0.306
1.080
4.210
10.988
27.845
86.609
367.313
1627.011
4470.193
5718.322
2745.844
716.225
138.283
26.606
5.911
1.468
2.327
14.557
96.770
710.304
5584.215
37810.332
110520.398
147174.031
109125.430
26827.402
4717.396
1115.293
243.614
50.162
9.353
1.121
-0.592
-0.968
-1.038
-1.051
-1.055
-1.049
-1.043
-1.008
-0.840
-0.212
1.936
8.395
26.963
81.063
269.797
1381.085
9005.842
38632.070
51915.273
17959.971
2978.651
387.631
57.085
9.601
1.514
2.459
16.231
104.293
839.065
7439.078
57717.453
101633.305
81965.109
15402.168
3275.242
893.511
284.996
83.894
20.964
4.273
0.223
-0.780
-0.998
-1.040
-1.052
-1.054
-1.048
-1.037
-0.984
-0.705
0.448
5.244
22.981
85.701
290.103
968.287
4189.613
27071.898
102804.312
101049.547
63758.898
6811.398
677.903
87.105
12.589
1.912
1.986
12.224
76.009
544.359
3792.020
21646.658
51966.039
28979.162
6011.774
991.577
232.521
74.557
24.994
7.250
1.465
-0.373
-0.884
-1.018
-1.039
-1.045
-1.049
-1.049
-1.029
-0.941
-0.488
1.617
11.345
55.587
247.871
1086.634
5191.085
31955.918
118526.461
170559.719
113675.258
53535.562
6422.859
652.685
85.566
13.186
1.909
1.621
7.385
36.318
200.737
1024.965
3783.162
6225.043
4477.371
1312.928
309.964
75.084
25.372
9.665
3.404
0.663
-0.480
-0.875
-0.995
-1.022
-1.027
-1.036
-1.040
-1.023
-0.899
-0.282
2.750
17.949
96.027
529.203
3091.426
32039.916
103875.906
107015.859
124068.602
131694.062
22015.445
2792.383
383.278
56.961
9.638
1.485
2.588
5.822
16.089
54.867
188.539
471.603
716.279
544.806
235.196
81.818
30.099
15.430
8.711
4.042
1.119
-0.199
-0.692
-0.849
-0.904
-0.945
-0.984
-1.012
-0.995
-0.852
-0.158
3.188
19.956
112.728
669.535
4961.421
100633.250
104249.281
102780.367
103179.766
103430.891
27730.328
1666.985
199.453
33.658
6.082
0.881
7.710
11.157
13.594
19.547
37.486
68.505
90.772
77.251
45.591
27.417
21.630
18.575
13.160
6.638
2.518
0.605
-0.005
-0.174
-0.305
-0.529
-0.733
-0.870
-0.890
-0.730
-0.054
2.953
16.704
88.447
496.724
3818.868
73009.867
104068.094
105056.281
103482.297
101408.719
20102.041
1151.928
123.865
20.132
3.584
0.373
22.630
30.464
28.796
21.015
15.962
15.476
15.936
15.150
14.459
17.771
23.304
23.717
17.064
9.367
4.499
2.955
2.763
3.047
2.461
1.414
0.309
-0.336
-0.530
-0.345
0.366
2.661
11.847
54.560
277.124
1876.356
18928.307
120206.234
152100.891
131739.094
93544.375
6229.190
583.332
78.341
13.000
2.247
0.063
51.922
73.356
66.473
39.762
19.506
9.691
6.040
5.629
8.149
14.313
21.453
23.194
18.294
12.598
9.944
11.881
16.084
19.062
16.373
10.363
4.697
1.554
0.464
0.669
1.602
3.434
9.145
35.301
186.021
1350.013
13215.405
109662.383
126156.281
119704.445
31800.422
3235.058
383.605
55.384
9.597
1.489
-0.091
93.659
123.819
111.945
65.162
29.610
11.751
5.325
3.847
5.619
9.851
15.843
20.334
23.296
27.725
36.270
53.121
85.068
108.120
91.600
50.979
21.188
7.504
2.959
2.711
4.234
6.213
9.980
26.974
150.282
1252.015
15147.840
100694.438
101212.109
101048.867
35314.355
2884.887
311.060
42.303
7.243
1.012
-0.179
144.948
187.396
171.952
103.317
45.985
17.132
7.033
4.059
4.341
7.766
16.356
37.549
79.961
134.408
185.948
273.880
462.368
628.861
481.431
232.344
80.192
25.271
9.164
6.288
7.850
10.548
12.746
21.417
92.054
678.231
6238.184
46920.387
100111.430
78195.727
12515.061
1507.677
186.071
27.360
4.833
0.599
-0.253
379.510
392.042
352.325
204.472
86.415
30.343
12.344
6.327
5.518
11.217
40.295
149.852
482.884
1079.132
1289.193
1650.371
3393.112
4844.329
3010.254
1101.444
288.911
81.757
26.770
12.928
11.876
13.958
14.021
16.046
44.624
229.897
1278.030
5253.908
10435.615
7373.217
2178.813
418.243
74.254
13.901
2.513
0.165
-0.316
1866.109
1124.500
822.858
449.680
161.851
59.342
24.679
12.240
9.660
23.137
122.444
717.667
3506.912
10598.223
11805.554
15048.079
60001.445
100052.258
37686.121
6053.565
1071.983
302.311
101.811
33.780
15.999
13.758
12.293
10.996
17.551
57.863
213.885
580.172
887.166
717.806
317.949
92.146
24.138
5.426
0.976
-0.141
-0.371
14192.732
3040.968
1390.581
648.162
240.111
100.482
47.375
22.744
15.832
43.102
276.856
2347.307
19712.340
87190.594
102720.945
124226.555
104853.078
104006.805
103544.680
45427.230
5314.813
1724.402
503.202
114.574
27.832
12.055
8.805
6.910
7.549
15.620
38.877
75.088
106.219
89.696
51.208
20.997
7.290
1.889
0.176
-0.307
-0.392
78590.039
7553.717
1470.085
563.856
248.183
140.513
80.122
36.288
21.310
54.231
412.265
4103.385
42481.684
100793.031
114992.898
157618.422
106169.195
102740.789
106066.164
122094.922
36560.496
13965.795
2569.804
389.489
59.034
13.718
6.068
4.541
4.786
7.653
14.315
23.174
29.857
28.881
20.041
10.714
4.408
1.265
0.038
-0.318
-0.379
100805.344
10125.496
1188.441
358.937
206.072
151.384
89.605
42.420
21.230
48.935
316.320
2974.863
26149.402
100734.062
112493.234
131728.906
103916.359
102768.961
121949.273
200174.609
104155.266
87036.180
9576.997
887.783
108.656
18.232
6.030
4.534
5.329
8.834
16.965
31.981
48.055
52.511
40.106
21.238
8.281
2.531
0.378
-0.205
-0.333
54975.102
7370.940
987.023
225.178
135.864
110.621
68.498
32.840
15.577
29.034
147.555
957.106
5288.514
16686.055
21706.785
69750.062
101492.492
102984.250
134925.109
121637.156
101624.578
100171.422
13643.695
1185.507
130.488
21.304
8.374
7.384
9.404
16.145
34.029
69.035
124.546
151.275
109.104
52.811
18.977
5.127
1.133
0.004
-0.268
105715.523
36066.930
2220.899
233.893
75.235
54.630
35.856
17.518
8.817
12.433
51.081
216.630
785.967
1705.565
2440.392
5293.821
20092.035
30354.889
27391.434
98762.891
100381.070
51864.453
6764.971
716.080
93.488
21.457
14.979
17.249
22.578
39.259
77.105
153.567
262.722
312.941
219.629
96.939
32.389
9.130
2.257
0.393
-0.141
100665.805
100203.602
4909.277
308.684
46.835
21.870
14.049
7.226
3.652
4.388
13.897
43.780
114.214
204.484
304.218
537.753
1147.078
1759.549
3513.654
9828.806
14995.633
6774.965
1484.253
261.494
49.959
25.769
32.729
47.136
65.826
120.211
237.769
359.103
443.079
436.707
287.244
126.555
44.044
15.830
5.575
1.760
0.309
100083.570
100036.078
4062.305
253.146
29.369
8.559
4.443
2.199
1.010
1.149
3.212
8.890
18.691
32.353
46.349
72.820
123.806
212.088
462.321
990.827
1200.934
720.798
261.372
71.567
30.305
41.456
79.308
124.810
181.291
376.634
826.299
1138.467
888.511
524.767
287.334
161.382
102.271
64.775
28.274
8.764
2.202
100012.266
13815.162
1226.313
116.033
14.910
3.091
1.079
0.334
-0.018
-0.038
0.422
1.573
3.413
5.548
8.113
12.105
20.366
36.807
71.034
115.048
133.298
91.980
46.895
22.097
26.441
66.916
153.877
262.460
367.369
840.206
2123.489
3212.985
2141.592
1010.798
592.146
779.839
998.957
658.095
231.331
52.212
9.959
3703.562
1128.806
213.727
33.594
5.517
0.966
0.054
-0.205
-0.336
-0.364
-0.274
-0.036
0.301
0.696
1.215
2.145
3.747
6.978
11.837
17.288
18.554
15.010
9.833
10.287
26.922
80.897
206.624
354.289
487.158
1105.807
3227.537
5654.993
6834.852
5377.693
4034.058
12986.322
28353.354
13827.266
2393.102
284.716
35.436
229.132
106.811
33.281
7.861
1.596
0.117
-0.227
-0.330
-0.382
-0.411
-0.405
-0.368
-0.316
-0.250
-0.148
0.047
0.403
1.061
1.906
2.739
2.960
2.558
2.651
6.221
21.473
66.865
160.588
277.711
398.467
1009.366
4182.356
21867.365
88204.445
88137.656
40364.562
102553.375
100317.734
100042.391
22934.371
1224.211
99.854
16.984
99.980
516.155
1857.632
2869.123
1666.231
658.432
548.723
496.069
262.123
100.818
33.279
12.045
5.054
2.306
0.915
0.159
-0.146
-0.153
-0.023
0.092
0.103
0.003
-0.111
-0.218
-0.297
-0.356
-0.389
-0.409
-0.414
-0.407
-0.393
-0.373
-0.346
-0.298
-0.157
0.300
1.897
6.211
15.983
26.007
8.830
42.856
173.327
480.504
660.624
448.864
223.445
185.319
158.632
100.557
51.614
22.787
10.265
5.309
2.835
1.326
0.495
0.487
1.007
1.867
2.433
2.471
2.049
1.473
0.877
0.440
0.077
-0.149
-0.292
-0.384
-0.428
-0.441
-0.423
-0.380
-0.289
0.039
1.456
7.403
29.429
93.510
185.470
3.075
12.599
38.017
83.220
111.866
89.810
60.081
53.619
52.480
42.531
28.196
15.587
8.196
4.673
2.657
1.464
1.246
2.546
5.948
10.539
13.327
13.908
11.798
9.142
6.806
4.201
2.347
1.174
0.413
-0.055
-0.317
-0.424
-0.425
-0.365
-0.190
0.505
3.761
21.847
114.807
478.503
1329.783
0.759
2.893
7.562
14.939
19.427
18.413
17.633
19.557
21.543
20.573
15.667
9.829
5.554
3.213
2.029
1.637
3.238
9.492
23.932
45.601
64.865
64.221
60.245
54.217
41.071
23.693
12.761
7.021
3.583
1.447
0.267
-0.228
-0.324
-0.223
0.091
1.228
7.165
43.953
308.534
1857.688
6408.783
-0.020
0.422
1.325
2.689
4.203
5.739
7.741
9.848
11.116
10.264
7.799
4.950
2.906
1.804
1.466
2.462
7.842
27.601
81.774
183.755
273.396
295.793
338.583
378.328
280.898
141.421
62.482
31.380
15.770
6.594
2.213
0.406
-0.021
0.166
0.730
2.384
9.874
59.162
421.209
2870.949
11401.071
-0.248
-0.172
0.064
0.544
1.424
3.005
4.696
6.049
6.210
5.142
3.571
2.295
1.580
1.495
2.052
4.710
16.197
64.265
214.679
546.082
925.953
1283.976
2482.331
3638.806
2437.229
912.434
280.363
128.239
60.715
24.124
7.358
1.844
0.592
0.917
1.975
4.127
11.613
53.492
317.675
1673.336
5609.801
-0.324
-0.328
-0.249
0.005
0.608
1.677
2.978
3.766
3.568
2.663
1.789
1.588
2.316
3.940
5.910
9.895
26.563
102.307
390.913
1057.341
2090.141
5185.169
22695.018
47744.535
24233.379
5202.250
1074.621
449.512
197.725
66.834
17.795
4.469
1.553
2.020
3.767
6.622
13.379
41.685
180.707
729.083
2144.862
-0.361
-0.393
-0.366
-0.203
0.191
0.863
1.730
2.157
2.080
1.709
1.725
3.260
7.363
14.961
21.954
25.830
39.133
116.928
415.437
1250.988
3394.073
17610.516
109160.883
109707.070
104010.961
21055.799
2944.717
1205.938
486.637
138.204
33.162
7.415
2.447
2.907
5.266
9.294
17.338
44.588
155.988
669.212
2522.970
-0.388
-0.429
-0.407
-0.239
0.180
1.026
2.113
3.094
3.350
3.148
3.859
8.902
23.316
51.575
74.636
79.529
66.501
105.530
327.280
1052.522
5039.816
42244.078
200268.172
200154.359
131923.297
30528.859
4080.508
1747.518
699.460
192.689
42.745
9.451
2.853
3.043
5.649
10.652
21.146
50.717
152.543
623.476
2404.851
-0.404
-0.430
-0.342
0.080
1.253
3.783
8.209
12.809
14.046
12.122
11.041
20.697
55.916
135.680
225.996
216.061
130.469
100.856
206.257
895.280
7335.593
94308.781
151918.547
200112.844
163779.109
19082.031
3185.242
1345.993
531.986
158.819
38.588
9.061
2.800
2.503
4.904
10.173
22.728
49.199
118.572
359.834
1155.930
-0.411
-0.379
-0.060
1.150
4.952
15.583
35.953
60.982
66.320
50.524
32.683
37.908
98.493
258.176
438.711
386.079
223.795
103.771
132.470
626.846
6058.096
79629.789
106244.352
111442.711
106917.383
10279.366
1668.311
629.647
274.438
89.474
27.221
8.577
3.142
2.064
3.452
8.132
18.617
39.556
75.139
150.166
339.828
-0.403
-0.257
0.504
3.578
15.364
51.873
151.213
287.303
313.040
210.964
104.706
64.097
113.737
279.566
471.009
411.866
218.914
93.264
78.398
298.118
2249.710
16592.328
78718.633
87692.516
22306.199
3375.059
609.266
236.751
115.709
58.164
29.630
14.252
5.889
2.501
2.400
5.291
12.503
24.361
39.758
57.676
90.896
-0.373
-0.059
1.473
8.232
36.176
142.433
473.377
1085.070
1190.058
720.363
288.786
111.895
98.331
176.533
261.967
243.265
139.781
57.971
38.466
102.800
487.779
2203.641
5778.907
5805.235
2632.503
663.693
195.535
102.179
93.127
92.414
69.962
35.593
13.586
4.603
2.172
3.388
7.680
14.809
21.540
26.067
29.840
-0.327
0.222
2.896
14.839
68.447
304.436
1100.966
2592.334
3055.876
1802.962
659.531
221.139
96.772
89.317
108.203
96.977
56.984
25.533
15.694
28.362
92.410
262.909
479.362
516.948
312.013
126.643
71.604
95.151
157.575
203.708
165.148
83.133
29.057
8.407
2.695
2.499
4.953
9.248
13.691
14.943
13.429
-0.252
0.651
5.095
26.167
132.515
675.854
2658.763
6487.078
7273.907
4203.104
1823.040
634.037
185.684
66.479
40.508
29.815
17.965
8.822
4.918
6.731
16.458
35.282
56.329
61.190
45.214
33.039
47.034
115.137
245.608
359.386
274.494
127.665
44.035
12.368
3.995
2.518
3.682
6.223
8.671
9.124
7.337
-0.147
1.267
8.666
48.361
313.860
2509.952
16996.543
72388.898
76086.320
27536.652
11213.911
3331.964
644.876
114.267
28.521
10.855
5.129
2.236
0.828
0.898
2.425
4.981
7.708
8.544
9.093
13.644
36.893
102.940
242.769
336.143
258.908
130.514
45.190
16.008
7.706
4.862
3.936
4.185
5.125
5.075
3.821
0.032
2.141
13.339
81.918
660.335
7499.177
100634.164
104119.602
131969.484
200257.953
94191.219
16995.531
1935.783
240.026
35.514
6.937
1.518
-0.002
-0.536
-0.619
-0.395
0.026
0.505
0.975
2.209
6.723
22.155
63.584
138.610
190.954
152.522
86.304
45.475
33.069
27.771
18.586
10.052
5.180
3.161
2.254
1.516
0.281
3.292
18.727
107.654
858.278
10691.567
100997.641
108291.602
186908.312
200102.688
110461.742
43179.172
3558.628
344.974
45.416
6.598
0.537
-0.660
-0.961
-1.019
-0.985
-0.901
-0.772
-0.512
0.328
3.016
10.580
28.827
55.599
78.823
78.678
75.668
94.335
132.196
137.058
91.954
40.224
14.303
4.461
1.458
0.429
0.586
4.755
24.830
130.137
737.824
6033.086
59025.145
106578.164
152191.422
157448.391
104861.656
26549.623
2794.679
300.114
37.429
5.353
0.087
-0.871
-1.079
-1.117
-1.109
-1.092
-1.049
-0.899
-0.401
1.101
5.212
14.577
31.947
56.301
92.345
164.235
352.169
634.488
693.554
420.703
147.964
42.149
10.098
2.135
0.215
0.809
5.967
31.292
165.348
761.700
3090.429
10270.326
25737.809
31986.410
33054.219
22816.609
5884.911
976.839
140.030
22.437
3.206
-0.294
-0.968
-1.106
-1.134
-1.137
-1.131
-1.106
-0.993
-0.583
0.861
5.687
20.946
65.585
165.992
327.560
572.816
1215.260
2574.432
3080.756
1519.350
449.390
96.830
19.402
3.759
0.366
0.772
6.064
33.299
165.665
821.297
2777.527
5298.006
4921.729
3731.521
3330.676
2279.190
946.616
239.750
49.312
9.640
1.281
-0.596
-1.020
-1.114
-1.140
-1.152
-1.134
-1.105
-0.975
-0.424
2.054
12.823
62.434
276.061
968.889
2088.000
3045.457
4168.584
6904.880
7453.972
3394.158
805.339
153.270
27.966
5.139
0.609
0.570
4.670
24.262
116.784
485.053
1534.512
2492.734
2009.464
1004.347
536.051
317.526
151.662
55.153
17.000
4.291
0.405
-0.716
-1.033
-1.114
-1.131
-1.137
-1.129
-1.087
-0.909
-0.024
4.437
28.386
181.270
1140.137
5989.318
16848.262
24438.443
34791.844
29414.061
12063.658
3714.978
852.872
159.040
30.147
5.269
0.644
0.300
2.741
12.457
53.168
179.286
484.209
701.573
568.519
308.357
147.629
84.544
50.963
27.833
11.957
3.831
0.591
-0.576
-0.948
-1.057
-1.090
-1.107
-1.110
-1.060
-0.805
0.437
7.197
47.564
346.095
3056.766
22472.562
97193.125
178310.344
118669.750
103919.734
59758.852
5664.320
746.417
126.045
24.082
4.290
0.471
0.429
1.626
5.452
18.479
50.557
110.615
146.559
133.830
92.281
73.485
75.529
69.117
46.165
20.667
7.540
1.882
-0.049
-0.617
-0.812
-0.919
-0.996
-1.023
-0.957
-0.632
0.781
8.106
54.326
426.731
3625.057
30426.402
128750.898
200153.688
124020.719
103006.461
100810.914
9872.228
779.742
98.999
17.410
3.029
0.233
1.367
2.168
3.323
6.273
12.699
22.898
31.057
36.377
48.058
85.193
134.214
139.444
95.921
40.035
14.340
4.280
1.540
0.761
0.321
-0.120
-0.481
-0.692
-0.614
-0.144
1.389
7.538
41.012
277.316
2003.125
12911.426
62296.086
135270.031
110214.906
101950.867
100508.453
8169.908
625.464
76.295
12.363
1.960
-0.006
3.774
4.849
5.032
4.388
4.567
5.898
9.107
17.593
45.174
115.188
199.662
212.602
137.407
60.755
21.244
9.326
7.469
7.755
6.454
3.914
1.714
0.495
0.417
1.314
3.455
8.480
27.020
121.349
607.463
2757.511
11633.156
63654.754
105231.133
102961.859
27048.830
2972.316
323.184
48.261
8.095
1.213
-0.154
8.140
10.356
9.498
6.641
3.919
2.834
4.362
12.454
39.312
99.833
186.284
199.859
131.858
59.587
29.613
27.252
39.392
51.565
45.009
26.862
11.327
4.553
3.229
5.444
10.351
16.415
24.856
55.451
189.317
717.175
2798.426
10688.210
22106.367
16132.453
5103.571
953.786
160.314
29.186
5.343
0.671
-0.252
15.084
17.798
15.986
10.749
5.629
2.801
2.879
7.684
23.310
58.387
101.401
111.477
86.273
56.554
57.729
116.678
260.425
374.685
325.312
160.752
55.803
17.891
9.726
14.438
26.980
40.666
43.085
45.575
94.308
364.087
1722.464
7232.700
15638.756
10144.830
3038.089
559.465
102.846
19.260
3.500
0.335
-0.311
31.809
31.480
26.636
17.704
9.132
4.039
2.408
4.171
11.205
24.859
42.355
57.800
67.020
94.564
188.772
571.392
1853.627
3357.128
2629.015
995.289
244.905
57.450
22.117
29.124
56.480
84.232
81.573
57.524
63.085
195.859
869.173
3280.800
6284.730
4511.341
1409.776
309.776
60.763
12.082
2.069
0.064
-0.352
94.804
70.530
51.645
33.039
16.506
6.880
3.135
2.625
5.014
11.858
27.199
67.131
152.773
309.726
679.069
2658.510
11748.688
27684.658
18871.045
5170.429
859.678
148.539
43.395
42.677
76.974
113.537
107.236
70.594
45.161
84.572
286.291
777.445
1284.559
958.554
415.258
116.018
27.583
5.851
0.961
-0.158
-0.387
375.190
188.644
105.476
57.959
26.876
11.691
5.269
2.955
3.801
11.484
43.128
170.521
557.924
1250.239
2414.186
9890.352
54676.469
128758.078
82876.641
14860.994
1921.402
311.405
81.951
50.697
71.788
101.086
94.140
56.607
30.158
30.188
69.983
147.387
213.565
176.204
89.643
31.785
9.596
2.173
0.175
-0.321
-0.405
1564.550
503.629
181.106
83.251
38.306
17.582
8.756
4.545
4.812
16.063
77.931
398.656
1665.395
4173.961
7666.988
44764.824
132074.953
196553.094
163693.016
27768.588
3249.758
634.404
184.620
68.055
49.243
57.672
52.105
33.055
16.284
11.003
15.942
27.769
36.094
30.570
18.745
8.467
2.738
0.536
-0.214
-0.404
-0.405
4922.523
1039.307
236.280
84.517
39.966
20.951
11.816
6.264
5.790
19.194
102.674
590.411
2811.132
7904.829
14428.616
104859.891
110255.906
121884.477
117091.719
52834.660
5822.667
1821.598
500.136
120.995
39.529
25.917
20.602
13.662
7.074
4.335
4.986
7.267
9.250
8.742
6.008
3.185
1.154
0.115
-0.300
-0.403
-0.389
6442.026
1321.195
259.775
74.948
34.408
21.104
12.572
6.684
5.610
17.068
85.080
447.299
1911.713
5294.708
11054.824
102626.320
101943.883
103016.742
104201.930
46022.012
11947.889
4702.866
1144.319
211.154
44.270
13.584
7.512
4.948
3.047
2.737
4.045
6.480
8.928
9.555
7.656
4.268
1.718
0.365
-0.192
-0.350
-0.356
5239.027
1427.675
296.511
67.988
25.928
15.838
10.140
5.359
4.042
10.122
44.683
203.698
694.495
1697.910
3508.585
22441.582
100503.859
100816.109
89526.445
18428.877
14571.463
6331.907
1502.656
247.129
44.153
9.784
3.864
2.651
2.712
4.095
7.440
12.681
18.766
20.531
15.859
9.009
3.713
1.048
0.058
-0.246
-0.313
19556.580
4309.433
579.829
87.500
20.235
10.069
5.828
3.109
2.108
4.594
17.362
60.924
177.627
369.105
737.739
2536.475
8165.962
11755.483
7218.497
6123.600
6994.087
3526.297
892.767
177.301
32.602
7.812
3.874
3.983
5.683
9.710
16.950
26.326
35.205
36.448
27.525
14.881
6.512
2.338
0.618
-0.019
-0.217
85261.797
11405.838
1061.396
114.845
17.480
5.327
2.602
1.270
0.721
1.537
5.274
16.067
37.641
72.626
135.668
301.536
624.509
850.263
943.978
1360.414
1529.326
895.604
296.180
75.187
18.667
6.945
6.825
9.326
14.650
24.617
41.170
56.333
61.619
54.136
38.320
22.883
12.199
6.379
2.774
0.924
0.107
54119.309
9355.301
892.573
95.916
13.490
2.742
0.882
0.207
-0.037
0.152
1.192
3.579
8.116
14.835
25.054
44.987
76.661
108.765
159.466
238.669
267.366
177.867
75.047
26.004
9.396
8.216
13.224
20.483
32.015
58.692
104.139
133.295
121.374
89.686
63.164
52.159
46.595
32.201
15.760
5.632
1.396
8492.917
2196.183
355.275
49.203
7.389
1.247
0.093
-0.221
-0.344
-0.321
-0.065
0.468
1.377
2.668
4.605
7.825
12.430
19.280
30.245
41.415
43.450
31.883
17.424
7.827
6.295
11.051
21.351
33.914
55.581
109.169
216.300
298.954
297.827
235.929
212.164
309.889
425.562
288.331
107.731
29.511
6.207
820.152
329.262
81.908
16.049
2.937
0.347
-0.200
-0.351
-0.413
-0.433
-0.394
-0.277
-0.092
0.156
0.539
1.118
2.099
3.527
5.432
7.205
7.878
5.914
3.733
2.966
5.254
12.792
26.067
41.985
72.355
156.806
374.862
766.363
1156.231
1149.490
1231.613
3264.069
5870.444
3396.299
821.094
140.422
21.604
87.398
45.599
15.963
4.356
0.802
-0.066
-0.286
-0.355
-0.388
-0.412
-0.419
-0.411
-0.385
-0.344
-0.279
-0.159
0.030
0.318
0.704
1.015
1.076
0.830
0.721
1.400
3.972
10.720
22.419
37.865
73.036
207.663
782.888
3162.285
8200.669
8465.119
7033.439
39546.301
100113.992
43411.434
5319.195
477.706
51.808
4.165
18.092
59.306
132.677
178.714
139.308
86.041
70.188
58.111
37.179
18.486
7.430
2.649
0.799
0.051
-0.264
-0.402
-0.437
-0.410
-0.344
-0.280
-0.260
-0.271
-0.309
-0.346
-0.377
-0.403
-0.410
-0.412
-0.405
-0.389
-0.375
-0.354
-0.326
-0.295
-0.225
-0.026
0.542
1.925
4.405
7.028
2.311
8.857
26.177
56.188
70.263
56.855
38.403
30.798
26.517
17.701
9.973
4.516
1.895
0.643
0.047
-0.239
-0.317
-0.211
0.058
0.449
0.719
0.751
0.657
0.451
0.221
-0.009
-0.200
-0.324
-0.397
-0.431
-0.437
-0.430
-0.413
-0.381
-0.327
-0.176
0.338
2.135
7.424
19.213
33.401
0.843
3.263
8.387
15.448
19.388
17.584
13.223
11.593
10.400
7.921
5.174
2.717
1.215
0.406
-0.007
-0.160
0.016
0.717
2.083
3.781
5.105
5.386
4.994
4.218
3.173
1.884
0.922
0.268
-0.103
-0.322
-0.433
-0.468
-0.458
-0.422
-0.335
-0.046
1.108
5.892
21.804
67.548
131.708
0.127
0.743
2.013
3.597
4.678
4.654
4.324
4.199
4.235
3.642
2.556
1.446
0.631
0.153
-0.019
0.162
1.193
4.070
9.940
17.706
23.910
25.504
24.731
22.770
17.608
11.123
5.738
2.867
1.195
0.260
-0.236
-0.430
-0.467
-0.428
-0.306
0.155
2.091
10.855
46.496
163.076
357.687
-0.166
-0.034
0.226
0.584
0.890
1.152
1.433
1.671
1.775
1.581
1.101
0.607
0.330
0.260
0.507
1.406
4.583
14.934
39.949
79.604
108.870
116.603
121.195
125.006
93.528
52.347
25.707
12.401
5.863
2.265
0.499
-0.216
-0.405
-0.385
-0.201
0.381
2.846
13.765
62.147
220.791
491.535
-0.272
-0.281
-0.247
-0.164
-0.022
0.214
0.453
0.655
0.671
0.570
0.412
0.519
1.097
2.056
3.289
5.587
13.601
45.445
157.334
384.253
562.941
572.739
649.599
768.378
553.537
255.469
103.364
46.820
20.957
8.223
2.415
0.341
-0.241
-0.257
0.000
0.678
3.056
12.954
51.255
172.696
375.505
-0.315
-0.357
-0.378
-0.362
-0.284
-0.133
0.035
0.151
0.162
0.226
0.674
2.192
6.040
11.994
17.901
21.788
35.315
122.056
539.557
1724.451
2855.911
2846.404
4080.326
5059.077
3186.619
1117.361
392.320
170.174
69.661
23.177
6.515
1.353
0.045
-0.076
0.254
1.034
3.320
11.128
37.678
109.050
236.223
-0.342
-0.399
-0.435
-0.434
-0.379
-0.269
-0.105
0.020
0.178
0.669
2.680
9.054
27.276
61.688
95.966
98.857
94.917
233.753
1142.840
4775.292
8859.706
15358.490
44860.465
53008.176
20076.535
4379.683
1456.550
623.847
199.027
54.556
13.543
2.910
0.397
0.089
0.508
1.450
3.768
10.700
33.006
98.338
231.633
-0.370
-0.427
-0.461
-0.445
-0.325
-0.071
0.309
0.774
1.340
2.766
8.457
31.533
112.718
292.947
505.516
484.953
300.087
326.187
1214.143
5223.669
16129.578
105158.523
108103.406
113884.156
108768.195
17077.105
4835.793
1835.458
472.135
98.933
21.284
4.561
0.861
0.247
0.604
1.689
4.162
10.669
30.019
87.389
214.755
-0.387
-0.433
-0.440
-0.312
0.092
1.034
2.740
4.683
6.776
9.513
20.700
78.140
337.187
1183.443
2535.407
2186.384
1019.702
432.131
708.736
2839.957
28515.018
102203.539
103848.219
105961.352
104940.844
47700.129
8591.615
3129.080
646.623
127.591
27.089
6.909
1.792
0.533
0.589
1.600
3.986
9.448
22.552
56.597
133.497
-0.401
-0.425
-0.338
0.095
1.499
4.779
11.465
21.127
30.062
34.801
49.157
146.224
726.106
2973.067
6762.568
6227.200
2231.713
616.494
420.978
1573.877
24210.633
100559.078
100938.812
101442.867
101668.453
41424.672
5277.827
1953.658
499.656
114.069
37.091
14.691
5.317
1.627
0.689
1.279
3.178
6.984
14.074
29.020
56.952
-0.410
-0.389
-0.093
1.038
4.759
15.081
38.723
81.427
128.006
153.083
133.937
203.087
808.253
3239.815
8036.055
6774.027
2384.591
591.089
250.805
656.839
6855.810
96518.469
100188.875
100284.750
100417.852
10318.455
1704.848
691.219
287.498
165.781
103.567
49.491
18.128
5.287
1.376
0.947
2.089
4.210
7.547
12.399
20.947
-0.405
-0.302
0.337
2.845
11.576
37.835
106.981
267.131
532.364
678.937
487.270
305.558
516.716
1655.293
3241.924
2982.065
1205.280
332.647
125.057
209.313
1124.782
6776.018
21616.234
23770.506
8118.735
1564.969
481.297
372.826
486.694
614.772
448.774
200.173
58.192
14.738
3.203
0.933
1.230
2.413
3.797
5.408
7.416
-0.385
-0.155
1.059
5.890
23.349
80.983
252.400
700.939
1675.641
2453.368
1552.495
596.445
347.710
507.503
754.908
681.486
346.120
120.291
47.846
55.325
171.424
542.646
1103.975
1195.757
655.096
285.648
254.066
571.827
1536.555
2363.221
1725.341
619.488
153.543
30.713
6.248
1.243
0.729
1.266
2.057
2.537
2.716
-0.351
0.083
2.259
11.406
49.077
202.328
687.362
1886.983
4553.603
7136.631
4789.897
1718.497
465.661
217.444
181.247
143.416
80.128
33.979
15.072
13.366
26.701
62.650
101.323
105.759
85.153
89.759
225.774
927.214
3239.690
5715.627
3778.245
1183.983
258.145
47.097
9.356
1.956
0.628
0.694
1.005
1.164
1.064
-0.298
0.444
4.074
21.170
112.811
592.675
2670.101
8883.734
30192.863
82023.211
58962.285
12908.841
1721.670
260.071
73.423
35.352
18.733
8.438
3.673
2.578
4.227
8.136
12.515
15.630
20.208
48.069
192.666
839.754
2979.904
5258.472
3492.840
1193.054
248.912
51.830
11.820
3.480
1.189
0.570
0.482
0.436
0.295
-0.213
0.838
6.344
35.423
200.243
1328.242
8093.105
41409.891
121952.133
107239.180
101511.906
100307.062
7425.475
601.066
71.699
15.685
5.092
1.612
0.201
-0.231
-0.031
0.536
1.375
2.761
7.110
25.397
106.636
420.137
1291.183
2034.780
1515.556
574.464
166.320
52.254
21.182
9.436
3.908
1.438
0.425
0.052
-0.119
-0.131
1.304
8.015
43.851
254.064
1704.615
11808.749
78603.273
131784.094
109693.258
101568.492
100250.727
16381.759
892.132
87.031
12.057
1.872
-0.204
-0.796
-0.968
-0.953
-0.833
-0.574
0.143
2.554
11.441
43.888
140.623
344.268
528.499
444.776
269.981
166.629
108.078
64.931
32.014
13.159
4.580
1.142
0.038
-0.295
-0.028
1.735
9.477
45.190
217.457
1174.303
6498.234
45790.664
114158.266
104704.336
100968.789
100170.125
11412.060
716.632
70.511
9.284
0.775
-0.736
-1.079
-1.164
-1.162
-1.128
-1.020
-0.649
0.630
4.866
18.012
52.172
117.246
195.823
272.796
365.911
456.697
400.476
225.199
100.028
38.541
12.054
3.147
0.409
-0.291
0.014
1.978
10.233
44.050
173.032
682.058
2580.945
10837.482
74373.352
101784.578
100462.188
31694.965
2983.203
316.876
39.590
5.776
0.129
-0.923
-1.152
-1.204
-1.209
-1.194
-1.139
-0.902
-0.031
2.997
13.205
48.626
154.698
430.296
833.034
1294.448
1611.984
1257.525
607.161
245.115
85.469
24.868
6.004
1.017
-0.193
-0.008
1.886
9.540
39.085
146.697
483.045
1453.137
3724.155
6755.014
10612.239
8306.599
2812.103
559.784
101.032
17.899
2.916
-0.275
-1.000
-1.171
-1.212
-1.225
-1.204
-1.147
-0.919
0.046
4.420
25.757
144.001
791.231
3572.294
9110.565
9178.083
5310.266
2709.898
1165.918
436.384
137.895
37.016
8.439
1.576
-0.088
-0.117
1.307
7.008
28.346
95.427
281.913
734.029
1469.250
1639.367
1204.481
743.781
338.786
120.874
37.134
10.128
2.015
-0.328
-0.974
-1.160
-1.200
-1.207
-1.194
-1.125
-0.810
0.597
8.588
59.246
474.313
4470.782
42548.945
100710.617
102577.188
40037.852
8020.340
2265.546
643.508
171.173
42.568
9.722
1.742
-0.028
-0.259
0.616
3.861
14.231
44.013
113.606
251.169
420.276
439.288
327.623
250.923
182.390
101.700
41.661
13.857
3.409
0.179
-0.774
-1.051
-1.132
-1.159
-1.151
-1.043
-0.596
1.389
13.528
107.172
1104.403
17961.951
100318.766
102082.398
111603.164
131985.266
35499.875
7260.928
1181.183
215.879
42.743
9.139
1.562
-0.072
-0.283
0.134
1.490
5.776
16.042
37.053
69.347
110.138
167.816
285.065
449.315
482.284
278.244
108.509
30.900
8.211
1.645
-0.091
-0.631
-0.850
-0.954
-0.962
-0.778
-0.119
2.442
15.703
123.296
1284.403
23784.553
100502.992
104163.938
131716.625
200152.047
93140.930
17389.053
2001.066
263.060
41.921
7.819
1.195
-0.145
-0.128
0.062
0.542
1.796
4.802
11.063
23.602
60.851
190.744
647.801
1398.886
1614.286
833.967
264.456
67.080
16.362
5.150
2.416
1.290
0.488
-0.091
-0.280
0.101
1.432
4.819
16.950
88.474
786.745
9630.425
100503.797
103688.539
126352.266
183361.562
69834.734
13059.610
1686.984
219.554
35.169
6.159
0.821
-0.226
0.311
0.485
0.526
0.713
1.513
4.177
14.573
60.240
280.929
1106.047
2746.851
3220.208
1604.825
451.647
102.579
30.929
17.064
15.124
12.149
7.591
3.714
2.110
2.991
6.929
14.427
27.686
65.246
282.619
1823.470
11816.918
36628.441
38550.047
25698.248
14155.876
4101.220
739.689
124.473
22.329
4.004
0.416
-0.294
1.161
1.352
1.222
0.861
0.787
2.314
10.898
52.538
241.394
950.193
2343.977
2748.862
1393.313
415.056
123.001
68.718
90.034
109.804
95.003
55.633
22.490
10.653
11.740
24.841
52.818
80.118
101.589
143.533
396.775
1310.955
2925.637
4036.896
3698.244
2445.640
962.322
270.451
62.017
13.033
2.451
0.112
-0.345
2.997
2.973
2.436
1.613
0.950
1.517
6.617
30.658
127.240
438.666
954.463
1039.401
620.601
269.951
163.142
289.920
736.361
1193.927
955.360
413.953
125.994
39.040
32.675
76.646
180.096
302.070
296.583
196.676
178.877
350.421
764.180
1209.599
1292.211
895.474
399.204
126.132
32.335
7.501
1.352
-0.096
-0.377
7.868
6.400
4.806
3.094
1.581
1.141
3.287
13.231
46.167
129.637
250.141
288.520
243.015
231.547
439.445
1842.576
8831.930
19727.736
14961.998
4118.953
684.438
127.589
75.689
170.667
477.765
828.695
777.892
410.051
173.753
150.401
279.181
476.098
573.703
426.825
193.818
66.043
17.941
4.244
0.623
-0.245
-0.397
22.923
15.029
9.844
5.805
2.955
1.388
1.492
4.622
14.063
34.537
64.008
105.874
208.320
466.971
1454.866
10876.488
100494.398
100504.430
100334.391
34973.594
3041.447
356.105
130.628
256.442
726.130
1376.966
1278.474
588.526
195.789
80.722
93.489
148.528
183.552
143.149
76.281
27.267
8.245
1.905
0.110
-0.344
-0.408
71.321
36.828
19.097
10.050
4.825
2.093
1.071
1.579
4.451
12.079
32.993
103.960
350.711
1056.233
3418.959
36573.129
103216.008
104165.680
102405.312
100784.656
7640.799
696.320
178.825
245.146
637.045
1103.211
1022.162
505.293
150.940
47.672
31.318
40.274
47.101
39.862
22.259
9.661
2.974
0.549
-0.221
-0.407
-0.404
204.383
82.883
33.027
14.201
6.739
2.927
1.342
0.923
2.176
8.264
32.825
130.648
468.840
1451.380
4256.750
40639.441
121905.320
134941.109
113797.602
102923.305
8258.258
898.032
234.550
160.917
294.555
474.384
438.476
225.667
79.653
24.168
10.989
10.077
11.052
9.378
5.624
2.496
0.710
-0.127
-0.389
-0.432
-0.393
405.503
151.044
47.390
17.016
7.319
3.455
1.701
0.925
1.662
7.120
31.452
124.948
423.057
1141.407
3332.544
22683.324
167031.828
200148.406
142724.688
38092.777
4459.508
1046.045
305.116
111.348
99.495
132.556
120.453
69.232
27.616
9.370
3.678
2.693
2.714
2.327
1.456
0.608
-0.007
-0.324
-0.428
-0.426
-0.378
523.437
186.003
55.561
17.525
6.987
3.355
1.776
0.910
1.302
5.515
23.372
86.948
268.908
654.991
2049.908
12221.609
64215.867
112878.477
46592.988
8979.382
2387.954
942.329
311.183
91.339
39.541
32.236
28.291
17.525
8.121
3.155
1.475
1.306
1.547
1.599
1.172
0.520
0.009
-0.275
-0.387
-0.393
-0.353
562.353
229.588
67.994
18.913
6.120
2.676
1.362
0.619
0.759
3.262
13.202
44.629
119.623
281.966
776.280
3534.513
13096.920
18970.719
9161.473
2820.935
1342.476
692.976
245.969
70.442
20.666
9.811
6.385
3.978
2.190
1.342
1.467
2.132
2.801
2.970
2.328
1.269
0.403
-0.083
-0.284
-0.336
-0.321
1161.125
460.403
110.672
23.696
5.813
1.873
0.755
0.207
0.192
1.306
5.584
16.934
41.408
89.971
219.461
688.445
1689.932
2157.804
1458.823
837.576
609.472
364.621
146.703
43.464
11.962
3.806
1.795
1.300
1.352
2.030
3.277
4.692
5.527
5.543
4.305
2.608
1.187
0.394
-0.027
-0.205
-0.258
2426.170
774.309
167.537
30.102
5.506
1.229
0.194
-0.140
-0.193
0.206
1.672
5.068
12.015
24.876
53.627
116.352
219.908
282.924
253.501
235.466
203.651
137.357
62.041
20.156
6.099
1.982
1.269
1.699
2.804
4.903
7.534
10.093
10.581
9.606
7.475
5.110
3.591
2.181
1.030
0.288
-0.067
1859.670
652.679
142.189
25.235
4.466
0.685
-0.110
-0.333
-0.393
-0.291
0.127
1.086
2.926
5.918
11.311
22.020
35.446
45.671
51.006
57.690
54.529
38.447
20.197
7.646
2.683
1.496
2.036
3.470
5.953
10.283
16.464
21.699
22.201
19.614
17.120
17.022
16.606
11.945
6.369
2.421
0.568
649.947
265.355
67.554
14.329
2.604
0.253
-0.259
-0.397
-0.445
-0.441
-0.349
-0.112
0.302
1.015
2.154
3.919
6.233
8.685
11.064
13.276
12.994
9.370
5.304
2.296
1.273
1.706
3.192
5.699
9.936
18.620
32.554
48.864
57.877
57.063
60.968
85.259
104.859
77.991
33.583
11.195
2.734
131.195
67.251
21.657
5.517
1.110
-0.041
-0.307
-0.391
-0.430
-0.444
-0.436
-0.396
-0.313
-0.177
0.045
0.398
0.865
1.446
2.077
2.500
2.490
1.831
1.016
0.500
0.755
1.836
3.770
7.021
13.751
29.540
66.951
130.151
192.674
211.277
255.233
485.607
713.776
480.729
173.340
40.240
8.327
23.013
14.186
5.526
1.676
0.239
-0.183
-0.303
-0.349
-0.375
-0.396
-0.410
-0.418
-0.412
-0.395
-0.359
-0.302
-0.218
-0.103
0.040
0.118
0.111
0.006
-0.121
-0.040
0.425
1.516
3.617
7.294
16.940
47.585
144.962
412.859
750.204
816.707
942.020
2314.076
4079.344
2396.896
649.480
114.404
18.034
0.830
2.952
7.971
14.605
18.283
15.799
12.351
10.336
8.813
6.003
3.311
1.273
0.260
-0.218
-0.412
-0.486
-0.510
-0.506
-0.472
-0.426
-0.392
-0.380
-0.383
-0.399
-0.412
-0.420
-0.419
-0.412
-0.401
-0.383
-0.368
-0.352
-0.332
-0.303
-0.279
-0.245
-0.165
0.019
0.389
0.935
1.462
0.432
1.615
4.181
7.219
9.061
8.243
6.444
5.472
4.545
3.058
1.632
0.598
-0.021
-0.327
-0.472
-0.520
-0.487
-0.370
-0.176
0.070
0.224
0.234
0.129
-0.029
-0.160
-0.275
-0.356
-0.407
-0.435
-0.440
-0.425
-0.411
-0.390
-0.361
-0.326
-0.261
-0.086
0.412
1.506
3.507
5.606
0.087
0.582
1.490
2.639
3.350
3.116
2.612
2.179
1.751
1.223
0.621
0.107
-0.222
-0.422
-0.494
-0.446
-0.183
0.483
1.666
3.130
3.867
3.636
2.822
2.021
1.320
0.694
0.222
-0.101
-0.309
-0.420
-0.462
-0.466
-0.451
-0.416
-0.370
-0.263
0.077
1.136
3.943
9.504
15.306
-0.122
0.022
0.277
0.579
0.799
0.763
0.678
0.604
0.465
0.293
0.051
-0.180
-0.327
-0.372
-0.282
0.085
1.261
4.754
11.923
22.987
28.705
24.318
17.019
11.629
8.046
5.205
2.998
1.453
0.483
-0.105
-0.389
-0.485
-0.498
-0.463
-0.407
-0.248
0.307
2.063
7.220
18.594
30.383
-0.218
-0.214
-0.182
-0.128
-0.098
-0.085
-0.084
-0.091
-0.110
-0.175
-0.223
-0.196
0.016
0.376
0.979
2.366
7.100
24.523
81.452
181.585
244.942
177.149
98.562
60.801
40.589
25.947
15.950
8.767
4.086
1.303
0.055
-0.394
-0.501
-0.497
-0.432
-0.238
0.434
2.671
9.137
23.391
40.879
-0.265
-0.301
-0.333
-0.355
-0.369
-0.373
-0.366
-0.370
-0.370
-0.314
-0.065
0.732
2.340
4.789
7.705
11.446
27.364
117.889
570.923
2041.693
3164.310
1706.448
645.929
339.181
214.149
132.749
90.732
51.389
22.130
6.970
1.595
-0.027
-0.441
-0.504
-0.435
-0.219
0.479
2.693
8.534
21.558
37.593
-0.292
-0.343
-0.395
-0.435
-0.465
-0.475
-0.486
-0.477
-0.395
-0.044
1.302
5.070
14.759
31.307
46.839
58.111
93.239
455.028
3753.582
23021.752
48727.961
17920.203
4764.380
2906.885
1524.863
897.055
710.874
384.256
124.077
29.484
6.217
0.894
-0.276
-0.487
-0.427
-0.191
0.474
2.380
7.388
17.553
31.741
-0.319
-0.377
-0.433
-0.478
-0.501
-0.499
-0.472
-0.368
-0.008
1.207
6.077
23.420
83.173
212.599
365.639
369.514
325.432
1075.066
12693.858
100347.422
101949.008
109370.680
64789.387
64792.719
19731.811
8556.621
8871.428
3773.119
720.338
113.859
18.384
2.860
0.095
-0.419
-0.411
-0.152
0.500
2.163
6.624
15.959
29.913
-0.345
-0.403
-0.459
-0.495
-0.477
-0.368
-0.109
0.445
1.596
5.063
19.947
96.114
439.914
1722.598
3497.112
3289.388
1576.875
1646.026
13120.270
101065.570
111544.984
195794.812
107574.203
101883.578
107582.945
72234.477
101188.719
28404.410
3138.904
298.196
36.859
6.134
0.917
-0.191
-0.357
-0.136
0.489
1.967
5.825
14.068
27.218
-0.364
-0.420
-0.460
-0.445
-0.262
0.313
1.722
4.537
9.151
17.816
54.294
288.840
2017.696
12465.237
38450.066
31739.592
8527.807
2683.046
4778.110
22809.885
78458.156
115447.516
102599.406
101704.055
115618.414
163680.094
102456.781
76115.484
5394.499
446.944
59.494
12.477
3.238
0.590
-0.142
-0.132
0.384
1.571
4.332
9.774
19.969
-0.381
-0.428
-0.435
-0.259
0.466
2.710
9.513
25.459
53.431
81.148
138.130
609.652
5316.407
51860.895
100071.211
100179.086
32153.684
4343.580
2307.582
4082.268
34451.238
101563.016
100581.727
100938.062
107899.133
112472.453
102422.336
31862.531
3323.287
429.610
101.446
36.575
12.244
3.445
0.569
-0.033
0.197
0.965
2.558
5.561
10.303
-0.397
-0.431
-0.345
0.184
2.310
9.968
41.843
151.654
430.001
645.060
564.482
892.026
6491.481
63708.031
100133.992
100149.391
35193.750
4216.763
1293.420
1304.454
9119.710
100204.492
100137.133
100312.898
101706.930
19184.359
10886.036
4990.945
1463.606
718.529
408.509
173.801
53.214
13.372
2.664
0.284
0.028
0.416
1.194
2.413
4.432
-0.408
-0.401
-0.136
1.085
6.009
28.357
148.913
920.169
3755.780
7122.325
3946.861
1609.303
3328.310
18473.127
63741.805
51916.137
11535.569
1841.484
508.399
395.970
1363.633
8784.609
31634.514
34921.523
10778.468
2774.628
2112.990
2305.609
3238.908
4666.131
3261.251
1029.493
226.477
43.346
7.539
1.084
-0.030
0.015
0.347
0.845
1.497
-0.410
-0.337
0.219
2.619
12.779
63.931
410.000
3516.344
25701.062
60887.988
25975.760
4272.147
2040.941
3345.214
6043.759
5349.820
1912.423
475.817
154.286
103.828
212.103
629.670
1382.361
1516.792
864.346
705.951
1348.854
4351.605
20144.004
42572.914
23756.490
5252.016
713.765
100.050
15.866
2.336
0.051
-0.220
-0.102
0.091
0.282
-0.404
-0.230
0.785
5.207
23.413
112.788
718.090
6552.762
56583.629
104964.258
58397.879
7930.973
1702.900
1025.471
851.142
621.445
283.584
106.617
40.950
25.589
34.929
69.032
118.089
133.728
151.822
308.559
1211.410
9085.955
70603.969
100100.758
96444.070
13640.943
1485.867
167.424
24.803
3.868
0.325
-0.288
-0.317
-0.251
-0.196
-0.385
-0.068
1.592
8.938
42.468
197.762
1134.525
8411.330
63575.617
148719.000
120861.594
24650.695
2983.246
579.756
228.561
113.201
52.800
22.405
9.693
5.631
6.099
10.088
15.932
23.290
47.762
167.398
975.802
8124.120
63595.922
100112.477
86824.930
12520.234
1406.603
180.434
29.022
5.896
1.043
-0.132
-0.385
-0.397
-0.383
-0.359
0.126
2.569
14.189
67.409
362.498
2543.709
36636.324
104010.539
105439.656
103062.258
100754.469
12650.721
858.618
124.962
34.176
12.955
4.875
1.629
0.498
0.371
0.953
2.334
5.964
19.003
79.041
468.442
3022.731
15044.994
31847.553
19961.232
4318.727
751.274
162.531
45.377
13.264
3.475
0.553
-0.258
-0.434
-0.457
-0.326
0.340
3.472
18.048
89.911
504.786
4167.370
102039.125
102216.070
101345.797
100570.859
100187.414
28750.834
1296.406
112.695
18.382
4.206
0.650
-0.447
-0.830
-0.885
-0.727
-0.220
1.443
7.578
33.190
157.532
692.335
2235.509
3734.864
3045.265
1400.110
758.618
416.961
164.467
46.043
11.335
2.530
0.196
-0.365
-0.477
-0.308
0.491
4.247
21.892
114.485
662.193
4835.001
70166.031
106698.320
102348.578
100540.844
100117.820
19684.188
1028.334
92.031
12.327
1.622
-0.476
-1.018
-1.168
-1.192
-1.140
-0.913
-0.097
2.800
13.524
53.619
189.612
515.167
1014.673
1429.788
2502.325
4314.617
2935.819
855.737
166.642
33.162
6.657
1.098
-0.183
-0.457
-0.296
0.579
4.746
25.246
156.174
1215.378
9558.478
55079.121
143706.422
109559.133
101161.594
63660.508
4863.040
420.277
52.285
7.752
0.595
-0.836
-1.170
-1.240
-1.250
-1.235
-1.125
-0.660
1.077
7.394
30.769
111.497
363.517
1019.259
2771.356
10583.387
28870.230
18891.432
3469.248
477.107
66.087
12.480
2.241
0.068
-0.406
-0.321
0.479
4.410
24.135
165.708
1406.387
14098.677
77249.953
92004.633
31790.715
15261.346
4371.462
793.633
138.122
26.279
4.805
0.172
-0.924
-1.202
-1.252
-1.248
-1.247
-1.168
-0.787
0.711
7.290
39.908
228.002
1365.548
7694.722
23766.379
36697.770
66343.383
40084.578
6075.711
676.255
92.715
16.923
3.258
0.313
-0.358
-0.377
0.245
3.169
17.867
107.962
793.360
5919.336
25692.602
26110.008
7617.770
2078.681
820.754
284.016
85.345
23.243
5.411
0.487
-0.805
-1.161
-1.239
-1.248
-1.231
-1.127
-0.672
1.366
12.311
86.753
776.192
9586.549
100217.531
101381.023
108052.242
123433.617
22482.256
3924.498
539.249
90.227
18.257
3.654
0.400
-0.327
-0.441
-0.074
1.605
8.987
45.427
231.174
1083.182
2961.300
3177.791
1815.584
1292.896
951.573
442.107
155.409
41.439
10.093
1.893
-0.355
-0.967
-1.143
-1.180
-1.146
-0.954
-0.272
2.643
19.191
157.289
2011.927
46882.098
100158.383
100668.273
102441.828
104602.812
32393.115
2757.101
435.028
84.530
17.433
3.542
0.367
-0.326
-0.476
-0.321
0.403
3.299
14.212
55.688
171.833
401.551
747.710
1709.505
3728.226
3805.501
1859.403
512.058
113.584
23.878
5.355
0.910
-0.310
-0.722
-0.861
-0.781
-0.353
0.937
5.152
24.732
185.907
2361.521
63554.816
100235.938
100790.500
102216.414
103978.188
41691.016
2912.732
443.562
82.021
16.606
3.116
0.257
-0.340
-0.463
-0.420
-0.186
0.833
4.216
15.498
52.303
205.472
1063.375
6383.757
21787.543
26226.852
9620.140
1759.277
281.446
52.554
13.699
5.059
2.346
1.095
0.470
0.555
1.785
5.216
12.920
36.339
151.696
1342.482
21760.906
100687.648
102320.695
104023.805
104141.695
17767.096
1977.413
360.733
68.811
13.723
2.448
0.098
-0.361
-0.382
-0.392
-0.354
-0.030
1.410
7.458
37.604
239.860
1883.774
14963.399
70447.273
96473.055
26155.588
3568.091
483.000
100.074
37.941
23.913
18.165
10.858
6.265
5.480
9.620
22.206
48.206
92.476
179.717
575.033
3644.685
28232.770
108749.391
109608.125
27649.146
4398.957
894.287
200.122
43.020
9.171
1.637
-0.069
-0.383
-0.178
-0.213
-0.285
-0.212
0.579
4.961
30.464
200.956
1599.151
12463.462
57357.070
70468.094
21761.852
3213.222
604.222
200.821
157.167
175.646
147.607
76.586
35.402
23.418
36.475
95.172
230.085
410.579
483.654
541.901
1100.383
4621.799
17440.133
24390.543
9420.740
1768.419
383.384
93.484
22.956
5.320
0.845
-0.211
-0.400
0.347
0.168
-0.010
-0.132
0.220
2.952
18.600
106.119
664.771
3780.407
11424.086
13754.253
6037.542
1685.083
691.871
625.200
1262.167
2187.375
1726.780
721.268
194.700
84.885
119.335
368.756
1302.840
2586.785
2482.490
1253.492
819.125
1817.545
6186.332
8833.898
3646.220
803.259
178.021
45.078
11.941
2.790
0.303
-0.319
-0.408
1.718
1.062
0.569
0.168
0.105
1.282
7.960
40.907
187.035
672.428
1636.314
1879.768
1408.328
1211.385
1418.953
3775.778
21781.027
57387.320
38446.262
8779.043
1243.727
279.022
314.692
1196.492
5298.849
13671.498
12546.489
3951.657
965.826
631.532
1150.841
1412.077
777.798
256.097
73.270
21.516
5.955
1.291
-0.066
-0.385
-0.408
5.221
3.111
1.669
0.734
0.213
0.413
2.708
12.029
42.671
115.490
243.235
420.173
1101.361
3576.055
6819.069
31685.422
100778.273
100233.969
100149.281
100171.094
6422.722
765.628
585.058
2055.800
11482.949
34871.977
28739.857
8085.051
1271.811
292.712
210.499
206.156
136.016
66.271
25.266
8.903
2.531
0.376
-0.290
-0.418
-0.402
13.819
7.494
3.624
1.629
0.554
0.125
0.563
2.989
9.833
26.918
78.245
359.194
2522.992
14200.622
32179.426
112749.625
102456.375
100819.266
100618.883
100984.242
19172.141
1784.171
781.439
1658.017
8135.529
21623.053
19675.561
5719.830
971.793
171.405
55.306
37.139
27.141
15.693
7.485
2.867
0.697
-0.163
-0.405
-0.429
-0.386
30.390
15.084
6.455
2.604
0.911
0.148
-0.032
0.544
2.791
11.441
53.664
359.910
3178.850
21026.801
47357.996
119285.695
104124.297
102331.531
102272.922
105246.203
25795.771
4780.612
1158.779
874.109
2442.757
5273.803
4832.674
1722.184
413.581
83.889
20.471
8.804
5.566
3.406
1.715
0.506
-0.137
-0.398
-0.454
-0.424
-0.372
49.084
22.981
9.306
3.513
1.146
0.216
-0.166
-0.080
1.025
6.424
34.794
219.388
1500.592
7259.422
14370.830
31160.428
104240.414
104259.266
104810.641
110863.227
28817.275
9901.499
1762.292
418.395
505.993
782.716
715.616
357.769
113.029
28.429
7.373
2.278
1.007
0.445
0.055
-0.223
-0.399
-0.464
-0.457
-0.414
-0.355
63.023
30.151
11.514
3.896
1.212
0.233
-0.188
-0.265
0.290
3.275
17.376
81.705
370.134
1173.117
2330.371
4604.503
19196.441
45943.254
32593.615
17623.771
17999.652
7245.698
1309.511
231.260
112.605
122.341
107.803
61.653
25.801
8.110
2.104
0.415
0.007
-0.120
-0.222
-0.335
-0.417
-0.443
-0.430
-0.386
-0.330
69.047
36.422
14.456
4.435
1.217
0.160
-0.234
-0.349
-0.109
1.263
6.698
25.500
77.497
193.549
391.584
867.594
2046.438
3136.814
2812.517
3289.936
3988.502
1953.296
486.451
100.998
32.812
22.319
17.586
11.267
5.072
1.797
0.457
0.069
0.064
0.039
-0.055
-0.205
-0.321
-0.374
-0.377
-0.351
-0.305
106.455
55.621
19.864
5.549
1.285
0.073
-0.297
-0.413
-0.341
0.212
2.090
7.423
19.182
42.288
87.122
185.468
371.812
495.562
493.605
547.750
575.662
334.672
123.536
35.307
10.791
4.779
3.062
1.756
0.865
0.369
0.325
0.474
0.587
0.579
0.382
0.136
-0.068
-0.192
-0.264
-0.286
-0.266
147.763
75.675
24.693
6.472
1.298
-0.014
-0.354
-0.457
-0.455
-0.286
0.318
1.829
4.885
10.486
21.151
41.284
69.822
91.476
92.664
100.136
94.761
62.256
30.416
10.912
3.343
1.008
0.349
0.193
0.260
0.620
1.107
1.561
1.756
1.642
1.367
1.084
0.793
0.458
0.150
-0.070
-0.174
124.484
64.173
22.166
5.688
1.061
-0.091
-0.372
-0.457
-0.486
-0.453
-0.294
0.107
0.920
2.333
4.806
9.127
14.066
18.030
20.386
21.432
19.583
14.342
7.465
2.938
0.769
0.033
-0.031
0.212
0.738
1.646
2.831
3.892
4.523
4.457
4.276
4.463
4.470
3.401
1.787
0.643
0.091
63.438
33.579
12.702
3.459
0.603
-0.165
-0.362
-0.431
-0.463
-0.473
-0.445
-0.362
-0.173
0.167
0.732
1.546
2.625
3.431
4.262
4.638
4.320
3.104
1.579
0.470
-0.078
-0.143
0.092
0.622
1.583
3.428
6.256
9.475
12.288
13.235
14.830
18.698
20.610
16.412
8.398
3.079
0.844
20.459
11.917
4.930
1.471
0.164
-0.219
-0.336
-0.383
-0.412
-0.430
-0.440
-0.438
-0.410
-0.348
-0.237
-0.076
0.140
0.348
0.539
0.647
0.583
0.303
-0.006
-0.248
-0.293
-0.144
0.238
0.980
2.603
6.315
13.190
24.381
34.820
40.206
48.499
68.624
85.433
63.935
29.604
9.396
2.454
5.262
3.295
1.418
0.393
-0.072
-0.239
-0.297
-0.327
-0.355
-0.376
-0.391
-0.405
-0.415
-0.416
-0.409
-0.389
-0.358
-0.324
-0.287
-0.269
-0.297
-0.353
-0.416
-0.427
-0.348
-0.145
0.312
1.331
3.970
10.889
27.231
58.161
91.986
104.792
124.429
195.030
271.851
187.227
76.955
21.690
4.955
0.039
0.376
1.002
1.701
2.176
2.072
1.806
1.521
1.219
0.771
0.285
-0.081
-0.321
-0.441
-0.482
-0.499
-0.506
-0.492
-0.459
-0.425
-0.401
-0.400
-0.413
-0.425
-0.429
-0.427
-0.414
-0.403
-0.383
-0.362
-0.344
-0.323
-0.301
-0.279
-0.256
-0.235
-0.203
-0.148
-0.050
0.076
0.186
-0.046
0.139
0.518
0.935
1.145
1.117
0.895
0.720
0.488
0.235
-0.061
-0.280
-0.433
-0.512
-0.544
-0.541
-0.487
-0.360
-0.142
0.095
0.199
0.152
-0.027
-0.200
-0.318
-0.386
-0.412
-0.428
-0.434
-0.419
-0.402
-0.386
-0.365
-0.337
-0.306
-0.272
-0.213
-0.093
0.147
0.499
0.786
-0.128
-0.062
0.084
0.250
0.323
0.301
0.196
0.095
-0.023
-0.157
-0.308
-0.429
-0.513
-0.546
-0.534
-0.421
-0.098
0.727
2.273
4.086
4.763
3.979
2.509
1.264
0.551
0.181
-0.059
-0.227
-0.356
-0.430
-0.448
-0.442
-0.423
-0.394
-0.360
-0.309
-0.206
0.030
0.547
1.287
2.003
-0.185
-0.185
-0.163
-0.129
-0.130
-0.163
-0.219
-0.267
-0.328
-0.390
-0.454
-0.485
-0.460
-0.364
-0.160
0.367
1.943
7.005
18.656
36.368
44.374
33.783
18.650
8.904
4.977
3.132
2.101
1.162
0.362
-0.159
-0.397
-0.474
-0.479
-0.450
-0.413
-0.348
-0.198
0.174
0.992
2.431
3.718
-0.221
-0.250
-0.276
-0.303
-0.341
-0.382
-0.420
-0.454
-0.484
-0.491
-0.438
-0.225
0.240
0.949
1.984
4.005
11.503
43.997
165.260
415.897
563.717
367.431
141.822
49.317
26.678
19.922
15.732
10.133
4.913
1.466
0.055
-0.395
-0.503
-0.494
-0.457
-0.391
-0.212
0.271
1.302
2.962
4.816
-0.244
-0.288
-0.335
-0.383
-0.429
-0.470
-0.505
-0.541
-0.531
-0.398
0.068
1.350
4.119
8.640
13.297
21.038
51.783
250.909
1725.196
7743.158
13847.368
5909.141
1256.596
299.937
155.894
150.005
137.605
86.528
34.711
10.203
2.138
-0.001
-0.461
-0.529
-0.500
-0.428
-0.235
0.258
1.314
3.051
4.831
-0.267
-0.319
-0.375
-0.428
-0.471
-0.513
-0.550
-0.549
-0.405
0.187
2.291
9.062
26.238
59.922
97.011
118.744
206.898
1262.399
18806.844
100121.672
100216.297
100604.633
10567.166
2050.720
1225.677
1662.338
2072.641
1056.028
268.896
53.262
9.140
1.257
-0.264
-0.532
-0.539
-0.460
-0.272
0.187
1.149
2.762
4.578
-0.293
-0.350
-0.407
-0.464
-0.505
-0.527
-0.500
-0.332
0.227
2.320
10.373
44.431
175.879
543.435
975.542
1007.620
936.005
3994.377
100875.445
100630.805
101183.469
106271.797
63159.262
23756.564
12815.740
36357.797
67918.203
18717.074
2403.770
251.429
29.671
4.203
0.276
-0.441
-0.554
-0.492
-0.304
0.125
1.014
2.501
4.553
-0.317
-0.376
-0.435
-0.483
-0.487
-0.390
-0.046
0.791
2.761
8.896
38.234
205.579
1281.590
6770.072
17990.525
15307.583
6327.674
8488.983
100986.852
102828.438
105830.438
163639.625
143624.266
103705.430
150651.641
107420.422
100726.914
100134.391
15307.195
779.485
71.538
10.095
1.649
-0.072
-0.477
-0.500
-0.341
0.035
0.825
2.147
4.122
-0.336
-0.396
-0.448
-0.458
-0.303
0.344
2.283
7.095
15.571
34.325
116.703
761.728
8078.888
100073.797
100164.898
100902.484
62655.457
23402.152
38940.750
108946.117
115110.117
200267.328
108791.047
104715.273
200155.812
121780.898
101594.422
100479.180
35185.742
1323.199
124.220
23.069
5.871
1.248
-0.110
-0.436
-0.385
-0.104
0.468
1.541
3.022
-0.355
-0.412
-0.445
-0.336
0.351
3.305
14.835
48.414
118.181
199.992
346.998
1891.019
31992.416
100338.938
100306.672
101148.438
107398.398
41209.176
33999.105
18346.113
25655.887
105603.148
101188.477
102607.422
160747.469
120552.008
103200.914
102489.781
18156.436
1280.620
245.531
76.193
23.131
6.252
1.131
-0.182
-0.406
-0.261
0.114
0.764
1.714
-0.375
-0.430
-0.401
-0.001
2.252
14.118
78.952
388.581
1468.636
2510.498
2024.247
3466.512
37428.754
101884.320
100817.906
100837.328
103522.305
27771.605
13586.209
6117.037
5639.680
42921.535
100230.031
100741.562
70517.297
52320.328
95257.836
34708.078
7998.679
2685.785
1286.860
438.466
117.074
25.093
4.837
0.513
-0.348
-0.381
-0.193
0.135
0.637
-0.396
-0.431
-0.286
0.685
6.343
45.512
388.714
3722.126
28317.318
67964.961
29641.527
10294.194
23152.238
108068.828
102216.992
100634.219
97349.469
8223.474
2881.343
1399.413
1149.297
4203.471
12519.727
12709.550
6339.961
8412.446
22615.717
27695.139
22667.721
30337.432
16586.898
3807.814
581.831
88.898
14.088
2.066
-0.137
-0.449
-0.388
-0.233
-0.006
-0.411
-0.410
-0.105
1.729
12.509
101.997
1249.842
25515.889
100202.367
100548.992
102254.633
35364.648
24696.193
26401.793
38622.074
29325.553
8270.819
1509.905
511.313
262.133
209.757
415.282
797.418
965.161
1226.962
4513.129
14216.926
34669.672
105747.547
101205.164
100205.617
34866.441
2539.033
243.036
29.888
4.303
0.216
-0.454
-0.501
-0.426
-0.326
-0.416
-0.372
0.162
3.078
18.760
148.802
1957.082
54527.832
101540.680
103219.227
103916.148
61370.652
14810.573
9798.175
4272.362
2045.355
765.891
248.424
98.700
53.168
42.007
59.303
95.278
149.464
403.592
1566.135
6713.189
81889.828
101770.641
100562.250
100199.242
100097.211
6238.909
422.082
47.537
7.075
0.756
-0.378
-0.547
-0.507
-0.446
-0.423
-0.302
0.561
4.627
25.405
159.842
1554.680
23716.283
121671.008
170536.156
152319.984
33799.438
5634.519
2543.960
1004.481
331.187
124.258
47.669
20.811
10.905
8.321
10.341
17.605
39.934
127.039
524.531
3765.484
64136.090
100574.188
100657.398
100698.516
100424.367
5873.083
464.017
60.427
10.713
1.879
-0.099
-0.510
-0.535
-0.486
-0.417
-0.200
1.079
7.316
36.640
205.685
1628.361
20778.721
118942.305
143579.281
118856.727
102939.062
7534.836
971.445
256.840
85.001
29.191
10.652
4.216
1.781
1.065
1.541
4.012
12.084
43.561
194.066
1397.142
15208.971
100941.969
102564.742
103517.156
28155.699
2858.577
436.203
103.987
25.987
5.608
0.756
-0.326
-0.521
-0.505
-0.403
-0.064
1.932
11.932
65.338
402.715
3016.199
45188.348
103470.422
102539.758
101224.172
100393.453
15057.153
960.038
119.480
28.704
8.430
2.334
0.235
-0.499
-0.699
-0.492
0.477
3.816
16.289
74.056
417.464
2426.172
10924.192
25321.303
22037.121
8869.625
3444.746
1628.580
495.971
109.859
19.980
3.264
0.121
-0.447
-0.509
-0.389
0.113
3.012
20.374
156.961
1393.835
14165.020
89294.859
160660.828
112703.992
101377.516
100220.242
10477.574
736.049
80.845
14.131
2.781
0.019
-0.836
-1.107
-1.173
-1.075
-0.641
0.931
6.665
30.968
145.293
691.998
3239.521
9994.086
14984.411
20393.422
44894.645
28537.008
4484.762
526.654
61.826
8.444
0.923
-0.309
-0.487
-0.386
0.218
4.209
33.232
323.255
4942.011
100656.188
106281.000
163644.609
200278.484
105632.992
32149.373
3086.372
349.668
49.558
8.802
1.199
-0.630
-1.130
-1.250
-1.265
-1.233
-1.008
-0.126
3.070
16.041
75.671
352.922
1534.926
4857.364
15480.624
103542.586
101166.109
100285.039
35014.375
1868.445
145.102
16.299
1.927
-0.161
-0.454
-0.402
0.205
4.330
37.883
420.479
7759.139
100193.891
101017.914
104576.977
110738.195
18113.607
3976.970
908.001
189.470
39.259
8.153
1.069
-0.707
-1.176
-1.265
-1.260
-1.260
-1.121
-0.489
1.881
11.793
55.918
287.795
1450.019
6894.921
32817.984
114301.812
104704.023
100904.852
76026.930
2875.919
193.914
20.293
2.564
-0.037
-0.428
-0.431
0.023
3.252
25.890
251.803
3723.907
67793.312
100414.461
101734.984
72790.008
11080.716
4426.987
1218.078
264.026
54.523
11.906
2.046
-0.422
-1.077
-1.245
-1.265
-1.237
-1.061
-0.389
2.123
13.926
85.559
700.352
7484.588
97074.242
107927.648
200178.562
163617.297
105324.367
28767.162
1776.625
146.463
17.816
2.402
-0.015
-0.419
-0.473
-0.210
1.542
12.652
91.198
717.325
5397.985
21120.768
25291.158
14003.918
14623.549
7918.553
2324.502
523.005
110.322
23.390
4.907
0.470
-0.741
-1.089
-1.148
-1.056
-0.709
0.378
4.105
21.374
147.535
1617.185
31665.383
100259.766
101505.328
109587.477
128498.961
38504.922
4573.082
577.384
75.261
12.483
1.826
-0.069
-0.413
-0.506
-0.406
0.341
4.267
24.426
121.387
489.073
1398.646
3386.382
11387.001
29053.779
30196.639
10655.023
1934.017
309.003
55.893
12.523
2.890
0.296
-0.486
-0.618
-0.362
0.557
3.044
10.442
37.843
195.238
1933.701
42561.727
100515.266
101498.477
102378.852
102288.109
30090.295
1787.264
241.199
42.973
8.191
1.322
-0.152
-0.416
-0.512
-0.512
-0.251
1.091
6.805
28.911
117.762
592.149
5051.728
58839.375
102032.203
101223.195
100487.656
9736.949
928.952
140.149
33.299
10.161
3.790
1.804
1.403
2.176
5.057
12.833
32.797
88.687
279.150
1379.513
17083.443
103917.250
118825.211
131635.125
110613.531
12133.205
1079.686
148.053
28.619
5.810
0.867
-0.237
-0.418
-0.496
-0.540
-0.483
0.045
2.448
13.822
85.437
712.241
10551.073
100289.164
100404.078
100403.492
100514.711
26681.623
1956.007
344.659
93.814
36.559
20.102
12.621
9.666
12.236
23.129
56.912
138.177
318.413
741.395
1689.492
5274.540
43265.461
170632.406
163625.625
110617.922
8515.820
751.605
105.592
20.067
4.003
0.430
-0.318
-0.419
-0.449
-0.511
-0.535
-0.299
1.173
9.306
65.442
628.895
8771.242
100073.500
100177.672
100585.109
101748.031
22414.607
3308.089
890.539
286.912
185.337
138.094
79.134
47.009
54.386
104.141
288.877
902.083
1915.451
2777.647
4093.355
6032.650
41928.047
103168.523
102860.352
101163.156
10630.282
691.189
77.257
13.043
2.378
0.112
-0.369
-0.417
-0.313
-0.414
-0.484
-0.403
0.430
5.612
39.221
294.540
2745.621
26115.936
100224.266
101121.586
55949.488
13206.995
6093.198
2010.400
1378.232
1929.204
1499.092
607.756
235.013
227.910
447.423
1663.250
8170.012
24098.365
21150.996
9583.250
6214.959
17381.734
100708.789
100309.523
60631.445
4495.040
380.463
47.254
7.785
1.216
-0.150
-0.407
-0.409
0.054
-0.185
-0.349
-0.410
-0.028
2.484
15.681
94.345
543.466
2775.782
8239.604
10727.403
9051.006
10799.524
8627.029
6058.458
17102.885
42552.961
28752.174
6860.135
1244.511
901.012
1672.971
7529.139
70736.266
100299.344
100789.992
44298.504
6061.197
3358.796
8833.025
12610.136
4889.597
905.235
131.160
20.704
3.704
0.398
-0.314
-0.427
-0.397
0.877
0.318
-0.088
-0.309
-0.282
0.641
5.126
23.817
98.570
323.202
749.974
1649.184
6299.077
34887.543
79431.883
50617.020
103591.023
100454.391
100239.477
87246.070
5928.729
2689.833
4378.630
15990.175
100847.422
100268.633
100296.008
100486.586
8569.958
1097.755
774.983
801.403
425.312
128.911
30.948
6.933
1.249
-0.114
-0.412
-0.431
-0.379
2.474
1.184
0.373
-0.130
-0.334
-0.155
1.065
5.707
19.517
58.866
206.567
1477.259
23467.344
100961.422
103766.289
178352.875
117026.656
101247.656
101486.695
105505.922
23742.529
7630.830
6529.304
13145.292
101121.914
100266.281
100107.625
78196.578
5812.969
597.060
141.368
82.649
48.732
20.349
6.555
1.644
0.072
-0.374
-0.447
-0.418
-0.364
4.786
2.491
0.973
0.105
-0.283
-0.399
-0.134
1.089
5.214
21.681
131.932
1498.514
31532.316
100358.891
103091.742
178220.219
125669.727
102155.375
109566.641
195748.625
114145.016
56565.836
7988.561
5153.728
20407.148
70561.586
57364.742
13642.864
1737.260
242.082
46.222
15.390
7.369
3.335
1.040
0.004
-0.375
-0.471
-0.455
-0.405
-0.348
7.259
3.937
1.571
0.345
-0.210
-0.446
-0.461
-0.098
1.614
10.743
78.008
773.367
10328.441
100164.867
101331.094
118043.773
108819.828
102427.578
131657.109
170516.359
104668.109
100944.883
14772.588
1942.463
2340.524
4174.169
3789.429
1481.493
359.954
72.091
15.587
3.885
1.134
0.178
-0.259
-0.436
-0.498
-0.493
-0.445
-0.389
-0.329
8.922
5.047
2.085
0.546
-0.140
-0.427
-0.532
-0.429
0.348
4.612
29.599
204.408
1458.260
7090.587
12884.497
8847.431
13974.646
33337.895
44701.020
105336.852
100907.781
100255.055
10496.458
865.052
338.582
388.194
340.883
175.422
61.845
17.784
4.382
0.713
-0.188
-0.440
-0.504
-0.510
-0.501
-0.468
-0.420
-0.360
-0.304
10.246
6.170
2.595
0.702
-0.090
-0.401
-0.520
-0.520
-0.227
1.341
8.463
42.615
168.519
467.969
739.572
782.639
1127.787
2081.339
5708.970
28808.514
54259.234
18737.590
2437.857
308.043
75.031
51.897
41.085
24.845
11.157
3.575
0.740
-0.209
-0.457
-0.500
-0.490
-0.476
-0.459
-0.428
-0.382
-0.331
-0.280
12.801
7.785
3.248
0.945
-0.029
-0.376
-0.492
-0.526
-0.447
0.036
1.867
7.887
23.313
51.649
79.811
106.268
161.814
273.236
659.931
1784.186
2642.768
1460.513
366.233
76.657
19.399
9.208
6.275
3.723
1.559
0.341
-0.201
-0.361
-0.388
-0.374
-0.367
-0.372
-0.368
-0.353
-0.326
-0.294
-0.258
14.849
9.193
3.828
1.079
0.004
-0.350
-0.461
-0.507
-0.509
-0.395
0.046
1.242
3.819
7.643
13.143
20.109
31.183
49.151
88.434
158.059
195.734
128.405
52.177
15.538
4.543
1.568
0.603
0.136
-0.125
-0.250
-0.229
-0.149
-0.087
-0.064
-0.069
-0.086
-0.101
-0.132
-0.181
-0.209
-0.214
13.138
7.715
3.379
0.930
-0.013
-0.321
-0.421
-0.465
-0.497
-0.486
-0.401
-0.169
0.329
1.110
2.274
3.976
6.283
9.370
14.038
19.460
21.082
15.235
7.950
2.793
0.629
-0.145
-0.363
-0.394
-0.313
-0.136
0.137
0.416
0.619
0.711
0.776
0.851
0.816
0.587
0.284
0.011
-0.123
7.580
4.734
2.049
0.546
-0.075
-0.298
-0.374
-0.413
-0.446
-0.462
-0.462
-0.433
-0.345
-0.180
0.076
0.439
0.938
1.542
2.220
2.868
2.831
2.032
0.943
0.115
-0.330
-0.486
-0.487
-0.377
-0.136
0.298
0.926
1.680
2.334
2.714
3.025
3.563
3.804
2.984
1.694
0.633
0.089
3.145
2.064
0.841
0.158
-0.153
-0.274
-0.325
-0.358
-0.388
-0.408
-0.423
-0.438
-0.439
-0.421
-0.381
-0.319
-0.227
-0.109
0.009
0.066
0.042
-0.093
-0.285
-0.429
-0.502
-0.505
-0.427
-0.233
0.189
0.992
2.481
4.473
6.225
7.336
8.696
10.474
11.399
9.110
4.985
1.937
0.502
0.952
0.583
0.204
-0.053
-0.188
-0.248
-0.276
-0.301
-0.330
-0.349
-0.365
-0.383
-0.401
-0.414
-0.422
-0.425
-0.421
-0.411
-0.404
-0.404
-0.416
-0.448
-0.485
-0.506
-0.497
-0.459
-0.353
-0.073
0.638
2.141
5.139
9.204
13.402
15.656
17.647
23.508
26.209
19.700
10.683
3.725
1.071
-0.109
-0.081
-0.023
0.066
0.109
0.096
0.040
-0.012
-0.090
-0.181
-0.275
-0.361
-0.420
-0.448
-0.466
-0.479
-0.482
-0.461
-0.434
-0.402
-0.384
-0.389
-0.408
-0.423
-0.427
-0.419
-0.403
-0.387
-0.364
-0.342
-0.320
-0.298
-0.272
-0.252
-0.230
-0.211
-0.195
-0.174
-0.143
-0.112
-0.080
-0.136
-0.132
-0.104
-0.061
-0.046
-0.066
-0.124
-0.172
-0.242
-0.310
-0.380
-0.443
-0.489
-0.510
-0.521
-0.513
-0.456
-0.326
-0.117
0.107
0.188
0.109
-0.097
-0.277
-0.377
-0.422
-0.427
-0.425
-0.415
-0.398
-0.379
-0.358
-0.335
-0.310
-0.281
-0.254
-0.229
-0.191
-0.137
-0.071
-0.006
-0.160
-0.177
-0.179
-0.182
-0.198
-0.230
-0.276
-0.320
-0.369
-0.418
-0.470
-0.509
-0.532
-0.527
-0.488
-0.357
-0.011
0.839
2.403
4.217
5.092
4.082
2.199
0.882
0.216
-0.048
-0.174
-0.278
-0.367
-0.412
-0.423
-0.416
-0.393
-0.367
-0.335
-0.300
-0.261
-0.201
-0.101
0.031
0.147
-0.182
-0.211
-0.238
-0.266
-0.303
-0.345
-0.386
-0.427
-0.467
-0.499
-0.520
-0.504
-0.423
-0.273
0.001
0.628
2.477
7.717
21.116
40.880
49.401
36.546
17.587
7.441
3.394
2.244
1.695
1.035
0.337
-0.146
-0.380
-0.448
-0.451
-0.426
-0.391
-0.351
-0.295
-0.208
-0.056
0.161
0.344
-0.200
-0.238
-0.277
-0.323
-0.366
-0.412
-0.451
-0.494
-0.524
-0.519
-0.432
-0.159
0.396
1.262
2.620
5.377
14.653
51.910
191.667
483.017
653.609
417.846
140.786
42.987
19.909
16.623
15.916
10.955
5.141
1.550
0.095
-0.375
-0.479
-0.474
-0.438
-0.398
-0.336
-0.221
-0.025
0.239
0.499
-0.218
-0.263
-0.312
-0.365
-0.411
-0.452
-0.495
-0.533
-0.517
-0.360
0.223
1.755
5.079
10.697
18.096
29.177
69.920
309.415
2060.456
10323.958
18700.896
7758.260
1384.017
244.863
118.641
143.111
157.444
102.152
38.358
11.200
2.225
0.065
-0.433
-0.510
-0.482
-0.442
-0.381
-0.255
-0.043
0.251
0.516
-0.239
-0.293
-0.348
-0.404
-0.449
-0.491
-0.528
-0.516
-0.321
0.403
2.929
11.015
33.474
77.573
130.885
181.851
352.664
1709.980
25834.588
100247.102
100159.422
100227.953
12919.646
1258.558
892.347
2108.873
2633.126
1336.618
332.429
60.340
10.897
1.506
-0.192
-0.504
-0.525
-0.485
-0.422
-0.299
-0.081
0.215
0.524
-0.260
-0.320
-0.378
-0.434
-0.479
-0.503
-0.464
-0.239
0.502
3.146
13.666
57.329
244.447
777.454
1546.669
1643.563
2248.081
7956.065
104491.219
102236.867
100875.117
101389.250
71004.461
6039.568
9319.386
60916.383
100104.680
31445.377
3119.022
313.843
36.535
5.089
0.495
-0.380
-0.538
-0.530
-0.463
-0.337
-0.138
0.165
0.498
-0.283
-0.343
-0.402
-0.453
-0.459
-0.360
0.042
1.156
3.814
12.101
51.943
291.505
1879.416
11431.727
35046.164
30428.379
21169.887
62206.781
170572.984
121785.078
104152.547
107733.562
84437.977
31050.141
104459.781
101573.648
100372.461
100189.945
23034.697
1087.007
92.955
13.014
2.324
0.101
-0.435
-0.536
-0.497
-0.385
-0.203
0.075
0.413
-0.310
-0.368
-0.421
-0.437
-0.290
0.405
2.755
8.817
21.501
50.902
176.921
1151.930
15103.252
100204.992
100546.453
105280.953
178208.766
108698.508
123560.352
200355.719
112778.391
120508.516
108106.602
106592.805
126318.453
103837.773
101863.680
101649.250
61323.340
1977.899
177.626
32.714
8.122
1.839
0.017
-0.452
-0.519
-0.440
-0.283
-0.061
0.235
-0.332
-0.388
-0.423
-0.325
0.398
3.757
17.573
63.086
161.658
307.119
680.728
3680.921
72254.203
101536.773
101113.594
106900.539
200077.969
128971.617
103196.047
109760.336
32371.367
25993.881
79649.336
100105.164
124627.141
108219.922
118296.508
121691.961
33588.512
2689.122
443.885
115.162
32.647
8.232
1.608
-0.121
-0.487
-0.488
-0.382
-0.212
-0.003
-0.354
-0.408
-0.400
-0.016
2.401
17.180
101.719
610.054
2249.202
4403.881
4728.274
14673.461
104267.336
117974.992
104451.422
104144.836
138532.094
131687.812
101606.094
71127.000
7798.834
6276.349
18241.381
20799.391
19330.367
112001.547
200317.047
139464.156
68670.273
9055.714
2367.605
694.143
163.631
33.996
6.254
0.797
-0.347
-0.513
-0.465
-0.355
-0.215
-0.376
-0.423
-0.328
0.597
7.110
56.447
560.656
6417.591
67818.484
100975.953
78248.742
104075.539
122149.617
200089.453
123862.477
103052.930
105481.508
28393.439
20440.844
7562.345
1715.224
1223.807
2303.188
3002.674
8045.362
99223.562
104103.422
106419.758
129084.039
82896.891
39372.543
7456.224
961.397
121.921
17.968
2.612
-0.056
-0.500
-0.523
-0.453
-0.361
-0.397
-0.422
-0.206
1.452
13.562
135.033
2029.133
60532.199
100215.883
101583.703
119798.320
160902.641
105017.891
121740.438
125005.109
67140.414
14517.301
3043.354
1631.963
843.540
326.831
225.031
338.562
732.545
4738.534
52258.023
102761.750
146993.531
196473.438
108067.570
100761.406
86839.117
4467.571
364.169
40.694
5.720
0.434
-0.443
-0.548
-0.499
-0.435
-0.411
-0.413
-0.073
2.274
18.148
185.554
3151.228
100195.461
100619.195
101906.656
112167.711
200476.922
103602.000
101500.953
28662.223
4725.214
1272.012
425.059
205.297
116.268
63.233
49.788
79.956
250.135
1470.315
9985.245
44672.227
146925.562
115075.883
102673.602
100720.578
100317.375
12564.530
651.063
66.946
9.598
1.176
-0.293
-0.545
-0.522
-0.463
-0.423
-0.393
0.119
2.994
19.855
150.439
1884.246
44308.496
104175.086
109939.617
110766.484
60863.285
37107.684
21942.234
5490.069
967.110
227.017
78.920
37.970
21.976
13.895
12.786
24.160
80.593
334.631
1485.544
8498.022
103460.398
102578.211
103620.211
104533.797
102365.805
12061.783
766.079
92.268
15.536
2.690
0.065
-0.478
-0.530
-0.477
-0.426
-0.325
0.519
4.751
26.256
145.431
981.327
8571.911
65257.574
186955.406
109790.719
19973.371
4719.889
2157.883
794.691
215.575
59.381
19.790
8.513
4.396
2.704
3.107
7.727
25.102
87.467
372.224
2555.355
36072.645
106936.906
134913.016
157390.672
85192.711
7429.783
939.133
172.823
38.268
7.824
1.096
-0.283
-0.505
-0.489
-0.419
-0.206
1.306
10.109
60.911
380.693
2319.774
11608.398
76279.633
104007.016
101847.555
35471.941
3540.306
533.870
160.391
52.673
17.011
5.359
1.602
0.262
-0.181
0.151
2.076
8.155
29.244
128.218
751.516
5866.220
45782.312
142502.281
124112.539
106952.977
15797.763
3723.378
947.700
168.810
27.115
4.046
0.221
-0.428
-0.486
-0.406
-0.021
2.781
22.564
197.586
2267.217
28818.695
105316.070
142577.406
128537.859
102468.797
24083.418
2464.322
333.014
63.856
18.206
5.472
1.163
-0.347
-0.884
-1.021
-0.820
0.049
2.957
13.285
62.783
364.546
2922.892
32696.971
102080.844
104941.594
139438.062
113763.930
96698.445
11468.378
905.911
90.277
10.784
1.071
-0.309
-0.467
-0.398
0.135
4.452
39.263
485.894
10334.731
100272.227
101714.477
109194.875
124829.852
32494.355
6729.488
1278.724
231.945
49.261
12.019
2.659
-0.065
-0.938
-1.185
-1.233
-1.131
-0.665
1.035
7.250
34.568
189.762
1371.468
10692.258
64812.801
125920.836
138804.531
105448.281
100689.492
100099.352
4066.004
232.208
20.748
2.102
-0.176
-0.446
-0.396
0.166
4.870
46.595
653.935
16899.768
100154.477
100806.469
103842.453
113568.047
38475.824
10201.199
2304.044
387.331
74.641
15.624
2.990
-0.140
-1.015
-1.236
-1.267
-1.209
-0.901
0.236
4.305
20.614
96.853
479.412
2418.136
9393.169
66944.656
108225.188
102580.125
100559.586
100111.516
6417.779
310.114
25.184
2.651
-0.111
-0.429
-0.420
0.045
3.533
33.953
386.166
7052.816
100185.562
101546.023
113805.367
196736.953
107454.227
64250.355
8256.711
972.724
138.404
25.397
5.163
0.452
-0.813
-1.167
-1.226
-1.145
-0.801
0.327
3.883
16.735
72.512
394.550
2682.434
16440.713
78792.891
152293.281
112643.969
101780.703
100244.688
3426.400
205.885
20.442
2.200
-0.132
-0.427
-0.451
-0.203
1.835
15.611
127.098
1255.669
11578.569
62707.652
86830.883
112472.328
104004.203
103139.156
16439.320
1707.332
239.979
45.344
10.109
2.070
-0.177
-0.866
-0.976
-0.772
-0.085
1.852
7.459
25.586
106.976
681.721
7485.318
87167.078
102895.477
125735.930
159239.859
65800.547
8213.198
821.296
87.319
11.309
1.399
-0.213
-0.429
-0.482
-0.390
0.495
5.371
33.883
178.462
852.717
3517.830
18467.611
115621.117
170561.141
164875.172
35668.684
4485.731
570.973
100.541
24.500
6.800
1.585
0.113
-0.021
0.593
2.326
7.067
21.831
68.345
223.927
978.436
9166.197
101106.258
103467.977
105700.391
91159.961
8519.560
1223.390
194.160
33.389
5.817
0.627
-0.307
-0.430
-0.496
-0.497
-0.188
1.544
9.398
43.635
210.210
1304.107
13998.945
114979.633
123772.180
111513.094
102637.188
26843.600
1871.488
306.823
74.767
20.674
6.746
3.225
3.331
5.573
10.797
25.862
78.237
273.972
926.907
2415.747
7073.315
51959.121
200342.156
200173.359
72260.047
6800.754
731.567
103.653
18.159
3.205
0.220
-0.377
-0.425
-0.487
-0.534
-0.447
0.239
3.539
20.994
134.337
1323.540
26621.570
101403.664
102009.172
101893.172
102941.664
91265.000
5959.099
1183.647
255.131
62.702
23.163
14.786
16.796
27.233
48.261
110.071
315.958
1176.069
5141.206
15447.149
22624.650
111045.344
113640.539
112652.258
104147.484
26233.604
1103.945
100.244
13.980
2.151
-0.023
-0.412
-0.419
-0.473
-0.532
-0.534
-0.199
1.740
13.541
102.092
1124.445
21666.926
100232.578
100699.203
103918.266
119735.047
110387.609
28662.180
5953.718
866.385
201.314
98.794
65.922
79.004
137.532
260.408
634.595
2179.238
6286.845
21733.531
79904.688
102742.750
124317.250
104242.352
101336.766
100528.250
43551.547
1369.103
98.425
11.566
1.418
-0.180
-0.422
-0.407
-0.443
-0.510
-0.546
-0.392
0.785
7.697
56.501
474.565
5725.604
96537.812
101047.695
110461.273
196509.188
113874.828
101413.914
18427.432
2272.277
935.938
674.432
367.075
402.272
915.069
1702.501
4763.034
29349.225
102641.133
118025.688
119860.453
105215.109
107800.734
103912.398
100521.422
100120.578
15294.451
769.788
66.646
7.568
0.784
-0.290
-0.430
-0.396
-0.355
-0.454
-0.520
-0.481
0.086
3.469
22.287
137.967
964.583
5821.899
22621.096
37606.520
106905.477
105807.266
107480.656
22687.902
6997.828
9083.378
6873.106
2498.398
2018.795
6461.465
12803.750
31768.277
102341.938
101681.789
108090.398
131678.828
47875.363
17983.182
40866.758
60761.270
18722.049
2206.061
232.874
27.137
3.643
0.174
-0.379
-0.430
-0.376
-0.163
-0.328
-0.452
-0.504
-0.313
0.932
6.988
34.233
147.070
548.292
1625.136
6026.318
35677.781
157606.688
132230.719
111462.438
52585.949
100845.539
87172.875
16367.936
7699.439
32630.996
80665.711
110396.148
108093.828
101376.789
101729.000
104127.086
33231.043
3713.212
1934.915
1816.008
909.257
233.950
46.872
8.535
1.103
-0.215
-0.431
-0.413
-0.355
0.149
-0.127
-0.339
-0.470
-0.478
-0.103
1.631
7.973
29.374
97.744
411.178
3518.911
88139.148
105390.078
104963.664
116106.352
167999.938
102468.734
103343.719
71309.609
46096.695
71614.023
103753.703
125358.164
113669.125
101449.828
100403.250
100493.914
20136.486
1335.730
285.467
145.857
80.319
31.248
8.592
1.759
-0.016
-0.406
-0.441
-0.394
-0.337
0.565
0.126
-0.197
-0.406
-0.511
-0.458
-0.005
1.674
7.559
33.539
226.767
3544.504
100381.367
100626.719
101511.742
113827.734
200206.016
104353.789
139156.641
152357.062
108226.508
126487.492
81110.266
43730.172
103223.055
100904.438
100156.180
57397.586
4886.381
482.180
80.180
24.986
10.939
4.396
1.171
-0.017
-0.403
-0.468
-0.433
-0.377
-0.317
0.972
0.394
-0.056
-0.331
-0.488
-0.547
-0.457
0.081
2.426
15.081
117.709
1469.382
35006.629
100134.289
100597.000
104883.758
60511.773
105310.219
170529.797
112677.156
102581.523
104655.336
75912.719
8569.859
7069.734
13962.170
12508.908
3786.966
720.403
126.604
24.256
5.950
1.690
0.307
-0.259
-0.457
-0.496
-0.471
-0.415
-0.357
-0.296
1.271
0.623
0.081
-0.262
-0.447
-0.539
-0.557
-0.385
0.582
6.119
42.331
334.622
3114.991
20721.658
43570.531
19586.193
6289.611
10764.560
105766.039
101925.625
100598.648
100650.398
44320.328
2239.348
798.313
802.165
682.460
338.095
107.067
28.316
6.436
1.250
-0.059
-0.439
-0.530
-0.527
-0.493
-0.447
-0.390
-0.334
-0.275
1.455
0.785
0.199
-0.194
-0.401
-0.495
-0.541
-0.514
-0.174
1.751
11.400
60.147
268.280
899.387
1373.042
974.224
728.629
1603.672
14335.941
100263.102
100116.648
95665.234
7141.180
624.077
140.127
89.208
67.517
39.799
16.755
5.487
1.241
-0.106
-0.488
-0.562
-0.539
-0.498
-0.457
-0.411
-0.359
-0.305
-0.255
1.687
1.009
0.306
-0.128
-0.355
-0.452
-0.499
-0.523
-0.435
0.077
2.225
10.056
30.407
66.703
93.115
94.975
108.004
266.957
1195.303
4893.163
7741.765
3720.065
776.162
131.370
31.224
14.475
9.293
5.465
2.526
0.629
-0.184
-0.477
-0.542
-0.531
-0.492
-0.455
-0.416
-0.368
-0.322
-0.277
-0.233
1.806
1.108
0.387
-0.071
-0.306
-0.408
-0.455
-0.491
-0.495
-0.389
0.034
1.305
4.010
7.925
11.213
13.717
20.106
43.070
118.252
272.248
358.903
216.858
84.900
23.140
6.635
2.457
1.121
0.408
-0.080
-0.365
-0.478
-0.494
-0.469
-0.437
-0.402
-0.366
-0.327
-0.291
-0.265
-0.242
-0.213
1.536
0.954
0.326
-0.067
-0.270
-0.359
-0.409
-0.445
-0.472
-0.469
-0.413
-0.208
0.179
0.754
1.346
2.145
3.628
7.142
14.696
24.503
28.539
20.902
10.272
3.651
0.911
-0.001
-0.323
-0.445
-0.494
-0.485
-0.428
-0.346
-0.277
-0.219
-0.162
-0.121
-0.105
-0.107
-0.147
-0.175
-0.178
0.899
0.572
0.150
-0.114
-0.245
-0.312
-0.355
-0.386
-0.416
-0.436
-0.445
-0.439
-0.392
-0.305
-0.192
-0.011
0.294
0.853
1.803
2.682
3.056
2.287
1.100
0.156
-0.313
-0.505
-0.555
-0.542
-0.488
-0.379
-0.220
-0.048
0.112
0.229
0.359
0.433
0.451
0.349
0.147
-0.039
-0.119
0.385
0.191
-0.017
-0.153
-0.231
-0.272
-0.302
-0.332
-0.357
-0.379
-0.396
-0.415
-0.434
-0.436
-0.432
-0.414
-0.362
-0.276
-0.153
-0.063
-0.053
-0.145
-0.310
-0.441
-0.520
-0.543
-0.530
-0.486
-0.378
-0.170
0.150
0.524
0.853
1.096
1.344
1.574
1.585
1.222
0.699
0.229
-0.023
0.054
-0.019
-0.100
-0.165
-0.206
-0.230
-0.250
-0.273
-0.297
-0.319
-0.339
-0.357
-0.379
-0.399
-0.410
-0.425
-0.430
-0.433
-0.429
-0.427
-0.431
-0.453
-0.479
-0.500
-0.502
-0.491
-0.468
-0.399
-0.224
0.140
0.695
1.416
1.992
2.366
2.711
3.122
3.287
2.573
1.465
0.551
0.102
-0.121
-0.138
-0.150
-0.163
-0.181
-0.202
-0.226
-0.251
-0.279
-0.316
-0.352
-0.387
-0.408
-0.424
-0.440
-0.450
-0.451
-0.439
-0.418
-0.393
-0.384
-0.389
-0.401
-0.415
-0.418
-0.405
-0.390
-0.371
-0.349
-0.323
-0.296
-0.269
-0.244
-0.223
-0.205
-0.189
-0.174
-0.159
-0.145
-0.129
-0.119
-0.131
-0.155
-0.177
-0.196
-0.224
-0.251
-0.282
-0.314
-0.344
-0.382
-0.415
-0.445
-0.465
-0.482
-0.492
-0.484
-0.435
-0.330
-0.161
0.012
0.067
-0.035
-0.203
-0.332
-0.408
-0.432
-0.428
-0.414
-0.400
-0.380
-0.357
-0.327
-0.303
-0.278
-0.253
-0.230
-0.209
-0.188
-0.168
-0.147
-0.128
-0.148
-0.173
-0.201
-0.233
-0.269
-0.305
-0.339
-0.370
-0.405
-0.440
-0.474
-0.496
-0.503
-0.493
-0.456
-0.331
-0.028
0.619
1.804
3.127
3.501
2.726
1.442
0.433
-0.031
-0.211
-0.271
-0.327
-0.370
-0.402
-0.405
-0.387
-0.362
-0.337
-0.305
-0.274
-0.246
-0.221
-0.189
-0.160
-0.131
-0.160
-0.194
-0.228
-0.265
-0.307
-0.347
-0.384
-0.421
-0.460
-0.490
-0.506
-0.481
-0.406
-0.255
0.036
0.654
2.230
6.283
15.246
28.422
33.813
24.909
12.473
4.725
2.026
1.369
1.093
0.667
0.164
-0.202
-0.375
-0.425
-0.417
-0.393
-0.362
-0.326
-0.290
-0.254
-0.213
-0.166
-0.123
-0.177
-0.214
-0.254
-0.298
-0.345
-0.388
-0.426
-0.467
-0.499
-0.496
-0.414
-0.153
0.380
1.263
2.737
5.516
13.340
38.591
115.722
271.421
358.698
232.908
86.268
27.392
12.622
11.203
10.596
7.447
3.716
1.154
0.000
-0.369
-0.453
-0.446
-0.415
-0.377
-0.336
-0.294
-0.242
-0.176
-0.122
-0.193
-0.237
-0.284
-0.336
-0.385
-0.428
-0.470
-0.504
-0.489
-0.336
0.176
1.539
4.528
9.777
17.539
32.030
72.587
229.865
1031.446
3753.077
6424.006
3121.878
671.254
138.126
69.105
91.327
103.266
68.335
28.027
8.348
1.743
-0.004
-0.417
-0.485
-0.458
-0.420
-0.380
-0.333
-0.268
-0.197
-0.132
-0.211
-0.260
-0.315
-0.372
-0.421
-0.465
-0.502
-0.484
-0.298
0.382
2.645
9.705
29.085
67.761
116.358
196.207
474.599
1432.206
8490.790
76307.891
100177.828
48515.902
4538.100
579.094
457.800
993.851
1341.381
707.332
202.284
41.850
8.007
1.259
-0.197
-0.483
-0.502
-0.461
-0.419
-0.370
-0.301
-0.220
-0.144
-0.232
-0.286
-0.343
-0.397
-0.447
-0.475
-0.433
-0.204
0.540
3.147
12.693
50.261
181.545
559.976
1140.692
1603.969
4649.323
14143.421
49900.949
105734.695
101267.398
100423.406
17363.475
1746.519
3711.045
18788.375
31466.211
10326.793
1589.221
196.909
27.497
4.582
0.499
-0.345
-0.510
-0.501
-0.458
-0.406
-0.333
-0.252
-0.163
-0.255
-0.312
-0.368
-0.419
-0.437
-0.341
0.029
1.145
4.058
12.980
48.723
227.521
1314.653
6830.684
18339.357
19371.236
62273.555
102409.930
131583.922
200108.922
108973.234
101506.750
18682.816
3955.223
26395.477
100406.477
100332.484
100326.641
8677.272
631.511
75.752
12.565
2.419
0.165
-0.400
-0.513
-0.500
-0.445
-0.372
-0.288
-0.193
-0.282
-0.341
-0.394
-0.413
-0.297
0.307
2.418
7.833
21.065
57.936
198.946
1024.670
9132.569
100400.805
101093.344
117976.539
157427.844
105164.914
107580.109
167963.062
142845.672
46830.031
8274.127
6572.018
69709.266
101907.320
104188.219
104469.820
20850.645
1440.431
187.238
35.681
8.419
1.872
0.029
-0.435
-0.514
-0.482
-0.414
-0.335
-0.246
-0.309
-0.365
-0.403
-0.331
0.273
3.145
14.180
51.498
139.741
319.675
1069.564
4970.211
37821.805
104545.602
102555.297
126385.734
200142.016
115246.281
102138.461
103919.156
69371.367
6530.146
4201.173
5197.163
32140.793
120129.414
200148.172
200090.906
44279.516
4834.281
637.991
124.855
31.278
7.920
1.532
-0.119
-0.485
-0.509
-0.457
-0.386
-0.306
-0.336
-0.387
-0.393
-0.088
1.926
13.462
78.626
395.227
1423.839
2974.655
8834.989
65727.570
138510.438
200103.906
117070.289
112040.711
200287.484
116668.500
101598.109
100995.984
24588.852
2327.115
1675.412
2653.271
15909.075
123348.039
135234.672
112965.109
102821.344
28128.234
2868.293
631.047
143.305
29.859
5.820
0.740
-0.340
-0.513
-0.491
-0.428
-0.362
-0.359
-0.402
-0.342
0.381
5.424
43.424
358.354
3729.212
28471.871
70247.562
77343.711
104366.516
112860.023
200151.625
200314.344
108806.484
113293.898
93208.930
100997.789
29295.424
3894.708
750.294
580.163
1773.294
24641.148
101710.617
102367.250
104429.656
118187.797
105949.062
26066.164
5015.088
734.202
103.591
16.560
2.462
-0.053
-0.480
-0.513
-0.457
-0.400
-0.382
-0.416
-0.281
1.003
10.214
95.305
1232.107
22971.016
100317.586
104134.070
200095.266
123289.336
103387.219
112765.508
135075.172
44454.812
10027.278
4585.993
4162.687
1996.593
653.615
227.711
250.579
1150.136
15433.538
100827.891
102362.023
128949.453
200125.406
134921.375
101807.938
52003.008
3255.878
286.256
35.976
5.512
0.447
-0.404
-0.520
-0.479
-0.423
-0.397
-0.427
-0.211
1.416
13.166
128.032
1872.171
48500.324
100348.984
102933.664
157543.094
148696.625
102453.695
101426.461
102061.656
9146.717
1413.182
541.079
386.439
243.764
125.866
71.985
114.200
509.580
4113.632
43097.020
104755.430
200235.438
178467.234
107582.492
101684.398
100692.258
8248.741
564.142
62.819
9.501
1.271
-0.252
-0.512
-0.496
-0.439
-0.410
-0.420
-0.109
1.862
13.338
103.717
1102.819
18888.027
100701.258
101922.984
109670.258
105943.984
101516.312
100650.320
20174.607
2307.127
368.572
117.665
68.848
46.416
29.539
23.992
48.849
172.734
737.153
3433.343
13045.271
111066.234
107955.648
114586.930
119831.234
108781.234
9223.119
772.067
101.526
17.190
2.984
0.121
-0.445
-0.504
-0.454
-0.421
-0.382
0.147
3.089
16.986
87.434
507.313
3288.043
19086.053
43319.801
21436.258
8069.171
8832.297
6085.036
1963.882
481.136
116.691
37.426
17.875
10.621
7.160
7.539
17.868
53.128
160.672
535.908
2470.431
25230.943
138844.906
200199.906
200104.375
138529.953
17798.271
1656.227
220.055
40.085
8.037
1.107
-0.253
-0.480
-0.462
-0.416
-0.283
0.796
7.347
44.721
252.014
1247.615
3957.724
7310.670
10576.368
8114.968
3052.896
1138.448
619.906
294.967
111.109
37.343
12.997
4.990
2.176
1.161
1.898
6.093
17.968
52.881
185.201
1046.259
11465.054
112685.031
126302.047
115302.195
104731.586
73567.062
5305.484
853.668
150.489
25.405
3.755
0.183
-0.411
-0.454
-0.401
-0.133
2.062
17.811
145.707
1470.577
13959.003
85839.773
88045.953
21353.844
6751.847
2222.678
627.657
206.533
83.868
34.710
12.617
4.099
0.901
-0.234
-0.556
-0.081
1.859
7.786
27.843
116.084
800.229
10950.472
101194.719
101804.633
103704.820
123346.016
171940.469
57594.680
7286.073
729.254
80.353
9.668
0.920
-0.301
-0.439
-0.388
0.041
3.525
31.907
358.560
5852.754
100114.336
100540.094
102147.406
105376.125
13315.378
4108.758
1169.692
289.598
79.202
23.102
6.827
1.392
-0.390
-0.960
-1.076
-0.802
0.316
3.963
17.526
77.323
472.329
4372.222
70879.430
101221.734
115594.883
200191.828
126162.781
101749.891
67872.578
2863.546
188.426
18.284
1.792
-0.203
-0.422
-0.386
0.090
3.959
38.286
447.290
9369.559
100179.625
101359.758
111631.047
178517.734
110789.641
52700.426
7706.809
930.746
162.635
34.072
7.819
1.350
-0.550
-1.086
-1.186
-1.003
-0.261
2.239
10.788
44.392
204.321
1066.992
7164.808
33271.031
83968.414
120311.719
103801.602
100546.508
100094.203
4447.000
248.850
21.865
2.210
-0.143
-0.415
-0.402
-0.030
3.093
28.302
290.367
4091.881
85489.438
104857.781
196496.969
195803.156
104847.703
100853.469
47327.363
2765.705
314.177
53.426
11.940
2.633
-0.073
-0.899
-1.054
-0.839
-0.067
2.247
9.081
28.669
92.976
322.604
1204.961
4044.687
18502.096
104785.453
101903.695
100459.211
54180.910
2408.025
164.577
17.412
1.733
-0.185
-0.413
-0.429
-0.213
1.527
13.364
100.324
873.067
6944.181
37050.227
128519.141
107408.586
103312.445
102880.516
101539.742
4976.874
446.052
79.637
20.410
5.967
1.266
-0.230
-0.455
0.027
1.488
5.523
16.686
44.418
111.777
308.954
1254.673
5759.560
16009.895
28053.336
58370.965
32241.348
5462.951
581.560
67.770
9.042
0.964
-0.290
-0.419
-0.455
-0.375
0.407
4.865
29.298
162.010
913.900
6566.610
102729.414
111892.820
152001.438
170550.125
77165.148
6105.300
738.926
152.050
45.576
15.351
4.912
1.738
1.536
2.887
6.271
16.438
48.868
155.250
416.462
908.790
2065.990
7494.635
21144.389
21329.596
8813.798
2692.893
661.417
135.769
24.316
4.054
0.286
-0.370
-0.421
-0.467
-0.470
-0.179
1.520
9.615
48.303
280.138
2131.650
23009.705
200073.469
200116.531
178404.781
109551.312
21762.893
2313.411
546.124
154.803
44.847
14.445
7.364
8.297
12.969
21.661
48.718
162.145
726.241
3397.851
9901.220
12067.336
18445.393
103846.641
106983.453
41595.371
4339.801
456.323
68.208
12.070
1.929
-0.071
-0.419
-0.418
-0.463
-0.508
-0.409
0.297
3.909
23.603
150.002
1395.560
23069.631
104884.117
107717.828
106122.766
112434.078
87465.281
16296.040
3795.151
649.429
133.198
38.326
24.531
34.958
58.249
88.386
172.003
591.411
3871.511
35282.910
100587.242
103780.375
152621.594
106738.703
102026.555
100741.578
23133.875
1012.421
84.394
10.332
1.252
-0.218
-0.439
-0.404
-0.449
-0.505
-0.498
-0.142
1.882
13.457
96.707
1000.608
18093.510
100510.469
101915.445
118238.734
200179.156
151961.969
102399.969
32028.043
2724.669
342.866
95.470
84.669
166.225
347.932
564.138
921.634
2945.552
15941.879
104249.906
102002.211
105812.773
200249.875
119918.156
101410.664
100242.484
38987.703
1345.309
92.140
9.365
0.915
-0.292
-0.432
-0.394
-0.432
-0.491
-0.522
-0.344
0.833
7.643
51.797
448.705
4871.044
70672.008
103528.328
178156.328
200143.234
111704.453
101395.352
100575.102
7117.106
723.682
289.593
326.881
1020.548
3394.871
6245.792
7997.688
36946.262
113916.430
200124.312
121825.508
105185.984
168036.500
123793.117
101412.062
100153.242
15283.717
763.848
60.492
6.797
0.499
-0.341
-0.424
-0.378
-0.408
-0.472
-0.520
-0.465
0.107
3.421
21.611
132.035
850.940
5101.035
20130.984
106515.484
108802.461
104663.375
105737.203
103273.305
8273.142
1840.513
1242.454
1337.551
7085.550
47224.496
101648.352
96583.734
111915.375
106988.484
178270.438
200107.328
114192.461
106147.078
44571.738
54867.805
16959.344
2028.235
215.865
26.358
3.326
0.073
-0.396
-0.409
-0.354
-0.358
-0.437
-0.500
-0.517
-0.300
0.935
6.884
33.745
148.462
577.749
2533.677
23247.914
108311.242
185344.078
200257.375
115165.438
12403.118
7634.299
5817.334
4708.572
36360.984
101004.570
102855.445
170508.219
178282.250
105279.266
107693.766
126132.414
63292.680
12228.025
3156.117
1955.540
925.618
235.545
46.611
7.804
0.978
-0.253
-0.417
-0.389
-0.333
-0.283
-0.378
-0.459
-0.517
-0.477
-0.082
1.667
8.318
31.277
122.150
620.777
4837.962
69066.672
131676.406
118211.500
105834.602
52814.223
21710.604
18134.031
24218.771
102533.656
111674.680
103789.055
147089.453
200084.625
106404.172
101149.023
101640.484
23313.943
1956.896
441.545
176.477
80.808
30.179
8.564
1.683
-0.046
-0.397
-0.415
-0.368
-0.312
-0.191
-0.311
-0.409
-0.488
-0.524
-0.439
0.046
1.890
8.616
39.673
242.952
2949.646
86059.578
101522.797
101359.422
102172.984
75958.742
23290.023
45339.137
105652.484
129391.047
200214.844
116063.078
109578.812
157401.797
103809.883
100395.250
70548.695
5389.188
565.809
99.047
30.546
11.783
4.646
1.191
-0.045
-0.393
-0.442
-0.402
-0.347
-0.289
-0.107
-0.242
-0.358
-0.450
-0.514
-0.530
-0.418
0.167
2.717
16.080
110.521
1271.312
23026.934
100156.164
100253.648
100839.031
20057.227
10884.902
104983.297
102223.859
105168.453
131695.062
132379.500
45202.570
13819.610
15942.449
13755.035
4124.070
782.470
140.069
28.366
7.143
2.053
0.398
-0.224
-0.439
-0.466
-0.438
-0.381
-0.322
-0.263
-0.049
-0.185
-0.310
-0.406
-0.473
-0.521
-0.528
-0.342
0.665
5.886
38.496
291.715
2404.252
13836.989
28325.756
12745.147
2811.366
4115.349
96506.312
100523.633
100733.562
102036.961
42443.215
3999.001
1409.438
968.940
750.572
365.275
115.417
29.257
7.291
1.552
0.040
-0.396
-0.504
-0.502
-0.464
-0.417
-0.358
-0.301
-0.243
0.003
-0.129
-0.262
-0.367
-0.434
-0.478
-0.519
-0.491
-0.154
1.590
10.218
52.907
231.748
707.237
1060.102
709.293
403.475
1099.477
12661.121
100102.555
100111.867
85293.422
6678.511
709.522
199.364
111.018
75.881
43.285
18.060
5.991
1.364
-0.041
-0.442
-0.534
-0.518
-0.476
-0.434
-0.386
-0.329
-0.276
-0.226
0.038
-0.086
-0.218
-0.323
-0.394
-0.436
-0.477
-0.503
-0.422
0.062
2.054
8.771
26.358
56.917
77.015
70.438
70.367
208.186
1068.530
4450.429
6415.623
3127.381
733.038
136.026
37.139
17.742
10.720
6.093
2.654
0.759
-0.152
-0.457
-0.536
-0.522
-0.478
-0.437
-0.394
-0.347
-0.296
-0.251
-0.208
0.050
-0.060
-0.188
-0.283
-0.347
-0.393
-0.433
-0.468
-0.471
-0.381
-0.002
1.048
3.316
6.444
8.599
9.467
13.485
33.962
104.881
249.910
332.345
217.080
80.892
23.327
7.419
2.890
1.381
0.554
-0.010
-0.351
-0.496
-0.528
-0.513
-0.474
-0.436
-0.394
-0.349
-0.305
-0.266
-0.230
-0.191
0.025
-0.068
-0.169
-0.249
-0.302
-0.344
-0.384
-0.418
-0.441
-0.444
-0.398
-0.247
0.065
0.454
0.835
1.255
2.329
5.372
12.615
23.502
27.991
20.711
10.322
3.620
1.063
0.099
-0.247
-0.410
-0.490
-0.523
-0.513
-0.479
-0.442
-0.400
-0.363
-0.321
-0.283
-0.251
-0.227
-0.203
-0.177
-0.033
-0.098
-0.164
-0.222
-0.261
-0.293
-0.328
-0.360
-0.384
-0.407
-0.420
-0.422
-0.401
-0.362
-0.300
-0.213
0.003
0.518
1.384
2.422
2.700
2.063
1.003
0.147
-0.273
-0.462
-0.527
-0.535
-0.525
-0.492
-0.440
-0.378
-0.326
-0.276
-0.231
-0.186
-0.164
-0.156
-0.164
-0.167
-0.155
-0.080
-0.121
-0.164
-0.198
-0.226
-0.248
-0.273
-0.301
-0.325
-0.350
-0.373
-0.393
-0.415
-0.430
-0.440
-0.441
-0.410
-0.338
-0.231
-0.110
-0.083
-0.176
-0.301
-0.423
-0.497
-0.518
-0.510
-0.495
-0.467
-0.409
-0.325
-0.236
-0.150
-0.082
-0.027
0.018
0.034
0.003
-0.065
-0.109
-0.130
-0.104
-0.129
-0.152
-0.173
-0.190
-0.206
-0.225
-0.243
-0.264
-0.291
-0.314
-0.338
-0.359
-0.383
-0.398
-0.410
-0.422
-0.424
-0.419
-0.410
-0.414
-0.430
-0.452
-0.469
-0.475
-0.467
-0.454
-0.436
-0.393
-0.308
-0.184
-0.050
0.069
0.151
0.234
0.273
0.273
0.180
0.059
-0.047
-0.099
-0.105
-0.126
-0.144
-0.166
-0.189
-0.216
-0.240
-0.262
-0.284
-0.310
-0.339
-0.360
-0.379
-0.395
-0.403
-0.409
-0.415
-0.412
-0.406
-0.397
-0.395
-0.400
-0.403
-0.404
-0.401
-0.390
-0.374
-0.355
-0.330
-0.302
-0.273
-0.246
-0.222
-0.197
-0.180
-0.167
-0.155
-0.138
-0.128
-0.115
-0.107
-0.114
-0.138
-0.160
-0.186
-0.214
-0.248
-0.275
-0.305
-0.334
-0.364
-0.391
-0.413
-0.433
-0.447
-0.454
-0.451
-0.423
-0.362
-0.269
-0.174
-0.148
-0.216
-0.306
-0.390
-0.431
-0.436
-0.423
-0.406
-0.389
-0.364
-0.330
-0.300
-0.273
-0.246
-0.222
-0.203
-0.185
-0.168
-0.151
-0.138
-0.126
-0.129
-0.152
-0.180
-0.210
-0.242
-0.279
-0.314
-0.349
-0.382
-0.413
-0.440
-0.461
-0.471
-0.464
-0.434
-0.345
-0.148
0.259
0.873
1.467
1.732
1.280
0.554
0.016
-0.250
-0.336
-0.364
-0.373
-0.396
-0.405
-0.392
-0.359
-0.330
-0.304
-0.273
-0.246
-0.221
-0.199
-0.178
-0.160
-0.144
-0.140
-0.171
-0.203
-0.239
-0.278
-0.317
-0.356
-0.392
-0.429
-0.459
-0.475
-0.463
-0.402
-0.281
-0.043
0.471
1.530
3.719
7.749
12.703
14.642
10.761
5.703
2.286
0.873
0.519
0.386
0.165
-0.106
-0.300
-0.398
-0.408
-0.386
-0.355
-0.331
-0.294
-0.263
-0.234
-0.206
-0.184
-0.166
-0.156
-0.188
-0.226
-0.267
-0.315
-0.359
-0.398
-0.438
-0.469
-0.475
-0.421
-0.229
0.154
0.869
2.055
4.619
10.018
21.718
49.572
94.629
111.022
79.049
33.406
12.543
6.124
5.349
5.095
3.785
1.826
0.441
-0.182
-0.392
-0.431
-0.409
-0.380
-0.348
-0.309
-0.272
-0.241
-0.210
-0.186
-0.169
-0.206
-0.249
-0.299
-0.351
-0.395
-0.437
-0.472
-0.466
-0.359
0.023
0.963
2.925
6.768
12.984
26.993
58.404
127.133
304.184
753.868
986.544
568.852
182.914
50.946
29.098
37.435
39.435
28.396
12.913
4.165
0.818
-0.156
-0.423
-0.454
-0.425
-0.391
-0.353
-0.313
-0.277
-0.239
-0.209
-0.184
-0.227
-0.279
-0.333
-0.382
-0.428
-0.466
-0.457
-0.316
0.212
1.831
6.324
16.832
39.420
75.821
160.005
435.789
963.216
2018.558
5328.198
7893.610
3762.310
797.779
170.647
141.881
278.664
337.050
204.341
75.322
19.887
4.560
0.644
-0.265
-0.461
-0.469
-0.434
-0.391
-0.352
-0.310
-0.267
-0.228
-0.205
-0.254
-0.308
-0.361
-0.413
-0.447
-0.426
-0.230
0.412
2.432
8.615
29.382
91.372
249.800
511.782
1105.177
4675.381
15344.957
21063.717
25466.834
36266.125
12769.564
1985.172
419.144
736.350
2243.157
3143.901
1603.501
379.444
75.186
15.252
3.047
0.302
-0.356
-0.485
-0.476
-0.432
-0.388
-0.342
-0.292
-0.248
-0.230
-0.280
-0.337
-0.391
-0.422
-0.370
-0.092
0.788
3.381
11.001
36.176
127.174
517.756
1803.808
4229.529
8471.280
71730.844
100772.391
103104.414
117109.875
42012.277
13509.399
2197.489
802.167
3057.557
14035.887
23264.824
8830.417
1541.824
240.956
46.276
9.975
1.945
0.068
-0.407
-0.489
-0.473
-0.425
-0.376
-0.321
-0.270
-0.256
-0.309
-0.367
-0.403
-0.334
0.075
1.428
5.295
15.697
48.598
166.259
588.444
2611.358
14069.594
43677.332
56492.375
108916.352
101915.453
102317.422
105752.328
59566.043
5993.786
1344.721
1091.812
5526.542
33265.309
58981.105
22602.555
4738.298
858.312
156.372
31.406
6.915
1.379
-0.077
-0.433
-0.490
-0.459
-0.411
-0.355
-0.301
-0.284
-0.343
-0.395
-0.365
0.002
1.699
7.863
27.764
79.712
254.199
1134.831
4693.007
13741.411
63140.074
103013.805
129106.609
135260.969
104868.781
104999.031
105912.031
81605.461
4119.741
975.964
1252.948
6083.285
41771.648
125732.320
109488.344
48259.445
5075.267
620.712
102.809
23.531
5.484
0.979
-0.213
-0.475
-0.481
-0.439
-0.384
-0.332
-0.313
-0.372
-0.396
-0.217
0.931
7.088
35.395
146.219
488.974
1515.400
10003.971
87501.086
106307.578
170551.172
122439.328
114593.820
139236.516
106505.289
109958.133
111533.617
31078.230
2770.533
818.398
1725.062
15750.060
104317.078
104634.828
102288.703
100918.344
32346.332
2232.196
371.208
82.673
19.363
3.948
0.384
-0.375
-0.492
-0.464
-0.410
-0.357
-0.340
-0.393
-0.375
0.043
2.896
20.765
134.955
846.624
3631.421
9622.335
81565.602
101321.375
103206.023
120216.367
164158.734
68517.375
33214.062
104182.625
107617.641
40408.199
7928.542
1472.777
707.880
2827.450
36243.836
107105.938
104348.258
102427.820
104384.367
94140.453
8222.210
1682.906
318.873
59.616
10.725
1.629
-0.150
-0.469
-0.482
-0.432
-0.377
-0.362
-0.409
-0.350
0.389
5.195
41.158
360.131
3138.724
23273.027
59364.715
123072.102
103696.227
102474.297
105136.500
108025.781
23098.963
4663.625
4994.796
6404.867
4429.076
1808.970
580.821
548.174
2806.258
25921.578
110566.117
106426.641
107233.719
138754.297
143386.047
54077.691
8981.225
1151.987
150.660
23.820
3.796
0.265
-0.410
-0.491
-0.450
-0.395
-0.379
-0.426
-0.331
0.604
6.668
54.266
487.312
5359.516
48712.219
103553.992
135387.578
106396.352
104384.273
107152.617
105075.703
11590.173
1441.396
770.329
785.197
667.391
380.617
188.304
325.563
1536.771
7967.944
63209.539
104652.719
117444.992
200665.500
109889.742
102146.789
26977.674
2465.458
300.059
43.927
7.536
1.011
-0.267
-0.485
-0.465
-0.411
-0.394
-0.433
-0.283
0.813
6.717
44.460
327.414
2905.073
18892.139
44667.664
31467.842
104121.836
104814.594
108123.758
34036.621
3945.320
683.797
243.029
166.039
121.626
78.869
59.707
137.512
520.081
1677.635
5078.593
13812.069
29737.883
110251.008
122773.797
131818.312
37377.922
4544.047
599.785
86.466
15.182
2.557
0.039
-0.434
-0.470
-0.419
-0.407
-0.415
-0.132
1.488
8.660
39.628
172.686
807.968
2924.360
5057.558
4362.729
6722.306
12627.182
10625.359
4535.791
1210.498
301.964
96.581
47.755
28.651
18.610
19.592
47.655
145.708
380.179
820.185
1979.401
10019.866
93054.398
170918.266
138643.766
107466.750
24676.744
1896.528
202.058
33.719
6.138
0.805
-0.293
-0.455
-0.425
-0.406
-0.354
0.280
3.822
21.061
101.876
391.446
932.277
1316.572
1357.745
1123.000
1066.847
1286.322
1313.188
819.325
323.417
102.148
35.854
14.962
7.502
4.604
6.312
17.677
50.721
130.374
351.680
1423.176
15823.526
105046.539
106889.859
104518.562
101745.836
101032.109
5090.278
530.043
87.505
16.156
2.517
-0.006
-0.412
-0.424
-0.397
-0.239
1.028
9.064
61.374
422.314
2437.440
7884.482
8946.811
3493.579
1450.377
940.398
604.641
382.070
208.501
91.685
33.319
11.886
4.265
1.407
0.569
1.731
7.020
23.950
74.427
281.103
1578.483
17829.475
105616.969
104359.125
102418.188
104501.844
110394.883
12287.166
2018.621
297.724
42.079
5.890
0.472
-0.340
-0.415
-0.393
-0.136
1.820
16.238
133.731
1342.238
12582.699
68075.922
69460.430
19420.176
10095.353
5740.774
2151.777
738.540
216.849
60.396
17.852
5.076
0.962
-0.363
-0.642
0.078
3.004
12.536
48.111
223.695
1233.020
9209.497
105796.297
104438.727
104288.750
128601.672
142482.359
70057.508
8690.298
781.673
84.960
10.176
1.014
-0.276
-0.407
-0.390
-0.096
2.247
19.586
165.364
1879.647
20889.004
101891.031
119780.914
123387.859
103414.281
103450.672
14653.240
2495.139
471.995
97.824
22.304
5.105
0.623
-0.673
-0.905
-0.458
1.340
7.425
30.358
128.491
582.399
2587.459
11974.250
54129.305
92410.523
92366.812
104926.945
100609.922
15344.914
1141.772
109.027
11.952
1.253
-0.238
-0.406
-0.400
-0.167
1.649
14.888
113.245
1010.388
8962.158
46305.715
139058.266
109100.867
103322.664
105481.125
101324.742
5829.274
748.852
139.224
33.561
8.847
1.915
-0.196
-0.560
-0.030
1.863
7.226
23.501
73.848
224.176
640.693
1566.640
3145.130
6167.764
25078.906
85807.406
54277.309
7067.448
709.945
78.261
9.418
0.915
-0.274
-0.407
-0.413
-0.285
0.833
7.871
50.790
327.414
2046.987
17364.939
103909.570
102150.164
102695.672
104288.383
103583.367
8268.532
815.837
172.387
51.946
17.129
5.207
1.411
0.892
2.186
5.922
15.956
45.931
119.412
247.418
399.732
588.265
975.645
1808.621
4122.565
7537.756
5482.448
1372.298
223.744
35.311
5.061
0.397
-0.353
-0.408
-0.428
-0.386
0.170
3.267
19.003
106.545
691.811
9206.486
101055.352
103806.945
111955.484
114642.125
106725.211
5846.437
849.279
265.196
108.453
40.878
14.070
5.896
5.705
9.641
17.941
44.159
134.350
426.863
1036.224
1768.064
1821.500
1667.602
2326.977
2551.778
1696.850
778.602
248.384
60.515
12.782
2.080
-0.049
-0.407
-0.410
-0.431
-0.452
-0.228
1.130
7.702
42.526
270.002
2493.695
28860.654
126163.320
200229.016
200606.875
68059.633
8519.469
2344.917
941.844
366.812
119.933
38.805
19.503
22.889
34.355
53.015
109.187
371.765
1676.578
7721.887
23276.580
27471.980
12445.834
17374.059
23718.402
8840.390
1366.196
200.115
35.196
6.681
0.895
-0.263
-0.440
-0.404
-0.428
-0.477
-0.403
0.224
3.476
19.776
123.045
854.618
7715.806
94156.422
111915.570
109538.648
121202.594
61209.512
28201.531
7109.731
1509.334
362.428
96.424
62.214
98.267
147.338
181.814
275.601
976.363
7782.807
102195.969
102560.805
102495.148
117362.828
111659.289
101081.422
76065.797
5376.417
399.166
45.390
6.075
0.555
-0.337
-0.440
-0.391
-0.421
-0.476
-0.475
-0.169
1.565
10.717
65.006
501.100
5042.018
71045.625
102751.062
135290.219
200423.969
111437.320
103453.391
73710.906
5720.418
814.009
202.185
196.699
437.585
797.837
1024.043
1104.393
2742.175
31367.865
103168.836
102439.180
102750.242
131746.312
151916.781
102223.695
100196.664
8521.321
522.994
50.510
5.785
0.409
-0.366
-0.429
-0.376
-0.406
-0.465
-0.495
-0.360
0.584
5.661
34.691
225.559
1777.638
14020.207
69249.547
186827.375
124031.141
104679.250
103506.430
103645.273
13330.062
1217.680
346.230
637.396
2329.548
7530.641
13624.756
10392.304
15212.944
70317.734
129215.078
108623.164
102437.523
111633.383
170445.125
102549.320
43586.094
3725.661
333.093
33.928
4.277
0.176
-0.381
-0.411
-0.357
-0.390
-0.446
-0.493
-0.457
-0.015
2.402
14.482
75.511
420.970
2104.703
11044.166
105800.047
102968.508
102159.805
102951.508
102688.672
13807.537
1260.166
589.643
1926.691
16481.812
102469.719
102518.773
109421.023
129693.656
114881.633
200346.484
170566.078
105586.617
102205.375
28668.566
11569.424
4170.568
773.241
109.040
16.109
2.062
-0.089
-0.400
-0.393
-0.336
-0.369
-0.425
-0.481
-0.499
-0.328
0.624
4.699
22.275
94.543
425.986
2970.997
43128.953
102350.688
111633.719
121131.633
96643.078
6777.440
1314.459
1102.682
5078.311
101778.078
102402.641
102746.234
120218.961
200400.453
110946.602
116903.602
178175.172
106887.016
24627.105
3797.479
1039.368
407.013
122.237
27.051
5.122
0.570
-0.296
-0.407
-0.370
-0.310
-0.339
-0.398
-0.456
-0.499
-0.476
-0.166
1.184
6.294
25.660
114.297
687.168
5143.360
36465.676
148661.797
138555.047
82921.016
7980.458
1869.982
2346.466
10855.265
107065.562
104049.266
102291.898
113971.031
200150.000
113930.922
101897.609
102803.094
11238.693
2077.132
494.663
150.226
57.177
20.019
5.541
1.031
-0.156
-0.398
-0.397
-0.343
-0.285
-0.304
-0.366
-0.424
-0.478
-0.507
-0.438
-0.041
1.565
7.640
34.878
183.846
1233.134
12719.537
102362.617
101789.406
100849.734
10169.723
2294.979
7532.201
58015.656
186989.547
135239.984
104278.688
103886.070
128767.609
107407.250
96977.961
19911.213
2553.851
394.593
96.716
28.916
10.074
3.512
0.828
-0.143
-0.393
-0.416
-0.373
-0.314
-0.258
-0.270
-0.328
-0.387
-0.444
-0.491
-0.508
-0.414
0.097
2.285
12.260
69.191
469.949
4170.850
31583.033
76034.438
28455.186
3817.278
2083.085
21261.225
101234.688
110518.438
186802.062
109493.352
101286.383
20502.254
7427.732
5439.527
1899.263
462.941
95.189
23.859
6.623
1.846
0.296
-0.263
-0.429
-0.443
-0.400
-0.345
-0.290
-0.234
-0.244
-0.298
-0.353
-0.407
-0.452
-0.497
-0.507
-0.356
0.453
4.155
22.673
130.712
773.414
3124.837
5349.147
2909.591
843.905
1223.593
13993.189
100276.195
101053.781
103791.273
14409.253
5432.855
1783.251
734.817
464.441
222.571
77.923
22.061
5.866
1.349
0.019
-0.382
-0.479
-0.470
-0.429
-0.376
-0.322
-0.266
-0.213
-0.219
-0.270
-0.321
-0.370
-0.412
-0.456
-0.496
-0.478
-0.225
1.047
6.234
28.764
109.102
268.596
390.001
286.337
167.295
444.005
3150.123
18729.602
35077.766
12805.670
2265.890
561.594
213.003
97.994
56.486
30.665
13.455
4.516
1.057
-0.073
-0.425
-0.506
-0.490
-0.446
-0.404
-0.350
-0.293
-0.243
-0.197
-0.199
-0.241
-0.287
-0.331
-0.373
-0.414
-0.451
-0.478
-0.426
-0.090
1.198
5.125
15.196
30.114
39.976
36.050
35.935
101.221
421.579
1339.357
2033.526
1072.404
326.294
92.192
34.413
16.197
8.975
4.935
2.072
0.534
-0.185
-0.449
-0.506
-0.491
-0.452
-0.409
-0.366
-0.316
-0.266
-0.223
-0.184
-0.177
-0.213
-0.253
-0.290
-0.326
-0.368
-0.405
-0.437
-0.451
-0.395
-0.144
0.563
1.923
3.813
5.009
5.285
7.660
19.652
57.358
124.393
153.178
104.049
45.365
16.791
6.417
2.738
1.206
0.404
-0.083
-0.358
-0.481
-0.506
-0.488
-0.447
-0.410
-0.371
-0.327
-0.283
-0.241
-0.205
-0.170
-0.164
-0.190
-0.218
-0.249
-0.280
-0.315
-0.351
-0.380
-0.408
-0.425
-0.405
-0.306
-0.119
0.105
0.317
0.524
1.149
3.164
7.574
13.490
16.191
12.264
6.735
2.650
0.830
0.075
-0.250
-0.396
-0.472
-0.503
-0.501
-0.478
-0.441
-0.405
-0.369
-0.331
-0.292
-0.252
-0.219
-0.184
-0.155
-0.148
-0.170
-0.190
-0.215
-0.238
-0.264
-0.294
-0.324
-0.350
-0.381
-0.406
-0.418
-0.410
-0.397
-0.384
-0.336
-0.201
0.155
0.730
1.458
1.683
1.286
0.587
0.030
-0.294
-0.442
-0.497
-0.504
-0.499
-0.483
-0.455
-0.420
-0.381
-0.350
-0.319
-0.286
-0.256
-0.218
-0.192
-0.168
-0.141
-0.132
-0.149
-0.165
-0.184
-0.200
-0.221
-0.243
-0.268
-0.292
-0.317
-0.348
-0.378
-0.400
-0.419
-0.437
-0.444
-0.431
-0.381
-0.293
-0.208
-0.181
-0.229
-0.330
-0.415
-0.471
-0.488
-0.480
-0.463
-0.447
-0.426
-0.393
-0.356
-0.315
-0.285
-0.255
-0.227
-0.204
-0.185
-0.166
-0.150
-0.130
-0.118
-0.126
-0.141
-0.154
-0.169
-0.183
-0.197
-0.214
-0.236
-0.261
-0.289
-0.316
-0.342
-0.364
-0.382
-0.396
-0.410
-0.410
-0.405
-0.403
-0.404
-0.414
-0.426
-0.441
-0.443
-0.438
-0.427
-0.411
-0.393
-0.366
-0.326
-0.283
-0.244
-0.215
-0.189
-0.171
-0.150
-0.144
-0.140
-0.130
-0.118
-0.089
-0.109
-0.127
-0.148
-0.168
-0.191
-0.214
-0.236
-0.257
-0.281
-0.305
-0.325
-0.341
-0.356
-0.366
-0.373
-0.380
-0.387
-0.392
-0.393
-0.394
-0.397
-0.399
-0.395
-0.385
-0.372
-0.357
-0.336
-0.311
-0.280
-0.250
-0.225
-0.200
-0.176
-0.158
-0.144
-0.132
-0.119
-0.109
-0.103
-0.091
-0.099
-0.120
-0.140
-0.162
-0.187
-0.215
-0.243
-0.272
-0.300
-0.327
-0.351
-0.372
-0.393
-0.407
-0.416
-0.420
-0.413
-0.389
-0.353
-0.318
-0.319
-0.347
-0.388
-0.424
-0.437
-0.431
-0.412
-0.394
-0.373
-0.345
-0.307
-0.277
-0.248
-0.222
-0.195
-0.176
-0.160
-0.146
-0.131
-0.121
-0.111
-0.107
-0.131
-0.156
-0.185
-0.216
-0.250
-0.282
-0.315
-0.344
-0.374
-0.398
-0.422
-0.435
-0.437
-0.419
-0.374
-0.267
-0.085
0.177
0.367
0.442
0.245
-0.039
-0.266
-0.383
-0.419
-0.418
-0.414
-0.412
-0.400
-0.373
-0.335
-0.303
-0.273
-0.242
-0.217
-0.195
-0.176
-0.155
-0.141
-0.130
-0.119
-0.147
-0.175
-0.207
-0.244
-0.284
-0.321
-0.355
-0.389
-0.419
-0.443
-0.445
-0.417
-0.333
-0.166
0.162
0.756
1.747
3.049
4.333
4.736
3.608
1.954
0.704
0.137
-0.037
-0.118
-0.198
-0.305
-0.383
-0.406
-0.390
-0.356
-0.324
-0.295
-0.262
-0.233
-0.208
-0.182
-0.163
-0.150
-0.134
-0.161
-0.195
-0.234
-0.277
-0.321
-0.362
-0.399
-0.433
-0.451
-0.429
-0.328
-0.104
0.351
1.245
2.974
6.167
11.187
17.600
25.927
27.920
20.117
10.339
4.497
2.483
2.030
1.822
1.173
0.463
-0.063
-0.325
-0.411
-0.407
-0.374
-0.343
-0.311
-0.276
-0.243
-0.213
-0.188
-0.168
-0.146
-0.178
-0.219
-0.265
-0.313
-0.357
-0.397
-0.435
-0.446
-0.394
-0.192
0.343
1.411
3.559
7.819
17.314
35.394
65.235
99.717
130.858
142.677
92.436
43.086
17.913
11.597
11.975
11.777
8.447
4.384
1.404
0.160
-0.313
-0.426
-0.422
-0.388
-0.356
-0.320
-0.282
-0.247
-0.216
-0.190
-0.161
-0.199
-0.246
-0.299
-0.345
-0.391
-0.430
-0.438
-0.355
-0.040
0.840
3.066
7.868
17.543
37.337
92.295
247.162
485.749
623.235
645.176
601.382
356.293
139.398
56.995
46.234
58.952
65.506
44.770
20.983
6.998
1.833
0.140
-0.349
-0.444
-0.431
-0.397
-0.360
-0.319
-0.280
-0.244
-0.215
-0.181
-0.227
-0.279
-0.329
-0.379
-0.421
-0.423
-0.312
0.135
1.403
4.813
13.712
36.262
84.443
180.627
534.430
2089.683
5835.979
6571.769
3608.386
1891.774
869.853
328.368
165.663
170.334
271.765
318.232
201.282
81.881
26.626
7.332
1.595
0.028
-0.385
-0.457
-0.440
-0.399
-0.357
-0.312
-0.271
-0.235
-0.206
-0.255
-0.309
-0.364
-0.407
-0.401
-0.238
0.329
2.064
7.159
20.766
56.713
149.041
375.349
815.753
2875.259
20041.066
100552.414
101174.398
36558.289
5759.950
1540.500
699.548
479.985
504.125
958.316
1195.817
782.280
302.305
92.414
25.279
6.167
1.193
-0.104
-0.416
-0.462
-0.435
-0.389
-0.345
-0.301
-0.257
-0.233
-0.285
-0.343
-0.396
-0.384
-0.190
0.540
2.831
10.007
32.226
102.159
280.394
642.926
1579.917
3445.100
9828.202
101620.141
103264.062
109737.750
111805.961
21835.660
3086.444
1636.255
1255.668
1249.816
2408.592
4087.618
3631.281
1526.215
412.687
91.781
20.032
4.438
0.753
-0.218
-0.443
-0.460
-0.421
-0.375
-0.328
-0.280
-0.259
-0.316
-0.377
-0.393
-0.227
0.568
3.272
11.996
39.128
150.231
661.172
2160.375
4576.061
6061.868
9087.457
17673.418
104428.820
118474.297
196569.703
200195.703
56889.348
7115.966
2963.187
2573.547
3760.603
13368.928
44757.836
52806.133
16623.846
2420.648
345.661
61.236
13.371
3.025
0.370
-0.316
-0.463
-0.449
-0.402
-0.353
-0.302
-0.290
-0.353
-0.399
-0.340
0.193
2.624
12.272
45.173
147.681
648.970
4566.890
28973.084
79167.016
50724.031
18273.818
13858.494
70136.586
147568.766
200212.656
200144.812
109883.242
10559.448
3117.977
5083.528
20065.545
110854.195
111747.242
102776.906
100597.219
12686.981
1087.800
161.598
38.211
9.200
1.916
0.023
-0.414
-0.465
-0.426
-0.375
-0.325
-0.319
-0.379
-0.401
-0.224
0.951
6.873
34.398
152.059
523.654
2262.494
26579.402
100845.070
102481.633
105261.469
76515.398
9852.706
12711.823
58589.113
131953.609
111531.086
65542.602
7607.186
2766.433
13930.094
108126.273
200178.625
178256.422
109842.461
101711.766
27154.121
2265.519
457.360
103.386
23.954
5.208
0.740
-0.271
-0.458
-0.447
-0.397
-0.345
-0.343
-0.398
-0.401
-0.107
1.899
12.497
71.601
357.548
1354.099
4664.296
58933.105
103588.117
116577.695
138927.766
122647.688
13608.970
4609.774
9985.449
28511.957
35950.723
12852.455
2388.269
2276.409
20457.064
108160.789
200144.031
200266.031
117236.906
104175.094
21383.920
4677.971
1269.541
268.361
56.291
11.706
2.135
0.001
-0.416
-0.457
-0.413
-0.361
-0.363
-0.416
-0.407
0.003
2.507
16.353
93.660
508.513
1899.753
4847.032
31461.859
110957.750
186894.516
200185.641
178504.984
20378.416
3818.447
2697.708
3344.699
3016.987
1593.995
602.356
1274.641
10773.965
72710.148
119976.016
154319.672
109920.367
39633.949
18267.805
10098.865
2942.765
617.058
122.060
24.668
4.754
0.555
-0.323
-0.454
-0.424
-0.372
-0.379
-0.432
-0.396
0.095
2.585
14.257
73.720
342.358
1195.099
2428.322
7567.733
50298.652
200202.188
163608.359
111591.836
19692.967
2647.274
1077.521
661.664
400.560
224.916
153.720
451.911
2349.531
9502.013
17560.043
14155.380
10280.831
12285.059
23865.238
23204.391
9584.637
1990.429
326.785
57.085
10.284
1.609
-0.115
-0.428
-0.431
-0.379
-0.389
-0.428
-0.326
0.406
3.392
14.508
53.418
172.034
460.853
948.438
2122.691
8242.040
33885.180
67117.430
36109.969
7174.170
1199.548
370.325
181.916
86.835
46.282
46.567
136.576
517.984
1481.515
2815.493
3599.546
6295.996
34824.496
106793.047
103664.570
101180.898
11657.166
1085.530
131.707
21.578
3.663
0.335
-0.356
-0.431
-0.384
-0.393
-0.403
-0.147
1.330
7.873
30.936
92.881
211.323
381.228
752.860
1416.343
2350.182
4539.242
6760.312
4331.454
1378.122
333.204
110.960
49.103
22.483
12.175
16.325
51.276
188.213
584.545
1523.417
4096.953
21317.230
132371.047
122426.156
105452.133
101110.781
52120.578
2675.768
272.058
43.688
7.819
1.112
-0.202
-0.417
-0.392
-0.398
-0.351
0.183
3.273
19.319
88.481
332.932
747.684
971.643
1195.901
1896.297
2521.128
2117.913
1388.454
706.249
266.736
88.899
30.894
12.809
5.274
3.009
6.186
23.225
85.132
298.504
1169.305
7722.631
60145.805
200230.484
196602.234
116601.812
102222.305
64524.785
3641.017
476.070
85.783
16.142
2.440
0.024
-0.384
-0.394
-0.394
-0.300
0.553
5.639
35.277
196.334
942.892
2470.434
3638.851
5138.408
9143.742
13433.545
11494.623
3805.924
837.324
175.328
43.896
12.746
3.767
0.898
0.270
2.047
9.785
38.777
155.275
860.227
7779.017
60912.078
146954.359
200153.906
116759.719
103322.633
23254.229
4006.443
906.879
159.847
27.169
4.070
0.245
-0.357
-0.396
-0.395
-0.275
0.700
6.918
43.629
268.892
1377.940
4622.175
13293.976
61354.859
120030.359
120672.617
76698.758
17131.969
2314.692
311.779
59.804
14.503
3.302
0.247
-0.301
0.749
4.913
19.690
83.299
467.252
3138.135
17201.863
47818.453
50073.641
41711.965
18275.969
8721.224
4461.146
1192.890
195.896
31.030
4.653
0.338
-0.352
-0.401
-0.396
-0.302
0.574
5.517
34.971
201.231
1043.647
5852.154
80245.906
104834.719
138645.266
200127.750
138540.875
34096.305
3582.525
508.984
109.161
28.457
7.103
1.430
0.547
1.889
6.188
18.704
61.206
220.202
845.207
2724.338
5395.992
5170.540
3638.724
2924.724
3327.851
2312.049
728.019
136.890
23.988
3.583
0.164
-0.365
-0.402
-0.395
-0.353
0.206
3.326
19.882
109.208
675.696
7818.826
100771.156
102860.859
119959.766
170719.109
167125.375
20582.248
2801.218
641.767
195.954
58.943
15.748
5.030
4.077
8.297
18.765
46.730
139.704
413.496
944.519
1398.127
1580.920
1522.523
1130.191
890.830
850.169
582.711
232.873
56.687
12.037
1.933
-0.069
-0.400
-0.403
-0.396
-0.405
-0.116
1.639
10.103
58.972
408.199
4953.851
96778.086
101475.828
105296.617
111389.789
57669.031
6882.230
2051.427
970.022
403.325
130.525
38.485
15.383
16.623
31.141
62.155
145.243
503.231
2035.005
5758.220
7289.957
4157.155
1917.400
1063.045
664.795
396.983
190.680
72.855
21.510
5.035
0.678
-0.285
-0.434
-0.396
-0.393
-0.431
-0.316
0.569
5.110
28.598
188.144
1476.617
13036.750
89449.320
108650.695
68279.016
13645.280
4619.199
3817.110
2933.574
1395.567
415.385
108.069
50.789
66.960
111.704
192.968
382.461
1415.693
7744.581
30971.260
51280.207
29586.600
9498.720
3140.240
2247.104
1006.932
292.457
63.447
14.103
2.760
0.157
-0.391
-0.442
-0.386
-0.387
-0.441
-0.412
0.019
2.237
13.667
72.514
413.564
2237.375
9881.438
26311.959
29781.920
21987.309
29615.258
29182.711
21683.357
8005.855
1610.497
313.357
182.933
347.605
543.600
629.431
829.975
2409.933
16898.133
122323.312
163611.422
119964.750
104491.930
15031.853
9306.557
3819.790
674.675
107.509
17.130
2.494
-0.004
-0.419
-0.435
-0.376
-0.384
-0.435
-0.454
-0.262
0.899
6.615
34.124
178.879
994.244
5317.371
18259.754
39797.402
109013.758
113000.789
157679.000
121678.484
31299.854
4098.118
691.289
758.312
2196.322
3679.124
3032.262
1924.402
3036.420
26666.602
124284.227
129002.562
110824.719
104091.078
48050.434
15583.553
5476.586
909.600
126.683
17.757
2.371
-0.055
-0.420
-0.417
-0.361
-0.374
-0.426
-0.464
-0.392
0.181
3.110
16.783
81.967
431.317
2030.151
8663.789
92201.609
104164.938
114295.977
178286.406
200116.188
41708.977
5140.694
1120.821
2712.866
12632.972
26506.570
21500.947
9597.754
5857.282
29954.650
107988.438
106354.703
102876.969
101774.062
51402.277
7857.348
2764.696
575.298
90.338
13.651
1.705
-0.136
-0.409
-0.398
-0.339
-0.360
-0.413
-0.462
-0.457
-0.198
1.147
7.322
33.059
146.287
662.295
4616.983
97429.359
101459.320
106056.508
121884.570
128959.633
19057.088
2995.697
1457.556
6117.446
39219.582
166879.594
135153.266
108008.797
30075.504
37106.438
124527.930
106866.391
101476.758
100595.148
17216.207
2148.659
663.719
174.986
37.394
6.638
0.774
-0.266
-0.410
-0.379
-0.314
-0.341
-0.393
-0.445
-0.479
-0.396
0.157
2.598
11.925
49.114
236.016
1856.886
23958.887
100630.148
102104.094
104454.992
47199.477
5466.457
1593.103
1628.743
7725.378
94308.250
151957.094
126471.781
108057.477
120628.648
78457.578
70301.055
65553.750
59253.305
18221.613
2689.998
469.169
140.467
42.583
11.471
2.189
0.076
-0.369
-0.402
-0.349
-0.288
-0.319
-0.373
-0.423
-0.468
-0.473
-0.281
0.583
3.915
16.795
77.821
479.684
3128.035
15744.073
34898.094
25388.678
7847.558
1987.011
988.277
1353.874
7146.060
106558.859
110929.688
107195.156
104067.812
114023.008
53141.527
39954.094
11943.924
3914.663
1378.911
380.150
98.708
30.787
9.853
2.709
0.351
-0.287
-0.409
-0.379
-0.317
-0.259
-0.294
-0.345
-0.397
-0.444
-0.482
-0.450
-0.176
0.958
5.364
24.607
109.925
490.847
1994.355
5677.088
8281.204
4282.091
1200.559
644.264
1378.984
6074.074
57234.914
103604.859
101682.359
101235.977
103601.656
14500.110
8525.724
2953.252
729.006
221.166
68.151
21.007
6.698
1.964
0.291
-0.274
-0.409
-0.398
-0.345
-0.286
-0.234
-0.270
-0.317
-0.366
-0.411
-0.459
-0.485
-0.429
-0.058
1.505
7.576
33.384
140.685
617.662
1987.087
2969.737
1809.878
587.291
461.495
1814.810
7974.683
20024.686
62826.496
101152.305
87115.180
13106.547
2478.432
1195.582
543.359
167.915
50.035
15.275
4.854
1.272
0.075
-0.335
-0.430
-0.417
-0.367
-0.314
-0.260
-0.208
-0.247
-0.288
-0.332
-0.377
-0.423
-0.465
-0.482
-0.392
0.124
2.253
10.417
42.661
153.778
429.337
577.167
410.858
195.766
278.279
1406.770
5515.311
10192.010
7041.203
6093.391
3941.349
1295.080
404.180
185.892
89.307
36.835
12.045
3.690
0.864
-0.096
-0.394
-0.455
-0.434
-0.389
-0.337
-0.287
-0.233
-0.187
-0.226
-0.260
-0.298
-0.341
-0.383
-0.425
-0.460
-0.465
-0.320
0.327
2.725
10.887
33.125
70.140
92.066
72.479
53.852
116.558
464.875
1608.095
2305.775
1468.675
668.079
341.565
161.200
67.289
32.657
16.403
7.469
2.580
0.552
-0.195
-0.424
-0.473
-0.448
-0.405
-0.362
-0.309
-0.256
-0.210
-0.171
-0.203
-0.232
-0.265
-0.302
-0.343
-0.382
-0.415
-0.447
-0.439
-0.266
0.335
2.051
5.918
10.886
14.354
13.421
14.413
33.298
105.283
254.327
345.273
241.718
114.037
51.551
24.482
11.995
5.972
2.866
1.111
0.176
-0.287
-0.443
-0.477
-0.455
-0.415
-0.376
-0.331
-0.281
-0.234
-0.193
-0.158
-0.180
-0.201
-0.229
-0.259
-0.298
-0.335
-0.368
-0.400
-0.431
-0.419
-0.301
0.034
0.640
1.394
1.914
2.196
3.188
7.648
20.124
39.083
48.039
37.247
19.981
9.277
4.351
1.951
0.739
0.134
-0.203
-0.394
-0.469
-0.474
-0.453
-0.416
-0.379
-0.340
-0.296
-0.252
-0.213
-0.178
-0.148
-0.160
-0.175
-0.197
-0.221
-0.253
-0.283
-0.317
-0.345
-0.379
-0.411
-0.423
-0.386
-0.300
-0.199
-0.125
-0.028
0.301
1.262
3.192
5.525
6.741
5.562
3.201
1.381
0.416
-0.068
-0.300
-0.407
-0.460
-0.474
-0.462
-0.439
-0.409
-0.376
-0.339
-0.301
-0.260
-0.224
-0.193
-0.160
-0.135
-0.142
-0.152
-0.171
-0.190
-0.212
-0.235
-0.261
-0.293
-0.322
-0.353
-0.390
-0.413
-0.422
-0.427
-0.435
-0.419
-0.358
-0.175
0.131
0.478
0.612
0.483
0.131
-0.156
-0.345
-0.431
-0.466
-0.469
-0.463
-0.445
-0.423
-0.397
-0.364
-0.332
-0.299
-0.267
-0.232
-0.199
-0.174
-0.148
-0.124
-0.121
-0.133
-0.144
-0.161
-0.178
-0.194
-0.213
-0.237
-0.266
-0.293
-0.325
-0.359
-0.387
-0.406
-0.425
-0.439
-0.438
-0.412
-0.366
-0.320
-0.301
-0.321
-0.373
-0.418
-0.441
-0.448
-0.441
-0.430
-0.414
-0.394
-0.373
-0.345
-0.315
-0.289
-0.263
-0.236
-0.206
-0.179
-0.156
-0.133
-0.110
-0.102
-0.111
-0.122
-0.134
-0.148
-0.159
-0.173
-0.189
-0.214
-0.238
-0.266
-0.293
-0.322
-0.347
-0.365
-0.382
-0.394
-0.400
-0.399
-0.400
-0.399
-0.396
-0.404
-0.406
-0.402
-0.396
-0.389
-0.378
-0.364
-0.344
-0.324
-0.295
-0.270
-0.249
-0.228
-0.206
-0.183
-0.162
-0.142
-0.122
-0.105
-0.068
-0.089
-0.108
-0.124
-0.143
-0.164
-0.183
-0.203
-0.225
-0.245
-0.265
-0.285
-0.301
-0.319
-0.334
-0.343
-0.352
-0.360
-0.370
-0.376
-0.380
-0.382
-0.385
-0.379
-0.369
-0.356
-0.339
-0.317
-0.290
-0.261
-0.233
-0.205
-0.181
-0.157
-0.139
-0.123
-0.110
-0.096
-0.089
-0.080
-0.070
-0.079
-0.100
-0.117
-0.135
-0.161
-0.184
-0.209
-0.235
-0.262
-0.289
-0.312
-0.334
-0.354
-0.373
-0.384
-0.393
-0.398
-0.398
-0.394
-0.389
-0.395
-0.408
-0.419
-0.425
-0.427
-0.418
-0.396
-0.379
-0.355
-0.324
-0.289
-0.258
-0.228
-0.199
-0.173
-0.152
-0.135
-0.122
-0.110
-0.103
-0.093
-0.088
-0.108
-0.129
-0.157
-0.184
-0.211
-0.244
-0.276
-0.306
-0.334
-0.357
-0.382
-0.404
-0.415
-0.413
-0.398
-0.351
-0.279
-0.205
-0.153
-0.152
-0.218
-0.301
-0.377
-0.422
-0.439
-0.436
-0.425
-0.409
-0.383
-0.351
-0.315
-0.282
-0.249
-0.215
-0.188
-0.163
-0.148
-0.131
-0.121
-0.112
-0.098
-0.122
-0.146
-0.175
-0.209
-0.244
-0.281
-0.316
-0.349
-0.379
-0.408
-0.425
-0.424
-0.387
-0.295
-0.108
0.178
0.573
0.975
1.232
1.282
0.935
0.473
0.086
-0.145
-0.258
-0.322
-0.371
-0.404
-0.414
-0.402
-0.370
-0.334
-0.300
-0.265
-0.231
-0.202
-0.177
-0.158
-0.141
-0.128
-0.110
-0.137
-0.164
-0.203
-0.240
-0.281
-0.324
-0.360
-0.397
-0.425
-0.431
-0.398
-0.289
-0.047
0.469
1.403
2.944
4.923
6.765
7.826
7.390
5.791
3.943
2.314
1.355
0.805
0.430
0.141
-0.147
-0.323
-0.400
-0.410
-0.383
-0.347
-0.312
-0.275
-0.239
-0.211
-0.187
-0.163
-0.149
-0.126
-0.155
-0.191
-0.234
-0.279
-0.321
-0.365
-0.405
-0.430
-0.422
-0.333
-0.113
0.406
1.427
3.735
8.377
17.002
27.669
35.045
36.032
32.326
24.651
17.435
12.288
8.091
5.555
3.908
2.497
1.122
0.215
-0.232
-0.391
-0.419
-0.394
-0.358
-0.320
-0.280
-0.244
-0.216
-0.189
-0.169
-0.142
-0.176
-0.220
-0.271
-0.315
-0.361
-0.401
-0.428
-0.398
-0.240
0.155
1.080
2.977
6.861
16.493
40.544
94.944
176.639
206.852
166.283
124.641
94.195
79.222
62.606
40.265
24.765
17.449
11.259
5.777
2.235
0.516
-0.192
-0.401
-0.429
-0.402
-0.365
-0.324
-0.281
-0.244
-0.215
-0.189
-0.161
-0.205
-0.254
-0.305
-0.351
-0.397
-0.419
-0.377
-0.134
0.548
2.141
5.641
12.228
25.838
60.337
187.478
558.024
1224.929
1518.191
974.139
529.977
418.811
466.104
383.346
203.245
101.729
65.094
42.883
22.218
9.303
3.072
0.587
-0.204
-0.415
-0.435
-0.405
-0.360
-0.317
-0.277
-0.239
-0.209
-0.187
-0.235
-0.288
-0.340
-0.387
-0.412
-0.351
-0.026
0.983
3.746
10.051
22.946
45.353
89.602
198.897
707.820
3043.556
9793.415
12121.068
7209.207
2864.287
2236.811
3113.887
2598.907
1044.695
397.575
241.850
166.992
88.479
35.750
11.815
3.060
0.446
-0.274
-0.434
-0.437
-0.397
-0.350
-0.305
-0.264
-0.228
-0.212
-0.265
-0.320
-0.378
-0.405
-0.343
-0.008
1.167
4.903
16.048
46.535
102.946
184.766
282.625
520.733
1831.346
11281.082
54927.176
109196.867
93281.969
27685.273
11579.650
20181.473
15180.997
4591.465
1586.389
1155.293
886.012
455.724
155.528
42.330
10.101
2.217
0.179
-0.347
-0.445
-0.430
-0.383
-0.335
-0.290
-0.247
-0.240
-0.294
-0.358
-0.402
-0.371
-0.075
1.062
4.720
17.096
63.813
232.269
638.081
1054.286
1122.287
1159.590
2917.509
21391.729
163731.344
178253.562
122010.945
105957.477
39753.527
58939.660
43989.168
14019.646
11201.767
9914.805
6952.943
2782.795
672.330
135.065
28.073
6.265
1.244
-0.078
-0.403
-0.446
-0.411
-0.361
-0.315
-0.267
-0.266
-0.329
-0.388
-0.404
-0.239
0.587
3.665
14.164
50.850
230.129
1103.217
4367.068
8753.351
7018.720
3359.808
3625.476
24079.619
122711.469
126615.516
110018.008
104177.109
67112.797
46174.137
42671.348
108665.828
109800.414
121734.156
48891.027
14756.147
2328.282
340.369
63.774
14.694
3.716
0.570
-0.256
-0.438
-0.435
-0.387
-0.335
-0.287
-0.299
-0.361
-0.413
-0.383
0.004
1.858
8.771
31.917
120.237
608.563
4130.995
25759.309
66164.031
51498.137
18952.883
8481.264
22528.975
110371.281
106163.633
102493.602
101535.547
39365.133
15091.156
103557.180
104393.570
118415.594
186883.875
170488.641
32288.982
4182.950
581.451
119.186
33.353
8.755
1.965
0.102
-0.374
-0.445
-0.410
-0.356
-0.305
-0.323
-0.385
-0.425
-0.338
0.350
3.425
15.491
59.640
204.242
998.207
7691.265
63270.898
200110.109
187069.953
115638.820
38468.531
34349.043
62812.676
107266.359
101378.867
87238.680
8508.616
8691.650
101355.398
102204.859
111855.797
147296.781
157710.609
23118.584
3520.195
712.541
223.508
68.665
19.792
4.874
0.816
-0.226
-0.427
-0.424
-0.374
-0.322
-0.344
-0.403
-0.437
-0.298
0.593
4.616
21.357
77.951
259.233
1054.435
7890.812
104442.766
170590.062
142775.922
110080.867
113602.641
44870.480
32146.383
17006.236
12629.789
5086.751
1477.359
4170.064
70862.719
101483.328
105176.406
111576.609
63976.871
8169.303
2253.468
1088.294
486.689
168.566
46.648
11.294
2.369
0.091
-0.380
-0.430
-0.387
-0.332
-0.358
-0.418
-0.444
-0.249
0.809
5.298
22.871
92.310
326.546
1237.722
6403.819
103158.312
111226.273
107776.516
103325.766
105691.570
19367.252
11165.829
3882.345
1298.152
547.868
324.144
1183.464
9381.872
60699.254
111964.375
63157.613
15700.463
5117.355
4178.466
3917.732
1933.401
592.845
134.303
27.321
5.427
0.737
-0.274
-0.426
-0.399
-0.342
-0.370
-0.428
-0.416
-0.116
1.309
6.734
28.853
125.753
586.388
2833.067
8908.288
34855.309
104362.273
101738.555
100816.445
43555.504
5005.716
2150.902
853.489
270.360
100.282
92.187
340.659
1849.114
9238.636
28522.494
39534.234
23398.195
25189.287
32835.082
32220.896
13162.137
2471.780
386.519
62.503
10.862
1.764
-0.069
-0.401
-0.406
-0.352
-0.380
-0.422
-0.351
0.221
2.609
11.239
41.472
175.540
961.323
5444.815
18661.061
23585.621
25747.740
40099.559
24117.039
5070.142
972.937
363.373
158.343
63.348
26.559
35.146
153.934
841.152
4800.297
17705.568
34464.773
110489.727
116760.508
196800.766
131745.891
60125.617
7047.053
821.056
110.771
18.846
3.391
0.255
-0.341
-0.412
-0.360
-0.385
-0.410
-0.240
0.841
5.217
20.673
70.294
232.998
1048.906
5120.627
17174.246
21688.379
11888.532
4790.054
1994.220
648.157
195.157
71.985
32.253
13.930
7.382
14.960
68.143
351.323
1598.035
6678.764
51900.805
104291.180
118640.445
200213.656
200113.281
77825.133
8610.328
942.329
142.857
27.320
5.437
0.699
-0.265
-0.407
-0.370
-0.382
-0.390
-0.099
1.536
8.540
36.548
120.267
363.061
1247.017
5768.288
31741.678
105657.930
98965.828
22368.715
2812.972
407.524
87.422
25.753
8.835
3.122
1.805
5.825
26.751
114.911
511.679
3176.713
52720.094
101481.000
107121.172
131951.875
152081.906
27904.537
4250.271
693.371
151.314
34.835
7.356
1.121
-0.195
-0.403
-0.380
-0.383
-0.378
-0.029
1.879
10.774
47.980
177.136
715.444
3406.001
23383.088
113256.703
107068.398
102017.250
100602.227
10724.597
933.636
152.259
35.701
8.686
1.802
0.720
2.893
11.714
44.085
198.551
1322.886
15187.688
100739.461
102352.555
105847.250
48978.426
6799.459
1446.973
446.773
140.265
36.891
7.741
1.173
-0.188
-0.408
-0.383
-0.380
-0.379
-0.076
1.677
9.765
46.499
228.234
1346.099
11058.657
83537.734
200182.281
142658.875
106704.055
101775.398
19390.355
1864.092
395.688
90.139
19.308
4.578
2.623
5.910
14.858
40.389
130.903
539.362
2671.931
12796.571
32858.766
25796.035
9870.291
2668.266
732.034
262.322
95.338
26.436
5.948
0.884
-0.245
-0.419
-0.389
-0.373
-0.394
-0.180
1.117
7.273
37.938
226.264
1860.717
18922.504
113696.742
200137.281
196790.688
111961.906
105908.836
17361.797
4280.925
1075.277
208.975
43.923
12.098
11.083
24.523
55.771
127.260
379.972
1441.159
3822.420
6306.409
10164.247
15403.541
9422.770
2602.199
550.505
150.987
50.396
15.088
3.457
0.376
-0.338
-0.428
-0.388
-0.365
-0.406
-0.289
0.528
4.762
26.248
171.145
1340.414
10803.218
73469.188
123996.523
134318.609
96692.227
30453.174
21018.279
9089.918
2203.786
466.069
96.745
33.417
42.380
101.249
255.973
568.957
1957.731
12741.929
57829.871
72048.438
26570.783
12081.225
6284.497
1884.042
411.742
97.803
27.034
7.612
1.627
-0.045
-0.412
-0.437
-0.383
-0.360
-0.411
-0.379
0.092
2.539
14.653
84.001
479.426
2709.154
11150.017
18756.469
13396.770
9518.707
14712.673
24466.266
18372.932
6902.848
1378.562
270.497
110.420
179.106
420.887
1050.791
2259.110
7390.530
87845.977
101906.062
104589.117
105855.602
18037.516
3257.718
997.144
296.210
81.761
22.410
5.320
0.871
-0.238
-0.449
-0.434
-0.373
-0.352
-0.408
-0.421
-0.192
1.126
7.117
34.660
151.070
598.721
1674.757
2906.509
3606.587
7515.818
34156.762
107428.703
103398.930
71299.695
7597.769
875.132
494.138
1174.322
2244.664
3723.556
6783.736
14336.948
103774.852
112943.828
157536.969
163820.656
42176.848
4540.404
1018.748
360.196
106.527
26.062
5.342
0.668
-0.300
-0.457
-0.422
-0.359
-0.346
-0.401
-0.436
-0.346
0.290
3.033
14.753
57.000
213.085
637.194
1673.770
5869.644
31938.193
152599.719
132436.234
106738.398
101153.367
29141.227
2372.675
3060.108
12719.107
27032.637
18691.145
12657.398
13300.230
77934.828
164146.969
200191.938
200135.938
108026.203
9459.014
1348.445
410.166
117.520
27.776
5.121
0.617
-0.318
-0.440
-0.405
-0.342
-0.337
-0.388
-0.438
-0.423
-0.126
1.221
6.537
26.792
99.320
359.944
1591.211
12435.065
109085.500
200222.859
200208.312
119962.305
102444.344
36450.734
4562.929
18746.008
100752.383
102027.680
104593.883
30319.621
8303.634
17502.352
117321.438
152095.938
116466.031
102682.461
10168.798
1146.979
292.013
85.619
20.249
3.828
0.349
-0.350
-0.425
-0.385
-0.320
-0.322
-0.374
-0.425
-0.454
-0.343
0.285
2.899
12.444
47.237
205.287
1261.143
12925.109
103592.750
146945.969
200175.141
120276.828
104242.453
17079.336
8597.298
54207.660
103435.664
116617.469
135483.625
93365.047
10896.742
6639.592
27688.701
103409.297
101568.000
35289.973
4274.084
569.598
133.659
38.955
10.174
2.009
-0.004
-0.386
-0.412
-0.359
-0.292
-0.305
-0.354
-0.407
-0.453
-0.439
-0.170
0.954
5.129
21.689
100.699
626.101
4602.081
26957.936
68857.438
54757.605
33796.941
15807.357
13601.176
12328.321
42782.027
113154.859
200196.891
200232.844
152360.219
26391.961
5682.438
6302.868
11644.543
11801.634
4568.344
998.415
187.437
46.588
13.667
3.748
0.539
-0.253
-0.411
-0.389
-0.327
-0.266
-0.286
-0.335
-0.384
-0.434
-0.466
-0.390
0.043
1.820
8.541
39.246
191.804
942.565
3440.616
6457.962
5771.732
3646.489
4381.375
8507.117
7967.629
12946.072
83772.672
200179.828
178221.672
111726.523
40607.141
5267.304
2569.122
1708.282
1116.599
559.803
181.344
49.445
13.941
4.030
0.876
-0.118
-0.381
-0.405
-0.353
-0.294
-0.238
-0.265
-0.310
-0.358
-0.407
-0.454
-0.462
-0.323
0.330
2.990
13.178
52.073
186.816
503.564
845.045
955.067
866.940
1351.084
2330.950
2454.212
3300.727
15362.561
104644.305
105358.047
101645.297
18608.754
2503.737
915.265
458.037
211.849
95.271
35.111
12.201
3.645
0.823
-0.107
-0.368
-0.413
-0.376
-0.318
-0.264
-0.211
-0.244
-0.285
-0.330
-0.376
-0.425
-0.463
-0.449
-0.246
0.665
3.803
14.555
44.723
113.678
221.826
295.795
278.352
336.438
500.417
637.821
1088.496
3121.291
11319.255
24271.936
15167.550
3649.087
741.122
268.752
127.168
54.846
21.808
8.226
2.639
0.584
-0.172
-0.393
-0.422
-0.391
-0.340
-0.288
-0.235
-0.187
-0.224
-0.258
-0.299
-0.344
-0.389
-0.432
-0.461
-0.429
-0.158
0.870
4.028
13.100
33.245
65.153
85.859
81.790
85.264
122.783
225.346
461.415
831.088
1347.007
1863.550
1331.121
542.102
170.171
66.258
31.053
13.951
5.359
1.773
0.301
-0.240
-0.412
-0.434
-0.403
-0.356
-0.308
-0.258
-0.206
-0.165
-0.204
-0.232
-0.268
-0.308
-0.351
-0.392
-0.429
-0.453
-0.401
-0.119
0.818
3.354
8.338
15.685
20.002
20.361
22.458
36.721
84.611
172.243
238.533
243.173
216.706
155.370
79.829
34.752
15.339
7.250
3.078
1.049
0.075
-0.305
-0.427
-0.441
-0.409
-0.367
-0.323
-0.274
-0.225
-0.183
-0.148
-0.180
-0.205
-0.236
-0.270
-0.308
-0.347
-0.383
-0.421
-0.439
-0.384
-0.152
0.482
1.667
3.112
4.168
4.543
5.889
10.977
24.822
46.697
59.793
53.706
39.276
25.126
14.217
6.921
3.103
1.273
0.352
-0.145
-0.364
-0.439
-0.442
-0.412
-0.375
-0.336
-0.288
-0.243
-0.201
-0.166
-0.136
-0.159
-0.178
-0.204
-0.233
-0.264
-0.300
-0.336
-0.371
-0.407
-0.429
-0.396
-0.292
-0.060
0.211
0.400
0.595
1.093
2.611
5.901
9.915
12.362
10.586
7.446
4.505
2.386
1.038
0.257
-0.120
-0.324
-0.417
-0.446
-0.436
-0.410
-0.375
-0.339
-0.301
-0.258
-0.219
-0.183
-0.151
-0.125
-0.140
-0.155
-0.174
-0.198
-0.222
-0.251
-0.288
-0.321
-0.354
-0.391
-0.419
-0.427
-0.408
-0.376
-0.347
-0.299
-0.161
0.206
0.885
1.631
1.965
1.690
1.128
0.479
0.055
-0.214
-0.354
-0.415
-0.441
-0.441
-0.419
-0.396
-0.368
-0.337
-0.302
-0.267
-0.228
-0.197
-0.165
-0.137
-0.113
-0.124
-0.134
-0.147
-0.166
-0.182
-0.205
-0.231
-0.266
-0.297
-0.330
-0.367
-0.401
-0.422
-0.436
-0.450
-0.456
-0.431
-0.361
-0.241
-0.114
-0.030
-0.081
-0.195
-0.305
-0.385
-0.423
-0.434
-0.434
-0.421
-0.401
-0.378
-0.354
-0.325
-0.296
-0.265
-0.235
-0.202
-0.173
-0.148
-0.126
-0.106
-0.107
-0.115
-0.124
-0.138
-0.152
-0.169
-0.188
-0.215
-0.243
-0.273
-0.303
-0.339
-0.369
-0.389
-0.409
-0.425
-0.430
-0.427
-0.412
-0.397
-0.383
-0.382
-0.396
-0.407
-0.413
-0.408
-0.400
-0.387
-0.372
-0.354
-0.333
-0.309
-0.284
-0.258
-0.233
-0.202
-0.179
-0.157
-0.136
-0.118
-0.093
-0.084
-0.095
-0.104
-0.112
-0.125
-0.138
-0.152
-0.170
-0.194
-0.218
-0.244
-0.273
-0.302
-0.328
-0.349
-0.364
-0.375
-0.383
-0.388
-0.387
-0.383
-0.381
-0.373
-0.370
-0.362
-0.357
-0.349
-0.338
-0.324
-0.308
-0.289
-0.267
-0.248
-0.227
-0.207
-0.183
-0.162
-0.145
-0.123
-0.105
-0.089
-0.053
-0.069
-0.083
-0.098
-0.115
-0.134
-0.149
-0.167
-0.190
-0.210
-0.230
-0.248
-0.268
-0.287
-0.303
-0.320
-0.328
-0.339
-0.347
-0.353
-0.357
-0.361
-0.360
-0.359
-0.353
-0.336
-0.321
-0.299
-0.272
-0.242
-0.214
-0.189
-0.164
-0.140
-0.121
-0.106
-0.094
-0.080
-0.073
-0.063
-0.054
-0.066
-0.078
-0.094
-0.111
-0.134
-0.154
-0.176
-0.198
-0.226
-0.253
-0.276
-0.302
-0.321
-0.340
-0.357
-0.371
-0.381
-0.391
-0.397
-0.402
-0.406
-0.409
-0.411
-0.408
-0.406
-0.396
-0.382
-0.361
-0.333
-0.305
-0.273
-0.242
-0.209
-0.179
-0.152
-0.132
-0.115
-0.099
-0.088
-0.080
-0.072
-0.072
-0.087
-0.108
-0.128
-0.155
-0.179
-0.207
-0.238
-0.269
-0.299
-0.327
-0.352
-0.375
-0.396
-0.406
-0.405
-0.394
-0.373
-0.357
-0.344
-0.345
-0.350
-0.368
-0.384
-0.403
-0.416
-0.421
-0.410
-0.388
-0.361
-0.332
-0.297
-0.264
-0.229
-0.194
-0.163
-0.142
-0.124
-0.108
-0.097
-0.086
-0.082
-0.100
-0.124
-0.151
-0.181
-0.211
-0.246
-0.283
-0.319
-0.349
-0.379
-0.403
-0.420
-0.414
-0.377
-0.294
-0.165
0.005
0.132
0.226
0.254
0.239
0.166
0.035
-0.124
-0.267
-0.363
-0.412
-0.420
-0.406
-0.381
-0.347
-0.316
-0.280
-0.240
-0.202
-0.174
-0.150
-0.131
-0.114
-0.101
-0.095
-0.116
-0.144
-0.175
-0.211
-0.249
-0.291
-0.330
-0.367
-0.400
-0.424
-0.428
-0.395
-0.294
-0.048
0.425
1.132
1.903
2.582
2.937
3.131
3.234
3.160
2.469
1.633
0.701
0.147
-0.188
-0.345
-0.409
-0.418
-0.396
-0.362
-0.327
-0.288
-0.244
-0.208
-0.180
-0.156
-0.137
-0.121
-0.107
-0.133
-0.168
-0.208
-0.251
-0.294
-0.336
-0.380
-0.415
-0.430
-0.415
-0.346
-0.155
0.325
1.334
3.478
7.128
11.397
14.407
15.217
16.186
18.814
20.413
18.026
11.072
5.601
2.415
0.936
0.159
-0.215
-0.375
-0.419
-0.403
-0.372
-0.335
-0.289
-0.246
-0.210
-0.180
-0.158
-0.139
-0.124
-0.157
-0.201
-0.248
-0.294
-0.340
-0.379
-0.416
-0.422
-0.370
-0.218
0.117
0.840
2.429
6.335
15.284
34.008
58.873
75.211
77.020
83.810
114.355
153.362
131.671
72.762
31.240
11.907
5.030
2.037
0.632
-0.079
-0.353
-0.422
-0.410
-0.377
-0.333
-0.289
-0.244
-0.208
-0.179
-0.155
-0.144
-0.186
-0.235
-0.286
-0.332
-0.376
-0.409
-0.414
-0.310
-0.007
0.619
1.845
4.112
8.809
20.868
58.802
152.902
326.704
471.681
490.267
506.712
978.234
1625.316
1286.263
550.512
168.904
50.212
19.194
8.682
3.584
1.069
0.004
-0.351
-0.433
-0.419
-0.375
-0.328
-0.282
-0.240
-0.203
-0.173
-0.170
-0.215
-0.271
-0.320
-0.367
-0.406
-0.405
-0.274
0.198
1.437
3.961
8.304
15.059
26.421
61.002
194.368
685.719
2097.594
4640.449
5157.073
4177.536
10129.462
26214.875
19714.395
4889.548
905.371
197.814
76.145
34.820
14.090
4.719
1.141
-0.046
-0.382
-0.441
-0.413
-0.365
-0.317
-0.269
-0.227
-0.192
-0.194
-0.245
-0.302
-0.357
-0.402
-0.406
-0.284
0.264
1.973
6.542
17.748
35.671
58.532
81.884
154.871
531.900
3062.234
21581.045
102294.781
101936.367
48275.488
104920.820
100594.203
100301.375
38958.812
3949.912
908.291
357.826
147.213
52.631
15.901
4.191
0.755
-0.199
-0.419
-0.441
-0.399
-0.349
-0.299
-0.252
-0.212
-0.219
-0.277
-0.337
-0.388
-0.415
-0.333
0.101
1.722
7.080
23.492
72.490
168.395
271.677
337.795
450.837
1394.683
12916.955
102873.180
103115.625
102833.602
124105.156
134981.016
102246.805
102195.125
108133.570
20652.711
8399.438
2395.448
680.613
183.031
43.712
10.745
2.406
0.241
-0.328
-0.445
-0.429
-0.378
-0.326
-0.276
-0.230
-0.249
-0.308
-0.369
-0.413
-0.393
-0.111
1.003
4.876
18.828
73.637
273.802
825.037
1687.051
2171.530
2182.090
5081.647
36767.832
107621.516
103772.945
102475.828
118265.023
200282.016
105244.961
123999.430
196652.328
106488.172
102314.844
21721.672
2629.958
466.299
97.840
22.022
5.312
1.124
-0.092
-0.403
-0.444
-0.406
-0.352
-0.300
-0.250
-0.278
-0.340
-0.399
-0.422
-0.312
0.326
2.711
10.712
41.281
186.187
923.432
4710.257
18943.629
37331.539
24590.002
37322.359
120534.531
196923.156
118435.914
102962.805
105208.969
102430.125
109916.344
187012.922
116731.891
103181.477
103586.594
103628.242
7026.013
830.975
154.648
36.297
10.397
2.924
0.458
-0.263
-0.431
-0.428
-0.375
-0.321
-0.265
-0.306
-0.367
-0.420
-0.411
-0.159
1.026
5.569
21.520
82.625
386.549
2927.838
34050.820
104611.703
104273.227
114791.891
152479.156
108136.898
170779.531
196558.000
106419.578
101349.258
16300.057
19131.674
105546.562
102682.227
102702.148
103959.938
103517.578
9649.556
961.782
193.405
59.958
20.760
6.831
1.649
0.061
-0.370
-0.434
-0.398
-0.340
-0.283
-0.323
-0.385
-0.430
-0.385
0.057
2.158
10.782
46.768
197.683
890.609
7092.408
102559.203
103352.719
103427.859
117168.133
200324.875
111232.648
105042.164
114994.008
26459.301
8058.081
2273.272
7049.877
101266.445
105161.133
120120.266
126905.883
111424.984
7115.455
1002.392
304.746
130.565
50.036
16.566
4.413
0.762
-0.214
-0.422
-0.411
-0.357
-0.300
-0.339
-0.400
-0.433
-0.329
0.411
4.182
22.402
126.196
724.670
3952.893
17391.023
113044.266
105784.742
102280.484
106682.977
163631.031
111523.000
101006.734
32478.402
3860.339
859.738
452.928
1875.116
17716.756
131682.484
200202.203
200523.188
110059.203
12639.081
2666.963
1085.796
455.536
157.780
45.282
11.135
2.273
0.085
-0.381
-0.417
-0.372
-0.314
-0.352
-0.411
-0.429
-0.246
0.871
6.982
42.193
303.407
2781.528
26357.789
103067.148
157517.047
138693.312
104832.195
101835.891
102697.961
21192.361
14019.466
4201.459
796.872
185.862
143.497
713.103
6530.430
91233.078
107188.992
107125.828
117630.547
62906.711
29004.549
8231.447
2098.414
512.182
110.544
23.108
4.580
0.554
-0.295
-0.419
-0.385
-0.325
-0.362
-0.418
-0.412
-0.120
1.490
9.711
60.375
517.263
5751.833
86929.602
100986.594
106244.805
138969.625
107153.758
47968.641
8751.638
2136.298
1153.802
494.778
148.973
49.085
64.353
405.818
3924.894
52263.000
102139.531
126427.461
200423.531
114958.500
104912.648
92106.336
7817.358
1157.053
202.585
38.034
7.382
1.132
-0.187
-0.410
-0.396
-0.337
-0.362
-0.418
-0.383
0.052
2.101
11.661
64.480
478.074
5410.193
71212.562
103657.922
110161.688
110630.578
14942.520
3591.078
990.158
305.791
141.780
67.189
27.803
12.978
28.802
175.123
1317.403
9864.100
51335.449
163590.891
121942.617
104961.375
105027.930
106385.305
18196.125
1616.724
247.944
46.622
9.532
1.703
-0.057
-0.398
-0.406
-0.347
-0.363
-0.410
-0.354
0.205
2.685
13.214
60.291
335.235
2493.176
19518.852
127232.805
170635.000
121853.266
55070.039
5062.647
648.165
136.845
42.562
15.613
6.007
3.749
11.798
57.578
308.237
1481.524
7678.634
104216.109
102506.766
102225.891
103601.586
103860.922
18351.715
1416.875
219.312
45.702
10.220
2.023
0.043
-0.387
-0.414
-0.358
-0.361
-0.407
-0.331
0.304
3.107
14.546
62.683
323.443
2345.116
34208.289
105649.570
106103.578
102921.031
101378.242
24731.135
1790.550
327.806
72.201
16.600
3.902
2.009
5.771
21.867
82.546
343.185
2376.062
35534.504
102203.742
109106.805
118497.586
112067.078
8859.494
1090.317
190.225
41.408
10.063
2.082
0.050
-0.387
-0.419
-0.365
-0.358
-0.402
-0.331
0.274
3.045
15.295
74.521
416.324
3441.947
66677.594
104922.625
103377.438
103135.086
107609.102
58292.434
7438.588
1416.891
244.920
43.218
9.290
5.565
12.218
30.033
70.345
211.805
899.345
5524.323
34678.559
141143.500
142640.562
105302.078
14824.444
1679.622
224.906
40.227
8.775
1.763
-0.039
-0.404
-0.424
-0.367
-0.348
-0.400
-0.355
0.148
2.599
14.324
76.183
430.400
2974.587
36479.957
107586.859
105630.133
114776.531
186995.797
121717.477
53088.238
6922.548
757.705
102.839
23.251
22.750
61.300
155.142
313.964
777.511
3099.917
9878.952
27283.533
106466.648
102841.711
100913.867
28923.545
2400.589
261.752
37.553
7.181
1.167
-0.164
-0.430
-0.429
-0.370
-0.341
-0.396
-0.386
-0.045
1.842
10.685
54.739
292.180
1612.836
8503.100
62455.207
105768.414
139345.469
147504.281
105235.234
101694.594
17156.145
1619.844
207.053
57.840
91.977
323.083
1080.112
2350.496
5361.790
39386.363
101349.758
110699.000
173744.078
107583.008
100837.484
18049.648
1750.800
197.115
29.016
5.136
0.661
-0.283
-0.446
-0.427
-0.366
-0.332
-0.388
-0.409
-0.216
0.953
6.270
30.531
134.028
549.038
1753.710
4920.581
11650.199
40261.441
108640.727
122271.727
131753.922
25046.889
3371.498
486.313
185.582
400.974
1606.953
8278.710
22554.781
34629.086
105873.148
101671.359
103349.703
113204.031
75972.266
18501.352
3994.023
661.739
101.114
19.040
3.402
0.262
-0.369
-0.454
-0.415
-0.357
-0.327
-0.380
-0.423
-0.338
0.270
2.874
13.157
50.795
158.911
392.805
846.503
2341.317
14269.402
130032.664
170986.844
126340.438
104238.344
18605.598
1610.752
927.993
2518.601
7945.934
44851.074
101967.680
126327.695
126491.211
104327.156
104504.445
105506.188
90758.734
5049.877
915.598
211.260
49.310
11.522
2.202
0.053
-0.402
-0.450
-0.404
-0.343
-0.314
-0.372
-0.422
-0.413
-0.136
1.068
5.497
19.103
56.182
148.206
412.254
1876.136
21062.025
106752.438
107051.438
103691.117
101527.164
88028.820
4963.872
7525.029
43213.141
106301.523
122330.906
108920.906
114808.766
143325.281
107918.938
112912.031
115121.250
43899.988
3156.999
454.640
108.214
29.267
7.651
1.533
-0.087
-0.421
-0.438
-0.387
-0.323
-0.299
-0.356
-0.414
-0.443
-0.343
0.195
2.225
8.673
27.956
91.305
382.125
2311.789
26611.330
109145.461
106306.617
102961.594
104901.070
112798.039
17427.348
67293.930
101205.211
103909.766
126605.766
183830.062
94237.664
47924.348
107090.391
116646.516
75305.797
12998.113
1936.662
314.179
69.190
19.042
5.014
0.892
-0.222
-0.429
-0.420
-0.367
-0.302
-0.284
-0.337
-0.395
-0.445
-0.434
-0.194
0.794
4.095
15.649
61.550
307.443
1840.216
12884.175
108849.781
106664.234
105532.359
131995.312
132078.609
108510.250
121881.383
103237.391
102877.609
107115.148
112547.180
20388.873
6540.318
8855.098
13136.215
9762.215
3692.950
814.903
168.271
37.685
10.185
2.528
0.276
-0.326
-0.429
-0.395
-0.337
-0.275
-0.268
-0.319
-0.373
-0.429
-0.461
-0.382
0.056
1.809
8.227
36.684
168.966
813.830
3498.995
14949.210
60528.215
94913.688
113039.703
104181.227
106225.367
157653.031
105971.945
106788.727
111990.305
109039.805
11267.790
1858.119
1342.856
1825.577
1656.348
819.154
259.498
63.842
16.785
4.477
0.940
-0.128
-0.396
-0.411
-0.365
-0.305
-0.243
-0.250
-0.298
-0.348
-0.405
-0.454
-0.456
-0.278
0.536
3.572
15.960
66.844
250.089
745.487
1727.921
3473.545
8464.109
53381.406
100659.797
102013.484
61261.023
105503.117
109936.820
119787.555
47433.445
5961.263
1018.963
433.046
359.143
291.073
160.821
63.957
20.203
5.754
1.376
0.036
-0.342
-0.413
-0.389
-0.332
-0.273
-0.220
-0.230
-0.272
-0.323
-0.375
-0.427
-0.465
-0.419
-0.096
1.184
5.627
21.043
61.728
145.329
278.428
546.848
1866.079
9719.637
28834.672
26555.844
9528.825
14839.228
29138.117
23207.736
10002.189
2427.516
539.283
183.361
100.222
60.957
34.126
15.113
5.298
1.492
0.108
-0.314
-0.412
-0.400
-0.353
-0.298
-0.244
-0.194
-0.210
-0.248
-0.292
-0.344
-0.394
-0.444
-0.461
-0.374
0.063
1.531
5.757
16.194
35.232
65.647
132.687
383.850
1216.196
2378.808
2278.122
1351.776
1440.090
2448.122
2951.602
1920.136
687.806
196.586
69.804
32.812
16.896
8.189
3.487
1.099
0.047
-0.323
-0.413
-0.406
-0.366
-0.318
-0.265
-0.215
-0.169
-0.193
-0.224
-0.262
-0.308
-0.357
-0.407
-0.445
-0.452
-0.345
0.102
1.367
4.143
9.572
17.878
33.459
71.584
164.317
255.545
263.418
222.197
256.396
371.432
445.966
319.924
157.736
57.552
21.956
9.930
4.711
1.895
0.529
-0.087
-0.357
-0.424
-0.412
-0.374
-0.328
-0.284
-0.232
-0.185
-0.147
-0.173
-0.200
-0.231
-0.270
-0.316
-0.363
-0.404
-0.435
-0.440
-0.336
0.019
0.828
2.414
4.759
8.394
14.672
25.830
37.113
43.729
49.862
59.783
71.814
72.124
55.344
31.050
14.231
6.033
2.556
0.927
0.139
-0.233
-0.388
-0.428
-0.415
-0.378
-0.336
-0.294
-0.247
-0.200
-0.162
-0.130
-0.154
-0.177
-0.202
-0.233
-0.272
-0.318
-0.360
-0.398
-0.430
-0.436
-0.372
-0.171
0.209
0.798
1.587
2.682
4.412
6.771
9.462
12.469
14.995
15.339
13.802
10.550
6.217
3.031
1.177
0.313
-0.132
-0.331
-0.414
-0.428
-0.411
-0.377
-0.340
-0.298
-0.254
-0.214
-0.173
-0.142
-0.115
-0.135
-0.152
-0.175
-0.201
-0.232
-0.271
-0.312
-0.349
-0.384
-0.418
-0.434
-0.415
-0.351
-0.232
-0.072
0.147
0.488
1.050
1.846
2.755
3.237
3.154
2.612
1.791
0.917
0.267
-0.098
-0.301
-0.394
-0.424
-0.421
-0.397
-0.369
-0.334
-0.298
-0.259
-0.221
-0.185
-0.153
-0.127
-0.104
-0.118
-0.129
-0.145
-0.169
-0.192
-0.225
-0.262
-0.301
-0.335
-0.368
-0.401
-0.425
-0.438
-0.434
-0.420
-0.385
-0.315
-0.189
0.004
0.217
0.332
0.288
0.136
-0.054
-0.210
-0.332
-0.391
-0.417
-0.420
-0.403
-0.381
-0.352
-0.324
-0.293
-0.259
-0.224
-0.195
-0.166
-0.138
-0.113
-0.091
-0.101
-0.112
-0.122
-0.140
-0.157
-0.180
-0.212
-0.245
-0.279
-0.312
-0.347
-0.376
-0.406
-0.425
-0.438
-0.445
-0.439
-0.424
-0.389
-0.351
-0.323
-0.325
-0.351
-0.380
-0.402
-0.410
-0.407
-0.399
-0.379
-0.357
-0.335
-0.311
-0.284
-0.255
-0.226
-0.198
-0.171
-0.144
-0.123
-0.104
-0.083
-0.083
-0.094
-0.101
-0.116
-0.130
-0.148
-0.169
-0.196
-0.223
-0.254
-0.285
-0.318
-0.348
-0.372
-0.389
-0.406
-0.412
-0.419
-0.418
-0.413
-0.405
-0.398
-0.395
-0.390
-0.381
-0.375
-0.363
-0.347
-0.330
-0.311
-0.290
-0.269
-0.245
-0.223
-0.200
-0.176
-0.153
-0.132
-0.114
-0.097
-0.077
-0.067
-0.076
-0.083
-0.090
-0.104
-0.117
-0.134
-0.153
-0.177
-0.200
-0.226
-0.251
-0.283
-0.309
-0.329
-0.346
-0.355
-0.362
-0.365
-0.364
-0.361
-0.356
-0.345
-0.336
-0.331
-0.322
-0.310
-0.297
-0.281
-0.266
-0.249
-0.231
-0.212
-0.196
-0.176
-0.158
-0.139
-0.122
-0.105
-0.086
-0.068
-0.044
-0.054
-0.066
-0.077
-0.092
-0.107
-0.123
-0.138
-0.159
-0.177
-0.199
-0.218
-0.240
-0.260
-0.276
-0.294
-0.308
-0.318
-0.324
-0.331
-0.334
-0.338
-0.338
-0.336
-0.325
-0.312
-0.296
-0.276
-0.255
-0.225
-0.200
-0.174
-0.147
-0.126
-0.109
-0.095
-0.081
-0.069
-0.059
-0.051
-0.040
-0.052
-0.063
-0.075
-0.088
-0.109
-0.131
-0.149
-0.170
-0.196
-0.222
-0.245
-0.271
-0.295
-0.316
-0.336
-0.351
-0.362
-0.371
-0.380
-0.383
-0.387
-0.387
-0.388
-0.389
-0.381
-0.373
-0.359
-0.337
-0.315
-0.289
-0.256
-0.225
-0.194
-0.160
-0.135
-0.116
-0.100
-0.085
-0.072
-0.064
-0.056
-0.059
-0.073
-0.089
-0.110
-0.132
-0.155
-0.179
-0.209
-0.239
-0.272
-0.301
-0.327
-0.352
-0.374
-0.391
-0.401
-0.402
-0.402
-0.399
-0.396
-0.381
-0.361
-0.343
-0.348
-0.366
-0.386
-0.396
-0.384
-0.362
-0.337
-0.312
-0.279
-0.244
-0.205
-0.174
-0.146
-0.121
-0.104
-0.088
-0.076
-0.066
-0.070
-0.085
-0.104
-0.130
-0.156
-0.186
-0.218
-0.255
-0.291
-0.327
-0.356
-0.383
-0.407
-0.422
-0.414
-0.386
-0.331
-0.265
-0.182
-0.081
0.033
0.163
0.223
0.161
-0.001
-0.192
-0.327
-0.393
-0.399
-0.381
-0.357
-0.327
-0.296
-0.256
-0.216
-0.181
-0.153
-0.128
-0.111
-0.091
-0.078
-0.083
-0.102
-0.125
-0.156
-0.189
-0.226
-0.267
-0.306
-0.344
-0.379
-0.406
-0.429
-0.438
-0.407
-0.299
-0.102
0.234
0.641
1.068
1.592
2.401
3.297
3.699
3.330
2.199
1.026
0.216
-0.203
-0.376
-0.416
-0.401
-0.373
-0.342
-0.307
-0.263
-0.222
-0.185
-0.156
-0.130
-0.109
-0.093
-0.096
-0.119
-0.150
-0.187
-0.228
-0.269
-0.314
-0.356
-0.394
-0.425
-0.438
-0.440
-0.387
-0.193
0.263
1.161
2.754
4.770
7.013
9.735
14.406
22.035
28.266
24.757
15.952
7.274
2.749
0.745
-0.053
-0.333
-0.412
-0.413
-0.387
-0.353
-0.311
-0.262
-0.218
-0.182
-0.154
-0.131
-0.110
-0.112
-0.139
-0.178
-0.222
-0.270
-0.316
-0.359
-0.398
-0.426
-0.426
-0.395
-0.294
-0.022
0.636
2.223
5.985
13.478
24.784
37.639
52.968
88.857
168.343
249.245
216.985
116.567
43.905
13.558
4.224
1.192
0.125
-0.282
-0.414
-0.422
-0.396
-0.357
-0.309
-0.262
-0.214
-0.178
-0.149
-0.126
-0.128
-0.168
-0.215
-0.264
-0.313
-0.355
-0.395
-0.423
-0.403
-0.293
-0.048
0.406
1.269
3.191
8.283
22.712
61.385
136.041
240.783
341.989
655.499
1926.487
3514.330
2985.406
1112.228
268.414
60.886
16.537
5.250
1.658
0.266
-0.259
-0.418
-0.430
-0.397
-0.350
-0.301
-0.250
-0.209
-0.172
-0.142
-0.155
-0.197
-0.249
-0.301
-0.346
-0.389
-0.418
-0.383
-0.183
0.322
1.349
3.025
5.723
10.738
26.092
81.987
287.843
984.470
2323.613
3096.098
5504.809
32026.699
100146.359
70461.164
13686.122
1780.878
245.326
56.230
18.571
6.599
1.976
0.239
-0.300
-0.436
-0.435
-0.394
-0.341
-0.287
-0.238
-0.195
-0.159
-0.179
-0.228
-0.285
-0.334
-0.380
-0.415
-0.390
-0.162
0.615
2.477
6.624
13.417
23.427
38.489
83.930
285.223
1562.962
9799.275
42770.406
59173.930
49594.672
102840.664
100515.156
100296.594
100418.898
9242.329
939.408
229.990
70.865
21.757
6.344
1.482
0.014
-0.382
-0.451
-0.427
-0.378
-0.322
-0.268
-0.219
-0.179
-0.203
-0.259
-0.318
-0.364
-0.409
-0.406
-0.223
0.519
2.850
9.378
26.351
62.017
114.249
179.993
370.533
1206.082
7499.803
101223.352
100897.422
103745.969
200135.766
116500.086
101501.789
101593.953
104915.422
28998.135
5188.157
1341.558
286.952
67.594
16.937
4.008
0.666
-0.237
-0.444
-0.452
-0.409
-0.354
-0.297
-0.242
-0.197
-0.230
-0.293
-0.345
-0.393
-0.420
-0.309
0.236
2.164
8.370
29.583
102.647
315.500
797.768
1352.007
2482.898
9917.984
37488.754
119817.422
106042.773
103779.195
170605.281
142659.922
103380.242
112709.438
196514.344
116472.945
79097.430
10682.291
1147.063
173.147
34.263
8.227
1.740
0.067
-0.386
-0.463
-0.435
-0.383
-0.326
-0.266
-0.215
-0.257
-0.319
-0.372
-0.409
-0.381
-0.032
1.367
5.997
22.860
91.005
417.940
2340.845
9852.130
19050.611
23989.518
103444.781
110050.297
200146.312
186899.656
106767.281
114158.180
129121.781
106104.016
186966.906
157538.625
104826.758
100902.578
63969.266
3439.193
344.412
59.218
13.983
3.677
0.700
-0.191
-0.432
-0.452
-0.409
-0.350
-0.291
-0.233
-0.281
-0.344
-0.395
-0.405
-0.250
0.624
4.250
17.347
67.513
281.724
1736.961
18303.799
100569.781
102617.797
157487.781
129030.867
104919.773
128941.188
200087.406
119917.336
66152.086
14732.019
26551.631
115302.039
105417.414
104292.781
104732.797
102565.438
5578.403
531.992
90.400
23.602
7.582
2.182
0.286
-0.304
-0.439
-0.431
-0.373
-0.312
-0.252
-0.300
-0.364
-0.406
-0.371
0.036
2.109
11.819
59.095
280.004
1247.937
6005.941
89429.367
101581.172
103039.867
170562.484
200138.484
106714.562
102972.305
108073.445
33310.074
5423.275
1938.632
4811.519
66059.578
116749.742
196575.578
200154.188
89425.453
8159.244
958.400
186.036
55.289
18.804
6.086
1.458
0.003
-0.383
-0.439
-0.393
-0.334
-0.270
-0.317
-0.380
-0.407
-0.298
0.492
5.077
32.514
218.642
1634.126
12764.304
55942.547
163600.172
118149.898
103896.242
121966.438
200089.031
107447.266
100726.539
100586.594
9375.333
1026.336
427.181
1648.120
16840.512
151863.359
200104.734
147139.656
107560.156
40556.477
3189.176
657.483
185.628
55.095
15.849
4.035
0.626
-0.267
-0.430
-0.407
-0.353
-0.289
-0.332
-0.393
-0.404
-0.209
1.096
9.554
67.316
670.952
8780.182
100229.109
102083.820
128810.758
200158.422
116763.672
104091.484
68543.016
73614.852
52101.953
12532.246
1656.370
259.500
170.800
1100.147
18811.393
102792.586
104411.023
104706.820
111219.609
126326.000
21583.643
4516.658
821.066
163.625
37.047
8.297
1.563
-0.061
-0.410
-0.418
-0.366
-0.306
-0.339
-0.397
-0.403
-0.139
1.615
12.786
102.637
1192.848
23762.844
100200.461
100805.086
104253.930
120132.188
94514.617
28680.600
6699.005
3264.460
2443.817
969.684
251.326
66.420
88.912
750.970
12568.124
100353.469
101567.172
116565.953
200163.281
157513.594
102846.062
47406.379
3741.576
416.647
69.215
14.475
2.799
0.158
-0.372
-0.428
-0.380
-0.318
-0.342
-0.397
-0.402
-0.107
1.747
12.980
100.113
1046.401
19788.949
100683.219
102696.664
106686.508
107534.961
46792.730
3907.220
919.326
363.349
212.249
107.637
39.592
17.719
42.352
321.842
3247.416
38661.324
103250.523
170448.656
200165.562
110793.070
101509.570
100740.477
9928.190
766.861
101.264
18.916
3.733
0.397
-0.336
-0.434
-0.390
-0.328
-0.339
-0.398
-0.409
-0.123
1.611
10.385
67.748
534.822
5707.625
82241.109
138514.125
200155.688
200245.375
41471.461
4294.913
646.827
159.343
54.845
21.091
8.095
5.312
16.735
93.355
566.864
3211.545
12785.431
99348.672
106505.227
104111.398
105230.469
103477.312
11676.424
930.313
129.607
23.873
4.666
0.618
-0.300
-0.439
-0.399
-0.338
-0.338
-0.394
-0.411
-0.146
1.318
8.244
44.442
271.243
2120.813
26941.066
118092.031
119934.242
108086.953
103261.906
17480.061
2360.789
537.637
116.115
24.966
5.765
3.111
8.416
30.186
115.040
450.450
2178.413
23107.174
107232.211
152043.953
200158.688
133985.656
15549.694
1664.616
208.885
33.254
5.860
0.806
-0.273
-0.437
-0.404
-0.345
-0.332
-0.392
-0.412
-0.183
1.073
7.030
35.981
217.086
1975.486
39108.363
101391.297
102182.398
107990.172
135036.703
86071.805
25101.055
3891.759
519.145
73.568
13.679
8.888
19.592
48.126
99.305
244.479
920.987
5811.544
63788.719
138793.797
126259.922
105796.133
97326.836
4962.877
408.700
47.400
7.307
0.904
-0.262
-0.436
-0.407
-0.346
-0.326
-0.387
-0.414
-0.240
0.828
5.809
28.913
162.851
1359.520
20079.301
100879.633
104827.266
178287.281
200113.906
115011.547
100978.594
31748.777
1893.920
188.321
33.159
37.705
118.577
331.826
635.812
1056.972
3167.107
12223.883
109811.680
105676.109
102311.406
100780.852
100203.391
8790.803
549.646
55.085
7.532
0.857
-0.277
-0.433
-0.408
-0.349
-0.320
-0.378
-0.416
-0.309
0.480
4.011
19.684
98.772
539.478
4092.932
35792.438
110684.492
200234.203
129138.766
103921.133
101434.539
100709.422
4311.087
340.605
79.114
163.057
793.934
3537.177
8362.657
10597.416
37614.922
103565.656
163719.766
178305.203
107530.148
100770.383
100127.125
5726.289
415.522
45.441
6.432
0.642
-0.312
-0.436
-0.408
-0.345
-0.311
-0.371
-0.418
-0.369
0.097
2.264
10.848
43.146
177.887
720.244
3046.786
14672.137
106074.953
106484.391
116832.680
123820.375
95500.562
5230.580
588.602
223.520
719.279
5477.608
52047.199
100906.867
113671.141
131745.344
104225.797
109996.352
186907.000
142509.047
102059.758
18100.836
1745.650
191.970
26.349
4.014
0.315
-0.354
-0.434
-0.397
-0.338
-0.300
-0.361
-0.415
-0.419
-0.191
0.911
4.769
17.234
54.490
165.674
594.209
3750.733
42948.480
157618.578
200164.469
200121.297
116515.680
15161.398
1621.057
1000.971
3436.843
26946.482
102262.836
101898.094
123899.211
200139.016
112849.570
102253.281
104880.734
86330.883
8751.741
1819.562
345.098
65.296
12.117
2.025
-0.014
-0.397
-0.430
-0.383
-0.321
-0.286
-0.346
-0.407
-0.444
-0.362
0.107
1.797
6.757
20.223
60.364
234.913
1478.146
17328.014
113919.742
119959.266
110052.641
103643.969
67382.133
6477.708
7823.451
40607.086
134894.406
146948.266
108801.070
113433.625
200249.156
118329.750
101868.805
101192.750
35774.504
2410.326
369.204
85.729
21.300
5.119
0.839
-0.224
-0.425
-0.421
-0.368
-0.305
-0.271
-0.329
-0.392
-0.447
-0.444
-0.268
0.458
2.814
9.732
34.457
153.958
1062.161
17019.678
101375.531
101760.305
103805.750
121895.844
165140.688
76345.570
74005.852
103153.992
116643.188
200152.188
178458.484
106895.875
126532.781
109202.617
101466.523
52782.012
6224.406
773.614
138.936
32.690
8.675
2.140
0.159
-0.354
-0.433
-0.400
-0.344
-0.282
-0.252
-0.311
-0.373
-0.432
-0.471
-0.424
-0.079
1.178
5.528
22.188
102.423
634.149
6612.815
100687.836
101596.930
116591.422
200150.062
124150.586
107724.203
200231.891
110007.539
103874.961
121936.547
178404.484
73567.859
17430.357
7406.568
6911.022
3503.982
1015.665
240.915
58.499
15.214
3.928
0.749
-0.182
-0.411
-0.421
-0.375
-0.316
-0.255
-0.233
-0.287
-0.349
-0.411
-0.462
-0.471
-0.329
0.349
2.963
12.956
53.944
258.251
1402.247
9197.111
44494.562
99852.648
119761.883
103621.266
105705.523
200146.906
121859.609
101945.164
102358.695
103780.891
10622.088
1954.270
821.745
627.227
433.438
204.554
74.418
22.561
6.225
1.507
0.057
-0.353
-0.429
-0.396
-0.346
-0.284
-0.228
-0.216
-0.265
-0.322
-0.382
-0.440
-0.473
-0.432
-0.108
1.211
6.028
23.160
81.662
290.188
994.715
3567.876
28471.258
101339.141
100602.633
101993.445
123814.055
115167.219
101521.891
101120.492
32565.842
2879.436
485.848
176.821
116.020
81.697
48.285
21.264
7.499
2.109
0.284
-0.288
-0.419
-0.410
-0.365
-0.313
-0.256
-0.202
-0.198
-0.241
-0.294
-0.351
-0.410
-0.458
-0.464
-0.343
0.217
2.179
8.169
24.879
67.490
180.566
759.208
5898.929
57472.324
100139.211
100433.586
40812.496
15325.650
22355.105
13129.564
3466.441
715.301
173.244
58.379
31.272
20.155
11.612
5.392
1.905
0.345
-0.240
-0.406
-0.415
-0.377
-0.331
-0.281
-0.227
-0.177
-0.177
-0.217
-0.264
-0.319
-0.373
-0.425
-0.462
-0.444
-0.245
0.461
2.406
7.137
17.737
46.370
173.524
850.240
3798.379
9574.897
8829.875
3250.866
1407.034
1291.226
1009.485
485.935
184.358
61.488
22.235
10.297
5.364
2.733
1.115
0.192
-0.254
-0.403
-0.416
-0.384
-0.343
-0.298
-0.246
-0.197
-0.154
-0.161
-0.191
-0.230
-0.279
-0.333
-0.382
-0.427
-0.455
-0.421
-0.208
0.429
1.887
5.022
12.837
37.493
126.334
340.596
585.631
557.815
322.126
191.666
164.385
142.742
96.233
46.412
19.270
7.639
3.212
1.300
0.380
-0.077
-0.314
-0.410
-0.417
-0.388
-0.351
-0.308
-0.260
-0.211
-0.167
-0.133
-0.144
-0.169
-0.200
-0.242
-0.289
-0.339
-0.387
-0.422
-0.444
-0.409
-0.236
0.200
1.151
3.188
8.015
19.431
40.598
60.862
60.270
45.335
33.263
30.214
26.960
19.556
11.108
5.285
2.043
0.636
0.008
-0.260
-0.382
-0.422
-0.421
-0.392
-0.353
-0.310
-0.267
-0.222
-0.178
-0.143
-0.113
-0.128
-0.149
-0.175
-0.208
-0.246
-0.292
-0.339
-0.379
-0.414
-0.435
-0.414
-0.314
-0.069
0.425
1.404
3.283
5.774
8.146
8.547
7.622
6.695
6.107
5.355
4.005
2.328
1.008
0.203
-0.181
-0.350
-0.412
-0.424
-0.410
-0.381
-0.347
-0.308
-0.266
-0.225
-0.186
-0.151
-0.123
-0.099
-0.105
-0.125
-0.149
-0.177
-0.208
-0.247
-0.292
-0.331
-0.366
-0.400
-0.423
-0.424
-0.391
-0.295
-0.111
0.192
0.585
0.953
1.113
1.144
1.099
0.977
0.780
0.471
0.136
-0.144
-0.309
-0.389
-0.418
-0.414
-0.392
-0.365
-0.335
-0.302
-0.260
-0.224
-0.192
-0.158
-0.131
-0.106
-0.086
-0.092
-0.106
-0.123
-0.145
-0.172
-0.202
-0.241
-0.280
-0.316
-0.348
-0.379
-0.404
-0.423
-0.423
-0.403
-0.358
-0.308
-0.247
-0.209
-0.181
-0.178
-0.195
-0.238
-0.290
-0.349
-0.388
-0.408
-0.408
-0.393
-0.371
-0.344
-0.317
-0.288
-0.256
-0.222
-0.193
-0.166
-0.137
-0.113
-0.091
-0.075
-0.077
-0.089
-0.100
-0.119
-0.140
-0.162
-0.192
-0.227
-0.263
-0.296
-0.329
-0.355
-0.380
-0.404
-0.416
-0.420
-0.419
-0.419
-0.415
-0.410
-0.409
-0.405
-0.403
-0.402
-0.395
-0.390
-0.381
-0.363
-0.343
-0.321
-0.296
-0.272
-0.245
-0.215
-0.190
-0.165
-0.144
-0.118
-0.101
-0.083
-0.068
-0.064
-0.073
-0.084
-0.096
-0.112
-0.129
-0.149
-0.178
-0.207
-0.237
-0.266
-0.296
-0.323
-0.348
-0.369
-0.379
-0.391
-0.398
-0.400
-0.397
-0.392
-0.387
-0.378
-0.366
-0.356
-0.345
-0.330
-0.312
-0.294
-0.271
-0.251
-0.229
-0.209
-0.184
-0.164
-0.145
-0.125
-0.106
-0.090
-0.076
-0.061
-0.051
-0.059
-0.069
-0.077
-0.092
-0.104
-0.120
-0.140
-0.164
-0.186
-0.210
-0.235
-0.263
-0.287
-0.307
-0.320
-0.334
-0.339
-0.341
-0.340
-0.336
-0.329
-0.322
-0.313
-0.302
-0.291
-0.275
-0.259
-0.241
-0.226
-0.209
-0.194
-0.176
-0.160
-0.144
-0.129
-0.110
-0.095
-0.081
-0.063
-0.050
-0.033
-0.044
-0.053
-0.061
-0.077
-0.088
-0.104
-0.117
-0.135
-0.155
-0.175
-0.194
-0.213
-0.233
-0.254
-0.271
-0.282
-0.293
-0.303
-0.308
-0.314
-0.318
-0.317
-0.306
-0.296
-0.285
-0.269
-0.253
-0.234
-0.209
-0.185
-0.160
-0.136
-0.115
-0.098
-0.082
-0.068
-0.057
-0.050
-0.040
-0.032
-0.039
-0.054
-0.063
-0.074
-0.091
-0.107
-0.127
-0.145
-0.172
-0.194
-0.218
-0.246
-0.271
-0.294
-0.314
-0.331
-0.341
-0.347
-0.354
-0.360
-0.361
-0.363
-0.362
-0.359
-0.352
-0.341
-0.327
-0.312
-0.291
-0.268
-0.237
-0.208
-0.179
-0.147
-0.124
-0.104
-0.088
-0.074
-0.062
-0.051
-0.043
-0.049
-0.062
-0.076
-0.094
-0.111
-0.134
-0.158
-0.186
-0.215
-0.244
-0.277
-0.305
-0.330
-0.354
-0.375
-0.388
-0.392
-0.398
-0.399
-0.385
-0.358
-0.324
-0.306
-0.304
-0.333
-0.358
-0.366
-0.361
-0.341
-0.316
-0.289
-0.257
-0.225
-0.190
-0.160
-0.131
-0.111
-0.088
-0.074
-0.064
-0.052
-0.058
-0.074
-0.092
-0.115
-0.136
-0.165
-0.195
-0.232
-0.267
-0.304
-0.338
-0.365
-0.390
-0.414
-0.424
-0.416
-0.398
-0.363
-0.292
-0.161
0.018
0.227
0.345
0.302
0.111
-0.112
-0.270
-0.351
-0.369
-0.356
-0.335
-0.306
-0.271
-0.235
-0.197
-0.163
-0.134
-0.112
-0.093
-0.075
-0.063
-0.072
-0.090
-0.113
-0.138
-0.166
-0.205
-0.243
-0.285
-0.322
-0.359
-0.388
-0.412
-0.439
-0.447
-0.408
-0.322
-0.173
0.092
0.478
1.142
2.206
3.564
4.233
3.916
2.663
1.265
0.354
-0.110
-0.313
-0.373
-0.370
-0.347
-0.316
-0.279
-0.238
-0.198
-0.161
-0.133
-0.109
-0.091
-0.076
-0.085
-0.108
-0.137
-0.169
-0.205
-0.249
-0.292
-0.333
-0.372
-0.405
-0.431
-0.455
-0.462
-0.394
-0.209
0.207
1.009
2.205
4.128
7.613
14.044
23.586
31.247
27.558
17.898
8.391
3.277
0.937
0.053
-0.275
-0.379
-0.387
-0.367
-0.331
-0.288
-0.243
-0.196
-0.160
-0.130
-0.106
-0.089
-0.101
-0.126
-0.165
-0.203
-0.245
-0.294
-0.338
-0.381
-0.418
-0.441
-0.454
-0.444
-0.354
-0.065
0.652
2.393
5.881
11.682
21.237
38.483
85.852
176.865
264.712
230.967
125.257
47.903
15.059
4.729
1.368
0.163
-0.266
-0.394
-0.405
-0.378
-0.336
-0.287
-0.238
-0.191
-0.153
-0.126
-0.101
-0.118
-0.151
-0.195
-0.240
-0.286
-0.334
-0.377
-0.414
-0.425
-0.394
-0.319
-0.145
0.235
1.179
3.664
10.361
25.989
60.405
112.934
211.696
602.259
1821.553
3591.117
2827.217
1149.275
281.075
64.096
16.276
5.050
1.439
0.143
-0.304
-0.419
-0.421
-0.379
-0.331
-0.278
-0.227
-0.184
-0.145
-0.117
-0.140
-0.178
-0.227
-0.278
-0.323
-0.368
-0.400
-0.398
-0.306
-0.080
0.369
1.139
2.502
5.535
13.873
38.570
121.085
346.045
754.654
1277.287
4649.051
32042.584
96879.656
70733.875
13796.682
1671.014
239.436
49.384
14.556
4.573
1.165
-0.026
-0.375
-0.448
-0.422
-0.372
-0.319
-0.260
-0.210
-0.170
-0.135
-0.164
-0.210
-0.264
-0.314
-0.355
-0.392
-0.384
-0.252
0.165
1.073
2.949
6.186
11.477
22.768
54.708
153.865
552.476
2293.883
6439.455
9831.324
32451.689
101593.047
101350.500
100983.656
100523.195
8312.628
759.299
142.931
41.421
12.264
3.342
0.565
-0.246
-0.448
-0.455
-0.410
-0.359
-0.299
-0.239
-0.191
-0.153
-0.189
-0.242
-0.296
-0.341
-0.381
-0.384
-0.240
0.261
1.602
4.984
12.281
27.412
55.825
108.587
282.650
889.153
2679.264
12526.316
52557.727
73829.359
118373.977
104336.898
102219.414
101798.102
101793.781
21657.143
2182.784
522.386
127.230
32.002
7.801
1.699
0.013
-0.412
-0.476
-0.439
-0.392
-0.335
-0.270
-0.216
-0.171
-0.212
-0.273
-0.325
-0.366
-0.387
-0.292
0.171
1.662
5.682
16.657
47.863
135.244
329.999
656.673
2053.499
9972.293
28862.756
50318.102
105927.852
103761.688
121235.781
107054.273
102239.570
103701.758
111780.633
34714.734
11321.063
2469.428
424.092
74.734
15.729
3.531
0.460
-0.322
-0.487
-0.467
-0.423
-0.366
-0.301
-0.240
-0.189
-0.237
-0.294
-0.348
-0.382
-0.348
-0.011
1.307
5.374
16.961
53.436
194.446
771.773
2480.153
4821.844
16400.279
101129.633
102368.312
119715.094
196527.203
106760.508
51461.617
105295.273
102108.203
111832.977
135723.109
104435.203
64197.297
9027.606
1058.630
151.848
29.382
6.504
1.287
-0.074
-0.437
-0.484
-0.451
-0.393
-0.329
-0.267
-0.206
-0.256
-0.314
-0.368
-0.380
-0.207
0.704
4.405
17.795
60.386
202.610
728.744
4037.761
21930.676
49454.406
89609.969
105378.906
101535.406
104931.164
117972.617
43415.434
10758.963
9956.715
21648.873
33253.734
105517.047
104835.227
105378.227
16193.651
1960.388
296.781
53.421
12.509
3.199
0.578
-0.238
-0.450
-0.467
-0.421
-0.355
-0.291
-0.228
-0.274
-0.331
-0.382
-0.338
0.117
2.465
13.402
65.652
304.586
1252.857
3883.632
15487.701
101726.664
103153.320
178197.719
117977.609
101918.867
100951.562
101890.367
28291.502
2490.986
1140.240
2294.259
11594.940
75605.406
200128.938
151857.391
54255.000
6584.181
779.806
128.642
30.529
8.617
2.218
0.251
-0.330
-0.456
-0.439
-0.377
-0.311
-0.247
-0.290
-0.352
-0.388
-0.255
0.628
5.650
35.442
251.321
2047.835
16545.791
71777.891
100501.281
123946.664
104632.109
121984.430
121648.883
101902.727
100311.469
100239.828
9778.400
852.626
306.430
1086.454
11622.107
108070.148
112504.344
106887.867
102037.727
43168.797
2629.658
379.824
93.048
24.349
6.209
1.319
-0.088
-0.417
-0.446
-0.395
-0.332
-0.266
-0.302
-0.363
-0.382
-0.158
1.280
10.518
77.602
781.080
11454.170
100264.133
101019.781
105661.883
135144.828
108799.594
46915.680
29723.262
79058.977
57464.363
12491.121
1752.650
251.439
151.163
1053.616
20001.096
100853.789
101336.773
101530.500
103035.984
105335.492
7900.582
1654.723
340.047
69.486
15.533
3.255
0.351
-0.340
-0.449
-0.410
-0.350
-0.283
-0.315
-0.373
-0.378
-0.097
1.767
14.548
117.965
1394.915
31704.619
100378.273
100942.594
101997.062
104730.617
78082.695
7814.890
3052.358
3054.041
2394.343
960.049
247.055
65.867
88.166
787.395
13679.620
100175.984
100630.562
104198.164
126146.547
140824.016
45439.902
9022.569
1166.321
170.545
30.327
6.163
0.970
-0.224
-0.442
-0.421
-0.363
-0.300
-0.320
-0.373
-0.383
-0.113
1.749
13.533
112.971
1304.361
26220.422
100562.438
101552.469
102754.852
102772.188
58987.672
3177.191
602.878
303.723
209.900
105.019
40.889
18.019
43.273
339.616
3498.858
42528.312
101046.445
111438.180
200145.016
111691.289
101477.758
32085.561
2730.562
325.604
53.003
10.462
1.805
-0.053
-0.423
-0.429
-0.371
-0.311
-0.320
-0.372
-0.400
-0.182
1.343
10.164
67.359
583.660
7004.308
101542.023
108350.898
124158.250
121965.875
19540.133
2350.936
465.413
140.458
53.625
21.442
8.274
5.335
17.286
97.215
594.493
3336.832
12519.490
27569.164
107256.062
105210.859
107069.945
39765.805
4267.907
589.115
94.682
17.431
3.042
0.191
-0.386
-0.431
-0.377
-0.322
-0.317
-0.369
-0.413
-0.267
0.791
6.182
36.902
222.419
1517.852
11103.639
70714.000
126405.438
109656.125
42386.883
7237.689
2280.906
597.534
131.245
26.759
6.162
3.304
8.688
30.945
113.164
398.416
1333.350
6656.610
45781.539
193147.781
157607.359
110626.656
19280.855
1915.115
219.528
31.537
5.072
0.513
-0.335
-0.428
-0.381
-0.328
-0.313
-0.366
-0.419
-0.332
0.396
3.936
21.657
117.997
841.634
8578.871
101307.484
102414.625
110193.641
135624.953
102657.469
35342.664
5305.296
628.611
81.015
14.831
9.854
23.252
55.678
103.457
211.372
686.704
5075.030
90950.375
107884.227
106245.664
102124.523
100529.320
7467.654
493.474
54.306
7.499
0.844
-0.283
-0.421
-0.385
-0.332
-0.306
-0.365
-0.419
-0.380
0.111
2.533
13.686
75.887
518.282
4577.014
47419.242
105839.445
200100.453
134889.812
103536.719
100439.062
46927.395
2552.732
207.740
35.654
42.597
148.443
421.851
827.648
1037.403
1869.294
9241.542
103801.227
102643.828
101513.977
100744.141
100279.547
13698.925
730.228
66.354
8.883
0.997
-0.244
-0.416
-0.388
-0.328
-0.298
-0.361
-0.416
-0.412
-0.100
1.476
8.328
41.281
214.413
1373.171
7561.760
36543.332
119742.062
106407.922
101430.453
100623.289
100320.023
5360.933
378.548
80.291
205.732
1115.935
5736.724
15096.047
15025.720
13937.899
47661.941
152073.031
116675.539
102934.680
100631.766
100188.641
8796.629
551.879
55.666
7.616
0.892
-0.244
-0.413
-0.384
-0.322
-0.288
-0.352
-0.413
-0.437
-0.275
0.603
4.141
17.778
74.315
321.704
1515.224
14244.539
101937.812
102362.945
104658.555
105757.406
102769.469
5190.467
486.511
205.672
874.559
8876.689
100149.250
100462.547
104479.016
134014.297
106540.969
115443.875
200174.391
110574.547
100999.078
28846.434
2376.116
236.303
32.613
5.253
0.597
-0.281
-0.411
-0.374
-0.311
-0.274
-0.342
-0.406
-0.450
-0.387
0.015
1.611
6.899
25.057
93.183
454.866
4140.516
58972.109
111502.203
157391.406
186817.094
52599.152
5824.965
1019.450
722.641
2953.533
48139.262
101009.609
100895.914
107462.922
200080.125
124019.094
102710.773
106918.570
30435.572
9243.442
2310.603
438.414
78.376
14.425
2.703
0.207
-0.329
-0.403
-0.361
-0.297
-0.262
-0.326
-0.393
-0.453
-0.458
-0.305
0.359
2.551
9.565
35.287
165.493
1056.868
8259.060
71513.727
128833.000
114183.227
104727.383
17739.807
5916.812
4383.247
13582.680
106464.797
111446.375
103122.867
104566.695
151899.062
138512.703
101723.617
100632.930
10269.213
1355.998
330.985
87.519
23.546
5.927
1.218
-0.070
-0.369
-0.395
-0.342
-0.281
-0.245
-0.309
-0.375
-0.440
-0.482
-0.454
-0.189
0.830
4.255
17.596
80.326
519.589
4896.753
64616.125
101791.953
105260.344
138783.719
115229.977
102502.664
39999.941
104597.211
131930.969
200081.906
118083.852
102700.500
107550.992
45104.496
39390.465
12653.667
2284.777
369.868
84.505
25.203
7.951
2.248
0.310
-0.265
-0.387
-0.375
-0.322
-0.260
-0.226
-0.288
-0.354
-0.420
-0.470
-0.497
-0.406
0.127
2.122
9.880
46.806
268.052
2105.855
19924.939
101646.734
128862.094
147089.750
106216.242
103239.984
138692.797
116911.398
105811.617
142534.484
151882.344
103455.734
29804.258
5030.130
2708.767
1278.991
407.547
103.947
28.549
8.910
2.785
0.633
-0.139
-0.362
-0.384
-0.355
-0.298
-0.237
-0.209
-0.263
-0.330
-0.395
-0.446
-0.488
-0.471
-0.180
0.991
5.469
24.082
111.675
597.225
2977.425
12347.469
90666.656
105551.672
101837.648
102612.078
128961.680
138623.875
102233.633
102527.617
43729.727
7629.549
2217.964
655.528
318.916
176.468
76.827
28.668
9.577
3.037
0.763
-0.065
-0.341
-0.391
-0.369
-0.327
-0.267
-0.214
-0.191
-0.240
-0.301
-0.369
-0.422
-0.466
-0.483
-0.338
0.327
2.732
11.108
40.584
146.094
544.349
2815.763
47898.836
100786.117
100669.648
101228.625
106960.664
70668.891
101331.922
57696.445
9152.897
1376.563
324.055
112.563
57.010
33.567
17.830
7.919
2.868
0.750
-0.066
-0.344
-0.403
-0.384
-0.346
-0.294
-0.238
-0.190
-0.173
-0.214
-0.270
-0.334
-0.392
-0.440
-0.473
-0.415
-0.082
1.104
4.761
15.233
45.352
153.948
885.090
8896.127
100199.414
100256.055
100398.469
79216.617
9529.057
6733.510
4226.721
1364.608
321.072
83.433
29.140
13.723
7.827
4.124
1.861
0.495
-0.117
-0.358
-0.416
-0.398
-0.357
-0.312
-0.262
-0.209
-0.167
-0.152
-0.192
-0.240
-0.296
-0.355
-0.402
-0.448
-0.445
-0.302
0.267
1.937
6.293
17.247
50.277
215.962
1136.900
5754.810
14988.921
13721.954
4622.085
1203.068
657.075
437.102
197.532
73.094
24.241
9.099
3.853
1.775
0.727
0.125
-0.224
-0.380
-0.424
-0.406
-0.366
-0.323
-0.276
-0.228
-0.182
-0.140
-0.135
-0.166
-0.208
-0.259
-0.315
-0.364
-0.409
-0.434
-0.391
-0.148
0.589
2.332
6.367
16.396
46.739
156.103
452.289
782.908
735.148
390.831
165.917
95.235
62.335
37.184
17.327
7.046
2.615
0.843
0.133
-0.194
-0.344
-0.411
-0.424
-0.405
-0.370
-0.329
-0.285
-0.239
-0.190
-0.150
-0.119
-0.120
-0.146
-0.180
-0.220
-0.269
-0.318
-0.365
-0.403
-0.408
-0.329
-0.074
0.583
1.958
4.563
10.694
24.531
50.179
74.096
70.971
48.339
27.184
17.345
12.118
7.612
4.072
1.703
0.458
-0.111
-0.340
-0.416
-0.432
-0.426
-0.402
-0.366
-0.330
-0.284
-0.243
-0.200
-0.159
-0.128
-0.103
-0.104
-0.125
-0.154
-0.188
-0.228
-0.273
-0.319
-0.360
-0.388
-0.380
-0.314
-0.124
0.266
0.976
2.117
4.253
7.294
9.758
9.520
7.227
4.724
3.196
2.235
1.388
0.626
0.085
-0.222
-0.377
-0.430
-0.429
-0.413
-0.389
-0.355
-0.321
-0.282
-0.241
-0.201
-0.168
-0.133
-0.109
-0.089
-0.086
-0.106
-0.129
-0.156
-0.190
-0.229
-0.268
-0.311
-0.349
-0.368
-0.368
-0.335
-0.263
-0.112
0.105
0.453
0.850
1.138
1.166
0.895
0.552
0.274
0.080
-0.090
-0.226
-0.332
-0.394
-0.418
-0.410
-0.392
-0.366
-0.340
-0.307
-0.273
-0.232
-0.200
-0.168
-0.142
-0.112
-0.092
-0.074
-0.074
-0.087
-0.105
-0.128
-0.155
-0.185
-0.220
-0.257
-0.297
-0.331
-0.355
-0.364
-0.368
-0.362
-0.335
-0.284
-0.238
-0.200
-0.216
-0.250
-0.300
-0.336
-0.365
-0.383
-0.396
-0.403
-0.400
-0.388
-0.367
-0.343
-0.317
-0.287
-0.254
-0.225
-0.192
-0.166
-0.141
-0.117
-0.095
-0.078
-0.064
-0.062
-0.074
-0.085
-0.104
-0.123
-0.148
-0.178
-0.209
-0.244
-0.277
-0.308
-0.335
-0.356
-0.374
-0.390
-0.396
-0.393
-0.394
-0.392
-0.400
-0.407
-0.409
-0.401
-0.392
-0.382
-0.367
-0.352
-0.334
-0.314
-0.290
-0.264
-0.239
-0.211
-0.186
-0.160
-0.140
-0.120
-0.097
-0.082
-0.069
-0.054
-0.050
-0.061
-0.071
-0.085
-0.100
-0.119
-0.140
-0.165
-0.193
-0.220
-0.247
-0.277
-0.300
-0.321
-0.338
-0.352
-0.361
-0.369
-0.371
-0.366
-0.366
-0.359
-0.352
-0.344
-0.333
-0.317
-0.301
-0.282
-0.261
-0.236
-0.215
-0.196
-0.175
-0.153
-0.136
-0.119
-0.100
-0.083
-0.071
-0.060
-0.047
-0.038
-0.046
-0.058
-0.066
-0.081
-0.095
-0.109
-0.128
-0.149
-0.174
-0.197
-0.219
-0.244
-0.262
-0.278
-0.291
-0.305
-0.313
-0.319
-0.318
-0.314
-0.306
-0.299
-0.290
-0.274
-0.260
-0.244
-0.227
-0.208
-0.192
-0.176
-0.160
-0.144
-0.128
-0.116
-0.100
-0.085
-0.073
-0.061
-0.050
-0.038
-0.026
-0.034
-0.045
-0.052
-0.064
-0.074
-0.085
-0.098
-0.115
-0.136
-0.152
-0.171
-0.189
-0.209
-0.226
-0.244
-0.260
-0.272
-0.277
-0.284
-0.289
-0.290
-0.285
-0.276
-0.267
-0.256
-0.242
-0.231
-0.212
-0.190
-0.170
-0.148
-0.126
-0.105
-0.087
-0.073
-0.060
-0.051
-0.042
-0.032
-0.026
-0.034
-0.043
-0.053
-0.066
-0.079
-0.096
-0.111
-0.130
-0.152
-0.174
-0.197
-0.222
-0.245
-0.268
-0.288
-0.306
-0.316
-0.325
-0.331
-0.335
-0.339
-0.334
-0.329
-0.325
-0.317
-0.309
-0.295
-0.280
-0.263
-0.242
-0.217
-0.191
-0.164
-0.138
-0.110
-0.091
-0.075
-0.063
-0.051
-0.042
-0.032
-0.042
-0.052
-0.065
-0.084
-0.100
-0.117
-0.139
-0.166
-0.193
-0.221
-0.252
-0.281
-0.310
-0.333
-0.353
-0.362
-0.373
-0.380
-0.375
-0.357
-0.319
-0.279
-0.252
-0.263
-0.288
-0.316
-0.328
-0.325
-0.310
-0.291
-0.265
-0.235
-0.205
-0.175
-0.146
-0.120
-0.099
-0.078
-0.063
-0.052
-0.042
-0.051
-0.064
-0.080
-0.103
-0.123
-0.147
-0.174
-0.208
-0.243
-0.279
-0.315
-0.348
-0.374
-0.398
-0.414
-0.420
-0.417
-0.386
-0.307
-0.153
0.078
0.316
0.483
0.435
0.215
-0.015
-0.184
-0.279
-0.321
-0.322
-0.305
-0.281
-0.248
-0.214
-0.181
-0.149
-0.121
-0.099
-0.081
-0.061
-0.052
-0.062
-0.078
-0.101
-0.125
-0.152
-0.184
-0.222
-0.259
-0.300
-0.340
-0.371
-0.396
-0.422
-0.445
-0.446
-0.422
-0.335
-0.141
0.266
1.055
2.355
3.870
4.661
4.353
3.015
1.665
0.655
0.112
-0.165
-0.287
-0.320
-0.319
-0.297
-0.258
-0.218
-0.181
-0.145
-0.119
-0.097
-0.076
-0.064
-0.075
-0.094
-0.124
-0.153
-0.187
-0.225
-0.268
-0.308
-0.351
-0.388
-0.415
-0.441
-0.466
-0.457
-0.387
-0.195
0.209
1.085
2.811
6.666
14.171
23.949
30.357
28.252
18.491
9.449
4.263
1.757
0.541
-0.022
-0.262
-0.332
-0.337
-0.308
-0.262
-0.218
-0.176
-0.143
-0.113
-0.091
-0.073
-0.090
-0.117
-0.152
-0.187
-0.224
-0.267
-0.313
-0.356
-0.398
-0.425
-0.446
-0.465
-0.452
-0.335
-0.014
0.784
2.472
5.719
13.016
31.216
77.478
160.477
223.796
194.036
110.681
46.617
18.381
7.352
2.984
0.894
0.013
-0.292
-0.360
-0.352
-0.310
-0.262
-0.215
-0.171
-0.137
-0.109
-0.083
-0.108
-0.141
-0.179
-0.220
-0.264
-0.311
-0.350
-0.384
-0.396
-0.380
-0.354
-0.302
-0.130
0.309
1.465
4.416
10.845
25.130
54.009
136.999
439.062
1236.995
2096.234
1651.893
721.837
225.856
67.440
24.485
9.784
3.334
0.746
-0.106
-0.354
-0.394
-0.358
-0.306
-0.253
-0.204
-0.161
-0.129
-0.101
-0.129
-0.166
-0.210
-0.254
-0.303
-0.340
-0.354
-0.327
-0.233
-0.058
0.193
0.551
1.210
2.884
6.985
17.529
43.092
104.733
220.199
574.504
2531.770
11312.555
26036.277
19561.719
5491.327
1041.460
214.838
68.528
24.992
8.378
2.205
0.243
-0.299
-0.419
-0.403
-0.354
-0.296
-0.238
-0.189
-0.150
-0.115
-0.150
-0.194
-0.240
-0.288
-0.326
-0.337
-0.277
-0.049
0.450
1.258
2.352
3.848
6.615
12.948
30.672
72.592
176.388
441.500
942.638
1953.486
11548.032
106980.000
123769.688
114964.906
38398.586
3649.690
523.050
148.073
52.423
16.175
4.466
0.790
-0.196
-0.421
-0.436
-0.392
-0.339
-0.275
-0.217
-0.171
-0.133
-0.170
-0.218
-0.274
-0.319
-0.333
-0.273
0.011
0.873
2.682
5.743
10.192
16.346
27.274
56.457
154.498
421.129
898.985
1700.469
3212.486
5129.654
26667.873
120104.875
142538.531
126231.211
105556.922
7410.275
953.352
270.362
88.635
26.941
7.038
1.369
-0.078
-0.425
-0.459
-0.422
-0.375
-0.314
-0.245
-0.194
-0.149
-0.191
-0.245
-0.298
-0.335
-0.315
-0.083
0.780
3.123
8.780
19.002
35.228
62.880
115.213
263.189
919.008
3887.082
9167.973
9381.378
8399.064
8783.842
21548.617
111167.062
121836.430
114107.695
82554.633
7080.696
1736.644
544.599
152.539
40.411
9.941
2.151
0.088
-0.416
-0.485
-0.450
-0.407
-0.350
-0.279
-0.214
-0.166
-0.215
-0.264
-0.316
-0.343
-0.241
0.310
2.416
8.357
24.107
55.102
112.141
237.011
517.415
1136.242
5278.174
42665.031
100418.062
101621.242
28245.156
8410.635
7764.072
34629.289
104450.922
82211.336
19749.457
7855.738
3978.072
1159.321
283.096
66.829
15.697
3.607
0.471
-0.331
-0.495
-0.478
-0.436
-0.379
-0.309
-0.242
-0.185
-0.234
-0.282
-0.338
-0.331
-0.078
1.130
5.696
21.453
65.858
171.048
357.916
829.855
1982.819
4211.221
18368.238
100756.523
100339.961
100658.750
101518.234
9123.579
2288.382
3729.670
7177.359
6967.046
8336.482
11032.403
7266.546
2578.089
638.752
135.496
30.260
7.011
1.422
-0.049
-0.430
-0.485
-0.463
-0.410
-0.337
-0.267
-0.204
-0.248
-0.301
-0.353
-0.294
0.248
2.780
13.831
60.135
248.377
837.091
1929.439
3116.448
5920.497
10319.322
25434.711
101625.406
100370.969
100220.953
100332.781
9118.444
979.614
558.912
927.309
2449.297
10195.090
33601.676
45399.305
15756.898
2727.238
412.394
71.295
16.113
3.957
0.699
-0.236
-0.455
-0.476
-0.432
-0.362
-0.290
-0.223
-0.262
-0.316
-0.361
-0.221
0.733
5.804
32.697
187.419
1228.176
7193.335
24839.035
31081.402
15471.649
12931.284
13848.280
88627.078
100357.305
100094.750
42470.156
3841.827
432.993
171.920
526.892
4162.460
52714.480
101301.695
100868.617
100404.570
13824.698
1221.147
176.656
40.007
10.360
2.533
0.238
-0.359
-0.473
-0.448
-0.379
-0.314
-0.243
-0.274
-0.334
-0.360
-0.130
1.331
9.753
63.714
499.303
5568.251
71800.414
104283.750
105579.172
104927.828
13729.133
5104.049
8407.573
19881.947
16383.442
4839.551
834.458
149.023
95.357
579.865
7450.217
100191.320
100277.016
100350.820
100550.297
32390.965
2484.652
436.530
108.292
27.305
6.479
1.187
-0.144
-0.443
-0.455
-0.394
-0.331
-0.263
-0.284
-0.341
-0.349
-0.080
1.755
12.628
94.513
859.222
13032.359
103247.500
110527.070
113913.273
106852.148
25954.445
2496.987
1153.448
1371.639
1118.690
506.844
147.482
43.901
60.441
447.479
5263.319
86778.500
100170.773
100657.977
102199.805
23785.549
4378.794
1272.927
283.248
60.833
14.330
3.022
0.261
-0.365
-0.454
-0.404
-0.342
-0.278
-0.292
-0.350
-0.359
-0.106
1.670
12.175
86.095
808.900
11013.797
103046.070
110648.695
114035.062
106680.828
21298.623
1635.730
324.469
175.187
126.041
68.493
27.214
12.913
30.363
200.364
1600.801
13663.306
78329.266
101315.227
40643.012
17530.418
9652.458
2892.608
631.024
132.915
29.690
6.418
1.039
-0.217
-0.435
-0.411
-0.354
-0.291
-0.296
-0.351
-0.374
-0.185
1.190
8.795
56.599
403.481
3559.895
33159.535
104798.766
106636.523
56215.887
6889.183
1073.700
272.332
94.013
37.091
15.609
5.936
3.884
12.252
63.556
342.498
1522.572
4717.770
7251.501
9730.837
16822.459
13943.141
5669.791
1593.582
344.808
68.630
13.811
2.466
0.070
-0.393
-0.413
-0.359
-0.303
-0.295
-0.349
-0.393
-0.291
0.566
5.050
27.324
152.513
844.236
4010.179
13536.918
20171.498
13140.834
5396.587
2537.732
1163.817
385.021
89.773
19.742
4.723
2.440
6.679
22.523
74.461
229.063
618.282
1905.127
8535.001
41348.492
102728.484
54926.562
9676.952
1300.795
177.913
28.282
4.823
0.487
-0.322
-0.407
-0.365
-0.309
-0.290
-0.346
-0.401
-0.372
0.110
2.517
13.357
63.294
292.647
1417.525
6090.562
16426.637
18913.455
26196.432
35692.762
15059.799
2761.305
386.758
59.553
11.263
7.984
19.106
42.789
79.298
139.373
402.070
2722.315
36746.406
105464.109
108812.586
105587.242
72073.383
4426.772
394.502
48.166
7.368
0.929
-0.236
-0.398
-0.368
-0.310
-0.284
-0.344
-0.404
-0.420
-0.174
1.148
6.914
32.181
158.482
800.410
3569.986
11070.046
49820.965
102777.641
100606.008
100130.938
17945.729
1380.300
141.027
28.101
34.876
114.650
318.816
567.797
632.766
863.210
4427.884
88887.922
105792.883
110693.523
106869.398
101900.461
7703.548
532.722
61.939
9.172
1.263
-0.156
-0.384
-0.367
-0.306
-0.276
-0.339
-0.400
-0.445
-0.332
0.412
3.539
16.135
74.838
334.485
1431.963
8772.014
101890.508
100891.078
100347.016
100189.156
57424.574
2782.096
248.906
60.055
147.412
773.117
3494.066
8812.672
7717.192
4454.075
6995.066
52159.125
104737.086
105016.469
103113.805
97472.922
5060.867
411.017
54.538
8.706
1.386
-0.110
-0.367
-0.355
-0.295
-0.265
-0.333
-0.400
-0.453
-0.421
-0.060
1.492
7.274
30.060
124.543
643.849
6059.563
100443.195
100510.945
100833.688
100910.977
47405.277
2556.480
292.817
138.032
590.141
5294.931
51854.340
100151.797
100845.859
40179.055
22005.234
30170.623
72218.914
102645.141
87771.359
14019.752
1504.973
207.711
36.500
7.164
1.220
-0.108
-0.358
-0.343
-0.287
-0.250
-0.321
-0.394
-0.456
-0.466
-0.323
0.366
2.942
11.940
48.588
261.214
2119.771
21970.320
101518.969
104127.594
101707.992
13101.803
1872.686
532.543
408.394
1668.234
24063.025
100284.477
100284.242
101225.609
108064.828
44251.789
44234.555
17313.328
9127.028
4950.807
1552.421
354.322
86.016
21.050
5.119
0.886
-0.140
-0.345
-0.330
-0.275
-0.237
-0.307
-0.381
-0.447
-0.486
-0.447
-0.164
0.966
5.005
21.305
101.098
556.718
3017.636
12541.274
26163.846
24541.568
10866.376
4989.052
3312.252
1885.462
3659.167
40817.488
101749.867
100697.758
100910.000
104481.867
36040.973
20821.371
7777.688
1874.949
651.445
262.046
103.154
36.507
11.703
3.110
0.516
-0.200
-0.340
-0.314
-0.260
-0.223
-0.289
-0.362
-0.427
-0.477
-0.496
-0.383
0.188
2.296
10.243
44.356
201.352
989.351
5127.520
17489.689
24789.613
27348.262
66252.305
58789.191
16023.231
10949.060
31503.098
108791.453
102227.305
100676.062
101250.359
11970.679
4463.331
1837.750
546.291
168.030
69.999
34.593
15.298
5.702
1.544
0.121
-0.268
-0.332
-0.297
-0.242
-0.206
-0.269
-0.338
-0.403
-0.449
-0.490
-0.460
-0.109
1.232
6.030
24.555
103.347
482.566
2214.133
7347.342
22178.102
105672.516
104737.688
104149.953
105214.508
28337.379
46041.160
43240.758
82560.148
71121.391
15230.574
2339.722
752.922
359.345
134.369
48.781
22.231
11.629
5.516
2.085
0.444
-0.145
-0.312
-0.326
-0.280
-0.217
-0.186
-0.244
-0.313
-0.379
-0.428
-0.464
-0.463
-0.231
0.715
4.113
15.954
57.617
212.138
774.365
3080.977
33896.770
104337.000
108362.172
107255.867
105328.266
33412.891
33113.465
19612.850
7269.585
3559.024
1396.558
397.741
141.881
69.816
31.300
13.980
6.728
3.449
1.554
0.451
-0.097
-0.283
-0.332
-0.310
-0.250
-0.199
-0.169
-0.220
-0.282
-0.348
-0.401
-0.441
-0.453
-0.293
0.423
2.931
11.520
38.628
118.667
355.813
1715.468
22508.602
102935.367
105811.172
105488.156
103042.789
16963.047
8258.601
5074.110
1645.165
522.970
186.240
70.667
30.329
14.890
7.646
3.612
1.640
0.644
0.120
-0.179
-0.305
-0.339
-0.325
-0.275
-0.222
-0.178
-0.153
-0.197
-0.251
-0.312
-0.368
-0.416
-0.439
-0.338
0.172
2.130
8.524
28.151
80.128
201.118
725.149
5236.550
47858.023
101895.836
101798.359
32581.904
4120.076
1486.144
841.779
353.843
120.321
41.478
15.993
7.021
3.348
1.553
0.601
0.084
-0.182
-0.308
-0.357
-0.357
-0.334
-0.293
-0.241
-0.193
-0.153
-0.132
-0.172
-0.222
-0.279
-0.330
-0.379
-0.417
-0.370
-0.045
1.206
5.339
17.055
46.561
102.804
242.634
913.561
3463.202
8410.784
7729.171
2767.417
715.700
268.714
147.661
73.389
29.336
10.862
4.071
1.476
0.465
-0.017
-0.241
-0.353
-0.400
-0.406
-0.379
-0.344
-0.301
-0.254
-0.209
-0.167
-0.130
-0.118
-0.151
-0.190
-0.240
-0.292
-0.342
-0.381
-0.371
-0.201
0.443
2.517
8.367
20.159
39.119
69.939
151.471
351.373
611.828
571.353
304.939
124.138
54.156
29.328
15.470
7.004
2.736
0.811
0.035
-0.287
-0.402
-0.434
-0.438
-0.421
-0.389
-0.350
-0.305
-0.260
-0.218
-0.180
-0.140
-0.111
-0.100
-0.130
-0.165
-0.205
-0.251
-0.298
-0.343
-0.361
-0.295
-0.019
0.856
2.822
6.592
12.277
19.034
30.014
50.160
69.000
64.555
42.736
21.862
10.969
5.923
3.232
1.423
0.388
-0.127
-0.364
-0.447
-0.449
-0.433
-0.412
-0.382
-0.344
-0.305
-0.263
-0.220
-0.184
-0.148
-0.118
-0.094
-0.088
-0.111
-0.137
-0.172
-0.210
-0.253
-0.296
-0.331
-0.328
-0.238
0.037
0.645
1.721
3.014
4.457
6.208
8.354
10.007
9.209
6.620
3.909
2.030
0.972
0.380
-0.018
-0.255
-0.381
-0.435
-0.435
-0.412
-0.394
-0.366
-0.334
-0.298
-0.260
-0.221
-0.181
-0.151
-0.120
-0.098
-0.078
-0.072
-0.094
-0.116
-0.143
-0.175
-0.213
[truncated: 126,310 more chars]
