# Supplementary material for: Binding free energy predictions in host-guest systems using Autodock4. A retrospective analysis on SAMPL6, SAMPL7 and SAMPL8 challenges
Source: J Comput Aided Mol Des. 2021 May 24;35(6):721–9. doi: 10.1007/s10822-021-00388-4 (PMC8141411; doi:10.1007/s10822-021-00388-4)
Supplement: Supplementary file 1 — Supplementary material 1 (ZIP 20409 kb) [file 10822_2021_388_MOESM1_ESM.zip › workspace/SAMPL7/OA/g2_OA.dlg]

          AutoDock 4.2 Release 4.2.6   
         (C) 1989-2012 The Scripps Research Institute
        AutoDock comes with ABSOLUTELY NO WARRANTY.
        AutoDock is free software, and you are welcome
        to redistribute it under certain conditions;
        for details type 'autodock4 -C'

                     main.cc  $Revision: 1.213 $

                   Compiled on Jul 18 2014 at 18:34:22


This file was created at:			11:03 33" a.m., 01/28/2021
                   on host:		"amd8"
Current Working Directory = "/home/procacci/tex/Tesi/casbarra2/workspace/SAMPL7/GDCC/OA2"

      ________________________________________________________________

                   SETTING UP DEFAULT PARAMETER LIBRARY
      ________________________________________________________________


Random number generator was seeded with values 18349, 1611828213.
Docking parameter file (DPF) used for this docking:		g2_OA.dpf
DPF> autodock_parameter_version 4.2       # used by autodock to validate parameter set

	Autodock parameter version 4.2.
DPF> outlev 1                             # diagnostic output level

Output Level = 1  ADT-COMPATIBLE OUTPUT DURING DOCKING.
DPF> intelec                              # calculate internal electrostatics

Electrostatic energies will be calculated for all non-bonds between moving atoms.
DPF> seed pid time                        # seeds for random generator

Random number generator was seeded with values 18349, 1611828213.
DPF> ligand_types A C Cl OA               # atoms types in ligand

DPF> fld OA.maps.fld                      # grid_data_file

Opening Grid Map Dimensions file:		OA.maps.fld
Grid Point Spacing =				0.375 Angstroms

Even Number of User-specified Grid Points =	40 x-points
						40 y-points
						40 z-points

Coordinates of Central Grid Point of Maps =	(-0.007, -0.006, -0.352)
Macromolecule file used to create Grid Maps =	OA.pdbqt
Grid Parameter file used to create Grid Maps =	OA.gpf
Minimum coordinates in grid = (-7.507, -7.506, -7.852)
Maximum coordinates in grid = (7.493, 7.494, 7.148)

DPF> map OA.A.map                         # atom-specific affinity map

DPF> map OA.C.map                         # atom-specific affinity map

DPF> map OA.Cl.map                        # atom-specific affinity map

DPF> map OA.OA.map                        # atom-specific affinity map

DPF> elecmap OA.e.map                     # electrostatics map

DPF> desolvmap OA.d.map                   # desolvation map

DPF> move g2.pdbqt                        # small molecule

1,4-interactions will be _ignored_ in the non-bonded internal energy calculation.

Ligand PDBQT file = "g2.pdbqt"

INPUT LIGAND PDBQT FILE:
________________________

INPUT-LIGAND-PDBQT: REMARK  1 active torsions:
INPUT-LIGAND-PDBQT: REMARK  status: ('A' for Active; 'I' for Inactive)
INPUT-LIGAND-PDBQT: REMARK    1  A    between atoms: C5_5  and  C7_7 
INPUT-LIGAND-PDBQT: ROOT
INPUT-LIGAND-PDBQT: HETATM    1  C1  UNL     1       1.885  -1.036  -0.112  1.00 20.00     0.020 A 
INPUT-LIGAND-PDBQT: HETATM    2  C2  UNL     1       2.878  -1.652   2.002  1.00 20.00     0.020 A 
INPUT-LIGAND-PDBQT: HETATM    3  C3  UNL     1       0.807  -0.463   0.561  1.00 20.00     0.025 A 
INPUT-LIGAND-PDBQT: HETATM    4  C4  UNL     1       1.800  -1.079   2.676  1.00 20.00     0.025 A 
INPUT-LIGAND-PDBQT: HETATM    5  C5  UNL     1       2.921  -1.631   0.608  1.00 20.00     0.040 A 
INPUT-LIGAND-PDBQT: HETATM    6  C6  UNL     1       0.764  -0.484   1.955  1.00 20.00     0.034 A 
INPUT-LIGAND-PDBQT: HETATM    7 CL10 UNL     1      -0.566   0.225   2.785  1.00 20.00    -0.084 Cl
INPUT-LIGAND-PDBQT: ENDROOT
INPUT-LIGAND-PDBQT: BRANCH   5   8
INPUT-LIGAND-PDBQT: HETATM    8  C7  UNL     1       4.059  -2.235  -0.103  1.00 20.00     0.209 C 
INPUT-LIGAND-PDBQT: HETATM    9  O8  UNL     1       5.003  -2.778   0.585  1.00 20.00    -0.644 OA
INPUT-LIGAND-PDBQT: HETATM   10  O9  UNL     1       4.074  -2.202  -1.390  1.00 20.00    -0.644 OA
INPUT-LIGAND-PDBQT: ENDBRANCH   5   8
INPUT-LIGAND-PDBQT: TORSDOF 1
________________________________________________________________________________

Total charge on ligand                               =	-0.999 e
REMARK  1 active torsions:
REMARK  status: ('A' for Active; 'I' for Inactive)
REMARK    1  A    between atoms: C5_5  and  C7_7 


Number of Rotatable Bonds in Small Molecule =	1 torsions
Number of atoms in ligand:  10

Number of non-hydrogen atoms in ligand:  10

Number of vibrational degrees of freedom of ligand:  24


Number of torsional degrees of freedom = 1
Estimated loss of torsional free energy upon binding = +0.2983 kcal/mol


DPF> about 2.3625 -1.3335 0.9567          # small molecule center

Small molecule center of rotation =	(+2.362, -1.333, +0.957)

DPF> tran0 random                         # initial coordinates/A or random

Initial translation =			(-2.907, 4.093, -2.483) Angstroms
DPF> quaternion0 random                   # initial orientation

Each run will begin with a new, random initial orientation.
Initial quaternion,  (x,y,z,w) =	( 0.399, 0.607, -0.136, 0.674 ),
DPF> dihe0 random                         # initial dihedrals (relative) or random

DPF> torsdof 1                            # torsional degrees of freedom

Number of torsional degrees of freedom = 1
Free energy coefficient for torsional degrees of freedom = 0.2983, the factory default value.

Estimated loss of torsional free energy upon binding = +0.2983 kcal/mol

DPF> rmstol 2.0                           # cluster_tolerance/A

Maximum RMS tolerance for conformational cluster analysis = 2.00 Angstroms
DPF> extnrg 1000.0                        # external grid energy

External grid energy (beyond grid map walls) = 1000.00

DPF> e0max 0.0 10000                      # max initial energy; max number of retries

Using user-specified maximum number of retries for simanneal initialization, 10000 retries.
If the simanneal initial energy is greater than e0max, 0.000,
then a new, random initial state will be created.

DPF> ga_pop_size 150                      # number of individuals in population

A population of 150 individuals will be used
DPF> ga_num_evals 2500000                 # maximum number of energy evaluations

There will be at most 2500000 function evaluations used.
DPF> ga_num_generations 27000             # maximum number of generations

The GA will run for at most 27000 generations.
DPF> ga_elitism 1                         # number of top individuals to survive to next generation

The 1 best will be preserved each GA generation.
DPF> ga_mutation_rate 0.02                # rate of gene mutation

The mutation rate is 0.020000.
DPF> ga_crossover_rate 0.8                # rate of crossover

The crossover rate is 0.800000.
DPF> ga_window_size 10                    # 

The GA's selection window is 10 generations.
DPF> ga_cauchy_alpha 0.0                  # Alpha parameter of Cauchy distribution

The alpha parameter (for the Cauchy distribution) is being set to 0.000000.
DPF> ga_cauchy_beta 1.0                   # Beta parameter Cauchy distribution

The beta parameter (for the Cauchy distribution) is being set to 1.000000.
DPF> set_ga                               # set the above parameters for GA or LGA

DPF> sw_max_its 300                       # iterations of Solis & Wets local search

Solis & Wets algorithms will perform at most 300 iterations.
DPF> sw_max_succ 4                        # consecutive successes before changing rho

Solis & Wets algorithms expand rho every 4 in a row successes.
DPF> sw_max_fail 4                        # consecutive failures before changing rho

Solis & Wets algorithms contract rho every 4 in a row failures.
DPF> sw_rho 1.0                           # size of local search space to sample

rho is set to 1.000000.
DPF> sw_lb_rho 0.01                       # lower bound on rho

rho will never get smaller than 0.010000.
DPF> ls_search_freq 0.06                  # probability of performing local search on individual

Local search will be performed with frequency 0.060000.
DPF> set_psw1                             # set the above pseudo-Solis & Wets parameters

Creating a new Local Search object using the pseudo-Solis-Wets algorithm (pSW1) with the current settings.

DPF> unbound_model bound               # state of unbound ligand

DPF> ga_run 50                            # do this many hybrid GA-LS runs

centering ligand on specified point: 2.362 -1.333 0.957
Furthest true ligand atom from "about" center is 3.788 Angstroms (maxrad).
Number of requested GA dockings = 50 runs
Unbound model to be used is 'same as bound' [AutoDock 4.2 default].

	BEGINNING GENETIC ALGORITHM DOCKING 1 of 50
Run: 1 Seed: 1835851057 814563124 [ Run 1 of 50 GA/GALS ]
Beginning LAMARCKIAN GENETIC ALGORITHM (LGA), with a maximum of 2500000 energy evaluations.

Final-Value: -6.114


	FINAL GENETIC ALGORITHM DOCKED STATE
	_______________________________________________


Detailed state:  trans 0.212 -1.353 -3.066 quatxyzw -0.115331 0.534816 0.206807 -0.811111 center 2.362 -1.333 0.957 ntor 1 -178.4833
State:	  0.212  -1.353  -3.066  -0.197  0.914  0.354 -71.591   -178.48

DOCKED: MODEL        1
DOCKED: USER    Run = 1
DOCKED: USER    DPF = g2_OA.dpf
DOCKED: USER  
DOCKED: USER    Estimated Free Energy of Binding    =   -5.75 kcal/mol  [=(1)+(2)+(3)-(4)]
DOCKED: USER    Estimated Inhibition Constant, Ki   =   61.03 uM (micromolar)  [Temperature = 298.15 K]
DOCKED: USER    
DOCKED: USER    (1) Final Intermolecular Energy     =   -6.05 kcal/mol
DOCKED: USER        vdW + Hbond + desolv Energy     =   -6.54 kcal/mol
DOCKED: USER        Electrostatic Energy            =   +0.49 kcal/mol
DOCKED: USER    (2) Final Total Internal Energy     =   -0.07 kcal/mol
DOCKED: USER    (3) Torsional Free Energy           =   +0.30 kcal/mol
DOCKED: USER    (4) Unbound System's Energy  [=(2)] =   -0.07 kcal/mol
DOCKED: USER    
DOCKED: USER    
DOCKED: USER    NEWDPF move g2.pdbqt
DOCKED: USER    NEWDPF about 2.362500 -1.333500 0.956700
DOCKED: USER    NEWDPF tran0 0.211824 -1.353342 -3.066393
DOCKED: USER    NEWDPF quaternion0 -0.115331 0.534816 0.206807 -0.811111
DOCKED: USER    NEWDPF axisangle0 -0.197184 0.914384 0.353582 -71.590716
DOCKED: USER    NEWDPF quat0 -0.197184 0.914384 0.353582 -71.590716
DOCKED: USER    NEWDPF dihe0 -178.48 
DOCKED: USER  keepresnum = 1 
DOCKED: USER  
DOCKED: REMARK  1 active torsions:
DOCKED: REMARK  status: ('A' for Active; 'I' for Inactive)
DOCKED: REMARK    1  A    between atoms: C5_5  and  C7_7 
DOCKED: USER                              x       y       z     vdW  Elec       q    Type
DOCKED: USER                           _______ _______ _______ _____ _____    ______ ____
DOCKED: ROOT
DOCKED: ATOM      1  C1  UNL     1      -0.964  -1.627  -3.048 -0.71 -0.01    +0.020 A 
DOCKED: ATOM      2  C2  UNL     1       1.392  -1.100  -3.130 -0.69 -0.01    +0.020 A 
DOCKED: ATOM      3  C3  UNL     1      -1.045  -1.072  -1.772 -0.80 -0.01    +0.025 A 
DOCKED: ATOM      4  C4  UNL     1       1.312  -0.545  -1.853 -0.81 -0.01    +0.025 A 
DOCKED: ATOM      5  C5  UNL     1       0.254  -1.641  -3.728 -0.55 -0.01    +0.040 A 
DOCKED: ATOM      6  C6  UNL     1       0.093  -0.531  -1.174 -0.95 -0.01    +0.034 A 
DOCKED: ATOM      7 CL10 UNL     1      -0.007   0.156   0.401 -1.49 +0.04    -0.084 Cl
DOCKED: ENDROOT
DOCKED: BRANCH   5   8
DOCKED: ATOM      8  C7  UNL     1       0.338  -2.227  -5.075 -0.35 -0.09    +0.209 C 
DOCKED: ATOM      9  O8  UNL     1      -0.734  -2.692  -5.617 -0.10 +0.29    -0.644 OA
DOCKED: ATOM     10  O9  UNL     1       1.479  -2.253  -5.670 -0.09 +0.29    -0.644 OA
DOCKED: ENDBRANCH   5   8
DOCKED: TORSDOF 1
DOCKED: TER
DOCKED: ENDMDL
________________________________________________________________________________


	BEGINNING GENETIC ALGORITHM DOCKING 2 of 50
Run: 2 Seed: 658545748 1660581397 [ Run 2 of 50 GA/GALS ]
Beginning LAMARCKIAN GENETIC ALGORITHM (LGA), with a maximum of 2500000 energy evaluations.

Final-Value: -6.126


	FINAL GENETIC ALGORITHM DOCKED STATE
	_______________________________________________


Detailed state:  trans 1.289 0.519 -2.970 quatxyzw -0.469858 0.250329 0.729244 -0.429850 center 2.362 -1.333 0.957 ntor 1 180.0000
State:	  1.289   0.519  -2.970  -0.520  0.277  0.808 -129.084    180.00

DOCKED: MODEL        2
DOCKED: USER    Run = 2
DOCKED: USER    DPF = g2_OA.dpf
DOCKED: USER  
DOCKED: USER    Estimated Free Energy of Binding    =   -5.76 kcal/mol  [=(1)+(2)+(3)-(4)]
DOCKED: USER    Estimated Inhibition Constant, Ki   =   59.81 uM (micromolar)  [Temperature = 298.15 K]
DOCKED: USER    
DOCKED: USER    (1) Final Intermolecular Energy     =   -6.06 kcal/mol
DOCKED: USER        vdW + Hbond + desolv Energy     =   -6.54 kcal/mol
DOCKED: USER        Electrostatic Energy            =   +0.48 kcal/mol
DOCKED: USER    (2) Final Total Internal Energy     =   -0.07 kcal/mol
DOCKED: USER    (3) Torsional Free Energy           =   +0.30 kcal/mol
DOCKED: USER    (4) Unbound System's Energy  [=(2)] =   -0.07 kcal/mol
DOCKED: USER    
DOCKED: USER    
DOCKED: USER    NEWDPF move g2.pdbqt
DOCKED: USER    NEWDPF about 2.362500 -1.333500 0.956700
DOCKED: USER    NEWDPF tran0 1.289214 0.518517 -2.970350
DOCKED: USER    NEWDPF quaternion0 -0.469858 0.250329 0.729244 -0.429850
DOCKED: USER    NEWDPF axisangle0 -0.520388 0.277250 0.807669 -129.083861
DOCKED: USER    NEWDPF quat0 -0.520388 0.277250 0.807669 -129.083861
DOCKED: USER    NEWDPF dihe0 180.00 
DOCKED: USER  keepresnum = 1 
DOCKED: USER  
DOCKED: REMARK  1 active torsions:
DOCKED: REMARK  status: ('A' for Active; 'I' for Inactive)
DOCKED: REMARK    1  A    between atoms: C5_5  and  C7_7 
DOCKED: USER                              x       y       z     vdW  Elec       q    Type
DOCKED: USER                           _______ _______ _______ _____ _____    ______ ____
DOCKED: ROOT
DOCKED: ATOM      1  C1  UNL     1       1.625  -0.641  -3.015 -0.70 -0.01    +0.020 A 
DOCKED: ATOM      2  C2  UNL     1       0.975   1.685  -2.969 -0.71 -0.01    +0.020 A 
DOCKED: ATOM      3  C3  UNL     1       1.019  -0.835  -1.775 -0.82 -0.01    +0.025 A 
DOCKED: ATOM      4  C4  UNL     1       0.368   1.492  -1.729 -0.77 -0.01    +0.025 A 
DOCKED: ATOM      5  C5  UNL     1       1.604   0.619  -3.613 -0.56 -0.01    +0.040 A 
DOCKED: ATOM      6  C6  UNL     1       0.390   0.231  -1.132 -0.97 -0.01    +0.034 A 
DOCKED: ATOM      7 CL10 UNL     1      -0.361  -0.010   0.398 -1.47 +0.04    -0.084 Cl
DOCKED: ENDROOT
DOCKED: BRANCH   5   8
DOCKED: ATOM      8  C7  UNL     1       2.244   0.823  -4.922 -0.37 -0.08    +0.209 C 
DOCKED: ATOM      9  O8  UNL     1       2.817  -0.178  -5.495 -0.09 +0.29    -0.644 OA
DOCKED: ATOM     10  O9  UNL     1       2.210   1.996  -5.453 -0.09 +0.29    -0.644 OA
DOCKED: ENDBRANCH   5   8
DOCKED: TORSDOF 1
DOCKED: TER
DOCKED: ENDMDL
________________________________________________________________________________


	BEGINNING GENETIC ALGORITHM DOCKING 3 of 50
Run: 3 Seed: 768653765 198698046 [ Run 3 of 50 GA/GALS ]
Beginning LAMARCKIAN GENETIC ALGORITHM (LGA), with a maximum of 2500000 energy evaluations.

Final-Value: -6.123


	FINAL GENETIC ALGORITHM DOCKED STATE
	_______________________________________________


Detailed state:  trans 1.291 0.479 -2.966 quatxyzw 0.504075 0.158041 -0.202842 -0.824491 center 2.362 -1.333 0.957 ntor 1 -177.4680
State:	  1.291   0.479  -2.966   0.891  0.279 -0.358 -68.926   -177.47

DOCKED: MODEL        3
DOCKED: USER    Run = 3
DOCKED: USER    DPF = g2_OA.dpf
DOCKED: USER  
DOCKED: USER    Estimated Free Energy of Binding    =   -5.76 kcal/mol  [=(1)+(2)+(3)-(4)]
DOCKED: USER    Estimated Inhibition Constant, Ki   =   60.11 uM (micromolar)  [Temperature = 298.15 K]
DOCKED: USER    
DOCKED: USER    (1) Final Intermolecular Energy     =   -6.06 kcal/mol
DOCKED: USER        vdW + Hbond + desolv Energy     =   -6.54 kcal/mol
DOCKED: USER        Electrostatic Energy            =   +0.48 kcal/mol
DOCKED: USER    (2) Final Total Internal Energy     =   -0.07 kcal/mol
DOCKED: USER    (3) Torsional Free Energy           =   +0.30 kcal/mol
DOCKED: USER    (4) Unbound System's Energy  [=(2)] =   -0.07 kcal/mol
DOCKED: USER    
DOCKED: USER    
DOCKED: USER    NEWDPF move g2.pdbqt
DOCKED: USER    NEWDPF about 2.362500 -1.333500 0.956700
DOCKED: USER    NEWDPF tran0 1.291473 0.478905 -2.965831
DOCKED: USER    NEWDPF quaternion0 0.504075 0.158041 -0.202842 -0.824491
DOCKED: USER    NEWDPF axisangle0 0.890790 0.279286 -0.358458 -68.926072
DOCKED: USER    NEWDPF quat0 0.890790 0.279286 -0.358458 -68.926072
DOCKED: USER    NEWDPF dihe0 -177.47 
DOCKED: USER  keepresnum = 1 
DOCKED: USER  
DOCKED: REMARK  1 active torsions:
DOCKED: REMARK  status: ('A' for Active; 'I' for Inactive)
DOCKED: REMARK    1  A    between atoms: C5_5  and  C7_7 
DOCKED: USER                              x       y       z     vdW  Elec       q    Type
DOCKED: USER                           _______ _______ _______ _____ _____    ______ ____
DOCKED: ROOT
DOCKED: ATOM      1  C1  UNL     1       0.964   1.641  -2.988 -0.71 -0.01    +0.020 A 
DOCKED: ATOM      2  C2  UNL     1       1.640  -0.678  -2.988 -0.71 -0.01    +0.020 A 
DOCKED: ATOM      3  C3  UNL     1       0.349   1.462  -1.749 -0.77 -0.01    +0.025 A 
DOCKED: ATOM      4  C4  UNL     1       1.026  -0.858  -1.749 -0.81 -0.01    +0.025 A 
DOCKED: ATOM      5  C5  UNL     1       1.610   0.571  -3.608 -0.56 -0.01    +0.040 A 
DOCKED: ATOM      6  C6  UNL     1       0.380   0.213  -1.130 -0.97 -0.01    +0.034 A 
DOCKED: ATOM      7 CL10 UNL     1      -0.378  -0.007   0.400 -1.47 +0.04    -0.084 Cl
DOCKED: ENDROOT
DOCKED: BRANCH   5   8
DOCKED: ATOM      8  C7  UNL     1       2.259   0.761  -4.915 -0.36 -0.08    +0.209 C 
DOCKED: ATOM      9  O8  UNL     1       2.260   1.937  -5.442 -0.09 +0.29    -0.644 OA
DOCKED: ATOM     10  O9  UNL     1       2.806  -0.253  -5.488 -0.09 +0.29    -0.644 OA
DOCKED: ENDBRANCH   5   8
DOCKED: TORSDOF 1
DOCKED: TER
DOCKED: ENDMDL
________________________________________________________________________________


	BEGINNING GENETIC ALGORITHM DOCKING 4 of 50
Run: 4 Seed: 1014399725 2079527587 [ Run 4 of 50 GA/GALS ]
Beginning LAMARCKIAN GENETIC ALGORITHM (LGA), with a maximum of 2500000 energy evaluations.

Final-Value: -6.126


	FINAL GENETIC ALGORITHM DOCKED STATE
	_______________________________________________


Detailed state:  trans 1.286 0.502 -2.961 quatxyzw 0.513104 0.155521 -0.212235 -0.817003 center 2.362 -1.333 0.957 ntor 1 179.9508
State:	  1.286   0.502  -2.961   0.890  0.270 -0.368 -70.428    179.95

DOCKED: MODEL        4
DOCKED: USER    Run = 4
DOCKED: USER    DPF = g2_OA.dpf
DOCKED: USER  
DOCKED: USER    Estimated Free Energy of Binding    =   -5.76 kcal/mol  [=(1)+(2)+(3)-(4)]
DOCKED: USER    Estimated Inhibition Constant, Ki   =   59.78 uM (micromolar)  [Temperature = 298.15 K]
DOCKED: USER    
DOCKED: USER    (1) Final Intermolecular Energy     =   -6.06 kcal/mol
DOCKED: USER        vdW + Hbond + desolv Energy     =   -6.54 kcal/mol
DOCKED: USER        Electrostatic Energy            =   +0.48 kcal/mol
DOCKED: USER    (2) Final Total Internal Energy     =   -0.07 kcal/mol
DOCKED: USER    (3) Torsional Free Energy           =   +0.30 kcal/mol
DOCKED: USER    (4) Unbound System's Energy  [=(2)] =   -0.07 kcal/mol
DOCKED: USER    
DOCKED: USER    
DOCKED: USER    NEWDPF move g2.pdbqt
DOCKED: USER    NEWDPF about 2.362500 -1.333500 0.956700
DOCKED: USER    NEWDPF tran0 1.285845 0.502349 -2.960664
DOCKED: USER    NEWDPF quaternion0 0.513104 0.155521 -0.212235 -0.817003
DOCKED: USER    NEWDPF axisangle0 0.889827 0.269705 -0.368058 -70.428233
DOCKED: USER    NEWDPF quat0 0.889827 0.269705 -0.368058 -70.428233
DOCKED: USER    NEWDPF dihe0 179.95 
DOCKED: USER  keepresnum = 1 
DOCKED: USER  
DOCKED: REMARK  1 active torsions:
DOCKED: REMARK  status: ('A' for Active; 'I' for Inactive)
DOCKED: REMARK    1  A    between atoms: C5_5  and  C7_7 
DOCKED: USER                              x       y       z     vdW  Elec       q    Type
DOCKED: USER                           _______ _______ _______ _____ _____    ______ ____
DOCKED: ROOT
DOCKED: ATOM      1  C1  UNL     1       0.986   1.672  -2.960 -0.71 -0.01    +0.020 A 
DOCKED: ATOM      2  C2  UNL     1       1.607  -0.662  -3.006 -0.70 -0.01    +0.020 A 
DOCKED: ATOM      3  C3  UNL     1       0.372   1.485  -1.722 -0.77 -0.01    +0.025 A 
DOCKED: ATOM      4  C4  UNL     1       0.993  -0.850  -1.768 -0.82 -0.01    +0.025 A 
DOCKED: ATOM      5  C5  UNL     1       1.604   0.599  -3.602 -0.56 -0.01    +0.040 A 
DOCKED: ATOM      6  C6  UNL     1       0.375   0.224  -1.126 -0.97 -0.01    +0.034 A 
DOCKED: ATOM      7 CL10 UNL     1      -0.382  -0.006   0.402 -1.46 +0.04    -0.084 Cl
DOCKED: ENDROOT
DOCKED: BRANCH   5   8
DOCKED: ATOM      8  C7  UNL     1       2.252   0.798  -4.908 -0.37 -0.08    +0.209 C 
DOCKED: ATOM      9  O8  UNL     1       2.235   1.972  -5.437 -0.09 +0.29    -0.644 OA
DOCKED: ATOM     10  O9  UNL     1       2.817  -0.209  -5.479 -0.09 +0.29    -0.644 OA
DOCKED: ENDBRANCH   5   8
DOCKED: TORSDOF 1
DOCKED: TER
DOCKED: ENDMDL
________________________________________________________________________________


	BEGINNING GENETIC ALGORITHM DOCKING 5 of 50
Run: 5 Seed: 1021287933 977577177 [ Run 5 of 50 GA/GALS ]
Beginning LAMARCKIAN GENETIC ALGORITHM (LGA), with a maximum of 2500000 energy evaluations.

Final-Value: -6.125


	FINAL GENETIC ALGORITHM DOCKED STATE
	_______________________________________________


Detailed state:  trans 1.292 0.513 -2.967 quatxyzw 0.510116 0.158846 -0.205826 -0.819870 center 2.362 -1.333 0.957 ntor 1 -178.7017
State:	  1.292   0.513  -2.967   0.891  0.277 -0.359 -69.857   -178.70

DOCKED: MODEL        5
DOCKED: USER    Run = 5
DOCKED: USER    DPF = g2_OA.dpf
DOCKED: USER  
DOCKED: USER    Estimated Free Energy of Binding    =   -5.76 kcal/mol  [=(1)+(2)+(3)-(4)]
DOCKED: USER    Estimated Inhibition Constant, Ki   =   59.90 uM (micromolar)  [Temperature = 298.15 K]
DOCKED: USER    
DOCKED: USER    (1) Final Intermolecular Energy     =   -6.06 kcal/mol
DOCKED: USER        vdW + Hbond + desolv Energy     =   -6.54 kcal/mol
DOCKED: USER        Electrostatic Energy            =   +0.48 kcal/mol
DOCKED: USER    (2) Final Total Internal Energy     =   -0.07 kcal/mol
DOCKED: USER    (3) Torsional Free Energy           =   +0.30 kcal/mol
DOCKED: USER    (4) Unbound System's Energy  [=(2)] =   -0.07 kcal/mol
DOCKED: USER    
DOCKED: USER    
DOCKED: USER    NEWDPF move g2.pdbqt
DOCKED: USER    NEWDPF about 2.362500 -1.333500 0.956700
DOCKED: USER    NEWDPF tran0 1.291546 0.512775 -2.967026
DOCKED: USER    NEWDPF quaternion0 0.510116 0.158846 -0.205826 -0.819870
DOCKED: USER    NEWDPF axisangle0 0.890953 0.277435 -0.359489 -69.856531
DOCKED: USER    NEWDPF quat0 0.890953 0.277435 -0.359489 -69.856531
DOCKED: USER    NEWDPF dihe0 -178.70 
DOCKED: USER  keepresnum = 1 
DOCKED: USER  
DOCKED: REMARK  1 active torsions:
DOCKED: REMARK  status: ('A' for Active; 'I' for Inactive)
DOCKED: REMARK    1  A    between atoms: C5_5  and  C7_7 
DOCKED: USER                              x       y       z     vdW  Elec       q    Type
DOCKED: USER                           _______ _______ _______ _____ _____    ______ ____
DOCKED: ROOT
DOCKED: ATOM      1  C1  UNL     1       0.973   1.678  -2.972 -0.71 -0.01    +0.020 A 
DOCKED: ATOM      2  C2  UNL     1       1.631  -0.646  -3.007 -0.70 -0.01    +0.020 A 
DOCKED: ATOM      3  C3  UNL     1       0.361   1.486  -1.734 -0.77 -0.01    +0.025 A 
DOCKED: ATOM      4  C4  UNL     1       1.019  -0.839  -1.768 -0.82 -0.01    +0.025 A 
DOCKED: ATOM      5  C5  UNL     1       1.608   0.612  -3.609 -0.56 -0.01    +0.040 A 
DOCKED: ATOM      6  C6  UNL     1       0.384   0.228  -1.132 -0.97 -0.01    +0.034 A 
DOCKED: ATOM      7 CL10 UNL     1      -0.370  -0.007   0.397 -1.47 +0.04    -0.084 Cl
DOCKED: ENDROOT
DOCKED: BRANCH   5   8
DOCKED: ATOM      8  C7  UNL     1       2.255   0.815  -4.915 -0.36 -0.08    +0.209 C 
DOCKED: ATOM      9  O8  UNL     1       2.242   1.992  -5.437 -0.09 +0.29    -0.644 OA
DOCKED: ATOM     10  O9  UNL     1       2.813  -0.191  -5.493 -0.09 +0.29    -0.644 OA
DOCKED: ENDBRANCH   5   8
DOCKED: TORSDOF 1
DOCKED: TER
DOCKED: ENDMDL
________________________________________________________________________________


	BEGINNING GENETIC ALGORITHM DOCKING 6 of 50
Run: 6 Seed: 970774240 922683570 [ Run 6 of 50 GA/GALS ]
Beginning LAMARCKIAN GENETIC ALGORITHM (LGA), with a maximum of 2500000 energy evaluations.

Final-Value: -6.125


	FINAL GENETIC ALGORITHM DOCKED STATE
	_______________________________________________


Detailed state:  trans 1.283 0.478 -2.968 quatxyzw 0.468807 -0.255605 -0.724985 0.435067 center 2.362 -1.333 0.957 ntor 1 -178.6840
State:	  1.283   0.478  -2.968   0.521 -0.284 -0.805 128.421   -178.68

DOCKED: MODEL        6
DOCKED: USER    Run = 6
DOCKED: USER    DPF = g2_OA.dpf
DOCKED: USER  
DOCKED: USER    Estimated Free Energy of Binding    =   -5.76 kcal/mol  [=(1)+(2)+(3)-(4)]
DOCKED: USER    Estimated Inhibition Constant, Ki   =   59.86 uM (micromolar)  [Temperature = 298.15 K]
DOCKED: USER    
DOCKED: USER    (1) Final Intermolecular Energy     =   -6.06 kcal/mol
DOCKED: USER        vdW + Hbond + desolv Energy     =   -6.54 kcal/mol
DOCKED: USER        Electrostatic Energy            =   +0.48 kcal/mol
DOCKED: USER    (2) Final Total Internal Energy     =   -0.07 kcal/mol
DOCKED: USER    (3) Torsional Free Energy           =   +0.30 kcal/mol
DOCKED: USER    (4) Unbound System's Energy  [=(2)] =   -0.07 kcal/mol
DOCKED: USER    
DOCKED: USER    
DOCKED: USER    NEWDPF move g2.pdbqt
DOCKED: USER    NEWDPF about 2.362500 -1.333500 0.956700
DOCKED: USER    NEWDPF tran0 1.282760 0.478470 -2.968281
DOCKED: USER    NEWDPF quaternion0 0.468807 -0.255605 -0.724985 0.435067
DOCKED: USER    NEWDPF axisangle0 0.520667 -0.283880 -0.805182 128.420922
DOCKED: USER    NEWDPF quat0 0.520667 -0.283880 -0.805182 128.420922
DOCKED: USER    NEWDPF dihe0 -178.68 
DOCKED: USER  keepresnum = 1 
DOCKED: USER  
DOCKED: REMARK  1 active torsions:
DOCKED: REMARK  status: ('A' for Active; 'I' for Inactive)
DOCKED: REMARK    1  A    between atoms: C5_5  and  C7_7 
DOCKED: USER                              x       y       z     vdW  Elec       q    Type
DOCKED: USER                           _______ _______ _______ _____ _____    ______ ____
DOCKED: ROOT
DOCKED: ATOM      1  C1  UNL     1       1.599  -0.686  -3.008 -0.71 -0.01    +0.020 A 
DOCKED: ATOM      2  C2  UNL     1       0.988   1.650  -2.972 -0.71 -0.01    +0.020 A 
DOCKED: ATOM      3  C3  UNL     1       0.989  -0.865  -1.767 -0.81 -0.01    +0.025 A 
DOCKED: ATOM      4  C4  UNL     1       0.377   1.472  -1.731 -0.77 -0.01    +0.025 A 
DOCKED: ATOM      5  C5  UNL     1       1.600   0.571  -3.611 -0.56 -0.01    +0.040 A 
DOCKED: ATOM      6  C6  UNL     1       0.377   0.213  -1.129 -0.97 -0.01    +0.034 A 
DOCKED: ATOM      7 CL10 UNL     1      -0.377  -0.009   0.401 -1.47 +0.04    -0.084 Cl
DOCKED: ENDROOT
DOCKED: BRANCH   5   8
DOCKED: ATOM      8  C7  UNL     1       2.244   0.759  -4.921 -0.37 -0.08    +0.209 C 
DOCKED: ATOM      9  O8  UNL     1       2.778  -0.259  -5.501 -0.09 +0.29    -0.644 OA
DOCKED: ATOM     10  O9  UNL     1       2.251   1.936  -5.444 -0.09 +0.29    -0.644 OA
DOCKED: ENDBRANCH   5   8
DOCKED: TORSDOF 1
DOCKED: TER
DOCKED: ENDMDL
________________________________________________________________________________


	BEGINNING GENETIC ALGORITHM DOCKING 7 of 50
Run: 7 Seed: 1790420021 1533900266 [ Run 7 of 50 GA/GALS ]
Beginning LAMARCKIAN GENETIC ALGORITHM (LGA), with a maximum of 2500000 energy evaluations.

Final-Value: -6.124


	FINAL GENETIC ALGORITHM DOCKED STATE
	_______________________________________________


Detailed state:  trans 1.282 0.460 -2.971 quatxyzw 0.512341 0.152241 -0.220663 -0.815866 center 2.362 -1.333 0.957 ntor 1 -180.0000
State:	  1.282   0.460  -2.971   0.886  0.263 -0.382 -70.654   -180.00

DOCKED: MODEL        7
DOCKED: USER    Run = 7
DOCKED: USER    DPF = g2_OA.dpf
DOCKED: USER  
DOCKED: USER    Estimated Free Energy of Binding    =   -5.76 kcal/mol  [=(1)+(2)+(3)-(4)]
DOCKED: USER    Estimated Inhibition Constant, Ki   =   59.97 uM (micromolar)  [Temperature = 298.15 K]
DOCKED: USER    
DOCKED: USER    (1) Final Intermolecular Energy     =   -6.06 kcal/mol
DOCKED: USER        vdW + Hbond + desolv Energy     =   -6.54 kcal/mol
DOCKED: USER        Electrostatic Energy            =   +0.48 kcal/mol
DOCKED: USER    (2) Final Total Internal Energy     =   -0.07 kcal/mol
DOCKED: USER    (3) Torsional Free Energy           =   +0.30 kcal/mol
DOCKED: USER    (4) Unbound System's Energy  [=(2)] =   -0.07 kcal/mol
DOCKED: USER    
DOCKED: USER    
DOCKED: USER    NEWDPF move g2.pdbqt
DOCKED: USER    NEWDPF about 2.362500 -1.333500 0.956700
DOCKED: USER    NEWDPF tran0 1.281929 0.459935 -2.970851
DOCKED: USER    NEWDPF quaternion0 0.512341 0.152241 -0.220663 -0.815866
DOCKED: USER    NEWDPF axisangle0 0.886033 0.263283 -0.381610 -70.653878
DOCKED: USER    NEWDPF quat0 0.886033 0.263283 -0.381610 -70.653878
DOCKED: USER    NEWDPF dihe0 -180.00 
DOCKED: USER  keepresnum = 1 
DOCKED: USER  
DOCKED: REMARK  1 active torsions:
DOCKED: REMARK  status: ('A' for Active; 'I' for Inactive)
DOCKED: REMARK    1  A    between atoms: C5_5  and  C7_7 
DOCKED: USER                              x       y       z     vdW  Elec       q    Type
DOCKED: USER                           _______ _______ _______ _____ _____    ______ ____
DOCKED: ROOT
DOCKED: ATOM      1  C1  UNL     1       1.003   1.635  -2.974 -0.71 -0.01    +0.020 A 
DOCKED: ATOM      2  C2  UNL     1       1.582  -0.710  -3.012 -0.71 -0.01    +0.020 A 
DOCKED: ATOM      3  C3  UNL     1       0.390   1.463  -1.733 -0.78 -0.01    +0.025 A 
DOCKED: ATOM      4  C4  UNL     1       0.970  -0.882  -1.771 -0.81 -0.01    +0.025 A 
DOCKED: ATOM      5  C5  UNL     1       1.599   0.549  -3.614 -0.56 -0.01    +0.040 A 
DOCKED: ATOM      6  C6  UNL     1       0.374   0.205  -1.131 -0.97 -0.01    +0.034 A 
DOCKED: ATOM      7 CL10 UNL     1      -0.381  -0.005   0.401 -1.47 +0.04    -0.084 Cl
DOCKED: ENDROOT
DOCKED: BRANCH   5   8
DOCKED: ATOM      8  C7  UNL     1       2.246   0.730  -4.923 -0.37 -0.08    +0.209 C 
DOCKED: ATOM      9  O8  UNL     1       2.248   1.903  -5.457 -0.09 +0.29    -0.644 OA
DOCKED: ATOM     10  O9  UNL     1       2.790  -0.288  -5.493 -0.09 +0.29    -0.644 OA
DOCKED: ENDBRANCH   5   8
DOCKED: TORSDOF 1
DOCKED: TER
DOCKED: ENDMDL
________________________________________________________________________________


	BEGINNING GENETIC ALGORITHM DOCKING 8 of 50
Run: 8 Seed: 1015372847 603506788 [ Run 8 of 50 GA/GALS ]
Beginning LAMARCKIAN GENETIC ALGORITHM (LGA), with a maximum of 2500000 energy evaluations.

Final-Value: -6.125


	FINAL GENETIC ALGORITHM DOCKED STATE
	_______________________________________________


Detailed state:  trans 1.285 0.461 -2.969 quatxyzw -0.509262 -0.153774 0.214845 0.819053 center 2.362 -1.333 0.957 ntor 1 -179.9828
State:	  1.285   0.461  -2.969  -0.888 -0.268  0.374 70.020   -179.98

DOCKED: MODEL        8
DOCKED: USER    Run = 8
DOCKED: USER    DPF = g2_OA.dpf
DOCKED: USER  
DOCKED: USER    Estimated Free Energy of Binding    =   -5.76 kcal/mol  [=(1)+(2)+(3)-(4)]
DOCKED: USER    Estimated Inhibition Constant, Ki   =   59.91 uM (micromolar)  [Temperature = 298.15 K]
DOCKED: USER    
DOCKED: USER    (1) Final Intermolecular Energy     =   -6.06 kcal/mol
DOCKED: USER        vdW + Hbond + desolv Energy     =   -6.54 kcal/mol
DOCKED: USER        Electrostatic Energy            =   +0.48 kcal/mol
DOCKED: USER    (2) Final Total Internal Energy     =   -0.07 kcal/mol
DOCKED: USER    (3) Torsional Free Energy           =   +0.30 kcal/mol
DOCKED: USER    (4) Unbound System's Energy  [=(2)] =   -0.07 kcal/mol
DOCKED: USER    
DOCKED: USER    
DOCKED: USER    NEWDPF move g2.pdbqt
DOCKED: USER    NEWDPF about 2.362500 -1.333500 0.956700
DOCKED: USER    NEWDPF tran0 1.284537 0.460960 -2.969302
DOCKED: USER    NEWDPF quaternion0 -0.509262 -0.153774 0.214845 0.819053
DOCKED: USER    NEWDPF axisangle0 -0.887652 -0.268030 0.374479 70.019815
DOCKED: USER    NEWDPF quat0 -0.887652 -0.268030 0.374479 70.019815
DOCKED: USER    NEWDPF dihe0 -179.98 
DOCKED: USER  keepresnum = 1 
DOCKED: USER  
DOCKED: REMARK  1 active torsions:
DOCKED: REMARK  status: ('A' for Active; 'I' for Inactive)
DOCKED: REMARK    1  A    between atoms: C5_5  and  C7_7 
DOCKED: USER                              x       y       z     vdW  Elec       q    Type
DOCKED: USER                           _______ _______ _______ _____ _____    ______ ____
DOCKED: ROOT
DOCKED: ATOM      1  C1  UNL     1       0.990   1.632  -2.980 -0.71 -0.01    +0.020 A 
DOCKED: ATOM      2  C2  UNL     1       1.601  -0.705  -3.003 -0.71 -0.01    +0.020 A 
DOCKED: ATOM      3  C3  UNL     1       0.376   1.460  -1.740 -0.78 -0.01    +0.025 A 
DOCKED: ATOM      4  C4  UNL     1       0.987  -0.878  -1.763 -0.81 -0.01    +0.025 A 
DOCKED: ATOM      5  C5  UNL     1       1.602   0.550  -3.612 -0.56 -0.01    +0.040 A 
DOCKED: ATOM      6  C6  UNL     1       0.374   0.205  -1.131 -0.97 -0.01    +0.034 A 
DOCKED: ATOM      7 CL10 UNL     1      -0.382  -0.007   0.400 -1.47 +0.04    -0.084 Cl
DOCKED: ENDROOT
DOCKED: BRANCH   5   8
DOCKED: ATOM      8  C7  UNL     1       2.251   0.733  -4.920 -0.37 -0.08    +0.209 C 
DOCKED: ATOM      9  O8  UNL     1       2.239   1.902  -5.461 -0.09 +0.29    -0.644 OA
DOCKED: ATOM     10  O9  UNL     1       2.810  -0.282  -5.482 -0.09 +0.29    -0.644 OA
DOCKED: ENDBRANCH   5   8
DOCKED: TORSDOF 1
DOCKED: TER
DOCKED: ENDMDL
________________________________________________________________________________


	BEGINNING GENETIC ALGORITHM DOCKING 9 of 50
Run: 9 Seed: 349294997 119044087 [ Run 9 of 50 GA/GALS ]
Beginning LAMARCKIAN GENETIC ALGORITHM (LGA), with a maximum of 2500000 energy evaluations.

Final-Value: -6.132


	FINAL GENETIC ALGORITHM DOCKED STATE
	_______________________________________________


Detailed state:  trans -1.437 -0.507 -3.072 quatxyzw -0.263740 -0.456950 0.404523 0.746993 center 2.362 -1.333 0.957 ntor 1 169.9171
State:	 -1.437  -0.507  -3.072  -0.397 -0.687  0.608 83.339    169.92

DOCKED: MODEL        9
DOCKED: USER    Run = 9
DOCKED: USER    DPF = g2_OA.dpf
DOCKED: USER  
DOCKED: USER    Estimated Free Energy of Binding    =   -5.77 kcal/mol  [=(1)+(2)+(3)-(4)]
DOCKED: USER    Estimated Inhibition Constant, Ki   =   59.22 uM (micromolar)  [Temperature = 298.15 K]
DOCKED: USER    
DOCKED: USER    (1) Final Intermolecular Energy     =   -6.07 kcal/mol
DOCKED: USER        vdW + Hbond + desolv Energy     =   -6.55 kcal/mol
DOCKED: USER        Electrostatic Energy            =   +0.48 kcal/mol
DOCKED: USER    (2) Final Total Internal Energy     =   -0.07 kcal/mol
DOCKED: USER    (3) Torsional Free Energy           =   +0.30 kcal/mol
DOCKED: USER    (4) Unbound System's Energy  [=(2)] =   -0.07 kcal/mol
DOCKED: USER    
DOCKED: USER    
DOCKED: USER    NEWDPF move g2.pdbqt
DOCKED: USER    NEWDPF about 2.362500 -1.333500 0.956700
DOCKED: USER    NEWDPF tran0 -1.436544 -0.506757 -3.072313
DOCKED: USER    NEWDPF quaternion0 -0.263740 -0.456950 0.404523 0.746993
DOCKED: USER    NEWDPF axisangle0 -0.396703 -0.687317 0.608459 83.338784
DOCKED: USER    NEWDPF quat0 -0.396703 -0.687317 0.608459 83.338784
DOCKED: USER    NEWDPF dihe0 169.92 
DOCKED: USER  keepresnum = 1 
DOCKED: USER  
DOCKED: REMARK  1 active torsions:
DOCKED: REMARK  status: ('A' for Active; 'I' for Inactive)
DOCKED: REMARK    1  A    between atoms: C5_5  and  C7_7 
DOCKED: USER                              x       y       z     vdW  Elec       q    Type
DOCKED: USER                           _______ _______ _______ _____ _____    ______ ____
DOCKED: ROOT
DOCKED: ATOM      1  C1  UNL     1      -1.808   0.642  -3.111 -0.69 -0.01    +0.020 A 
DOCKED: ATOM      2  C2  UNL     1      -1.084  -1.662  -3.079 -0.71 -0.01    +0.020 A 
DOCKED: ATOM      3  C3  UNL     1      -1.283   0.825  -1.833 -0.81 -0.01    +0.025 A 
DOCKED: ATOM      4  C4  UNL     1      -0.558  -1.480  -1.800 -0.77 -0.01    +0.025 A 
DOCKED: ATOM      5  C5  UNL     1      -1.709  -0.602  -3.735 -0.55 -0.01    +0.040 A 
DOCKED: ATOM      6  C6  UNL     1      -0.658  -0.235  -1.177 -0.95 -0.01    +0.034 A 
DOCKED: ATOM      7 CL10 UNL     1      -0.008  -0.007   0.400 -1.52 +0.04    -0.084 Cl
DOCKED: ENDROOT
DOCKED: BRANCH   5   8
DOCKED: ATOM      8  C7  UNL     1      -2.263  -0.795  -5.084 -0.36 -0.09    +0.209 C 
DOCKED: ATOM      9  O8  UNL     1      -3.003   0.131  -5.589 -0.10 +0.29    -0.644 OA
DOCKED: ATOM     10  O9  UNL     1      -1.990  -1.882  -5.717 -0.09 +0.29    -0.644 OA
DOCKED: ENDBRANCH   5   8
DOCKED: TORSDOF 1
DOCKED: TER
DOCKED: ENDMDL
________________________________________________________________________________


	BEGINNING GENETIC ALGORITHM DOCKING 10 of 50
Run: 10 Seed: 378916555 1489177721 [ Run 10 of 50 GA/GALS ]
Beginning LAMARCKIAN GENETIC ALGORITHM (LGA), with a maximum of 2500000 energy evaluations.

Final-Value: -6.128


	FINAL GENETIC ALGORITHM DOCKED STATE
	_______________________________________________


Detailed state:  trans -1.442 -0.470 -3.067 quatxyzw -0.266596 -0.460451 0.401613 0.745399 center 2.362 -1.333 0.957 ntor 1 177.8619
State:	 -1.442  -0.470  -3.067  -0.400 -0.691  0.602 83.613    177.86

DOCKED: MODEL       10
DOCKED: USER    Run = 10
DOCKED: USER    DPF = g2_OA.dpf
DOCKED: USER  
DOCKED: USER    Estimated Free Energy of Binding    =   -5.76 kcal/mol  [=(1)+(2)+(3)-(4)]
DOCKED: USER    Estimated Inhibition Constant, Ki   =   59.59 uM (micromolar)  [Temperature = 298.15 K]
DOCKED: USER    
DOCKED: USER    (1) Final Intermolecular Energy     =   -6.06 kcal/mol
DOCKED: USER        vdW + Hbond + desolv Energy     =   -6.55 kcal/mol
DOCKED: USER        Electrostatic Energy            =   +0.49 kcal/mol
DOCKED: USER    (2) Final Total Internal Energy     =   -0.07 kcal/mol
DOCKED: USER    (3) Torsional Free Energy           =   +0.30 kcal/mol
DOCKED: USER    (4) Unbound System's Energy  [=(2)] =   -0.07 kcal/mol
DOCKED: USER    
DOCKED: USER    
DOCKED: USER    NEWDPF move g2.pdbqt
DOCKED: USER    NEWDPF about 2.362500 -1.333500 0.956700
DOCKED: USER    NEWDPF tran0 -1.441827 -0.470275 -3.067322
DOCKED: USER    NEWDPF quaternion0 -0.266596 -0.460451 0.401613 0.745399
DOCKED: USER    NEWDPF axisangle0 -0.399922 -0.690725 0.602462 83.613302
DOCKED: USER    NEWDPF quat0 -0.399922 -0.690725 0.602462 83.613302
DOCKED: USER    NEWDPF dihe0 177.86 
DOCKED: USER  keepresnum = 1 
DOCKED: USER  
DOCKED: REMARK  1 active torsions:
DOCKED: REMARK  status: ('A' for Active; 'I' for Inactive)
DOCKED: REMARK    1  A    between atoms: C5_5  and  C7_7 
DOCKED: USER                              x       y       z     vdW  Elec       q    Type
DOCKED: USER                           _______ _______ _______ _____ _____    ______ ____
DOCKED: ROOT
DOCKED: ATOM      1  C1  UNL     1      -1.816   0.678  -3.093 -0.69 -0.01    +0.020 A 
DOCKED: ATOM      2  C2  UNL     1      -1.086  -1.625  -3.087 -0.71 -0.01    +0.020 A 
DOCKED: ATOM      3  C3  UNL     1      -1.288   0.849  -1.814 -0.80 -0.01    +0.025 A 
DOCKED: ATOM      4  C4  UNL     1      -0.557  -1.455  -1.808 -0.78 -0.01    +0.025 A 
DOCKED: ATOM      5  C5  UNL     1      -1.716  -0.559  -3.730 -0.55 -0.01    +0.040 A 
DOCKED: ATOM      6  C6  UNL     1      -0.658  -0.217  -1.171 -0.95 -0.01    +0.034 A 
DOCKED: ATOM      7 CL10 UNL     1      -0.005  -0.004   0.406 -1.52 +0.04    -0.084 Cl
DOCKED: ENDROOT
DOCKED: BRANCH   5   8
DOCKED: ATOM      8  C7  UNL     1      -2.274  -0.739  -5.080 -0.36 -0.09    +0.209 C 
DOCKED: ATOM      9  O8  UNL     1      -2.886   0.249  -5.635 -0.09 +0.29    -0.644 OA
DOCKED: ATOM     10  O9  UNL     1      -2.130  -1.878  -5.663 -0.09 +0.29    -0.644 OA
DOCKED: ENDBRANCH   5   8
DOCKED: TORSDOF 1
DOCKED: TER
DOCKED: ENDMDL
________________________________________________________________________________


	BEGINNING GENETIC ALGORITHM DOCKING 11 of 50
Run: 11 Seed: 1661530543 771020523 [ Run 11 of 50 GA/GALS ]
Beginning LAMARCKIAN GENETIC ALGORITHM (LGA), with a maximum of 2500000 energy evaluations.

Final-Value: -6.127


	FINAL GENETIC ALGORITHM DOCKED STATE
	_______________________________________________


Detailed state:  trans -1.451 -0.458 -3.073 quatxyzw 0.269134 0.458220 -0.407659 -0.742574 center 2.362 -1.333 0.957 ntor 1 -180.0000
State:	 -1.451  -0.458  -3.073   0.402  0.684 -0.609 -84.098   -180.00

DOCKED: MODEL       11
DOCKED: USER    Run = 11
DOCKED: USER    DPF = g2_OA.dpf
DOCKED: USER  
DOCKED: USER    Estimated Free Energy of Binding    =   -5.76 kcal/mol  [=(1)+(2)+(3)-(4)]
DOCKED: USER    Estimated Inhibition Constant, Ki   =   59.66 uM (micromolar)  [Temperature = 298.15 K]
DOCKED: USER    
DOCKED: USER    (1) Final Intermolecular Energy     =   -6.06 kcal/mol
DOCKED: USER        vdW + Hbond + desolv Energy     =   -6.55 kcal/mol
DOCKED: USER        Electrostatic Energy            =   +0.49 kcal/mol
DOCKED: USER    (2) Final Total Internal Energy     =   -0.07 kcal/mol
DOCKED: USER    (3) Torsional Free Energy           =   +0.30 kcal/mol
DOCKED: USER    (4) Unbound System's Energy  [=(2)] =   -0.07 kcal/mol
DOCKED: USER    
DOCKED: USER    
DOCKED: USER    NEWDPF move g2.pdbqt
DOCKED: USER    NEWDPF about 2.362500 -1.333500 0.956700
DOCKED: USER    NEWDPF tran0 -1.451288 -0.457528 -3.072617
DOCKED: USER    NEWDPF quaternion0 0.269134 0.458220 -0.407659 -0.742574
DOCKED: USER    NEWDPF axisangle0 0.401834 0.684151 -0.608660 -84.097705
DOCKED: USER    NEWDPF quat0 0.401834 0.684151 -0.608660 -84.097705
DOCKED: USER    NEWDPF dihe0 -180.00 
DOCKED: USER  keepresnum = 1 
DOCKED: USER  
DOCKED: REMARK  1 active torsions:
DOCKED: REMARK  status: ('A' for Active; 'I' for Inactive)
DOCKED: REMARK    1  A    between atoms: C5_5  and  C7_7 
DOCKED: USER                              x       y       z     vdW  Elec       q    Type
DOCKED: USER                           _______ _______ _______ _____ _____    ______ ____
DOCKED: ROOT
DOCKED: ATOM      1  C1  UNL     1      -1.809   0.696  -3.100 -0.69 -0.01    +0.020 A 
DOCKED: ATOM      2  C2  UNL     1      -1.113  -1.617  -3.090 -0.71 -0.01    +0.020 A 
DOCKED: ATOM      3  C3  UNL     1      -1.277   0.862  -1.822 -0.80 -0.01    +0.025 A 
DOCKED: ATOM      4  C4  UNL     1      -0.581  -1.452  -1.812 -0.78 -0.01    +0.025 A 
DOCKED: ATOM      5  C5  UNL     1      -1.727  -0.544  -3.735 -0.55 -0.01    +0.040 A 
DOCKED: ATOM      6  C6  UNL     1      -0.663  -0.212  -1.177 -0.95 -0.01    +0.034 A 
DOCKED: ATOM      7 CL10 UNL     1      -0.006  -0.006   0.399 -1.52 +0.04    -0.084 Cl
DOCKED: ENDROOT
DOCKED: BRANCH   5   8
DOCKED: ATOM      8  C7  UNL     1      -2.288  -0.718  -5.084 -0.35 -0.09    +0.209 C 
DOCKED: ATOM      9  O8  UNL     1      -2.849   0.290  -5.658 -0.08 +0.29    -0.644 OA
DOCKED: ATOM     10  O9  UNL     1      -2.199  -1.872  -5.648 -0.10 +0.29    -0.644 OA
DOCKED: ENDBRANCH   5   8
DOCKED: TORSDOF 1
DOCKED: TER
DOCKED: ENDMDL
________________________________________________________________________________


	BEGINNING GENETIC ALGORITHM DOCKING 12 of 50
Run: 12 Seed: 1086000085 1803852089 [ Run 12 of 50 GA/GALS ]
Beginning LAMARCKIAN GENETIC ALGORITHM (LGA), with a maximum of 2500000 energy evaluations.

Final-Value: -6.134


	FINAL GENETIC ALGORITHM DOCKED STATE
	_______________________________________________


Detailed state:  trans -1.432 -0.509 -3.071 quatxyzw 0.186580 -0.500670 -0.815110 0.223857 center 2.362 -1.333 0.957 ntor 1 167.6277
State:	 -1.432  -0.509  -3.071   0.191 -0.514 -0.836 154.129    167.63

DOCKED: MODEL       12
DOCKED: USER    Run = 12
DOCKED: USER    DPF = g2_OA.dpf
DOCKED: USER  
DOCKED: USER    Estimated Free Energy of Binding    =   -5.77 kcal/mol  [=(1)+(2)+(3)-(4)]
DOCKED: USER    Estimated Inhibition Constant, Ki   =   59.03 uM (micromolar)  [Temperature = 298.15 K]
DOCKED: USER    
DOCKED: USER    (1) Final Intermolecular Energy     =   -6.07 kcal/mol
DOCKED: USER        vdW + Hbond + desolv Energy     =   -6.55 kcal/mol
DOCKED: USER        Electrostatic Energy            =   +0.48 kcal/mol
DOCKED: USER    (2) Final Total Internal Energy     =   -0.07 kcal/mol
DOCKED: USER    (3) Torsional Free Energy           =   +0.30 kcal/mol
DOCKED: USER    (4) Unbound System's Energy  [=(2)] =   -0.07 kcal/mol
DOCKED: USER    
DOCKED: USER    
DOCKED: USER    NEWDPF move g2.pdbqt
DOCKED: USER    NEWDPF about 2.362500 -1.333500 0.956700
DOCKED: USER    NEWDPF tran0 -1.432100 -0.508836 -3.071478
DOCKED: USER    NEWDPF quaternion0 0.186580 -0.500670 -0.815110 0.223857
DOCKED: USER    NEWDPF axisangle0 0.191438 -0.513707 -0.836335 154.128628
DOCKED: USER    NEWDPF quat0 0.191438 -0.513707 -0.836335 154.128628
DOCKED: USER    NEWDPF dihe0 167.63 
DOCKED: USER  keepresnum = 1 
DOCKED: USER  
DOCKED: REMARK  1 active torsions:
DOCKED: REMARK  status: ('A' for Active; 'I' for Inactive)
DOCKED: REMARK    1  A    between atoms: C5_5  and  C7_7 
DOCKED: USER                              x       y       z     vdW  Elec       q    Type
DOCKED: USER                           _______ _______ _______ _____ _____    ______ ____
DOCKED: ROOT
DOCKED: ATOM      1  C1  UNL     1      -1.114  -1.674  -3.060 -0.72 -0.01    +0.020 A 
DOCKED: ATOM      2  C2  UNL     1      -1.768   0.650  -3.129 -0.69 -0.01    +0.020 A 
DOCKED: ATOM      3  C3  UNL     1      -0.589  -1.489  -1.782 -0.77 -0.01    +0.025 A 
DOCKED: ATOM      4  C4  UNL     1      -1.243   0.836  -1.850 -0.81 -0.01    +0.025 A 
DOCKED: ATOM      5  C5  UNL     1      -1.704  -0.605  -3.734 -0.56 -0.01    +0.040 A 
DOCKED: ATOM      6  C6  UNL     1      -0.654  -0.234  -1.176 -0.95 -0.01    +0.034 A 
DOCKED: ATOM      7 CL10 UNL     1      -0.007  -0.006   0.402 -1.52 +0.04    -0.084 Cl
DOCKED: ENDROOT
DOCKED: BRANCH   5   8
DOCKED: ATOM      8  C7  UNL     1      -2.258  -0.801  -5.083 -0.36 -0.09    +0.209 C 
DOCKED: ATOM      9  O8  UNL     1      -1.980  -1.888  -5.716 -0.09 +0.29    -0.644 OA
DOCKED: ATOM     10  O9  UNL     1      -3.005   0.119  -5.586 -0.10 +0.29    -0.644 OA
DOCKED: ENDBRANCH   5   8
DOCKED: TORSDOF 1
DOCKED: TER
DOCKED: ENDMDL
________________________________________________________________________________


	BEGINNING GENETIC ALGORITHM DOCKING 13 of 50
Run: 13 Seed: 1108627265 42805853 [ Run 13 of 50 GA/GALS ]
Beginning LAMARCKIAN GENETIC ALGORITHM (LGA), with a maximum of 2500000 energy evaluations.

Final-Value: -6.133


	FINAL GENETIC ALGORITHM DOCKED STATE
	_______________________________________________


Detailed state:  trans -1.432 -0.504 -3.074 quatxyzw -0.266277 -0.450508 0.415030 0.744237 center 2.362 -1.333 0.957 ntor 1 -12.0760
State:	 -1.432  -0.504  -3.074  -0.399 -0.674  0.621 83.813    -12.08

DOCKED: MODEL       13
DOCKED: USER    Run = 13
DOCKED: USER    DPF = g2_OA.dpf
DOCKED: USER  
DOCKED: USER    Estimated Free Energy of Binding    =   -5.77 kcal/mol  [=(1)+(2)+(3)-(4)]
DOCKED: USER    Estimated Inhibition Constant, Ki   =   59.06 uM (micromolar)  [Temperature = 298.15 K]
DOCKED: USER    
DOCKED: USER    (1) Final Intermolecular Energy     =   -6.07 kcal/mol
DOCKED: USER        vdW + Hbond + desolv Energy     =   -6.55 kcal/mol
DOCKED: USER        Electrostatic Energy            =   +0.48 kcal/mol
DOCKED: USER    (2) Final Total Internal Energy     =   -0.07 kcal/mol
DOCKED: USER    (3) Torsional Free Energy           =   +0.30 kcal/mol
DOCKED: USER    (4) Unbound System's Energy  [=(2)] =   -0.07 kcal/mol
DOCKED: USER    
DOCKED: USER    
DOCKED: USER    NEWDPF move g2.pdbqt
DOCKED: USER    NEWDPF about 2.362500 -1.333500 0.956700
DOCKED: USER    NEWDPF tran0 -1.432133 -0.504448 -3.074138
DOCKED: USER    NEWDPF quaternion0 -0.266277 -0.450508 0.415030 0.744237
DOCKED: USER    NEWDPF axisangle0 -0.398669 -0.674498 0.621381 83.812804
DOCKED: USER    NEWDPF quat0 -0.398669 -0.674498 0.621381 83.812804
DOCKED: USER    NEWDPF dihe0 -12.08 
DOCKED: USER  keepresnum = 1 
DOCKED: USER  
DOCKED: REMARK  1 active torsions:
DOCKED: REMARK  status: ('A' for Active; 'I' for Inactive)
DOCKED: REMARK    1  A    between atoms: C5_5  and  C7_7 
DOCKED: USER                              x       y       z     vdW  Elec       q    Type
DOCKED: USER                           _______ _______ _______ _____ _____    ______ ____
DOCKED: ROOT
DOCKED: ATOM      1  C1  UNL     1      -1.777   0.652  -3.125 -0.69 -0.01    +0.020 A 
DOCKED: ATOM      2  C2  UNL     1      -1.107  -1.668  -3.068 -0.72 -0.01    +0.020 A 
DOCKED: ATOM      3  C3  UNL     1      -1.252   0.835  -1.847 -0.81 -0.01    +0.025 A 
DOCKED: ATOM      4  C4  UNL     1      -0.581  -1.486  -1.789 -0.77 -0.01    +0.025 A 
DOCKED: ATOM      5  C5  UNL     1      -1.705  -0.600  -3.736 -0.55 -0.01    +0.040 A 
DOCKED: ATOM      6  C6  UNL     1      -0.654  -0.233  -1.178 -0.95 -0.01    +0.034 A 
DOCKED: ATOM      7 CL10 UNL     1      -0.004  -0.006   0.399 -1.52 +0.04    -0.084 Cl
DOCKED: ENDROOT
DOCKED: BRANCH   5   8
DOCKED: ATOM      8  C7  UNL     1      -2.258  -0.792  -5.086 -0.36 -0.09    +0.209 C 
DOCKED: ATOM      9  O8  UNL     1      -1.977  -1.876  -5.723 -0.08 +0.29    -0.644 OA
DOCKED: ATOM     10  O9  UNL     1      -3.007   0.128  -5.586 -0.10 +0.29    -0.644 OA
DOCKED: ENDBRANCH   5   8
DOCKED: TORSDOF 1
DOCKED: TER
DOCKED: ENDMDL
________________________________________________________________________________


	BEGINNING GENETIC ALGORITHM DOCKING 14 of 50
Run: 14 Seed: 1889986441 1578325544 [ Run 14 of 50 GA/GALS ]
Beginning LAMARCKIAN GENETIC ALGORITHM (LGA), with a maximum of 2500000 energy evaluations.

Final-Value: -6.132


	FINAL GENETIC ALGORITHM DOCKED STATE
	_______________________________________________


Detailed state:  trans -1.437 -0.486 -3.074 quatxyzw -0.188419 0.492497 0.822186 -0.214372 center 2.362 -1.333 0.957 ntor 1 172.6684
State:	 -1.437  -0.486  -3.074  -0.193  0.504  0.842 -155.243    172.67

DOCKED: MODEL       14
DOCKED: USER    Run = 14
DOCKED: USER    DPF = g2_OA.dpf
DOCKED: USER  
DOCKED: USER    Estimated Free Energy of Binding    =   -5.77 kcal/mol  [=(1)+(2)+(3)-(4)]
DOCKED: USER    Estimated Inhibition Constant, Ki   =   59.22 uM (micromolar)  [Temperature = 298.15 K]
DOCKED: USER    
DOCKED: USER    (1) Final Intermolecular Energy     =   -6.07 kcal/mol
DOCKED: USER        vdW + Hbond + desolv Energy     =   -6.55 kcal/mol
DOCKED: USER        Electrostatic Energy            =   +0.49 kcal/mol
DOCKED: USER    (2) Final Total Internal Energy     =   -0.07 kcal/mol
DOCKED: USER    (3) Torsional Free Energy           =   +0.30 kcal/mol
DOCKED: USER    (4) Unbound System's Energy  [=(2)] =   -0.07 kcal/mol
DOCKED: USER    
DOCKED: USER    
DOCKED: USER    NEWDPF move g2.pdbqt
DOCKED: USER    NEWDPF about 2.362500 -1.333500 0.956700
DOCKED: USER    NEWDPF tran0 -1.437001 -0.486075 -3.074212
DOCKED: USER    NEWDPF quaternion0 -0.188419 0.492497 0.822186 -0.214372
DOCKED: USER    NEWDPF axisangle0 -0.192903 0.504219 0.841755 -155.242631
DOCKED: USER    NEWDPF quat0 -0.192903 0.504219 0.841755 -155.242631
DOCKED: USER    NEWDPF dihe0 172.67 
DOCKED: USER  keepresnum = 1 
DOCKED: USER  
DOCKED: REMARK  1 active torsions:
DOCKED: REMARK  status: ('A' for Active; 'I' for Inactive)
DOCKED: REMARK    1  A    between atoms: C5_5  and  C7_7 
DOCKED: USER                              x       y       z     vdW  Elec       q    Type
DOCKED: USER                           _______ _______ _______ _____ _____    ______ ____
DOCKED: ROOT
DOCKED: ATOM      1  C1  UNL     1      -1.092  -1.643  -3.083 -0.71 -0.01    +0.020 A 
DOCKED: ATOM      2  C2  UNL     1      -1.800   0.666  -3.111 -0.69 -0.01    +0.020 A 
DOCKED: ATOM      3  C3  UNL     1      -0.564  -1.466  -1.805 -0.78 -0.01    +0.025 A 
DOCKED: ATOM      4  C4  UNL     1      -1.273   0.844  -1.832 -0.80 -0.01    +0.025 A 
DOCKED: ATOM      5  C5  UNL     1      -1.710  -0.578  -3.737 -0.55 -0.01    +0.040 A 
DOCKED: ATOM      6  C6  UNL     1      -0.655  -0.223  -1.179 -0.95 -0.01    +0.034 A 
DOCKED: ATOM      7 CL10 UNL     1      -0.005  -0.006   0.399 -1.52 +0.04    -0.084 Cl
DOCKED: ENDROOT
DOCKED: BRANCH   5   8
DOCKED: ATOM      8  C7  UNL     1      -2.267  -0.765  -5.086 -0.36 -0.09    +0.209 C 
DOCKED: ATOM      9  O8  UNL     1      -2.048  -1.877  -5.699 -0.09 +0.29    -0.644 OA
DOCKED: ATOM     10  O9  UNL     1      -2.957   0.187  -5.609 -0.09 +0.29    -0.644 OA
DOCKED: ENDBRANCH   5   8
DOCKED: TORSDOF 1
DOCKED: TER
DOCKED: ENDMDL
________________________________________________________________________________


	BEGINNING GENETIC ALGORITHM DOCKING 15 of 50
Run: 15 Seed: 1341578787 502671909 [ Run 15 of 50 GA/GALS ]
Beginning LAMARCKIAN GENETIC ALGORITHM (LGA), with a maximum of 2500000 energy evaluations.

Final-Value: -6.126


	FINAL GENETIC ALGORITHM DOCKED STATE
	_______________________________________________


Detailed state:  trans 1.286 0.513 -2.969 quatxyzw 0.512749 0.157558 -0.210605 -0.817257 center 2.362 -1.333 0.957 ntor 1 180.0000
State:	  1.286   0.513  -2.969   0.890  0.273 -0.365 -70.378    180.00

DOCKED: MODEL       15
DOCKED: USER    Run = 15
DOCKED: USER    DPF = g2_OA.dpf
DOCKED: USER  
DOCKED: USER    Estimated Free Energy of Binding    =   -5.76 kcal/mol  [=(1)+(2)+(3)-(4)]
DOCKED: USER    Estimated Inhibition Constant, Ki   =   59.81 uM (micromolar)  [Temperature = 298.15 K]
DOCKED: USER    
DOCKED: USER    (1) Final Intermolecular Energy     =   -6.06 kcal/mol
DOCKED: USER        vdW + Hbond + desolv Energy     =   -6.54 kcal/mol
DOCKED: USER        Electrostatic Energy            =   +0.48 kcal/mol
DOCKED: USER    (2) Final Total Internal Energy     =   -0.07 kcal/mol
DOCKED: USER    (3) Torsional Free Energy           =   +0.30 kcal/mol
DOCKED: USER    (4) Unbound System's Energy  [=(2)] =   -0.07 kcal/mol
DOCKED: USER    
DOCKED: USER    
DOCKED: USER    NEWDPF move g2.pdbqt
DOCKED: USER    NEWDPF about 2.362500 -1.333500 0.956700
DOCKED: USER    NEWDPF tran0 1.285767 0.512745 -2.969026
DOCKED: USER    NEWDPF quaternion0 0.512749 0.157558 -0.210605 -0.817257
DOCKED: USER    NEWDPF axisangle0 0.889767 0.273409 -0.365461 -70.377639
DOCKED: USER    NEWDPF quat0 0.889767 0.273409 -0.365461 -70.377639
DOCKED: USER    NEWDPF dihe0 180.00 
DOCKED: USER  keepresnum = 1 
DOCKED: USER  
DOCKED: REMARK  1 active torsions:
DOCKED: REMARK  status: ('A' for Active; 'I' for Inactive)
DOCKED: REMARK    1  A    between atoms: C5_5  and  C7_7 
DOCKED: USER                              x       y       z     vdW  Elec       q    Type
DOCKED: USER                           _______ _______ _______ _____ _____    ______ ____
DOCKED: ROOT
DOCKED: ATOM      1  C1  UNL     1       0.980   1.681  -2.967 -0.71 -0.01    +0.020 A 
DOCKED: ATOM      2  C2  UNL     1       1.612  -0.650  -3.015 -0.70 -0.01    +0.020 A 
DOCKED: ATOM      3  C3  UNL     1       0.369   1.490  -1.729 -0.77 -0.01    +0.025 A 
DOCKED: ATOM      4  C4  UNL     1       1.001  -0.841  -1.776 -0.82 -0.01    +0.025 A 
DOCKED: ATOM      5  C5  UNL     1       1.602   0.611  -3.611 -0.56 -0.01    +0.040 A 
DOCKED: ATOM      6  C6  UNL     1       0.380   0.229  -1.133 -0.97 -0.01    +0.034 A 
DOCKED: ATOM      7 CL10 UNL     1      -0.373  -0.005   0.397 -1.47 +0.04    -0.084 Cl
DOCKED: ENDROOT
DOCKED: BRANCH   5   8
DOCKED: ATOM      8  C7  UNL     1       2.248   0.814  -4.918 -0.37 -0.08    +0.209 C 
DOCKED: ATOM      9  O8  UNL     1       2.225   1.989  -5.446 -0.09 +0.29    -0.644 OA
DOCKED: ATOM     10  O9  UNL     1       2.815  -0.190  -5.491 -0.09 +0.29    -0.644 OA
DOCKED: ENDBRANCH   5   8
DOCKED: TORSDOF 1
DOCKED: TER
DOCKED: ENDMDL
________________________________________________________________________________


	BEGINNING GENETIC ALGORITHM DOCKING 16 of 50
Run: 16 Seed: 318940100 1885200668 [ Run 16 of 50 GA/GALS ]
Beginning LAMARCKIAN GENETIC ALGORITHM (LGA), with a maximum of 2500000 energy evaluations.

Final-Value: -6.133


	FINAL GENETIC ALGORITHM DOCKED STATE
	_______________________________________________


Detailed state:  trans -1.431 -0.508 -3.072 quatxyzw -0.267151 -0.447272 0.419639 0.743291 center 2.362 -1.333 0.957 ntor 1 167.0699
State:	 -1.431  -0.508  -3.072  -0.399 -0.669  0.627 83.975    167.07

DOCKED: MODEL       16
DOCKED: USER    Run = 16
DOCKED: USER    DPF = g2_OA.dpf
DOCKED: USER  
DOCKED: USER    Estimated Free Energy of Binding    =   -5.77 kcal/mol  [=(1)+(2)+(3)-(4)]
DOCKED: USER    Estimated Inhibition Constant, Ki   =   59.05 uM (micromolar)  [Temperature = 298.15 K]
DOCKED: USER    
DOCKED: USER    (1) Final Intermolecular Energy     =   -6.07 kcal/mol
DOCKED: USER        vdW + Hbond + desolv Energy     =   -6.55 kcal/mol
DOCKED: USER        Electrostatic Energy            =   +0.48 kcal/mol
DOCKED: USER    (2) Final Total Internal Energy     =   -0.07 kcal/mol
DOCKED: USER    (3) Torsional Free Energy           =   +0.30 kcal/mol
DOCKED: USER    (4) Unbound System's Energy  [=(2)] =   -0.07 kcal/mol
DOCKED: USER    
DOCKED: USER    
DOCKED: USER    NEWDPF move g2.pdbqt
DOCKED: USER    NEWDPF about 2.362500 -1.333500 0.956700
DOCKED: USER    NEWDPF tran0 -1.430708 -0.508050 -3.072126
DOCKED: USER    NEWDPF quaternion0 -0.267151 -0.447272 0.419639 0.743291
DOCKED: USER    NEWDPF axisangle0 -0.399348 -0.668599 0.627293 83.974995
DOCKED: USER    NEWDPF quat0 -0.399348 -0.668599 0.627293 83.974995
DOCKED: USER    NEWDPF dihe0 167.07 
DOCKED: USER  keepresnum = 1 
DOCKED: USER  
DOCKED: REMARK  1 active torsions:
DOCKED: REMARK  status: ('A' for Active; 'I' for Inactive)
DOCKED: REMARK    1  A    between atoms: C5_5  and  C7_7 
DOCKED: USER                              x       y       z     vdW  Elec       q    Type
DOCKED: USER                           _______ _______ _______ _____ _____    ______ ____
DOCKED: ROOT
DOCKED: ATOM      1  C1  UNL     1      -1.763   0.652  -3.130 -0.69 -0.01    +0.020 A 
DOCKED: ATOM      2  C2  UNL     1      -1.117  -1.675  -3.060 -0.72 -0.01    +0.020 A 
DOCKED: ATOM      3  C3  UNL     1      -1.239   0.836  -1.851 -0.81 -0.01    +0.025 A 
DOCKED: ATOM      4  C4  UNL     1      -0.593  -1.491  -1.780 -0.77 -0.01    +0.025 A 
DOCKED: ATOM      5  C5  UNL     1      -1.703  -0.604  -3.735 -0.55 -0.01    +0.040 A 
DOCKED: ATOM      6  C6  UNL     1      -0.654  -0.235  -1.176 -0.95 -0.01    +0.034 A 
DOCKED: ATOM      7 CL10 UNL     1      -0.006  -0.006   0.401 -1.52 +0.04    -0.084 Cl
DOCKED: ENDROOT
DOCKED: BRANCH   5   8
DOCKED: ATOM      8  C7  UNL     1      -2.255  -0.798  -5.085 -0.36 -0.09    +0.209 C 
DOCKED: ATOM      9  O8  UNL     1      -3.006   0.121  -5.585 -0.10 +0.29    -0.644 OA
DOCKED: ATOM     10  O9  UNL     1      -1.970  -1.879  -5.722 -0.08 +0.29    -0.644 OA
DOCKED: ENDBRANCH   5   8
DOCKED: TORSDOF 1
DOCKED: TER
DOCKED: ENDMDL
________________________________________________________________________________


	BEGINNING GENETIC ALGORITHM DOCKING 17 of 50
Run: 17 Seed: 1195457287 1698378186 [ Run 17 of 50 GA/GALS ]
Beginning LAMARCKIAN GENETIC ALGORITHM (LGA), with a maximum of 2500000 energy evaluations.

Final-Value: -6.129


	FINAL GENETIC ALGORITHM DOCKED STATE
	_______________________________________________


Detailed state:  trans -1.434 -0.448 -3.060 quatxyzw -0.180625 0.499883 0.813659 -0.235480 center 2.362 -1.333 0.957 ntor 1 175.8979
State:	 -1.434  -0.448  -3.060  -0.186  0.514  0.837 -152.760    175.90

DOCKED: MODEL       17
DOCKED: USER    Run = 17
DOCKED: USER    DPF = g2_OA.dpf
DOCKED: USER  
DOCKED: USER    Estimated Free Energy of Binding    =   -5.76 kcal/mol  [=(1)+(2)+(3)-(4)]
DOCKED: USER    Estimated Inhibition Constant, Ki   =   59.49 uM (micromolar)  [Temperature = 298.15 K]
DOCKED: USER    
DOCKED: USER    (1) Final Intermolecular Energy     =   -6.06 kcal/mol
DOCKED: USER        vdW + Hbond + desolv Energy     =   -6.55 kcal/mol
DOCKED: USER        Electrostatic Energy            =   +0.49 kcal/mol
DOCKED: USER    (2) Final Total Internal Energy     =   -0.07 kcal/mol
DOCKED: USER    (3) Torsional Free Energy           =   +0.30 kcal/mol
DOCKED: USER    (4) Unbound System's Energy  [=(2)] =   -0.07 kcal/mol
DOCKED: USER    
DOCKED: USER    
DOCKED: USER    NEWDPF move g2.pdbqt
DOCKED: USER    NEWDPF about 2.362500 -1.333500 0.956700
DOCKED: USER    NEWDPF tran0 -1.433578 -0.447592 -3.059835
DOCKED: USER    NEWDPF quaternion0 -0.180625 0.499883 0.813659 -0.235480
DOCKED: USER    NEWDPF axisangle0 -0.185851 0.514347 0.837202 -152.760155
DOCKED: USER    NEWDPF quat0 -0.185851 0.514347 0.837202 -152.760155
DOCKED: USER    NEWDPF dihe0 175.90 
DOCKED: USER  keepresnum = 1 
DOCKED: USER  
DOCKED: REMARK  1 active torsions:
DOCKED: REMARK  status: ('A' for Active; 'I' for Inactive)
DOCKED: REMARK    1  A    between atoms: C5_5  and  C7_7 
DOCKED: USER                              x       y       z     vdW  Elec       q    Type
DOCKED: USER                           _______ _______ _______ _____ _____    ______ ____
DOCKED: ROOT
DOCKED: ATOM      1  C1  UNL     1      -1.145  -1.620  -3.055 -0.72 -0.01    +0.020 A 
DOCKED: ATOM      2  C2  UNL     1      -1.740   0.720  -3.110 -0.69 -0.01    +0.020 A 
DOCKED: ATOM      3  C3  UNL     1      -0.620  -1.457  -1.774 -0.78 -0.01    +0.025 A 
DOCKED: ATOM      4  C4  UNL     1      -1.214   0.884  -1.829 -0.80 -0.01    +0.025 A 
DOCKED: ATOM      5  C5  UNL     1      -1.706  -0.532  -3.724 -0.56 -0.01    +0.040 A 
DOCKED: ATOM      6  C6  UNL     1      -0.654  -0.205  -1.161 -0.95 -0.01    +0.034 A 
DOCKED: ATOM      7 CL10 UNL     1      -0.007  -0.005   0.421 -1.51 +0.04    -0.084 Cl
DOCKED: ENDROOT
DOCKED: BRANCH   5   8
DOCKED: ATOM      8  C7  UNL     1      -2.261  -0.705  -5.075 -0.36 -0.09    +0.209 C 
DOCKED: ATOM      9  O8  UNL     1      -2.146  -1.852  -5.651 -0.09 +0.29    -0.644 OA
DOCKED: ATOM     10  O9  UNL     1      -2.845   0.295  -5.639 -0.08 +0.29    -0.644 OA
DOCKED: ENDBRANCH   5   8
DOCKED: TORSDOF 1
DOCKED: TER
DOCKED: ENDMDL
________________________________________________________________________________


	BEGINNING GENETIC ALGORITHM DOCKING 18 of 50
Run: 18 Seed: 262800343 2143162596 [ Run 18 of 50 GA/GALS ]
Beginning LAMARCKIAN GENETIC ALGORITHM (LGA), with a maximum of 2500000 energy evaluations.

Final-Value: -6.132


	FINAL GENETIC ALGORITHM DOCKED STATE
	_______________________________________________


Detailed state:  trans -1.436 -0.481 -3.069 quatxyzw -0.270073 -0.447518 0.420745 0.741459 center 2.362 -1.333 0.957 ntor 1 167.4259
State:	 -1.436  -0.481  -3.069  -0.402 -0.667  0.627 84.288    167.43

DOCKED: MODEL       18
DOCKED: USER    Run = 18
DOCKED: USER    DPF = g2_OA.dpf
DOCKED: USER  
DOCKED: USER    Estimated Free Energy of Binding    =   -5.77 kcal/mol  [=(1)+(2)+(3)-(4)]
DOCKED: USER    Estimated Inhibition Constant, Ki   =   59.18 uM (micromolar)  [Temperature = 298.15 K]
DOCKED: USER    
DOCKED: USER    (1) Final Intermolecular Energy     =   -6.07 kcal/mol
DOCKED: USER        vdW + Hbond + desolv Energy     =   -6.55 kcal/mol
DOCKED: USER        Electrostatic Energy            =   +0.48 kcal/mol
DOCKED: USER    (2) Final Total Internal Energy     =   -0.07 kcal/mol
DOCKED: USER    (3) Torsional Free Energy           =   +0.30 kcal/mol
DOCKED: USER    (4) Unbound System's Energy  [=(2)] =   -0.07 kcal/mol
DOCKED: USER    
DOCKED: USER    
DOCKED: USER    NEWDPF move g2.pdbqt
DOCKED: USER    NEWDPF about 2.362500 -1.333500 0.956700
DOCKED: USER    NEWDPF tran0 -1.435864 -0.480585 -3.068857
DOCKED: USER    NEWDPF quaternion0 -0.270073 -0.447518 0.420745 0.741459
DOCKED: USER    NEWDPF axisangle0 -0.402495 -0.666944 0.627044 84.288283
DOCKED: USER    NEWDPF quat0 -0.402495 -0.666944 0.627044 84.288283
DOCKED: USER    NEWDPF dihe0 167.43 
DOCKED: USER  keepresnum = 1 
DOCKED: USER  
DOCKED: REMARK  1 active torsions:
DOCKED: REMARK  status: ('A' for Active; 'I' for Inactive)
DOCKED: REMARK    1  A    between atoms: C5_5  and  C7_7 
DOCKED: USER                              x       y       z     vdW  Elec       q    Type
DOCKED: USER                           _______ _______ _______ _____ _____    ______ ____
DOCKED: ROOT
DOCKED: ATOM      1  C1  UNL     1      -1.762   0.681  -3.121 -0.69 -0.01    +0.020 A 
DOCKED: ATOM      2  C2  UNL     1      -1.129  -1.649  -3.062 -0.72 -0.01    +0.020 A 
DOCKED: ATOM      3  C3  UNL     1      -1.237   0.857  -1.842 -0.80 -0.01    +0.025 A 
DOCKED: ATOM      4  C4  UNL     1      -0.603  -1.474  -1.782 -0.78 -0.01    +0.025 A 
DOCKED: ATOM      5  C5  UNL     1      -1.709  -0.572  -3.732 -0.55 -0.01    +0.040 A 
DOCKED: ATOM      6  C6  UNL     1      -0.657  -0.221  -1.172 -0.95 -0.01    +0.034 A 
DOCKED: ATOM      7 CL10 UNL     1      -0.008  -0.003   0.407 -1.52 +0.04    -0.084 Cl
DOCKED: ENDROOT
DOCKED: BRANCH   5   8
DOCKED: ATOM      8  C7  UNL     1      -2.262  -0.756  -5.082 -0.36 -0.09    +0.209 C 
DOCKED: ATOM      9  O8  UNL     1      -3.003   0.172  -5.582 -0.10 +0.29    -0.644 OA
DOCKED: ATOM     10  O9  UNL     1      -1.988  -1.840  -5.722 -0.08 +0.29    -0.644 OA
DOCKED: ENDBRANCH   5   8
DOCKED: TORSDOF 1
DOCKED: TER
DOCKED: ENDMDL
________________________________________________________________________________


	BEGINNING GENETIC ALGORITHM DOCKING 19 of 50
Run: 19 Seed: 193272424 26640966 [ Run 19 of 50 GA/GALS ]
Beginning LAMARCKIAN GENETIC ALGORITHM (LGA), with a maximum of 2500000 energy evaluations.

Final-Value: -6.122


	FINAL GENETIC ALGORITHM DOCKED STATE
	_______________________________________________


Detailed state:  trans 1.315 0.537 -2.972 quatxyzw 0.474145 -0.246708 -0.733638 0.419639 center 2.362 -1.333 0.957 ntor 1 180.0000
State:	  1.315   0.537  -2.972   0.522 -0.272 -0.808 130.376    180.00

DOCKED: MODEL       19
DOCKED: USER    Run = 19
DOCKED: USER    DPF = g2_OA.dpf
DOCKED: USER  
DOCKED: USER    Estimated Free Energy of Binding    =   -5.76 kcal/mol  [=(1)+(2)+(3)-(4)]
DOCKED: USER    Estimated Inhibition Constant, Ki   =   60.20 uM (micromolar)  [Temperature = 298.15 K]
DOCKED: USER    
DOCKED: USER    (1) Final Intermolecular Energy     =   -6.06 kcal/mol
DOCKED: USER        vdW + Hbond + desolv Energy     =   -6.54 kcal/mol
DOCKED: USER        Electrostatic Energy            =   +0.48 kcal/mol
DOCKED: USER    (2) Final Total Internal Energy     =   -0.07 kcal/mol
DOCKED: USER    (3) Torsional Free Energy           =   +0.30 kcal/mol
DOCKED: USER    (4) Unbound System's Energy  [=(2)] =   -0.07 kcal/mol
DOCKED: USER    
DOCKED: USER    
DOCKED: USER    NEWDPF move g2.pdbqt
DOCKED: USER    NEWDPF about 2.362500 -1.333500 0.956700
DOCKED: USER    NEWDPF tran0 1.315460 0.537319 -2.971993
DOCKED: USER    NEWDPF quaternion0 0.474145 -0.246708 -0.733638 0.419639
DOCKED: USER    NEWDPF axisangle0 0.522364 -0.271798 -0.808246 130.376458
DOCKED: USER    NEWDPF quat0 0.522364 -0.271798 -0.808246 130.376458
DOCKED: USER    NEWDPF dihe0 180.00 
DOCKED: USER  keepresnum = 1 
DOCKED: USER  
DOCKED: REMARK  1 active torsions:
DOCKED: REMARK  status: ('A' for Active; 'I' for Inactive)
DOCKED: REMARK    1  A    between atoms: C5_5  and  C7_7 
DOCKED: USER                              x       y       z     vdW  Elec       q    Type
DOCKED: USER                           _______ _______ _______ _____ _____    ______ ____
DOCKED: ROOT
DOCKED: ATOM      1  C1  UNL     1       1.680  -0.614  -3.010 -0.70 -0.01    +0.020 A 
DOCKED: ATOM      2  C2  UNL     1       0.973   1.696  -2.978 -0.71 -0.01    +0.020 A 
DOCKED: ATOM      3  C3  UNL     1       1.077  -0.815  -1.769 -0.82 -0.01    +0.025 A 
DOCKED: ATOM      4  C4  UNL     1       0.371   1.495  -1.736 -0.77 -0.01    +0.025 A 
DOCKED: ATOM      5  C5  UNL     1       1.628   0.642  -3.615 -0.56 -0.01    +0.040 A 
DOCKED: ATOM      6  C6  UNL     1       0.423   0.239  -1.132 -0.96 -0.01    +0.034 A 
DOCKED: ATOM      7 CL10 UNL     1      -0.322  -0.011   0.399 -1.47 +0.04    -0.084 Cl
DOCKED: ENDROOT
DOCKED: BRANCH   5   8
DOCKED: ATOM      8  C7  UNL     1       2.263   0.854  -4.925 -0.36 -0.09    +0.209 C 
DOCKED: ATOM      9  O8  UNL     1       2.861  -0.136  -5.493 -0.09 +0.29    -0.644 OA
DOCKED: ATOM     10  O9  UNL     1       2.200   2.022  -5.463 -0.09 +0.29    -0.644 OA
DOCKED: ENDBRANCH   5   8
DOCKED: TORSDOF 1
DOCKED: TER
DOCKED: ENDMDL
________________________________________________________________________________


	BEGINNING GENETIC ALGORITHM DOCKING 20 of 50
Run: 20 Seed: 1415962547 168647234 [ Run 20 of 50 GA/GALS ]
Beginning LAMARCKIAN GENETIC ALGORITHM (LGA), with a maximum of 2500000 energy evaluations.

Final-Value: -6.125


	FINAL GENETIC ALGORITHM DOCKED STATE
	_______________________________________________


Detailed state:  trans 1.299 0.476 -2.963 quatxyzw -0.474786 0.253872 0.724923 -0.429667 center 2.362 -1.333 0.957 ntor 1 180.0000
State:	  1.299   0.476  -2.963  -0.526  0.281  0.803 -129.107    180.00

DOCKED: MODEL       20
DOCKED: USER    Run = 20
DOCKED: USER    DPF = g2_OA.dpf
DOCKED: USER  
DOCKED: USER    Estimated Free Energy of Binding    =   -5.76 kcal/mol  [=(1)+(2)+(3)-(4)]
DOCKED: USER    Estimated Inhibition Constant, Ki   =   59.85 uM (micromolar)  [Temperature = 298.15 K]
DOCKED: USER    
DOCKED: USER    (1) Final Intermolecular Energy     =   -6.06 kcal/mol
DOCKED: USER        vdW + Hbond + desolv Energy     =   -6.54 kcal/mol
DOCKED: USER        Electrostatic Energy            =   +0.48 kcal/mol
DOCKED: USER    (2) Final Total Internal Energy     =   -0.07 kcal/mol
DOCKED: USER    (3) Torsional Free Energy           =   +0.30 kcal/mol
DOCKED: USER    (4) Unbound System's Energy  [=(2)] =   -0.07 kcal/mol
DOCKED: USER    
DOCKED: USER    
DOCKED: USER    NEWDPF move g2.pdbqt
DOCKED: USER    NEWDPF about 2.362500 -1.333500 0.956700
DOCKED: USER    NEWDPF tran0 1.299402 0.476076 -2.963004
DOCKED: USER    NEWDPF quaternion0 -0.474786 0.253872 0.724923 -0.429667
DOCKED: USER    NEWDPF axisangle0 -0.525795 0.281147 0.802805 -129.107178
DOCKED: USER    NEWDPF quat0 -0.525795 0.281147 0.802805 -129.107178
DOCKED: USER    NEWDPF dihe0 180.00 
DOCKED: USER  keepresnum = 1 
DOCKED: USER  
DOCKED: REMARK  1 active torsions:
DOCKED: REMARK  status: ('A' for Active; 'I' for Inactive)
DOCKED: REMARK    1  A    between atoms: C5_5  and  C7_7 
DOCKED: USER                              x       y       z     vdW  Elec       q    Type
DOCKED: USER                           _______ _______ _______ _____ _____    ______ ____
DOCKED: ROOT
DOCKED: ATOM      1  C1  UNL     1       1.631  -0.685  -2.991 -0.71 -0.01    +0.020 A 
DOCKED: ATOM      2  C2  UNL     1       0.990   1.644  -2.978 -0.71 -0.01    +0.020 A 
DOCKED: ATOM      3  C3  UNL     1       1.013  -0.862  -1.754 -0.81 -0.01    +0.025 A 
DOCKED: ATOM      4  C4  UNL     1       0.372   1.468  -1.741 -0.77 -0.01    +0.025 A 
DOCKED: ATOM      5  C5  UNL     1       1.620   0.568  -3.604 -0.56 -0.01    +0.040 A 
DOCKED: ATOM      6  C6  UNL     1       0.384   0.214  -1.128 -0.97 -0.01    +0.034 A 
DOCKED: ATOM      7 CL10 UNL     1      -0.380  -0.006   0.398 -1.47 +0.04    -0.084 Cl
DOCKED: ENDROOT
DOCKED: BRANCH   5   8
DOCKED: ATOM      8  C7  UNL     1       2.271   0.754  -4.910 -0.36 -0.08    +0.209 C 
DOCKED: ATOM      9  O8  UNL     1       2.845  -0.256  -5.467 -0.09 +0.29    -0.644 OA
DOCKED: ATOM     10  O9  UNL     1       2.246   1.920  -5.455 -0.09 +0.29    -0.644 OA
DOCKED: ENDBRANCH   5   8
DOCKED: TORSDOF 1
DOCKED: TER
DOCKED: ENDMDL
________________________________________________________________________________


	BEGINNING GENETIC ALGORITHM DOCKING 21 of 50
Run: 21 Seed: 460947679 1672576200 [ Run 21 of 50 GA/GALS ]
Beginning LAMARCKIAN GENETIC ALGORITHM (LGA), with a maximum of 2500000 energy evaluations.

Final-Value: -6.126


	FINAL GENETIC ALGORITHM DOCKED STATE
	_______________________________________________


Detailed state:  trans 1.282 0.510 -2.967 quatxyzw -0.464670 0.252992 0.725225 -0.440596 center 2.362 -1.333 0.957 ntor 1 180.0000
State:	  1.282   0.510  -2.967  -0.518  0.282  0.808 -127.716    180.00

DOCKED: MODEL       21
DOCKED: USER    Run = 21
DOCKED: USER    DPF = g2_OA.dpf
DOCKED: USER  
DOCKED: USER    Estimated Free Energy of Binding    =   -5.76 kcal/mol  [=(1)+(2)+(3)-(4)]
DOCKED: USER    Estimated Inhibition Constant, Ki   =   59.78 uM (micromolar)  [Temperature = 298.15 K]
DOCKED: USER    
DOCKED: USER    (1) Final Intermolecular Energy     =   -6.06 kcal/mol
DOCKED: USER        vdW + Hbond + desolv Energy     =   -6.54 kcal/mol
DOCKED: USER        Electrostatic Energy            =   +0.48 kcal/mol
DOCKED: USER    (2) Final Total Internal Energy     =   -0.07 kcal/mol
DOCKED: USER    (3) Torsional Free Energy           =   +0.30 kcal/mol
DOCKED: USER    (4) Unbound System's Energy  [=(2)] =   -0.07 kcal/mol
DOCKED: USER    
DOCKED: USER    
DOCKED: USER    NEWDPF move g2.pdbqt
DOCKED: USER    NEWDPF about 2.362500 -1.333500 0.956700
DOCKED: USER    NEWDPF tran0 1.282358 0.509902 -2.966981
DOCKED: USER    NEWDPF quaternion0 -0.464670 0.252992 0.725225 -0.440596
DOCKED: USER    NEWDPF axisangle0 -0.517620 0.281821 0.807865 -127.716122
DOCKED: USER    NEWDPF quat0 -0.517620 0.281821 0.807865 -127.716122
DOCKED: USER    NEWDPF dihe0 180.00 
DOCKED: USER  keepresnum = 1 
DOCKED: USER  
DOCKED: REMARK  1 active torsions:
DOCKED: REMARK  status: ('A' for Active; 'I' for Inactive)
DOCKED: REMARK    1  A    between atoms: C5_5  and  C7_7 
DOCKED: USER                              x       y       z     vdW  Elec       q    Type
DOCKED: USER                           _______ _______ _______ _____ _____    ______ ____
DOCKED: ROOT
DOCKED: ATOM      1  C1  UNL     1       1.590  -0.657  -3.022 -0.70 -0.01    +0.020 A 
DOCKED: ATOM      2  C2  UNL     1       0.997   1.684  -2.956 -0.71 -0.01    +0.020 A 
DOCKED: ATOM      3  C3  UNL     1       0.980  -0.847  -1.783 -0.82 -0.01    +0.025 A 
DOCKED: ATOM      4  C4  UNL     1       0.386   1.494  -1.717 -0.77 -0.01    +0.025 A 
DOCKED: ATOM      5  C5  UNL     1       1.599   0.609  -3.609 -0.56 -0.01    +0.040 A 
DOCKED: ATOM      6  C6  UNL     1       0.377   0.228  -1.130 -0.97 -0.01    +0.034 A 
DOCKED: ATOM      7 CL10 UNL     1      -0.378  -0.007   0.398 -1.47 +0.04    -0.084 Cl
DOCKED: ENDROOT
DOCKED: BRANCH   5   8
DOCKED: ATOM      8  C7  UNL     1       2.243   0.809  -4.917 -0.37 -0.08    +0.209 C 
DOCKED: ATOM      9  O8  UNL     1       2.792  -0.201  -5.499 -0.09 +0.29    -0.644 OA
DOCKED: ATOM     10  O9  UNL     1       2.237   1.986  -5.437 -0.09 +0.29    -0.644 OA
DOCKED: ENDBRANCH   5   8
DOCKED: TORSDOF 1
DOCKED: TER
DOCKED: ENDMDL
________________________________________________________________________________


	BEGINNING GENETIC ALGORITHM DOCKING 22 of 50
Run: 22 Seed: 2034759730 388672655 [ Run 22 of 50 GA/GALS ]
Beginning LAMARCKIAN GENETIC ALGORITHM (LGA), with a maximum of 2500000 energy evaluations.

Final-Value: -6.126


	FINAL GENETIC ALGORITHM DOCKED STATE
	_______________________________________________


Detailed state:  trans 1.292 0.516 -2.961 quatxyzw -0.471454 0.249608 0.727241 -0.431912 center 2.362 -1.333 0.957 ntor 1 179.8501
State:	  1.292   0.516  -2.961  -0.523  0.277  0.806 -128.822    179.85

DOCKED: MODEL       22
DOCKED: USER    Run = 22
DOCKED: USER    DPF = g2_OA.dpf
DOCKED: USER  
DOCKED: USER    Estimated Free Energy of Binding    =   -5.76 kcal/mol  [=(1)+(2)+(3)-(4)]
DOCKED: USER    Estimated Inhibition Constant, Ki   =   59.78 uM (micromolar)  [Temperature = 298.15 K]
DOCKED: USER    
DOCKED: USER    (1) Final Intermolecular Energy     =   -6.06 kcal/mol
DOCKED: USER        vdW + Hbond + desolv Energy     =   -6.54 kcal/mol
DOCKED: USER        Electrostatic Energy            =   +0.48 kcal/mol
DOCKED: USER    (2) Final Total Internal Energy     =   -0.07 kcal/mol
DOCKED: USER    (3) Torsional Free Energy           =   +0.30 kcal/mol
DOCKED: USER    (4) Unbound System's Energy  [=(2)] =   -0.07 kcal/mol
DOCKED: USER    
DOCKED: USER    
DOCKED: USER    NEWDPF move g2.pdbqt
DOCKED: USER    NEWDPF about 2.362500 -1.333500 0.956700
DOCKED: USER    NEWDPF tran0 1.291739 0.515568 -2.960752
DOCKED: USER    NEWDPF quaternion0 -0.471454 0.249608 0.727241 -0.431912
DOCKED: USER    NEWDPF axisangle0 -0.522725 0.276753 0.806329 -128.822088
DOCKED: USER    NEWDPF quat0 -0.522725 0.276753 0.806329 -128.822088
DOCKED: USER    NEWDPF dihe0 179.85 
DOCKED: USER  keepresnum = 1 
DOCKED: USER  
DOCKED: REMARK  1 active torsions:
DOCKED: REMARK  status: ('A' for Active; 'I' for Inactive)
DOCKED: REMARK    1  A    between atoms: C5_5  and  C7_7 
DOCKED: USER                              x       y       z     vdW  Elec       q    Type
DOCKED: USER                           _______ _______ _______ _____ _____    ______ ____
DOCKED: ROOT
DOCKED: ATOM      1  C1  UNL     1       1.624  -0.645  -3.004 -0.70 -0.01    +0.020 A 
DOCKED: ATOM      2  C2  UNL     1       0.981   1.683  -2.961 -0.71 -0.01    +0.020 A 
DOCKED: ATOM      3  C3  UNL     1       1.010  -0.838  -1.768 -0.82 -0.01    +0.025 A 
DOCKED: ATOM      4  C4  UNL     1       0.366   1.491  -1.724 -0.77 -0.01    +0.025 A 
DOCKED: ATOM      5  C5  UNL     1       1.611   0.616  -3.601 -0.56 -0.01    +0.040 A 
DOCKED: ATOM      6  C6  UNL     1       0.380   0.230  -1.127 -0.97 -0.01    +0.034 A 
DOCKED: ATOM      7 CL10 UNL     1      -0.380  -0.009   0.398 -1.47 +0.04    -0.084 Cl
DOCKED: ENDROOT
DOCKED: BRANCH   5   8
DOCKED: ATOM      8  C7  UNL     1       2.259   0.819  -4.907 -0.36 -0.08    +0.209 C 
DOCKED: ATOM      9  O8  UNL     1       2.835  -0.183  -5.476 -0.09 +0.29    -0.644 OA
DOCKED: ATOM     10  O9  UNL     1       2.229   1.991  -5.438 -0.09 +0.29    -0.644 OA
DOCKED: ENDBRANCH   5   8
DOCKED: TORSDOF 1
DOCKED: TER
DOCKED: ENDMDL
________________________________________________________________________________


	BEGINNING GENETIC ALGORITHM DOCKING 23 of 50
Run: 23 Seed: 2042811610 1798000159 [ Run 23 of 50 GA/GALS ]
Beginning LAMARCKIAN GENETIC ALGORITHM (LGA), with a maximum of 2500000 energy evaluations.

Final-Value: -6.131


	FINAL GENETIC ALGORITHM DOCKED STATE
	_______________________________________________


Detailed state:  trans -1.437 -0.469 -3.064 quatxyzw 0.272079 0.446438 -0.423376 -0.739877 center 2.362 -1.333 0.957 ntor 1 173.6555
State:	 -1.437  -0.469  -3.064   0.404  0.664 -0.629 -84.558    173.66

DOCKED: MODEL       23
DOCKED: USER    Run = 23
DOCKED: USER    DPF = g2_OA.dpf
DOCKED: USER  
DOCKED: USER    Estimated Free Energy of Binding    =   -5.77 kcal/mol  [=(1)+(2)+(3)-(4)]
DOCKED: USER    Estimated Inhibition Constant, Ki   =   59.30 uM (micromolar)  [Temperature = 298.15 K]
DOCKED: USER    
DOCKED: USER    (1) Final Intermolecular Energy     =   -6.06 kcal/mol
DOCKED: USER        vdW + Hbond + desolv Energy     =   -6.55 kcal/mol
DOCKED: USER        Electrostatic Energy            =   +0.49 kcal/mol
DOCKED: USER    (2) Final Total Internal Energy     =   -0.07 kcal/mol
DOCKED: USER    (3) Torsional Free Energy           =   +0.30 kcal/mol
DOCKED: USER    (4) Unbound System's Energy  [=(2)] =   -0.07 kcal/mol
DOCKED: USER    
DOCKED: USER    
DOCKED: USER    NEWDPF move g2.pdbqt
DOCKED: USER    NEWDPF about 2.362500 -1.333500 0.956700
DOCKED: USER    NEWDPF tran0 -1.437372 -0.469232 -3.063619
DOCKED: USER    NEWDPF quaternion0 0.272079 0.446438 -0.423376 -0.739877
DOCKED: USER    NEWDPF axisangle0 0.404434 0.663609 -0.629330 -84.558041
DOCKED: USER    NEWDPF quat0 0.404434 0.663609 -0.629330 -84.558041
DOCKED: USER    NEWDPF dihe0 173.66 
DOCKED: USER  keepresnum = 1 
DOCKED: USER  
DOCKED: REMARK  1 active torsions:
DOCKED: REMARK  status: ('A' for Active; 'I' for Inactive)
DOCKED: REMARK    1  A    between atoms: C5_5  and  C7_7 
DOCKED: USER                              x       y       z     vdW  Elec       q    Type
DOCKED: USER                           _______ _______ _______ _____ _____    ______ ____
DOCKED: ROOT
DOCKED: ATOM      1  C1  UNL     1      -1.754   0.695  -3.115 -0.69 -0.01    +0.020 A 
DOCKED: ATOM      2  C2  UNL     1      -1.139  -1.640  -3.057 -0.72 -0.01    +0.020 A 
DOCKED: ATOM      3  C3  UNL     1      -1.229   0.866  -1.836 -0.80 -0.01    +0.025 A 
DOCKED: ATOM      4  C4  UNL     1      -0.613  -1.470  -1.777 -0.78 -0.01    +0.025 A 
DOCKED: ATOM      5  C5  UNL     1      -1.710  -0.558  -3.727 -0.56 -0.01    +0.040 A 
DOCKED: ATOM      6  C6  UNL     1      -0.658  -0.216  -1.166 -0.95 -0.01    +0.034 A 
DOCKED: ATOM      7 CL10 UNL     1      -0.007  -0.004   0.413 -1.52 +0.04    -0.084 Cl
DOCKED: ENDROOT
DOCKED: BRANCH   5   8
DOCKED: ATOM      8  C7  UNL     1      -2.265  -0.738  -5.078 -0.36 -0.09    +0.209 C 
DOCKED: ATOM      9  O8  UNL     1      -2.895   0.243  -5.625 -0.09 +0.29    -0.644 OA
DOCKED: ATOM     10  O9  UNL     1      -2.102  -1.869  -5.670 -0.09 +0.29    -0.644 OA
DOCKED: ENDBRANCH   5   8
DOCKED: TORSDOF 1
DOCKED: TER
DOCKED: ENDMDL
________________________________________________________________________________


	BEGINNING GENETIC ALGORITHM DOCKING 24 of 50
Run: 24 Seed: 2071841855 100205432 [ Run 24 of 50 GA/GALS ]
Beginning LAMARCKIAN GENETIC ALGORITHM (LGA), with a maximum of 2500000 energy evaluations.

Final-Value: -6.119


	FINAL GENETIC ALGORITHM DOCKED STATE
	_______________________________________________


Detailed state:  trans 0.219 -1.259 -3.021 quatxyzw 0.121760 -0.533700 -0.188920 0.815259 center 2.362 -1.333 0.957 ntor 1 -178.3158
State:	  0.219  -1.259  -3.021   0.210 -0.922 -0.326 70.774   -178.32

DOCKED: MODEL       24
DOCKED: USER    Run = 24
DOCKED: USER    DPF = g2_OA.dpf
DOCKED: USER  
DOCKED: USER    Estimated Free Energy of Binding    =   -5.75 kcal/mol  [=(1)+(2)+(3)-(4)]
DOCKED: USER    Estimated Inhibition Constant, Ki   =   60.48 uM (micromolar)  [Temperature = 298.15 K]
DOCKED: USER    
DOCKED: USER    (1) Final Intermolecular Energy     =   -6.05 kcal/mol
DOCKED: USER        vdW + Hbond + desolv Energy     =   -6.54 kcal/mol
DOCKED: USER        Electrostatic Energy            =   +0.49 kcal/mol
DOCKED: USER    (2) Final Total Internal Energy     =   -0.07 kcal/mol
DOCKED: USER    (3) Torsional Free Energy           =   +0.30 kcal/mol
DOCKED: USER    (4) Unbound System's Energy  [=(2)] =   -0.07 kcal/mol
DOCKED: USER    
DOCKED: USER    
DOCKED: USER    NEWDPF move g2.pdbqt
DOCKED: USER    NEWDPF about 2.362500 -1.333500 0.956700
DOCKED: USER    NEWDPF tran0 0.218584 -1.259006 -3.020579
DOCKED: USER    NEWDPF quaternion0 0.121760 -0.533700 -0.188920 0.815259
DOCKED: USER    NEWDPF axisangle0 0.210258 -0.921609 -0.326233 70.773946
DOCKED: USER    NEWDPF quat0 0.210258 -0.921609 -0.326233 70.773946
DOCKED: USER    NEWDPF dihe0 -178.32 
DOCKED: USER  keepresnum = 1 
DOCKED: USER  
DOCKED: REMARK  1 active torsions:
DOCKED: REMARK  status: ('A' for Active; 'I' for Inactive)
DOCKED: REMARK    1  A    between atoms: C5_5  and  C7_7 
DOCKED: USER                              x       y       z     vdW  Elec       q    Type
DOCKED: USER                           _______ _______ _______ _____ _____    ______ ____
DOCKED: ROOT
DOCKED: ATOM      1  C1  UNL     1      -0.964  -1.504  -3.010 -0.72 -0.01    +0.020 A 
DOCKED: ATOM      2  C2  UNL     1       1.405  -1.035  -3.075 -0.70 -0.01    +0.020 A 
DOCKED: ATOM      3  C3  UNL     1      -1.047  -0.912  -1.751 -0.80 -0.01    +0.025 A 
DOCKED: ATOM      4  C4  UNL     1       1.322  -0.442  -1.816 -0.80 -0.01    +0.025 A 
DOCKED: ATOM      5  C5  UNL     1       0.262  -1.567  -3.673 -0.55 -0.01    +0.040 A 
DOCKED: ATOM      6  C6  UNL     1       0.096  -0.380  -1.153 -0.97 -0.01    +0.034 A 
DOCKED: ATOM      7 CL10 UNL     1      -0.008   0.352   0.400 -1.45 +0.04    -0.084 Cl
DOCKED: ENDROOT
DOCKED: BRANCH   5   8
DOCKED: ATOM      8  C7  UNL     1       0.349  -2.191  -5.002 -0.35 -0.09    +0.209 C 
DOCKED: ATOM      9  O8  UNL     1      -0.727  -2.644  -5.547 -0.10 +0.29    -0.644 OA
DOCKED: ATOM     10  O9  UNL     1       1.498  -2.265  -5.579 -0.09 +0.29    -0.644 OA
DOCKED: ENDBRANCH   5   8
DOCKED: TORSDOF 1
DOCKED: TER
DOCKED: ENDMDL
________________________________________________________________________________


	BEGINNING GENETIC ALGORITHM DOCKING 25 of 50
Run: 25 Seed: 344226821 477336563 [ Run 25 of 50 GA/GALS ]
Beginning LAMARCKIAN GENETIC ALGORITHM (LGA), with a maximum of 2500000 energy evaluations.

Final-Value: -6.123


	FINAL GENETIC ALGORITHM DOCKED STATE
	_______________________________________________


Detailed state:  trans 1.283 0.481 -2.969 quatxyzw 0.451232 -0.259991 -0.717184 0.463079 center 2.362 -1.333 0.957 ntor 1 178.1671
State:	  1.283   0.481  -2.969   0.509 -0.293 -0.809 124.828    178.17

DOCKED: MODEL       25
DOCKED: USER    Run = 25
DOCKED: USER    DPF = g2_OA.dpf
DOCKED: USER  
DOCKED: USER    Estimated Free Energy of Binding    =   -5.76 kcal/mol  [=(1)+(2)+(3)-(4)]
DOCKED: USER    Estimated Inhibition Constant, Ki   =   60.12 uM (micromolar)  [Temperature = 298.15 K]
DOCKED: USER    
DOCKED: USER    (1) Final Intermolecular Energy     =   -6.06 kcal/mol
DOCKED: USER        vdW + Hbond + desolv Energy     =   -6.54 kcal/mol
DOCKED: USER        Electrostatic Energy            =   +0.48 kcal/mol
DOCKED: USER    (2) Final Total Internal Energy     =   -0.07 kcal/mol
DOCKED: USER    (3) Torsional Free Energy           =   +0.30 kcal/mol
DOCKED: USER    (4) Unbound System's Energy  [=(2)] =   -0.07 kcal/mol
DOCKED: USER    
DOCKED: USER    
DOCKED: USER    NEWDPF move g2.pdbqt
DOCKED: USER    NEWDPF about 2.362500 -1.333500 0.956700
DOCKED: USER    NEWDPF tran0 1.282607 0.480686 -2.968758
DOCKED: USER    NEWDPF quaternion0 0.451232 -0.259991 -0.717184 0.463079
DOCKED: USER    NEWDPF axisangle0 0.509109 -0.293338 -0.809173 124.828094
DOCKED: USER    NEWDPF quat0 0.509109 -0.293338 -0.809173 124.828094
DOCKED: USER    NEWDPF dihe0 178.17 
DOCKED: USER  keepresnum = 1 
DOCKED: USER  
DOCKED: REMARK  1 active torsions:
DOCKED: REMARK  status: ('A' for Active; 'I' for Inactive)
DOCKED: REMARK    1  A    between atoms: C5_5  and  C7_7 
DOCKED: USER                              x       y       z     vdW  Elec       q    Type
DOCKED: USER                           _______ _______ _______ _____ _____    ______ ____
DOCKED: ROOT
DOCKED: ATOM      1  C1  UNL     1       1.528  -0.699  -3.047 -0.70 -0.01    +0.020 A 
DOCKED: ATOM      2  C2  UNL     1       1.060   1.668  -2.934 -0.72 -0.01    +0.020 A 
DOCKED: ATOM      3  C3  UNL     1       0.916  -0.880  -1.808 -0.81 -0.01    +0.025 A 
DOCKED: ATOM      4  C4  UNL     1       0.447   1.488  -1.694 -0.77 -0.01    +0.025 A 
DOCKED: ATOM      5  C5  UNL     1       1.600   0.575  -3.611 -0.56 -0.01    +0.040 A 
DOCKED: ATOM      6  C6  UNL     1       0.375   0.213  -1.131 -0.97 -0.01    +0.034 A 
DOCKED: ATOM      7 CL10 UNL     1      -0.381  -0.011   0.398 -1.47 +0.04    -0.084 Cl
DOCKED: ENDROOT
DOCKED: BRANCH   5   8
DOCKED: ATOM      8  C7  UNL     1       2.246   0.764  -4.920 -0.37 -0.08    +0.209 C 
DOCKED: ATOM      9  O8  UNL     1       2.768  -0.256  -5.508 -0.09 +0.29    -0.644 OA
DOCKED: ATOM     10  O9  UNL     1       2.267   1.944  -5.435 -0.09 +0.29    -0.644 OA
DOCKED: ENDBRANCH   5   8
DOCKED: TORSDOF 1
DOCKED: TER
DOCKED: ENDMDL
________________________________________________________________________________


	BEGINNING GENETIC ALGORITHM DOCKING 26 of 50
Run: 26 Seed: 1286367578 228738881 [ Run 26 of 50 GA/GALS ]
Beginning LAMARCKIAN GENETIC ALGORITHM (LGA), with a maximum of 2500000 energy evaluations.

Final-Value: -6.132


	FINAL GENETIC ALGORITHM DOCKED STATE
	_______________________________________________


Detailed state:  trans -1.431 -0.496 -3.074 quatxyzw 0.189904 -0.493137 -0.821661 0.213603 center 2.362 -1.333 0.957 ntor 1 -9.8337
State:	 -1.431  -0.496  -3.074   0.194 -0.505 -0.841 155.333     -9.83

DOCKED: MODEL       26
DOCKED: USER    Run = 26
DOCKED: USER    DPF = g2_OA.dpf
DOCKED: USER  
DOCKED: USER    Estimated Free Energy of Binding    =   -5.77 kcal/mol  [=(1)+(2)+(3)-(4)]
DOCKED: USER    Estimated Inhibition Constant, Ki   =   59.16 uM (micromolar)  [Temperature = 298.15 K]
DOCKED: USER    
DOCKED: USER    (1) Final Intermolecular Energy     =   -6.07 kcal/mol
DOCKED: USER        vdW + Hbond + desolv Energy     =   -6.55 kcal/mol
DOCKED: USER        Electrostatic Energy            =   +0.48 kcal/mol
DOCKED: USER    (2) Final Total Internal Energy     =   -0.07 kcal/mol
DOCKED: USER    (3) Torsional Free Energy           =   +0.30 kcal/mol
DOCKED: USER    (4) Unbound System's Energy  [=(2)] =   -0.07 kcal/mol
DOCKED: USER    
DOCKED: USER    
DOCKED: USER    NEWDPF move g2.pdbqt
DOCKED: USER    NEWDPF about 2.362500 -1.333500 0.956700
DOCKED: USER    NEWDPF tran0 -1.431200 -0.496233 -3.074136
DOCKED: USER    NEWDPF quaternion0 0.189904 -0.493137 -0.821661 0.213603
DOCKED: USER    NEWDPF axisangle0 0.194390 -0.504787 -0.841072 155.332807
DOCKED: USER    NEWDPF quat0 0.194390 -0.504787 -0.841072 155.332807
DOCKED: USER    NEWDPF dihe0 -9.83 
DOCKED: USER  keepresnum = 1 
DOCKED: USER  
DOCKED: REMARK  1 active torsions:
DOCKED: REMARK  status: ('A' for Active; 'I' for Inactive)
DOCKED: REMARK    1  A    between atoms: C5_5  and  C7_7 
DOCKED: USER                              x       y       z     vdW  Elec       q    Type
DOCKED: USER                           _______ _______ _______ _____ _____    ______ ____
DOCKED: ROOT
DOCKED: ATOM      1  C1  UNL     1      -1.083  -1.653  -3.079 -0.71 -0.01    +0.020 A 
DOCKED: ATOM      2  C2  UNL     1      -1.797   0.655  -3.114 -0.69 -0.01    +0.020 A 
DOCKED: ATOM      3  C3  UNL     1      -0.558  -1.471  -1.801 -0.78 -0.01    +0.025 A 
DOCKED: ATOM      4  C4  UNL     1      -1.272   0.837  -1.835 -0.80 -0.01    +0.025 A 
DOCKED: ATOM      5  C5  UNL     1      -1.703  -0.590  -3.737 -0.55 -0.01    +0.040 A 
DOCKED: ATOM      6  C6  UNL     1      -0.652  -0.227  -1.178 -0.95 -0.01    +0.034 A 
DOCKED: ATOM      7 CL10 UNL     1      -0.006  -0.004   0.400 -1.52 +0.04    -0.084 Cl
DOCKED: ENDROOT
DOCKED: BRANCH   5   8
DOCKED: ATOM      8  C7  UNL     1      -2.258  -0.782  -5.086 -0.36 -0.09    +0.209 C 
DOCKED: ATOM      9  O8  UNL     1      -2.989   0.148  -5.595 -0.10 +0.29    -0.644 OA
DOCKED: ATOM     10  O9  UNL     1      -1.993  -1.874  -5.715 -0.09 +0.29    -0.644 OA
DOCKED: ENDBRANCH   5   8
DOCKED: TORSDOF 1
DOCKED: TER
DOCKED: ENDMDL
________________________________________________________________________________


	BEGINNING GENETIC ALGORITHM DOCKING 27 of 50
Run: 27 Seed: 1586976035 403525415 [ Run 27 of 50 GA/GALS ]
Beginning LAMARCKIAN GENETIC ALGORITHM (LGA), with a maximum of 2500000 energy evaluations.

Final-Value: -6.124


	FINAL GENETIC ALGORITHM DOCKED STATE
	_______________________________________________


Detailed state:  trans 1.293 0.496 -2.961 quatxyzw 0.518427 0.151336 -0.220481 -0.812231 center 2.362 -1.333 0.957 ntor 1 179.0746
State:	  1.293   0.496  -2.961   0.889  0.259 -0.378 -71.371    179.07

DOCKED: MODEL       27
DOCKED: USER    Run = 27
DOCKED: USER    DPF = g2_OA.dpf
DOCKED: USER  
DOCKED: USER    Estimated Free Energy of Binding    =   -5.76 kcal/mol  [=(1)+(2)+(3)-(4)]
DOCKED: USER    Estimated Inhibition Constant, Ki   =   59.95 uM (micromolar)  [Temperature = 298.15 K]
DOCKED: USER    
DOCKED: USER    (1) Final Intermolecular Energy     =   -6.06 kcal/mol
DOCKED: USER        vdW + Hbond + desolv Energy     =   -6.54 kcal/mol
DOCKED: USER        Electrostatic Energy            =   +0.48 kcal/mol
DOCKED: USER    (2) Final Total Internal Energy     =   -0.07 kcal/mol
DOCKED: USER    (3) Torsional Free Energy           =   +0.30 kcal/mol
DOCKED: USER    (4) Unbound System's Energy  [=(2)] =   -0.07 kcal/mol
DOCKED: USER    
DOCKED: USER    
DOCKED: USER    NEWDPF move g2.pdbqt
DOCKED: USER    NEWDPF about 2.362500 -1.333500 0.956700
DOCKED: USER    NEWDPF tran0 1.293330 0.496206 -2.961495
DOCKED: USER    NEWDPF quaternion0 0.518427 0.151336 -0.220481 -0.812231
DOCKED: USER    NEWDPF axisangle0 0.888728 0.259432 -0.377966 -71.371074
DOCKED: USER    NEWDPF quat0 0.888728 0.259432 -0.377966 -71.371074
DOCKED: USER    NEWDPF dihe0 179.07 
DOCKED: USER  keepresnum = 1 
DOCKED: USER  
DOCKED: REMARK  1 active torsions:
DOCKED: REMARK  status: ('A' for Active; 'I' for Inactive)
DOCKED: REMARK    1  A    between atoms: C5_5  and  C7_7 
DOCKED: USER                              x       y       z     vdW  Elec       q    Type
DOCKED: USER                           _______ _______ _______ _____ _____    ______ ____
DOCKED: ROOT
DOCKED: ATOM      1  C1  UNL     1       1.019   1.672  -2.950 -0.71 -0.01    +0.020 A 
DOCKED: ATOM      2  C2  UNL     1       1.589  -0.674  -3.018 -0.70 -0.01    +0.020 A 
DOCKED: ATOM      3  C3  UNL     1       0.402   1.487  -1.713 -0.77 -0.01    +0.025 A 
DOCKED: ATOM      4  C4  UNL     1       0.972  -0.860  -1.781 -0.81 -0.01    +0.025 A 
DOCKED: ATOM      5  C5  UNL     1       1.613   0.592  -3.602 -0.56 -0.01    +0.040 A 
DOCKED: ATOM      6  C6  UNL     1       0.378   0.221  -1.128 -0.97 -0.01    +0.034 A 
DOCKED: ATOM      7 CL10 UNL     1      -0.382  -0.007   0.398 -1.47 +0.04    -0.084 Cl
DOCKED: ENDROOT
DOCKED: BRANCH   5   8
DOCKED: ATOM      8  C7  UNL     1       2.265   0.789  -4.907 -0.36 -0.08    +0.209 C 
DOCKED: ATOM      9  O8  UNL     1       2.257   1.964  -5.433 -0.09 +0.29    -0.644 OA
DOCKED: ATOM     10  O9  UNL     1       2.822  -0.221  -5.480 -0.09 +0.29    -0.644 OA
DOCKED: ENDBRANCH   5   8
DOCKED: TORSDOF 1
DOCKED: TER
DOCKED: ENDMDL
________________________________________________________________________________


	BEGINNING GENETIC ALGORITHM DOCKING 28 of 50
Run: 28 Seed: 1388473513 189580278 [ Run 28 of 50 GA/GALS ]
Beginning LAMARCKIAN GENETIC ALGORITHM (LGA), with a maximum of 2500000 energy evaluations.

Final-Value: -6.131


	FINAL GENETIC ALGORITHM DOCKED STATE
	_______________________________________________


Detailed state:  trans -1.430 -0.472 -3.062 quatxyzw -0.271894 -0.446398 0.423587 0.739849 center 2.362 -1.333 0.957 ntor 1 174.7510
State:	 -1.430  -0.472  -3.062  -0.404 -0.664  0.630 84.563    174.75

DOCKED: MODEL       28
DOCKED: USER    Run = 28
DOCKED: USER    DPF = g2_OA.dpf
DOCKED: USER  
DOCKED: USER    Estimated Free Energy of Binding    =   -5.77 kcal/mol  [=(1)+(2)+(3)-(4)]
DOCKED: USER    Estimated Inhibition Constant, Ki   =   59.32 uM (micromolar)  [Temperature = 298.15 K]
DOCKED: USER    
DOCKED: USER    (1) Final Intermolecular Energy     =   -6.06 kcal/mol
DOCKED: USER        vdW + Hbond + desolv Energy     =   -6.55 kcal/mol
DOCKED: USER        Electrostatic Energy            =   +0.49 kcal/mol
DOCKED: USER    (2) Final Total Internal Energy     =   -0.07 kcal/mol
DOCKED: USER    (3) Torsional Free Energy           =   +0.30 kcal/mol
DOCKED: USER    (4) Unbound System's Energy  [=(2)] =   -0.07 kcal/mol
DOCKED: USER    
DOCKED: USER    
DOCKED: USER    NEWDPF move g2.pdbqt
DOCKED: USER    NEWDPF about 2.362500 -1.333500 0.956700
DOCKED: USER    NEWDPF tran0 -1.430200 -0.471722 -3.062214
DOCKED: USER    NEWDPF quaternion0 -0.271894 -0.446398 0.423587 0.739849
DOCKED: USER    NEWDPF axisangle0 -0.404139 -0.663519 0.629614 84.562817
DOCKED: USER    NEWDPF quat0 -0.404139 -0.663519 0.629614 84.562817
DOCKED: USER    NEWDPF dihe0 174.75 
DOCKED: USER  keepresnum = 1 
DOCKED: USER  
DOCKED: REMARK  1 active torsions:
DOCKED: REMARK  status: ('A' for Active; 'I' for Inactive)
DOCKED: REMARK    1  A    between atoms: C5_5  and  C7_7 
DOCKED: USER                              x       y       z     vdW  Elec       q    Type
DOCKED: USER                           _______ _______ _______ _____ _____    ______ ____
DOCKED: ROOT
DOCKED: ATOM      1  C1  UNL     1      -1.747   0.693  -3.114 -0.69 -0.01    +0.020 A 
DOCKED: ATOM      2  C2  UNL     1      -1.132  -1.643  -3.055 -0.72 -0.01    +0.020 A 
DOCKED: ATOM      3  C3  UNL     1      -1.221   0.864  -1.835 -0.80 -0.01    +0.025 A 
DOCKED: ATOM      4  C4  UNL     1      -0.606  -1.472  -1.775 -0.77 -0.01    +0.025 A 
DOCKED: ATOM      5  C5  UNL     1      -1.703  -0.561  -3.725 -0.56 -0.01    +0.040 A 
DOCKED: ATOM      6  C6  UNL     1      -0.650  -0.218  -1.165 -0.95 -0.01    +0.034 A 
DOCKED: ATOM      7 CL10 UNL     1       0.001  -0.005   0.414 -1.51 +0.04    -0.084 Cl
DOCKED: ENDROOT
DOCKED: BRANCH   5   8
DOCKED: ATOM      8  C7  UNL     1      -2.258  -0.741  -5.076 -0.36 -0.09    +0.209 C 
DOCKED: ATOM      9  O8  UNL     1      -2.870   0.247  -5.632 -0.09 +0.29    -0.644 OA
DOCKED: ATOM     10  O9  UNL     1      -2.114  -1.880  -5.659 -0.09 +0.29    -0.644 OA
DOCKED: ENDBRANCH   5   8
DOCKED: TORSDOF 1
DOCKED: TER
DOCKED: ENDMDL
________________________________________________________________________________


	BEGINNING GENETIC ALGORITHM DOCKING 29 of 50
Run: 29 Seed: 2036237409 1027939406 [ Run 29 of 50 GA/GALS ]
Beginning LAMARCKIAN GENETIC ALGORITHM (LGA), with a maximum of 2500000 energy evaluations.

Final-Value: -6.125


	FINAL GENETIC ALGORITHM DOCKED STATE
	_______________________________________________


Detailed state:  trans 1.286 0.479 -2.969 quatxyzw 0.464911 -0.256799 -0.722816 0.442097 center 2.362 -1.333 0.957 ntor 1 180.0000
State:	  1.286   0.479  -2.969   0.518 -0.286 -0.806 127.525    180.00

DOCKED: MODEL       29
DOCKED: USER    Run = 29
DOCKED: USER    DPF = g2_OA.dpf
DOCKED: USER  
DOCKED: USER    Estimated Free Energy of Binding    =   -5.76 kcal/mol  [=(1)+(2)+(3)-(4)]
DOCKED: USER    Estimated Inhibition Constant, Ki   =   59.87 uM (micromolar)  [Temperature = 298.15 K]
DOCKED: USER    
DOCKED: USER    (1) Final Intermolecular Energy     =   -6.06 kcal/mol
DOCKED: USER        vdW + Hbond + desolv Energy     =   -6.54 kcal/mol
DOCKED: USER        Electrostatic Energy            =   +0.48 kcal/mol
DOCKED: USER    (2) Final Total Internal Energy     =   -0.07 kcal/mol
DOCKED: USER    (3) Torsional Free Energy           =   +0.30 kcal/mol
DOCKED: USER    (4) Unbound System's Energy  [=(2)] =   -0.07 kcal/mol
DOCKED: USER    
DOCKED: USER    
DOCKED: USER    NEWDPF move g2.pdbqt
DOCKED: USER    NEWDPF about 2.362500 -1.333500 0.956700
DOCKED: USER    NEWDPF tran0 1.285871 0.478923 -2.969090
DOCKED: USER    NEWDPF quaternion0 0.464911 -0.256799 -0.722816 0.442097
DOCKED: USER    NEWDPF axisangle0 0.518314 -0.286297 -0.805844 127.524524
DOCKED: USER    NEWDPF quat0 0.518314 -0.286297 -0.805844 127.524524
DOCKED: USER    NEWDPF dihe0 180.00 
DOCKED: USER  keepresnum = 1 
DOCKED: USER  
DOCKED: REMARK  1 active torsions:
DOCKED: REMARK  status: ('A' for Active; 'I' for Inactive)
DOCKED: REMARK    1  A    between atoms: C5_5  and  C7_7 
DOCKED: USER                              x       y       z     vdW  Elec       q    Type
DOCKED: USER                           _______ _______ _______ _____ _____    ______ ____
DOCKED: ROOT
DOCKED: ATOM      1  C1  UNL     1       1.585  -0.690  -3.017 -0.70 -0.01    +0.020 A 
DOCKED: ATOM      2  C2  UNL     1       1.009   1.655  -2.964 -0.71 -0.01    +0.020 A 
DOCKED: ATOM      3  C3  UNL     1       0.973  -0.869  -1.778 -0.81 -0.01    +0.025 A 
DOCKED: ATOM      4  C4  UNL     1       0.397   1.477  -1.724 -0.77 -0.01    +0.025 A 
DOCKED: ATOM      5  C5  UNL     1       1.603   0.572  -3.611 -0.56 -0.01    +0.040 A 
DOCKED: ATOM      6  C6  UNL     1       0.378   0.215  -1.131 -0.97 -0.01    +0.034 A 
DOCKED: ATOM      7 CL10 UNL     1      -0.378  -0.007   0.399 -1.47 +0.04    -0.084 Cl
DOCKED: ENDROOT
DOCKED: BRANCH   5   8
DOCKED: ATOM      8  C7  UNL     1       2.249   0.759  -4.920 -0.37 -0.08    +0.209 C 
DOCKED: ATOM      9  O8  UNL     1       2.790  -0.258  -5.497 -0.09 +0.29    -0.644 OA
DOCKED: ATOM     10  O9  UNL     1       2.252   1.934  -5.448 -0.09 +0.29    -0.644 OA
DOCKED: ENDBRANCH   5   8
DOCKED: TORSDOF 1
DOCKED: TER
DOCKED: ENDMDL
________________________________________________________________________________


	BEGINNING GENETIC ALGORITHM DOCKING 30 of 50
Run: 30 Seed: 1467349997 2014065026 [ Run 30 of 50 GA/GALS ]
Beginning LAMARCKIAN GENETIC ALGORITHM (LGA), with a maximum of 2500000 energy evaluations.

Final-Value: -6.133


	FINAL GENETIC ALGORITHM DOCKED STATE
	_______________________________________________


Detailed state:  trans -1.435 -0.490 -3.064 quatxyzw 0.270047 0.445170 -0.424165 -0.740933 center 2.362 -1.333 0.957 ntor 1 170.3168
State:	 -1.435  -0.490  -3.064   0.402  0.663 -0.632 -84.378    170.32

DOCKED: MODEL       30
DOCKED: USER    Run = 30
DOCKED: USER    DPF = g2_OA.dpf
DOCKED: USER  
DOCKED: USER    Estimated Free Energy of Binding    =   -5.77 kcal/mol  [=(1)+(2)+(3)-(4)]
DOCKED: USER    Estimated Inhibition Constant, Ki   =   59.07 uM (micromolar)  [Temperature = 298.15 K]
DOCKED: USER    
DOCKED: USER    (1) Final Intermolecular Energy     =   -6.07 kcal/mol
DOCKED: USER        vdW + Hbond + desolv Energy     =   -6.55 kcal/mol
DOCKED: USER        Electrostatic Energy            =   +0.49 kcal/mol
DOCKED: USER    (2) Final Total Internal Energy     =   -0.07 kcal/mol
DOCKED: USER    (3) Torsional Free Energy           =   +0.30 kcal/mol
DOCKED: USER    (4) Unbound System's Energy  [=(2)] =   -0.07 kcal/mol
DOCKED: USER    
DOCKED: USER    
DOCKED: USER    NEWDPF move g2.pdbqt
DOCKED: USER    NEWDPF about 2.362500 -1.333500 0.956700
DOCKED: USER    NEWDPF tran0 -1.434796 -0.490304 -3.063655
DOCKED: USER    NEWDPF quaternion0 0.270047 0.445170 -0.424165 -0.740933
DOCKED: USER    NEWDPF axisangle0 0.402107 0.662871 -0.631595 -84.378065
DOCKED: USER    NEWDPF quat0 0.402107 0.662871 -0.631595 -84.378065
DOCKED: USER    NEWDPF dihe0 170.32 
DOCKED: USER  keepresnum = 1 
DOCKED: USER  
DOCKED: REMARK  1 active torsions:
DOCKED: REMARK  status: ('A' for Active; 'I' for Inactive)
DOCKED: REMARK    1  A    between atoms: C5_5  and  C7_7 
DOCKED: USER                              x       y       z     vdW  Elec       q    Type
DOCKED: USER                           _______ _______ _______ _____ _____    ______ ____
DOCKED: ROOT
DOCKED: ATOM      1  C1  UNL     1      -1.753   0.673  -3.122 -0.69 -0.01    +0.020 A 
DOCKED: ATOM      2  C2  UNL     1      -1.136  -1.661  -3.050 -0.72 -0.01    +0.020 A 
DOCKED: ATOM      3  C3  UNL     1      -1.228   0.852  -1.843 -0.81 -0.01    +0.025 A 
DOCKED: ATOM      4  C4  UNL     1      -0.610  -1.483  -1.771 -0.77 -0.01    +0.025 A 
DOCKED: ATOM      5  C5  UNL     1      -1.707  -0.583  -3.726 -0.56 -0.01    +0.040 A 
DOCKED: ATOM      6  C6  UNL     1      -0.656  -0.226  -1.167 -0.95 -0.01    +0.034 A 
DOCKED: ATOM      7 CL10 UNL     1      -0.007  -0.005   0.411 -1.52 +0.04    -0.084 Cl
DOCKED: ENDROOT
DOCKED: BRANCH   5   8
DOCKED: ATOM      8  C7  UNL     1      -2.261  -0.770  -5.077 -0.36 -0.09    +0.209 C 
DOCKED: ATOM      9  O8  UNL     1      -2.947   0.184  -5.604 -0.09 +0.29    -0.644 OA
DOCKED: ATOM     10  O9  UNL     1      -2.040  -1.881  -5.689 -0.09 +0.29    -0.644 OA
DOCKED: ENDBRANCH   5   8
DOCKED: TORSDOF 1
DOCKED: TER
DOCKED: ENDMDL
________________________________________________________________________________


	BEGINNING GENETIC ALGORITHM DOCKING 31 of 50
Run: 31 Seed: 1608215684 1758032391 [ Run 31 of 50 GA/GALS ]
Beginning LAMARCKIAN GENETIC ALGORITHM (LGA), with a maximum of 2500000 energy evaluations.

Final-Value: -6.126


	FINAL GENETIC ALGORITHM DOCKED STATE
	_______________________________________________


Detailed state:  trans 1.288 0.504 -2.965 quatxyzw 0.470042 -0.252213 -0.727074 0.432218 center 2.362 -1.333 0.957 ntor 1 -179.9535
State:	  1.288   0.504  -2.965   0.521 -0.280 -0.806 128.783   -179.95

DOCKED: MODEL       31
DOCKED: USER    Run = 31
DOCKED: USER    DPF = g2_OA.dpf
DOCKED: USER  
DOCKED: USER    Estimated Free Energy of Binding    =   -5.76 kcal/mol  [=(1)+(2)+(3)-(4)]
DOCKED: USER    Estimated Inhibition Constant, Ki   =   59.79 uM (micromolar)  [Temperature = 298.15 K]
DOCKED: USER    
DOCKED: USER    (1) Final Intermolecular Energy     =   -6.06 kcal/mol
DOCKED: USER        vdW + Hbond + desolv Energy     =   -6.54 kcal/mol
DOCKED: USER        Electrostatic Energy            =   +0.48 kcal/mol
DOCKED: USER    (2) Final Total Internal Energy     =   -0.07 kcal/mol
DOCKED: USER    (3) Torsional Free Energy           =   +0.30 kcal/mol
DOCKED: USER    (4) Unbound System's Energy  [=(2)] =   -0.07 kcal/mol
DOCKED: USER    
DOCKED: USER    
DOCKED: USER    NEWDPF move g2.pdbqt
DOCKED: USER    NEWDPF about 2.362500 -1.333500 0.956700
DOCKED: USER    NEWDPF tran0 1.287841 0.504134 -2.964663
DOCKED: USER    NEWDPF quaternion0 0.470042 -0.252213 -0.727074 0.432218
DOCKED: USER    NEWDPF axisangle0 0.521244 -0.279687 -0.806275 128.783135
DOCKED: USER    NEWDPF quat0 0.521244 -0.279687 -0.806275 128.783135
DOCKED: USER    NEWDPF dihe0 -179.95 
DOCKED: USER  keepresnum = 1 
DOCKED: USER  
DOCKED: REMARK  1 active torsions:
DOCKED: REMARK  status: ('A' for Active; 'I' for Inactive)
DOCKED: REMARK    1  A    between atoms: C5_5  and  C7_7 
DOCKED: USER                              x       y       z     vdW  Elec       q    Type
DOCKED: USER                           _______ _______ _______ _____ _____    ______ ____
DOCKED: ROOT
DOCKED: ATOM      1  C1  UNL     1       1.616  -0.657  -3.006 -0.70 -0.01    +0.020 A 
DOCKED: ATOM      2  C2  UNL     1       0.982   1.673  -2.966 -0.71 -0.01    +0.020 A 
DOCKED: ATOM      3  C3  UNL     1       1.006  -0.845  -1.767 -0.82 -0.01    +0.025 A 
DOCKED: ATOM      4  C4  UNL     1       0.371   1.486  -1.727 -0.77 -0.01    +0.025 A 
DOCKED: ATOM      5  C5  UNL     1       1.605   0.602  -3.607 -0.56 -0.01    +0.040 A 
DOCKED: ATOM      6  C6  UNL     1       0.383   0.226  -1.127 -0.97 -0.01    +0.034 A 
DOCKED: ATOM      7 CL10 UNL     1      -0.372  -0.007   0.402 -1.47 +0.04    -0.084 Cl
DOCKED: ENDROOT
DOCKED: BRANCH   5   8
DOCKED: ATOM      8  C7  UNL     1       2.248   0.799  -4.915 -0.37 -0.08    +0.209 C 
DOCKED: ATOM      9  O8  UNL     1       2.815  -0.207  -5.486 -0.09 +0.29    -0.644 OA
DOCKED: ATOM     10  O9  UNL     1       2.224   1.971  -5.448 -0.09 +0.29    -0.644 OA
DOCKED: ENDBRANCH   5   8
DOCKED: TORSDOF 1
DOCKED: TER
DOCKED: ENDMDL
________________________________________________________________________________


	BEGINNING GENETIC ALGORITHM DOCKING 32 of 50
Run: 32 Seed: 884975175 196438426 [ Run 32 of 50 GA/GALS ]
Beginning LAMARCKIAN GENETIC ALGORITHM (LGA), with a maximum of 2500000 energy evaluations.

Final-Value: -6.129


	FINAL GENETIC ALGORITHM DOCKED STATE
	_______________________________________________


Detailed state:  trans -1.432 -0.453 -3.068 quatxyzw 0.275818 0.443089 -0.428781 -0.737389 center 2.362 -1.333 0.957 ntor 1 170.3429
State:	 -1.432  -0.453  -3.068   0.408  0.656 -0.635 -84.981    170.34

DOCKED: MODEL       32
DOCKED: USER    Run = 32
DOCKED: USER    DPF = g2_OA.dpf
DOCKED: USER  
DOCKED: USER    Estimated Free Energy of Binding    =   -5.77 kcal/mol  [=(1)+(2)+(3)-(4)]
DOCKED: USER    Estimated Inhibition Constant, Ki   =   59.44 uM (micromolar)  [Temperature = 298.15 K]
DOCKED: USER    
DOCKED: USER    (1) Final Intermolecular Energy     =   -6.06 kcal/mol
DOCKED: USER        vdW + Hbond + desolv Energy     =   -6.55 kcal/mol
DOCKED: USER        Electrostatic Energy            =   +0.48 kcal/mol
DOCKED: USER    (2) Final Total Internal Energy     =   -0.07 kcal/mol
DOCKED: USER    (3) Torsional Free Energy           =   +0.30 kcal/mol
DOCKED: USER    (4) Unbound System's Energy  [=(2)] =   -0.07 kcal/mol
DOCKED: USER    
DOCKED: USER    
DOCKED: USER    NEWDPF move g2.pdbqt
DOCKED: USER    NEWDPF about 2.362500 -1.333500 0.956700
DOCKED: USER    NEWDPF tran0 -1.431613 -0.452614 -3.068119
DOCKED: USER    NEWDPF quaternion0 0.275818 0.443089 -0.428781 -0.737389
DOCKED: USER    NEWDPF axisangle0 0.408336 0.655974 -0.634791 -84.980994
DOCKED: USER    NEWDPF quat0 0.408336 0.655974 -0.634791 -84.980994
DOCKED: USER    NEWDPF dihe0 170.34 
DOCKED: USER  keepresnum = 1 
DOCKED: USER  
DOCKED: REMARK  1 active torsions:
DOCKED: REMARK  status: ('A' for Active; 'I' for Inactive)
DOCKED: REMARK    1  A    between atoms: C5_5  and  C7_7 
DOCKED: USER                              x       y       z     vdW  Elec       q    Type
DOCKED: USER                           _______ _______ _______ _____ _____    ______ ____
DOCKED: ROOT
DOCKED: ATOM      1  C1  UNL     1      -1.731   0.716  -3.122 -0.69 -0.01    +0.020 A 
DOCKED: ATOM      2  C2  UNL     1      -1.152  -1.628  -3.060 -0.72 -0.01    +0.020 A 
DOCKED: ATOM      3  C3  UNL     1      -1.206   0.880  -1.841 -0.80 -0.01    +0.025 A 
DOCKED: ATOM      4  C4  UNL     1      -0.626  -1.465  -1.778 -0.78 -0.01    +0.025 A 
DOCKED: ATOM      5  C5  UNL     1      -1.704  -0.538  -3.732 -0.55 -0.01    +0.040 A 
DOCKED: ATOM      6  C6  UNL     1      -0.654  -0.210  -1.168 -0.95 -0.01    +0.034 A 
DOCKED: ATOM      7 CL10 UNL     1      -0.005  -0.007   0.412 -1.52 +0.04    -0.084 Cl
DOCKED: ENDROOT
DOCKED: BRANCH   5   8
DOCKED: ATOM      8  C7  UNL     1      -2.257  -0.710  -5.085 -0.36 -0.09    +0.209 C 
DOCKED: ATOM      9  O8  UNL     1      -2.927   0.258  -5.609 -0.09 +0.29    -0.644 OA
DOCKED: ATOM     10  O9  UNL     1      -2.054  -1.822  -5.701 -0.08 +0.29    -0.644 OA
DOCKED: ENDBRANCH   5   8
DOCKED: TORSDOF 1
DOCKED: TER
DOCKED: ENDMDL
________________________________________________________________________________


	BEGINNING GENETIC ALGORITHM DOCKING 33 of 50
Run: 33 Seed: 1862690773 750789042 [ Run 33 of 50 GA/GALS ]
Beginning LAMARCKIAN GENETIC ALGORITHM (LGA), with a maximum of 2500000 energy evaluations.

Final-Value: -6.125


	FINAL GENETIC ALGORITHM DOCKED STATE
	_______________________________________________


Detailed state:  trans 1.292 0.494 -2.962 quatxyzw -0.471420 0.252899 0.725696 -0.432632 center 2.362 -1.333 0.957 ntor 1 178.9508
State:	  1.292   0.494  -2.962  -0.523  0.281  0.805 -128.731    178.95

DOCKED: MODEL       33
DOCKED: USER    Run = 33
DOCKED: USER    DPF = g2_OA.dpf
DOCKED: USER  
DOCKED: USER    Estimated Free Energy of Binding    =   -5.76 kcal/mol  [=(1)+(2)+(3)-(4)]
DOCKED: USER    Estimated Inhibition Constant, Ki   =   59.86 uM (micromolar)  [Temperature = 298.15 K]
DOCKED: USER    
DOCKED: USER    (1) Final Intermolecular Energy     =   -6.06 kcal/mol
DOCKED: USER        vdW + Hbond + desolv Energy     =   -6.54 kcal/mol
DOCKED: USER        Electrostatic Energy            =   +0.48 kcal/mol
DOCKED: USER    (2) Final Total Internal Energy     =   -0.07 kcal/mol
DOCKED: USER    (3) Torsional Free Energy           =   +0.30 kcal/mol
DOCKED: USER    (4) Unbound System's Energy  [=(2)] =   -0.07 kcal/mol
DOCKED: USER    
DOCKED: USER    
DOCKED: USER    NEWDPF move g2.pdbqt
DOCKED: USER    NEWDPF about 2.362500 -1.333500 0.956700
DOCKED: USER    NEWDPF tran0 1.292327 0.494277 -2.961618
DOCKED: USER    NEWDPF quaternion0 -0.471420 0.252899 0.725696 -0.432632
DOCKED: USER    NEWDPF axisangle0 -0.522887 0.280509 0.804925 -128.730544
DOCKED: USER    NEWDPF quat0 -0.522887 0.280509 0.804925 -128.730544
DOCKED: USER    NEWDPF dihe0 178.95 
DOCKED: USER  keepresnum = 1 
DOCKED: USER  
DOCKED: REMARK  1 active torsions:
DOCKED: REMARK  status: ('A' for Active; 'I' for Inactive)
DOCKED: REMARK    1  A    between atoms: C5_5  and  C7_7 
DOCKED: USER                              x       y       z     vdW  Elec       q    Type
DOCKED: USER                           _______ _______ _______ _____ _____    ______ ____
DOCKED: ROOT
DOCKED: ATOM      1  C1  UNL     1       1.618  -0.668  -3.000 -0.71 -0.01    +0.020 A 
DOCKED: ATOM      2  C2  UNL     1       0.988   1.664  -2.967 -0.71 -0.01    +0.020 A 
DOCKED: ATOM      3  C3  UNL     1       1.004  -0.851  -1.762 -0.81 -0.01    +0.025 A 
DOCKED: ATOM      4  C4  UNL     1       0.374   1.481  -1.729 -0.77 -0.01    +0.025 A 
DOCKED: ATOM      5  C5  UNL     1       1.611   0.590  -3.603 -0.56 -0.01    +0.040 A 
DOCKED: ATOM      6  C6  UNL     1       0.381   0.223  -1.126 -0.97 -0.01    +0.034 A 
DOCKED: ATOM      7 CL10 UNL     1      -0.378  -0.005   0.401 -1.47 +0.04    -0.084 Cl
DOCKED: ENDROOT
DOCKED: BRANCH   5   8
DOCKED: ATOM      8  C7  UNL     1       2.259   0.783  -4.910 -0.36 -0.08    +0.209 C 
DOCKED: ATOM      9  O8  UNL     1       2.844  -0.221  -5.467 -0.09 +0.29    -0.644 OA
DOCKED: ATOM     10  O9  UNL     1       2.220   1.948  -5.455 -0.09 +0.29    -0.644 OA
DOCKED: ENDBRANCH   5   8
DOCKED: TORSDOF 1
DOCKED: TER
DOCKED: ENDMDL
________________________________________________________________________________


	BEGINNING GENETIC ALGORITHM DOCKING 34 of 50
Run: 34 Seed: 995057965 1140657199 [ Run 34 of 50 GA/GALS ]
Beginning LAMARCKIAN GENETIC ALGORITHM (LGA), with a maximum of 2500000 energy evaluations.

Final-Value: -6.126


	FINAL GENETIC ALGORITHM DOCKED STATE
	_______________________________________________


Detailed state:  trans 1.280 0.504 -2.969 quatxyzw -0.515031 -0.155791 0.215354 0.814920 center 2.362 -1.333 0.957 ntor 1 179.8642
State:	  1.280   0.504  -2.969  -0.889 -0.269  0.372 70.841    179.86

DOCKED: MODEL       34
DOCKED: USER    Run = 34
DOCKED: USER    DPF = g2_OA.dpf
DOCKED: USER  
DOCKED: USER    Estimated Free Energy of Binding    =   -5.76 kcal/mol  [=(1)+(2)+(3)-(4)]
DOCKED: USER    Estimated Inhibition Constant, Ki   =   59.81 uM (micromolar)  [Temperature = 298.15 K]
DOCKED: USER    
DOCKED: USER    (1) Final Intermolecular Energy     =   -6.06 kcal/mol
DOCKED: USER        vdW + Hbond + desolv Energy     =   -6.54 kcal/mol
DOCKED: USER        Electrostatic Energy            =   +0.48 kcal/mol
DOCKED: USER    (2) Final Total Internal Energy     =   -0.07 kcal/mol
DOCKED: USER    (3) Torsional Free Energy           =   +0.30 kcal/mol
DOCKED: USER    (4) Unbound System's Energy  [=(2)] =   -0.07 kcal/mol
DOCKED: USER    
DOCKED: USER    
DOCKED: USER    NEWDPF move g2.pdbqt
DOCKED: USER    NEWDPF about 2.362500 -1.333500 0.956700
DOCKED: USER    NEWDPF tran0 1.280137 0.503669 -2.968831
DOCKED: USER    NEWDPF quaternion0 -0.515031 -0.155791 0.215354 0.814920
DOCKED: USER    NEWDPF axisangle0 -0.888638 -0.268803 0.371574 70.841037
DOCKED: USER    NEWDPF quat0 -0.888638 -0.268803 0.371574 70.841037
DOCKED: USER    NEWDPF dihe0 179.86 
DOCKED: USER  keepresnum = 1 
DOCKED: USER  
DOCKED: REMARK  1 active torsions:
DOCKED: REMARK  status: ('A' for Active; 'I' for Inactive)
DOCKED: REMARK    1  A    between atoms: C5_5  and  C7_7 
DOCKED: USER                              x       y       z     vdW  Elec       q    Type
DOCKED: USER                           _______ _______ _______ _____ _____    ______ ____
DOCKED: ROOT
DOCKED: ATOM      1  C1  UNL     1       0.988   1.676  -2.962 -0.71 -0.01    +0.020 A 
DOCKED: ATOM      2  C2  UNL     1       1.593  -0.662  -3.020 -0.70 -0.01    +0.020 A 
DOCKED: ATOM      3  C3  UNL     1       0.377   1.487  -1.723 -0.77 -0.01    +0.025 A 
DOCKED: ATOM      4  C4  UNL     1       0.982  -0.852  -1.781 -0.81 -0.01    +0.025 A 
DOCKED: ATOM      5  C5  UNL     1       1.596   0.601  -3.611 -0.56 -0.01    +0.040 A 
DOCKED: ATOM      6  C6  UNL     1       0.374   0.223  -1.132 -0.97 -0.01    +0.034 A 
DOCKED: ATOM      7 CL10 UNL     1      -0.379  -0.009   0.398 -1.47 +0.04    -0.084 Cl
DOCKED: ENDROOT
DOCKED: BRANCH   5   8
DOCKED: ATOM      8  C7  UNL     1       2.242   0.801  -4.918 -0.37 -0.08    +0.209 C 
DOCKED: ATOM      9  O8  UNL     1       2.229   1.978  -5.443 -0.09 +0.29    -0.644 OA
DOCKED: ATOM     10  O9  UNL     1       2.800  -0.206  -5.495 -0.09 +0.29    -0.644 OA
DOCKED: ENDBRANCH   5   8
DOCKED: TORSDOF 1
DOCKED: TER
DOCKED: ENDMDL
________________________________________________________________________________


	BEGINNING GENETIC ALGORITHM DOCKING 35 of 50
Run: 35 Seed: 1456203236 79060372 [ Run 35 of 50 GA/GALS ]
Beginning LAMARCKIAN GENETIC ALGORITHM (LGA), with a maximum of 2500000 energy evaluations.

Final-Value: -6.127


	FINAL GENETIC ALGORITHM DOCKED STATE
	_______________________________________________


Detailed state:  trans -1.434 -0.458 -3.071 quatxyzw 0.272423 0.449611 -0.417567 -0.741130 center 2.362 -1.333 0.957 ntor 1 -180.0000
State:	 -1.434  -0.458  -3.071   0.406  0.670 -0.622 -84.344   -180.00

DOCKED: MODEL       35
DOCKED: USER    Run = 35
DOCKED: USER    DPF = g2_OA.dpf
DOCKED: USER  
DOCKED: USER    Estimated Free Energy of Binding    =   -5.76 kcal/mol  [=(1)+(2)+(3)-(4)]
DOCKED: USER    Estimated Inhibition Constant, Ki   =   59.65 uM (micromolar)  [Temperature = 298.15 K]
DOCKED: USER    
DOCKED: USER    (1) Final Intermolecular Energy     =   -6.06 kcal/mol
DOCKED: USER        vdW + Hbond + desolv Energy     =   -6.55 kcal/mol
DOCKED: USER        Electrostatic Energy            =   +0.49 kcal/mol
DOCKED: USER    (2) Final Total Internal Energy     =   -0.07 kcal/mol
DOCKED: USER    (3) Torsional Free Energy           =   +0.30 kcal/mol
DOCKED: USER    (4) Unbound System's Energy  [=(2)] =   -0.07 kcal/mol
DOCKED: USER    
DOCKED: USER    
DOCKED: USER    NEWDPF move g2.pdbqt
DOCKED: USER    NEWDPF about 2.362500 -1.333500 0.956700
DOCKED: USER    NEWDPF tran0 -1.434054 -0.457679 -3.070814
DOCKED: USER    NEWDPF quaternion0 0.272423 0.449611 -0.417567 -0.741130
DOCKED: USER    NEWDPF axisangle0 0.405776 0.669700 -0.621970 -84.344501
DOCKED: USER    NEWDPF quat0 0.405776 0.669700 -0.621970 -84.344501
DOCKED: USER    NEWDPF dihe0 -180.00 
DOCKED: USER  keepresnum = 1 
DOCKED: USER  
DOCKED: REMARK  1 active torsions:
DOCKED: REMARK  status: ('A' for Active; 'I' for Inactive)
DOCKED: REMARK    1  A    between atoms: C5_5  and  C7_7 
DOCKED: USER                              x       y       z     vdW  Elec       q    Type
DOCKED: USER                           _______ _______ _______ _____ _____    ______ ____
DOCKED: ROOT
DOCKED: ATOM      1  C1  UNL     1      -1.764   0.703  -3.114 -0.69 -0.01    +0.020 A 
DOCKED: ATOM      2  C2  UNL     1      -1.123  -1.625  -3.073 -0.72 -0.01    +0.020 A 
DOCKED: ATOM      3  C3  UNL     1      -1.240   0.870  -1.833 -0.80 -0.01    +0.025 A 
DOCKED: ATOM      4  C4  UNL     1      -0.598  -1.459  -1.792 -0.78 -0.01    +0.025 A 
DOCKED: ATOM      5  C5  UNL     1      -1.706  -0.544  -3.734 -0.55 -0.01    +0.040 A 
DOCKED: ATOM      6  C6  UNL     1      -0.657  -0.211  -1.171 -0.95 -0.01    +0.034 A 
DOCKED: ATOM      7 CL10 UNL     1      -0.008  -0.004   0.409 -1.52 +0.04    -0.084 Cl
DOCKED: ENDROOT
DOCKED: BRANCH   5   8
DOCKED: ATOM      8  C7  UNL     1      -2.259  -0.720  -5.087 -0.36 -0.09    +0.209 C 
DOCKED: ATOM      9  O8  UNL     1      -2.791   0.295  -5.676 -0.08 +0.29    -0.644 OA
DOCKED: ATOM     10  O9  UNL     1      -2.192  -1.881  -5.638 -0.10 +0.29    -0.644 OA
DOCKED: ENDBRANCH   5   8
DOCKED: TORSDOF 1
DOCKED: TER
DOCKED: ENDMDL
________________________________________________________________________________


	BEGINNING GENETIC ALGORITHM DOCKING 36 of 50
Run: 36 Seed: 1139022724 269998694 [ Run 36 of 50 GA/GALS ]
Beginning LAMARCKIAN GENETIC ALGORITHM (LGA), with a maximum of 2500000 energy evaluations.

Final-Value: -6.124


	FINAL GENETIC ALGORITHM DOCKED STATE
	_______________________________________________


Detailed state:  trans 1.280 0.453 -2.971 quatxyzw -0.469223 0.258987 0.723177 -0.435626 center 2.362 -1.333 0.957 ntor 1 180.0000
State:	  1.280   0.453  -2.971  -0.521  0.288  0.803 -128.350    180.00

DOCKED: MODEL       36
DOCKED: USER    Run = 36
DOCKED: USER    DPF = g2_OA.dpf
DOCKED: USER  
DOCKED: USER    Estimated Free Energy of Binding    =   -5.76 kcal/mol  [=(1)+(2)+(3)-(4)]
DOCKED: USER    Estimated Inhibition Constant, Ki   =   60.01 uM (micromolar)  [Temperature = 298.15 K]
DOCKED: USER    
DOCKED: USER    (1) Final Intermolecular Energy     =   -6.06 kcal/mol
DOCKED: USER        vdW + Hbond + desolv Energy     =   -6.54 kcal/mol
DOCKED: USER        Electrostatic Energy            =   +0.48 kcal/mol
DOCKED: USER    (2) Final Total Internal Energy     =   -0.07 kcal/mol
DOCKED: USER    (3) Torsional Free Energy           =   +0.30 kcal/mol
DOCKED: USER    (4) Unbound System's Energy  [=(2)] =   -0.07 kcal/mol
DOCKED: USER    
DOCKED: USER    
DOCKED: USER    NEWDPF move g2.pdbqt
DOCKED: USER    NEWDPF about 2.362500 -1.333500 0.956700
DOCKED: USER    NEWDPF tran0 1.280389 0.452700 -2.971328
DOCKED: USER    NEWDPF quaternion0 -0.469223 0.258987 0.723177 -0.435626
DOCKED: USER    NEWDPF axisangle0 -0.521285 0.287723 0.803416 -128.349767
DOCKED: USER    NEWDPF quat0 -0.521285 0.287723 0.803416 -128.349767
DOCKED: USER    NEWDPF dihe0 180.00 
DOCKED: USER  keepresnum = 1 
DOCKED: USER  
DOCKED: REMARK  1 active torsions:
DOCKED: REMARK  status: ('A' for Active; 'I' for Inactive)
DOCKED: REMARK    1  A    between atoms: C5_5  and  C7_7 
DOCKED: USER                              x       y       z     vdW  Elec       q    Type
DOCKED: USER                           _______ _______ _______ _____ _____    ______ ____
DOCKED: ROOT
DOCKED: ATOM      1  C1  UNL     1       1.591  -0.714  -3.004 -0.71 -0.01    +0.020 A 
DOCKED: ATOM      2  C2  UNL     1       0.992   1.626  -2.982 -0.71 -0.01    +0.020 A 
DOCKED: ATOM      3  C3  UNL     1       0.980  -0.883  -1.763 -0.81 -0.01    +0.025 A 
DOCKED: ATOM      4  C4  UNL     1       0.381   1.458  -1.740 -0.78 -0.01    +0.025 A 
DOCKED: ATOM      5  C5  UNL     1       1.598   0.540  -3.615 -0.56 -0.01    +0.040 A 
DOCKED: ATOM      6  C6  UNL     1       0.374   0.203  -1.130 -0.97 -0.01    +0.034 A 
DOCKED: ATOM      7 CL10 UNL     1      -0.381  -0.006   0.402 -1.47 +0.04    -0.084 Cl
DOCKED: ENDROOT
DOCKED: BRANCH   5   8
DOCKED: ATOM      8  C7  UNL     1       2.242   0.718  -4.926 -0.37 -0.08    +0.209 C 
DOCKED: ATOM      9  O8  UNL     1       2.793  -0.301  -5.489 -0.09 +0.29    -0.644 OA
DOCKED: ATOM     10  O9  UNL     1       2.233   1.885  -5.468 -0.09 +0.29    -0.644 OA
DOCKED: ENDBRANCH   5   8
DOCKED: TORSDOF 1
DOCKED: TER
DOCKED: ENDMDL
________________________________________________________________________________


	BEGINNING GENETIC ALGORITHM DOCKING 37 of 50
Run: 37 Seed: 1629403339 134765857 [ Run 37 of 50 GA/GALS ]
Beginning LAMARCKIAN GENETIC ALGORITHM (LGA), with a maximum of 2500000 energy evaluations.

Final-Value: -6.125


	FINAL GENETIC ALGORITHM DOCKED STATE
	_______________________________________________


Detailed state:  trans 1.298 0.524 -2.967 quatxyzw -0.511007 -0.159862 0.205351 0.819235 center 2.362 -1.333 0.957 ntor 1 -180.0000
State:	  1.298   0.524  -2.967  -0.891 -0.279  0.358 69.983   -180.00

DOCKED: MODEL       37
DOCKED: USER    Run = 37
DOCKED: USER    DPF = g2_OA.dpf
DOCKED: USER  
DOCKED: USER    Estimated Free Energy of Binding    =   -5.76 kcal/mol  [=(1)+(2)+(3)-(4)]
DOCKED: USER    Estimated Inhibition Constant, Ki   =   59.88 uM (micromolar)  [Temperature = 298.15 K]
DOCKED: USER    
DOCKED: USER    (1) Final Intermolecular Energy     =   -6.06 kcal/mol
DOCKED: USER        vdW + Hbond + desolv Energy     =   -6.54 kcal/mol
DOCKED: USER        Electrostatic Energy            =   +0.48 kcal/mol
DOCKED: USER    (2) Final Total Internal Energy     =   -0.07 kcal/mol
DOCKED: USER    (3) Torsional Free Energy           =   +0.30 kcal/mol
DOCKED: USER    (4) Unbound System's Energy  [=(2)] =   -0.07 kcal/mol
DOCKED: USER    
DOCKED: USER    
DOCKED: USER    NEWDPF move g2.pdbqt
DOCKED: USER    NEWDPF about 2.362500 -1.333500 0.956700
DOCKED: USER    NEWDPF tran0 1.298465 0.524307 -2.967066
DOCKED: USER    NEWDPF quaternion0 -0.511007 -0.159862 0.205351 0.819235
DOCKED: USER    NEWDPF axisangle0 -0.891099 -0.278769 0.358093 69.983355
DOCKED: USER    NEWDPF quat0 -0.891099 -0.278769 0.358093 69.983355
DOCKED: USER    NEWDPF dihe0 -180.00 
DOCKED: USER  keepresnum = 1 
DOCKED: USER  
DOCKED: REMARK  1 active torsions:
DOCKED: REMARK  status: ('A' for Active; 'I' for Inactive)
DOCKED: REMARK    1  A    between atoms: C5_5  and  C7_7 
DOCKED: USER                              x       y       z     vdW  Elec       q    Type
DOCKED: USER                           _______ _______ _______ _____ _____    ______ ____
DOCKED: ROOT
DOCKED: ATOM      1  C1  UNL     1       0.979   1.689  -2.968 -0.71 -0.01    +0.020 A 
DOCKED: ATOM      2  C2  UNL     1       1.639  -0.634  -3.010 -0.70 -0.01    +0.020 A 
DOCKED: ATOM      3  C3  UNL     1       0.368   1.493  -1.730 -0.77 -0.01    +0.025 A 
DOCKED: ATOM      4  C4  UNL     1       1.029  -0.831  -1.772 -0.82 -0.01    +0.025 A 
DOCKED: ATOM      5  C5  UNL     1       1.614   0.625  -3.609 -0.56 -0.01    +0.040 A 
DOCKED: ATOM      6  C6  UNL     1       0.393   0.234  -1.131 -0.97 -0.01    +0.034 A 
DOCKED: ATOM      7 CL10 UNL     1      -0.359  -0.007   0.397 -1.47 +0.04    -0.084 Cl
DOCKED: ENDROOT
DOCKED: BRANCH   5   8
DOCKED: ATOM      8  C7  UNL     1       2.259   0.833  -4.915 -0.36 -0.08    +0.209 C 
DOCKED: ATOM      9  O8  UNL     1       2.223   2.006  -5.446 -0.09 +0.29    -0.644 OA
DOCKED: ATOM     10  O9  UNL     1       2.840  -0.165  -5.485 -0.09 +0.29    -0.644 OA
DOCKED: ENDBRANCH   5   8
DOCKED: TORSDOF 1
DOCKED: TER
DOCKED: ENDMDL
________________________________________________________________________________


	BEGINNING GENETIC ALGORITHM DOCKING 38 of 50
Run: 38 Seed: 1954873054 1172035377 [ Run 38 of 50 GA/GALS ]
Beginning LAMARCKIAN GENETIC ALGORITHM (LGA), with a maximum of 2500000 energy evaluations.

Final-Value: -6.133


	FINAL GENETIC ALGORITHM DOCKED STATE
	_______________________________________________


Detailed state:  trans -1.429 -0.504 -3.061 quatxyzw -0.183642 0.505592 0.810280 -0.232593 center 2.362 -1.333 0.957 ntor 1 -13.9769
State:	 -1.429  -0.504  -3.061  -0.189  0.520  0.833 -153.100    -13.98

DOCKED: MODEL       38
DOCKED: USER    Run = 38
DOCKED: USER    DPF = g2_OA.dpf
DOCKED: USER  
DOCKED: USER    Estimated Free Energy of Binding    =   -5.77 kcal/mol  [=(1)+(2)+(3)-(4)]
DOCKED: USER    Estimated Inhibition Constant, Ki   =   59.11 uM (micromolar)  [Temperature = 298.15 K]
DOCKED: USER    
DOCKED: USER    (1) Final Intermolecular Energy     =   -6.07 kcal/mol
DOCKED: USER        vdW + Hbond + desolv Energy     =   -6.55 kcal/mol
DOCKED: USER        Electrostatic Energy            =   +0.48 kcal/mol
DOCKED: USER    (2) Final Total Internal Energy     =   -0.07 kcal/mol
DOCKED: USER    (3) Torsional Free Energy           =   +0.30 kcal/mol
DOCKED: USER    (4) Unbound System's Energy  [=(2)] =   -0.07 kcal/mol
DOCKED: USER    
DOCKED: USER    
DOCKED: USER    NEWDPF move g2.pdbqt
DOCKED: USER    NEWDPF about 2.362500 -1.333500 0.956700
DOCKED: USER    NEWDPF tran0 -1.429165 -0.503705 -3.061442
DOCKED: USER    NEWDPF quaternion0 -0.183642 0.505592 0.810280 -0.232593
DOCKED: USER    NEWDPF axisangle0 -0.188820 0.519849 0.833129 -153.100391
DOCKED: USER    NEWDPF quat0 -0.188820 0.519849 0.833129 -153.100391
DOCKED: USER    NEWDPF dihe0 -13.98 
DOCKED: USER  keepresnum = 1 
DOCKED: USER  
DOCKED: REMARK  1 active torsions:
DOCKED: REMARK  status: ('A' for Active; 'I' for Inactive)
DOCKED: REMARK    1  A    between atoms: C5_5  and  C7_7 
DOCKED: USER                              x       y       z     vdW  Elec       q    Type
DOCKED: USER                           _______ _______ _______ _____ _____    ______ ____
DOCKED: ROOT
DOCKED: ATOM      1  C1  UNL     1      -1.136  -1.675  -3.039 -0.72 -0.01    +0.020 A 
DOCKED: ATOM      2  C2  UNL     1      -1.740   0.662  -3.129 -0.69 -0.01    +0.020 A 
DOCKED: ATOM      3  C3  UNL     1      -0.612  -1.490  -1.761 -0.77 -0.01    +0.025 A 
DOCKED: ATOM      4  C4  UNL     1      -1.216   0.847  -1.851 -0.81 -0.01    +0.025 A 
DOCKED: ATOM      5  C5  UNL     1      -1.700  -0.599  -3.724 -0.56 -0.01    +0.040 A 
DOCKED: ATOM      6  C6  UNL     1      -0.652  -0.229  -1.166 -0.95 -0.01    +0.034 A 
DOCKED: ATOM      7 CL10 UNL     1      -0.006  -0.003   0.413 -1.52 +0.04    -0.084 Cl
DOCKED: ENDROOT
DOCKED: BRANCH   5   8
DOCKED: ATOM      8  C7  UNL     1      -2.254  -0.795  -5.073 -0.36 -0.09    +0.209 C 
DOCKED: ATOM      9  O8  UNL     1      -3.005   0.124  -5.575 -0.10 +0.29    -0.644 OA
DOCKED: ATOM     10  O9  UNL     1      -1.970  -1.878  -5.709 -0.09 +0.29    -0.644 OA
DOCKED: ENDBRANCH   5   8
DOCKED: TORSDOF 1
DOCKED: TER
DOCKED: ENDMDL
________________________________________________________________________________


	BEGINNING GENETIC ALGORITHM DOCKING 39 of 50
Run: 39 Seed: 359871231 497163403 [ Run 39 of 50 GA/GALS ]
Beginning LAMARCKIAN GENETIC ALGORITHM (LGA), with a maximum of 2500000 energy evaluations.

Final-Value: -6.131


	FINAL GENETIC ALGORITHM DOCKED STATE
	_______________________________________________


Detailed state:  trans -1.438 -0.499 -3.076 quatxyzw -0.263701 -0.459025 0.401522 0.747354 center 2.362 -1.333 0.957 ntor 1 171.8184
State:	 -1.438  -0.499  -3.076  -0.397 -0.691  0.604 83.277    171.82

DOCKED: MODEL       39
DOCKED: USER    Run = 39
DOCKED: USER    DPF = g2_OA.dpf
DOCKED: USER  
DOCKED: USER    Estimated Free Energy of Binding    =   -5.77 kcal/mol  [=(1)+(2)+(3)-(4)]
DOCKED: USER    Estimated Inhibition Constant, Ki   =   59.28 uM (micromolar)  [Temperature = 298.15 K]
DOCKED: USER    
DOCKED: USER    (1) Final Intermolecular Energy     =   -6.07 kcal/mol
DOCKED: USER        vdW + Hbond + desolv Energy     =   -6.55 kcal/mol
DOCKED: USER        Electrostatic Energy            =   +0.48 kcal/mol
DOCKED: USER    (2) Final Total Internal Energy     =   -0.07 kcal/mol
DOCKED: USER    (3) Torsional Free Energy           =   +0.30 kcal/mol
DOCKED: USER    (4) Unbound System's Energy  [=(2)] =   -0.07 kcal/mol
DOCKED: USER    
DOCKED: USER    
DOCKED: USER    NEWDPF move g2.pdbqt
DOCKED: USER    NEWDPF about 2.362500 -1.333500 0.956700
DOCKED: USER    NEWDPF tran0 -1.437527 -0.498726 -3.075797
DOCKED: USER    NEWDPF quaternion0 -0.263701 -0.459025 0.401522 0.747354
DOCKED: USER    NEWDPF axisangle0 -0.396885 -0.690859 0.604314 83.276569
DOCKED: USER    NEWDPF quat0 -0.396885 -0.690859 0.604314 83.276569
DOCKED: USER    NEWDPF dihe0 171.82 
DOCKED: USER  keepresnum = 1 
DOCKED: USER  
DOCKED: REMARK  1 active torsions:
DOCKED: REMARK  status: ('A' for Active; 'I' for Inactive)
DOCKED: REMARK    1  A    between atoms: C5_5  and  C7_7 
DOCKED: USER                              x       y       z     vdW  Elec       q    Type
DOCKED: USER                           _______ _______ _______ _____ _____    ______ ____
DOCKED: ROOT
DOCKED: ATOM      1  C1  UNL     1      -1.816   0.648  -3.109 -0.69 -0.01    +0.020 A 
DOCKED: ATOM      2  C2  UNL     1      -1.078  -1.652  -3.087 -0.71 -0.01    +0.020 A 
DOCKED: ATOM      3  C3  UNL     1      -1.290   0.829  -1.831 -0.80 -0.01    +0.025 A 
DOCKED: ATOM      4  C4  UNL     1      -0.552  -1.472  -1.809 -0.78 -0.01    +0.025 A 
DOCKED: ATOM      5  C5  UNL     1      -1.710  -0.593  -3.738 -0.55 -0.01    +0.040 A 
DOCKED: ATOM      6  C6  UNL     1      -0.658  -0.230  -1.180 -0.95 -0.01    +0.034 A 
DOCKED: ATOM      7 CL10 UNL     1      -0.008  -0.005   0.397 -1.52 +0.04    -0.084 Cl
DOCKED: ENDROOT
DOCKED: BRANCH   5   8
DOCKED: ATOM      8  C7  UNL     1      -2.265  -0.783  -5.088 -0.36 -0.09    +0.209 C 
DOCKED: ATOM      9  O8  UNL     1      -2.980   0.156  -5.603 -0.10 +0.29    -0.644 OA
DOCKED: ATOM     10  O9  UNL     1      -2.016  -1.882  -5.711 -0.09 +0.29    -0.644 OA
DOCKED: ENDBRANCH   5   8
DOCKED: TORSDOF 1
DOCKED: TER
DOCKED: ENDMDL
________________________________________________________________________________


	BEGINNING GENETIC ALGORITHM DOCKING 40 of 50
Run: 40 Seed: 495894548 791481677 [ Run 40 of 50 GA/GALS ]
Beginning LAMARCKIAN GENETIC ALGORITHM (LGA), with a maximum of 2500000 energy evaluations.

Final-Value: -6.125


	FINAL GENETIC ALGORITHM DOCKED STATE
	_______________________________________________


Detailed state:  trans 1.306 0.506 -2.967 quatxyzw -0.474906 0.250467 0.729040 -0.424537 center 2.362 -1.333 0.957 ntor 1 -178.5445
State:	  1.306   0.506  -2.967  -0.525  0.277  0.805 -129.757   -178.54

DOCKED: MODEL       40
DOCKED: USER    Run = 40
DOCKED: USER    DPF = g2_OA.dpf
DOCKED: USER  
DOCKED: USER    Estimated Free Energy of Binding    =   -5.76 kcal/mol  [=(1)+(2)+(3)-(4)]
DOCKED: USER    Estimated Inhibition Constant, Ki   =   59.90 uM (micromolar)  [Temperature = 298.15 K]
DOCKED: USER    
DOCKED: USER    (1) Final Intermolecular Energy     =   -6.06 kcal/mol
DOCKED: USER        vdW + Hbond + desolv Energy     =   -6.54 kcal/mol
DOCKED: USER        Electrostatic Energy            =   +0.48 kcal/mol
DOCKED: USER    (2) Final Total Internal Energy     =   -0.07 kcal/mol
DOCKED: USER    (3) Torsional Free Energy           =   +0.30 kcal/mol
DOCKED: USER    (4) Unbound System's Energy  [=(2)] =   -0.07 kcal/mol
DOCKED: USER    
DOCKED: USER    
DOCKED: USER    NEWDPF move g2.pdbqt
DOCKED: USER    NEWDPF about 2.362500 -1.333500 0.956700
DOCKED: USER    NEWDPF tran0 1.305528 0.506236 -2.967139
DOCKED: USER    NEWDPF quaternion0 -0.474906 0.250467 0.729040 -0.424537
DOCKED: USER    NEWDPF axisangle0 -0.524520 0.276633 0.805203 -129.757250
DOCKED: USER    NEWDPF quat0 -0.524520 0.276633 0.805203 -129.757250
DOCKED: USER    NEWDPF dihe0 -178.54 
DOCKED: USER  keepresnum = 1 
DOCKED: USER  
DOCKED: REMARK  1 active torsions:
DOCKED: REMARK  status: ('A' for Active; 'I' for Inactive)
DOCKED: REMARK    1  A    between atoms: C5_5  and  C7_7 
DOCKED: USER                              x       y       z     vdW  Elec       q    Type
DOCKED: USER                           _______ _______ _______ _____ _____    ______ ____
DOCKED: ROOT
DOCKED: ATOM      1  C1  UNL     1       1.653  -0.650  -2.999 -0.71 -0.01    +0.020 A 
DOCKED: ATOM      2  C2  UNL     1       0.980   1.670  -2.979 -0.71 -0.01    +0.020 A 
DOCKED: ATOM      3  C3  UNL     1       1.043  -0.838  -1.760 -0.82 -0.01    +0.025 A 
DOCKED: ATOM      4  C4  UNL     1       0.369   1.482  -1.740 -0.77 -0.01    +0.025 A 
DOCKED: ATOM      5  C5  UNL     1       1.623   0.604  -3.609 -0.56 -0.01    +0.040 A 
DOCKED: ATOM      6  C6  UNL     1       0.400   0.227  -1.130 -0.97 -0.01    +0.034 A 
DOCKED: ATOM      7 CL10 UNL     1      -0.355  -0.006   0.398 -1.47 +0.04    -0.084 Cl
DOCKED: ENDROOT
DOCKED: BRANCH   5   8
DOCKED: ATOM      8  C7  UNL     1       2.267   0.802  -4.917 -0.36 -0.08    +0.209 C 
DOCKED: ATOM      9  O8  UNL     1       2.828  -0.205  -5.491 -0.09 +0.29    -0.644 OA
DOCKED: ATOM     10  O9  UNL     1       2.248   1.975  -5.446 -0.09 +0.29    -0.644 OA
DOCKED: ENDBRANCH   5   8
DOCKED: TORSDOF 1
DOCKED: TER
DOCKED: ENDMDL
________________________________________________________________________________


	BEGINNING GENETIC ALGORITHM DOCKING 41 of 50
Run: 41 Seed: 975853740 134877395 [ Run 41 of 50 GA/GALS ]
Beginning LAMARCKIAN GENETIC ALGORITHM (LGA), with a maximum of 2500000 energy evaluations.

Final-Value: -6.133


	FINAL GENETIC ALGORITHM DOCKED STATE
	_______________________________________________


Detailed state:  trans -1.435 -0.479 -3.062 quatxyzw -0.183896 0.499617 0.815197 -0.228078 center 2.362 -1.333 0.957 ntor 1 172.9538
State:	 -1.435  -0.479  -3.062  -0.189  0.513  0.837 -153.632    172.95

DOCKED: MODEL       41
DOCKED: USER    Run = 41
DOCKED: USER    DPF = g2_OA.dpf
DOCKED: USER  
DOCKED: USER    Estimated Free Energy of Binding    =   -5.77 kcal/mol  [=(1)+(2)+(3)-(4)]
DOCKED: USER    Estimated Inhibition Constant, Ki   =   59.12 uM (micromolar)  [Temperature = 298.15 K]
DOCKED: USER    
DOCKED: USER    (1) Final Intermolecular Energy     =   -6.07 kcal/mol
DOCKED: USER        vdW + Hbond + desolv Energy     =   -6.55 kcal/mol
DOCKED: USER        Electrostatic Energy            =   +0.49 kcal/mol
DOCKED: USER    (2) Final Total Internal Energy     =   -0.07 kcal/mol
DOCKED: USER    (3) Torsional Free Energy           =   +0.30 kcal/mol
DOCKED: USER    (4) Unbound System's Energy  [=(2)] =   -0.07 kcal/mol
DOCKED: USER    
DOCKED: USER    
DOCKED: USER    NEWDPF move g2.pdbqt
DOCKED: USER    NEWDPF about 2.362500 -1.333500 0.956700
DOCKED: USER    NEWDPF tran0 -1.435078 -0.478607 -3.062386
DOCKED: USER    NEWDPF quaternion0 -0.183896 0.499617 0.815197 -0.228078
DOCKED: USER    NEWDPF axisangle0 -0.188874 0.513142 0.837264 -153.632170
DOCKED: USER    NEWDPF quat0 -0.188874 0.513142 0.837264 -153.632170
DOCKED: USER    NEWDPF dihe0 172.95 
DOCKED: USER  keepresnum = 1 
DOCKED: USER  
DOCKED: REMARK  1 active torsions:
DOCKED: REMARK  status: ('A' for Active; 'I' for Inactive)
DOCKED: REMARK    1  A    between atoms: C5_5  and  C7_7 
DOCKED: USER                              x       y       z     vdW  Elec       q    Type
DOCKED: USER                           _______ _______ _______ _____ _____    ______ ____
DOCKED: ROOT
DOCKED: ATOM      1  C1  UNL     1      -1.128  -1.647  -3.056 -0.72 -0.01    +0.020 A 
DOCKED: ATOM      2  C2  UNL     1      -1.760   0.684  -3.114 -0.69 -0.01    +0.020 A 
DOCKED: ATOM      3  C3  UNL     1      -0.602  -1.472  -1.777 -0.77 -0.01    +0.025 A 
DOCKED: ATOM      4  C4  UNL     1      -1.234   0.859  -1.835 -0.80 -0.01    +0.025 A 
DOCKED: ATOM      5  C5  UNL     1      -1.707  -0.569  -3.726 -0.56 -0.01    +0.040 A 
DOCKED: ATOM      6  C6  UNL     1      -0.655  -0.219  -1.166 -0.95 -0.01    +0.034 A 
DOCKED: ATOM      7 CL10 UNL     1      -0.007  -0.005   0.414 -1.52 +0.04    -0.084 Cl
DOCKED: ENDROOT
DOCKED: BRANCH   5   8
DOCKED: ATOM      8  C7  UNL     1      -2.263  -0.754  -5.075 -0.36 -0.09    +0.209 C 
DOCKED: ATOM      9  O8  UNL     1      -2.082  -1.881  -5.672 -0.09 +0.29    -0.644 OA
DOCKED: ATOM     10  O9  UNL     1      -2.914   0.216  -5.616 -0.09 +0.29    -0.644 OA
DOCKED: ENDBRANCH   5   8
DOCKED: TORSDOF 1
DOCKED: TER
DOCKED: ENDMDL
________________________________________________________________________________


	BEGINNING GENETIC ALGORITHM DOCKING 42 of 50
Run: 42 Seed: 2028970817 878785832 [ Run 42 of 50 GA/GALS ]
Beginning LAMARCKIAN GENETIC ALGORITHM (LGA), with a maximum of 2500000 energy evaluations.

Final-Value: -6.128


	FINAL GENETIC ALGORITHM DOCKED STATE
	_______________________________________________


Detailed state:  trans -1.433 -0.462 -3.064 quatxyzw -0.276838 -0.436492 0.439054 0.734892 center 2.362 -1.333 0.957 ntor 1 -13.2765
State:	 -1.433  -0.462  -3.064  -0.408 -0.644  0.647 85.404    -13.28

DOCKED: MODEL       42
DOCKED: USER    Run = 42
DOCKED: USER    DPF = g2_OA.dpf
DOCKED: USER  
DOCKED: USER    Estimated Free Energy of Binding    =   -5.76 kcal/mol  [=(1)+(2)+(3)-(4)]
DOCKED: USER    Estimated Inhibition Constant, Ki   =   59.60 uM (micromolar)  [Temperature = 298.15 K]
DOCKED: USER    
DOCKED: USER    (1) Final Intermolecular Energy     =   -6.06 kcal/mol
DOCKED: USER        vdW + Hbond + desolv Energy     =   -6.55 kcal/mol
DOCKED: USER        Electrostatic Energy            =   +0.48 kcal/mol
DOCKED: USER    (2) Final Total Internal Energy     =   -0.07 kcal/mol
DOCKED: USER    (3) Torsional Free Energy           =   +0.30 kcal/mol
DOCKED: USER    (4) Unbound System's Energy  [=(2)] =   -0.07 kcal/mol
DOCKED: USER    
DOCKED: USER    
DOCKED: USER    NEWDPF move g2.pdbqt
DOCKED: USER    NEWDPF about 2.362500 -1.333500 0.956700
DOCKED: USER    NEWDPF tran0 -1.432849 -0.461963 -3.064247
DOCKED: USER    NEWDPF quaternion0 -0.276838 -0.436492 0.439054 0.734892
DOCKED: USER    NEWDPF axisangle0 -0.408204 -0.643619 0.647397 85.403794
DOCKED: USER    NEWDPF quat0 -0.408204 -0.643619 0.647397 85.403794
DOCKED: USER    NEWDPF dihe0 -13.28 
DOCKED: USER  keepresnum = 1 
DOCKED: USER  
DOCKED: REMARK  1 active torsions:
DOCKED: REMARK  status: ('A' for Active; 'I' for Inactive)
DOCKED: REMARK    1  A    between atoms: C5_5  and  C7_7 
DOCKED: USER                              x       y       z     vdW  Elec       q    Type
DOCKED: USER                           _______ _______ _______ _____ _____    ______ ____
DOCKED: ROOT
DOCKED: ATOM      1  C1  UNL     1      -1.706   0.712  -3.132 -0.69 -0.01    +0.020 A 
DOCKED: ATOM      2  C2  UNL     1      -1.179  -1.643  -3.041 -0.72 -0.01    +0.020 A 
DOCKED: ATOM      3  C3  UNL     1      -1.181   0.880  -1.852 -0.81 -0.01    +0.025 A 
DOCKED: ATOM      4  C4  UNL     1      -0.653  -1.476  -1.760 -0.77 -0.01    +0.025 A 
DOCKED: ATOM      5  C5  UNL     1      -1.705  -0.549  -3.728 -0.55 -0.01    +0.040 A 
DOCKED: ATOM      6  C6  UNL     1      -0.655  -0.214  -1.165 -0.95 -0.01    +0.034 A 
DOCKED: ATOM      7 CL10 UNL     1      -0.006  -0.006   0.415 -1.52 +0.04    -0.084 Cl
DOCKED: ENDROOT
DOCKED: BRANCH   5   8
DOCKED: ATOM      8  C7  UNL     1      -2.259  -0.725  -5.080 -0.36 -0.09    +0.209 C 
DOCKED: ATOM      9  O8  UNL     1      -2.019  -1.823  -5.710 -0.08 +0.29    -0.644 OA
DOCKED: ATOM     10  O9  UNL     1      -2.966   0.223  -5.589 -0.09 +0.29    -0.644 OA
DOCKED: ENDBRANCH   5   8
DOCKED: TORSDOF 1
DOCKED: TER
DOCKED: ENDMDL
________________________________________________________________________________


	BEGINNING GENETIC ALGORITHM DOCKING 43 of 50
Run: 43 Seed: 1843375464 518289504 [ Run 43 of 50 GA/GALS ]
Beginning LAMARCKIAN GENETIC ALGORITHM (LGA), with a maximum of 2500000 energy evaluations.

Final-Value: -6.126


	FINAL GENETIC ALGORITHM DOCKED STATE
	_______________________________________________


Detailed state:  trans 1.292 0.509 -2.963 quatxyzw -0.513095 -0.155823 0.210551 0.817387 center 2.362 -1.333 0.957 ntor 1 -179.6912
State:	  1.292   0.509  -2.963  -0.891 -0.270  0.365 70.352   -179.69

DOCKED: MODEL       43
DOCKED: USER    Run = 43
DOCKED: USER    DPF = g2_OA.dpf
DOCKED: USER  
DOCKED: USER    Estimated Free Energy of Binding    =   -5.76 kcal/mol  [=(1)+(2)+(3)-(4)]
DOCKED: USER    Estimated Inhibition Constant, Ki   =   59.81 uM (micromolar)  [Temperature = 298.15 K]
DOCKED: USER    
DOCKED: USER    (1) Final Intermolecular Energy     =   -6.06 kcal/mol
DOCKED: USER        vdW + Hbond + desolv Energy     =   -6.54 kcal/mol
DOCKED: USER        Electrostatic Energy            =   +0.48 kcal/mol
DOCKED: USER    (2) Final Total Internal Energy     =   -0.07 kcal/mol
DOCKED: USER    (3) Torsional Free Energy           =   +0.30 kcal/mol
DOCKED: USER    (4) Unbound System's Energy  [=(2)] =   -0.07 kcal/mol
DOCKED: USER    
DOCKED: USER    
DOCKED: USER    NEWDPF move g2.pdbqt
DOCKED: USER    NEWDPF about 2.362500 -1.333500 0.956700
DOCKED: USER    NEWDPF tran0 1.292262 0.508577 -2.963171
DOCKED: USER    NEWDPF quaternion0 -0.513095 -0.155823 0.210551 0.817387
DOCKED: USER    NEWDPF axisangle0 -0.890651 -0.270485 0.365484 70.351928
DOCKED: USER    NEWDPF quat0 -0.890651 -0.270485 0.365484 70.351928
DOCKED: USER    NEWDPF dihe0 -179.69 
DOCKED: USER  keepresnum = 1 
DOCKED: USER  
DOCKED: REMARK  1 active torsions:
DOCKED: REMARK  status: ('A' for Active; 'I' for Inactive)
DOCKED: REMARK    1  A    between atoms: C5_5  and  C7_7 
DOCKED: USER                              x       y       z     vdW  Elec       q    Type
DOCKED: USER                           _______ _______ _______ _____ _____    ______ ____
DOCKED: ROOT
DOCKED: ATOM      1  C1  UNL     1       0.989   1.678  -2.962 -0.71 -0.01    +0.020 A 
DOCKED: ATOM      2  C2  UNL     1       1.617  -0.654  -3.008 -0.70 -0.01    +0.020 A 
DOCKED: ATOM      3  C3  UNL     1       0.374   1.488  -1.726 -0.77 -0.01    +0.025 A 
DOCKED: ATOM      4  C4  UNL     1       1.002  -0.845  -1.771 -0.82 -0.01    +0.025 A 
DOCKED: ATOM      5  C5  UNL     1       1.611   0.607  -3.604 -0.56 -0.01    +0.040 A 
DOCKED: ATOM      6  C6  UNL     1       0.380   0.227  -1.130 -0.97 -0.01    +0.034 A 
DOCKED: ATOM      7 CL10 UNL     1      -0.378  -0.006   0.397 -1.47 +0.04    -0.084 Cl
DOCKED: ENDROOT
DOCKED: BRANCH   5   8
DOCKED: ATOM      8  C7  UNL     1       2.261   0.807  -4.909 -0.36 -0.08    +0.209 C 
DOCKED: ATOM      9  O8  UNL     1       2.246   1.983  -5.435 -0.09 +0.29    -0.644 OA
DOCKED: ATOM     10  O9  UNL     1       2.823  -0.199  -5.483 -0.09 +0.29    -0.644 OA
DOCKED: ENDBRANCH   5   8
DOCKED: TORSDOF 1
DOCKED: TER
DOCKED: ENDMDL
________________________________________________________________________________


	BEGINNING GENETIC ALGORITHM DOCKING 44 of 50
Run: 44 Seed: 149879343 706376874 [ Run 44 of 50 GA/GALS ]
Beginning LAMARCKIAN GENETIC ALGORITHM (LGA), with a maximum of 2500000 energy evaluations.

Final-Value: -6.134


	FINAL GENETIC ALGORITHM DOCKED STATE
	_______________________________________________


Detailed state:  trans -1.431 -0.501 -3.067 quatxyzw -0.268923 -0.444716 0.424505 0.741421 center 2.362 -1.333 0.957 ntor 1 168.4364
State:	 -1.431  -0.501  -3.067  -0.401 -0.663  0.633 84.295    168.44

DOCKED: MODEL       44
DOCKED: USER    Run = 44
DOCKED: USER    DPF = g2_OA.dpf
DOCKED: USER  
DOCKED: USER    Estimated Free Energy of Binding    =   -5.77 kcal/mol  [=(1)+(2)+(3)-(4)]
DOCKED: USER    Estimated Inhibition Constant, Ki   =   59.02 uM (micromolar)  [Temperature = 298.15 K]
DOCKED: USER    
DOCKED: USER    (1) Final Intermolecular Energy     =   -6.07 kcal/mol
DOCKED: USER        vdW + Hbond + desolv Energy     =   -6.55 kcal/mol
DOCKED: USER        Electrostatic Energy            =   +0.48 kcal/mol
DOCKED: USER    (2) Final Total Internal Energy     =   -0.07 kcal/mol
DOCKED: USER    (3) Torsional Free Energy           =   +0.30 kcal/mol
DOCKED: USER    (4) Unbound System's Energy  [=(2)] =   -0.07 kcal/mol
DOCKED: USER    
DOCKED: USER    
DOCKED: USER    NEWDPF move g2.pdbqt
DOCKED: USER    NEWDPF about 2.362500 -1.333500 0.956700
DOCKED: USER    NEWDPF tran0 -1.431221 -0.500686 -3.067370
DOCKED: USER    NEWDPF quaternion0 -0.268923 -0.444716 0.424505 0.741421
DOCKED: USER    NEWDPF axisangle0 -0.400755 -0.662725 0.632606 84.294862
DOCKED: USER    NEWDPF quat0 -0.400755 -0.662725 0.632606 84.294862
DOCKED: USER    NEWDPF dihe0 168.44 
DOCKED: USER  keepresnum = 1 
DOCKED: USER  
DOCKED: REMARK  1 active torsions:
DOCKED: REMARK  status: ('A' for Active; 'I' for Inactive)
DOCKED: REMARK    1  A    between atoms: C5_5  and  C7_7 
DOCKED: USER                              x       y       z     vdW  Elec       q    Type
DOCKED: USER                           _______ _______ _______ _____ _____    ______ ____
DOCKED: ROOT
DOCKED: ATOM      1  C1  UNL     1      -1.750   0.663  -3.129 -0.69 -0.01    +0.020 A 
DOCKED: ATOM      2  C2  UNL     1      -1.131  -1.671  -3.051 -0.72 -0.01    +0.020 A 
DOCKED: ATOM      3  C3  UNL     1      -1.225   0.844  -1.850 -0.81 -0.01    +0.025 A 
DOCKED: ATOM      4  C4  UNL     1      -0.606  -1.490  -1.772 -0.77 -0.01    +0.025 A 
DOCKED: ATOM      5  C5  UNL     1      -1.704  -0.595  -3.730 -0.56 -0.01    +0.040 A 
DOCKED: ATOM      6  C6  UNL     1      -0.653  -0.231  -1.171 -0.95 -0.01    +0.034 A 
DOCKED: ATOM      7 CL10 UNL     1      -0.004  -0.006   0.406 -1.52 +0.04    -0.084 Cl
DOCKED: ENDROOT
DOCKED: BRANCH   5   8
DOCKED: ATOM      8  C7  UNL     1      -2.257  -0.786  -5.080 -0.36 -0.09    +0.209 C 
DOCKED: ATOM      9  O8  UNL     1      -2.975   0.151  -5.595 -0.10 +0.29    -0.644 OA
DOCKED: ATOM     10  O9  UNL     1      -2.005  -1.884  -5.703 -0.09 +0.29    -0.644 OA
DOCKED: ENDBRANCH   5   8
DOCKED: TORSDOF 1
DOCKED: TER
DOCKED: ENDMDL
________________________________________________________________________________


	BEGINNING GENETIC ALGORITHM DOCKING 45 of 50
Run: 45 Seed: 1550139199 93643259 [ Run 45 of 50 GA/GALS ]
Beginning LAMARCKIAN GENETIC ALGORITHM (LGA), with a maximum of 2500000 energy evaluations.

Final-Value: -6.122


	FINAL GENETIC ALGORITHM DOCKED STATE
	_______________________________________________


Detailed state:  trans 1.321 0.543 -2.977 quatxyzw -0.477152 0.245864 0.736537 -0.411570 center 2.362 -1.333 0.957 ntor 1 180.0000
State:	  1.321   0.543  -2.977  -0.524  0.270  0.808 -131.393    180.00

DOCKED: MODEL       45
DOCKED: USER    Run = 45
DOCKED: USER    DPF = g2_OA.dpf
DOCKED: USER  
DOCKED: USER    Estimated Free Energy of Binding    =   -5.76 kcal/mol  [=(1)+(2)+(3)-(4)]
DOCKED: USER    Estimated Inhibition Constant, Ki   =   60.19 uM (micromolar)  [Temperature = 298.15 K]
DOCKED: USER    
DOCKED: USER    (1) Final Intermolecular Energy     =   -6.06 kcal/mol
DOCKED: USER        vdW + Hbond + desolv Energy     =   -6.54 kcal/mol
DOCKED: USER        Electrostatic Energy            =   +0.49 kcal/mol
DOCKED: USER    (2) Final Total Internal Energy     =   -0.07 kcal/mol
DOCKED: USER    (3) Torsional Free Energy           =   +0.30 kcal/mol
DOCKED: USER    (4) Unbound System's Energy  [=(2)] =   -0.07 kcal/mol
DOCKED: USER    
DOCKED: USER    
DOCKED: USER    NEWDPF move g2.pdbqt
DOCKED: USER    NEWDPF about 2.362500 -1.333500 0.956700
DOCKED: USER    NEWDPF tran0 1.321384 0.542653 -2.977476
DOCKED: USER    NEWDPF quaternion0 -0.477152 0.245864 0.736537 -0.411570
DOCKED: USER    NEWDPF axisangle0 -0.523550 0.269772 0.808158 -131.393029
DOCKED: USER    NEWDPF quat0 -0.523550 0.269772 0.808158 -131.393029
DOCKED: USER    NEWDPF dihe0 180.00 
DOCKED: USER  keepresnum = 1 
DOCKED: USER  
DOCKED: REMARK  1 active torsions:
DOCKED: REMARK  status: ('A' for Active; 'I' for Inactive)
DOCKED: REMARK    1  A    between atoms: C5_5  and  C7_7 
DOCKED: USER                              x       y       z     vdW  Elec       q    Type
DOCKED: USER                           _______ _______ _______ _____ _____    ______ ____
DOCKED: ROOT
DOCKED: ATOM      1  C1  UNL     1       1.704  -0.602  -3.007 -0.70 -0.01    +0.020 A 
DOCKED: ATOM      2  C2  UNL     1       0.960   1.695  -2.991 -0.71 -0.01    +0.020 A 
DOCKED: ATOM      3  C3  UNL     1       1.108  -0.805  -1.764 -0.82 -0.01    +0.025 A 
DOCKED: ATOM      4  C4  UNL     1       0.363   1.494  -1.747 -0.77 -0.01    +0.025 A 
DOCKED: ATOM      5  C5  UNL     1       1.631   0.648  -3.622 -0.56 -0.01    +0.040 A 
DOCKED: ATOM      6  C6  UNL     1       0.436   0.243  -1.133 -0.96 -0.01    +0.034 A 
DOCKED: ATOM      7 CL10 UNL     1      -0.301  -0.008   0.401 -1.48 +0.04    -0.084 Cl
DOCKED: ENDROOT
DOCKED: BRANCH   5   8
DOCKED: ATOM      8  C7  UNL     1       2.261   0.860  -4.935 -0.36 -0.09    +0.209 C 
DOCKED: ATOM      9  O8  UNL     1       2.874  -0.124  -5.496 -0.09 +0.29    -0.644 OA
DOCKED: ATOM     10  O9  UNL     1       2.178   2.023  -5.481 -0.09 +0.29    -0.644 OA
DOCKED: ENDBRANCH   5   8
DOCKED: TORSDOF 1
DOCKED: TER
DOCKED: ENDMDL
________________________________________________________________________________


	BEGINNING GENETIC ALGORITHM DOCKING 46 of 50
Run: 46 Seed: 683434817 438332011 [ Run 46 of 50 GA/GALS ]
Beginning LAMARCKIAN GENETIC ALGORITHM (LGA), with a maximum of 2500000 energy evaluations.

Final-Value: -6.124


	FINAL GENETIC ALGORITHM DOCKED STATE
	_______________________________________________


Detailed state:  trans 1.284 0.465 -2.974 quatxyzw -0.514103 -0.152563 0.221995 0.814335 center 2.362 -1.333 0.957 ntor 1 179.5988
State:	  1.284   0.465  -2.974  -0.886 -0.263  0.382 70.957    179.60

DOCKED: MODEL       46
DOCKED: USER    Run = 46
DOCKED: USER    DPF = g2_OA.dpf
DOCKED: USER  
DOCKED: USER    Estimated Free Energy of Binding    =   -5.76 kcal/mol  [=(1)+(2)+(3)-(4)]
DOCKED: USER    Estimated Inhibition Constant, Ki   =   59.99 uM (micromolar)  [Temperature = 298.15 K]
DOCKED: USER    
DOCKED: USER    (1) Final Intermolecular Energy     =   -6.06 kcal/mol
DOCKED: USER        vdW + Hbond + desolv Energy     =   -6.54 kcal/mol
DOCKED: USER        Electrostatic Energy            =   +0.48 kcal/mol
DOCKED: USER    (2) Final Total Internal Energy     =   -0.07 kcal/mol
DOCKED: USER    (3) Torsional Free Energy           =   +0.30 kcal/mol
DOCKED: USER    (4) Unbound System's Energy  [=(2)] =   -0.07 kcal/mol
DOCKED: USER    
DOCKED: USER    
DOCKED: USER    NEWDPF move g2.pdbqt
DOCKED: USER    NEWDPF about 2.362500 -1.333500 0.956700
DOCKED: USER    NEWDPF tran0 1.283786 0.465339 -2.973755
DOCKED: USER    NEWDPF quaternion0 -0.514103 -0.152563 0.221995 0.814335
DOCKED: USER    NEWDPF axisangle0 -0.885780 -0.262860 0.382489 70.956731
DOCKED: USER    NEWDPF quat0 -0.885780 -0.262860 0.382489 70.956731
DOCKED: USER    NEWDPF dihe0 179.60 
DOCKED: USER  keepresnum = 1 
DOCKED: USER  
DOCKED: REMARK  1 active torsions:
DOCKED: REMARK  status: ('A' for Active; 'I' for Inactive)
DOCKED: REMARK    1  A    between atoms: C5_5  and  C7_7 
DOCKED: USER                              x       y       z     vdW  Elec       q    Type
DOCKED: USER                           _______ _______ _______ _____ _____    ______ ____
DOCKED: ROOT
DOCKED: ATOM      1  C1  UNL     1       1.008   1.641  -2.971 -0.71 -0.01    +0.020 A 
DOCKED: ATOM      2  C2  UNL     1       1.580  -0.705  -3.021 -0.70 -0.01    +0.020 A 
DOCKED: ATOM      3  C3  UNL     1       0.397   1.466  -1.730 -0.77 -0.01    +0.025 A 
DOCKED: ATOM      4  C4  UNL     1       0.970  -0.881  -1.779 -0.81 -0.01    +0.025 A 
DOCKED: ATOM      5  C5  UNL     1       1.600   0.556  -3.617 -0.56 -0.01    +0.040 A 
DOCKED: ATOM      6  C6  UNL     1       0.378   0.206  -1.134 -0.97 -0.01    +0.034 A 
DOCKED: ATOM      7 CL10 UNL     1      -0.375  -0.009   0.398 -1.47 +0.04    -0.084 Cl
DOCKED: ENDROOT
DOCKED: BRANCH   5   8
DOCKED: ATOM      8  C7  UNL     1       2.245   0.741  -4.927 -0.37 -0.08    +0.209 C 
DOCKED: ATOM      9  O8  UNL     1       2.243   1.914  -5.459 -0.09 +0.29    -0.644 OA
DOCKED: ATOM     10  O9  UNL     1       2.792  -0.275  -5.498 -0.09 +0.29    -0.644 OA
DOCKED: ENDBRANCH   5   8
DOCKED: TORSDOF 1
DOCKED: TER
DOCKED: ENDMDL
________________________________________________________________________________


	BEGINNING GENETIC ALGORITHM DOCKING 47 of 50
Run: 47 Seed: 72375698 1709233005 [ Run 47 of 50 GA/GALS ]
Beginning LAMARCKIAN GENETIC ALGORITHM (LGA), with a maximum of 2500000 energy evaluations.

Final-Value: -6.127


	FINAL GENETIC ALGORITHM DOCKED STATE
	_______________________________________________


Detailed state:  trans -1.434 -0.499 -3.048 quatxyzw -0.273050 -0.432953 0.442983 0.736044 center 2.362 -1.333 0.957 ntor 1 164.9120
State:	 -1.434  -0.499  -3.048  -0.403 -0.640  0.654 85.209    164.91

DOCKED: MODEL       47
DOCKED: USER    Run = 47
DOCKED: USER    DPF = g2_OA.dpf
DOCKED: USER  
DOCKED: USER    Estimated Free Energy of Binding    =   -5.76 kcal/mol  [=(1)+(2)+(3)-(4)]
DOCKED: USER    Estimated Inhibition Constant, Ki   =   59.69 uM (micromolar)  [Temperature = 298.15 K]
DOCKED: USER    
DOCKED: USER    (1) Final Intermolecular Energy     =   -6.06 kcal/mol
DOCKED: USER        vdW + Hbond + desolv Energy     =   -6.55 kcal/mol
DOCKED: USER        Electrostatic Energy            =   +0.48 kcal/mol
DOCKED: USER    (2) Final Total Internal Energy     =   -0.07 kcal/mol
DOCKED: USER    (3) Torsional Free Energy           =   +0.30 kcal/mol
DOCKED: USER    (4) Unbound System's Energy  [=(2)] =   -0.07 kcal/mol
DOCKED: USER    
DOCKED: USER    
DOCKED: USER    NEWDPF move g2.pdbqt
DOCKED: USER    NEWDPF about 2.362500 -1.333500 0.956700
DOCKED: USER    NEWDPF tran0 -1.434215 -0.498604 -3.048300
DOCKED: USER    NEWDPF quaternion0 -0.273050 -0.432953 0.442983 0.736044
DOCKED: USER    NEWDPF axisangle0 -0.403362 -0.639580 0.654397 85.208958
DOCKED: USER    NEWDPF quat0 -0.403362 -0.639580 0.654397 85.208958
DOCKED: USER    NEWDPF dihe0 164.91 
DOCKED: USER  keepresnum = 1 
DOCKED: USER  
DOCKED: REMARK  1 active torsions:
DOCKED: REMARK  status: ('A' for Active; 'I' for Inactive)
DOCKED: REMARK    1  A    between atoms: C5_5  and  C7_7 
DOCKED: USER                              x       y       z     vdW  Elec       q    Type
DOCKED: USER                           _______ _______ _______ _____ _____    ______ ____
DOCKED: ROOT
DOCKED: ATOM      1  C1  UNL     1      -1.704   0.676  -3.132 -0.69 -0.01    +0.020 A 
DOCKED: ATOM      2  C2  UNL     1      -1.184  -1.680  -3.010 -0.72 -0.01    +0.020 A 
DOCKED: ATOM      3  C3  UNL     1      -1.179   0.858  -1.853 -0.81 -0.01    +0.025 A 
DOCKED: ATOM      4  C4  UNL     1      -0.659  -1.499  -1.731 -0.76 -0.01    +0.025 A 
DOCKED: ATOM      5  C5  UNL     1      -1.707  -0.593  -3.711 -0.56 -0.01    +0.040 A 
DOCKED: ATOM      6  C6  UNL     1      -0.657  -0.229  -1.152 -0.95 -0.01    +0.034 A 
DOCKED: ATOM      7 CL10 UNL     1      -0.008  -0.003   0.425 -1.51 +0.04    -0.084 Cl
DOCKED: ENDROOT
DOCKED: BRANCH   5   8
DOCKED: ATOM      8  C7  UNL     1      -2.260  -0.785  -5.061 -0.36 -0.09    +0.209 C 
DOCKED: ATOM      9  O8  UNL     1      -2.992   0.145  -5.569 -0.10 +0.29    -0.644 OA
DOCKED: ATOM     10  O9  UNL     1      -1.993  -1.875  -5.691 -0.09 +0.29    -0.644 OA
DOCKED: ENDBRANCH   5   8
DOCKED: TORSDOF 1
DOCKED: TER
DOCKED: ENDMDL
________________________________________________________________________________


	BEGINNING GENETIC ALGORITHM DOCKING 48 of 50
Run: 48 Seed: 1222188855 1653269506 [ Run 48 of 50 GA/GALS ]
Beginning LAMARCKIAN GENETIC ALGORITHM (LGA), with a maximum of 2500000 energy evaluations.

Final-Value: -6.131


	FINAL GENETIC ALGORITHM DOCKED STATE
	_______________________________________________


Detailed state:  trans -1.432 -0.484 -3.067 quatxyzw 0.268311 0.453016 -0.411266 -0.744074 center 2.362 -1.333 0.957 ntor 1 -6.9153
State:	 -1.432  -0.484  -3.067   0.402  0.678 -0.616 -83.841     -6.92

DOCKED: MODEL       48
DOCKED: USER    Run = 48
DOCKED: USER    DPF = g2_OA.dpf
DOCKED: USER  
DOCKED: USER    Estimated Free Energy of Binding    =   -5.77 kcal/mol  [=(1)+(2)+(3)-(4)]
DOCKED: USER    Estimated Inhibition Constant, Ki   =   59.25 uM (micromolar)  [Temperature = 298.15 K]
DOCKED: USER    
DOCKED: USER    (1) Final Intermolecular Energy     =   -6.07 kcal/mol
DOCKED: USER        vdW + Hbond + desolv Energy     =   -6.55 kcal/mol
DOCKED: USER        Electrostatic Energy            =   +0.49 kcal/mol
DOCKED: USER    (2) Final Total Internal Energy     =   -0.07 kcal/mol
DOCKED: USER    (3) Torsional Free Energy           =   +0.30 kcal/mol
DOCKED: USER    (4) Unbound System's Energy  [=(2)] =   -0.07 kcal/mol
DOCKED: USER    
DOCKED: USER    
DOCKED: USER    NEWDPF move g2.pdbqt
DOCKED: USER    NEWDPF about 2.362500 -1.333500 0.956700
DOCKED: USER    NEWDPF tran0 -1.432140 -0.484195 -3.067252
DOCKED: USER    NEWDPF quaternion0 0.268311 0.453016 -0.411266 -0.744074
DOCKED: USER    NEWDPF axisangle0 0.401605 0.678069 -0.615578 -83.840732
DOCKED: USER    NEWDPF quat0 0.401605 0.678069 -0.615578 -83.840732
DOCKED: USER    NEWDPF dihe0 -6.92 
DOCKED: USER  keepresnum = 1 
DOCKED: USER  
DOCKED: REMARK  1 active torsions:
DOCKED: REMARK  status: ('A' for Active; 'I' for Inactive)
DOCKED: REMARK    1  A    between atoms: C5_5  and  C7_7 
DOCKED: USER                              x       y       z     vdW  Elec       q    Type
DOCKED: USER                           _______ _______ _______ _____ _____    ______ ____
DOCKED: ROOT
DOCKED: ATOM      1  C1  UNL     1      -1.782   0.671  -3.108 -0.69 -0.01    +0.020 A 
DOCKED: ATOM      2  C2  UNL     1      -1.101  -1.646  -3.071 -0.72 -0.01    +0.020 A 
DOCKED: ATOM      3  C3  UNL     1      -1.258   0.846  -1.828 -0.80 -0.01    +0.025 A 
DOCKED: ATOM      4  C4  UNL     1      -0.576  -1.472  -1.791 -0.78 -0.01    +0.025 A 
DOCKED: ATOM      5  C5  UNL     1      -1.704  -0.575  -3.730 -0.56 -0.01    +0.040 A 
DOCKED: ATOM      6  C6  UNL     1      -0.655  -0.225  -1.169 -0.95 -0.01    +0.034 A 
DOCKED: ATOM      7 CL10 UNL     1      -0.006  -0.008   0.410 -1.52 +0.04    -0.084 Cl
DOCKED: ENDROOT
DOCKED: BRANCH   5   8
DOCKED: ATOM      8  C7  UNL     1      -2.257  -0.759  -5.082 -0.36 -0.09    +0.209 C 
DOCKED: ATOM      9  O8  UNL     1      -2.055  -1.877  -5.688 -0.09 +0.29    -0.644 OA
DOCKED: ATOM     10  O9  UNL     1      -2.926   0.204  -5.614 -0.09 +0.29    -0.644 OA
DOCKED: ENDBRANCH   5   8
DOCKED: TORSDOF 1
DOCKED: TER
DOCKED: ENDMDL
________________________________________________________________________________


	BEGINNING GENETIC ALGORITHM DOCKING 49 of 50
Run: 49 Seed: 1862135644 1708491237 [ Run 49 of 50 GA/GALS ]
Beginning LAMARCKIAN GENETIC ALGORITHM (LGA), with a maximum of 2500000 energy evaluations.

Final-Value: -6.127


	FINAL GENETIC ALGORITHM DOCKED STATE
	_______________________________________________


Detailed state:  trans -1.452 -0.450 -3.074 quatxyzw 0.270138 0.457617 -0.408763 -0.741974 center 2.362 -1.333 0.957 ntor 1 -180.0000
State:	 -1.452  -0.450  -3.074   0.403  0.683 -0.610 -84.200   -180.00

DOCKED: MODEL       49
DOCKED: USER    Run = 49
DOCKED: USER    DPF = g2_OA.dpf
DOCKED: USER  
DOCKED: USER    Estimated Free Energy of Binding    =   -5.76 kcal/mol  [=(1)+(2)+(3)-(4)]
DOCKED: USER    Estimated Inhibition Constant, Ki   =   59.68 uM (micromolar)  [Temperature = 298.15 K]
DOCKED: USER    
DOCKED: USER    (1) Final Intermolecular Energy     =   -6.06 kcal/mol
DOCKED: USER        vdW + Hbond + desolv Energy     =   -6.55 kcal/mol
DOCKED: USER        Electrostatic Energy            =   +0.49 kcal/mol
DOCKED: USER    (2) Final Total Internal Energy     =   -0.07 kcal/mol
DOCKED: USER    (3) Torsional Free Energy           =   +0.30 kcal/mol
DOCKED: USER    (4) Unbound System's Energy  [=(2)] =   -0.07 kcal/mol
DOCKED: USER    
DOCKED: USER    
DOCKED: USER    NEWDPF move g2.pdbqt
DOCKED: USER    NEWDPF about 2.362500 -1.333500 0.956700
DOCKED: USER    NEWDPF tran0 -1.452089 -0.450212 -3.074226
DOCKED: USER    NEWDPF quaternion0 0.270138 0.457617 -0.408763 -0.741974
DOCKED: USER    NEWDPF axisangle0 0.402934 0.682574 -0.609703 -84.200348
DOCKED: USER    NEWDPF quat0 0.402934 0.682574 -0.609703 -84.200348
DOCKED: USER    NEWDPF dihe0 -180.00 
DOCKED: USER  keepresnum = 1 
DOCKED: USER  
DOCKED: REMARK  1 active torsions:
DOCKED: REMARK  status: ('A' for Active; 'I' for Inactive)
DOCKED: REMARK    1  A    between atoms: C5_5  and  C7_7 
DOCKED: USER                              x       y       z     vdW  Elec       q    Type
DOCKED: USER                           _______ _______ _______ _____ _____    ______ ____
DOCKED: ROOT
DOCKED: ATOM      1  C1  UNL     1      -1.806   0.704  -3.102 -0.70 -0.01    +0.020 A 
DOCKED: ATOM      2  C2  UNL     1      -1.118  -1.611  -3.092 -0.71 -0.01    +0.020 A 
DOCKED: ATOM      3  C3  UNL     1      -1.274   0.868  -1.823 -0.80 -0.01    +0.025 A 
DOCKED: ATOM      4  C4  UNL     1      -0.586  -1.448  -1.813 -0.78 -0.01    +0.025 A 
DOCKED: ATOM      5  C5  UNL     1      -1.728  -0.535  -3.737 -0.55 -0.01    +0.040 A 
DOCKED: ATOM      6  C6  UNL     1      -0.664  -0.208  -1.178 -0.95 -0.01    +0.034 A 
DOCKED: ATOM      7 CL10 UNL     1      -0.007  -0.005   0.399 -1.52 +0.04    -0.084 Cl
DOCKED: ENDROOT
DOCKED: BRANCH   5   8
DOCKED: ATOM      8  C7  UNL     1      -2.288  -0.707  -5.086 -0.35 -0.09    +0.209 C 
DOCKED: ATOM      9  O8  UNL     1      -2.846   0.302  -5.660 -0.08 +0.29    -0.644 OA
DOCKED: ATOM     10  O9  UNL     1      -2.203  -1.861  -5.651 -0.09 +0.29    -0.644 OA
DOCKED: ENDBRANCH   5   8
DOCKED: TORSDOF 1
DOCKED: TER
DOCKED: ENDMDL
________________________________________________________________________________


	BEGINNING GENETIC ALGORITHM DOCKING 50 of 50
Run: 50 Seed: 1261945837 753797444 [ Run 50 of 50 GA/GALS ]
Beginning LAMARCKIAN GENETIC ALGORITHM (LGA), with a maximum of 2500000 energy evaluations.

Final-Value: -6.131


	FINAL GENETIC ALGORITHM DOCKED STATE
	_______________________________________________


Detailed state:  trans -1.434 -0.462 -3.062 quatxyzw -0.184011 0.496431 0.817539 -0.226551 center 2.362 -1.333 0.957 ntor 1 175.5762
State:	 -1.434  -0.462  -3.062  -0.189  0.510  0.839 -153.812    175.58

DOCKED: MODEL       50
DOCKED: USER    Run = 50
DOCKED: USER    DPF = g2_OA.dpf
DOCKED: USER  
DOCKED: USER    Estimated Free Energy of Binding    =   -5.77 kcal/mol  [=(1)+(2)+(3)-(4)]
DOCKED: USER    Estimated Inhibition Constant, Ki   =   59.32 uM (micromolar)  [Temperature = 298.15 K]
DOCKED: USER    
DOCKED: USER    (1) Final Intermolecular Energy     =   -6.06 kcal/mol
DOCKED: USER        vdW + Hbond + desolv Energy     =   -6.55 kcal/mol
DOCKED: USER        Electrostatic Energy            =   +0.49 kcal/mol
DOCKED: USER    (2) Final Total Internal Energy     =   -0.07 kcal/mol
DOCKED: USER    (3) Torsional Free Energy           =   +0.30 kcal/mol
DOCKED: USER    (4) Unbound System's Energy  [=(2)] =   -0.07 kcal/mol
DOCKED: USER    
DOCKED: USER    
DOCKED: USER    NEWDPF move g2.pdbqt
DOCKED: USER    NEWDPF about 2.362500 -1.333500 0.956700
DOCKED: USER    NEWDPF tran0 -1.434371 -0.462132 -3.062106
DOCKED: USER    NEWDPF quaternion0 -0.184011 0.496431 0.817539 -0.226551
DOCKED: USER    NEWDPF axisangle0 -0.188923 0.509683 0.839363 -153.811829
DOCKED: USER    NEWDPF quat0 -0.188923 0.509683 0.839363 -153.811829
DOCKED: USER    NEWDPF dihe0 175.58 
DOCKED: USER  keepresnum = 1 
DOCKED: USER  
DOCKED: REMARK  1 active torsions:
DOCKED: REMARK  status: ('A' for Active; 'I' for Inactive)
DOCKED: REMARK    1  A    between atoms: C5_5  and  C7_7 
DOCKED: USER                              x       y       z     vdW  Elec       q    Type
DOCKED: USER                           _______ _______ _______ _____ _____    ______ ____
DOCKED: ROOT
DOCKED: ATOM      1  C1  UNL     1      -1.122  -1.629  -3.064 -0.72 -0.01    +0.020 A 
DOCKED: ATOM      2  C2  UNL     1      -1.765   0.699  -3.106 -0.69 -0.01    +0.020 A 
DOCKED: ATOM      3  C3  UNL     1      -0.595  -1.460  -1.784 -0.78 -0.01    +0.025 A 
DOCKED: ATOM      4  C4  UNL     1      -1.239   0.868  -1.826 -0.80 -0.01    +0.025 A 
DOCKED: ATOM      5  C5  UNL     1      -1.707  -0.549  -3.726 -0.56 -0.01    +0.040 A 
DOCKED: ATOM      6  C6  UNL     1      -0.654  -0.212  -1.164 -0.95 -0.01    +0.034 A 
DOCKED: ATOM      7 CL10 UNL     1      -0.006  -0.006   0.416 -1.52 +0.04    -0.084 Cl
DOCKED: ENDROOT
DOCKED: BRANCH   5   8
DOCKED: ATOM      8  C7  UNL     1      -2.263  -0.728  -5.076 -0.36 -0.09    +0.209 C 
DOCKED: ATOM      9  O8  UNL     1      -2.120  -1.867  -5.660 -0.09 +0.29    -0.644 OA
DOCKED: ATOM     10  O9  UNL     1      -2.875   0.261  -5.630 -0.09 +0.29    -0.644 OA
DOCKED: ENDBRANCH   5   8
DOCKED: TORSDOF 1
DOCKED: TER
DOCKED: ENDMDL
________________________________________________________________________________

DPF> analysis                             # perform a ranked cluster analysis


		CLUSTER ANALYSIS OF CONFORMATIONS
		_________________________________

Number of conformations = 50

RMSD cluster analysis will be performed using the ligand atoms only (10 / 10 total atoms).

Outputting structurally similar clusters, ranked in order of increasing energy.


________________________________________________________________________________

Number of distinct conformational clusters found = 2,  out of 50 runs,
Using an rmsd-tolerance of 2.0 A


	CLUSTERING HISTOGRAM
	____________________

________________________________________________________________________________
     |           |     |           |     |                                    
Clus | Lowest    | Run | Mean      | Num | Histogram                          
-ter | Binding   |     | Binding   | in  |                                    
Rank | Energy    |     | Energy    | Clus|    5    10   15   20   25   30   35
_____|___________|_____|___________|_____|____:____|____:____|____:____|____:___
   1 |     -5.77 |  44 |     -5.77 |  26 |##########################
   2 |     -5.76 |  21 |     -5.76 |  24 |########################
_____|___________|_____|___________|_____|______________________________________


Number of multi-member conformational clusters found = 2, out of 50 runs.

	RMSD TABLE
	__________

_____________________________________________________________________
     |      |      |           |         |                 |
Rank | Sub- | Run  | Binding   | Cluster | Reference       | Grep
     | Rank |      | Energy    | RMSD    | RMSD            | Pattern
_____|______|______|___________|_________|_________________|___________
   1      1     44       -5.77      0.00      5.39           RANKING
   1      2     12       -5.77      0.02      5.40           RANKING
   1      3     16       -5.77      0.02      5.40           RANKING
   1      4     13       -5.77      0.03      5.40           RANKING
   1      5     30       -5.77      0.02      5.40           RANKING
   1      6     38       -5.77      0.02      5.39           RANKING
   1      7     41       -5.77      0.04      5.40           RANKING
   1      8     26       -5.77      0.04      5.40           RANKING
   1      9     18       -5.77      0.03      5.40           RANKING
   1     10      9       -5.77      0.04      5.40           RANKING
   1     11     14       -5.77      0.04      5.40           RANKING
   1     12     48       -5.77      0.04      5.40           RANKING
   1     13     39       -5.77      0.04      5.40           RANKING
   1     14     23       -5.77      0.06      5.40           RANKING
   1     15     50       -5.77      0.07      5.40           RANKING
   1     16     28       -5.77      0.06      5.40           RANKING
   1     17     32       -5.77      0.06      5.40           RANKING
   1     18     17       -5.76      0.09      5.40           RANKING
   1     19     10       -5.76      0.08      5.41           RANKING
   1     20     42       -5.76      0.05      5.40           RANKING
   1     21     35       -5.76      0.11      5.40           RANKING
   1     22     11       -5.76      0.10      5.42           RANKING
   1     23     49       -5.76      0.11      5.42           RANKING
   1     24     47       -5.76      0.04      5.39           RANKING
   1     25     24       -5.75      1.93      4.07           RANKING
   1     26      1       -5.75      1.93      4.12           RANKING
   2      1     21       -5.76      0.00      3.97           RANKING
   2      2      4       -5.76      0.02      3.96           RANKING
   2      3     22       -5.76      0.03      3.97           RANKING
   2      4     31       -5.76      0.02      3.96           RANKING
   2      5     15       -5.76      0.02      3.97           RANKING
   2      6     43       -5.76      0.02      3.96           RANKING
   2      7      2       -5.76      0.03      3.98           RANKING
   2      8     34       -5.76      0.01      3.97           RANKING
   2      9     20       -5.76      0.05      3.94           RANKING
   2     10      6       -5.76      0.04      3.96           RANKING
   2     11     33       -5.76      0.03      3.95           RANKING
   2     12     29       -5.76      0.04      3.95           RANKING
   2     13     37       -5.76      0.04      3.98           RANKING
   2     14      5       -5.76      0.03      3.97           RANKING
   2     15     40       -5.76      0.04      3.96           RANKING
   2     16      8       -5.76      0.06      3.95           RANKING
   2     17     27       -5.76      0.02      3.96           RANKING
   2     18      7       -5.76      0.06      3.95           RANKING
   2     19     46       -5.76      0.05      3.95           RANKING
   2     20     36       -5.76      0.07      3.94           RANKING
   2     21      3       -5.76      0.05      3.95           RANKING
   2     22     25       -5.76      0.06      3.96           RANKING
   2     23     45       -5.76      0.09      3.99           RANKING
   2     24     19       -5.76      0.07      3.99           RANKING
_______________________________________________________________________


	INFORMATION ENTROPY ANALYSIS FOR THIS CLUSTERING
	________________________________________________


Information entropy for this clustering = 0.18  (rmstol = 2.00 Angstrom)

_______________________________________________________________________


	STATISTICAL MECHANICAL ANALYSIS
	_______________________________


Partition function, Q =    50.49            at Temperature, T = 298.15 K
Free energy,        A ~ -2323.56 kcal/mol   at Temperature, T = 298.15 K
Internal energy,    U =    -5.76 kcal/mol   at Temperature, T = 298.15 K
Entropy,            S =     7.77 kcal/mol/K at Temperature, T = 298.15 K

_______________________________________________________________________


	LOWEST ENERGY DOCKED CONFORMATION from EACH CLUSTER
	___________________________________________________


Keeping original residue number (specified in the input PDBQ file) for outputting.

MODEL       44
USER    Run = 44
USER    Cluster Rank = 1
USER    Number of conformations in this cluster = 26
USER  
USER    RMSD from reference structure       = 5.394 A
USER  
USER    Estimated Free Energy of Binding    =   -5.77 kcal/mol  [=(1)+(2)+(3)-(4)]
USER    Estimated Inhibition Constant, Ki   =   59.02 uM (micromolar)  [Temperature = 298.15 K]
USER    
USER    (1) Final Intermolecular Energy     =   -6.07 kcal/mol
USER        vdW + Hbond + desolv Energy     =   -6.55 kcal/mol
USER        Electrostatic Energy            =   +0.48 kcal/mol
USER    (2) Final Total Internal Energy     =   -0.07 kcal/mol
USER    (3) Torsional Free Energy           =   +0.30 kcal/mol
USER    (4) Unbound System's Energy  [=(2)] =   -0.07 kcal/mol
USER    
USER    
USER  
USER    DPF = g2_OA.dpf
USER    NEWDPF move	g2.pdbqt
USER    NEWDPF about	2.362500 -1.333500 0.956700
USER    NEWDPF tran0	-1.431221 -0.500686 -3.067370
USER    NEWDPF axisangle0	-0.400755 -0.662725 0.632606 84.294862
USER    NEWDPF quaternion0	-0.268923 -0.444716 0.424505 0.741421
USER    NEWDPF dihe0	168.44 
USER  
USER                              x       y       z    vdW   Elec        q     RMS 
ATOM      1  C1  UNL     1      -1.750   0.663  -3.129 -0.69 -0.01    +0.020     5.394
ATOM      2  C2  UNL     1      -1.131  -1.671  -3.051 -0.72 -0.01    +0.020     5.394
ATOM      3  C3  UNL     1      -1.225   0.844  -1.850 -0.81 -0.01    +0.025     5.394
ATOM      4  C4  UNL     1      -0.606  -1.490  -1.772 -0.77 -0.01    +0.025     5.394
ATOM      5  C5  UNL     1      -1.704  -0.595  -3.730 -0.56 -0.01    +0.040     5.394
ATOM      6  C6  UNL     1      -0.653  -0.231  -1.171 -0.95 -0.01    +0.034     5.394
ATOM      7 CL10 UNL     1      -0.004  -0.006   0.406 -1.52 +0.04    -0.084     5.394
ATOM      8  C7  UNL     1      -2.257  -0.786  -5.080 -0.36 -0.09    +0.209     5.394
ATOM      9  O8  UNL     1      -2.975   0.151  -5.595 -0.10 +0.29    -0.644     5.394
ATOM     10  O9  UNL     1      -2.005  -1.884  -5.703 -0.09 +0.29    -0.644     5.394
TER
ENDMDL
MODEL       21
USER    Run = 21
USER    Cluster Rank = 2
USER    Number of conformations in this cluster = 24
USER  
USER    RMSD from reference structure       = 3.971 A
USER  
USER    Estimated Free Energy of Binding    =   -5.76 kcal/mol  [=(1)+(2)+(3)-(4)]
USER    Estimated Inhibition Constant, Ki   =   59.78 uM (micromolar)  [Temperature = 298.15 K]
USER    
USER    (1) Final Intermolecular Energy     =   -6.06 kcal/mol
USER        vdW + Hbond + desolv Energy     =   -6.54 kcal/mol
USER        Electrostatic Energy            =   +0.48 kcal/mol
USER    (2) Final Total Internal Energy     =   -0.07 kcal/mol
USER    (3) Torsional Free Energy           =   +0.30 kcal/mol
USER    (4) Unbound System's Energy  [=(2)] =   -0.07 kcal/mol
USER    
USER    
USER  
USER    DPF = g2_OA.dpf
USER    NEWDPF move	g2.pdbqt
USER    NEWDPF about	2.362500 -1.333500 0.956700
USER    NEWDPF tran0	1.282358 0.509902 -2.966981
USER    NEWDPF axisangle0	-0.517620 0.281821 0.807865 -127.716122
USER    NEWDPF quaternion0	-0.464670 0.252992 0.725225 -0.440596
USER    NEWDPF dihe0	180.00 
USER  
USER                              x       y       z    vdW   Elec        q     RMS 
ATOM      1  C1  UNL     1       1.590  -0.657  -3.022 -0.70 -0.01    +0.020     3.971
ATOM      2  C2  UNL     1       0.997   1.684  -2.956 -0.71 -0.01    +0.020     3.971
ATOM      3  C3  UNL     1       0.980  -0.847  -1.783 -0.82 -0.01    +0.025     3.971
ATOM      4  C4  UNL     1       0.386   1.494  -1.717 -0.77 -0.01    +0.025     3.971
ATOM      5  C5  UNL     1       1.599   0.609  -3.609 -0.56 -0.01    +0.040     3.971
ATOM      6  C6  UNL     1       0.377   0.228  -1.130 -0.97 -0.01    +0.034     3.971
ATOM      7 CL10 UNL     1      -0.378  -0.007   0.398 -1.47 +0.04    -0.084     3.971
ATOM      8  C7  UNL     1       2.243   0.809  -4.917 -0.37 -0.08    +0.209     3.971
ATOM      9  O8  UNL     1       2.792  -0.201  -5.499 -0.09 +0.29    -0.644     3.971
ATOM     10  O9  UNL     1       2.237   1.986  -5.437 -0.09 +0.29    -0.644     3.971
TER
ENDMDL


AVSFLD: # AVS field file
AVSFLD: #
AVSFLD: # Created by AutoDock
AVSFLD: #
AVSFLD: ndim=2           # number of dimensions in the field
AVSFLD: nspace=1         # number of physical coordinates
AVSFLD: veclen=7         # vector size
AVSFLD: dim1=10          # atoms
AVSFLD: dim2=2           # conformations
AVSFLD: data=Real       # data type (byte,integer,Real,double)
AVSFLD: field=uniform    # field coordinate layout
AVSFLD: label= x y z vdW Elec q RMS
AVSFLD: variable 1 file = g2_OA.dlg.pdb filetype = ascii offset = 5 stride = 12
AVSFLD: variable 2 file = g2_OA.dlg.pdb filetype = ascii offset = 6 stride = 12
AVSFLD: variable 3 file = g2_OA.dlg.pdb filetype = ascii offset = 7 stride = 12
AVSFLD: variable 4 file = g2_OA.dlg.pdb filetype = ascii offset = 8 stride = 12
AVSFLD: variable 5 file = g2_OA.dlg.pdb filetype = ascii offset = 9 stride = 12
AVSFLD: variable 6 file = g2_OA.dlg.pdb filetype = ascii offset = 10 stride = 12
AVSFLD: variable 7 file = g2_OA.dlg.pdb filetype = ascii offset = 11 stride = 12
AVSFLD: # end of file

>>> Closing the docking parameter file (DPF)...
This docking finished at:			11:10 07" a.m., 01/28/2021


________________________________________________________________________________

autodock4: Successful Completion on "amd8"

Real= 6m 33.84s,  CPU= 6m 33.45s,  System= 0.18s
________________________________________________________________________________
