# Supplementary material for: Binding free energy predictions in host-guest systems using Autodock4. A retrospective analysis on SAMPL6, SAMPL7 and SAMPL8 challenges
Source: J Comput Aided Mol Des. 2021 May 24;35(6):721–9. doi: 10.1007/s10822-021-00388-4 (PMC8141411; doi:10.1007/s10822-021-00388-4)
Supplement: Supplementary file 1 — Supplementary material 1 (ZIP 20409 kb) [file 10822_2021_388_MOESM1_ESM.zip › workspace/SAMPL7/OA/traj_g1.pdb]

REMARK 3 -4.34
ATOM      1  C3  UNL   -10       1.498   0.219  -3.109 -0.64 -0.04    +0.113 C 
ATOM      2  C1  UNL   -10       1.115   1.700  -3.017 -0.64 -0.06    +0.172 C 
ATOM      3  O7  UNL   -10       1.197   2.187  -1.853 -0.17 +0.17    -0.648 OA
ATOM      4  O8  UNL   -10       0.754   2.252  -4.092 -0.10 +0.24    -0.648 OA
ATOM      5  C5  UNL   -10       1.222  -0.634  -1.874 -0.94 -0.00    +0.010 C 
ATOM      6  C6  UNL   -10      -0.276  -0.800  -1.604 -1.02 -0.00    +0.000 C 
ATOM      7  C4  UNL   -10      -0.757   0.183  -0.536 -1.17 +0.00    -0.005 C 
ATOM      8  C2  UNL   -10      -0.004  -0.005   0.773 -1.18 -0.00    +0.005 C 
HETATM    1  C   UNK     1       3.406  -2.094   0.448  1.00  0.00     0.074 A 
HETATM    2  C   UNK     1       2.146  -1.444   2.878  1.00  0.00     0.021 A 
HETATM    3  C   UNK     1       2.480  -2.955   1.037  1.00  0.00     0.082 A 
HETATM    4  C   UNK     1       3.678  -0.893   1.106  1.00  0.00     0.082 A 
HETATM    5  C   UNK     1       3.066  -0.543   2.324  1.00  0.00    -0.015 A 
HETATM    6  C   UNK     1       1.849  -2.666   2.264  1.00  0.00    -0.015 A 
HETATM    7  C   UNK     1       0.849  -3.654   2.823  1.00  0.00     0.058 C 
HETATM    8  C   UNK     1       3.412   0.778   2.982  1.00  0.00     0.058 C 
HETATM    9  C   UNK     1      -0.505  -3.297   2.241  1.00  0.00    -0.015 A 
HETATM   10  C   UNK     1      -2.943  -2.612   1.056  1.00  0.00     0.082 A 
HETATM   11  C   UNK     1      -0.896  -3.841   1.005  1.00  0.00     0.082 A 
HETATM   12  C   UNK     1      -1.376  -2.389   2.860  1.00  0.00     0.021 A 
HETATM   13  C   UNK     1      -2.599  -2.020   2.288  1.00  0.00    -0.015 A 
HETATM   14  C   UNK     1      -2.116  -3.529   0.404  1.00  0.00     0.074 A 
HETATM   15  C   UNK     1       2.491   1.848   2.437  1.00  0.00    -0.015 A 
HETATM   16  C   UNK     1       0.789   3.714   1.229  1.00  0.00     0.082 A 
HETATM   17  C   UNK     1       1.265   2.185   3.027  1.00  0.00     0.021 A 
HETATM   18  C   UNK     1       2.841   2.497   1.236  1.00  0.00     0.082 A 
HETATM   19  C   UNK     1       2.016   3.442   0.624  1.00  0.00     0.074 A 
HETATM   20  C   UNK     1       0.390   3.107   2.436  1.00  0.00    -0.015 A 
HETATM   21  C   UNK     1      -0.980   3.435   2.995  1.00  0.00     0.058 C 
HETATM   22  C   UNK     1      -3.529  -1.004   2.921  1.00  0.00     0.058 C 
HETATM   23  C   UNK     1      -3.214   0.360   2.333  1.00  0.00    -0.015 A 
HETATM   24  C   UNK     1      -2.592   2.824   1.156  1.00  0.00     0.082 A 
HETATM   25  C   UNK     1      -3.800   0.764   1.120  1.00  0.00     0.082 A 
HETATM   26  C   UNK     1      -2.317   1.248   2.947  1.00  0.00     0.021 A 
HETATM   27  C   UNK     1      -1.984   2.483   2.380  1.00  0.00    -0.015 A 
HETATM   28  C   UNK     1      -3.512   1.993   0.519  1.00  0.00     0.074 A 
HETATM   29  C   UNK     1       3.404   0.635   4.512  1.00  0.00     0.025 C 
HETATM   30  C   UNK     1       0.787  -3.762   4.358  1.00  0.00     0.025 C 
HETATM   31  O   UNK     1      -2.272   4.021   0.497  1.00  0.00    -0.315 OA
HETATM   32  O   UNK     1      -0.054   4.604   0.551  1.00  0.00    -0.315 OA
HETATM   33  O   UNK     1      -4.692  -0.063   0.424  1.00  0.00    -0.315 OA
HETATM   34  O   UNK     1       2.172  -4.120   0.320  1.00  0.00    -0.315 OA
HETATM   35  O   UNK     1      -0.049  -4.701   0.289  1.00  0.00    -0.315 OA
HETATM   36  O   UNK     1      -4.133  -2.282   0.392  1.00  0.00    -0.315 OA
HETATM   37  C   UNK     1       0.956  -3.976  -0.448  1.00  0.00     0.307 C 
HETATM   38  C   UNK     1      -4.006  -1.059  -0.363  1.00  0.00     0.307 C 
HETATM   39  O   UNK     1       4.578  -0.029   0.468  1.00  0.00    -0.315 OA
HETATM   40  C   UNK     1       3.905   1.017  -0.263  1.00  0.00     0.307 C 
HETATM   41  O   UNK     1       4.034   2.193   0.566  1.00  0.00    -0.315 OA
HETATM   42  C   UNK     1      -1.042   3.916  -0.250  1.00  0.00     0.307 C 
HETATM   43  C   UNK     1       4.612   1.241  -1.581  1.00  0.00     0.002 A 
HETATM   44  C   UNK     1       5.565   1.565  -4.211  1.00  0.00     0.074 A 
HETATM   45  C   UNK     1       4.557   2.506  -2.173  1.00  0.00     0.049 A 
HETATM   46  C   UNK     1       5.139   0.136  -2.256  1.00  0.00     0.049 A 
HETATM   47  C   UNK     1       5.604   0.323  -3.565  1.00  0.00     0.079 A 
HETATM   48  C   UNK     1       5.037   2.640  -3.484  1.00  0.00     0.079 A 
HETATM   49  C   UNK     1      -1.199   4.623  -1.576  1.00  0.00     0.002 A 
HETATM   50  C   UNK     1      -1.398   5.570  -4.221  1.00  0.00     0.074 A 
HETATM   51  C   UNK     1      -0.073   5.183  -2.185  1.00  0.00     0.049 A 
HETATM   52  C   UNK     1      -2.426   4.535  -2.241  1.00  0.00     0.049 A 
HETATM   53  C   UNK     1      -2.498   5.010  -3.558  1.00  0.00     0.079 A 
HETATM   54  C   UNK     1      -0.198   5.645  -3.503  1.00  0.00     0.079 A 
HETATM   55  C   UNK     1      -4.696  -1.208  -1.700  1.00  0.00     0.002 A 
HETATM   56  C   UNK     1      -5.611  -1.385  -4.358  1.00  0.00     0.074 A 
HETATM   57  C   UNK     1      -5.221  -0.069  -2.317  1.00  0.00     0.049 A 
HETATM   58  C   UNK     1      -4.625  -2.436  -2.364  1.00  0.00     0.049 A 
HETATM   59  C   UNK     1      -5.086  -2.497  -3.687  1.00  0.00     0.079 A 
HETATM   60  C   UNK     1      -5.667  -0.183  -3.641  1.00  0.00     0.079 A 
HETATM   61  C   UNK     1       1.141  -4.609  -1.809  1.00  0.00     0.002 A 
HETATM   62  C   UNK     1       1.380  -5.401  -4.501  1.00  0.00     0.074 A 
HETATM   63  C   UNK     1       2.380  -4.492  -2.445  1.00  0.00     0.049 A 
HETATM   64  C   UNK     1       0.021  -5.122  -2.469  1.00  0.00     0.049 A 
HETATM   65  C   UNK     1       0.166  -5.507  -3.810  1.00  0.00     0.079 A 
HETATM   66  C   UNK     1       2.471  -4.890  -3.786  1.00  0.00     0.079 A 
HETATM   67  O   UNK     1       6.127  -0.692  -4.352  1.00  0.00    -0.311 OA
HETATM   68  O   UNK     1       0.843   6.205  -4.228  1.00  0.00    -0.311 OA
HETATM   69  O   UNK     1      -3.642   4.953  -4.340  1.00  0.00    -0.311 OA
HETATM   70  O   UNK     1       3.630  -4.800  -4.543  1.00  0.00    -0.311 OA
HETATM   71  O   UNK     1      -6.192   0.873  -4.373  1.00  0.00    -0.311 OA
HETATM   72  O   UNK     1      -5.062  -3.647  -4.462  1.00  0.00    -0.311 OA
HETATM   73  O   UNK     1      -0.869  -6.008  -4.586  1.00  0.00    -0.311 OA
HETATM   74  O   UNK     1       5.034   3.835  -4.189  1.00  0.00    -0.311 OA
HETATM   75  C   UNK     1      -4.734   4.201  -3.872  1.00  0.00     0.079 A 
HETATM   76  C   UNK     1      -7.049   2.795  -3.206  1.00  0.00     0.055 A 
HETATM   77  C   UNK     1      -4.816   2.851  -4.228  1.00  0.00     0.074 A 
HETATM   78  C   UNK     1      -5.756   4.867  -3.186  1.00  0.00     0.055 A 
HETATM   79  C   UNK     1      -6.913   4.148  -2.862  1.00  0.00     0.046 A 
HETATM   80  C   UNK     1      -5.996   2.178  -3.890  1.00  0.00     0.079 A 
HETATM   81  C   UNK     1      -4.258  -4.719  -4.039  1.00  0.00     0.079 A 
HETATM   82  C   UNK     1      -2.757  -7.001  -3.470  1.00  0.00     0.055 A 
HETATM   83  C   UNK     1      -2.903  -4.726  -4.387  1.00  0.00     0.074 A 
HETATM   84  C   UNK     1      -4.884  -5.800  -3.407  1.00  0.00     0.055 A 
HETATM   85  C   UNK     1      -4.117  -6.939  -3.131  1.00  0.00     0.046 A 
HETATM   86  C   UNK     1      -2.183  -5.892  -4.100  1.00  0.00     0.079 A 
HETATM   87  C   UNK     1       4.706  -4.058  -4.026  1.00  0.00     0.079 A 
HETATM   88  C   UNK     1       6.994  -2.656  -3.263  1.00  0.00     0.055 A 
HETATM   89  C   UNK     1       5.728  -4.743  -3.358  1.00  0.00     0.055 A 
HETATM   90  C   UNK     1       4.776  -2.691  -4.318  1.00  0.00     0.074 A 
HETATM   91  C   UNK     1       5.943  -2.021  -3.932  1.00  0.00     0.079 A 
HETATM   92  C   UNK     1       6.871  -4.025  -2.984  1.00  0.00     0.046 A 
HETATM   93  C   UNK     1       4.226   4.884  -3.719  1.00  0.00     0.079 A 
HETATM   94  C   UNK     1       2.723   7.136  -3.050  1.00  0.00     0.055 A 
HETATM   95  C   UNK     1       2.873   4.909  -4.075  1.00  0.00     0.074 A 
HETATM   96  C   UNK     1       4.848   5.932  -3.031  1.00  0.00     0.055 A 
HETATM   97  C   UNK     1       4.080   7.057  -2.705  1.00  0.00     0.046 A 
HETATM   98  C   UNK     1       2.152   6.059  -3.737  1.00  0.00     0.079 A 
HETATM   99  C   UNK     1      -3.481  -0.953   4.460  1.00  0.00     0.025 C 
HETATM  100  C   UNK     1      -0.993   3.455   4.534  1.00  0.00     0.025 C 
HETATM  101  C   UNK     1       7.998  -4.694  -2.278  1.00  0.00     0.209 C 
HETATM  102  C   UNK     1      -4.721  -8.128  -2.468  1.00  0.00     0.209 C 
HETATM  103  C   UNK     1      -8.042   4.798  -2.141  1.00  0.00     0.209 C 
HETATM  104  C   UNK     1       4.681   8.210  -1.980  1.00  0.00     0.209 C 
HETATM  105  O   UNK     1       9.045  -4.221  -1.905  1.00  0.00    -0.644 OA
HETATM  106  O   UNK     1      -4.206  -9.184  -2.190  1.00  0.00    -0.644 OA
HETATM  107  O   UNK     1      -9.102   4.324  -1.809  1.00  0.00    -0.644 OA
HETATM  108  O   UNK     1       4.158   9.243  -1.635  1.00  0.00    -0.644 OA
HETATM  109  C   UNK     1      -3.605  -2.311   5.155  1.00  0.00     0.114 C 
HETATM  110  C   UNK     1       4.082   1.806   5.222  1.00  0.00     0.114 C 
HETATM  111  C   UNK     1      -2.328   3.943   5.105  1.00  0.00     0.114 C 
HETATM  112  C   UNK     1       2.134  -3.700   5.082  1.00  0.00     0.114 C 
HETATM  113  C   UNK     1       4.183   1.530   6.691  1.00  0.00     0.172 C 
HETATM  114  C   UNK     1      -3.064   2.856   5.829  1.00  0.00     0.172 C 
HETATM  115  C   UNK     1       2.197  -2.514   6.003  1.00  0.00     0.172 C 
HETATM  116  C   UNK     1      -2.636  -2.447   6.299  1.00  0.00     0.172 C 
HETATM  117  O   UNK     1      -2.905   1.656   5.822  1.00  0.00    -0.648 OA
HETATM  118  O   UNK     1      -2.831  -2.861   7.415  1.00  0.00    -0.648 OA
HETATM  119  O   UNK     1       4.056   0.490   7.305  1.00  0.00    -0.648 OA
HETATM  120  O   UNK     1       1.288  -1.923   6.555  1.00  0.00    -0.648 OA
HETATM  121  O   UNK     1      -7.753   6.111  -1.853  1.00  0.00    -0.644 OA
HETATM  122  O   UNK     1      -6.044  -7.905  -2.165  1.00  0.00    -0.644 OA
HETATM  123  O   UNK     1       7.726  -6.024  -2.060  1.00  0.00    -0.644 OA
HETATM  124  O   UNK     1       6.009   7.984  -1.704  1.00  0.00    -0.644 OA
HETATM  125  O   UNK     1      -1.372  -2.047   5.926  1.00  0.00    -0.648 OA
HETATM  126  O   UNK     1      -4.064   3.404   6.595  1.00  0.00    -0.648 OA
HETATM  127  O   UNK     1       4.471   2.681   7.374  1.00  0.00    -0.648 OA
HETATM  128  O   UNK     1       3.480  -2.092   6.171  1.00  0.00    -0.648 OA
TER     129      UNK     1 
END
REMARK 31 -4.30
ATOM      1  C3  UNL   -10       0.410  -1.334  -3.025 -0.64 -0.04    +0.113 C 
ATOM      2  C1  UNL   -10      -1.109  -1.508  -2.924 -0.66 -0.06    +0.172 C 
ATOM      3  O7  UNL   -10      -1.773  -0.482  -3.249 -0.06 +0.21    -0.648 OA
ATOM      4  O8  UNL   -10      -1.518  -2.631  -2.520 -0.19 +0.19    -0.648 OA
ATOM      5  C5  UNL   -10       1.110  -0.728  -1.812 -0.95 -0.00    +0.010 C 
ATOM      6  C6  UNL   -10       0.652   0.706  -1.533 -1.02 -0.00    +0.000 C 
ATOM      7  C4  UNL   -10      -0.414   0.743  -0.438 -1.12 +0.00    -0.005 C 
ATOM      8  C2  UNL   -10      -0.005  -0.090   0.767 -1.15 -0.00    +0.005 C 
HETATM    1  C   UNK     1       3.406  -2.094   0.448  1.00  0.00     0.074 A 
HETATM    2  C   UNK     1       2.146  -1.444   2.878  1.00  0.00     0.021 A 
HETATM    3  C   UNK     1       2.480  -2.955   1.037  1.00  0.00     0.082 A 
HETATM    4  C   UNK     1       3.678  -0.893   1.106  1.00  0.00     0.082 A 
HETATM    5  C   UNK     1       3.066  -0.543   2.324  1.00  0.00    -0.015 A 
HETATM    6  C   UNK     1       1.849  -2.666   2.264  1.00  0.00    -0.015 A 
HETATM    7  C   UNK     1       0.849  -3.654   2.823  1.00  0.00     0.058 C 
HETATM    8  C   UNK     1       3.412   0.778   2.982  1.00  0.00     0.058 C 
HETATM    9  C   UNK     1      -0.505  -3.297   2.241  1.00  0.00    -0.015 A 
HETATM   10  C   UNK     1      -2.943  -2.612   1.056  1.00  0.00     0.082 A 
HETATM   11  C   UNK     1      -0.896  -3.841   1.005  1.00  0.00     0.082 A 
HETATM   12  C   UNK     1      -1.376  -2.389   2.860  1.00  0.00     0.021 A 
HETATM   13  C   UNK     1      -2.599  -2.020   2.288  1.00  0.00    -0.015 A 
HETATM   14  C   UNK     1      -2.116  -3.529   0.404  1.00  0.00     0.074 A 
HETATM   15  C   UNK     1       2.491   1.848   2.437  1.00  0.00    -0.015 A 
HETATM   16  C   UNK     1       0.789   3.714   1.229  1.00  0.00     0.082 A 
HETATM   17  C   UNK     1       1.265   2.185   3.027  1.00  0.00     0.021 A 
HETATM   18  C   UNK     1       2.841   2.497   1.236  1.00  0.00     0.082 A 
HETATM   19  C   UNK     1       2.016   3.442   0.624  1.00  0.00     0.074 A 
HETATM   20  C   UNK     1       0.390   3.107   2.436  1.00  0.00    -0.015 A 
HETATM   21  C   UNK     1      -0.980   3.435   2.995  1.00  0.00     0.058 C 
HETATM   22  C   UNK     1      -3.529  -1.004   2.921  1.00  0.00     0.058 C 
HETATM   23  C   UNK     1      -3.214   0.360   2.333  1.00  0.00    -0.015 A 
HETATM   24  C   UNK     1      -2.592   2.824   1.156  1.00  0.00     0.082 A 
HETATM   25  C   UNK     1      -3.800   0.764   1.120  1.00  0.00     0.082 A 
HETATM   26  C   UNK     1      -2.317   1.248   2.947  1.00  0.00     0.021 A 
HETATM   27  C   UNK     1      -1.984   2.483   2.380  1.00  0.00    -0.015 A 
HETATM   28  C   UNK     1      -3.512   1.993   0.519  1.00  0.00     0.074 A 
HETATM   29  C   UNK     1       3.404   0.635   4.512  1.00  0.00     0.025 C 
HETATM   30  C   UNK     1       0.787  -3.762   4.358  1.00  0.00     0.025 C 
HETATM   31  O   UNK     1      -2.272   4.021   0.497  1.00  0.00    -0.315 OA
HETATM   32  O   UNK     1      -0.054   4.604   0.551  1.00  0.00    -0.315 OA
HETATM   33  O   UNK     1      -4.692  -0.063   0.424  1.00  0.00    -0.315 OA
HETATM   34  O   UNK     1       2.172  -4.120   0.320  1.00  0.00    -0.315 OA
HETATM   35  O   UNK     1      -0.049  -4.701   0.289  1.00  0.00    -0.315 OA
HETATM   36  O   UNK     1      -4.133  -2.282   0.392  1.00  0.00    -0.315 OA
HETATM   37  C   UNK     1       0.956  -3.976  -0.448  1.00  0.00     0.307 C 
HETATM   38  C   UNK     1      -4.006  -1.059  -0.363  1.00  0.00     0.307 C 
HETATM   39  O   UNK     1       4.578  -0.029   0.468  1.00  0.00    -0.315 OA
HETATM   40  C   UNK     1       3.905   1.017  -0.263  1.00  0.00     0.307 C 
HETATM   41  O   UNK     1       4.034   2.193   0.566  1.00  0.00    -0.315 OA
HETATM   42  C   UNK     1      -1.042   3.916  -0.250  1.00  0.00     0.307 C 
HETATM   43  C   UNK     1       4.612   1.241  -1.581  1.00  0.00     0.002 A 
HETATM   44  C   UNK     1       5.565   1.565  -4.211  1.00  0.00     0.074 A 
HETATM   45  C   UNK     1       4.557   2.506  -2.173  1.00  0.00     0.049 A 
HETATM   46  C   UNK     1       5.139   0.136  -2.256  1.00  0.00     0.049 A 
HETATM   47  C   UNK     1       5.604   0.323  -3.565  1.00  0.00     0.079 A 
HETATM   48  C   UNK     1       5.037   2.640  -3.484  1.00  0.00     0.079 A 
HETATM   49  C   UNK     1      -1.199   4.623  -1.576  1.00  0.00     0.002 A 
HETATM   50  C   UNK     1      -1.398   5.570  -4.221  1.00  0.00     0.074 A 
HETATM   51  C   UNK     1      -0.073   5.183  -2.185  1.00  0.00     0.049 A 
HETATM   52  C   UNK     1      -2.426   4.535  -2.241  1.00  0.00     0.049 A 
HETATM   53  C   UNK     1      -2.498   5.010  -3.558  1.00  0.00     0.079 A 
HETATM   54  C   UNK     1      -0.198   5.645  -3.503  1.00  0.00     0.079 A 
HETATM   55  C   UNK     1      -4.696  -1.208  -1.700  1.00  0.00     0.002 A 
HETATM   56  C   UNK     1      -5.611  -1.385  -4.358  1.00  0.00     0.074 A 
HETATM   57  C   UNK     1      -5.221  -0.069  -2.317  1.00  0.00     0.049 A 
HETATM   58  C   UNK     1      -4.625  -2.436  -2.364  1.00  0.00     0.049 A 
HETATM   59  C   UNK     1      -5.086  -2.497  -3.687  1.00  0.00     0.079 A 
HETATM   60  C   UNK     1      -5.667  -0.183  -3.641  1.00  0.00     0.079 A 
HETATM   61  C   UNK     1       1.141  -4.609  -1.809  1.00  0.00     0.002 A 
HETATM   62  C   UNK     1       1.380  -5.401  -4.501  1.00  0.00     0.074 A 
HETATM   63  C   UNK     1       2.380  -4.492  -2.445  1.00  0.00     0.049 A 
HETATM   64  C   UNK     1       0.021  -5.122  -2.469  1.00  0.00     0.049 A 
HETATM   65  C   UNK     1       0.166  -5.507  -3.810  1.00  0.00     0.079 A 
HETATM   66  C   UNK     1       2.471  -4.890  -3.786  1.00  0.00     0.079 A 
HETATM   67  O   UNK     1       6.127  -0.692  -4.352  1.00  0.00    -0.311 OA
HETATM   68  O   UNK     1       0.843   6.205  -4.228  1.00  0.00    -0.311 OA
HETATM   69  O   UNK     1      -3.642   4.953  -4.340  1.00  0.00    -0.311 OA
HETATM   70  O   UNK     1       3.630  -4.800  -4.543  1.00  0.00    -0.311 OA
HETATM   71  O   UNK     1      -6.192   0.873  -4.373  1.00  0.00    -0.311 OA
HETATM   72  O   UNK     1      -5.062  -3.647  -4.462  1.00  0.00    -0.311 OA
HETATM   73  O   UNK     1      -0.869  -6.008  -4.586  1.00  0.00    -0.311 OA
HETATM   74  O   UNK     1       5.034   3.835  -4.189  1.00  0.00    -0.311 OA
HETATM   75  C   UNK     1      -4.734   4.201  -3.872  1.00  0.00     0.079 A 
HETATM   76  C   UNK     1      -7.049   2.795  -3.206  1.00  0.00     0.055 A 
HETATM   77  C   UNK     1      -4.816   2.851  -4.228  1.00  0.00     0.074 A 
HETATM   78  C   UNK     1      -5.756   4.867  -3.186  1.00  0.00     0.055 A 
HETATM   79  C   UNK     1      -6.913   4.148  -2.862  1.00  0.00     0.046 A 
HETATM   80  C   UNK     1      -5.996   2.178  -3.890  1.00  0.00     0.079 A 
HETATM   81  C   UNK     1      -4.258  -4.719  -4.039  1.00  0.00     0.079 A 
HETATM   82  C   UNK     1      -2.757  -7.001  -3.470  1.00  0.00     0.055 A 
HETATM   83  C   UNK     1      -2.903  -4.726  -4.387  1.00  0.00     0.074 A 
HETATM   84  C   UNK     1      -4.884  -5.800  -3.407  1.00  0.00     0.055 A 
HETATM   85  C   UNK     1      -4.117  -6.939  -3.131  1.00  0.00     0.046 A 
HETATM   86  C   UNK     1      -2.183  -5.892  -4.100  1.00  0.00     0.079 A 
HETATM   87  C   UNK     1       4.706  -4.058  -4.026  1.00  0.00     0.079 A 
HETATM   88  C   UNK     1       6.994  -2.656  -3.263  1.00  0.00     0.055 A 
HETATM   89  C   UNK     1       5.728  -4.743  -3.358  1.00  0.00     0.055 A 
HETATM   90  C   UNK     1       4.776  -2.691  -4.318  1.00  0.00     0.074 A 
HETATM   91  C   UNK     1       5.943  -2.021  -3.932  1.00  0.00     0.079 A 
HETATM   92  C   UNK     1       6.871  -4.025  -2.984  1.00  0.00     0.046 A 
HETATM   93  C   UNK     1       4.226   4.884  -3.719  1.00  0.00     0.079 A 
HETATM   94  C   UNK     1       2.723   7.136  -3.050  1.00  0.00     0.055 A 
HETATM   95  C   UNK     1       2.873   4.909  -4.075  1.00  0.00     0.074 A 
HETATM   96  C   UNK     1       4.848   5.932  -3.031  1.00  0.00     0.055 A 
HETATM   97  C   UNK     1       4.080   7.057  -2.705  1.00  0.00     0.046 A 
HETATM   98  C   UNK     1       2.152   6.059  -3.737  1.00  0.00     0.079 A 
HETATM   99  C   UNK     1      -3.481  -0.953   4.460  1.00  0.00     0.025 C 
HETATM  100  C   UNK     1      -0.993   3.455   4.534  1.00  0.00     0.025 C 
HETATM  101  C   UNK     1       7.998  -4.694  -2.278  1.00  0.00     0.209 C 
HETATM  102  C   UNK     1      -4.721  -8.128  -2.468  1.00  0.00     0.209 C 
HETATM  103  C   UNK     1      -8.042   4.798  -2.141  1.00  0.00     0.209 C 
HETATM  104  C   UNK     1       4.681   8.210  -1.980  1.00  0.00     0.209 C 
HETATM  105  O   UNK     1       9.045  -4.221  -1.905  1.00  0.00    -0.644 OA
HETATM  106  O   UNK     1      -4.206  -9.184  -2.190  1.00  0.00    -0.644 OA
HETATM  107  O   UNK     1      -9.102   4.324  -1.809  1.00  0.00    -0.644 OA
HETATM  108  O   UNK     1       4.158   9.243  -1.635  1.00  0.00    -0.644 OA
HETATM  109  C   UNK     1      -3.605  -2.311   5.155  1.00  0.00     0.114 C 
HETATM  110  C   UNK     1       4.082   1.806   5.222  1.00  0.00     0.114 C 
HETATM  111  C   UNK     1      -2.328   3.943   5.105  1.00  0.00     0.114 C 
HETATM  112  C   UNK     1       2.134  -3.700   5.082  1.00  0.00     0.114 C 
HETATM  113  C   UNK     1       4.183   1.530   6.691  1.00  0.00     0.172 C 
HETATM  114  C   UNK     1      -3.064   2.856   5.829  1.00  0.00     0.172 C 
HETATM  115  C   UNK     1       2.197  -2.514   6.003  1.00  0.00     0.172 C 
HETATM  116  C   UNK     1      -2.636  -2.447   6.299  1.00  0.00     0.172 C 
HETATM  117  O   UNK     1      -2.905   1.656   5.822  1.00  0.00    -0.648 OA
HETATM  118  O   UNK     1      -2.831  -2.861   7.415  1.00  0.00    -0.648 OA
HETATM  119  O   UNK     1       4.056   0.490   7.305  1.00  0.00    -0.648 OA
HETATM  120  O   UNK     1       1.288  -1.923   6.555  1.00  0.00    -0.648 OA
HETATM  121  O   UNK     1      -7.753   6.111  -1.853  1.00  0.00    -0.644 OA
HETATM  122  O   UNK     1      -6.044  -7.905  -2.165  1.00  0.00    -0.644 OA
HETATM  123  O   UNK     1       7.726  -6.024  -2.060  1.00  0.00    -0.644 OA
HETATM  124  O   UNK     1       6.009   7.984  -1.704  1.00  0.00    -0.644 OA
HETATM  125  O   UNK     1      -1.372  -2.047   5.926  1.00  0.00    -0.648 OA
HETATM  126  O   UNK     1      -4.064   3.404   6.595  1.00  0.00    -0.648 OA
HETATM  127  O   UNK     1       4.471   2.681   7.374  1.00  0.00    -0.648 OA
HETATM  128  O   UNK     1       3.480  -2.092   6.171  1.00  0.00    -0.648 OA
TER     129      UNK     1 
END
