# Supplementary material for: Binding free energy predictions in host-guest systems using Autodock4. A retrospective analysis on SAMPL6, SAMPL7 and SAMPL8 challenges
Source: J Comput Aided Mol Des. 2021 May 24;35(6):721–9. doi: 10.1007/s10822-021-00388-4 (PMC8141411; doi:10.1007/s10822-021-00388-4)
Supplement: Supplementary file 1 — Supplementary material 1 (ZIP 20409 kb) [file 10822_2021_388_MOESM1_ESM.zip › workspace/SAMPL7/OA/OA.d.map]

GRID_PARAMETER_FILE OA.gpf
GRID_DATA_FILE OA.maps.fld
MACROMOLECULE OA.pdbqt
SPACING 0.375
NELEMENTS 40 40 40
CENTER -0.007 -0.006 -0.352
0.117
0.132
0.144
0.159
0.169
0.179
0.197
0.206
0.214
0.220
0.229
0.232
0.241
0.246
0.247
0.246
0.236
0.238
0.234
0.228
0.229
0.225
0.220
0.213
0.202
0.202
0.194
0.192
0.189
0.190
0.185
0.176
0.172
0.165
0.161
0.148
0.143
0.135
0.129
0.120
0.109
0.127
0.139
0.151
0.167
0.178
0.192
0.207
0.216
0.224
0.231
0.240
0.248
0.253
0.259
0.260
0.259
0.261
0.250
0.251
0.249
0.242
0.238
0.233
0.222
0.224
0.216
0.216
0.207
0.210
0.207
0.203
0.191
0.187
0.180
0.175
0.166
0.156
0.148
0.142
0.131
0.125
0.133
0.150
0.162
0.179
0.190
0.210
0.220
0.230
0.238
0.249
0.250
0.261
0.268
0.270
0.271
0.270
0.272
0.273
0.266
0.260
0.261
0.253
0.249
0.242
0.241
0.233
0.229
0.222
0.224
0.221
0.217
0.205
0.203
0.194
0.189
0.184
0.169
0.163
0.154
0.143
0.136
0.143
0.156
0.169
0.186
0.198
0.217
0.229
0.239
0.247
0.258
0.267
0.274
0.281
0.279
0.280
0.283
0.281
0.283
0.283
0.278
0.271
0.267
0.261
0.257
0.254
0.251
0.250
0.243
0.237
0.234
0.230
0.218
0.217
0.212
0.207
0.201
0.190
0.179
0.166
0.154
0.146
0.150
0.164
0.177
0.198
0.211
0.231
0.243
0.253
0.261
0.272
0.279
0.285
0.293
0.290
0.291
0.290
0.292
0.294
0.295
0.290
0.278
0.279
0.273
0.266
0.270
0.261
0.260
0.258
0.252
0.250
0.247
0.241
0.233
0.229
0.220
0.214
0.203
0.191
0.181
0.169
0.160
0.155
0.173
0.191
0.209
0.221
0.242
0.254
0.264
0.271
0.282
0.292
0.298
0.298
0.300
0.300
0.298
0.301
0.299
0.299
0.296
0.296
0.282
0.279
0.275
0.277
0.271
0.265
0.272
0.266
0.264
0.257
0.252
0.245
0.240
0.231
0.225
0.214
0.202
0.192
0.179
0.170
0.168
0.182
0.196
0.214
0.227
0.248
0.259
0.269
0.277
0.287
0.297
0.307
0.309
0.306
0.303
0.310
0.308
0.302
0.301
0.298
0.297
0.294
0.285
0.288
0.282
0.281
0.273
0.279
0.274
0.277
0.271
0.271
0.264
0.255
0.251
0.245
0.233
0.221
0.210
0.193
0.183
0.171
0.186
0.200
0.218
0.231
0.252
0.263
0.273
0.280
0.290
0.299
0.309
0.311
0.312
0.314
0.317
0.313
0.304
0.305
0.301
0.298
0.293
0.286
0.290
0.289
0.284
0.278
0.293
0.289
0.289
0.285
0.280
0.273
0.265
0.261
0.255
0.243
0.233
0.220
0.206
0.196
0.177
0.194
0.208
0.226
0.239
0.259
0.270
0.279
0.286
0.296
0.300
0.309
0.311
0.311
0.313
0.320
0.311
0.306
0.301
0.298
0.292
0.292
0.298
0.293
0.289
0.290
0.289
0.297
0.294
0.294
0.292
0.286
0.280
0.273
0.269
0.263
0.251
0.241
0.228
0.214
0.203
0.181
0.195
0.209
0.229
0.246
0.265
0.276
0.285
0.291
0.300
0.308
0.316
0.309
0.308
0.310
0.316
0.310
0.306
0.300
0.298
0.289
0.288
0.299
0.290
0.300
0.290
0.290
0.298
0.296
0.293
0.296
0.291
0.285
0.279
0.275
0.269
0.258
0.244
0.235
0.221
0.210
0.183
0.202
0.217
0.234
0.246
0.267
0.277
0.285
0.295
0.304
0.310
0.318
0.314
0.312
0.311
0.307
0.304
0.300
0.300
0.291
0.287
0.286
0.293
0.298
0.292
0.287
0.288
0.295
0.296
0.298
0.302
0.298
0.293
0.287
0.284
0.278
0.267
0.253
0.244
0.226
0.215
0.195
0.210
0.224
0.240
0.252
0.266
0.284
0.287
0.292
0.300
0.306
0.312
0.312
0.307
0.307
0.308
0.300
0.288
0.288
0.287
0.283
0.277
0.294
0.296
0.283
0.283
0.289
0.296
0.299
0.302
0.304
0.303
0.295
0.294
0.291
0.286
0.273
0.261
0.244
0.234
0.222
0.197
0.212
0.226
0.238
0.257
0.267
0.284
0.290
0.295
0.301
0.302
0.303
0.304
0.300
0.300
0.300
0.292
0.283
0.282
0.281
0.276
0.280
0.285
0.283
0.279
0.280
0.288
0.288
0.294
0.302
0.309
0.305
0.302
0.302
0.299
0.290
0.278
0.266
0.253
0.240
0.225
0.194
0.210
0.227
0.239
0.258
0.271
0.287
0.293
0.296
0.297
0.299
0.293
0.297
0.293
0.288
0.287
0.282
0.276
0.273
0.277
0.271
0.268
0.270
0.274
0.271
0.277
0.287
0.286
0.296
0.301
0.303
0.300
0.302
0.302
0.300
0.289
0.283
0.272
0.259
0.244
0.232
0.190
0.214
0.227
0.242
0.252
0.265
0.275
0.288
0.291
0.292
0.290
0.291
0.293
0.284
0.283
0.277
0.275
0.265
0.265
0.269
0.271
0.252
0.263
0.267
0.271
0.274
0.276
0.280
0.291
0.297
0.299
0.297
0.300
0.300
0.294
0.289
0.279
0.268
0.259
0.249
0.236
0.201
0.214
0.233
0.248
0.257
0.271
0.277
0.284
0.286
0.286
0.284
0.284
0.284
0.282
0.275
0.272
0.265
0.252
0.256
0.256
0.254
0.254
0.246
0.266
0.270
0.266
0.269
0.278
0.285
0.296
0.293
0.300
0.305
0.301
0.294
0.287
0.278
0.267
0.258
0.248
0.235
0.204
0.217
0.239
0.256
0.265
0.272
0.280
0.283
0.291
0.286
0.283
0.282
0.280
0.278
0.278
0.266
0.262
0.250
0.257
0.239
0.249
0.247
0.253
0.251
0.256
0.259
0.265
0.275
0.279
0.287
0.293
0.298
0.299
0.298
0.295
0.288
0.276
0.269
0.256
0.246
0.229
0.203
0.222
0.241
0.252
0.262
0.272
0.280
0.286
0.285
0.291
0.291
0.281
0.278
0.275
0.270
0.265
0.252
0.235
0.247
0.251
0.247
0.249
0.243
0.237
0.250
0.246
0.254
0.268
0.277
0.277
0.289
0.294
0.293
0.295
0.292
0.282
0.277
0.270
0.257
0.247
0.227
0.212
0.221
0.240
0.249
0.261
0.273
0.276
0.281
0.292
0.293
0.293
0.286
0.277
0.268
0.259
0.258
0.244
0.243
0.247
0.251
0.245
0.245
0.247
0.239
0.252
0.245
0.256
0.265
0.267
0.272
0.280
0.285
0.287
0.285
0.283
0.281
0.272
0.267
0.258
0.235
0.224
0.218
0.230
0.238
0.260
0.267
0.268
0.281
0.282
0.280
0.281
0.279
0.279
0.274
0.268
0.252
0.249
0.243
0.234
0.243
0.246
0.261
0.257
0.244
0.248
0.240
0.247
0.255
0.262
0.264
0.273
0.275
0.283
0.287
0.281
0.281
0.281
0.272
0.261
0.244
0.234
0.222
0.221
0.233
0.248
0.260
0.269
0.282
0.285
0.284
0.281
0.277
0.279
0.275
0.265
0.264
0.261
0.249
0.240
0.235
0.246
0.260
0.263
0.260
0.245
0.244
0.239
0.243
0.251
0.262
0.272
0.271
0.271
0.278
0.276
0.282
0.282
0.275
0.272
0.253
0.244
0.234
0.214
0.220
0.240
0.250
0.262
0.278
0.281
0.287
0.287
0.280
0.282
0.276
0.275
0.276
0.265
0.253
0.245
0.238
0.245
0.241
0.259
0.262
0.259
0.245
0.229
0.233
0.252
0.248
0.260
0.260
0.269
0.273
0.271
0.275
0.277
0.274
0.275
0.257
0.249
0.240
0.226
0.214
0.226
0.238
0.248
0.265
0.280
0.285
0.285
0.284
0.290
0.285
0.279
0.275
0.266
0.263
0.255
0.248
0.236
0.245
0.247
0.251
0.259
0.243
0.240
0.227
0.239
0.240
0.242
0.257
0.267
0.268
0.271
0.273
0.272
0.273
0.268
0.259
0.254
0.251
0.230
0.222
0.210
0.227
0.238
0.260
0.269
0.276
0.283
0.284
0.286
0.288
0.286
0.280
0.272
0.271
0.260
0.255
0.239
0.242
0.237
0.244
0.238
0.237
0.238
0.242
0.237
0.237
0.251
0.248
0.255
0.268
0.276
0.283
0.283
0.278
0.271
0.266
0.258
0.246
0.239
0.226
0.211
0.199
0.228
0.248
0.258
0.271
0.278
0.282
0.288
0.294
0.292
0.293
0.287
0.275
0.271
0.262
0.251
0.239
0.246
0.233
0.238
0.232
0.237
0.236
0.240
0.228
0.240
0.248
0.257
0.261
0.263
0.266
0.276
0.280
0.273
0.274
0.264
0.260
0.250
0.240
0.222
0.211
0.193
0.225
0.245
0.255
0.268
0.274
0.287
0.293
0.294
0.296
0.291
0.286
0.283
0.275
0.266
0.261
0.254
0.250
0.242
0.247
0.233
0.242
0.231
0.233
0.233
0.244
0.252
0.259
0.262
0.263
0.269
0.270
0.269
0.269
0.265
0.262
0.258
0.251
0.230
0.216
0.205
0.188
0.234
0.246
0.256
0.264
0.270
0.279
0.285
0.296
0.300
0.292
0.287
0.290
0.275
0.271
0.262
0.259
0.258
0.250
0.238
0.237
0.244
0.242
0.242
0.237
0.244
0.260
0.262
0.265
0.270
0.269
0.269
0.271
0.271
0.265
0.257
0.245
0.242
0.229
0.219
0.201
0.188
0.233
0.245
0.255
0.263
0.274
0.283
0.288
0.293
0.293
0.288
0.289
0.285
0.283
0.271
0.263
0.261
0.258
0.249
0.244
0.241
0.255
0.253
0.253
0.248
0.253
0.259
0.264
0.269
0.269
0.270
0.273
0.270
0.270
0.267
0.254
0.248
0.232
0.223
0.212
0.193
0.177
0.227
0.238
0.249
0.261
0.272
0.281
0.291
0.293
0.293
0.290
0.293
0.287
0.286
0.275
0.268
0.266
0.259
0.258
0.253
0.256
0.257
0.255
0.257
0.261
0.262
0.267
0.267
0.271
0.274
0.274
0.276
0.272
0.270
0.269
0.259
0.244
0.232
0.218
0.207
0.195
0.177
0.218
0.229
0.245
0.258
0.265
0.276
0.284
0.291
0.291
0.289
0.289
0.290
0.281
0.276
0.270
0.267
0.262
0.261
0.270
0.261
0.257
0.260
0.261
0.265
0.265
0.273
0.277
0.276
0.283
0.280
0.274
0.271
0.273
0.265
0.258
0.243
0.234
0.220
0.208
0.195
0.176
0.215
0.226
0.235
0.247
0.258
0.270
0.279
0.282
0.282
0.286
0.286
0.284
0.278
0.278
0.269
0.268
0.267
0.271
0.273
0.260
0.261
0.267
0.269
0.268
0.267
0.279
0.281
0.281
0.282
0.281
0.274
0.272
0.265
0.260
0.253
0.241
0.231
0.217
0.205
0.192
0.178
0.206
0.216
0.229
0.242
0.253
0.261
0.270
0.273
0.274
0.283
0.280
0.278
0.276
0.274
0.271
0.270
0.266
0.271
0.274
0.262
0.263
0.267
0.264
0.278
0.277
0.280
0.273
0.279
0.287
0.282
0.275
0.272
0.264
0.259
0.251
0.234
0.224
0.209
0.197
0.180
0.166
0.200
0.210
0.223
0.232
0.245
0.255
0.260
0.263
0.269
0.274
0.272
0.275
0.278
0.273
0.271
0.270
0.263
0.270
0.269
0.267
0.268
0.271
0.269
0.276
0.280
0.282
0.276
0.282
0.282
0.276
0.277
0.269
0.261
0.254
0.246
0.233
0.216
0.205
0.189
0.176
0.163
0.193
0.203
0.216
0.224
0.237
0.247
0.253
0.256
0.263
0.268
0.267
0.266
0.274
0.272
0.268
0.261
0.263
0.271
0.263
0.268
0.268
0.269
0.271
0.274
0.276
0.281
0.281
0.282
0.282
0.276
0.272
0.264
0.254
0.252
0.243
0.229
0.215
0.203
0.185
0.168
0.155
0.180
0.194
0.206
0.214
0.228
0.238
0.243
0.247
0.254
0.260
0.259
0.263
0.267
0.259
0.256
0.258
0.257
0.266
0.262
0.262
0.268
0.270
0.268
0.272
0.274
0.281
0.276
0.281
0.280
0.274
0.265
0.261
0.251
0.244
0.235
0.221
0.207
0.195
0.179
0.166
0.151
0.167
0.180
0.192
0.200
0.217
0.227
0.233
0.236
0.244
0.246
0.242
0.247
0.248
0.252
0.250
0.246
0.257
0.254
0.253
0.255
0.269
0.268
0.268
0.266
0.274
0.271
0.268
0.272
0.273
0.266
0.261
0.256
0.247
0.239
0.230
0.216
0.201
0.190
0.174
0.153
0.141
0.158
0.166
0.178
0.185
0.193
0.208
0.213
0.217
0.225
0.225
0.232
0.238
0.239
0.236
0.239
0.244
0.251
0.249
0.248
0.250
0.256
0.261
0.260
0.262
0.266
0.263
0.264
0.263
0.261
0.259
0.251
0.246
0.236
0.229
0.220
0.206
0.191
0.176
0.160
0.149
0.136
0.144
0.155
0.167
0.174
0.182
0.192
0.201
0.205
0.213
0.214
0.216
0.223
0.225
0.222
0.226
0.231
0.233
0.239
0.237
0.239
0.242
0.251
0.254
0.256
0.256
0.253
0.254
0.257
0.251
0.248
0.238
0.229
0.223
0.218
0.209
0.195
0.181
0.170
0.155
0.143
0.131
0.134
0.141
0.151
0.158
0.166
0.175
0.184
0.188
0.196
0.197
0.204
0.211
0.214
0.211
0.215
0.219
0.217
0.222
0.225
0.227
0.237
0.239
0.241
0.250
0.248
0.245
0.246
0.245
0.239
0.230
0.230
0.222
0.216
0.208
0.200
0.186
0.172
0.161
0.146
0.135
0.124
0.123
0.130
0.136
0.146
0.153
0.158
0.171
0.175
0.181
0.184
0.191
0.198
0.201
0.199
0.196
0.203
0.206
0.211
0.211
0.220
0.223
0.225
0.228
0.232
0.238
0.236
0.236
0.236
0.230
0.221
0.218
0.209
0.203
0.196
0.183
0.170
0.160
0.146
0.136
0.125
0.114
0.109
0.118
0.124
0.133
0.141
0.145
0.149
0.159
0.167
0.170
0.173
0.184
0.181
0.181
0.180
0.191
0.186
0.193
0.199
0.209
0.212
0.210
0.213
0.218
0.215
0.221
0.225
0.221
0.215
0.211
0.207
0.199
0.193
0.186
0.174
0.162
0.153
0.139
0.129
0.119
0.105
0.136
0.149
0.162
0.179
0.191
0.211
0.222
0.232
0.240
0.247
0.257
0.266
0.275
0.277
0.278
0.276
0.274
0.267
0.267
0.271
0.261
0.257
0.251
0.245
0.241
0.230
0.232
0.220
0.217
0.215
0.210
0.201
0.195
0.190
0.181
0.175
0.161
0.155
0.146
0.135
0.128
0.143
0.157
0.170
0.192
0.205
0.225
0.237
0.248
0.252
0.264
0.274
0.281
0.289
0.291
0.292
0.290
0.293
0.293
0.290
0.286
0.280
0.271
0.266
0.269
0.255
0.251
0.249
0.243
0.240
0.232
0.228
0.220
0.212
0.207
0.197
0.191
0.180
0.169
0.160
0.148
0.141
0.154
0.169
0.187
0.201
0.214
0.236
0.248
0.259
0.268
0.279
0.290
0.301
0.301
0.304
0.304
0.307
0.309
0.311
0.311
0.303
0.293
0.289
0.284
0.283
0.272
0.270
0.267
0.263
0.256
0.252
0.244
0.241
0.228
0.223
0.213
0.207
0.199
0.184
0.174
0.165
0.153
0.163
0.178
0.197
0.215
0.233
0.251
0.264
0.275
0.282
0.298
0.305
0.316
0.320
0.318
0.314
0.322
0.324
0.322
0.325
0.321
0.311
0.306
0.306
0.293
0.291
0.288
0.285
0.278
0.271
0.267
0.269
0.260
0.248
0.243
0.233
0.226
0.219
0.206
0.191
0.183
0.169
0.169
0.188
0.208
0.227
0.250
0.264
0.277
0.288
0.301
0.314
0.316
0.325
0.329
0.331
0.335
0.334
0.333
0.333
0.334
0.330
0.328
0.319
0.315
0.311
0.302
0.301
0.297
0.290
0.288
0.285
0.284
0.275
0.262
0.257
0.247
0.241
0.233
0.220
0.205
0.195
0.181
0.183
0.199
0.219
0.235
0.258
0.272
0.285
0.296
0.309
0.322
0.330
0.339
0.342
0.337
0.345
0.349
0.349
0.338
0.340
0.334
0.334
0.330
0.322
0.319
0.315
0.313
0.313
0.307
0.301
0.301
0.300
0.292
0.284
0.279
0.269
0.263
0.254
0.241
0.225
0.207
0.192
0.188
0.205
0.225
0.241
0.264
0.278
0.291
0.302
0.315
0.327
0.340
0.344
0.347
0.352
0.356
0.355
0.353
0.350
0.343
0.342
0.338
0.338
0.335
0.327
0.325
0.321
0.321
0.320
0.319
0.318
0.316
0.309
0.301
0.292
0.283
0.276
0.267
0.254
0.241
0.226
0.211
0.193
0.214
0.234
0.250
0.273
0.287
0.300
0.310
0.319
0.331
0.343
0.347
0.350
0.354
0.362
0.367
0.358
0.351
0.349
0.342
0.337
0.340
0.339
0.334
0.333
0.330
0.337
0.331
0.327
0.329
0.327
0.319
0.311
0.303
0.293
0.287
0.278
0.265
0.252
0.237
0.221
0.202
0.218
0.239
0.254
0.273
0.291
0.303
0.318
0.330
0.341
0.352
0.352
0.358
0.358
0.365
0.366
0.363
0.353
0.351
0.346
0.337
0.334
0.343
0.338
0.338
0.336
0.336
0.336
0.333
0.335
0.330
0.327
0.319
0.311
0.302
0.296
0.288
0.274
0.261
0.246
0.230
0.203
0.222
0.246
0.262
0.280
0.303
0.315
0.325
0.336
0.347
0.357
0.360
0.364
0.363
0.366
0.362
0.359
0.352
0.349
0.343
0.340
0.338
0.340
0.348
0.341
0.332
0.337
0.337
0.335
0.338
0.339
0.340
0.334
0.322
0.314
0.307
0.299
0.283
0.269
0.253
0.237
0.215
0.232
0.250
0.273
0.292
0.309
0.316
0.325
0.336
0.346
0.353
0.362
0.362
0.364
0.370
0.362
0.348
0.344
0.344
0.340
0.333
0.336
0.343
0.344
0.337
0.325
0.333
0.345
0.344
0.345
0.346
0.344
0.338
0.327
0.324
0.318
0.310
0.294
0.275
0.259
0.246
0.219
0.236
0.255
0.274
0.288
0.310
0.321
0.332
0.337
0.346
0.348
0.360
0.357
0.356
0.361
0.355
0.350
0.339
0.338
0.329
0.324
0.339
0.335
0.337
0.328
0.332
0.338
0.343
0.343
0.345
0.351
0.352
0.347
0.337
0.334
0.328
0.316
0.298
0.284
0.268
0.250
0.222
0.238
0.258
0.277
0.289
0.309
0.321
0.329
0.333
0.345
0.346
0.352
0.350
0.349
0.351
0.346
0.341
0.334
0.326
0.322
0.327
0.329
0.326
0.329
0.329
0.326
0.336
0.342
0.346
0.351
0.355
0.353
0.345
0.340
0.337
0.331
0.317
0.308
0.293
0.273
0.260
0.224
0.245
0.264
0.278
0.295
0.309
0.324
0.331
0.335
0.345
0.345
0.349
0.344
0.333
0.341
0.336
0.326
0.323
0.319
0.316
0.317
0.310
0.317
0.316
0.324
0.324
0.327
0.337
0.342
0.346
0.353
0.355
0.344
0.340
0.337
0.332
0.319
0.310
0.291
0.280
0.266
0.228
0.251
0.270
0.284
0.299
0.309
0.323
0.331
0.334
0.335
0.340
0.341
0.339
0.334
0.332
0.324
0.309
0.306
0.306
0.306
0.304
0.312
0.304
0.307
0.314
0.317
0.319
0.328
0.340
0.349
0.357
0.347
0.342
0.342
0.336
0.325
0.319
0.306
0.292
0.280
0.267
0.230
0.249
0.266
0.279
0.292
0.309
0.317
0.326
0.328
0.324
0.330
0.330
0.331
0.322
0.318
0.315
0.307
0.301
0.297
0.296
0.294
0.302
0.309
0.304
0.307
0.307
0.315
0.329
0.339
0.347
0.354
0.353
0.348
0.348
0.346
0.332
0.321
0.301
0.291
0.280
0.265
0.237
0.255
0.275
0.288
0.298
0.310
0.317
0.333
0.334
0.333
0.333
0.323
0.327
0.322
0.317
0.312
0.299
0.296
0.298
0.301
0.293
0.300
0.291
0.292
0.292
0.302
0.303
0.319
0.332
0.341
0.339
0.345
0.344
0.345
0.338
0.334
0.323
0.303
0.293
0.281
0.263
0.243
0.258
0.272
0.289
0.299
0.310
0.322
0.326
0.339
0.341
0.334
0.331
0.321
0.314
0.309
0.302
0.296
0.302
0.308
0.299
0.303
0.295
0.301
0.293
0.290
0.289
0.295
0.307
0.321
0.330
0.330
0.332
0.340
0.335
0.334
0.327
0.317
0.309
0.294
0.278
0.260
0.245
0.264
0.277
0.293
0.305
0.313
0.322
0.332
0.331
0.337
0.332
0.322
0.316
0.314
0.309
0.294
0.295
0.290
0.305
0.307
0.302
0.306
0.302
0.299
0.296
0.289
0.302
0.305
0.312
0.315
0.324
0.328
0.328
0.330
0.330
0.319
0.314
0.306
0.295
0.278
0.252
0.250
0.264
0.284
0.295
0.303
0.319
0.327
0.324
0.331
0.327
0.329
0.323
0.321
0.306
0.310
0.303
0.292
0.297
0.301
0.299
0.302
0.303
0.313
0.296
0.298
0.291
0.296
0.299
0.310
0.313
0.327
0.325
0.330
0.334
0.321
0.317
0.311
0.305
0.295
0.266
0.252
0.253
0.271
0.283
0.302
0.314
0.322
0.325
0.326
0.319
0.323
0.320
0.318
0.314
0.306
0.298
0.300
0.288
0.296
0.299
0.297
0.296
0.296
0.302
0.295
0.291
0.291
0.296
0.304
0.307
0.313
0.317
0.319
0.324
0.320
0.322
0.317
0.307
0.299
0.280
0.268
0.250
0.256
0.274
0.290
0.305
0.313
0.325
0.328
0.326
0.333
0.328
0.321
0.317
0.310
0.307
0.298
0.293
0.287
0.295
0.306
0.296
0.296
0.296
0.297
0.289
0.286
0.292
0.294
0.302
0.304
0.312
0.314
0.316
0.312
0.318
0.318
0.312
0.306
0.285
0.276
0.263
0.242
0.257
0.279
0.299
0.310
0.318
0.323
0.325
0.338
0.333
0.328
0.330
0.315
0.312
0.301
0.297
0.288
0.294
0.295
0.299
0.300
0.300
0.295
0.290
0.293
0.287
0.298
0.296
0.299
0.310
0.315
0.319
0.318
0.322
0.315
0.311
0.303
0.291
0.285
0.275
0.254
0.237
0.255
0.281
0.298
0.308
0.316
0.321
0.331
0.332
0.329
0.327
0.325
0.315
0.312
0.305
0.297
0.288
0.294
0.297
0.294
0.290
0.293
0.290
0.292
0.281
0.281
0.287
0.302
0.303
0.307
0.312
0.319
0.324
0.318
0.318
0.304
0.296
0.289
0.278
0.263
0.253
0.231
0.262
0.279
0.295
0.310
0.317
0.327
0.334
0.334
0.339
0.330
0.324
0.324
0.315
0.304
0.292
0.283
0.282
0.285
0.292
0.284
0.293
0.284
0.288
0.294
0.280
0.294
0.299
0.304
0.310
0.318
0.320
0.320
0.317
0.309
0.306
0.293
0.286
0.273
0.259
0.246
0.223
0.263
0.281
0.293
0.302
0.322
0.332
0.335
0.342
0.341
0.337
0.331
0.336
0.324
0.310
0.299
0.293
0.287
0.286
0.285
0.289
0.281
0.289
0.289
0.285
0.290
0.293
0.302
0.306
0.308
0.308
0.305
0.317
0.317
0.312
0.300
0.295
0.283
0.273
0.259
0.239
0.221
0.264
0.277
0.289
0.298
0.318
0.324
0.341
0.343
0.342
0.339
0.344
0.336
0.328
0.314
0.300
0.296
0.296
0.292
0.289
0.289
0.285
0.287
0.286
0.282
0.291
0.298
0.297
0.304
0.310
0.309
0.308
0.306
0.306
0.307
0.295
0.288
0.276
0.263
0.251
0.235
0.212
0.263
0.276
0.288
0.301
0.313
0.319
0.329
0.331
0.330
0.331
0.336
0.332
0.323
0.315
0.306
0.304
0.300
0.297
0.293
0.296
0.293
0.290
0.290
0.293
0.296
0.301
0.303
0.304
0.313
0.317
0.319
0.312
0.309
0.308
0.302
0.286
0.277
0.258
0.245
0.227
0.204
0.261
0.274
0.285
0.299
0.311
0.324
0.329
0.331
0.331
0.337
0.338
0.331
0.325
0.315
0.312
0.311
0.301
0.300
0.304
0.297
0.300
0.297
0.292
0.299
0.305
0.310
0.319
0.311
0.315
0.325
0.323
0.318
0.312
0.308
0.302
0.285
0.275
0.255
0.242
0.224
0.202
0.251
0.266
0.281
0.299
0.308
0.321
0.326
0.328
0.329
0.340
0.338
0.332
0.327
0.324
0.314
0.306
0.304
0.308
0.305
0.303
0.301
0.303
0.306
0.300
0.317
0.322
0.326
0.317
0.322
0.324
0.317
0.316
0.309
0.304
0.297
0.283
0.269
0.252
0.235
0.221
0.205
0.243
0.259
0.274
0.288
0.298
0.310
0.317
0.320
0.323
0.331
0.330
0.325
0.325
0.326
0.321
0.308
0.301
0.315
0.313
0.307
0.304
0.308
0.309
0.308
0.316
0.328
0.331
0.324
0.326
0.327
0.320
0.317
0.305
0.303
0.295
0.285
0.266
0.249
0.231
0.217
0.201
0.237
0.249
0.264
0.278
0.292
0.304
0.309
0.313
0.318
0.328
0.327
0.323
0.320
0.319
0.313
0.307
0.314
0.320
0.314
0.305
0.302
0.309
0.319
0.315
0.318
0.321
0.333
0.329
0.331
0.331
0.322
0.319
0.306
0.299
0.291
0.276
0.256
0.241
0.227
0.212
0.196
0.226
0.237
0.252
0.266
0.280
0.292
0.298
0.302
0.308
0.314
0.314
0.315
0.314
0.317
0.312
0.307
0.315
0.305
0.314
0.301
0.303
0.315
0.317
0.319
0.324
0.328
0.330
0.319
0.323
0.326
0.317
0.314
0.299
0.293
0.284
0.272
0.252
0.235
0.216
0.200
0.184
0.218
0.229
0.244
0.257
0.272
0.279
0.285
0.289
0.296
0.307
0.308
0.310
0.309
0.312
0.310
0.307
0.306
0.306
0.310
0.303
0.309
0.313
0.316
0.317
0.328
0.330
0.327
0.320
0.319
0.318
0.307
0.307
0.293
0.285
0.276
0.264
0.243
0.230
0.212
0.197
0.180
0.208
0.219
0.233
0.249
0.261
0.269
0.275
0.279
0.287
0.297
0.299
0.302
0.302
0.306
0.300
0.295
0.300
0.300
0.305
0.303
0.307
0.309
0.314
0.316
0.321
0.324
0.322
0.318
0.318
0.315
0.305
0.299
0.285
0.277
0.267
0.255
0.234
0.221
0.203
0.188
0.173
0.193
0.212
0.222
0.237
0.249
0.257
0.263
0.271
0.275
0.282
0.292
0.292
0.289
0.289
0.289
0.290
0.291
0.296
0.293
0.301
0.304
0.305
0.308
0.312
0.318
0.319
0.312
0.314
0.313
0.310
0.300
0.290
0.279
0.271
0.261
0.249
0.228
0.215
0.201
0.183
0.168
0.179
0.192
0.201
0.215
0.227
0.239
0.245
0.254
0.258
0.261
0.272
0.273
0.275
0.280
0.276
0.278
0.284
0.285
0.285
0.287
0.301
0.300
0.303
0.303
0.305
0.302
0.303
0.303
0.301
0.299
0.293
0.283
0.272
0.264
0.254
0.242
0.221
0.208
0.186
0.172
0.154
0.167
0.176
0.189
0.199
0.210
0.221
0.227
0.236
0.240
0.248
0.253
0.260
0.258
0.264
0.266
0.266
0.274
0.270
0.277
0.282
0.285
0.293
0.298
0.296
0.294
0.291
0.291
0.291
0.293
0.285
0.279
0.271
0.260
0.252
0.241
0.230
0.209
0.193
0.175
0.162
0.149
0.151
0.159
0.176
0.185
0.196
0.207
0.212
0.221
0.221
0.225
0.235
0.238
0.241
0.247
0.253
0.254
0.256
0.259
0.262
0.268
0.272
0.279
0.284
0.283
0.281
0.282
0.279
0.278
0.279
0.272
0.265
0.255
0.244
0.236
0.226
0.215
0.195
0.183
0.166
0.154
0.141
0.140
0.147
0.158
0.167
0.173
0.187
0.193
0.198
0.206
0.208
0.220
0.223
0.226
0.228
0.237
0.238
0.241
0.247
0.249
0.253
0.260
0.259
0.264
0.271
0.270
0.267
0.268
0.267
0.265
0.257
0.247
0.245
0.234
0.226
0.217
0.202
0.187
0.175
0.159
0.146
0.130
0.127
0.134
0.145
0.151
0.159
0.168
0.178
0.182
0.190
0.192
0.204
0.208
0.211
0.207
0.218
0.215
0.223
0.220
0.231
0.236
0.239
0.246
0.248
0.246
0.257
0.255
0.255
0.255
0.249
0.243
0.235
0.226
0.219
0.211
0.202
0.188
0.173
0.162
0.147
0.135
0.124
0.152
0.167
0.185
0.199
0.217
0.235
0.247
0.258
0.268
0.279
0.290
0.302
0.306
0.308
0.309
0.307
0.313
0.308
0.312
0.304
0.299
0.287
0.281
0.283
0.273
0.265
0.258
0.253
0.247
0.243
0.234
0.226
0.217
0.212
0.202
0.195
0.188
0.177
0.163
0.155
0.143
0.164
0.180
0.199
0.214
0.232
0.251
0.264
0.276
0.285
0.302
0.309
0.317
0.321
0.324
0.324
0.334
0.332
0.333
0.329
0.325
0.316
0.308
0.302
0.301
0.295
0.285
0.281
0.279
0.267
0.262
0.259
0.250
0.236
0.230
0.220
0.213
0.206
0.193
0.179
0.170
0.158
0.172
0.188
0.208
0.228
0.252
0.267
0.280
0.292
0.307
0.320
0.327
0.339
0.343
0.337
0.344
0.348
0.351
0.348
0.349
0.344
0.335
0.327
0.326
0.319
0.318
0.309
0.303
0.299
0.287
0.283
0.278
0.272
0.258
0.253
0.242
0.235
0.227
0.214
0.202
0.185
0.171
0.185
0.202
0.223
0.240
0.269
0.284
0.298
0.310
0.329
0.336
0.346
0.352
0.356
0.362
0.369
0.364
0.363
0.365
0.362
0.357
0.352
0.347
0.342
0.337
0.333
0.331
0.321
0.315
0.303
0.306
0.302
0.296
0.280
0.270
0.259
0.252
0.244
0.234
0.218
0.204
0.189
0.197
0.214
0.236
0.257
0.278
0.294
0.309
0.321
0.340
0.349
0.363
0.369
0.374
0.379
0.384
0.387
0.385
0.379
0.371
0.367
0.366
0.362
0.353
0.355
0.341
0.344
0.339
0.336
0.327
0.322
0.322
0.317
0.305
0.295
0.280
0.273
0.264
0.254
0.237
0.218
0.202
0.204
0.222
0.244
0.266
0.287
0.303
0.317
0.330
0.349
0.358
0.376
0.381
0.389
0.393
0.396
0.395
0.393
0.394
0.382
0.384
0.374
0.374
0.372
0.362
0.351
0.359
0.351
0.353
0.344
0.340
0.341
0.337
0.327
0.315
0.300
0.293
0.284
0.273
0.255
0.240
0.223
0.210
0.228
0.251
0.272
0.294
0.310
0.324
0.340
0.360
0.373
0.386
0.392
0.397
0.399
0.407
0.406
0.402
0.399
0.395
0.389
0.383
0.381
0.379
0.376
0.366
0.371
0.366
0.367
0.360
0.357
0.354
0.351
0.342
0.332
0.315
0.307
0.298
0.287
0.269
0.253
0.236
0.219
0.238
0.261
0.282
0.304
0.324
0.338
0.352
0.375
0.384
0.393
0.402
0.405
0.410
0.414
0.409
0.406
0.404
0.400
0.396
0.386
0.387
0.386
0.376
0.375
0.381
0.377
0.371
0.371
0.366
0.365
0.358
0.353
0.344
0.331
0.320
0.311
0.299
0.281
0.269
0.247
0.224
0.243
0.266
0.292
0.317
0.335
0.349
0.361
0.383
0.391
0.404
0.408
0.412
0.413
0.414
0.412
0.409
0.405
0.404
0.394
0.392
0.391
0.382
0.385
0.380
0.383
0.381
0.380
0.383
0.378
0.377
0.374
0.371
0.358
0.345
0.330
0.321
0.310
0.291
0.278
0.256
0.232
0.256
0.283
0.304
0.323
0.339
0.353
0.364
0.386
0.393
0.405
0.412
0.416
0.419
0.417
0.408
0.405
0.404
0.400
0.393
0.390
0.395
0.383
0.388
0.384
0.391
0.382
0.387
0.393
0.391
0.391
0.386
0.383
0.375
0.359
0.347
0.338
0.327
0.308
0.291
0.264
0.239
0.265
0.287
0.307
0.327
0.346
0.359
0.369
0.386
0.393
0.403
0.410
0.410
0.419
0.417
0.413
0.402
0.399
0.394
0.388
0.386
0.393
0.381
0.383
0.388
0.390
0.389
0.391
0.394
0.393
0.391
0.395
0.393
0.385
0.373
0.354
0.345
0.334
0.315
0.297
0.279
0.248
0.267
0.289
0.310
0.330
0.348
0.360
0.369
0.389
0.395
0.400
0.405
0.405
0.413
0.410
0.405
0.393
0.391
0.388
0.386
0.383
0.385
0.381
0.379
0.390
0.381
0.385
0.393
0.396
0.400
0.399
0.400
0.399
0.388
0.381
0.370
0.357
0.340
0.327
0.303
0.284
0.251
0.270
0.290
0.310
0.333
0.351
0.364
0.373
0.391
0.395
0.401
0.399
0.397
0.396
0.398
0.391
0.385
0.380
0.376
0.378
0.376
0.377
0.379
0.378
0.382
0.379
0.384
0.389
0.395
0.399
0.403
0.405
0.400
0.394
0.384
0.374
0.361
0.344
0.331
0.309
0.294
0.254
0.281
0.300
0.316
0.330
0.351
0.364
0.371
0.384
0.391
0.394
0.395
0.395
0.390
0.389
0.379
0.372
0.363
0.368
0.369
0.371
0.374
0.366
0.374
0.370
0.368
0.379
0.387
0.387
0.396
0.401
0.404
0.396
0.393
0.385
0.379
0.364
0.346
0.334
0.312
0.297
0.263
0.284
0.303
0.318
0.338
0.355
0.369
0.375
0.379
0.388
0.387
0.391
0.386
0.384
0.382
0.368
0.358
0.351
0.361
0.357
0.360
0.360
0.363
0.364
0.367
0.365
0.374
0.378
0.389
0.402
0.407
0.411
0.404
0.398
0.391
0.381
0.364
0.350
0.326
0.313
0.298
0.266
0.287
0.305
0.328
0.345
0.360
0.372
0.377
0.379
0.393
0.383
0.383
0.380
0.374
0.370
0.362
0.353
0.355
0.352
0.346
0.351
0.356
0.356
0.355
0.354
0.363
0.361
0.371
0.383
0.394
0.403
0.399
0.400
0.400
0.394
0.386
0.370
0.355
0.333
0.312
0.296
0.264
0.288
0.311
0.325
0.336
0.350
0.365
0.373
0.375
0.378
0.391
0.389
0.380
0.372
0.365
0.359
0.345
0.348
0.353
0.352
0.348
0.338
0.348
0.349
0.346
0.349
0.350
0.365
0.376
0.386
0.395
0.393
0.396
0.393
0.390
0.379
0.368
0.350
0.332
0.318
0.298
0.278
0.297
0.316
0.331
0.346
0.355
0.365
0.372
0.382
0.380
0.379
0.381
0.376
0.364
0.365
0.353
0.343
0.349
0.351
0.350
0.348
0.353
0.348
0.350
0.347
0.350
0.341
0.354
0.370
0.376
0.376
0.387
0.387
0.388
0.380
0.376
0.364
0.347
0.336
0.319
0.295
0.278
0.301
0.319
0.334
0.351
0.361
0.374
0.372
0.381
0.378
0.372
0.372
0.371
0.366
0.358
0.356
0.345
0.355
0.351
0.348
0.358
0.359
0.349
0.351
0.352
0.346
0.344
0.352
0.364
0.375
0.378
0.383
0.389
0.381
0.380
0.375
0.357
0.348
0.332
0.315
0.295
0.279
0.305
0.319
0.339
0.351
0.365
0.371
0.377
0.376
0.376
0.382
0.374
0.375
0.365
0.363
0.346
0.343
0.348
0.354
0.351
0.341
0.351
0.354
0.354
0.352
0.334
0.346
0.359
0.362
0.369
0.370
0.378
0.380
0.378
0.379
0.359
0.353
0.343
0.331
0.313
0.290
0.287
0.305
0.323
0.339
0.353
0.362
0.367
0.370
0.384
0.380
0.381
0.372
0.363
0.363
0.356
0.343
0.343
0.347
0.351
0.345
0.348
0.340
0.351
0.346
0.344
0.345
0.350
0.355
0.354
0.365
0.371
0.372
0.373
0.375
0.360
0.356
0.349
0.338
0.322
0.304
0.286
0.293
0.315
0.329
0.345
0.358
0.363
0.370
0.383
0.379
0.382
0.376
0.371
0.362
0.354
0.348
0.347
0.345
0.347
0.351
0.340
0.343
0.343
0.349
0.344
0.344
0.340
0.346
0.356
0.358
0.366
0.370
0.368
0.360
0.358
0.359
0.351
0.344
0.330
0.310
0.296
0.279
0.300
0.318
0.337
0.348
0.357
0.363
0.383
0.382
0.384
0.381
0.373
0.371
0.364
0.360
0.347
0.334
0.347
0.353
0.352
0.348
0.339
0.348
0.346
0.344
0.334
0.333
0.355
0.356
0.360
0.361
0.370
0.367
0.362
0.367
0.361
0.354
0.339
0.321
0.309
0.284
0.269
0.298
0.321
0.335
0.351
0.359
0.378
0.382
0.386
0.391
0.384
0.379
0.375
0.364
0.352
0.343
0.337
0.350
0.346
0.342
0.355
0.353
0.343
0.341
0.345
0.334
0.343
0.344
0.357
0.357
0.362
0.362
0.367
0.369
0.361
0.353
0.348
0.336
0.320
0.304
0.287
0.263
0.297
0.321
0.337
0.348
0.365
0.376
0.380
0.388
0.386
0.386
0.374
0.374
0.364
0.351
0.336
0.339
0.335
0.342
0.341
0.339
0.342
0.338
0.335
0.333
0.331
0.344
0.345
0.353
0.362
0.365
0.366
0.367
0.368
0.359
0.347
0.337
0.324
0.311
0.294
0.281
0.265
0.298
0.318
0.331
0.348
0.366
0.377
0.386
0.390
0.393
0.389
0.391
0.381
0.372
0.358
0.345
0.343
0.341
0.343
0.328
0.328
0.338
0.336
0.332
0.339
0.333
0.348
0.353
0.353
0.363
0.371
0.363
0.359
0.360
0.358
0.345
0.334
0.321
0.305
0.292
0.274
0.251
0.295
0.310
0.326
0.350
0.362
0.381
0.388
0.391
0.394
0.391
0.396
0.387
0.374
0.364
0.352
0.351
0.346
0.337
0.345
0.339
0.331
0.334
0.329
0.337
0.335
0.345
0.357
0.360
0.358
0.367
0.362
0.359
0.356
0.359
0.354
0.338
0.325
0.303
0.287
0.267
0.246
0.294
0.309
0.322
0.341
0.354
0.372
0.377
0.390
0.394
0.400
0.396
0.390
0.376
0.368
0.365
0.355
0.351
0.345
0.346
0.349
0.334
0.345
0.344
0.337
0.336
0.349
0.362
0.367
0.365
0.368
0.367
0.363
0.353
0.349
0.344
0.332
0.317
0.298
0.283
0.267
0.243
0.291
0.306
0.323
0.339
0.348
0.366
0.376
0.383
0.386
0.392
0.390
0.384
0.375
0.375
0.362
0.354
0.357
0.349
0.353
0.352
0.348
0.353
0.352
0.347
0.353
0.357
0.364
0.368
0.371
0.374
0.368
0.363
0.352
0.348
0.340
0.326
0.310
0.294
0.275
0.255
0.237
0.283
0.302
0.323
0.335
0.351
0.359
0.368
0.376
0.383
0.387
0.385
0.381
0.377
0.374
0.365
0.360
0.362
0.358
0.355
0.353
0.355
0.351
0.354
0.361
0.363
0.368
0.373
0.374
0.373
0.370
0.371
0.361
0.348
0.343
0.335
0.324
0.301
0.287
0.268
0.251
0.229
0.276
0.289
0.311
0.328
0.345
0.353
0.359
0.371
0.379
0.384
0.383
0.377
0.375
0.370
0.366
0.364
0.368
0.357
0.355
0.362
0.353
0.356
0.359
0.370
0.371
0.375
0.381
0.377
0.379
0.375
0.374
0.364
0.359
0.344
0.335
0.323
0.304
0.283
0.263
0.243
0.225
0.265
0.287
0.303
0.315
0.331
0.340
0.346
0.354
0.367
0.373
0.373
0.375
0.369
0.370
0.365
0.358
0.360
0.362
0.361
0.363
0.352
0.363
0.365
0.364
0.370
0.380
0.385
0.378
0.382
0.377
0.375
0.360
0.354
0.338
0.332
0.318
0.300
0.281
0.260
0.237
0.220
0.253
0.270
0.291
0.304
0.323
0.331
0.337
0.350
0.360
0.362
0.362
0.366
0.357
0.355
0.356
0.359
0.357
0.364
0.360
0.355
0.357
0.362
0.369
0.371
0.373
0.379
0.381
0.376
0.380
0.375
0.371
0.356
0.349
0.333
0.322
0.310
0.291
0.267
0.251
0.226
0.209
0.244
0.261
0.277
0.290
0.304
0.313
0.319
0.332
0.342
0.345
0.351
0.351
0.352
0.351
0.353
0.359
0.356
0.356
0.356
0.357
0.351
0.360
0.367
0.375
0.374
0.377
0.378
0.372
0.367
0.365
0.360
0.348
0.341
0.324
0.313
0.296
0.281
0.258
0.242
0.221
0.204
0.233
0.250
0.265
0.282
0.292
0.301
0.307
0.321
0.329
0.335
0.341
0.343
0.345
0.344
0.351
0.350
0.344
0.345
0.350
0.352
0.348
0.351
0.359
0.368
0.371
0.375
0.374
0.365
0.360
0.353
0.348
0.336
0.328
0.314
0.303
0.291
0.276
0.252
0.236
0.211
0.194
0.221
0.237
0.252
0.265
0.279
0.287
0.294
0.303
0.312
0.322
0.329
0.331
0.330
0.330
0.330
0.339
0.334
0.336
0.345
0.350
0.346
0.349
0.349
0.360
0.359
0.360
0.361
0.357
0.351
0.348
0.343
0.330
0.322
0.304
0.293
0.280
0.265
0.241
0.226
0.205
0.189
0.200
0.219
0.238
0.250
0.264
0.272
0.278
0.288
0.297
0.301
0.311
0.314
0.309
0.315
0.320
0.326
0.322
0.328
0.330
0.335
0.339
0.339
0.344
0.346
0.353
0.352
0.348
0.339
0.344
0.341
0.335
0.322
0.310
0.296
0.285
0.272
0.257
0.234
0.218
0.198
0.182
0.188
0.202
0.211
0.227
0.240
0.247
0.254
0.264
0.269
0.285
0.290
0.291
0.296
0.298
0.304
0.308
0.311
0.315
0.319
0.322
0.330
0.332
0.336
0.334
0.334
0.335
0.339
0.331
0.329
0.325
0.315
0.312
0.300
0.287
0.275
0.262
0.248
0.225
0.206
0.186
0.167
0.174
0.188
0.196
0.211
0.224
0.231
0.238
0.247
0.252
0.265
0.273
0.271
0.274
0.281
0.287
0.290
0.293
0.294
0.307
0.307
0.311
0.321
0.325
0.321
0.323
0.320
0.312
0.316
0.318
0.314
0.302
0.295
0.279
0.269
0.261
0.248
0.230
0.212
0.193
0.175
0.158
0.157
0.169
0.177
0.191
0.203
0.210
0.216
0.226
0.231
0.243
0.245
0.254
0.257
0.264
0.271
0.272
0.272
0.283
0.283
0.287
0.292
0.302
0.309
0.308
0.306
0.304
0.301
0.300
0.297
0.297
0.286
0.275
0.263
0.254
0.243
0.231
0.210
0.197
0.183
0.165
0.151
0.143
0.151
0.162
0.171
0.182
0.193
0.199
0.208
0.213
0.221
0.228
0.232
0.239
0.242
0.248
0.251
0.254
0.267
0.263
0.268
0.277
0.283
0.285
0.285
0.288
0.286
0.287
0.286
0.283
0.275
0.268
0.258
0.246
0.238
0.227
0.220
0.195
0.183
0.166
0.153
0.139
0.168
0.184
0.204
0.224
0.248
0.263
0.277
0.289
0.295
0.312
0.320
0.332
0.337
0.341
0.346
0.350
0.347
0.348
0.344
0.339
0.329
0.319
0.316
0.314
0.309
0.305
0.293
0.286
0.278
0.270
0.266
0.258
0.243
0.233
0.223
0.216
0.208
0.195
0.184
0.172
0.159
0.181
0.198
0.219
0.245
0.265
0.281
0.296
0.308
0.328
0.337
0.349
0.358
0.360
0.363
0.368
0.372
0.366
0.367
0.367
0.358
0.354
0.344
0.340
0.334
0.334
0.330
0.320
0.312
0.300
0.294
0.288
0.282
0.269
0.254
0.247
0.235
0.227
0.218
0.204
0.188
0.174
0.194
0.216
0.234
0.258
0.280
0.294
0.309
0.322
0.342
0.352
0.371
0.378
0.389
0.392
0.393
0.392
0.391
0.392
0.388
0.381
0.371
0.373
0.362
0.356
0.355
0.353
0.341
0.332
0.327
0.314
0.313
0.307
0.296
0.285
0.271
0.259
0.251
0.240
0.226
0.209
0.198
0.205
0.232
0.251
0.274
0.296
0.313
0.329
0.346
0.362
0.377
0.390
0.399
0.404
0.407
0.412
0.415
0.409
0.406
0.405
0.400
0.399
0.386
0.381
0.378
0.371
0.365
0.358
0.354
0.350
0.340
0.333
0.331
0.324
0.309
0.299
0.283
0.273
0.263
0.243
0.230
0.213
0.217
0.241
0.261
0.284
0.307
0.324
0.340
0.362
0.379
0.393
0.404
0.417
0.423
0.423
0.428
0.427
0.425
0.426
0.421
0.416
0.411
0.407
0.400
0.391
0.389
0.379
0.378
0.371
0.369
0.362
0.356
0.350
0.339
0.328
0.324
0.305
0.296
0.280
0.264
0.249
0.232
0.225
0.249
0.269
0.293
0.316
0.334
0.356
0.382
0.395
0.410
0.423
0.434
0.439
0.443
0.443
0.445
0.438
0.441
0.438
0.433
0.428
0.419
0.414
0.406
0.406
0.400
0.398
0.389
0.385
0.386
0.377
0.372
0.361
0.351
0.343
0.329
0.313
0.302
0.289
0.269
0.251
0.231
0.256
0.280
0.309
0.335
0.352
0.372
0.391
0.404
0.418
0.435
0.442
0.446
0.452
0.461
0.457
0.452
0.451
0.447
0.442
0.435
0.433
0.425
0.415
0.414
0.414
0.417
0.410
0.406
0.400
0.398
0.391
0.381
0.371
0.359
0.345
0.329
0.317
0.304
0.284
0.265
0.242
0.267
0.292
0.318
0.342
0.360
0.380
0.402
0.414
0.428
0.445
0.447
0.451
0.460
0.464
0.463
0.463
0.457
0.453
0.444
0.443
0.435
0.436
0.432
0.428
0.429
0.425
0.418
0.417
0.412
0.409
0.404
0.399
0.384
0.377
0.359
0.343
0.331
0.317
0.297
0.277
0.247
0.276
0.299
0.328
0.352
0.370
0.390
0.411
0.423
0.437
0.452
0.458
0.460
0.465
0.465
0.463
0.465
0.459
0.456
0.446
0.442
0.443
0.439
0.437
0.439
0.436
0.433
0.429
0.432
0.428
0.427
0.418
0.415
0.405
0.397
0.384
0.367
0.350
0.326
0.308
0.288
0.265
0.293
0.314
0.338
0.361
0.383
0.398
0.415
0.426
0.438
0.458
0.462
0.464
0.476
0.475
0.463
0.457
0.460
0.453
0.446
0.450
0.445
0.448
0.444
0.441
0.441
0.435
0.436
0.441
0.439
0.439
0.427
0.424
0.415
0.403
0.395
0.378
0.361
0.340
0.325
0.300
0.270
0.294
0.319
0.343
0.366
0.386
0.401
0.417
0.431
0.446
0.457
0.460
0.461
0.472
0.470
0.466
0.462
0.457
0.445
0.442
0.449
0.447
0.447
0.444
0.450
0.447
0.438
0.441
0.447
0.446
0.446
0.441
0.435
0.426
0.416
0.407
0.390
0.377
0.349
0.333
0.308
0.275
0.299
0.323
0.346
0.370
0.391
0.404
0.419
0.436
0.447
0.457
0.461
0.455
0.465
0.462
0.457
0.453
0.449
0.438
0.436
0.445
0.438
0.443
0.440
0.444
0.446
0.443
0.444
0.454
0.454
0.453
0.454
0.448
0.440
0.430
0.416
0.399
0.386
0.362
0.345
0.314
0.279
0.300
0.324
0.355
0.372
0.396
0.409
0.423
0.439
0.448
0.457
0.459
0.457
0.456
0.452
0.444
0.434
0.436
0.434
0.432
0.437
0.437
0.440
0.439
0.435
0.434
0.441
0.442
0.453
0.451
0.453
0.455
0.450
0.439
0.435
0.426
0.410
0.391
0.370
0.350
0.325
0.291
0.314
0.334
0.356
0.376
0.394
0.410
0.416
0.438
0.441
0.451
0.450
0.449
0.450
0.444
0.433
0.425
0.426
0.424
0.417
0.431
0.431
0.431
0.433
0.427
0.430
0.435
0.442
0.448
0.445
0.451
0.454
0.446
0.440
0.436
0.429
0.412
0.394
0.379
0.349
0.328
0.297
0.318
0.337
0.362
0.384
0.397
0.415
0.419
0.431
0.438
0.438
0.446
0.443
0.439
0.436
0.427
0.420
0.409
0.408
0.410
0.416
0.421
0.430
0.424
0.411
0.424
0.432
0.439
0.445
0.454
0.460
0.464
0.453
0.448
0.444
0.426
0.415
0.395
0.380
0.352
0.329
0.298
0.325
0.346
0.363
0.381
0.397
0.415
0.425
0.437
0.441
0.448
0.448
0.434
0.436
0.432
0.418
0.410
0.411
0.407
0.408
0.413
0.412
0.416
0.411
0.407
0.415
0.422
0.426
0.436
0.448
0.456
0.456
0.450
0.450
0.440
0.429
0.414
0.398
0.380
0.356
0.334
0.312
0.331
0.352
0.365
0.382
0.401
0.409
0.427
0.428
0.443
0.440
0.439
0.434
0.425
0.415
0.406
0.407
0.398
0.408
0.408
0.420
0.416
0.414
0.402
0.400
0.403
0.409
0.413
0.426
0.440
0.449
0.442
0.446
0.446
0.437
0.425
0.412
0.400
0.378
0.354
0.336
0.311
0.330
0.353
0.372
0.385
0.401
0.412
0.420
0.430
0.428
0.437
0.434
0.435
0.433
0.417
0.410
0.402
0.410
0.408
0.408
0.420
0.425
0.416
0.408
0.410
0.401
0.399
0.410
0.421
0.428
0.437
0.436
0.444
0.443
0.434
0.416
0.408
0.393
0.375
0.355
0.333
0.314
0.334
0.355
0.380
0.392
0.401
0.417
0.425
0.425
0.431
0.433
0.430
0.424
0.423
0.414
0.408
0.406
0.411
0.405
0.402
0.405
0.406
0.415
0.405
0.406
0.396
0.392
0.412
0.421
0.424
0.432
0.438
0.442
0.437
0.427
0.416
0.404
0.389
0.371
0.355
0.333
0.310
0.339
0.364
0.378
0.395
0.412
0.417
0.422
0.433
0.438
0.432
0.435
0.424
0.420
0.420
0.406
0.410
0.418
0.404
0.401
0.396
0.401
0.404
0.403
0.396
0.403
0.401
0.407
0.417
0.425
0.427
0.432
0.430
0.427
0.422
0.413
0.397
0.384
0.367
0.351
0.328
0.322
0.344
0.366
0.384
0.397
0.411
0.415
0.425
0.434
0.434
0.435
0.428
0.425
0.424
0.408
0.402
0.413
0.413
0.401
0.386
0.385
0.394
0.397
0.412
0.400
0.396
0.395
0.404
0.409
0.420
0.429
0.422
0.420
0.422
0.410
0.403
0.396
0.380
0.361
0.341
0.319
0.330
0.348
0.368
0.392
0.403
0.410
0.427
0.428
0.431
0.427
0.430
0.425
0.413
0.407
0.397
0.397
0.398
0.413
0.401
0.394
0.384
0.384
0.400
0.410
0.403
0.399
0.404
0.415
0.419
0.417
0.428
0.430
0.425
0.420
0.407
0.402
0.383
0.372
0.356
0.330
0.313
0.334
0.356
0.372
0.390
0.402
0.422
0.431
0.436
0.436
0.435
0.430
0.423
0.425
0.408
0.397
0.403
0.398
0.396
0.398
0.399
0.393
0.394
0.401
0.407
0.401
0.405
0.413
0.409
0.417
0.423
0.414
0.420
0.414
0.411
0.406
0.397
0.384
0.367
0.348
0.326
0.300
0.337
0.359
0.379
0.392
0.407
0.419
0.429
0.439
0.444
0.439
0.433
0.429
0.421
0.409
0.387
0.391
0.396
0.402
0.412
0.402
0.400
0.393
0.392
0.393
0.393
0.396
0.406
0.414
0.414
0.419
0.418
0.415
0.413
0.412
0.400
0.388
0.379
0.363
0.343
0.322
0.302
0.335
0.357
0.377
0.394
0.409
0.417
0.426
0.438
0.439
0.435
0.435
0.426
0.415
0.407
0.388
0.393
0.398
0.404
0.402
0.410
0.414
0.401
0.398
0.398
0.385
0.389
0.399
0.414
0.407
0.413
0.415
0.411
0.412
0.402
0.393
0.382
0.368
0.354
0.339
0.316
0.295
0.337
0.354
0.377
0.399
0.411
0.423
0.434
0.443
0.443
0.439
0.441
0.436
0.421
0.404
0.396
0.398
0.384
0.387
0.395
0.407
0.395
0.399
0.392
0.389
0.379
0.389
0.399
0.408
0.420
0.416
0.421
0.419
0.411
0.403
0.393
0.381
0.362
0.345
0.330
0.314
0.286
0.330
0.353
0.377
0.395
0.410
0.425
0.435
0.440
0.440
0.449
0.448
0.441
0.425
0.415
0.415
0.405
0.395
0.394
0.403
0.399
0.391
0.384
0.388
0.384
0.381
0.399
0.409
0.415
0.414
0.414
0.417
0.419
0.410
0.402
0.392
0.379
0.363
0.345
0.327
0.304
0.278
0.325
0.346
0.375
0.389
0.404
0.420
0.432
0.440
0.440
0.447
0.447
0.440
0.428
0.429
0.416
0.414
0.401
0.405
0.402
0.405
0.392
0.386
0.389
0.382
0.387
0.397
0.413
0.415
0.419
0.423
0.414
0.410
0.407
0.398
0.387
0.372
0.358
0.339
0.318
0.298
0.276
0.323
0.339
0.362
0.386
0.404
0.417
0.426
0.430
0.435
0.438
0.439
0.433
0.430
0.423
0.420
0.417
0.413
0.405
0.409
0.405
0.400
0.398
0.398
0.403
0.395
0.402
0.412
0.427
0.423
0.426
0.416
0.411
0.407
0.392
0.379
0.368
0.351
0.333
0.312
0.293
0.267
0.318
0.342
0.357
0.379
0.393
0.415
0.422
0.426
0.436
0.437
0.439
0.432
0.436
0.427
0.421
0.413
0.415
0.406
0.411
0.401
0.407
0.409
0.413
0.413
0.410
0.414
0.419
0.425
0.419
0.422
0.421
0.415
0.410
0.394
0.380
0.366
0.343
0.321
0.303
0.278
0.259
0.305
0.333
0.351
0.372
0.386
0.402
0.409
0.418
0.430
0.431
0.429
0.434
0.431
0.422
0.417
0.423
0.412
0.409
0.411
0.410
0.416
0.411
0.415
0.417
0.423
0.424
0.429
0.431
0.425
0.422
0.420
0.414
0.403
0.386
0.372
0.359
0.340
0.319
0.301
0.274
0.254
0.298
0.322
0.336
0.355
0.375
0.391
0.399
0.408
0.417
0.418
0.418
0.420
0.423
0.417
0.414
0.417
0.412
0.406
0.408
0.412
0.413
0.414
0.418
0.422
0.425
0.430
0.433
0.435
0.428
0.424
0.417
0.409
0.397
0.388
0.369
0.355
0.339
0.318
0.293
0.270
0.246
0.284
0.312
0.326
0.346
0.357
0.377
0.385
0.395
0.404
0.406
0.411
0.410
0.414
0.405
0.408
0.409
0.409
0.404
0.407
0.416
0.409
0.411
0.423
0.421
0.419
0.425
0.435
0.432
0.428
0.424
0.415
0.407
0.395
0.380
0.360
0.346
0.329
0.312
0.287
0.259
0.236
0.270
0.293
0.307
0.325
0.341
0.358
0.373
0.383
0.392
0.392
0.398
0.398
0.399
0.396
0.400
0.407
0.403
0.399
0.408
0.405
0.409
0.407
0.417
0.417
0.421
0.424
0.427
0.423
0.422
0.417
0.408
0.403
0.390
0.370
0.354
0.340
0.317
0.295
0.268
0.245
0.226
0.263
0.281
0.294
0.313
0.324
0.333
0.347
0.358
0.367
0.375
0.383
0.384
0.391
0.388
0.389
0.393
0.392
0.387
0.397
0.401
0.404
0.406
0.412
0.414
0.415
0.422
0.422
0.418
0.414
0.408
0.399
0.393
0.379
0.360
0.343
0.327
0.306
0.284
0.262
0.239
0.220
0.250
0.267
0.280
0.298
0.309
0.318
0.332
0.343
0.353
0.361
0.365
0.367
0.375
0.377
0.376
0.380
0.377
0.385
0.390
0.389
0.390
0.400
0.404
0.405
0.408
0.412
0.413
0.404
0.406
0.396
0.390
0.375
0.362
0.342
0.325
0.311
0.294
0.273
0.251
0.232
0.209
0.235
0.252
0.264
0.282
0.292
0.301
0.313
0.326
0.336
0.345
0.349
0.348
0.354
0.360
0.357
0.366
0.359
0.368
0.377
0.379
0.379
0.389
0.386
0.398
0.396
0.398
0.398
0.395
0.391
0.383
0.376
0.358
0.349
0.329
0.317
0.302
0.286
0.264
0.243
0.220
0.202
0.208
0.224
0.243
0.260
0.270
0.279
0.290
0.301
0.313
0.323
0.328
0.327
0.332
0.341
0.339
0.348
0.347
0.358
0.360
0.364
0.369
0.369
0.373
0.380
0.386
0.387
0.384
0.378
0.373
0.367
0.361
0.347
0.338
0.318
0.306
0.292
0.276
0.255
0.234
0.212
0.190
0.193
0.208
0.222
0.238
0.248
0.256
0.263
0.274
0.284
0.300
0.305
0.309
0.306
0.318
0.323
0.333
0.336
0.338
0.342
0.347
0.347
0.357
0.361
0.363
0.361
0.358
0.367
0.359
0.353
0.349
0.342
0.328
0.321
0.306
0.294
0.280
0.260
0.236
0.219
0.199
0.178
0.174
0.188
0.201
0.216
0.229
0.237
0.244
0.254
0.256
0.273
0.281
0.283
0.287
0.299
0.303
0.308
0.319
0.318
0.320
0.325
0.333
0.337
0.345
0.344
0.343
0.344
0.338
0.333
0.338
0.334
0.322
0.314
0.301
0.287
0.275
0.261
0.246
0.219
0.203
0.183
0.168
0.159
0.172
0.180
0.194
0.206
0.214
0.220
0.230
0.236
0.249
0.259
0.261
0.265
0.277
0.279
0.283
0.292
0.298
0.299
0.304
0.311
0.320
0.324
0.327
0.326
0.326
0.318
0.317
0.315
0.310
0.298
0.295
0.278
0.269
0.257
0.244
0.226
0.208
0.193
0.174
0.155
0.184
0.210
0.228
0.249
0.275
0.291
0.306
0.319
0.339
0.350
0.358
0.373
0.378
0.381
0.382
0.386
0.383
0.388
0.379
0.372
0.366
0.355
0.351
0.343
0.342
0.337
0.330
0.316
0.306
0.299
0.291
0.284
0.273
0.261
0.247
0.236
0.227
0.218
0.204
0.188
0.174
0.198
0.225
0.244
0.267
0.290
0.307
0.323
0.341
0.357
0.372
0.390
0.401
0.407
0.406
0.411
0.406
0.408
0.409
0.407
0.398
0.391
0.388
0.375
0.366
0.365
0.364
0.352
0.340
0.334
0.323
0.315
0.308
0.296
0.288
0.280
0.262
0.253
0.242
0.223
0.210
0.195
0.214
0.238
0.266
0.286
0.310
0.328
0.344
0.367
0.382
0.398
0.412
0.420
0.425
0.429
0.434
0.433
0.435
0.435
0.431
0.425
0.419
0.412
0.399
0.395
0.391
0.386
0.371
0.362
0.359
0.350
0.344
0.335
0.328
0.312
0.303
0.286
0.274
0.263
0.251
0.233
0.217
0.228
0.253
0.278
0.299
0.323
0.342
0.365
0.389
0.402
0.420
0.437
0.443
0.448
0.453
0.454
0.458
0.462
0.456
0.451
0.442
0.440
0.434
0.429
0.415
0.410
0.405
0.391
0.387
0.388
0.376
0.371
0.362
0.354
0.338
0.329
0.316
0.299
0.287
0.275
0.255
0.234
0.237
0.263
0.289
0.310
0.337
0.360
0.386
0.407
0.421
0.439
0.456
0.464
0.473
0.480
0.479
0.476
0.476
0.473
0.465
0.464
0.458
0.452
0.446
0.442
0.429
0.427
0.428
0.418
0.413
0.400
0.395
0.393
0.384
0.368
0.355
0.341
0.325
0.311
0.298
0.273
0.259
0.246
0.272
0.300
0.331
0.352
0.376
0.398
0.418
0.437
0.455
0.468
0.480
0.489
0.492
0.497
0.496
0.497
0.487
0.483
0.474
0.472
0.469
0.462
0.467
0.471
0.446
0.443
0.437
0.438
0.427
0.423
0.413
0.404
0.388
0.379
0.364
0.349
0.330
0.316
0.295
0.279
0.257
0.290
0.318
0.344
0.370
0.390
0.412
0.432
0.450
0.471
0.481
0.493
0.498
0.504
0.509
0.510
0.511
0.501
0.494
0.484
0.481
0.478
0.482
0.480
0.480
0.465
0.460
0.455
0.453
0.447
0.440
0.435
0.426
0.406
0.397
0.383
0.371
0.349
0.332
0.311
0.294
0.270
0.298
0.326
0.352
0.378
0.398
0.420
0.444
0.462
0.482
0.496
0.503
0.503
0.514
0.514
0.514
0.515
0.510
0.503
0.497
0.491
0.494
0.491
0.492
0.487
0.482
0.469
0.465
0.465
0.464
0.458
0.453
0.441
0.425
0.417
0.403
0.390
0.372
0.347
0.325
0.308
0.281
0.313
0.340
0.363
0.389
0.409
0.435
0.454
0.472
0.491
0.505
0.511
0.514
0.523
0.515
0.515
0.515
0.514
0.508
0.496
0.509
0.503
0.497
0.497
0.491
0.495
0.479
0.479
0.478
0.478
0.473
0.470
0.458
0.447
0.435
0.421
0.409
0.390
0.372
0.345
0.319
0.292
0.320
0.347
0.370
0.399
0.421
0.446
0.465
0.477
0.496
0.509
0.512
0.514
0.523
0.521
0.520
0.511
0.510
0.506
0.508
0.511
0.500
0.496
0.496
0.499
0.497
0.490
0.487
0.488
0.493
0.490
0.490
0.480
0.465
0.457
0.437
0.425
0.402
0.381
0.356
0.338
0.298
0.325
0.355
0.381
0.406
0.429
0.450
0.467
0.483
0.499
0.512
0.512
0.513
0.521
0.516
0.514
0.512
0.506
0.498
0.507
0.507
0.504
0.495
0.492
0.500
0.503
0.502
0.493
0.498
0.501
0.505
0.495
0.490
0.481
0.469
0.455
0.439
0.418
0.395
0.373
0.346
0.303
0.328
0.355
0.385
0.410
0.432
0.455
0.472
0.487
0.501
0.509
0.511
0.507
0.514
0.510
0.505
0.506
0.502
0.497
0.498
0.500
0.499
0.499
0.497
0.500
0.507
0.501
0.500
0.505
0.506
0.508
0.505
0.501
0.492
0.477
0.463
0.451
0.432
0.407
0.383
0.355
0.311
0.339
0.367
0.392
0.416
0.438
0.452
0.468
0.481
0.498
0.508
0.509
0.507
0.512
0.499
0.495
0.489
0.484
0.486
0.489
0.499
0.489
0.497
0.492
0.496
0.508
0.494
0.497
0.503
0.505
0.505
0.505
0.504
0.496
0.486
0.472
0.456
0.435
0.413
0.394
0.366
0.320
0.343
0.369
0.393
0.418
0.442
0.456
0.472
0.484
0.493
0.503
0.503
0.500
0.503
0.494
0.482
0.476
0.476
0.479
0.482
0.485
0.488
0.484
0.485
0.497
0.492
0.491
0.495
0.502
0.502
0.512
0.512
0.508
0.497
0.488
0.475
0.463
0.436
0.416
0.398
0.369
0.329
0.352
0.373
0.398
0.424
0.447
0.459
0.472
0.482
0.497
0.495
0.500
0.496
0.498
0.490
0.478
0.470
0.472
0.470
0.466
0.481
0.479
0.482
0.482
0.484
0.481
0.486
0.487
0.500
0.502
0.507
0.510
0.507
0.501
0.496
0.479
0.465
0.442
0.417
0.395
0.371
0.337
0.364
0.383
0.401
0.426
0.443
0.463
0.475
0.492
0.497
0.505
0.509
0.507
0.492
0.483
0.469
0.466
0.461
0.469
0.481
0.482
0.475
0.467
0.480
0.467
0.466
0.473
0.478
0.484
0.495
0.501
0.506
0.500
0.499
0.495
0.482
0.463
0.445
0.421
0.399
0.374
0.341
0.365
0.389
0.406
0.427
0.460
0.475
0.482
0.489
0.498
0.504
0.498
0.496
0.495
0.484
0.464
0.467
0.476
0.479
0.479
0.481
0.484
0.481
0.481
0.466
0.452
0.461
0.463
0.478
0.487
0.496
0.498
0.498
0.497
0.489
0.477
0.460
0.443
0.419
0.392
0.373
0.340
0.365
0.393
0.410
0.436
0.460
0.469
0.483
0.481
0.484
0.489
0.491
0.488
0.487
0.483
0.470
0.475
0.479
0.472
0.474
0.481
0.480
0.477
0.479
0.471
0.454
0.464
0.460
0.468
0.487
0.497
0.496
0.496
0.496
0.486
0.473
0.459
0.439
0.411
0.394
0.373
0.346
0.370
0.397
0.420
0.438
0.457
0.477
0.480
0.489
0.491
0.490
0.490
0.491
0.484
0.476
0.468
0.475
0.476
0.478
0.470
0.463
0.468
0.474
0.475
0.467
0.463
0.459
0.463
0.477
0.481
0.487
0.491
0.493
0.490
0.483
0.464
0.454
0.438
0.414
0.394
0.369
0.353
0.382
0.405
0.422
0.446
0.457
0.467
0.487
0.495
0.490
0.496
0.488
0.488
0.481
0.472
0.464
0.479
0.475
0.464
0.454
0.457
0.454
0.459
0.469
0.471
0.465
0.454
0.465
0.471
0.478
0.483
0.488
0.484
0.479
0.468
0.462
0.449
0.428
0.408
0.390
0.360
0.359
0.379
0.405
0.434
0.446
0.462
0.472
0.480
0.492
0.499
0.492
0.488
0.483
0.478
0.474
0.471
0.480
0.474
0.459
0.450
0.436
0.442
0.456
0.470
0.474
0.464
0.465
0.473
0.482
0.478
0.487
0.484
0.479
0.470
0.464
0.452
0.439
0.426
0.402
0.376
0.354
0.364
0.388
0.410
0.434
0.447
0.460
0.472
0.477
0.488
0.490
0.497
0.487
0.482
0.473
0.462
0.470
0.475
0.471
0.456
0.448
0.439
0.448
0.457
0.467
0.470
0.461
0.467
0.471
0.475
0.486
0.484
0.490
0.475
0.471
0.460
0.448
0.436
0.419
0.395
0.373
0.345
0.366
0.397
0.415
0.434
0.455
0.468
0.478
0.484
0.489
0.488
0.486
0.481
0.473
0.462
0.450
0.467
0.467
0.470
0.462
0.452
0.454
0.450
0.460
0.466
0.474
0.455
0.465
0.470
0.479
0.479
0.478
0.480
0.478
0.467
0.455
0.445
0.434
0.406
0.386
0.364
0.339
0.377
0.398
0.418
0.441
0.458
0.467
0.485
0.492
0.495
0.491
0.488
0.484
0.473
0.463
0.450
0.457
0.462
0.468
0.470
0.460
0.458
0.461
0.464
0.459
0.464
0.461
0.464
0.474
0.477
0.476
0.478
0.474
0.472
0.470
0.455
0.443
0.420
0.403
0.380
0.353
0.333
0.376
0.396
0.417
0.441
0.460
0.474
0.489
0.496
0.495
0.495
0.496
0.481
0.466
0.458
0.453
0.453
0.462
0.472
0.472
0.474
0.464
0.459
0.460
0.458
0.459
0.452
0.469
0.470
0.476
0.478
0.471
0.474
0.466
0.463
0.449
0.430
0.412
0.395
0.372
0.351
0.326
0.373
0.393
0.418
0.442
0.459
0.475
0.487
0.495
0.494
0.499
0.493
0.484
0.473
0.457
0.453
0.444
0.452
0.458
0.462
0.468
0.470
0.461
0.459
0.450
0.448
0.449
0.460
0.465
0.476
0.483
0.481
0.481
0.472
0.456
0.449
0.422
0.406
0.387
0.372
0.349
0.325
0.369
0.396
0.418
0.433
0.459
0.478
0.489
0.494
0.494
0.500
0.495
0.486
0.477
0.471
0.466
0.458
0.455
0.467
0.458
0.454
0.463
0.458
0.453
0.449
0.445
0.456
0.465
0.469
0.465
0.477
0.478
0.471
0.460
0.451
0.440
0.420
0.403
0.383
0.361
0.339
0.317
0.367
0.391
0.412
0.436
0.455
0.472
0.489
0.493
0.498
0.501
0.497
0.492
0.482
0.477
0.476
0.463
0.465
0.465
0.471
0.461
0.459
0.449
0.441
0.450
0.452
0.459
0.467
0.476
0.473
0.473
0.466
0.464
0.457
0.451
0.438
0.422
0.399
0.376
0.350
0.329
0.307
0.355
0.391
0.409
0.428
0.450
0.461
0.477
0.482
0.492
0.492
0.491
0.489
0.489
0.478
0.474
0.462
0.473
0.467
0.470
0.469
0.464
0.454
0.459
0.456
0.453
0.462
0.469
0.481
0.477
0.475
0.473
0.464
0.455
0.443
0.433
0.416
0.390
0.372
0.349
0.324
0.299
0.348
0.382
0.403
0.423
0.445
0.456
0.468
0.482
0.489
0.490
0.490
0.489
0.487
0.481
0.470
0.481
0.475
0.474
0.467
0.472
0.467
0.458
0.467
0.465
0.469
0.469
0.477
0.480
0.483
0.480
0.478
0.466
0.456
0.442
0.423
0.409
0.384
0.366
0.337
0.308
0.286
0.343
0.372
0.389
0.415
0.437
0.449
0.457
0.471
0.479
0.481
0.482
0.483
0.482
0.473
0.468
0.479
0.476
0.469
0.467
0.470
0.477
0.460
0.469
0.477
0.478
0.478
0.483
0.485
0.480
0.479
0.476
0.466
0.451
0.441
0.416
0.401
0.380
0.357
0.331
0.305
0.283
0.335
0.353
0.381
0.401
0.419
0.430
0.443
0.462
0.469
0.471
0.475
0.474
0.475
0.468
0.464
0.468
0.478
0.465
0.468
0.476
0.469
0.464
0.466
0.480
0.485
0.484
0.487
0.489
0.481
0.475
0.471
0.465
0.449
0.434
0.410
0.395
0.373
0.349
0.325
0.303
0.277
0.325
0.342
0.366
0.383
0.403
0.414
0.423
0.438
0.452
0.451
0.459
0.458
0.461
0.459
0.462
0.464
0.470
0.462
0.470
0.467
0.467
0.462
0.472
0.477
0.481
0.478
0.489
0.490
0.481
0.474
0.469
0.453
0.435
0.423
0.405
0.389
0.367
0.343
0.318
0.296
0.267
0.306
0.322
0.345
0.370
0.389
0.400
0.414
0.421
0.431
0.444
0.448
0.444
0.448
0.451
0.449
0.452
0.459
0.460
0.461
0.457
0.460
0.462
0.471
0.478
0.478
0.474
0.480
0.480
0.474
0.471
0.461
0.444
0.429
0.417
0.394
0.378
0.355
0.331
0.306
0.278
0.248
0.293
0.308
0.329
0.343
0.361
0.377
0.394
0.402
0.412
0.421
0.427
0.429
0.434
0.437
0.441
0.444
0.444
0.451
0.448
0.450
0.454
0.454
0.463
0.467
0.475
0.471
0.473
0.468
0.457
0.453
0.450
0.433
0.418
0.405
0.382
0.362
0.344
0.319
0.296
0.267
0.242
0.278
0.293
0.314
0.327
0.341
0.356
0.373
0.381
0.392
0.401
0.408
0.410
0.416
0.419
0.421
0.422
0.427
0.429
0.437
0.441
0.445
0.450
0.454
0.458
0.460
0.463
0.465
0.456
0.450
0.445
0.438
0.420
0.405
0.392
0.369
0.348
0.330
0.300
0.276
0.255
0.231
0.258
0.277
0.296
0.309
0.321
0.337
0.350
0.358
0.369
0.383
0.390
0.393
0.395
0.400
0.404
0.401
0.411
0.411
0.419
0.423
0.432
0.437
0.441
0.445
0.445
0.447
0.441
0.444
0.440
0.435
0.423
0.410
0.395
0.381
0.354
0.332
0.314
0.291
0.267
0.247
0.223
0.238
0.255
0.274
0.286
0.296
0.308
0.325
0.333
0.348
0.355
0.360
0.366
0.373
0.374
0.381
0.382
0.392
0.394
0.402
0.409
0.412
0.413
0.417
0.425
0.425
0.427
0.423
0.421
0.421
0.415
0.402
0.391
0.376
0.359
0.337
0.321
0.303
0.280
0.257
0.237
0.214
0.217
0.233
0.246
0.262
0.276
0.285
0.304
0.311
0.326
0.333
0.335
0.341
0.353
0.351
0.359
0.365
0.371
0.378
0.380
0.388
0.397
0.399
0.403
0.404
0.406
0.408
0.408
0.403
0.400
0.394
0.385
0.372
0.357
0.337
0.323
0.308
0.291
0.268
0.246
0.223
0.200
0.196
0.210
0.227
0.242
0.252
0.260
0.272
0.285
0.296
0.307
0.308
0.313
0.321
0.331
0.339
0.351
0.350
0.353
0.359
0.370
0.368
0.377
0.384
0.387
0.386
0.383
0.387
0.386
0.383
0.367
0.361
0.346
0.336
0.316
0.303
0.288
0.272
0.250
0.228
0.210
0.185
0.175
0.189
0.204
0.218
0.227
0.235
0.246
0.253
0.269
0.280
0.286
0.291
0.297
0.308
0.317
0.326
0.330
0.329
0.335
0.339
0.347
0.352
0.361
0.360
0.359
0.361
0.357
0.355
0.346
0.345
0.341
0.329
0.319
0.300
0.288
0.273
0.258
0.229
0.213
0.192
0.176
0.203
0.231
0.255
0.274
0.297
0.315
0.331
0.349
0.371
0.388
0.400
0.408
0.414
0.417
0.418
0.422
0.419
0.426
0.422
0.412
0.404
0.400
0.380
0.372
0.374
0.364
0.357
0.344
0.333
0.323
0.317
0.307
0.295
0.283
0.274
0.257
0.246
0.236
0.225
0.208
0.193
0.219
0.243
0.268
0.289
0.317
0.336
0.357
0.381
0.395
0.409
0.426
0.435
0.440
0.448
0.450
0.449
0.453
0.450
0.446
0.440
0.428
0.429
0.421
0.405
0.398
0.394
0.385
0.368
0.364
0.349
0.343
0.340
0.329
0.312
0.303
0.289
0.275
0.262
0.251
0.232
0.212
0.236
0.262
0.288
0.310
0.335
0.361
0.383
0.404
0.420
0.439
0.453
0.466
0.472
0.471
0.474
0.480
0.478
0.476
0.467
0.461
0.462
0.451
0.447
0.436
0.427
0.417
0.412
0.404
0.401
0.382
0.381
0.373
0.359
0.342
0.333
0.318
0.307
0.289
0.276
0.253
0.239
0.247
0.274
0.301
0.330
0.360
0.380
0.404
0.425
0.447
0.464
0.482
0.495
0.499
0.506
0.503
0.501
0.501
0.494
0.489
0.488
0.481
0.474
0.473
0.471
0.465
0.451
0.445
0.438
0.430
0.416
0.410
0.403
0.390
0.371
0.361
0.342
0.331
0.313
0.298
0.277
0.262
0.261
0.287
0.319
0.346
0.373
0.395
0.418
0.440
0.467
0.491
0.503
0.512
0.518
0.525
0.531
0.530
0.532
0.515
0.508
0.503
0.500
0.498
0.492
0.493
0.492
0.483
0.468
0.460
0.452
0.443
0.438
0.431
0.423
0.398
0.389
0.373
0.361
0.344
0.322
0.305
0.281
0.272
0.305
0.330
0.362
0.386
0.407
0.435
0.460
0.484
0.505
0.517
0.526
0.532
0.539
0.546
0.545
0.545
0.540
0.534
0.518
0.516
0.521
0.510
0.516
0.512
0.503
0.485
0.482
0.475
0.467
0.459
0.453
0.445
0.429
0.415
0.395
0.383
0.368
0.344
0.324
0.303
0.288
0.318
0.344
0.376
0.400
0.430
0.451
0.475
0.504
0.520
0.527
0.536
0.541
0.548
0.556
0.554
0.556
0.549
0.547
0.549
0.539
0.530
0.528
0.531
0.524
0.522
0.510
0.504
0.492
0.489
0.482
0.476
0.469
0.456
0.439
0.419
0.406
0.387
0.366
0.341
0.319
0.297
0.326
0.352
0.385
0.413
0.444
0.464
0.488
0.516
0.532
0.543
0.547
0.555
0.560
0.561
0.559
0.560
0.559
0.556
0.560
0.556
0.546
0.538
0.538
0.534
0.528
0.525
0.520
0.509
0.504
0.497
0.497
0.490
0.477
0.461
0.445
0.428
0.408
0.387
0.364
0.333
0.304
0.342
0.373
0.404
0.432
0.458
0.473
0.497
0.525
0.541
0.551
0.558
0.565
0.571
0.571
0.560
0.560
0.560
0.557
0.560
0.568
0.551
0.544
0.547
0.542
0.538
0.536
0.528
0.527
0.530
0.524
0.525
0.515
0.499
0.479
0.463
0.450
0.428
0.406
0.382
0.358
0.315
0.348
0.382
0.411
0.440
0.465
0.484
0.507
0.534
0.544
0.553
0.559
0.566
0.573
0.572
0.565
0.560
0.559
0.560
0.571
0.563
0.561
0.553
0.550
0.543
0.553
0.563
0.553
0.546
0.544
0.540
0.537
0.528
0.521
0.506
0.486
0.472
0.447
0.424
0.394
0.370
0.324
0.355
0.389
0.418
0.445
0.470
0.488
0.510
0.536
0.549
0.557
0.557
0.562
0.569
0.566
0.562
0.562
0.559
0.564
0.563
0.562
0.560
0.552
0.548
0.561
0.559
0.565
0.556
0.551
0.552
0.549
0.544
0.541
0.532
0.519
0.504
0.490
0.465
0.439
0.407
0.386
0.330
0.360
0.394
0.422
0.453
0.473
0.494
0.513
0.540
0.549
0.558
0.561
0.565
0.561
0.558
0.552
0.553
0.554
0.557
0.558
0.554
0.552
0.556
0.558
0.559
0.559
0.564
0.554
0.550
0.555
0.554
0.550
0.548
0.536
0.524
0.513
0.499
0.478
0.448
0.422
0.396
0.339
0.369
0.406
0.434
0.460
0.479
0.499
0.512
0.537
0.546
0.553
0.554
0.557
0.560
0.550
0.539
0.539
0.551
0.543
0.551
0.549
0.549
0.550
0.555
0.552
0.554
0.548
0.550
0.548
0.550
0.551
0.552
0.551
0.540
0.529
0.519
0.505
0.484
0.455
0.428
0.402
0.346
0.372
0.406
0.438
0.458
0.480
0.501
0.521
0.544
0.555
0.557
0.557
0.557
0.552
0.543
0.534
0.524
0.530
0.533
0.539
0.542
0.539
0.543
0.546
0.547
0.552
0.545
0.548
0.552
0.556
0.558
0.561
0.558
0.546
0.536
0.526
0.508
0.486
0.463
0.432
0.406
0.358
0.381
0.412
0.445
0.465
0.490
0.514
0.524
0.543
0.563
0.567
0.561
0.556
0.551
0.545
0.534
0.527
0.532
0.534
0.526
0.530
0.534
0.537
0.532
0.546
0.536
0.539
0.540
0.547
0.549
0.557
0.561
0.559
0.548
0.541
0.531
0.513
0.491
0.462
0.437
0.407
0.368
0.395
0.417
0.454
0.479
0.499
0.516
0.530
0.539
0.557
0.557
0.560
0.557
0.552
0.536
0.527
0.530
0.533
0.540
0.541
0.544
0.540
0.538
0.527
0.528
0.522
0.530
0.526
0.531
0.543
0.552
0.554
0.548
0.547
0.541
0.532
0.517
0.490
0.462
0.437
0.407
0.373
0.400
0.421
0.466
0.492
0.508
0.521
0.529
0.537
0.551
0.560
0.557
0.547
0.545
0.546
0.526
0.533
0.542
0.540
0.539
0.545
0.549
0.541
0.540
0.531
0.533
0.519
0.513
0.526
0.539
0.544
0.548
0.543
0.547
0.538
0.527
0.514
0.484
0.466
0.439
0.405
0.375
0.398
0.434
0.462
0.491
0.510
0.524
0.533
0.544
0.541
0.546
0.555
0.548
0.542
0.533
0.527
0.538
0.538
0.543
0.539
0.541
0.547
0.540
0.535
0.534
0.535
0.511
0.515
0.531
0.536
0.542
0.541
0.545
0.541
0.537
0.526
0.506
0.485
0.463
0.438
0.405
0.375
0.410
0.440
0.461
0.485
0.510
0.520
0.533
0.533
0.539
0.551
0.545
0.547
0.541
0.536
0.530
0.537
0.541
0.534
0.529
0.538
0.538
0.538
0.539
0.536
0.532
0.526
0.521
0.530
0.543
0.540
0.536
0.538
0.539
0.533
0.524
0.495
0.476
0.459
0.434
0.407
0.395
0.423
0.444
0.472
0.491
0.507
0.526
0.531
0.544
0.552
0.553
0.552
0.539
0.541
0.529
0.538
0.548
0.543
0.534
0.526
0.527
0.526
0.527
0.533
0.533
0.533
0.516
0.522
0.528
0.534
0.538
0.546
0.537
0.531
0.525
0.503
0.489
0.470
0.449
0.429
0.397
0.394
0.425
0.454
0.472
0.490
0.511
0.526
0.543
0.552
0.553
0.551
0.545
0.545
0.527
0.523
0.536
0.548
0.536
0.532
0.530
0.515
0.509
0.527
0.534
0.534
0.532
0.519
0.527
0.537
0.536
0.544
0.546
0.549
0.540
0.510
0.497
0.482
0.464
0.446
0.417
0.391
0.400
0.431
0.455
0.472
0.491
0.509
0.526
0.544
0.557
0.555
0.550
0.545
0.536
0.534
0.516
0.536
0.535
0.535
0.523
0.513
0.517
0.523
0.526
0.533
0.545
0.533
0.519
0.525
0.535
0.538
0.543
0.545
0.536
0.527
0.516
0.496
0.477
0.461
0.439
0.414
0.379
0.408
0.436
0.456
0.477
0.499
0.516
0.531
0.537
0.542
0.550
0.542
0.541
0.530
0.519
0.513
0.533
0.533
0.528
0.526
0.528
0.524
0.523
0.528
0.528
0.536
0.524
0.522
0.530
0.531
0.537
0.536
0.537
0.529
0.519
0.514
0.497
0.473
0.455
0.431
0.406
0.375
0.412
0.439
0.463
0.481
0.499
0.524
0.536
0.542
0.541
0.538
0.538
0.544
0.532
0.516
0.522
0.521
0.534
0.528
0.530
0.526
0.528
0.525
0.528
0.530
0.525
0.514
0.524
0.526
0.531
0.534
0.531
0.523
0.520
0.515
0.506
0.496
0.466
0.447
0.427
0.388
0.362
0.408
0.437
0.465
0.487
0.512
0.528
0.538
0.541
0.545
0.541
0.541
0.533
0.525
0.509
0.508
0.523
0.530
0.524
0.530
0.541
0.529
0.527
0.530
0.525
0.525
0.510
0.523
0.530
0.531
0.540
0.533
0.529
0.520
0.517
0.508
0.493
0.475
0.441
0.410
0.384
0.361
0.406
0.440
0.464
0.486
0.513
0.528
0.536
0.540
0.540
0.545
0.541
0.531
0.518
0.509
0.506
0.514
0.517
0.519
0.528
0.534
0.527
0.526
0.522
0.519
0.515
0.503
0.521
0.532
0.532
0.537
0.533
0.534
0.516
0.511
0.499
0.487
0.470
0.428
0.405
0.384
0.353
0.405
0.435
0.459
0.487
0.511
0.528
0.537
0.542
0.546
0.548
0.545
0.536
0.524
0.519
0.521
0.515
0.520
0.519
0.509
0.517
0.519
0.519
0.512
0.500
0.509
0.510
0.518
0.529
0.536
0.538
0.539
0.532
0.520
0.506
0.492
0.471
0.447
0.421
0.399
0.377
0.351
0.404
0.429
0.459
0.485
0.507
0.524
0.533
0.538
0.548
0.549
0.545
0.538
0.536
0.526
0.529
0.526
0.523
0.521
0.522
0.518
0.514
0.506
0.503
0.506
0.499
0.509
0.518
0.529
0.531
0.532
0.537
0.533
0.510
0.498
0.480
0.465
0.444
0.418
0.389
0.362
0.334
0.400
0.425
0.451
0.477
0.500
0.512
0.521
0.535
0.542
0.548
0.545
0.539
0.535
0.527
0.532
0.535
0.529
0.527
0.517
0.525
0.523
0.516
0.512
0.507
0.509
0.511
0.523
0.529
0.524
0.527
0.526
0.520
0.503
0.488
0.476
0.458
0.436
0.412
0.379
0.352
0.328
0.394
0.419
0.445
0.473
0.493
0.506
0.516
0.526
0.536
0.538
0.535
0.535
0.533
0.530
0.532
0.538
0.533
0.528
0.525
0.523
0.527
0.524
0.520
0.513
0.520
0.519
0.525
0.535
0.529
0.530
0.528
0.520
0.506
0.487
0.470
0.450
0.431
0.407
0.376
0.344
0.313
0.386
0.407
0.436
0.460
0.480
0.498
0.507
0.519
0.530
0.532
0.535
0.532
0.531
0.531
0.540
0.539
0.532
0.530
0.524
0.528
0.529
0.532
0.531
0.522
0.529
0.528
0.533
0.534
0.526
0.530
0.526
0.517
0.501
0.481
0.463
0.442
0.423
0.393
0.366
0.338
0.307
0.368
0.392
0.419
0.447
0.465
0.482
0.500
0.508
0.520
0.523
0.526
0.528
0.525
0.526
0.537
0.530
0.522
0.517
0.520
0.525
0.533
0.532
0.522
0.526
0.531
0.533
0.536
0.538
0.529
0.527
0.526
0.518
0.501
0.478
0.459
0.437
0.413
0.387
0.360
0.330
0.301
0.353
0.376
0.403
0.424
0.445
0.462
0.481
0.493
0.501
0.509
0.511
0.515
0.511
0.505
0.517
0.515
0.518
0.524
0.518
0.526
0.528
0.534
0.523
0.526
0.527
0.535
0.538
0.536
0.527
0.526
0.520
0.510
0.492
0.472
0.452
0.430
0.406
0.378
0.350
0.322
0.293
0.336
0.362
0.388
0.409
0.424
0.436
0.455
0.467
0.476
0.485
0.488
0.494
0.493
0.494
0.503
0.510
0.506
0.514
0.511
0.517
0.524
0.524
0.522
0.527
0.528
0.526
0.528
0.530
0.523
0.520
0.512
0.498
0.480
0.459
0.439
0.412
0.391
0.365
0.337
0.305
0.277
0.318
0.335
0.364
0.388
0.402
0.415
0.433
0.446
0.455
0.466
0.470
0.476
0.477
0.479
0.485
0.498
0.503
0.506
0.502
0.505
0.506
0.509
0.517
0.520
0.524
0.523
0.524
0.516
0.510
0.509
0.501
0.486
0.467
0.446
0.421
0.399
0.379
0.352
0.325
0.297
0.267
0.303
0.319
0.341
0.362
0.380
0.391
0.406
0.419
0.437
0.444
0.448
0.455
0.462
0.463
0.468
0.477
0.488
0.492
0.490
0.489
0.488
0.491
0.504
0.507
0.516
0.515
0.513
0.508
0.501
0.496
0.483
0.472
0.447
0.432
0.411
0.389
0.364
0.342
0.316
0.282
0.251
0.285
0.301
0.322
0.338
0.355
0.371
0.385
0.394
0.410
0.423
0.428
0.432
0.443
0.442
0.448
0.454
0.476
0.471
0.466
0.473
0.476
0.477
0.482
0.486
0.499
0.497
0.498
0.492
0.485
0.479
0.467
0.456
0.435
0.416
0.395
0.373
0.349
0.327
0.295
0.269
0.242
0.263
0.277
0.297
0.315
0.333
0.344
0.358
0.371
0.387
0.392
0.398
0.402
0.419
0.422
0.429
0.431
0.430
0.443
0.447
0.453
0.458
0.464
0.465
0.473
0.475
0.474
0.472
0.475
0.470
0.460
0.452
0.435
0.416
0.402
0.382
0.352
0.330
0.306
0.285
0.259
0.233
0.240
0.257
0.277
0.289
0.302
0.317
0.330
0.339
0.355
0.364
0.370
0.375
0.384
0.386
0.390
0.404
0.408
0.413
0.427
0.431
0.437
0.439
0.444
0.452
0.458
0.454
0.450
0.444
0.441
0.437
0.431
0.412
0.396
0.380
0.352
0.336
0.317
0.293
0.273
0.248
0.223
0.217
0.233
0.251
0.263
0.273
0.285
0.302
0.310
0.326
0.333
0.342
0.347
0.356
0.359
0.368
0.382
0.388
0.387
0.394
0.407
0.405
0.420
0.425
0.429
0.425
0.423
0.427
0.421
0.418
0.412
0.400
0.390
0.374
0.353
0.334
0.320
0.302
0.275
0.249
0.230
0.206
0.195
0.210
0.222
0.237
0.246
0.255
0.273
0.281
0.293
0.304
0.311
0.318
0.325
0.335
0.347
0.355
0.358
0.361
0.369
0.377
0.380
0.390
0.399
0.401
0.396
0.398
0.398
0.397
0.393
0.388
0.378
0.359
0.348
0.327
0.314
0.298
0.281
0.259
0.237
0.214
0.192
0.222
0.248
0.273
0.294
0.318
0.337
0.363
0.381
0.402
0.418
0.436
0.448
0.448
0.452
0.458
0.459
0.452
0.457
0.452
0.442
0.434
0.433
0.422
0.414
0.404
0.390
0.385
0.368
0.361
0.350
0.339
0.331
0.322
0.307
0.294
0.280
0.266
0.253
0.241
0.223
0.212
0.234
0.261
0.292
0.314
0.342
0.366
0.389
0.413
0.428
0.450
0.468
0.473
0.480
0.483
0.491
0.484
0.490
0.487
0.478
0.472
0.464
0.460
0.453
0.449
0.440
0.431
0.421
0.411
0.398
0.387
0.380
0.368
0.359
0.339
0.325
0.311
0.300
0.284
0.269
0.249
0.236
0.257
0.285
0.311
0.338
0.369
0.391
0.415
0.439
0.464
0.487
0.500
0.509
0.516
0.524
0.523
0.522
0.520
0.511
0.505
0.495
0.496
0.488
0.487
0.487
0.472
0.465
0.452
0.440
0.434
0.424
0.413
0.406
0.396
0.378
0.361
0.350
0.330
0.317
0.299
0.280
0.257
0.268
0.300
0.329
0.362
0.386
0.412
0.437
0.463
0.492
0.510
0.523
0.533
0.537
0.547
0.549
0.552
0.550
0.541
0.530
0.527
0.525
0.518
0.515
0.511
0.504
0.494
0.491
0.475
0.461
0.455
0.441
0.433
0.424
0.409
0.392
0.376
0.359
0.345
0.322
0.302
0.282
0.281
0.316
0.346
0.376
0.400
0.432
0.455
0.479
0.510
0.528
0.541
0.551
0.558
0.568
0.571
0.571
0.572
0.568
0.565
0.555
0.547
0.546
0.538
0.530
0.533
0.519
0.516
0.499
0.489
0.480
0.470
0.463
0.454
0.443
0.422
0.410
0.388
0.373
0.352
0.329
0.306
0.295
0.327
0.358
0.388
0.422
0.446
0.474
0.502
0.526
0.544
0.557
0.566
0.572
0.583
0.588
0.591
0.587
0.582
0.584
0.581
0.571
0.561
0.561
0.555
0.551
0.546
0.529
0.527
0.515
0.506
0.493
0.491
0.482
0.468
0.452
0.433
0.415
0.396
0.378
0.354
0.325
0.309
0.341
0.373
0.408
0.434
0.462
0.492
0.525
0.544
0.562
0.572
0.577
0.589
0.597
0.599
0.601
0.599
0.600
0.598
0.596
0.592
0.584
0.575
0.571
0.564
0.565
0.553
0.551
0.538
0.530
0.518
0.512
0.504
0.490
0.475
0.460
0.441
0.420
0.402
0.372
0.346
0.318
0.354
0.384
0.420
0.450
0.479
0.511
0.540
0.558
0.576
0.588
0.596
0.603
0.606
0.605
0.607
0.608
0.607
0.604
0.604
0.610
0.601
0.590
0.588
0.581
0.577
0.578
0.569
0.563
0.561
0.550
0.545
0.538
0.520
0.505
0.481
0.467
0.450
0.424
0.394
0.369
0.336
0.374
0.406
0.438
0.464
0.492
0.524
0.552
0.566
0.583
0.594
0.601
0.611
0.618
0.617
0.610
0.613
0.616
0.613
0.621
0.617
0.610
0.606
0.596
0.593
0.589
0.598
0.590
0.588
0.580
0.570
0.566
0.559
0.547
0.532
0.512
0.497
0.467
0.443
0.415
0.387
0.344
0.382
0.415
0.446
0.472
0.500
0.531
0.559
0.575
0.591
0.596
0.603
0.612
0.618
0.616
0.616
0.624
0.612
0.609
0.621
0.615
0.617
0.613
0.610
0.605
0.604
0.608
0.602
0.594
0.591
0.582
0.579
0.570
0.562
0.547
0.528
0.513
0.495
0.469
0.433
0.402
0.347
0.393
0.422
0.449
0.478
0.505
0.531
0.562
0.578
0.592
0.600
0.605
0.613
0.613
0.611
0.618
0.621
0.617
0.613
0.613
0.616
0.615
0.620
0.627
0.613
0.612
0.614
0.606
0.601
0.600
0.593
0.591
0.583
0.576
0.562
0.544
0.528
0.510
0.486
0.451
0.417
0.354
0.395
0.427
0.458
0.486
0.512
0.538
0.571
0.586
0.599
0.606
0.609
0.620
0.614
0.602
0.604
0.611
0.615
0.609
0.612
0.614
0.619
0.624
0.621
0.612
0.613
0.615
0.612
0.607
0.604
0.598
0.594
0.591
0.585
0.569
0.554
0.539
0.520
0.496
0.464
0.432
0.368
0.409
0.441
0.467
0.494
0.523
0.546
0.571
0.589
0.598
0.606
0.612
0.620
0.617
0.607
0.603
0.596
0.600
0.602
0.607
0.612
0.614
0.609
0.610
0.610
0.608
0.609
0.608
0.606
0.603
0.599
0.597
0.595
0.585
0.571
0.560
0.545
0.527
0.503
0.467
0.436
0.372
0.414
0.449
0.479
0.506
0.532
0.553
0.581
0.597
0.600
0.610
0.614
0.615
0.617
0.609
0.607
0.616
0.588
0.585
0.599
0.600
0.595
0.608
0.606
0.612
0.602
0.601
0.612
0.611
0.607
0.605
0.608
0.607
0.598
0.581
0.570
0.553
0.529
0.507
0.472
0.441
0.388
0.424
0.464
0.487
0.511
0.534
0.554
0.582
0.603
0.609
0.617
0.615
0.610
0.605
0.600
0.595
0.610
0.602
0.608
0.598
0.596
0.590
0.589
0.591
0.596
0.600
0.597
0.604
0.605
0.594
0.602
0.606
0.606
0.593
0.586
0.576
0.561
0.536
0.513
0.477
0.442
0.397
0.436
0.466
0.498
0.523
0.547
0.561
0.576
0.594
0.602
0.611
0.614
0.611
0.609
0.598
0.583
0.608
0.616
0.607
0.611
0.611
0.595
0.602
0.601
0.587
0.581
0.587
0.593
0.592
0.587
0.596
0.602
0.599
0.591
0.585
0.575
0.558
0.540
0.510
0.471
0.446
0.401
0.442
0.471
0.510
0.531
0.547
0.564
0.575
0.593
0.606
0.610
0.611
0.612
0.607
0.598
0.588
0.596
0.601
0.598
0.603
0.605
0.606
0.605
0.605
0.606
0.603
0.597
0.604
0.578
0.591
0.601
0.599
0.591
0.591
0.586
0.576
0.560
0.537
0.504
0.476
0.442
0.411
0.441
0.485
0.507
0.535
0.550
0.570
0.585
0.587
0.612
0.613
0.616
0.607
0.602
0.591
0.595
0.605
0.598
0.593
0.601
0.607
0.607
0.603
0.598
0.593
0.606
0.593
0.587
0.589
0.602
0.602
0.594
0.594
0.590
0.580
0.569
0.555
0.533
0.499
0.476
0.447
0.418
0.452
0.484
0.510
0.534
0.552
0.567
0.579
0.595
0.611
0.612
0.604
0.596
0.594
0.588
0.596
0.605
0.598
0.600
0.606
0.596
0.598
0.600
0.590
0.594
0.595
0.598
0.578
0.590
0.595
0.603
0.598
0.594
0.587
0.580
0.566
0.545
0.516
0.494
0.468
0.443
0.430
0.455
0.482
0.513
0.534
0.556
0.574
0.588
0.599
0.602
0.611
0.609
0.596
0.594
0.574
0.597
0.601
0.607
0.596
0.601
0.598
0.603
0.599
0.593
0.592
0.596
0.582
0.582
0.592
0.599
0.597
0.600
0.599
0.584
0.576
0.563
0.537
0.511
0.488
0.462
0.437
0.428
0.462
0.489
0.512
0.539
0.560
0.588
0.598
0.600
0.607
0.603
0.604
0.600
0.594
0.576
0.596
0.602
0.600
0.597
0.600
0.606
0.603
0.591
0.596
0.596
0.595
0.582
0.587
0.596
0.601
0.599
0.599
0.595
0.594
0.579
0.557
0.529
0.508
0.481
0.454
0.426
0.435
0.464
0.490
0.513
0.542
0.569
0.584
0.598
0.603
0.606
0.606
0.597
0.599
0.586
0.584
0.597
0.597
0.597
0.591
0.598
0.601
0.598
0.590
0.597
0.595
0.590
0.570
0.585
0.594
0.597
0.591
0.595
0.594
0.588
0.575
0.545
0.528
0.501
0.477
0.450
0.417
0.444
0.469
0.496
0.518
0.549
0.570
0.579
0.590
0.592
0.600
0.596
0.600
0.582
0.579
0.583
0.592
0.584
0.588
0.587
0.589
0.589
0.596
0.590
0.597
0.592
0.587
0.572
0.583
0.587
0.594
0.597
0.591
0.585
0.566
0.556
0.547
0.521
0.500
0.469
0.442
0.417
0.448
0.477
0.499
0.529
0.554
0.571
0.584
0.590
0.594
0.592
0.606
0.596
0.586
0.569
0.593
0.602
0.588
0.588
0.592
0.594
0.590
0.595
0.588
0.592
0.593
0.581
0.576
0.581
0.586
0.593
0.598
0.591
0.573
0.568
0.553
0.538
0.515
0.493
0.467
0.440
0.400
0.446
0.479
0.504
0.536
0.557
0.570
0.581
0.586
0.594
0.598
0.597
0.588
0.582
0.572
0.586
0.598
0.589
0.589
0.598
0.594
0.593
0.591
0.583
0.581
0.584
0.569
0.575
0.585
0.587
0.590
0.587
0.586
0.572
0.566
0.554
0.534
0.518
0.490
0.460
0.424
0.388
0.446
0.476
0.509
0.538
0.555
0.570
0.584
0.589
0.589
0.592
0.586
0.579
0.566
0.575
0.578
0.575
0.583
0.590
0.589
0.592
0.597
0.589
0.582
0.591
0.581
0.565
0.582
0.586
0.585
0.588
0.590
0.586
0.576
0.558
0.544
0.529
0.512
0.480
0.453
0.413
0.385
0.446
0.472
0.504
0.537
0.555
0.571
0.581
0.586
0.597
0.596
0.590
0.581
0.581
0.583
0.576
0.576
0.577
0.569
0.565
0.582
0.584
0.575
0.583
0.571
0.571
0.559
0.572
0.584
0.587
0.589
0.587
0.584
0.572
0.552
0.541
0.514
0.496
0.473
0.438
0.406
0.378
0.439
0.469
0.508
0.529
0.550
0.569
0.579
0.585
0.598
0.597
0.593
0.585
0.587
0.590
0.581
0.585
0.586
0.571
0.575
0.571
0.568
0.566
0.568
0.572
0.579
0.564
0.577
0.584
0.584
0.588
0.592
0.587
0.576
0.544
0.532
0.513
0.486
0.458
0.428
0.390
0.366
0.435
0.465
0.500
0.521
0.540
0.558
0.568
0.581
0.595
0.595
0.592
0.588
0.588
0.589
0.579
0.590
0.590
0.582
0.578
0.575
0.578
0.576
0.563
0.560
0.564
0.564
0.579
0.585
0.583
0.581
0.580
0.577
0.569
0.543
0.519
0.499
0.475
0.449
0.424
0.381
0.353
0.429
0.458
0.493
0.516
0.533
0.548
0.558
0.572
0.581
0.582
0.584
0.584
0.586
0.584
0.589
0.588
0.590
0.589
0.584
0.586
0.582
0.579
0.570
0.578
0.570
0.564
0.574
0.583
0.587
0.580
0.577
0.569
0.559
0.538
0.508
0.491
0.471
0.443
0.418
0.379
0.344
0.420
0.449
0.483
0.506
0.524
0.538
0.553
0.568
0.573
0.576
0.579
0.581
0.580
0.580
0.591
0.585
0.584
0.592
0.593
0.582
0.581
0.583
0.581
0.580
0.580
0.574
0.579
0.582
0.584
0.575
0.571
0.567
0.554
0.535
0.505
0.482
0.457
0.429
0.404
0.365
0.334
0.403
0.431
0.461
0.493
0.511
0.525
0.541
0.556
0.563
0.570
0.571
0.572
0.573
0.579
0.587
0.585
0.586
0.588
0.578
0.584
0.584
0.585
0.580
0.584
0.583
0.580
0.584
0.586
0.579
0.572
0.571
0.562
0.547
0.527
0.496
0.477
0.451
0.423
0.393
0.358
0.326
0.384
0.414
0.445
0.472
0.493
0.508
0.524
0.539
0.546
0.556
0.558
0.562
0.564
0.572
0.578
0.571
0.561
0.568
0.577
0.582
0.583
0.588
0.577
0.576
0.572
0.580
0.586
0.586
0.578
0.571
0.564
0.553
0.542
0.522
0.489
0.470
0.443
0.418
0.384
0.353
0.316
0.370
0.397
0.423
0.443
0.464
0.477
0.493
0.521
0.533
0.535
0.539
0.544
0.552
0.555
0.555
0.553
0.561
0.563
0.554
0.569
0.582
0.574
0.575
0.576
0.573
0.576
0.577
0.581
0.574
0.566
0.558
0.547
0.531
0.501
0.477
0.460
0.434
0.402
0.373
0.338
0.303
0.346
0.376
0.401
0.418
0.438
0.456
0.472
0.488
0.500
0.503
0.507
0.514
0.524
0.535
0.536
0.539
0.547
0.548
0.551
0.553
0.568
0.569
0.565
0.568
0.569
0.567
0.569
0.567
0.557
0.552
0.543
0.532
0.515
0.485
0.460
0.440
0.409
0.385
0.351
0.325
0.295
0.326
0.354
0.373
0.394
0.413
0.430
0.446
0.463
0.476
0.483
0.488
0.496
0.498
0.511
0.517
0.525
0.531
0.538
0.536
0.537
0.545
0.550
0.553
0.554
0.560
0.559
0.559
0.553
0.543
0.538
0.528
0.516
0.499
0.474
0.449
0.424
0.398
0.374
0.341
0.315
0.285
0.307
0.328
0.349
0.373
0.387
0.400
0.419
0.435
0.449
0.457
0.463
0.471
0.479
0.486
0.493
0.506
0.515
0.515
0.515
0.524
0.519
0.524
0.536
0.542
0.546
0.543
0.546
0.538
0.530
0.524
0.515
0.502
0.481
0.454
0.427
0.403
0.381
0.354
0.326
0.296
0.266
0.283
0.307
0.326
0.345
0.363
0.375
0.390
0.404
0.424
0.432
0.434
0.443
0.452
0.460
0.468
0.483
0.487
0.493
0.492
0.497
0.500
0.502
0.503
0.513
0.529
0.527
0.523
0.521
0.514
0.507
0.498
0.481
0.457
0.435
0.413
0.389
0.368
0.341
0.309
0.279
0.251
0.263
0.281
0.298
0.313
0.330
0.341
0.360
0.369
0.389
0.401
0.408
0.413
0.427
0.435
0.442
0.448
0.453
0.468
0.466
0.466
0.477
0.475
0.485
0.489
0.496
0.495
0.493
0.496
0.488
0.481
0.470
0.456
0.435
0.417
0.396
0.369
0.344
0.320
0.294
0.267
0.241
0.238
0.252
0.271
0.289
0.305
0.315
0.329
0.338
0.355
0.365
0.372
0.378
0.388
0.391
0.403
0.412
0.422
0.430
0.437
0.444
0.451
0.454
0.460
0.468
0.470
0.463
0.466
0.460
0.458
0.452
0.443
0.426
0.407
0.392
0.374
0.346
0.326
0.301
0.280
0.255
0.223
0.210
0.226
0.248
0.259
0.272
0.285
0.299
0.307
0.319
0.329
0.337
0.343
0.357
0.361
0.378
0.386
0.390
0.393
0.408
0.420
0.419
0.426
0.436
0.440
0.438
0.438
0.439
0.429
0.429
0.423
0.411
0.398
0.380
0.362
0.339
0.322
0.304
0.280
0.260
0.236
0.211
0.236
0.262
0.289
0.314
0.344
0.368
0.391
0.415
0.426
0.453
0.467
0.481
0.488
0.487
0.495
0.490
0.493
0.486
0.480
0.470
0.461
0.460
0.457
0.448
0.438
0.434
0.421
0.411
0.394
0.381
0.369
0.360
0.351
0.333
0.312
0.298
0.287
0.271
0.259
0.242
0.225
0.257
0.285
0.312
0.343
0.367
0.397
0.420
0.447
0.476
0.492
0.507
0.517
0.524
0.525
0.531
0.522
0.528
0.522
0.512
0.501
0.502
0.494
0.491
0.491
0.475
0.467
0.456
0.446
0.423
0.416
0.408
0.400
0.390
0.376
0.354
0.343
0.323
0.310
0.288
0.269
0.251
0.274
0.304
0.338
0.367
0.392
0.423
0.447
0.476
0.503
0.519
0.532
0.543
0.550
0.560
0.561
0.561
0.562
0.550
0.544
0.539
0.532
0.524
0.523
0.521
0.507
0.496
0.490
0.484
0.467
0.455
0.440
0.432
0.422
0.406
0.391
0.376
0.355
0.341
0.317
0.299
0.277
0.287
0.322
0.354
0.384
0.414
0.442
0.467
0.501
0.525
0.544
0.557
0.568
0.577
0.583
0.589
0.589
0.590
0.581
0.575
0.572
0.568
0.556
0.549
0.547
0.537
0.530
0.526
0.512
0.496
0.489
0.469
0.461
0.451
0.440
0.420
0.405
0.386
0.367
0.351
0.323
0.299
0.303
0.339
0.368
0.404
0.430
0.462
0.493
0.524
0.544
0.563
0.577
0.588
0.597
0.605
0.611
0.613
0.610
0.614
0.612
0.605
0.594
0.591
0.578
0.574
0.569
0.562
0.550
0.536
0.526
0.519
0.500
0.493
0.483
0.472
0.452
0.436
0.417
0.401
0.379
0.354
0.327
0.314
0.351
0.389
0.421
0.453
0.483
0.515
0.542
0.562
0.582
0.596
0.606
0.617
0.621
0.628
0.635
0.635
0.630
0.632
0.630
0.621
0.614
0.616
0.596
0.588
0.582
0.575
0.568
0.562
0.552
0.538
0.527
0.520
0.509
0.482
0.468
0.447
0.430
0.402
0.380
0.356
0.332
0.367
0.403
0.436
0.468
0.500
0.533
0.560
0.580
0.599
0.613
0.624
0.631
0.639
0.643
0.651
0.648
0.652
0.644
0.644
0.641
0.635
0.634
0.627
0.615
0.617
0.607
0.599
0.585
0.576
0.563
0.553
0.544
0.529
0.513
0.498
0.472
0.454
0.432
0.405
0.379
0.347
0.387
0.418
0.455
0.483
0.516
0.549
0.576
0.596
0.614
0.627
0.638
0.644
0.656
0.653
0.660
0.654
0.659
0.657
0.655
0.658
0.656
0.647
0.650
0.638
0.639
0.629
0.619
0.615
0.608
0.592
0.582
0.578
0.564
0.543
0.529
0.506
0.483
0.459
0.430
0.396
0.365
0.402
0.432
0.466
0.498
0.531
0.563
0.589
0.608
0.622
0.638
0.648
0.662
0.669
0.668
0.674
0.671
0.660
0.661
0.668
0.665
0.660
0.673
0.664
0.661
0.644
0.649
0.640
0.634
0.629
0.618
0.605
0.598
0.584
0.568
0.549
0.531
0.511
0.489
0.451
0.418
0.374
0.411
0.442
0.475
0.507
0.539
0.570
0.596
0.614
0.635
0.645
0.650
0.667
0.669
0.672
0.673
0.677
0.667
0.668
0.670
0.667
0.675
0.681
0.671
0.675
0.658
0.656
0.653
0.645
0.641
0.631
0.624
0.613
0.601
0.585
0.567
0.548
0.528
0.506
0.479
0.432
0.382
0.418
0.449
0.482
0.513
0.544
0.580
0.604
0.625
0.641
0.651
0.658
0.673
0.670
0.672
0.672
0.671
0.671
0.669
0.667
0.677
0.670
0.686
0.685
0.672
0.672
0.663
0.662
0.649
0.652
0.643
0.641
0.624
0.616
0.601
0.583
0.565
0.545
0.522
0.494
0.453
0.389
0.429
0.464
0.492
0.526
0.562
0.583
0.619
0.635
0.649
0.657
0.663
0.677
0.676
0.668
0.666
0.664
0.664
0.670
0.679
0.669
0.675
0.676
0.675
0.668
0.676
0.664
0.661
0.652
0.656
0.649
0.644
0.636
0.625
0.611
0.592
0.575
0.556
0.530
0.505
0.465
0.400
0.439
0.474
0.502
0.531
0.567
0.594
0.624
0.639
0.647
0.654
0.658
0.670
0.667
0.665
0.661
0.658
0.658
0.664
0.668
0.667
0.665
0.662
0.668
0.672
0.666
0.668
0.659
0.660
0.662
0.657
0.645
0.643
0.629
0.616
0.601
0.583
0.563
0.538
0.512
0.472
0.412
0.451
0.483
0.515
0.546
0.576
0.606
0.630
0.643
0.660
0.663
0.661
0.671
0.667
0.664
0.662
0.664
0.666
0.664
0.664
0.660
0.650
0.655
0.658
0.671
0.667
0.669
0.662
0.661
0.669
0.661
0.659
0.658
0.640
0.628
0.610
0.594
0.571
0.542
0.512
0.477
0.426
0.456
0.501
0.529
0.550
0.579
0.611
0.634
0.650
0.657
0.662
0.660
0.670
0.663
0.658
0.664
0.667
0.661
0.672
0.684
0.670
0.655
0.639
0.659
0.662
0.667
0.651
0.654
0.655
0.660
0.659
0.658
0.658
0.641
0.627
0.616
0.600
0.574
0.551
0.520
0.478
0.439
0.469
0.501
0.532
0.563
0.586
0.614
0.629
0.651
0.657
0.669
0.674
0.674
0.672
0.673
0.669
0.664
0.674
0.672
0.678
0.676
0.670
0.664
0.681
0.669
0.662
0.651
0.652
0.654
0.649
0.653
0.658
0.659
0.639
0.630
0.615
0.597
0.578
0.554
0.516
0.479
0.440
0.476
0.507
0.545
0.567
0.585
0.616
0.641
0.659
0.668
0.668
0.666
0.673
0.674
0.663
0.671
0.680
0.666
0.667
0.668
0.677
0.682
0.681
0.673
0.678
0.668
0.656
0.653
0.649
0.653
0.659
0.665
0.646
0.642
0.635
0.616
0.599
0.579
0.552
0.514
0.480
0.444
0.490
0.518
0.542
0.571
0.592
0.622
0.644
0.661
0.672
0.679
0.672
0.665
0.660
0.650
0.672
0.673
0.671
0.671
0.676
0.680
0.673
0.675
0.666
0.660
0.668
0.666
0.657
0.647
0.652
0.658
0.658
0.649
0.645
0.635
0.617
0.594
0.575
0.540
0.509
0.477
0.456
0.489
0.522
0.545
0.581
0.606
0.620
0.647
0.665
0.674
0.675
0.668
0.652
0.649
0.641
0.665
0.670
0.678
0.670
0.677
0.675
0.677
0.673
0.668
0.659
0.667
0.663
0.647
0.648
0.653
0.655
0.650
0.642
0.639
0.630
0.615
0.596
0.564
0.535
0.504
0.473
0.458
0.490
0.524
0.552
0.580
0.610
0.626
0.642
0.660
0.665
0.671
0.663
0.656
0.644
0.647
0.662
0.678
0.674
0.675
0.667
0.656
0.662
0.670
0.669
0.660
0.659
0.668
0.649
0.661
0.660
0.657
0.650
0.648
0.636
0.630
0.612
0.584
0.557
0.521
0.493
0.466
0.461
0.497
0.526
0.560
0.587
0.611
0.639
0.647
0.649
0.659
0.662
0.664
0.656
0.651
0.652
0.667
0.674
0.670
0.672
0.654
0.665
0.658
0.662
0.664
0.672
0.668
0.660
0.645
0.655
0.660
0.655
0.653
0.645
0.642
0.626
0.606
0.581
0.552
0.522
0.489
0.454
0.464
0.495
0.532
0.564
0.591
0.620
0.635
0.650
0.654
0.651
0.661
0.665
0.661
0.647
0.671
0.666
0.667
0.667
0.671
0.662
0.656
0.653
0.669
0.663
0.671
0.655
0.636
0.647
0.648
0.655
0.659
0.659
0.647
0.636
0.624
0.595
0.574
0.548
0.514
0.481
0.454
0.474
0.505
0.536
0.569
0.592
0.620
0.630
0.640
0.653
0.650
0.648
0.662
0.648
0.645
0.666
0.663
0.659
0.662
0.672
0.660
0.654
0.663
0.660
0.664
0.664
0.656
0.629
0.638
0.647
0.655
0.661
0.654
0.644
0.627
0.613
0.591
0.562
0.539
0.510
0.477
0.445
0.478
0.510
0.540
0.570
0.597
0.620
0.635
0.643
0.643
0.647
0.657
0.646
0.644
0.644
0.653
0.659
0.657
0.663
0.668
0.664
0.664
0.661
0.662
0.657
0.663
0.657
0.634
0.637
0.646
0.657
0.663
0.667
0.647
0.623
0.601
0.581
0.560
0.534
0.507
0.474
0.438
0.485
0.518
0.552
0.578
0.597
0.615
0.632
0.642
0.649
0.658
0.651
0.651
0.645
0.646
0.657
0.660
0.656
0.656
0.666
0.667
0.661
0.658
0.649
0.652
0.660
0.652
0.637
0.649
0.656
0.659
0.654
0.655
0.638
0.615
0.593
0.572
0.555
0.529
0.501
0.461
0.427
0.478
0.515
0.549
0.575
0.598
0.615
0.630
0.640
0.643
0.653
0.655
0.646
0.641
0.645
0.645
0.648
0.668
0.666
0.656
0.662
0.658
0.659
0.647
0.652
0.650
0.645
0.647
0.654
0.649
0.652
0.644
0.643
0.629
0.607
0.590
0.571
0.549
0.522
0.485
0.458
0.419
0.480
0.515
0.548
0.575
0.597
0.612
0.622
0.635
0.645
0.648
0.647
0.643
0.644
0.642
0.636
0.634
0.635
0.644
0.647
0.648
0.661
0.664
0.656
0.657
0.643
0.632
0.631
0.640
0.646
0.645
0.639
0.635
0.628
0.606
0.586
0.564
0.534
0.512
0.482
0.446
0.407
0.472
0.515
0.546
0.569
0.590
0.609
0.620
0.633
0.645
0.649
0.650
0.646
0.645
0.645
0.641
0.637
0.646
0.637
0.630
0.630
0.632
0.646
0.638
0.640
0.639
0.634
0.631
0.639
0.636
0.642
0.642
0.636
0.628
0.600
0.575
0.554
0.525
0.501
0.474
0.432
0.399
0.471
0.510
0.535
0.559
0.585
0.600
0.614
0.625
0.638
0.643
0.649
0.651
0.644
0.645
0.644
0.644
0.650
0.645
0.638
0.637
0.642
0.640
0.627
0.631
0.635
0.631
0.637
0.643
0.639
0.630
0.629
0.625
0.612
0.594
0.572
0.547
0.517
0.489
0.454
0.421
0.383
0.464
0.503
0.528
0.552
0.571
0.587
0.601
0.617
0.625
0.631
0.638
0.640
0.635
0.638
0.639
0.647
0.653
0.649
0.644
0.644
0.645
0.638
0.631
0.632
0.632
0.630
0.640
0.645
0.643
0.633
0.629
0.622
0.605
0.590
0.560
0.534
0.508
0.475
0.447
0.414
0.367
0.455
0.493
0.518
0.542
0.561
0.577
0.595
0.608
0.615
0.622
0.630
0.637
0.633
0.642
0.641
0.639
0.647
0.655
0.654
0.647
0.644
0.640
0.633
0.639
0.639
0.635
0.636
0.639
0.639
0.627
0.626
0.614
0.599
0.584
0.548
0.521
0.493
0.460
0.432
0.402
0.356
0.437
0.478
0.506
0.528
0.547
0.563
0.582
0.596
0.603
0.612
0.621
0.629
0.625
0.631
0.636
0.640
0.647
0.655
0.649
0.646
0.640
0.635
0.634
0.636
0.641
0.638
0.637
0.634
0.629
0.619
0.613
0.603
0.588
0.571
0.543
0.511
0.483
0.457
0.425
0.395
0.348
0.415
0.450
0.488
0.510
0.528
0.544
0.563
0.578
0.590
0.596
0.603
0.611
0.619
0.623
0.630
0.627
0.627
0.639
0.646
0.635
0.633
0.639
0.626
0.629
0.640
0.640
0.630
0.631
0.624
0.613
0.606
0.599
0.582
0.564
0.536
0.503
0.475
0.448
0.416
0.382
0.344
0.397
0.430
0.458
0.482
0.508
0.524
0.544
0.559
0.572
0.578
0.586
0.592
0.597
0.607
0.611
0.606
0.614
0.614
0.626
0.626
0.631
0.627
0.624
0.629
0.625
0.621
0.623
0.627
0.620
0.608
0.600
0.588
0.570
0.551
0.526
0.493
0.464
0.438
0.405
0.372
0.328
0.376
0.405
0.432
0.458
0.475
0.498
0.513
0.528
0.546
0.553
0.554
0.565
0.572
0.578
0.587
0.586
0.586
0.593
0.600
0.614
0.620
0.617
0.616
0.620
0.615
0.614
0.611
0.609
0.607
0.595
0.586
0.573
0.559
0.540
0.506
0.473
0.445
0.418
0.380
0.351
0.315
0.353
0.377
0.407
0.430
0.446
0.464
0.480
0.494
0.509
0.521
0.526
0.535
0.542
0.556
0.554
0.570
0.569
0.577
0.586
0.580
0.597
0.601
0.599
0.600
0.602
0.604
0.601
0.599
0.590
0.577
0.568
0.558
0.540
0.521
0.487
0.459
0.430
0.404
0.369
0.337
0.305
0.327
0.356
0.381
0.398
0.417
0.435
0.450
0.469
0.480
0.488
0.494
0.507
0.516
0.524
0.535
0.547
0.552
0.556
0.554
0.562
0.570
0.578
0.584
0.582
0.586
0.590
0.587
0.580
0.570
0.563
0.553
0.539
0.521
0.493
0.469
0.440
0.412
0.383
0.352
0.321
0.290
0.302
0.329
0.357
0.373
0.388
0.409
0.423
0.442
0.453
0.461
0.464
0.478
0.488
0.497
0.514
0.517
0.531
0.528
0.532
0.538
0.540
0.550
0.554
0.564
0.568
0.566
0.566
0.562
0.552
0.545
0.535
0.521
0.503
0.472
0.446
0.421
0.394
0.369
0.335
0.309
0.275
0.281
0.302
0.320
0.343
0.357
0.373
0.389
0.405
0.420
0.429
0.436
0.451
0.456
0.470
0.486
0.484
0.495
0.505
0.508
0.508
0.515
0.517
0.520
0.531
0.542
0.544
0.541
0.536
0.528
0.523
0.514
0.498
0.478
0.453
0.424
0.399
0.377
0.349
0.317
0.292
0.261
0.254
0.277
0.295
0.313
0.325
0.345
0.356
0.372
0.390
0.399
0.406
0.417
0.423
0.431
0.444
0.458
0.464
0.473
0.479
0.476
0.487
0.486
0.497
0.501
0.504
0.507
0.508
0.508
0.504
0.497
0.488
0.465
0.446
0.428
0.404
0.376
0.355
0.329
0.300
0.272
0.245
0.228
0.245
0.264
0.278
0.294
0.304
0.319
0.332
0.347
0.360
0.367
0.378
0.389
0.397
0.407
0.421
0.430
0.431
0.443
0.449
0.449
0.460
0.467
0.471
0.478
0.472
0.470
0.470
0.466
0.460
0.446
0.428
0.415
0.398
0.377
0.353
0.329
0.300
0.278
0.252
0.226
0.252
0.282
0.306
0.338
0.366
0.391
0.418
0.449
0.475
0.491
0.505
0.511
0.518
0.520
0.522
0.521
0.527
0.522
0.510
0.498
0.494
0.489
0.482
0.477
0.467
0.458
0.448
0.437
0.419
0.401
0.388
0.380
0.369
0.359
0.344
0.322
0.306
0.294
0.272
0.256
0.237
0.272
0.302
0.332
0.365
0.390
0.424
0.446
0.479
0.503
0.519
0.535
0.545
0.555
0.563
0.560
0.555
0.561
0.553
0.551
0.541
0.533
0.527
0.522
0.518
0.501
0.493
0.484
0.475
0.453
0.447
0.430
0.422
0.411
0.396
0.380
0.366
0.344
0.331
0.311
0.290
0.264
0.288
0.328
0.355
0.391
0.417
0.448
0.476
0.510
0.531
0.548
0.562
0.573
0.583
0.591
0.593
0.596
0.598
0.594
0.588
0.584
0.579
0.568
0.560
0.550
0.540
0.523
0.525
0.515
0.492
0.484
0.464
0.455
0.445
0.429
0.412
0.399
0.379
0.359
0.343
0.319
0.294
0.310
0.343
0.376
0.409
0.440
0.473
0.505
0.533
0.554
0.574
0.588
0.602
0.609
0.616
0.627
0.631
0.633
0.628
0.621
0.619
0.607
0.603
0.593
0.581
0.580
0.564
0.555
0.546
0.527
0.516
0.499
0.486
0.476
0.464
0.447
0.433
0.412
0.392
0.370
0.351
0.326
0.327
0.361
0.392
0.425
0.459
0.491
0.527
0.555
0.577
0.597
0.610
0.623
0.639
0.644
0.650
0.657
0.655
0.655
0.653
0.645
0.638
0.638
0.633
0.622
0.610
0.605
0.590
0.577
0.564
0.557
0.541
0.528
0.518
0.506
0.481
0.462
0.440
0.423
0.404
0.380
0.353
0.338
0.378
0.411
0.446
0.486
0.514
0.548
0.577
0.594
0.615
0.629
0.643
0.659
0.668
0.668
0.677
0.672
0.676
0.671
0.668
0.671
0.666
0.668
0.655
0.644
0.636
0.630
0.612
0.601
0.595
0.575
0.564
0.549
0.538
0.516
0.501
0.480
0.456
0.433
0.407
0.375
0.360
0.393
0.425
0.459
0.500
0.528
0.563
0.592
0.613
0.638
0.654
0.669
0.677
0.686
0.692
0.696
0.696
0.695
0.688
0.696
0.694
0.689
0.688
0.676
0.669
0.665
0.663
0.643
0.629
0.624
0.605
0.598
0.579
0.568
0.546
0.531
0.505
0.484
0.463
0.434
0.404
0.375
0.408
0.444
0.480
0.521
0.553
0.580
0.609
0.634
0.654
0.674
0.684
0.695
0.699
0.701
0.709
0.706
0.706
0.710
0.709
0.708
0.708
0.703
0.708
0.698
0.689
0.677
0.665
0.653
0.653
0.640
0.630
0.616
0.596
0.579
0.564
0.542
0.515
0.493
0.462
0.429
0.389
0.423
0.456
0.491
0.532
0.565
0.595
0.627
0.652
0.667
0.686
0.696
0.702
0.714
0.714
0.720
0.717
0.717
0.722
0.723
0.721
0.716
0.727
0.717
0.713
0.711
0.698
0.693
0.677
0.667
0.659
0.650
0.641
0.622
0.601
0.586
0.564
0.541
0.517
0.489
0.454
0.399
0.433
0.466
0.501
0.541
0.578
0.612
0.640
0.659
0.677
0.696
0.699
0.713
0.719
0.723
0.729
0.724
0.723
0.728
0.733
0.735
0.728
0.730
0.737
0.726
0.718
0.707
0.708
0.693
0.681
0.675
0.666
0.658
0.642
0.622
0.600
0.582
0.559
0.535
0.507
0.478
0.403
0.441
0.474
0.512
0.553
0.588
0.618
0.649
0.668
0.688
0.702
0.708
0.724
0.725
0.728
0.724
0.727
0.736
0.738
0.739
0.739
0.731
0.737
0.735
0.727
0.729
0.719
0.720
0.707
0.697
0.692
0.685
0.674
0.657
0.641
0.618
0.600
0.576
0.552
0.523
0.492
0.410
0.456
0.493
0.524
0.571
0.607
0.635
0.657
0.674
0.693
0.705
0.710
0.724
0.728
0.725
0.723
0.726
0.730
0.741
0.739
0.741
0.734
0.732
0.734
0.737
0.734
0.732
0.723
0.709
0.704
0.701
0.695
0.686
0.674
0.654
0.631
0.609
0.588
0.561
0.534
0.500
0.425
0.468
0.500
0.534
0.579
0.611
0.634
0.662
0.678
0.702
0.708
0.715
0.721
0.728
0.727
0.723
0.723
0.729
0.737
0.744
0.733
0.727
0.726
0.727
0.734
0.730
0.735
0.725
0.717
0.714
0.708
0.699
0.692
0.685
0.662
0.639
0.620
0.598
0.572
0.542
0.508
0.443
0.489
0.517
0.545
0.586
0.617
0.643
0.673
0.692
0.714
0.722
0.726
0.728
0.728
0.721
0.724
0.739
0.734
0.748
0.729
0.724
0.719
0.726
0.721
0.727
0.735
0.740
0.724
0.718
0.721
0.717
0.706
0.699
0.689
0.675
0.653
0.629
0.608
0.577
0.549
0.512
0.454
0.488
0.530
0.559
0.593
0.628
0.657
0.687
0.700
0.708
0.722
0.732
0.740
0.742
0.730
0.724
0.738
0.745
0.741
0.746
0.744
0.742
0.728
0.735
0.726
0.734
0.727
0.720
0.716
0.713
0.715
0.709
0.704
0.694
0.677
0.657
0.640
0.608
0.583
0.551
0.513
0.464
0.496
0.535
0.567
0.602
0.640
0.665
0.686
0.706
0.717
0.730
0.735
0.736
0.740
0.736
0.741
0.742
0.744
0.741
0.744
0.745
0.758
0.750
0.740
0.738
0.734
0.719
0.710
0.704
0.706
0.710
0.714
0.701
0.689
0.681
0.661
0.637
0.612
0.587
0.551
0.513
0.470
0.503
0.541
0.577
0.609
0.634
0.669
0.695
0.716
0.723
0.720
0.731
0.735
0.734
0.726
0.732
0.742
0.740
0.740
0.747
0.749
0.758
0.752
0.738
0.740
0.732
0.727
0.726
0.707
0.711
0.712
0.713
0.701
0.694
0.680
0.663
0.644
0.618
0.589
0.552
0.515
0.478
0.521
0.550
0.588
0.618
0.646
0.678
0.703
0.715
0.732
0.730
0.727
0.729
0.719
0.733
0.742
0.735
0.742
0.752
0.753
0.749
0.750
0.750
0.745
0.735
0.738
0.741
0.720
0.710
0.714
0.719
0.706
0.696
0.693
0.679
0.660
0.639
0.618
0.581
0.545
0.515
0.486
0.522
0.552
0.590
0.629
0.654
0.681
0.702
0.720
0.731
0.730
0.719
0.721
0.714
0.728
0.746
0.744
0.753
0.746
0.750
0.741
0.742
0.745
0.749
0.730
0.735
0.727
0.722
0.716
0.724
0.713
0.702
0.699
0.685
0.671
0.659
0.641
0.607
0.575
0.539
0.499
0.488
0.523
0.558
0.600
0.624
0.657
0.679
0.701
0.715
0.716
0.726
0.718
0.719
0.715
0.743
0.746
0.745
0.747
0.748
0.744
0.738
0.735
0.743
0.745
0.744
0.730
0.730
0.716
0.731
0.724
0.728
0.709
0.708
0.690
0.670
0.656
0.638
0.604
0.567
0.534
0.493
0.496
0.525
0.570
0.605
0.633
0.658
0.684
0.697
0.714
0.724
0.729
0.729
0.716
0.719
0.732
0.740
0.746
0.743
0.733
0.748
0.751
0.739
0.740
0.746
0.736
0.734
0.727
0.714
0.718
0.727
0.716
0.719
0.696
0.689
0.675
0.654
0.622
0.597
0.561
0.526
0.481
0.491
0.532
0.574
0.611
0.636
0.660
0.685
0.697
0.710
0.723
0.726
0.731
0.725
0.721
0.738
0.735
0.743
0.742
0.736
0.739
0.749
0.734
0.731
0.737
0.743
0.735
0.720
0.706
0.710
0.715
0.720
0.709
0.704
0.687
0.673
0.646
0.620
0.590
0.553
0.514
0.484
0.501
0.545
0.576
0.609
0.642
0.659
0.675
0.694
0.707
0.713
0.727
0.730
0.730
0.719
0.731
0.730
0.739
0.739
0.737
0.729
0.735
0.732
0.740
0.735
0.736
0.731
0.716
0.701
0.702
0.706
0.712
0.710
0.701
0.694
0.660
0.641
0.612
0.578
0.543
0.516
0.475
0.514
0.546
0.581
0.618
0.639
0.664
0.678
0.689
0.693
0.704
0.710
0.708
0.712
0.726
0.719
0.731
0.732
0.735
0.736
0.734
0.736
0.732
0.739
0.737
0.728
0.725
0.710
0.698
0.702
0.708
0.716
0.718
0.702
0.688
0.660
0.637
0.609
0.567
0.542
0.507
0.472
0.520
0.549
0.584
0.621
0.643
0.659
0.681
0.694
0.697
0.703
0.708
0.713
0.704
0.718
0.725
0.730
0.724
0.729
0.738
0.735
0.735
0.735
0.723
0.723
0.722
0.720
0.705
0.708
0.713
0.710
0.716
0.707
0.704
0.680
0.657
0.617
0.589
0.566
0.532
0.498
0.461
0.513
0.550
0.586
0.619
0.640
0.662
0.681
0.688
0.699
0.702
0.709
0.704
0.699
0.708
0.716
0.717
0.729
0.724
0.736
0.729
0.727
0.721
0.720
0.725
0.723
0.717
0.714
0.713
0.717
0.706
0.702
0.700
0.693
0.665
0.641
0.619
0.583
0.559
0.515
0.486
0.455
0.513
0.550
0.586
0.610
0.637
0.654
0.676
0.684
0.696
0.700
0.704
0.700
0.698
0.700
0.704
0.716
0.717
0.722
0.727
0.724
0.724
0.722
0.721
0.727
0.719
0.701
0.705
0.715
0.713
0.714
0.700
0.683
0.675
0.659
0.643
0.616
0.570
0.543
0.516
0.478
0.444
0.506
0.552
0.579
0.603
0.630
0.651
0.670
0.682
0.691
0.700
0.701
0.704
0.699
0.702
0.712
0.718
0.708
0.697
0.689
0.695
0.717
0.710
0.712
0.708
0.711
0.701
0.698
0.697
0.702
0.697
0.690
0.684
0.675
0.657
0.623
0.597
0.561
0.539
0.508
0.464
0.431
0.508
0.541
0.570
0.596
0.621
0.639
0.660
0.678
0.688
0.694
0.701
0.700
0.693
0.703
0.719
0.708
0.710
0.703
0.693
0.695
0.698
0.713
0.702
0.699
0.693
0.696
0.700
0.697
0.696
0.684
0.680
0.667
0.661
0.646
0.620
0.588
0.553
0.523
0.490
0.454
0.412
0.500
0.534
0.560
0.586
0.608
0.627
0.649
0.667
0.673
0.681
0.689
0.690
0.684
0.696
0.706
0.707
0.711
0.701
0.700
0.704
0.708
0.704
0.711
0.695
0.691
0.693
0.695
0.695
0.692
0.683
0.672
0.664
0.654
0.638
0.609
0.579
0.539
0.508
0.478
0.443
0.402
0.490
0.523
0.549
0.575
0.595
0.614
0.632
0.650
0.660
0.677
0.682
0.683
0.679
0.693
0.697
0.703
0.708
0.710
0.708
0.705
0.701
0.709
0.691
0.697
0.688
0.690
0.689
0.692
0.691
0.685
0.673
0.663
0.647
0.626
0.596
0.564
0.532
0.487
0.462
0.431
0.386
0.479
0.507
0.537
0.560
0.580
0.600
0.618
0.637
0.645
0.659
0.666
0.670
0.670
0.686
0.688
0.697
0.704
0.711
0.708
0.699
0.702
0.699
0.694
0.685
0.691
0.695
0.690
0.686
0.684
0.676
0.663
0.652
0.635
0.616
0.586
0.549
0.516
0.484
0.451
0.419
0.382
0.464
0.491
0.518
0.541
0.560
0.579
0.598
0.613
0.631
0.642
0.645
0.656
0.660
0.669
0.676
0.687
0.696
0.693
0.701
0.694
0.689
0.687
0.688
0.679
0.692
0.688
0.686
0.682
0.674
0.664
0.650
0.642
0.620
0.601
0.574
0.541
0.508
0.475
0.441
0.409
0.373
0.430
0.463
0.494
0.520
0.539
0.562
0.577
0.593
0.607
0.623
0.627
0.639
0.644
0.651
0.660
0.660
0.677
0.683
0.690
0.677
0.678
0.682
0.671
0.672
0.678
0.676
0.681
0.677
0.669
0.654
0.643
0.625
0.607
0.591
0.563
0.530
0.497
0.464
0.430
0.399
0.354
0.404
0.436
0.460
0.489
0.512
0.534
0.549
0.565
0.580
0.592
0.601
0.614
0.617
0.626
0.636
0.644
0.650
0.649
0.657
0.664
0.670
0.663
0.662
0.666
0.661
0.666
0.658
0.656
0.647
0.636
0.624
0.614
0.595
0.575
0.547
0.513
0.476
0.444
0.410
0.379
0.337
0.378
0.408
0.435
0.457
0.474
0.500
0.515
0.535
0.546
0.555
0.565
0.582
0.592
0.599
0.614
0.616
0.614
0.631
0.641
0.640
0.645
0.645
0.647
0.652
0.650
0.652
0.644
0.637
0.631
0.619
0.606
0.597
0.577
0.556
0.528
0.495
0.463
0.431
0.395
0.361
0.323
0.357
0.381
0.407
0.425
0.446
0.467
0.481
0.501
0.516
0.525
0.536
0.551
0.556
0.563
0.570
0.582
0.587
0.596
0.615
0.611
0.618
0.629
0.631
0.629
0.633
0.632
0.624
0.618
0.613
0.599
0.588
0.574
0.554
0.533
0.502
0.470
0.438
0.410
0.373
0.345
0.308
0.334
0.352
0.377
0.399
0.414
0.435
0.448
0.468
0.479
0.489
0.496
0.511
0.521
0.531
0.546
0.558
0.564
0.564
0.574
0.582
0.589
0.600
0.602
0.604
0.604
0.607
0.603
0.598
0.589
0.580
0.569
0.555
0.535
0.515
0.484
0.451
0.421
0.391
0.360
0.327
0.295
0.298
0.319
0.347
0.363
0.381
0.399
0.414
0.430
0.445
0.454
0.462
0.481
0.488
0.509
0.518
0.522
0.530
0.539
0.539
0.550
0.559
0.564
0.567
0.573
0.581
0.579
0.575
0.573
0.564
0.557
0.546
0.532
0.513
0.485
0.456
0.432
0.400
0.374
0.344
0.309
0.279
0.273
0.294
0.312
0.335
0.348
0.369
0.383
0.398
0.413
0.422
0.430
0.441
0.456
0.470
0.478
0.486
0.493
0.509
0.512
0.509
0.521
0.524
0.531
0.539
0.542
0.548
0.549
0.547
0.536
0.529
0.519
0.503
0.489
0.458
0.431
0.407
0.381
0.352
0.319
0.295
0.263
0.245
0.263
0.281
0.298
0.310
0.334
0.345
0.365
0.375
0.385
0.389
0.400
0.412
0.434
0.440
0.455
0.460
0.470
0.474
0.480
0.480
0.488
0.495
0.504
0.513
0.508
0.508
0.504
0.504
0.497
0.491
0.476
0.449
0.428
0.400
0.376
0.355
0.324
0.299
0.267
0.240
0.264
0.297
0.327
0.352
0.389
0.419
0.445
0.474
0.496
0.513
0.528
0.539
0.544
0.548
0.550
0.549
0.554
0.550
0.548
0.529
0.525
0.522
0.508
0.503
0.490
0.478
0.471
0.461
0.442
0.423
0.409
0.396
0.394
0.379
0.363
0.351
0.328
0.310
0.292
0.267
0.249
0.283
0.322
0.350
0.385
0.411
0.447
0.471
0.505
0.526
0.543
0.559
0.572
0.580
0.589
0.595
0.590
0.596
0.592
0.581
0.577
0.566
0.560
0.555
0.546
0.535
0.515
0.506
0.496
0.486
0.467
0.458
0.440
0.430
0.414
0.397
0.384
0.364
0.349
0.329
0.306
0.286
0.312
0.342
0.375
0.407
0.441
0.473
0.506
0.534
0.555
0.573
0.588
0.601
0.614
0.623
0.625
0.637
0.635
0.623
0.621
0.621
0.613
0.602
0.600
0.589
0.580
0.565
0.554
0.543
0.525
0.506
0.493
0.479
0.464
0.448
0.431
0.417
0.398
0.380
0.362
0.338
0.315
0.327
0.362
0.392
0.426
0.466
0.494
0.529
0.560
0.582
0.600
0.618
0.634
0.643
0.650
0.657
0.665
0.664
0.663
0.656
0.654
0.650
0.644
0.631
0.628
0.617
0.607
0.599
0.584
0.565
0.553
0.535
0.517
0.502
0.493
0.471
0.453
0.432
0.413
0.391
0.371
0.340
0.345
0.377
0.410
0.445
0.487
0.520
0.551
0.581
0.603
0.629
0.651
0.664
0.676
0.682
0.691
0.694
0.696
0.696
0.694
0.691
0.679
0.676
0.676
0.663
0.654
0.645
0.629
0.619
0.607
0.595
0.574
0.564
0.553
0.532
0.510
0.494
0.473
0.448
0.422
0.401
0.373
0.363
0.397
0.430
0.472
0.507
0.541
0.578
0.604
0.631
0.652
0.671
0.683
0.696
0.710
0.713
0.717
0.720
0.724
0.723
0.716
0.711
0.710
0.708
0.697
0.678
0.680
0.669
0.657
0.649
0.633
0.612
0.600
0.588
0.571
0.544
0.524
0.503
0.481
0.459
0.432
0.404
0.376
0.410
0.443
0.486
0.523
0.557
0.598
0.624
0.647
0.673
0.691
0.703
0.711
0.730
0.732
0.745
0.748
0.748
0.743
0.743
0.748
0.740
0.726
0.726
0.717
0.710
0.701
0.682
0.675
0.664
0.640
0.628
0.621
0.604
0.581
0.560
0.534
0.511
0.485
0.458
0.429
0.392
0.426
0.464
0.512
0.544
0.583
0.620
0.642
0.673
0.697
0.712
0.723
0.739
0.744
0.742
0.756
0.762
0.758
0.757
0.766
0.761
0.765
0.758
0.748
0.744
0.728
0.722
0.714
0.701
0.696
0.677
0.661
0.651
0.634
0.612
0.591
0.568
0.546
0.517
0.489
0.457
0.406
0.442
0.476
0.524
0.565
0.600
0.636
0.662
0.689
0.711
0.726
0.737
0.756
0.761
0.770
0.777
0.767
0.763
0.772
0.776
0.776
0.784
0.780
0.758
0.766
0.763
0.750
0.740
0.723
0.720
0.703
0.692
0.678
0.657
0.635
0.618
0.591
0.569
0.542
0.513
0.484
0.416
0.452
0.486
0.538
0.575
0.610
0.646
0.671
0.701
0.723
0.741
0.750
0.764
0.768
0.772
0.779
0.780
0.778
0.780
0.785
0.788
0.786
0.791
0.793
0.782
0.779
0.761
0.761
0.741
0.736
0.728
0.709
0.699
0.683
0.661
0.636
0.611
0.586
0.561
0.531
0.501
0.425
0.465
0.499
0.547
0.584
0.622
0.662
0.686
0.715
0.736
0.752
0.760
0.777
0.779
0.782
0.779
0.779
0.788
0.796
0.795
0.784
0.801
0.799
0.799
0.791
0.780
0.775
0.772
0.755
0.751
0.745
0.736
0.712
0.702
0.680
0.659
0.633
0.604
0.578
0.548
0.517
0.441
0.481
0.516
0.561
0.604
0.638
0.676
0.703
0.723
0.746
0.757
0.763
0.779
0.783
0.788
0.784
0.779
0.788
0.792
0.795
0.802
0.791
0.794
0.793
0.789
0.783
0.780
0.775
0.759
0.758
0.753
0.742
0.727
0.713
0.692
0.672
0.652
0.619
0.591
0.560
0.529
0.447
0.493
0.528
0.569
0.614
0.655
0.684
0.706
0.728
0.752
0.765
0.766
0.780
0.780
0.784
0.785
0.797
0.784
0.794
0.796
0.797
0.786
0.788
0.785
0.788
0.790
0.785
0.777
0.768
0.773
0.770
0.747
0.738
0.729
0.705
0.681
0.662
0.632
0.600
0.571
0.532
0.468
0.512
0.550
0.586
0.630
0.662
0.686
0.719
0.748
0.764
0.775
0.777
0.785
0.790
0.792
0.796
0.808
0.804
0.809
0.805
0.794
0.798
0.791
0.785
0.791
0.795
0.791
0.786
0.774
0.772
0.771
0.759
0.751
0.734
0.711
0.691
0.672
0.642
0.609
0.576
0.540
0.475
0.516
0.560
0.599
0.640
0.681
0.701
0.728
0.752
0.762
0.780
0.781
0.795
0.794
0.781
0.805
0.804
0.812
0.819
0.817
0.818
0.806
0.804
0.802
0.795
0.784
0.773
0.779
0.769
0.769
0.765
0.759
0.752
0.737
0.718
0.703
0.677
0.647
0.616
0.582
0.542
0.486
0.520
0.569
0.618
0.646
0.686
0.711
0.736
0.763
0.775
0.783
0.782
0.790
0.796
0.794
0.805
0.805
0.808
0.819
0.821
0.814
0.815
0.810
0.818
0.804
0.797
0.792
0.785
0.769
0.767
0.766
0.764
0.762
0.740
0.726
0.707
0.679
0.648
0.620
0.578
0.542
0.492
0.532
0.580
0.619
0.654
0.681
0.716
0.742
0.762
0.775
0.781
0.788
0.794
0.794
0.800
0.809
0.820
0.818
0.826
0.820
0.824
0.829
0.825
0.817
0.812
0.805
0.802
0.800
0.782
0.769
0.768
0.768
0.759
0.742
0.728
0.707
0.682
0.654
0.627
0.584
0.540
0.510
0.550
0.586
0.631
0.662
0.694
0.729
0.744
0.762
0.784
0.792
0.792
0.789
0.786
0.793
0.821
0.817
0.827
0.835
0.824
0.825
0.822
0.819
0.821
0.820
0.806
0.805
0.795
0.770
0.777
0.772
0.766
0.750
0.746
0.732
0.701
0.678
0.650
0.619
0.580
0.540
0.514
0.551
0.593
0.629
0.673
0.704
0.725
0.756
0.771
0.784
0.792
0.784
0.781
0.785
0.799
0.815
0.818
0.822
0.821
0.830
0.825
0.822
0.824
0.823
0.816
0.801
0.800
0.786
0.774
0.775
0.775
0.758
0.755
0.740
0.722
0.703
0.676
0.648
0.609
0.575
0.534
0.516
0.563
0.594
0.642
0.675
0.700
0.728
0.753
0.769
0.776
0.782
0.782
0.781
0.794
0.803
0.807
0.825
0.822
0.829
0.821
0.823
0.816
0.823
0.815
0.816
0.811
0.809
0.782
0.779
0.786
0.779
0.770
0.762
0.748
0.721
0.700
0.677
0.641
0.610
0.567
0.525
0.524
0.564
0.606
0.645
0.676
0.708
0.736
0.751
0.769
0.777
0.782
0.787
0.786
0.791
0.805
0.814
0.822
0.815
0.817
0.829
0.824
0.824
0.820
0.817
0.815
0.807
0.805
0.786
0.774
0.779
0.773
0.773
0.760
0.746
0.723
0.699
0.669
0.633
0.602
0.565
0.508
0.523
0.574
0.617
0.644
0.683
0.709
0.732
0.755
0.768
0.777
0.774
0.787
0.780
0.782
0.815
0.819
0.815
0.817
0.816
0.820
0.822
0.819
0.815
0.812
0.818
0.804
0.800
0.782
0.770
0.766
0.775
0.764
0.762
0.740
0.720
0.691
0.663
0.624
0.595
0.552
0.508
0.540
0.577
0.614
0.649
0.681
0.713
0.727
0.750
0.759
0.770
0.781
0.783
0.780
0.787
0.793
0.810
0.819
0.817
0.817
0.813
0.816
0.817
0.816
0.809
0.812
0.797
0.789
0.770
0.766
0.776
0.771
0.773
0.755
0.745
0.711
0.691
0.669
0.617
0.580
0.541
0.505
0.541
0.586
0.616
0.655
0.682
0.709
0.733
0.744
0.752
0.765
0.772
0.772
0.768
0.789
0.799
0.797
0.805
0.811
0.812
0.810
0.812
0.811
0.810
0.814
0.804
0.802
0.779
0.773
0.770
0.776
0.780
0.763
0.749
0.732
0.714
0.688
0.656
0.614
0.573
0.537
0.499
0.545
0.585
0.627
0.654
0.677
0.704
0.730
0.747
0.751
0.762
0.766
0.763
0.775
0.792
0.799
0.797
0.801
0.809
0.813
0.814
0.809
0.812
0.809
0.805
0.801
0.792
0.778
0.777
0.769
0.767
0.769
0.753
0.747
0.728
0.708
0.664
0.639
0.604
0.565
0.530
0.486
0.542
0.582
0.625
0.656
0.682
0.705
0.723
0.736
0.752
0.761
0.765
0.761
0.769
0.785
0.780
0.790
0.798
0.807
0.801
0.811
0.808
0.799
0.790
0.791
0.790
0.778
0.763
0.774
0.775
0.763
0.760
0.756
0.742
0.715
0.696
0.667
0.631
0.596
0.554
0.511
0.478
0.543
0.582
0.620
0.646
0.679
0.700
0.714
0.727
0.749
0.750
0.752
0.757
0.755
0.767
0.760
0.778
0.784
0.787
0.796
0.793
0.806
0.799
0.784
0.789
0.792
0.779
0.768
0.773
0.773
0.764
0.757
0.742
0.724
0.714
0.687
0.661
0.622
0.578
0.544
0.502
0.466
0.540
0.580
0.609
0.639
0.672
0.693
0.711
0.729
0.744
0.746
0.748
0.764
0.760
0.770
0.773
0.775
0.765
0.772
0.779
0.777
0.780
0.773
0.779
0.779
0.781
0.762
0.759
0.765
0.773
0.754
0.752
0.734
0.719
0.704
0.672
0.649
0.607
0.571
0.534
0.501
0.459
0.535
0.571
0.599
0.631
0.664
0.682
0.697
0.719
0.735
0.742
0.755
0.760
0.757
0.764
0.774
0.770
0.762
0.764
0.766
0.760
0.767
0.762
0.765
0.759
0.768
0.759
0.754
0.760
0.757
0.749
0.741
0.729
0.709
0.692
0.663
0.629
0.596
0.550
0.521
0.487
0.437
0.530
0.561
0.591
0.618
0.651
0.670
0.688
0.704
0.716
0.732
0.738
0.744
0.744
0.753
0.761
0.762
0.764
0.768
0.767
0.768
0.763
0.771
0.767
0.759
0.745
0.754
0.752
0.752
0.752
0.738
0.732
0.716
0.700
0.674
0.648
0.619
0.587
0.542
0.503
0.469
0.426
0.519
0.549
0.579
0.604
0.630
0.657
0.676
0.692
0.706
0.719
0.730
0.739
0.736
0.751
0.760
0.759
0.762
0.764
0.773
0.762
0.761
0.765
0.767
0.755
0.750
0.746
0.742
0.743
0.742
0.730
0.719
0.706
0.685
0.665
0.638
0.607
0.575
0.534
0.490
0.452
0.413
0.503
0.533
0.564
0.589
0.612
0.635
0.654
0.675
0.693
0.700
0.708
0.722
0.727
0.740
0.747
0.753
0.752
0.758
0.762
0.754
0.761
0.757
0.751
0.752
0.751
0.742
0.740
0.741
0.738
0.721
0.712
0.697
0.671
0.651
0.626
0.592
0.554
0.517
0.473
0.440
0.405
0.487
0.515
0.544
0.568
0.591
0.614
0.633
0.650
0.669
0.677
0.690
0.705
0.711
0.725
0.725
0.737
0.744
0.744
0.746
0.750
0.750
0.749
0.745
0.735
0.747
0.742
0.735
0.734
0.722
0.708
0.702
0.686
0.663
0.642
0.617
0.578
0.540
0.499
0.463
0.430
0.395
0.460
0.491
0.523
0.546
0.569
0.591
0.611
0.628
0.648
0.656
0.666
0.683
0.690
0.702
0.707
0.714
0.725
0.728
0.740
0.729
0.732
0.733
0.731
0.732
0.731
0.725
0.721
0.720
0.707
0.696
0.685
0.665
0.644
0.627
0.597
0.562
0.529
0.487
0.452
0.419
0.380
0.432
0.461
0.491
0.518
0.540
0.561
0.581
0.607
0.622
0.632
0.638
0.652
0.660
0.670
0.685
0.695
0.704
0.703
0.706
0.715
0.714
0.715
0.715
0.714
0.711
0.709
0.705
0.698
0.693
0.681
0.669
0.652
0.632
0.605
0.576
0.544
0.507
0.466
0.435
0.403
0.365
0.408
0.434
0.463
0.484
0.505
0.526
0.545
0.567
0.582
0.597
0.604
0.623
0.632
0.647
0.662
0.664
0.662
0.678
0.686
0.687
0.691
0.691
0.693
0.694
0.696
0.696
0.692
0.684
0.675
0.662
0.650
0.629
0.608
0.586
0.557
0.522
0.493
0.453
0.418
0.386
0.347
0.377
0.405
0.431
0.452
0.476
0.497
0.511
0.533
0.545
0.563
0.571
0.590
0.601
0.606
0.618
0.633
0.640
0.648
0.661
0.659
0.662
0.665
0.667
0.668
0.668
0.672
0.663
0.656
0.653
0.636
0.623
0.607
0.586
0.564
0.535
0.501
0.469
0.433
0.397
0.366
0.331
0.349
0.376
0.399
0.418
0.436
0.456
0.470
0.495
0.507
0.521
0.529
0.545
0.561
0.570
0.579
0.598
0.603
0.611
0.622
0.623
0.631
0.634
0.645
0.643
0.647
0.644
0.640
0.635
0.621
0.613
0.599
0.584
0.564
0.542
0.514
0.480
0.447
0.415
0.382
0.348
0.314
0.321
0.345
0.363
0.384
0.400
0.421
0.434
0.455
0.466
0.476
0.489
0.505
0.517
0.535
0.545
0.550
0.558
0.572
0.581
0.592
0.596
0.608
0.603
0.612
0.621
0.619
0.606
0.604
0.595
0.589
0.576
0.561
0.541
0.520
0.489
0.456
0.424
0.397
0.361
0.333
0.296
0.287
0.308
0.335
0.350
0.369
0.389
0.402
0.418
0.433
0.443
0.451
0.472
0.481
0.502
0.502
0.511
0.527
0.535
0.543
0.542
0.556
0.562
0.566
0.576
0.580
0.577
0.578
0.576
0.568
0.558
0.546
0.530
0.515
0.491
0.461
0.435
0.404
0.374
0.344
0.309
0.278
0.257
0.277
0.298
0.320
0.333
0.354
0.368
0.383
0.398
0.408
0.412
0.420
0.439
0.456
0.467
0.478
0.484
0.503
0.507
0.507
0.509
0.521
0.529
0.537
0.541
0.539
0.543
0.537
0.535
0.528
0.517
0.502
0.485
0.459
0.431
0.403
0.372
0.344
0.316
0.291
0.256
0.276
0.311
0.342
0.372
0.404
0.437
0.460
0.490
0.514
0.531
0.547
0.560
0.568
0.572
0.574
0.574
0.583
0.579
0.568
0.551
0.553
0.550
0.544
0.534
0.516
0.508
0.488
0.478
0.462
0.440
0.432
0.418
0.408
0.392
0.376
0.363
0.346
0.329
0.306
0.288
0.257
0.304
0.333
0.366
0.398
0.436
0.463
0.492
0.523
0.544
0.562
0.581
0.597
0.606
0.615
0.617
0.616
0.619
0.619
0.616
0.612
0.604
0.593
0.590
0.581
0.564
0.548
0.538
0.528
0.513
0.496
0.474
0.460
0.444
0.428
0.411
0.398
0.379
0.361
0.345
0.321
0.299
0.322
0.357
0.387
0.423
0.461
0.489
0.523
0.552
0.575
0.593
0.616
0.632
0.641
0.651
0.658
0.666
0.664
0.660
0.650
0.655
0.647
0.636
0.627
0.618
0.608
0.594
0.590
0.578
0.559
0.542
0.520
0.505
0.489
0.468
0.450
0.432
0.412
0.393
0.375
0.354
0.330
0.342
0.374
0.405
0.449
0.484
0.518
0.550
0.580
0.607
0.633
0.652
0.665
0.674
0.680
0.691
0.701
0.703
0.703
0.701
0.686
0.683
0.676
0.665
0.659
0.654
0.645
0.625
0.613
0.601
0.581
0.566
0.543
0.531
0.517
0.491
0.475
0.454
0.430
0.404
0.382
0.360
0.358
0.392
0.424
0.471
0.504
0.539
0.579
0.607
0.635
0.660
0.677
0.690
0.704
0.718
0.730
0.737
0.739
0.735
0.738
0.731
0.720
0.714
0.715
0.699
0.683
0.679
0.662
0.652
0.641
0.628
0.610
0.587
0.574
0.560
0.533
0.513
0.491
0.471
0.448
0.415
0.390
0.376
0.410
0.448
0.492
0.526
0.565
0.603
0.631
0.659
0.680
0.698
0.715
0.733
0.748
0.752
0.766
0.763
0.762
0.761
0.758
0.760
0.755
0.744
0.733
0.723
0.715
0.712
0.692
0.677
0.665
0.647
0.632
0.612
0.598
0.570
0.553
0.526
0.501
0.476
0.450
0.421
0.388
0.424
0.463
0.508
0.550
0.582
0.621
0.653
0.677
0.706
0.728
0.741
0.750
0.766
0.773
0.784
0.783
0.783
0.780
0.786
0.784
0.784
0.775
0.769
0.763
0.747
0.742
0.725
0.713
0.698
0.681
0.667
0.654
0.632
0.604
0.586
0.559
0.533
0.507
0.475
0.449
0.405
0.441
0.484
0.534
0.573
0.610
0.648
0.676
0.701
0.730
0.747
0.759
0.776
0.787
0.799
0.800
0.799
0.795
0.802
0.806
0.798
0.814
0.808
0.801
0.795
0.782
0.771
0.761
0.746
0.737
0.720
0.703
0.687
0.669
0.636
0.619
0.594
0.567
0.540
0.507
0.479
0.420
0.457
0.501
0.552
0.591
0.624
0.662
0.698
0.726
0.754
0.766
0.782
0.803
0.813
0.815
0.815
0.809
0.809
0.811
0.819
0.824
0.828
0.829
0.818
0.817
0.810
0.787
0.785
0.762
0.759
0.744
0.735
0.715
0.690
0.666
0.647
0.619
0.591
0.563
0.533
0.503
0.430
0.472
0.517
0.563
0.602
0.643
0.685
0.717
0.745
0.769
0.784
0.798
0.813
0.827
0.828
0.831
0.827
0.822
0.829
0.837
0.837
0.839
0.837
0.840
0.831
0.824
0.808
0.801
0.784
0.774
0.765
0.758
0.741
0.719
0.695
0.671
0.644
0.615
0.582
0.551
0.521
0.444
0.481
0.527
0.577
0.620
0.652
0.703
0.734
0.756
0.779
0.789
0.802
0.820
0.832
0.828
0.830
0.838
0.843
0.849
0.846
0.845
0.847
0.845
0.842
0.840
0.832
0.824
0.812
0.801
0.788
0.781
0.775
0.757
0.737
0.717
0.687
0.666
0.641
0.601
0.569
0.537
0.457
0.507
0.549
0.594
0.642
0.674
0.714
0.744
0.761
0.782
0.795
0.806
0.826
0.833
0.831
0.827
0.835
0.845
0.856
0.857
0.851
0.844
0.842
0.840
0.843
0.839
0.833
0.828
0.807
0.800
0.795
0.786
0.769
0.750
0.731
0.701
0.680
0.655
0.618
0.584
0.549
0.472
0.518
0.566
0.607
0.653
0.684
0.728
0.752
0.768
0.793
0.807
0.813
0.832
0.835
0.831
0.846
0.851
0.848
0.862
0.859
0.851
0.840
0.841
0.840
0.840
0.848
0.838
0.828
0.817
0.812
0.808
0.801
0.781
0.767
0.740
0.715
0.690
0.665
0.628
0.597
0.560
0.486
0.536
0.585
0.622
0.668
0.692
0.730
0.766
0.789
0.804
0.814
0.831
0.843
0.842
0.837
0.855
0.860
0.865
0.871
0.864
0.856
0.862
0.856
0.842
0.841
0.853
0.850
0.837
0.829
0.826
0.820
0.814
0.795
0.777
0.751
0.730
0.701
0.671
0.639
0.603
0.561
0.495
0.553
0.596
0.630
0.671
0.716
0.749
0.777
0.789
0.812
0.823
0.834
0.849
0.853
0.854
0.859
0.869
0.881
0.880
0.883
0.877
0.869
0.870
0.864
0.854
0.861
0.850
0.832
0.825
0.819
0.819
0.819
0.806
0.784
0.760
0.739
0.713
0.683
0.642
0.610
0.567
0.505
0.553
0.604
0.645
0.686
0.722
0.749
0.791
0.805
0.823
0.829
0.838
0.847
0.858
0.867
0.866
0.882
0.888
0.891
0.893
0.892
0.884
0.879
0.878
0.882
0.867
0.854
0.845
0.830
0.810
0.820
0.821
0.805
0.789
0.769
0.752
0.724
0.684
0.651
0.610
0.568
0.517
0.568
0.613
0.655
0.684
0.726
0.759
0.793
0.816
0.829
0.837
0.843
0.844
0.849
0.859
0.875
0.895
0.891
0.889
0.900
0.895
0.887
0.889
0.885
0.883
0.872
0.861
0.848
0.844
0.825
0.823
0.817
0.802
0.784
0.772
0.755
0.725
0.687
0.653
0.612
0.573
0.534
0.585
0.620
0.664
0.699
0.738
0.771
0.794
0.823
0.835
0.840
0.837
0.840
0.848
0.870
0.883
0.889
0.895
0.900
0.898
0.898
0.898
0.896
0.897
0.889
0.885
0.869
0.853
0.830
0.830
0.836
0.811
0.794
0.784
0.773
0.752
0.726
0.691
0.649
0.609
0.570
0.539
0.592
0.628
0.668
0.713
0.738
0.775
0.808
0.823
0.836
0.837
0.836
0.839
0.850
0.862
0.882
0.891
0.899
0.899
0.896
0.895
0.892
0.898
0.892
0.884
0.883
0.875
0.856
0.846
0.843
0.826
0.816
0.803
0.786
0.765
0.746
0.724
0.681
0.644
0.603
0.564
0.548
0.591
0.635
0.676
0.707
0.751
0.777
0.803
0.821
0.833
0.837
0.831
0.837
0.847
0.871
0.876
0.892
0.895
0.895
0.892
0.898
0.890
0.894
0.889
0.892
0.884
0.872
0.852
0.847
0.848
0.829
0.819
0.810
0.793
0.770
0.744
0.717
0.678
0.641
0.596
0.557
0.554
0.603
0.645
0.679
0.707
0.758
0.777
0.798
0.819
0.824
0.839
0.841
0.843
0.857
0.873
0.880
0.893
0.893
0.892
0.904
0.899
0.895
0.891
0.891
0.891
0.881
0.866
0.852
0.836
0.837
0.830
0.820
0.806
0.785
0.773
0.746
0.700
0.671
0.637
0.595
0.542
0.551
0.606
0.652
0.682
0.720
0.752
0.778
0.796
0.813
0.830
0.826
0.845
0.848
0.860
0.876
0.883
0.892
0.895
0.891
0.887
0.902
0.891
0.890
0.886
0.881
0.870
0.864
0.849
0.826
0.825
0.828
0.818
0.803
0.790
0.765
0.735
0.701
0.668
0.631
0.576
0.541
0.566
0.609
0.646
0.692
0.730
0.752
0.770
0.793
0.807
0.821
0.836
0.846
0.848
0.853
0.874
0.883
0.895
0.891
0.887
0.888
0.891
0.888
0.890
0.886
0.881
0.866
0.852
0.837
0.826
0.826
0.829
0.828
0.809
0.794
0.760
0.729
0.701
0.661
0.614
0.577
0.530
0.572
0.611
0.651
0.693
0.731
0.752
0.772
0.783
0.800
0.810
0.832
0.825
0.837
0.847
0.866
0.879
0.876
0.888
0.889
0.887
0.890
0.894
0.883
0.886
0.872
0.868
0.850
0.830
0.827
0.824
0.825
0.823
0.811
0.781
0.756
0.722
0.693
0.651
0.612
0.564
0.528
0.576
0.614
0.654
0.696
0.725
0.753
0.771
0.785
0.795
0.812
0.821
0.828
0.834
0.844
0.861
0.871
0.871
0.887
0.884
0.882
0.885
0.889
0.877
0.874
0.869
0.856
0.833
0.824
0.828
0.825
0.824
0.817
0.799
0.766
0.749
0.710
0.676
0.643
0.603
0.556
0.506
0.569
0.611
0.656
0.688
0.722
0.751
0.771
0.786
0.800
0.810
0.816
0.813
0.831
0.837
0.841
0.854
0.869
0.870
0.869
0.873
0.872
0.876
0.874
0.871
0.863
0.849
0.841
0.836
0.833
0.820
0.809
0.807
0.795
0.767
0.731
0.708
0.668
0.632
0.591
0.537
0.497
0.569
0.611
0.646
0.683
0.712
0.737
0.761
0.776
0.796
0.812
0.811
0.809
0.812
0.822
0.834
0.843
0.861
0.857
0.868
0.862
0.863
0.864
0.867
0.856
0.849
0.841
0.832
0.832
0.828
0.818
0.804
0.793
0.780
0.759
0.726
0.702
0.662
0.618
0.581
0.525
0.486
0.562
0.608
0.639
0.671
0.708
0.733
0.749
0.769
0.793
0.806
0.814
0.814
0.816
0.823
0.829
0.834
0.829
0.844
0.838
0.844
0.849
0.843
0.852
0.843
0.831
0.826
0.813
0.823
0.817
0.810
0.794
0.784
0.769
0.752
0.705
0.687
0.650
0.609
0.561
0.522
0.478
0.561
0.598
0.629
0.663
0.693
0.718
0.737
0.766
0.780
0.793
0.799
0.801
0.808
0.820
0.829
0.832
0.825
0.822
0.828
0.818
0.826
0.837
0.838
0.826
0.837
0.824
0.816
0.816
0.805
0.799
0.790
0.774
0.758
0.731
0.696
0.668
0.634
0.588
0.548
0.512
0.467
0.553
0.586
0.620
0.655
0.680
0.700
0.724
0.745
0.759
0.782
0.785
0.788
0.793
0.812
0.810
0.819
0.820
0.817
0.818
0.819
0.825
0.830
0.824
0.813
0.807
0.808
0.805
0.807
0.794
0.782
0.772
0.764
0.745
0.721
0.692
0.657
0.618
0.571
0.536
0.488
0.443
0.540
0.572
0.605
0.642
0.666
0.686
0.707
0.733
0.747
0.768
0.772
0.777
0.784
0.796
0.805
0.808
0.823
0.818
0.821
0.820
0.818
0.816
0.817
0.812
0.806
0.803
0.801
0.802
0.795
0.778
0.770
0.757
0.736
0.710
0.676
0.644
0.605
0.567
0.514
0.475
0.438
0.524
0.555
0.587
0.615
0.647
0.669
0.690
0.713
0.736
0.749
0.759
0.765
0.772
0.787
0.792
0.797
0.813
0.818
0.819
0.819
0.808
0.807
0.811
0.797
0.797
0.801
0.802
0.797
0.790
0.771
0.761
0.743
0.716
0.694
0.660
0.619
0.583
0.550
0.497
0.457
0.421
0.507
0.537
0.566
0.594
0.620
0.644
0.665
0.688
0.708
0.726
0.737
0.745
0.751
0.771
0.772
0.787
0.799
0.806
0.803
0.805
0.796
0.799
0.791
0.780
0.792
0.791
0.787
0.773
0.768
0.752
0.741
0.722
0.699
0.672
0.646
0.608
0.573
0.535
0.482
0.447
0.411
0.483
0.515
0.544
0.571
0.597
0.620
0.637
0.660
0.681
0.699
0.715
0.729
0.737
0.745
0.760
0.770
0.769
0.770
0.789
0.789
0.776
0.783
0.775
0.772
0.775
0.776
0.776
0.765
0.755
0.739
0.723
0.707
0.687
0.660
0.633
0.591
0.551
0.518
0.470
0.436
0.396
0.453
0.484
0.516
0.541
0.566
0.593
0.610
0.637
0.650
0.669
0.676
0.696
0.697
0.707
0.726
0.730
0.748
0.747
0.747
0.765
0.764
0.762
0.759
0.762
0.761
0.758
0.744
0.745
0.730
0.714
0.701
0.689
0.660
0.637
0.610
0.568
0.529
0.496
0.453
0.419
0.384
0.426
0.457
0.481
0.505
0.530
0.552
0.572
0.595
0.612
0.623
0.640
0.660
0.671
0.678
0.698
0.708
0.706
0.719
0.725
0.734
0.735
0.740
0.742
0.742
0.746
0.743
0.729
0.722
0.707
0.694
0.685
0.666
0.640
0.617
0.585
0.549
0.514
0.478
0.435
0.402
0.368
0.396
0.427
0.454
0.477
0.495
0.517
0.532
0.559
0.580
0.591
0.604
0.621
0.637
0.652
0.658
0.668
0.672
0.687
0.702
0.700
0.699
0.707
0.717
0.714
0.713
0.709
0.706
0.694
0.688
0.675
0.662
0.638
0.617
0.589
0.559
0.527
0.493
0.451
0.416
0.383
0.348
0.366
0.394
0.415
0.434
0.460
0.480
0.499
0.521
0.542
0.553
0.562
0.575
0.590
0.609
0.619
0.634
0.644
0.649
0.658
0.664
0.670
0.673
0.680
0.681
0.677
0.683
0.677
0.668
0.658
0.651
0.630
0.612
0.591
0.568
0.539
0.503
0.475
0.432
0.398
0.367
0.331
0.333
0.362
0.382
0.399
0.418
0.437
0.451
0.472
0.489
0.504
0.521
0.539
0.554
0.563
0.582
0.594
0.602
0.611
0.616
0.631
0.633
0.641
0.635
0.645
0.650
0.651
0.638
0.636
0.626
0.615
0.601
0.585
0.565
0.543
0.514
0.480
0.448
0.414
0.380
0.347
0.316
0.306
0.328
0.352
0.368
0.386
0.404
0.417
0.434
0.450
0.460
0.478
0.491
0.506
0.527
0.534
0.537
0.560
0.567
0.580
0.580
0.592
0.596
0.600
0.606
0.614
0.612
0.608
0.606
0.592
0.584
0.570
0.553
0.538
0.517
0.481
0.457
0.420
0.394
0.358
0.330
0.289
0.268
0.287
0.317
0.336
0.350
0.370
0.382
0.398
0.414
0.424
0.441
0.445
0.460
0.479
0.488
0.498
0.507
0.524
0.533
0.542
0.544
0.554
0.562
0.568
0.572
0.562
0.567
0.565
0.560
0.551
0.540
0.524
0.507
0.483
0.454
0.426
0.396
0.362
0.333
0.302
0.272
0.290
0.322
0.354
0.381
0.422
0.448
0.476
0.507
0.527
0.545
0.568
0.579
0.587
0.592
0.590
0.594
0.604
0.600
0.593
0.581
0.577
0.572
0.569
0.559
0.537
0.524
0.516
0.504
0.484
0.464
0.448
0.433
0.418
0.402
0.385
0.372
0.354
0.338
0.322
0.295
0.271
0.311
0.345
0.374
0.413
0.446
0.474
0.504
0.537
0.559
0.581
0.605
0.618
0.627
0.637
0.643
0.651
0.646
0.642
0.640
0.637
0.626
0.613
0.609
0.599
0.587
0.567
0.559
0.553
0.545
0.517
0.500
0.481
0.469
0.443
0.422
0.408
0.389
0.372
0.353
0.333
0.311
0.334
0.366
0.396
0.437
0.474
0.508
0.539
0.573
0.601
0.623
0.640
0.653
0.660
0.675
0.686
0.696
0.702
0.699
0.685
0.686
0.671
0.662
0.648
0.639
0.637
0.623
0.609
0.597
0.585
0.564
0.546
0.526
0.509
0.487
0.464
0.449
0.427
0.405
0.385
0.363
0.343
0.350
0.385
0.424
0.465
0.497
0.531
0.573
0.600
0.629
0.654
0.671
0.689
0.699
0.717
0.725
0.737
0.737
0.733
0.731
0.720
0.717
0.712
0.705
0.684
0.677
0.668
0.652
0.636
0.621
0.605
0.593
0.568
0.555
0.540
0.513
0.496
0.467
0.444
0.421
0.391
0.370
0.367
0.401
0.441
0.484
0.525
0.557
0.596
0.628
0.654
0.680
0.702
0.716
0.739
0.747
0.760
0.768
0.768
0.762
0.765
0.758
0.751
0.754
0.750
0.733
0.716
0.703
0.694
0.679
0.663
0.654
0.639
0.618
0.601
0.581
0.553
0.531
0.504
0.484
0.462
0.435
0.402
0.385
0.420
0.462
0.509
0.548
0.581
0.625
0.654
0.686
0.706
0.725
0.739
0.763
0.774
0.788
0.795
0.792
0.793
0.792
0.791
0.792
0.785
0.784
0.780
0.768
0.750
0.747
0.730
0.710
0.697
0.682
0.662
0.636
0.620
0.591
0.569
0.545
0.519
0.492
0.463
0.437
0.398
0.438
0.481
0.526
0.566
0.603
0.648
0.681
0.714
0.738
0.757
0.779
0.790
0.810
0.816
0.818
0.813
0.814
0.815
0.820
0.822
0.826
0.816
0.814
0.807
0.796
0.775
0.762
0.740
0.729
0.714
0.707
0.689
0.665
0.635
0.608
0.579
0.552
0.523
0.493
0.461
0.415
0.456
0.503
0.553
0.594
0.632
0.677
0.711
0.735
0.759
0.777
0.799
0.814
0.830
0.839
0.837
0.839
0.836
0.839
0.843
0.851
0.853
0.848
0.838
0.833
0.819
0.807
0.791
0.779
0.765
0.748
0.738
0.724
0.699
0.670
0.642
0.616
0.588
0.558
0.525
0.492
0.430
0.481
0.522
0.568
0.613
0.651
0.700
0.735
0.763
0.786
0.799
0.821
0.839
0.855
0.862
0.862
0.856
0.856
0.862
0.870
0.865
0.867
0.866
0.859
0.858
0.850
0.839
0.820
0.801
0.791
0.775
0.766
0.753
0.724
0.701
0.668
0.642
0.617
0.585
0.548
0.517
0.446
0.493
0.534
0.588
0.630
0.673
0.718
0.748
0.775
0.798
0.818
0.834
0.856
0.862
0.865
0.868
0.873
0.881
0.890
0.883
0.880
0.878
0.880
0.878
0.873
0.867
0.852
0.838
0.821
0.805
0.796
0.787
0.777
0.750
0.728
0.693
0.667
0.641
0.610
0.567
0.535
0.464
0.508
0.557
0.608
0.645
0.688
0.733
0.761
0.787
0.809
0.825
0.839
0.864
0.869
0.865
0.872
0.881
0.891
0.903
0.900
0.893
0.892
0.885
0.884
0.879
0.870
0.866
0.859
0.839
0.821
0.813
0.806
0.795
0.768
0.747
0.714
0.692
0.661
0.632
0.592
0.553
0.477
0.531
0.576
0.619
0.664
0.706
0.745
0.773
0.798
0.814
0.835
0.853
0.872
0.875
0.873
0.883
0.888
0.893
0.899
0.904
0.902
0.898
0.893
0.887
0.888
0.883
0.880
0.876
0.855
0.843
0.833
0.827
0.812
0.786
0.762
0.730
0.707
0.676
0.644
0.605
0.567
0.494
0.547
0.590
0.632
0.676
0.718
0.756
0.786
0.814
0.828
0.846
0.862
0.881
0.883
0.888
0.905
0.911
0.902
0.915
0.917
0.909
0.910
0.902
0.896
0.895
0.898
0.893
0.886
0.872
0.865
0.856
0.839
0.826
0.805
0.785
0.745
0.718
0.691
0.652
0.620
0.580
0.509
0.566
0.605
0.643
0.692
0.739
0.767
0.797
0.823
0.842
0.867
0.887
0.895
0.894
0.898
0.915
0.922
0.915
0.935
0.931
0.919
0.926
0.921
0.905
0.907
0.906
0.897
0.890
0.878
0.868
0.861
0.854
0.846
0.821
0.793
0.762
0.738
0.704
0.663
0.626
0.586
0.523
0.575
0.616
0.658
0.704
0.752
0.779
0.812
0.838
0.854
0.874
0.890
0.899
0.901
0.916
0.914
0.930
0.946
0.950
0.952
0.946
0.935
0.932
0.929
0.918
0.911
0.912
0.894
0.875
0.863
0.858
0.856
0.849
0.826
0.802
0.771
0.747
0.717
0.671
0.633
0.585
0.534
0.576
0.633
0.673
0.716
0.760
0.799
0.829
0.851
0.867
0.876
0.896
0.899
0.907
0.918
0.940
0.950
0.946
0.954
0.954
0.966
0.961
0.960
0.945
0.942
0.930
0.909
0.904
0.889
0.866
0.859
0.859
0.853
0.827
0.809
0.786
0.755
0.721
0.681
0.633
0.585
0.543
0.596
0.646
0.681
0.714
0.770
0.808
0.837
0.858
0.874
0.885
0.892
0.898
0.911
0.919
0.940
0.956
0.953
0.956
0.963
0.963
0.964
0.964
0.955
0.950
0.941
0.928
0.908
0.901
0.883
0.868
0.863
0.846
0.826
0.804
0.786
0.760
0.724
0.684
0.636
0.596
0.564
0.606
0.646
0.691
0.734
0.784
0.817
0.835
0.861
0.875
0.881
0.885
0.897
0.911
0.936
0.947
0.951
0.962
0.959
0.962
0.959
0.959
0.960
0.961
0.951
0.941
0.940
0.915
0.896
0.879
0.882
0.862
0.842
0.822
0.805
0.784
0.755
0.726
0.684
0.634
0.592
0.574
0.612
0.652
0.702
0.750
0.778
0.813
0.848
0.865
0.880
0.882
0.887
0.899
0.918
0.929
0.957
0.956
0.963
0.964
0.966
0.961
0.954
0.959
0.952
0.951
0.948
0.941
0.921
0.909
0.895
0.887
0.872
0.843
0.825
0.802
0.779
0.753
0.720
0.675
0.632
0.587
0.574
0.619
0.662
0.705
0.752
0.782
0.826
0.847
0.865
0.880
0.883
0.889
0.898
0.920
0.934
0.955
0.960
0.957
0.961
0.962
0.965
0.961
0.959
0.950
0.960
0.946
0.942
0.920
0.902
0.897
0.888
0.863
0.858
0.828
0.810
0.774
0.750
0.713
0.672
0.625
0.583
0.578
0.625
0.669
0.713
0.748
0.790
0.810
0.843
0.857
0.873
0.881
0.893
0.904
0.923
0.939
0.959
0.958
0.954
0.958
0.968
0.958
0.963
0.957
0.952
0.955
0.952
0.935
0.911
0.897
0.889
0.876
0.868
0.848
0.838
0.806
0.781
0.741
0.705
0.664
0.624
0.570
0.582
0.640
0.676
0.717
0.753
0.790
0.817
0.840
0.861
0.870
0.890
0.898
0.908
0.912
0.942
0.954
0.952
0.956
0.957
0.962
0.966
0.958
0.952
0.951
0.954
0.948
0.924
0.913
0.892
0.876
0.874
0.862
0.852
0.832
0.801
0.776
0.742
0.694
0.661
0.609
0.564
0.593
0.635
0.678
0.727
0.760
0.783
0.811
0.828
0.857
0.871
0.890
0.894
0.907
0.920
0.942
0.945
0.955
0.952
0.948
0.955
0.958
0.954
0.952
0.951
0.954
0.948
0.915
0.896
0.883
0.878
0.871
0.870
0.852
0.840
0.809
0.768
0.738
0.695
0.648
0.602
0.556
0.595
0.640
0.691
0.728
0.760
0.786
0.805
0.825
0.841
0.874
0.880
0.879
0.896
0.907
0.935
0.938
0.943
0.956
0.950
0.949
0.951
0.956
0.948
0.950
0.947
0.934
0.912
0.896
0.880
0.872
0.870
0.864
0.850
0.826
0.798
0.762
0.721
0.686
0.635
0.597
0.554
0.598
0.639
0.690
0.730
0.761
0.784
0.804
0.824
0.839
0.863
0.866
0.875
0.890
0.904
0.927
0.936
0.941
0.950
0.952
0.951
0.950
0.949
0.953
0.937
0.937
0.924
0.899
0.889
0.879
0.872
0.866
0.857
0.842
0.818
0.789
0.751
0.705
0.672
0.629
0.589
0.540
0.591
0.644
0.687
0.722
0.760
0.786
0.804
0.825
0.849
0.853
0.861
0.866
0.888
0.897
0.901
0.921
0.939
0.938
0.947
0.952
0.943
0.937
0.936
0.926
0.933
0.917
0.895
0.890
0.886
0.867
0.859
0.852
0.841
0.811
0.781
0.737
0.701
0.663
0.621
0.564
0.526
0.587
0.635
0.677
0.718
0.747
0.778
0.801
0.818
0.844
0.850
0.850
0.853
0.871
0.880
0.889
0.895
0.906
0.920
0.923
0.923
0.934
0.933
0.934
0.926
0.913
0.902
0.892
0.886
0.884
0.864
0.852
0.837
0.826
0.795
0.765
0.731
0.692
0.646
0.607
0.560
0.514
0.584
0.632
0.665
0.705
0.738
0.765
0.787
0.818
0.841
0.848
0.853
0.858
0.861
0.872
0.886
0.889
0.899
0.898
0.899
0.906
0.903
0.910
0.914
0.903
0.903
0.891
0.876
0.873
0.878
0.856
0.845
0.821
0.804
0.785
0.752
0.719
0.680
0.635
0.595
0.552
0.497
0.583
0.618
0.654
0.688
0.726
0.749
0.779
0.806
0.826
0.841
0.848
0.855
0.860
0.877
0.885
0.885
0.878
0.884
0.887
0.881
0.892
0.893
0.891
0.885
0.891
0.882
0.868
0.871
0.862
0.838
0.835
0.814
0.796
0.775
0.735
0.695
0.663
0.623
0.584
0.538
0.482
0.570
0.609
0.645
0.678
0.708
0.730
0.760
0.784
0.803
0.820
0.824
0.829
0.835
0.856
0.860
0.865
0.867
0.866
0.870
0.877
0.878
0.880
0.878
0.864
0.867
0.862
0.855
0.856
0.854
0.823
0.807
0.799
0.778
0.756
0.729
0.683
0.650
0.607
0.559
0.513
0.467
0.557
0.596
0.633
0.664
0.689
0.715
0.746
0.766
0.787
0.800
0.810
0.816
0.828
0.851
0.852
0.853
0.865
0.864
0.864
0.871
0.866
0.876
0.879
0.867
0.853
0.844
0.846
0.845
0.846
0.818
0.805
0.791
0.770
0.744
0.721
0.674
0.640
0.596
0.541
0.495
0.452
0.540
0.572
0.616
0.646
0.671
0.697
0.728
0.748
0.774
0.785
0.791
0.799
0.811
0.822
0.838
0.851
0.856
0.859
0.862
0.861
0.858
0.856
0.868
0.849
0.850
0.845
0.842
0.840
0.830
0.810
0.795
0.779
0.757
0.731
0.698
0.651
0.617
0.569
0.522
0.476
0.438
0.522
0.553
0.586
0.621
0.646
0.671
0.697
0.724
0.751
0.762
0.774
0.784
0.793
0.806
0.822
0.831
0.842
0.846
0.847
0.851
0.839
0.849
0.837
0.826
0.834
0.841
0.837
0.834
0.819
0.798
0.785
0.769
0.742
0.715
0.678
0.635
0.597
0.557
0.510
0.461
0.424
0.502
0.531
0.563
0.593
0.617
0.645
0.668
0.696
0.719
0.735
0.748
0.760
0.768
0.786
0.794
0.810
0.818
0.824
0.834
0.830
0.830
0.820
0.816
0.812
0.815
0.812
0.819
0.811
0.796
0.778
0.761
0.743
0.722
0.693
0.656
0.617
0.583
0.544
0.489
0.449
0.408
0.471
0.499
0.533
0.562
0.589
0.613
0.635
0.667
0.682
0.706
0.720
0.732
0.738
0.750
0.766
0.781
0.794
0.795
0.804
0.802
0.799
0.803
0.793
0.796
0.795
0.796
0.793
0.785
0.769
0.751
0.737
0.724
0.694
0.669
0.636
0.588
0.560
0.517
0.471
0.432
0.396
0.443
0.469
0.500
0.526
0.551
0.574
0.591
0.619
0.638
0.654
0.669
0.686
0.697
0.720
0.735
0.741
0.749
0.760
0.765
0.779
0.778
0.772
0.774
0.777
0.778
0.779
0.764
0.759
0.744
0.725
0.715
0.693
0.668
0.638
0.610
0.572
0.531
0.497
0.453
0.414
0.379
0.413
0.444
0.467
0.491
0.511
0.542
0.558
0.586
0.600
0.620
0.639
0.653
0.666
0.681
0.689
0.701
0.702
0.719
0.731
0.742
0.743
0.745
0.752
0.749
0.754
0.752
0.742
0.730
0.718
0.700
0.686
0.669
0.643
0.614
0.587
0.545
0.509
0.476
0.429
0.396
0.361
0.377
0.405
0.433
0.455
0.478
0.499
0.519
0.546
0.560
0.576
0.595
0.609
0.621
0.634
0.646
0.663
0.671
0.685
0.693
0.695
0.700
0.713
0.720
0.722
0.721
0.718
0.706
0.700
0.685
0.676
0.662
0.642
0.616
0.588
0.557
0.525
0.490
0.454
0.412
0.378
0.345
0.350
0.371
0.392
0.413
0.430
0.454
0.471
0.497
0.515
0.526
0.547
0.562
0.582
0.596
0.607
0.620
0.629
0.634
0.647
0.660
0.664
0.670
0.668
0.682
0.682
0.679
0.670
0.663
0.653
0.645
0.632
0.607
0.586
0.563
0.533
0.496
0.467
0.426
0.392
0.362
0.326
0.315
0.341
0.362
0.379
0.397
0.416
0.430
0.447
0.463
0.486
0.501
0.515
0.539
0.554
0.559
0.567
0.585
0.597
0.606
0.612
0.623
0.627
0.631
0.633
0.636
0.642
0.630
0.627
0.617
0.609
0.592
0.572
0.554
0.534
0.502
0.472
0.445
0.406
0.373
0.340
0.310
0.279
0.308
0.330
0.346
0.363
0.381
0.393
0.410
0.425
0.440
0.454
0.459
0.483
0.499
0.513
0.527
0.537
0.555
0.568
0.565
0.570
0.583
0.586
0.593
0.597
0.587
0.591
0.589
0.584
0.572
0.558
0.542
0.524
0.499
0.468
0.445
0.411
0.378
0.347
0.315
0.280
0.297
0.330
0.359
0.392
0.428
0.455
0.484
0.515
0.536
0.558
0.582
0.594
0.603
0.608
0.614
0.615
0.621
0.617
0.615
0.603
0.592
0.587
0.583
0.573
0.553
0.534
0.527
0.515
0.498
0.487
0.465
0.453
0.433
0.408
0.391
0.374
0.360
0.345
0.327
0.308
0.279
0.319
0.350
0.379
0.416
0.453
0.486
0.512
0.550
0.577
0.599
0.617
0.631
0.644
0.663
0.666
0.671
0.674
0.671
0.665
0.661
0.650
0.636
0.627
0.614
0.605
0.590
0.577
0.566
0.558
0.533
0.515
0.495
0.482
0.460
0.437
0.418
0.395
0.379
0.359
0.339
0.320
0.338
0.370
0.411
0.451
0.482
0.520
0.553
0.588
0.612
0.635
0.657
0.671
0.690
0.701
0.703
0.717
0.721
0.718
0.704
0.704
0.698
0.692
0.682
0.666
0.653
0.639
0.626
0.614
0.602
0.580
0.563
0.542
0.524
0.505
0.477
0.461
0.436
0.418
0.397
0.369
0.348
0.357
0.390
0.430
0.472
0.513
0.545
0.588
0.616
0.643
0.670
0.690
0.709
0.725
0.735
0.744
0.759
0.757
0.754
0.751
0.740
0.742
0.737
0.730
0.716
0.708
0.692
0.678
0.657
0.650
0.624
0.608
0.590
0.568
0.548
0.527
0.506
0.479
0.451
0.430
0.404
0.378
0.372
0.411
0.448
0.496
0.535
0.568
0.612
0.645
0.674
0.699
0.718
0.742
0.758
0.771
0.785
0.790
0.790
0.787
0.787
0.784
0.778
0.781
0.777
0.766
0.750
0.747
0.727
0.711
0.692
0.680
0.664
0.647
0.623
0.599
0.573
0.546
0.523
0.497
0.470
0.442
0.418
0.390
0.431
0.474
0.518
0.559
0.597
0.646
0.681
0.710
0.732
0.755
0.776
0.796
0.809
0.819
0.822
0.816
0.817
0.820
0.822
0.826
0.825
0.822
0.814
0.808
0.781
0.774
0.754
0.735
0.717
0.701
0.684
0.669
0.643
0.613
0.581
0.556
0.534
0.505
0.471
0.444
0.404
0.452
0.490
0.544
0.585
0.625
0.671
0.702
0.732
0.758
0.785
0.806
0.822
0.835
0.842
0.848
0.848
0.851
0.846
0.854
0.862
0.867
0.857
0.847
0.839
0.832
0.811
0.792
0.767
0.754
0.735
0.728
0.712
0.690
0.659
0.634
0.600
0.564
0.538
0.502
0.474
0.425
0.475
0.513
0.573
0.611
0.655
0.702
0.735
0.763
0.789
0.817
0.837
0.857
0.866
0.871
0.869
0.876
0.874
0.882
0.892
0.890
0.890
0.883
0.873
0.867
0.861
0.849
0.821
0.808
0.788
0.771
0.759
0.744
0.723
0.691
0.669
0.630
0.605
0.573
0.535
0.501
0.450
0.492
0.537
0.588
0.639
0.681
0.723
0.757
0.784
0.813
0.833
0.852
0.871
0.884
0.892
0.897
0.896
0.901
0.919
0.916
0.908
0.905
0.905
0.896
0.894
0.886
0.880
0.855
0.839
0.820
0.800
0.789
0.775
0.753
0.721
0.699
0.661
0.631
0.602
0.563
0.527
0.462
0.509
0.554
0.610
0.658
0.695
0.738
0.771
0.798
0.826
0.849
0.867
0.885
0.893
0.896
0.909
0.915
0.924
0.935
0.933
0.923
0.926
0.919
0.918
0.914
0.902
0.893
0.883
0.854
0.840
0.821
0.812
0.798
0.777
0.746
0.719
0.687
0.660
0.626
0.587
0.546
0.485
0.527
0.575
0.623
0.675
0.707
0.754
0.786
0.812
0.843
0.856
0.877
0.899
0.905
0.911
0.910
0.925
0.939
0.945
0.934
0.940
0.946
0.932
0.931
0.925
0.922
0.912
0.909
0.879
0.867
0.849
0.841
0.828
0.804
0.768
0.742
0.709
0.681
0.644
0.609
0.568
0.496
0.547
0.590
0.639
0.690
0.726
0.767
0.799
0.827
0.853
0.877
0.893
0.909
0.917
0.925
0.932
0.941
0.949
0.955
0.957
0.957
0.953
0.957
0.948
0.945
0.937
0.930
0.928
0.901
0.883
0.866
0.859
0.839
0.824
0.793
0.767
0.725
0.697
0.663
0.623
0.587
0.517
0.568
0.607
0.655
0.704
0.743
0.783
0.811
0.844
0.867
0.888
0.906
0.917
0.927
0.939
0.957
0.957
0.956
0.966
0.979
0.981
0.974
0.960
0.959
0.950
0.938
0.935
0.932
0.911
0.903
0.888
0.878
0.863
0.840
0.805
0.779
0.746
0.717
0.674
0.634
0.597
0.529
0.580
0.623
0.669
0.723
0.763
0.796
0.827
0.856
0.891
0.919
0.932
0.940
0.941
0.948
0.963
0.966
0.976
0.997
0.996
0.990
0.991
0.988
0.978
0.971
0.961
0.950
0.932
0.923
0.907
0.894
0.885
0.876
0.857
0.827
0.797
0.759
0.727
0.694
0.640
0.603
0.536
0.586
0.636
0.685
0.734
0.780
0.811
0.853
0.883
0.899
0.921
0.932
0.942
0.962
0.966
0.973
0.984
1.002
1.009
1.022
1.015
1.011
1.010
0.997
0.987
0.974
0.963
0.942
0.933
0.907
0.891
0.888
0.880
0.859
0.833
0.811
0.773
0.733
0.697
0.657
0.602
0.546
0.601
0.650
0.698
0.752
0.789
0.831
0.867
0.889
0.905
0.922
0.938
0.943
0.967
0.981
0.995
1.008
1.008
1.013
1.015
1.022
1.018
1.016
1.015
1.010
0.992
0.968
0.951
0.942
0.925
0.902
0.896
0.885
0.861
0.840
0.811
0.783
0.752
0.703
0.662
0.607
0.564
0.616
0.659
0.709
0.766
0.805
0.837
0.872
0.894
0.913
0.930
0.946
0.953
0.975
0.988
0.997
1.015
1.006
1.013
1.024
1.017
1.017
1.021
1.011
1.008
0.996
0.978
0.961
0.953
0.935
0.912
0.906
0.883
0.860
0.840
0.811
0.783
0.751
0.715
0.661
0.614
0.579
0.620
0.671
0.723
0.768
0.816
0.846
0.872
0.899
0.916
0.928
0.944
0.960
0.977
0.996
1.016
1.012
1.020
1.022
1.022
1.018
1.018
1.013
1.022
1.003
1.006
0.996
0.977
0.947
0.936
0.926
0.906
0.888
0.861
0.836
0.810
0.781
0.748
0.713
0.667
0.611
0.588
0.631
0.683
0.732
0.778
0.818
0.852
0.884
0.906
0.919
0.932
0.952
0.957
0.986
1.004
1.018
1.010
1.022
1.024
1.022
1.018
1.014
1.018
1.015
1.012
1.007
1.000
0.984
0.960
0.953
0.935
0.915
0.894
0.868
0.834
0.809
0.777
0.743
0.699
0.662
0.610
0.591
0.639
0.690
0.740
0.777
0.819
0.860
0.886
0.904
0.920
0.942
0.949
0.967
0.984
1.010
1.008
1.014
1.016
1.017
1.019
1.022
1.018
1.015
1.013
1.018
1.006
1.004
0.986
0.969
0.946
0.931
0.921
0.901
0.867
0.843
0.805
0.775
0.739
0.701
0.646
0.602
0.597
0.646
0.697
0.742
0.783
0.819
0.852
0.883
0.900
0.923
0.937
0.949
0.969
0.993
1.004
1.012
1.012
1.014
1.014
1.024
1.019
1.020
1.013
1.015
1.009
1.009
1.001
0.977
0.966
0.941
0.929
0.917
0.895
0.874
0.841
0.808
0.770
0.727
0.692
0.646
0.594
0.601
0.662
0.705
0.739
0.782
0.816
0.846
0.881
0.908
0.924
0.933
0.947
0.969
0.987
1.007
1.011
1.018
1.016
1.013
1.019
1.022
1.014
1.012
1.011
1.009
1.001
1.004
0.978
0.949
0.934
0.929
0.911
0.897
0.875
0.849
0.806
0.766
0.728
0.685
0.631
0.587
0.617
0.665
0.703
0.749
0.784
0.816
0.844
0.872
0.910
0.921
0.934
0.948
0.965
0.982
1.007
1.001
1.012
1.014
1.013
1.011
1.015
1.011
1.012
1.010
1.008
0.996
0.998
0.972
0.950
0.939
0.921
0.911
0.897
0.876
0.843
0.802
0.767
0.730
0.667
0.625
0.579
0.614
0.670
0.716
0.751
0.783
0.812
0.841
0.869
0.887
0.917
0.923
0.932
0.943
0.972
0.994
0.997
1.000
1.015
1.009
1.009
1.012
1.015
1.011
1.009
1.005
1.001
0.984
0.960
0.945
0.931
0.918
0.904
0.891
0.862
0.833
0.803
0.756
0.716
0.660
0.614
0.574
0.617
0.664
0.719
0.753
0.785
0.810
0.840
0.867
0.885
0.903
0.912
0.932
0.945
0.961
0.985
1.000
0.999
1.008
1.007
1.006
1.005
1.008
1.007
0.999
1.001
0.978
0.972
0.955
0.933
0.933
0.916
0.901
0.882
0.857
0.828
0.794
0.746
0.695
0.652
0.605
0.554
0.614
0.673
0.710
0.754
0.784
0.811
0.840
0.859
0.878
0.892
0.904
0.918
0.938
0.951
0.962
0.980
1.000
1.002
1.005
1.001
0.999
0.998
0.993
0.990
0.998
0.978
0.956
0.947
0.931
0.923
0.908
0.894
0.874
0.847
0.819
0.778
0.734
0.685
0.642
0.584
0.540
0.609
0.664
0.700
0.739
0.779
0.808
0.833
0.853
0.877
0.884
0.884
0.898
0.923
0.935
0.942
0.960
0.977
0.988
0.998
0.998
0.998
0.994
0.998
0.984
0.972
0.962
0.944
0.936
0.929
0.915
0.893
0.876
0.865
0.840
0.799
0.764
0.723
0.672
0.624
0.580
0.530
0.606
0.647
0.695
0.730
0.760
0.802
0.827
0.851
0.873
0.880
0.887
0.898
0.908
0.920
0.936
0.954
0.963
0.961
0.973
0.971
0.975
0.976
0.972
0.962
0.954
0.940
0.924
0.922
0.922
0.911
0.894
0.868
0.841
0.818
0.785
0.752
0.705
0.654
0.612
0.572
0.519
0.601
0.637
0.678
0.719
0.752
0.784
0.805
0.838
0.864
0.873
0.882
0.895
0.901
0.920
0.929
0.930
0.937
0.944
0.952
0.949
0.961
0.954
0.940
0.934
0.944
0.936
0.919
0.910
0.908
0.894
0.877
0.849
0.828
0.803
0.765
0.727
0.690
0.646
0.601
0.561
0.506
0.588
0.627
0.667
0.700
0.728
0.768
0.793
0.822
0.836
0.854
0.860
0.878
0.887
0.912
0.915
0.922
0.930
0.923
0.929
0.928
0.935
0.931
0.937
0.923
0.925
0.923
0.901
0.898
0.894
0.874
0.851
0.833
0.812
0.782
0.754
0.714
0.670
0.625
0.582
0.541
0.487
0.575
0.614
0.649
0.685
0.712
0.744
0.769
0.807
0.826
0.837
0.844
0.855
0.869
0.896
0.901
0.903
0.911
0.913
0.913
0.928
0.919
0.917
0.920
0.914
0.899
0.889
0.882
0.881
0.876
0.859
0.843
0.819
0.797
0.770
0.745
0.703
0.660
0.609
0.562
0.520
0.466
0.552
0.595
0.631
0.662
0.693
0.725
0.750
0.780
0.799
0.811
0.819
0.830
0.845
0.869
0.876
0.891
0.898
0.902
0.905
0.907
0.909
0.908
0.914
0.895
0.895
0.885
0.877
0.874
0.872
0.845
0.833
0.807
0.784
0.756
0.725
0.683
0.640
0.593
0.542
0.496
0.452
0.534
0.569
0.608
0.636
0.668
0.703
0.724
0.750
0.775
0.787
0.796
0.815
0.828
0.842
0.865
0.869
0.880
0.885
0.893
0.891
0.884
0.893
0.889
0.878
0.881
0.875
0.870
0.866
0.854
0.832
0.821
0.796
0.771
0.742
0.712
0.661
0.618
0.576
0.525
0.484
0.437
0.513
0.543
0.580
0.611
0.636
0.674
0.695
0.721
0.745
0.759
0.773
0.785
0.799
0.819
0.840
0.846
0.851
0.859
0.868
0.871
0.870
0.861
0.860
0.852
0.855
0.852
0.850
0.854
0.837
0.818
0.795
0.776
0.751
0.718
0.688
0.642
0.603
0.557
0.511
0.463
0.417
0.481
0.510
0.549
0.579
0.607
0.632
0.660
0.690
0.715
0.729
0.743
0.757
0.768
0.780
0.797
0.814
0.825
0.831
0.840
0.846
0.838
0.838
0.828
0.826
0.833
0.834
0.827
0.821
0.804
0.788
0.765
0.747
0.725
0.696
0.657
0.608
0.578
0.534
0.489
0.445
0.404
0.452
0.483
0.513
0.542
0.564
0.588
0.614
0.644
0.672
0.686
0.702
0.717
0.729
0.753
0.765
0.778
0.793
0.801
0.799
0.812
0.806
0.805
0.805
0.805
0.806
0.806
0.799
0.793
0.781
0.765
0.745
0.722
0.697
0.665
0.631
0.587
0.553
0.514
0.465
0.423
0.387
0.426
0.451
0.479
0.502
0.531
0.554
0.576
0.605
0.620
0.642
0.658
0.677
0.690
0.705
0.720
0.732
0.748
0.759
0.765
0.768
0.774
0.771
0.778
0.777
0.780
0.782
0.771
0.757
0.749
0.726
0.711
0.692
0.661
0.635
0.602
0.563
0.530
0.488
0.445
0.404
0.369
0.386
0.417
0.444
0.469
0.488
0.514
0.531
0.559
0.578
0.595
0.611
0.627
0.643
0.653
0.673
0.686
0.695
0.715
0.724
0.731
0.731
0.737
0.748
0.746
0.749
0.751
0.736
0.730
0.710
0.699
0.681
0.662
0.636
0.607
0.579
0.541
0.502
0.469
0.426
0.388
0.353
0.357
0.378
0.400
0.428
0.445
0.466
0.490
0.509
0.531
0.544
0.568
0.584
0.605
0.614
0.625
0.643
0.653
0.660
0.667
0.684
0.693
0.700
0.698
0.712
0.716
0.708
0.698
0.690
0.673
0.665
0.652
0.632
0.609
0.581
0.546
0.514
0.480
0.445
0.401
0.369
0.337
0.329
0.348
0.369
0.388
0.404
0.428
0.446
0.464
0.486
0.502
0.521
0.541
0.562
0.573
0.580
0.587
0.606
0.615
0.626
0.635
0.648
0.650
0.654
0.663
0.667
0.668
0.655
0.648
0.639
0.629
0.616
0.595
0.567
0.547
0.514
0.483
0.455
0.421
0.381
0.351
0.316
0.292
0.317
0.336
0.355
0.370
0.388
0.405
0.418
0.438
0.453
0.468
0.485
0.504
0.520
0.531
0.542
0.556
0.575
0.585
0.588
0.594
0.603
0.611
0.613
0.617
0.606
0.610
0.604
0.599
0.590
0.578
0.555
0.537
0.515
0.484
0.455
0.428
0.386
0.359
0.326
0.293
0.302
0.331
0.366
0.394
0.431
0.462
0.487
0.523
0.549
0.570
0.586
0.600
0.618
0.628
0.627
0.628
0.635
0.640
0.634
0.621
0.610
0.600
0.594
0.577
0.566
0.554
0.539
0.527
0.514
0.494
0.479
0.458
0.442
0.424
0.402
0.376
0.362
0.347
0.329
0.310
0.285
0.320
0.351
0.388
0.418
0.458
0.496
0.523
0.561
0.585
0.607
0.631
0.649
0.661
0.668
0.676
0.686
0.685
0.683
0.677
0.673
0.666
0.656
0.642
0.635
0.613
0.602
0.591
0.575
0.566
0.544
0.529
0.512
0.490
0.471
0.443
0.428
0.402
0.385
0.363
0.341
0.322
0.340
0.378
0.413
0.449
0.494
0.525
0.566
0.594
0.625
0.645
0.666
0.685
0.700
0.712
0.722
0.734
0.734
0.727
0.717
0.718
0.716
0.714
0.705
0.691
0.680
0.663
0.644
0.628
0.616
0.595
0.572
0.554
0.531
0.512
0.491
0.466
0.445
0.422
0.402
0.377
0.350
0.358
0.399
0.433
0.480
0.518
0.555
0.594
0.627
0.656
0.679
0.708
0.729
0.739
0.752
0.762
0.773
0.774
0.768
0.771
0.768
0.767
0.762
0.755
0.745
0.734
0.719
0.704
0.682
0.670
0.648
0.631
0.613
0.589
0.559
0.538
0.511
0.484
0.464
0.434
0.408
0.385
0.374
0.416
0.456
0.500
0.540
0.578
0.627
0.662
0.692
0.720
0.742
0.764
0.780
0.798
0.802
0.811
0.811
0.808
0.820
0.811
0.806
0.805
0.802
0.794
0.790
0.774
0.753
0.736
0.715
0.694
0.677
0.659
0.643
0.616
0.585
0.561
0.528
0.507
0.479
0.448
0.421
0.392
0.441
0.478
0.527
0.577
0.617
0.660
0.694
0.718
0.748
0.774
0.795
0.813
0.827
0.838
0.846
0.848
0.849
0.854
0.848
0.851
0.851
0.845
0.837
0.830
0.814
0.791
0.781
0.760
0.736
0.716
0.698
0.682
0.659
0.627
0.606
0.567
0.539
0.514
0.481
0.448
0.415
0.456
0.503
0.554
0.601
0.638
0.686
0.720
0.749
0.780
0.806
0.827
0.845
0.859
0.866
0.878
0.887
0.882
0.882
0.888
0.891
0.892
0.882
0.871
0.859
0.855
0.841
0.817
0.799
0.780
0.751
0.742
0.726
0.707
0.670
0.648
0.616
0.575
0.548
0.513
0.478
0.437
0.484
0.528
0.580
0.632
0.674
0.718
0.753
0.782
0.814
0.839
0.857
0.874
0.888
0.894
0.910
0.910
0.908
0.921
0.928
0.926
0.918
0.910
0.903
0.889
0.887
0.878
0.854
0.835
0.822
0.794
0.778
0.762
0.743
0.708
0.681
0.648
0.617
0.584
0.552
0.510
0.458
0.502
0.547
0.613
0.655
0.693
0.737
0.772
0.805
0.836
0.857
0.878
0.894
0.908
0.925
0.928
0.928
0.939
0.953
0.948
0.947
0.943
0.933
0.926
0.924
0.915
0.906
0.890
0.870
0.854
0.827
0.811
0.791
0.768
0.739
0.708
0.682
0.646
0.610
0.576
0.540
0.471
0.524
0.570
0.625
0.671
0.709
0.753
0.787
0.820
0.850
0.874
0.894
0.906
0.918
0.935
0.941
0.957
0.958
0.967
0.965
0.959
0.966
0.960
0.952
0.952
0.940
0.929
0.923
0.896
0.881
0.863
0.840
0.821
0.798
0.769
0.733
0.707
0.670
0.636
0.599
0.560
0.495
0.541
0.584
0.642
0.688
0.722
0.765
0.799
0.830
0.873
0.896
0.915
0.934
0.945
0.949
0.962
0.973
0.982
0.988
0.973
0.975
0.987
0.993
0.985
0.968
0.958
0.948
0.944
0.923
0.902
0.890
0.867
0.848
0.826
0.797
0.761
0.734
0.692
0.658
0.619
0.579
0.505
0.553
0.600
0.659
0.704
0.742
0.788
0.830
0.861
0.887
0.907
0.925
0.946
0.969
0.971
0.988
0.986
0.990
0.996
1.005
1.011
1.012
1.003
0.998
0.984
0.971
0.963
0.961
0.942
0.919
0.909
0.887
0.866
0.844
0.815
0.783
0.756
0.713
0.678
0.638
0.595
0.525
0.580
0.626
0.676
0.723
0.760
0.810
0.847
0.876
0.905
0.935
0.947
0.967
0.976
0.990
1.008
1.006
1.006
1.027
1.028
1.035
1.028
1.023
1.011
1.004
0.988
0.970
0.966
0.954
0.932
0.924
0.903
0.887
0.866
0.833
0.801
0.765
0.730
0.694
0.651
0.605
0.542
0.589
0.638
0.696
0.739
0.791
0.825
0.862
0.899
0.932
0.954
0.964
0.983
0.985
0.994
1.011
1.035
1.038
1.054
1.054
1.047
1.043
1.049
1.031
1.025
1.017
0.992
0.985
0.971
0.954
0.935
0.911
0.900
0.880
0.852
0.820
0.783
0.741
0.707
0.663
0.615
0.549
0.600
0.655
0.716
0.759
0.806
0.850
0.886
0.910
0.937
0.957
0.965
0.985
0.999
1.021
1.033
1.054
1.065
1.068
1.068
1.059
1.059
1.061
1.051
1.047
1.031
1.011
0.993
0.976
0.956
0.938
0.920
0.906
0.883
0.859
0.831
0.798
0.752
0.712
0.672
0.623
0.563
0.617
0.669
0.724
0.779
0.827
0.859
0.894
0.917
0.943
0.963
0.973
0.998
1.020
1.033
1.052
1.068
1.075
1.079
1.068
1.068
1.066
1.065
1.064
1.059
1.049
1.033
0.998
0.992
0.976
0.950
0.934
0.920
0.889
0.867
0.839
0.805
0.768
0.725
0.674
0.625
0.574
0.623
0.683
0.733
0.799
0.833
0.866
0.899
0.925
0.952
0.972
0.986
1.009
1.034
1.048
1.055
1.072
1.073
1.076
1.080
1.077
1.077
1.080
1.065
1.066
1.055
1.048
1.025
0.999
0.978
0.966
0.945
0.920
0.898
0.867
0.837
0.801
0.769
0.730
0.686
0.632
0.589
0.642
0.689
0.755
0.801
0.839
0.872
0.904
0.928
0.954
0.979
0.996
1.009
1.034
1.046
1.063
1.071
1.077
1.082
1.078
1.074
1.075
1.074
1.082
1.072
1.066
1.059
1.030
0.998
0.978
0.973
0.949
0.926
0.900
0.877
0.831
0.799
0.765
0.728
0.680
0.638
0.601
0.647
0.705
0.758
0.809
0.850
0.882
0.912
0.936
0.962
0.987
1.000
1.020
1.047
1.052
1.068
1.069
1.078
1.081
1.075
1.075
1.071
1.075
1.079
1.071
1.066
1.056
1.041
1.020
0.987
0.974
0.954
0.944
0.904
0.875
0.843
0.798
0.760
0.715
0.676
0.633
0.602
0.665
0.710
0.764
0.805
0.855
0.891
0.915
0.943
0.961
0.982
1.001
1.023
1.043
1.059
1.058
1.074
1.072
1.074
1.072
1.080
1.071
1.068
1.069
1.078
1.061
1.058
1.041
1.019
0.999
0.967
0.955
0.941
0.919
0.874
0.842
0.802
0.757
0.716
0.668
0.617
0.613
0.668
0.714
0.760
0.810
0.848
0.892
0.920
0.940
0.961
0.979
1.000
1.029
1.047
1.054
1.065
1.072
1.071
1.072
1.078
1.073
1.077
1.071
1.068
1.069
1.064
1.051
1.039
1.021
1.001
0.965
0.959
0.935
0.915
0.881
0.839
0.799
0.749
0.708
0.663
0.605
0.626
0.676
0.720
0.765
0.810
0.849
0.890
0.923
0.942
0.958
0.969
1.004
1.025
1.042
1.059
1.065
1.078
1.072
1.066
1.073
1.076
1.068
1.070
1.068
1.069
1.057
1.049
1.041
1.008
0.990
0.974
0.956
0.936
0.908
0.884
0.840
0.795
0.746
0.700
0.652
0.598
0.637
0.679
0.719
0.767
0.809
0.846
0.882
0.914
0.950
0.959
0.974
0.990
1.020
1.041
1.061
1.063
1.068
1.075
1.070
1.065
1.069
1.064
1.070
1.067
1.061
1.051
1.048
1.036
1.011
0.987
0.969
0.954
0.928
0.901
0.874
0.842
0.797
0.743
0.699
0.642
0.592
0.642
0.684
0.732
0.768
0.802
0.841
0.877
0.905
0.930
0.949
0.971
0.975
0.999
1.035
1.054
1.065
1.067
1.074
1.066
1.066
1.069
1.072
1.068
1.069
1.060
1.050
1.041
1.022
0.999
0.986
0.965
0.940
0.921
0.895
0.863
0.834
0.785
0.742
0.683
0.628
0.584
0.636
0.686
0.734
0.772
0.804
0.839
0.872
0.902
0.919
0.947
0.965
0.977
0.987
1.021
1.054
1.056
1.057
1.060
1.066
1.066
1.065
1.068
1.067
1.062
1.057
1.046
1.033
1.010
0.996
0.974
0.961
0.937
0.912
0.889
0.858
0.824
0.787
0.722
0.668
0.622
0.569
0.629
0.686
0.733
0.772
0.807
0.841
0.868
0.889
0.914
0.931
0.954
0.970
0.993
1.002
1.020
1.041
1.055
1.056
1.057
1.054
1.058
1.054
1.055
1.049
1.052
1.037
1.019
1.001
0.979
0.959
0.951
0.930
0.906
0.878
0.848
0.813
0.761
0.709
0.656
0.611
0.550
0.628
0.676
0.720
0.763
0.799
0.833
0.860
0.882
0.903
0.921
0.933
0.958
0.971
0.983
1.004
1.023
1.038
1.044
1.049
1.048
1.052
1.052
1.059
1.048
1.036
1.020
1.002
0.983
0.966
0.951
0.938
0.924
0.900
0.875
0.835
0.796
0.750
0.691
0.641
0.590
0.539
0.624
0.672
0.711
0.749
0.786
0.826
0.853
0.880
0.899
0.908
0.925
0.951
0.962
0.971
0.984
1.009
1.019
1.020
1.033
1.033
1.033
1.036
1.035
1.021
1.015
0.992
0.975
0.968
0.962
0.949
0.935
0.914
0.882
0.852
0.816
0.776
0.732
0.679
0.627
0.583
0.532
0.610
0.656
0.699
0.732
0.772
0.807
0.838
0.866
0.885
0.900
0.918
0.934
0.949
0.959
0.966
0.987
0.994
0.995
1.006
1.010
1.017
1.010
1.004
0.986
0.991
0.984
0.967
0.963
0.952
0.937
0.921
0.889
0.861
0.832
0.790
0.750
0.719
0.668
0.616
0.571
0.524
0.600
0.642
0.679
0.721
0.760
0.786
0.821
0.848
0.864
0.884
0.900
0.913
0.934
0.950
0.951
0.958
0.970
0.979
0.986
0.993
0.992
0.985
0.977
0.970
0.965
0.960
0.944
0.939
0.930
0.913
0.896
0.869
0.840
0.810
0.777
0.732
0.695
0.646
0.593
0.551
0.499
0.588
0.626
0.664
0.697
0.739
0.769
0.799
0.827
0.848
0.865
0.881
0.895
0.916
0.936
0.936
0.945
0.956
0.961
0.966
0.972
0.956
0.963
0.965
0.963
0.952
0.931
0.931
0.921
0.914
0.900
0.882
0.855
0.819
0.792
0.763
0.721
0.683
0.626
0.577
0.533
0.486
0.569
0.606
0.645
0.676
0.710
0.740
0.770
0.802
0.823
0.841
0.852
0.872
0.885
0.915
0.920
0.930
0.935
0.937
0.945
0.950
0.948
0.948
0.949
0.944
0.936
0.921
0.907
0.903
0.895
0.876
0.857
0.838
0.805
0.777
0.743
0.700
0.662
0.613
0.560
0.508
0.467
0.548
0.584
0.617
0.653
0.684
0.717
0.744
0.771
0.793
0.807
0.817
0.846
0.861
0.884
0.898
0.905
0.915
0.916
0.924
0.931
0.931
0.935
0.940
0.918
0.916
0.913
0.899
0.894
0.881
0.861
0.845
0.821
0.791
0.763
0.729
0.685
0.647
0.595
0.539
0.498
0.451
0.519
0.560
0.593
0.621
0.655
0.687
0.711
0.747
0.765
0.780
0.791
0.812
0.836
0.843
0.875
0.878
0.888
0.893
0.898
0.905
0.912
0.909
0.898
0.894
0.891
0.884
0.881
0.879
0.866
0.845
0.825
0.800
0.774
0.745
0.711
0.663
0.618
0.576
0.524
0.476
0.430
0.487
0.522
0.561
0.592
0.616
0.656
0.677
0.713
0.731
0.746
0.757
0.776
0.796
0.817
0.836
0.848
0.855
0.862
0.872
0.881
0.880
0.866
0.871
0.868
0.858
0.863
0.855
0.849
0.835
0.814
0.797
0.768
0.742
0.707
0.676
0.628
0.593
0.546
0.500
0.456
0.409
0.462
0.491
0.524
0.549
0.576
0.610
0.634
0.665
0.687
0.702
0.719
0.734
0.752
0.781
0.796
0.813
0.824
0.834
0.841
0.843
0.839
0.839
0.837
0.828
0.837
0.837
0.829
0.818
0.805
0.784
0.763
0.743
0.716
0.686
0.655
0.609
0.562
0.521
0.476
0.433
0.392
0.431
0.456
0.489
0.517
0.538
0.566
0.589
0.619
0.649
0.664
0.681
0.697
0.713
0.727
0.747
0.767
0.790
0.784
0.797
0.798
0.803
0.796
0.801
0.798
0.801
0.800
0.794
0.784
0.771
0.754
0.730
0.710
0.684
0.651
0.617
0.572
0.539
0.499
0.451
0.413
0.374
0.394
0.418
0.453
0.479
0.499
0.521
0.551
0.576
0.596
0.611
0.632
0.648
0.670
0.685
0.693
0.711
0.724
0.742
0.748
0.751
0.755
0.756
0.768
0.765
0.770
0.770
0.758
0.745
0.734
0.718
0.698
0.677
0.654
0.622
0.593
0.550
0.518
0.476
0.434
0.393
0.359
0.360
0.388
0.413
0.432
0.455
0.476
0.500
0.521
0.540
0.562
0.579
0.595
0.617
0.629
0.645
0.657
0.669
0.684
0.700
0.709
0.711
0.717
0.720
0.730
0.733
0.732
0.716
0.712
0.699
0.680
0.668
0.643
0.620
0.595
0.559
0.526
0.487
0.455
0.414
0.374
0.341
0.332
0.351
0.374
0.396
0.413
0.437
0.458
0.477
0.499
0.512
0.535
0.553
0.573
0.585
0.591
0.612
0.623
0.630
0.640
0.657
0.671
0.674
0.678
0.683
0.694
0.682
0.678
0.673
0.654
0.640
0.628
0.609
0.587
0.559
0.523
0.494
0.461
0.422
0.386
0.355
0.322
0.303
0.320
0.340
0.358
0.374
0.392
0.409
0.431
0.452
0.468
0.488
0.501
0.522
0.534
0.541
0.552
0.571
0.586
0.599
0.600
0.609
0.620
0.628
0.638
0.633
0.627
0.634
0.619
0.614
0.605
0.592
0.571
0.544
0.523
0.491
0.461
0.434
0.398
0.363
0.334
0.301
0.297
0.330
0.365
0.393
0.429
0.464
0.494
0.526
0.549
0.574
0.591
0.610
0.620
0.631
0.635
0.637
0.644
0.645
0.636
0.632
0.629
0.614
0.608
0.593
0.579
0.563
0.541
0.531
0.518
0.497
0.482
0.464
0.443
0.429
0.406
0.384
0.366
0.346
0.328
0.305
0.284
0.318
0.353
0.389
0.423
0.466
0.495
0.527
0.562
0.592
0.613
0.637
0.652
0.667
0.679
0.686
0.692
0.696
0.694
0.689
0.685
0.678
0.672
0.662
0.655
0.633
0.625
0.605
0.590
0.573
0.552
0.533
0.515
0.496
0.473
0.453
0.424
0.408
0.387
0.366
0.340
0.320
0.340
0.379
0.416
0.453
0.493
0.529
0.567
0.600
0.625
0.656
0.677
0.697
0.714
0.723
0.733
0.744
0.746
0.740
0.731
0.728
0.734
0.729
0.719
0.708
0.696
0.674
0.664
0.648
0.631
0.601
0.586
0.567
0.547
0.514
0.493
0.475
0.445
0.426
0.402
0.379
0.355
0.361
0.402
0.437
0.475
0.522
0.564
0.604
0.636
0.663
0.691
0.718
0.735
0.750
0.764
0.775
0.791
0.792
0.785
0.790
0.785
0.779
0.775
0.770
0.764
0.754
0.732
0.717
0.705
0.688
0.660
0.638
0.619
0.603
0.576
0.549
0.521
0.489
0.465
0.443
0.409
0.384
0.381
0.420
0.456
0.504
0.549
0.593
0.635
0.669
0.701
0.726
0.754
0.776
0.790
0.808
0.822
0.830
0.827
0.834
0.838
0.828
0.824
0.824
0.814
0.813
0.809
0.791
0.772
0.748
0.731
0.703
0.689
0.666
0.649
0.626
0.598
0.573
0.538
0.507
0.483
0.452
0.420
0.396
0.440
0.486
0.541
0.584
0.621
0.664
0.703
0.733
0.758
0.791
0.810
0.832
0.848
0.859
0.870
0.876
0.870
0.870
0.877
0.870
0.873
0.866
0.858
0.852
0.839
0.815
0.799
0.777
0.756
0.730
0.711
0.689
0.665
0.636
0.610
0.582
0.549
0.519
0.486
0.452
0.419
0.465
0.508
0.565
0.609
0.647
0.692
0.727
0.765
0.796
0.825
0.844
0.863
0.878
0.894
0.903
0.905
0.905
0.915
0.920
0.914
0.918
0.906
0.894
0.882
0.878
0.863
0.841
0.818
0.801
0.767
0.756
0.735
0.715
0.681
0.653
0.620
0.589
0.549
0.518
0.482
0.442
0.485
0.530
0.588
0.642
0.680
0.725
0.766
0.792
0.823
0.852
0.871
0.889
0.909
0.916
0.929
0.935
0.938
0.944
0.955
0.953
0.952
0.938
0.931
0.914
0.911
0.904
0.887
0.865
0.846
0.825
0.798
0.776
0.751
0.717
0.689
0.659
0.625
0.590
0.553
0.519
0.455
0.508
0.563
0.615
0.661
0.700
0.748
0.786
0.820
0.855
0.876
0.898
0.920
0.943
0.954
0.950
0.955
0.966
0.976
0.978
0.972
0.976
0.978
0.960
0.951
0.946
0.939
0.920
0.898
0.876
0.855
0.833
0.811
0.782
0.752
0.723
0.688
0.654
0.617
0.578
0.542
0.481
0.527
0.583
0.631
0.678
0.717
0.769
0.807
0.841
0.880
0.908
0.930
0.951
0.961
0.972
0.983
0.998
0.985
0.999
0.997
0.993
1.004
1.005
1.009
0.988
0.974
0.963
0.956
0.933
0.909
0.890
0.872
0.842
0.814
0.783
0.750
0.718
0.679
0.640
0.606
0.564
0.498
0.545
0.602
0.650
0.696
0.735
0.782
0.833
0.867
0.897
0.925
0.941
0.966
0.983
0.988
0.999
1.015
1.013
1.014
1.012
1.028
1.035
1.033
1.026
1.018
0.994
0.983
0.978
0.956
0.932
0.914
0.897
0.872
0.840
0.813
0.779
0.746
0.707
0.666
0.625
0.585
0.509
0.564
0.614
0.667
0.717
0.765
0.810
0.854
0.887
0.916
0.942
0.961
0.989
1.005
1.014
1.017
1.026
1.027
1.046
1.051
1.055
1.058
1.055
1.044
1.038
1.014
1.000
0.993
0.973
0.952
0.935
0.923
0.890
0.859
0.836
0.803
0.765
0.728
0.683
0.646
0.601
0.529
0.584
0.637
0.697
0.744
0.781
0.825
0.876
0.910
0.939
0.964
0.982
1.008
1.019
1.027
1.046
1.046
1.062
1.082
1.091
1.079
1.082
1.075
1.064
1.058
1.043
1.010
1.004
0.986
0.975
0.955
0.940
0.909
0.882
0.852
0.817
0.783
0.744
0.701
0.663
0.616
0.546
0.601
0.658
0.714
0.756
0.802
0.854
0.893
0.929
0.960
0.984
1.001
1.016
1.030
1.043
1.068
1.083
1.090
1.102
1.103
1.092
1.092
1.100
1.082
1.082
1.079
1.049
1.026
1.010
0.995
0.977
0.954
0.928
0.902
0.867
0.837
0.803
0.759
0.714
0.669
0.628
0.554
0.610
0.673
0.731
0.779
0.825
0.872
0.913
0.945
0.967
0.986
1.003
1.021
1.053
1.077
1.082
1.100
1.113
1.117
1.109
1.106
1.103
1.096
1.099
1.101
1.092
1.074
1.034
1.021
1.007
0.978
0.965
0.935
0.906
0.880
0.853
0.812
0.770
0.725
0.683
0.628
0.564
0.632
0.686
0.748
0.798
0.840
0.882
0.917
0.953
0.976
1.000
1.018
1.049
1.082
1.095
1.110
1.112
1.117
1.126
1.122
1.123
1.112
1.115
1.115
1.104
1.103
1.079
1.052
1.032
1.011
0.988
0.972
0.943
0.923
0.889
0.862
0.821
0.783
0.736
0.685
0.631
0.584
0.645
0.704
0.761
0.814
0.852
0.890
0.920
0.957
0.989
1.018
1.040
1.058
1.089
1.102
1.108
1.127
1.121
1.120
1.133
1.129
1.124
1.127
1.121
1.120
1.113
1.089
1.077
1.031
1.015
1.003
0.980
0.948
0.924
0.899
0.858
0.823
0.784
0.740
0.694
0.639
0.601
0.654
0.716
0.773
0.821
0.858
0.892
0.930
0.958
1.006
1.023
1.047
1.065
1.082
1.094
1.117
1.122
1.130
1.131
1.132
1.128
1.128
1.127
1.130
1.120
1.117
1.103
1.083
1.055
1.020
1.002
0.978
0.958
0.931
0.900
0.865
0.821
0.783
0.738
0.689
0.645
0.611
0.668
0.725
0.772
0.829
0.868
0.902
0.933
0.973
1.011
1.031
1.052
1.073
1.093
1.097
1.110
1.121
1.131
1.131
1.134
1.130
1.125
1.129
1.128
1.118
1.118
1.104
1.095
1.069
1.034
1.010
0.986
0.968
0.936
0.908
0.865
0.825
0.776
0.729
0.684
0.640
0.617
0.682
0.730
0.782
0.828
0.874
0.914
0.946
0.973
1.000
1.035
1.060
1.068
1.087
1.100
1.109
1.122
1.126
1.129
1.131
1.139
1.130
1.127
1.123
1.127
1.117
1.107
1.091
1.078
1.043
1.003
0.984
0.970
0.948
0.910
0.864
0.824
0.778
0.731
0.677
0.629
0.629
0.679
0.734
0.782
0.826
0.877
0.918
0.950
0.966
0.991
1.019
1.050
1.074
1.086
1.103
1.120
1.125
1.125
1.126
1.141
1.140
1.137
1.126
1.123
1.122
1.117
1.096
1.085
1.074
1.042
1.011
0.983
0.962
0.944
0.911
0.864
0.819
0.771
0.727
0.673
0.624
0.633
0.686
0.735
0.787
0.828
0.876
0.916
0.952
0.973
0.987
1.016
1.053
1.080
1.092
1.113
1.117
1.131
1.127
1.126
1.128
1.139
1.127
1.125
1.118
1.117
1.108
1.095
1.079
1.064
1.048
1.025
0.995
0.967
0.944
0.907
0.867
0.815
0.769
0.720
0.665
0.609
0.645
0.689
0.733
0.783
0.838
0.868
0.911
0.939
0.977
0.992
1.006
1.044
1.082
1.094
1.107
1.116
1.121
1.125
1.125
1.124
1.127
1.123
1.124
1.120
1.109
1.102
1.089
1.083
1.064
1.040
1.023
0.996
0.966
0.930
0.900
0.861
0.818
0.766
0.719
0.659
0.603
0.650
0.693
0.738
0.786
0.833
0.872
0.902
0.936
0.959
0.982
1.002
1.017
1.061
1.084
1.107
1.113
1.112
1.128
1.121
1.120
1.123
1.127
1.122
1.120
1.112
1.093
1.084
1.076
1.055
1.030
1.014
0.993
0.951
0.922
0.889
0.850
0.810
0.758
0.706
0.645
0.590
0.652
0.699
0.744
0.784
0.827
0.868
0.901
0.925
0.948
0.981
1.001
1.016
1.034
1.079
1.089
1.106
1.113
1.113
1.119
1.115
1.118
1.122
1.113
1.113
1.110
1.092
1.079
1.074
1.046
1.023
1.004
0.977
0.948
0.916
0.884
0.847
0.804
0.752
0.691
0.631
0.576
0.640
0.694
0.745
0.787
0.821
0.865
0.895
0.923
0.943
0.974
0.988
1.014
1.029
1.062
1.079
1.098
1.100
1.111
1.104
1.104
1.115
1.110
1.112
1.105
1.107
1.092
1.077
1.060
1.028
1.006
0.989
0.970
0.939
0.905
0.873
0.836
0.786
0.732
0.682
0.618
0.564
0.634
0.688
0.734
0.779
0.816
0.852
0.881
0.910
0.938
0.963
0.969
1.002
1.018
1.034
1.060
1.086
1.089
1.090
1.090
1.090
1.098
1.100
1.106
1.097
1.082
1.066
1.058
1.038
1.008
0.986
0.974
0.959
0.932
0.903
0.859
0.821
0.767
0.724
0.657
0.601
0.549
0.634
0.677
0.723
0.764
0.807
0.840
0.874
0.899
0.927
0.952
0.973
0.989
1.006
1.017
1.039
1.069
1.074
1.073
1.086
1.081
1.080
1.086
1.090
1.073
1.069
1.047
1.020
1.011
1.007
0.983
0.972
0.948
0.914
0.887
0.844
0.796
0.752
0.702
0.644
0.590
0.542
0.623
0.669
0.706
0.750
0.788
0.829
0.858
0.884
0.909
0.934
0.952
0.978
0.988
1.000
1.012
1.032
1.041
1.056
1.058
1.064
1.069
1.070
1.060
1.042
1.029
1.025
1.010
0.995
0.989
0.968
0.950
0.930
0.893
0.857
0.816
0.773
0.736
0.687
0.628
0.580
0.529
0.608
0.653
0.694
0.734
0.770
0.807
0.839
0.861
0.891
0.917
0.932
0.951
0.970
0.985
0.991
1.005
1.025
1.035
1.040
1.044
1.038
1.035
1.021
1.015
1.010
1.005
0.997
0.986
0.970
0.944
0.929
0.904
0.872
0.836
0.801
0.753
0.706
0.660
0.607
0.559
0.505
0.593
0.634
0.674
0.713
0.752
0.784
0.817
0.847
0.873
0.896
0.912
0.932
0.953
0.973
0.974
0.988
1.007
1.015
1.017
1.020
1.005
1.000
1.002
0.994
0.994
0.979
0.969
0.960
0.940
0.924
0.909
0.886
0.853
0.816
0.781
0.733
0.690
0.644
0.584
0.541
0.495
0.572
0.614
0.648
0.687
0.725
0.756
0.790
0.820
0.845
0.868
0.889
0.902
0.928
0.949
0.955
0.965
0.978
0.995
0.992
0.989
0.975
0.979
0.984
0.979
0.974
0.961
0.954
0.944
0.931
0.910
0.889
0.860
0.828
0.791
0.756
0.711
0.672
0.626
0.566
0.524
0.470
0.551
0.589
0.628
0.663
0.696
0.726
0.758
0.788
0.811
0.835
0.856
0.874
0.899
0.919
0.931
0.939
0.947
0.953
0.964
0.964
0.960
0.967
0.963
0.952
0.942
0.942
0.930
0.916
0.902
0.884
0.867
0.841
0.809
0.776
0.740
0.695
0.657
0.610
0.552
0.502
0.458
0.529
0.563
0.600
0.634
0.668
0.697
0.724
0.758
0.777
0.801
0.818
0.842
0.859
0.880
0.904
0.906
0.916
0.921
0.929
0.938
0.942
0.944
0.935
0.927
0.920
0.919
0.906
0.896
0.885
0.863
0.845
0.819
0.791
0.757
0.722
0.677
0.634
0.581
0.528
0.484
0.436
0.492
0.528
0.568
0.604
0.634
0.663
0.689
0.722
0.741
0.761
0.779
0.803
0.818
0.846
0.860
0.874
0.881
0.888
0.899
0.906
0.907
0.907
0.906
0.899
0.896
0.887
0.874
0.871
0.860
0.838
0.816
0.789
0.753
0.724
0.689
0.640
0.607
0.560
0.508
0.465
0.419
0.463
0.497
0.526
0.556
0.588
0.620
0.645
0.677
0.697
0.712
0.734
0.759
0.779
0.800
0.822
0.837
0.848
0.858
0.861
0.867
0.867
0.867
0.864
0.864
0.857
0.863
0.850
0.839
0.824
0.806
0.784
0.762
0.726
0.697
0.663
0.620
0.579
0.537
0.479
0.441
0.397
0.431
0.463
0.495
0.519
0.549
0.579
0.603
0.635
0.657
0.673
0.692
0.712
0.730
0.754
0.771
0.796
0.808
0.811
0.819
0.816
0.817
0.824
0.830
0.822
0.824
0.819
0.817
0.806
0.788
0.771
0.749
0.726
0.697
0.667
0.635
0.585
0.542
0.502
0.458
0.421
0.375
0.395
0.421
0.454
0.480
0.501
0.537
0.555
0.589
0.611
0.627
0.645
0.662
0.693
0.704
0.722
0.734
0.755
0.760
0.767
0.774
0.778
0.779
0.782
0.785
0.784
0.783
0.774
0.764
0.748
0.736
0.715
0.689
0.665
0.632
0.598
0.558
0.521
0.482
0.440
0.399
0.360
0.367
0.388
0.413
0.438
0.457
0.482
0.504
0.525
0.552
0.568
0.590
0.606
0.629
0.645
0.660
0.682
0.693
0.712
0.721
0.726
0.731
0.734
0.732
0.742
0.745
0.746
0.731
0.721
0.709
0.692
0.673
0.654
0.631
0.600
0.571
0.530
0.498
0.453
0.416
0.381
0.344
0.332
0.351
0.378
0.399
0.420
0.441
0.469
0.484
0.503
0.525
0.543
0.557
0.581
0.592
0.603
0.622
0.633
0.647
0.661
0.672
0.678
0.685
0.688
0.693
0.700
0.696
0.686
0.678
0.672
0.657
0.639
0.615
0.592
0.567
0.529
0.501
0.463
0.424
0.391
0.354
0.323
0.303
0.321
0.342
0.358
0.374
0.400
0.415
0.441
0.459
0.471
0.496
0.506
0.527
0.544
0.551
0.569
0.578
0.594
0.610
0.612
0.630
0.633
0.645
0.651
0.645
0.638
0.646
0.638
0.627
0.610
0.594
0.578
0.556
0.529
0.493
0.468
0.436
0.399
0.364
0.335
0.306
0.292
0.329
0.360
0.388
0.424
0.466
0.492
0.524
0.553
0.573
0.594
0.608
0.622
0.630
0.635
0.637
0.649
0.651
0.642
0.635
0.632
0.612
0.618
0.603
0.590
0.573
0.555
0.540
0.526
0.497
0.483
0.465
0.443
0.429
0.410
0.385
0.366
0.346
0.320
0.301
0.284
0.310
0.353
0.388
0.423
0.461
0.495
0.527
0.562
0.589
0.614
0.633
0.654
0.670
0.679
0.693
0.694
0.702
0.696
0.692
0.685
0.686
0.681
0.675
0.660
0.643
0.624
0.614
0.597
0.575
0.557
0.541
0.519
0.499
0.475
0.451
0.430
0.405
0.388
0.363
0.342
0.316
0.337
0.378
0.412
0.448
0.493
0.529
0.568
0.601
0.631
0.655
0.676
0.697
0.715
0.724
0.743
0.751
0.756
0.744
0.740
0.742
0.736
0.736
0.726
0.722
0.713
0.696
0.674
0.661
0.638
0.608
0.591
0.572
0.551
0.525
0.495
0.469
0.446
0.422
0.400
0.375
0.352
0.360
0.398
0.432
0.479
0.527
0.561
0.597
0.638
0.670
0.695
0.722
0.742
0.757
0.780
0.783
0.796
0.802
0.800
0.795
0.792
0.786
0.787
0.785
0.777
0.767
0.749
0.732
0.716
0.702
0.664
0.650
0.626
0.608
0.581
0.553
0.524
0.495
0.465
0.439
0.410
0.380
0.379
0.416
0.456
0.510
0.555
0.591
0.633
0.672
0.706
0.736
0.764
0.783
0.807
0.820
0.828
0.846
0.844
0.843
0.847
0.846
0.843
0.838
0.833
0.828
0.824
0.806
0.786
0.765
0.742
0.722
0.694
0.678
0.655
0.627
0.598
0.568
0.545
0.513
0.480
0.452
0.416
0.398
0.441
0.483
0.539
0.583
0.624
0.666
0.704
0.735
0.765
0.795
0.815
0.839
0.856
0.872
0.880
0.887
0.886
0.895
0.895
0.896
0.892
0.883
0.871
0.864
0.851
0.831
0.812
0.785
0.768
0.740
0.720
0.701
0.671
0.637
0.610
0.582
0.551
0.516
0.487
0.452
0.422
0.462
0.514
0.564
0.609
0.648
0.699
0.738
0.773
0.813
0.840
0.864
0.880
0.897
0.905
0.920
0.920
0.924
0.931
0.940
0.943
0.933
0.927
0.905
0.899
0.887
0.876
0.853
0.836
0.817
0.794
0.765
0.745
0.724
0.682
0.650
0.620
0.588
0.553
0.515
0.485
0.441
0.487
0.545
0.592
0.638
0.677
0.738
0.774
0.809
0.838
0.865
0.893
0.913
0.930
0.943
0.949
0.951
0.957
0.970
0.971
0.975
0.974
0.964
0.950
0.939
0.933
0.923
0.899
0.873
0.857
0.835
0.814
0.791
0.760
0.728
0.690
0.659
0.625
0.590
0.554
0.513
0.460
0.515
0.571
0.616
0.667
0.711
0.764
0.800
0.840
0.873
0.895
0.923
0.947
0.967
0.972
0.981
0.987
0.994
1.000
1.007
1.001
0.997
1.001
1.001
0.978
0.973
0.965
0.938
0.920
0.902
0.876
0.851
0.827
0.793
0.768
0.726
0.697
0.662
0.620
0.582
0.540
0.482
0.531
0.588
0.637
0.689
0.730
0.782
0.823
0.867
0.896
0.926
0.954
0.969
0.989
1.001
1.013
1.025
1.021
1.034
1.025
1.030
1.045
1.038
1.033
1.023
0.995
0.983
0.968
0.951
0.925
0.904
0.888
0.864
0.830
0.801
0.757
0.724
0.688
0.648
0.604
0.567
0.496
0.549
0.611
0.657
0.708
0.754
0.807
0.843
0.884
0.911
0.945
0.972
0.994
1.013
1.016
1.035
1.049
1.052
1.057
1.071
1.062
1.072
1.069
1.066
1.049
1.037
1.010
0.999
0.976
0.952
0.938
0.915
0.887
0.857
0.832
0.788
0.753
0.716
0.669
0.628
0.583
0.510
0.573
0.621
0.679
0.736
0.777
0.825
0.865
0.909
0.932
0.960
0.996
1.018
1.032
1.042
1.056
1.062
1.069
1.100
1.100
1.104
1.103
1.099
1.090
1.079
1.054
1.030
1.023
0.999
0.985
0.962
0.943
0.916
0.886
0.849
0.809
0.777
0.732
0.692
0.646
0.604
0.533
0.594
0.653
0.712
0.751
0.794
0.846
0.891
0.930
0.956
0.988
1.009
1.033
1.050
1.058
1.072
1.099
1.113
1.126
1.131
1.126
1.121
1.111
1.111
1.104
1.087
1.066
1.033
1.020
1.000
0.980
0.958
0.932
0.902
0.873
0.833
0.793
0.752
0.710
0.663
0.619
0.554
0.607
0.666
0.725
0.772
0.823
0.870
0.908
0.950
0.980
1.008
1.033
1.043
1.068
1.091
1.107
1.132
1.132
1.149
1.142
1.140
1.138
1.130
1.131
1.125
1.113
1.094
1.061
1.045
1.027
1.003
0.982
0.957
0.923
0.882
0.850
0.815
0.767
0.721
0.676
0.624
0.567
0.624
0.679
0.750
0.793
0.837
0.886
0.933
0.968
0.987
1.014
1.037
1.073
1.097
1.122
1.119
1.142
1.153
1.160
1.157
1.152
1.157
1.146
1.139
1.140
1.133
1.114
1.085
1.050
1.037
1.010
0.990
0.966
0.933
0.900
0.863
0.824
0.780
0.736
0.686
0.633
0.579
0.639
0.703
0.757
0.813
0.857
0.896
0.937
0.977
0.998
1.039
1.058
1.089
1.120
1.136
1.150
1.152
1.164
1.172
1.169
1.173
1.168
1.163
1.158
1.150
1.148
1.119
1.098
1.062
1.045
1.021
1.002
0.974
0.942
0.914
0.875
0.833
0.793
0.744
0.692
0.636
0.595
0.652
0.714
0.778
0.830
0.869
0.901
0.944
0.985
1.025
1.050
1.085
1.104
1.130
1.141
1.150
1.170
1.169
1.169
1.171
1.176
1.182
1.178
1.169
1.167
1.148
1.138
1.123
1.093
1.051
1.042
1.014
0.980
0.945
0.913
0.882
0.840
0.795
0.750
0.701
0.645
0.608
0.667
0.725
0.783
0.837
0.875
0.912
0.954
1.004
1.031
1.063
1.092
1.104
1.127
1.144
1.158
1.170
1.175
1.180
1.181
1.178
1.182
1.181
1.169
1.168
1.160
1.146
1.125
1.106
1.060
1.045
1.014
0.983
0.949
0.918
0.881
0.840
0.794
0.743
0.696
0.647
0.626
0.682
0.732
0.788
0.841
0.886
0.929
0.955
1.005
1.041
1.068
1.098
1.109
1.131
1.147
1.158
1.174
1.181
1.181
1.189
1.181
1.177
1.180
1.178
1.163
1.167
1.146
1.134
1.123
1.093
1.045
1.019
0.994
0.964
0.928
0.890
0.840
0.794
0.735
0.693
0.639
0.625
0.688
0.737
0.792
0.843
0.902
0.939
0.974
0.995
1.043
1.073
1.100
1.109
1.128
1.150
1.166
1.178
1.176
1.184
1.188
1.187
1.187
1.183
1.169
1.170
1.160
1.145
1.134
1.123
1.093
1.059
1.018
0.996
0.971
0.935
0.886
0.843
0.790
0.733
0.686
0.637
0.636
0.689
0.745
0.791
0.843
0.897
0.947
0.974
0.997
1.034
1.069
1.100
1.122
1.137
1.154
1.168
1.174
1.176
1.183
1.194
1.185
1.193
1.182
1.173
1.170
1.165
1.147
1.134
1.118
1.088
1.053
1.016
0.993
0.968
0.940
0.890
0.838
0.784
0.738
0.682
0.632
0.641
0.694
0.750
0.795
0.847
0.887
0.935
0.975
0.999
1.020
1.065
1.099
1.125
1.140
1.155
1.161
1.168
1.173
1.181
1.180
1.192
1.185
1.177
1.173
1.168
1.164
1.141
1.125
1.101
1.088
1.059
1.038
0.990
0.969
0.933
0.886
0.836
0.782
0.732
0.678
0.620
0.648
0.697
0.740
0.803
0.849
0.894
0.930
0.962
0.996
1.025
1.055
1.097
1.115
1.138
1.153
1.159
1.160
1.167
1.176
1.172
1.176
1.179
1.175
1.170
1.162
1.154
1.143
1.123
1.102
1.086
1.061
1.030
0.995
0.954
0.919
0.880
0.835
0.784
0.731
0.677
0.614
0.652
0.701
0.748
0.803
0.844
0.885
0.921
0.961
0.989
1.010
1.045
1.072
1.105
1.131
1.143
1.160
1.156
1.174
1.171
1.171
1.171
1.173
1.164
1.166
1.161
1.148
1.130
1.117
1.095
1.075
1.051
1.023
0.980
0.941
0.906
0.869
0.827
0.777
0.720
0.662
0.607
0.650
0.702
0.755
0.800
0.844
0.886
0.916
0.947
0.981
1.014
1.041
1.048
1.090
1.119
1.134
1.153
1.161
1.162
1.174
1.173
1.168
1.167
1.154
1.153
1.156
1.138
1.128
1.115
1.094
1.066
1.040
1.008
0.977
0.931
0.896
0.862
0.823
0.766
0.709
0.642
0.590
0.642
0.697
0.758
0.798
0.838
0.879
0.917
0.944
0.975
1.005
1.030
1.046
1.078
1.101
1.121
1.144
1.146
1.151
1.157
1.157
1.159
1.153
1.152
1.147
1.143
1.137
1.121
1.109
1.073
1.048
1.021
0.989
0.968
0.930
0.889
0.850
0.806
0.754
0.695
0.637
0.569
0.643
0.692
0.742
0.785
0.833
0.867
0.903
0.938
0.966
0.993
1.007
1.032
1.051
1.082
1.107
1.128
1.130
1.133
1.140
1.145
1.144
1.149
1.144
1.143
1.131
1.108
1.108
1.084
1.057
1.017
0.999
0.981
0.960
0.924
0.878
0.834
0.787
0.737
0.677
0.613
0.555
0.630
0.682
0.731
0.773
0.822
0.854
0.886
0.930
0.957
0.981
1.000
1.022
1.040
1.054
1.090
1.116
1.114
1.120
1.126
1.122
1.125
1.132
1.130
1.117
1.113
1.094
1.072
1.050
1.031
1.014
0.993
0.970
0.945
0.904
0.858
0.816
0.766
0.719
0.665
0.603
0.543
0.627
0.670
0.717
0.758
0.798
0.834
0.877
0.910
0.937
0.961
0.982
1.008
1.014
1.028
1.058
1.078
1.089
1.095
1.098
1.109
1.116
1.116
1.103
1.089
1.091
1.057
1.041
1.037
1.016
0.997
0.973
0.950
0.921
0.881
0.832
0.790
0.749
0.706
0.644
0.586
0.527
0.612
0.654
0.700
0.744
0.784
0.814
0.853
0.885
0.914
0.943
0.960
0.985
0.999
1.014
1.018
1.046
1.069
1.076
1.083
1.088
1.086
1.086
1.085
1.059
1.047
1.041
1.028
1.023
1.001
0.979
0.953
0.926
0.900
0.857
0.813
0.771
0.726
0.674
0.615
0.561
0.506
0.592
0.638
0.679
0.724
0.761
0.794
0.838
0.862
0.890
0.920
0.934
0.952
0.975
0.994
1.000
1.029
1.040
1.053
1.056
1.059
1.052
1.049
1.048
1.034
1.031
1.014
1.003
0.997
0.978
0.953
0.931
0.902
0.871
0.836
0.801
0.744
0.704
0.652
0.595
0.542
0.491
0.577
0.614
0.657
0.697
0.732
0.765
0.803
0.835
0.865
0.891
0.905
0.924
0.948
0.971
0.978
0.988
1.015
1.024
1.028
1.035
1.008
1.013
1.018
1.009
1.009
0.993
0.981
0.977
0.963
0.936
0.913
0.888
0.853
0.813
0.774
0.726
0.677
0.630
0.581
0.525
0.479
0.551
0.592
0.630
0.668
0.702
0.734
0.772
0.804
0.833
0.855
0.874
0.902
0.923
0.947
0.959
0.968
0.976
0.990
0.991
0.988
0.992
0.993
0.990
0.979
0.968
0.971
0.962
0.950
0.934
0.911
0.893
0.863
0.827
0.796
0.750
0.700
0.661
0.614
0.562
0.506
0.457
0.528
0.566
0.604
0.636
0.669
0.700
0.741
0.776
0.797
0.819
0.838
0.859
0.882
0.901
0.921
0.930
0.931
0.945
0.958
0.968
0.968
0.969
0.957
0.947
0.943
0.937
0.923
0.919
0.903
0.884
0.860
0.830
0.799
0.767
0.727
0.681
0.642
0.587
0.533
0.484
0.440
0.496
0.527
0.570
0.604
0.635
0.668
0.692
0.730
0.758
0.776
0.799
0.814
0.834
0.858
0.880
0.890
0.895
0.906
0.919
0.933
0.941
0.934
0.924
0.918
0.913
0.915
0.901
0.884
0.868
0.849
0.829
0.799
0.768
0.733
0.693
0.648
0.610
0.565
0.512
0.468
0.426
0.464
0.499
0.528
0.563
0.593
0.621
0.647
0.681
0.710
0.727
0.747
0.773
0.790
0.818
0.836
0.851
0.864
0.870
0.881
0.889
0.888
0.890
0.883
0.883
0.884
0.880
0.866
0.854
0.834
0.815
0.795
0.762
0.740
0.705
0.670
0.622
0.585
0.538
0.486
0.440
0.399
0.428
0.465
0.492
0.525
0.557
0.584
0.609
0.638
0.665
0.687
0.706
0.732
0.747
0.768
0.789
0.808
0.825
0.828
0.836
0.838
0.842
0.841
0.846
0.842
0.844
0.838
0.829
0.819
0.800
0.785
0.763
0.730
0.705
0.672
0.638
0.595
0.555
0.505
0.457
0.420
0.381
0.392
0.426
0.451
0.474
0.503
0.540
0.560
0.588
0.614
0.635
0.659
0.677
0.708
0.721
0.739
0.757
0.770
0.779
0.787
0.789
0.789
0.794
0.801
0.798
0.800
0.799
0.782
0.771
0.756
0.745
0.723
0.696
0.667
0.640
0.607
0.562
0.524
0.477
0.438
0.403
0.362
0.364
0.387
0.415
0.436
0.459
0.485
0.507
0.537
0.566
0.582
0.601
0.625
0.646
0.668
0.680
0.695
0.713
0.727
0.730
0.740
0.744
0.737
0.744
0.753
0.757
0.752
0.740
0.734
0.717
0.704
0.684
0.659
0.637
0.604
0.567
0.533
0.497
0.455
0.418
0.381
0.341
0.329
0.352
0.378
0.400
0.418
0.439
0.463
0.483
0.507
0.526
0.548
0.563
0.592
0.610
0.620
0.640
0.645
0.666
0.685
0.682
0.688
0.695
0.698
0.703
0.705
0.701
0.697
0.687
0.675
0.659
0.644
0.620
0.598
0.567
0.532
0.500
0.469
0.426
0.391
0.356
0.321
0.296
0.317
0.339
0.359
0.379
0.394
0.421
0.440
0.454
0.479
0.493
0.508
0.529
0.546
0.562
0.574
0.594
0.611
0.618
0.624
0.639
0.642
0.650
0.655
0.653
0.646
0.644
0.640
0.629
0.618
0.598
0.582
0.558
0.535
0.496
0.470
0.434
0.397
0.368
0.333
0.299
0.285
0.323
0.352
0.386
0.422
0.458
0.488
0.516
0.545
0.570
0.587
0.607
0.622
0.625
0.630
0.641
0.646
0.644
0.640
0.633
0.634
0.624
0.617
0.611
0.597
0.577
0.562
0.543
0.526
0.504
0.488
0.470
0.439
0.424
0.401
0.377
0.362
0.340
0.317
0.297
0.274
0.309
0.349
0.380
0.414
0.453
0.491
0.523
0.560
0.589
0.612
0.630
0.653
0.669
0.683
0.697
0.697
0.696
0.694
0.694
0.688
0.687
0.686
0.680
0.664
0.652
0.639
0.623
0.609
0.586
0.564
0.547
0.528
0.503
0.474
0.445
0.424
0.403
0.381
0.360
0.337
0.314
0.330
0.369
0.402
0.446
0.492
0.524
0.558
0.593
0.625
0.648
0.673
0.696
0.715
0.730
0.742
0.745
0.759
0.754
0.748
0.747
0.742
0.746
0.736
0.728
0.709
0.695
0.676
0.662
0.647
0.620
0.599
0.578
0.556
0.525
0.498
0.471
0.439
0.420
0.393
0.372
0.344
0.355
0.390
0.429
0.480
0.520
0.558
0.594
0.636
0.665
0.698
0.722
0.747
0.763
0.783
0.791
0.800
0.803
0.806
0.802
0.810
0.794
0.794
0.789
0.781
0.771
0.753
0.742
0.722
0.699
0.674
0.650
0.629
0.610
0.586
0.549
0.524
0.498
0.467
0.429
0.402
0.377
0.376
0.412
0.457
0.508
0.549
0.589
0.629
0.671
0.705
0.740
0.766
0.790
0.811
0.825
0.834
0.848
0.855
0.855
0.860
0.851
0.853
0.848
0.839
0.834
0.830
0.807
0.789
0.769
0.741
0.720
0.695
0.674
0.654
0.633
0.602
0.567
0.540
0.511
0.475
0.445
0.411
0.396
0.434
0.485
0.534
0.577
0.615
0.665
0.708
0.740
0.776
0.812
0.837
0.854
0.871
0.878
0.893
0.892
0.901
0.906
0.908
0.904
0.900
0.891
0.879
0.872
0.858
0.835
0.817
0.790
0.771
0.747
0.724
0.700
0.674
0.646
0.610
0.576
0.546
0.516
0.479
0.451
0.416
0.460
0.518
0.560
0.609
0.656
0.708
0.745
0.781
0.814
0.842
0.868
0.889
0.907
0.925
0.936
0.946
0.945
0.946
0.951
0.952
0.952
0.937
0.921
0.913
0.900
0.884
0.871
0.841
0.826
0.798
0.775
0.750
0.724
0.695
0.652
0.619
0.587
0.547
0.516
0.477
0.439
0.490
0.545
0.597
0.643
0.684
0.737
0.769
0.811
0.845
0.878
0.904
0.925
0.939
0.957
0.973
0.980
0.989
0.995
0.988
0.988
0.988
0.981
0.971
0.953
0.945
0.938
0.909
0.892
0.868
0.840
0.822
0.796
0.761
0.736
0.700
0.663
0.624
0.586
0.552
0.510
0.458
0.511
0.576
0.621
0.669
0.710
0.764
0.805
0.847
0.881
0.910
0.940
0.957
0.975
0.993
0.999
1.013
1.019
1.024
1.028
1.026
1.030
1.026
1.022
1.000
0.987
0.978
0.951
0.934
0.911
0.887
0.865
0.839
0.799
0.768
0.732
0.698
0.658
0.618
0.579
0.539
0.477
0.535
0.594
0.640
0.688
0.734
0.784
0.834
0.873
0.907
0.939
0.969
0.985
1.011
1.021
1.036
1.040
1.049
1.057
1.068
1.061
1.062
1.066
1.055
1.045
1.024
1.002
0.991
0.967
0.940
0.922
0.899
0.870
0.833
0.807
0.769
0.729
0.684
0.643
0.606
0.561
0.499
0.559
0.614
0.661
0.705
0.760
0.807
0.856
0.895
0.928
0.964
0.986
1.005
1.030
1.043
1.057
1.077
1.081
1.100
1.109
1.101
1.109
1.097
1.088
1.087
1.062
1.041
1.023
1.004
0.980
0.952
0.932
0.898
0.870
0.835
0.797
0.758
0.708
0.668
0.626
0.583
0.516
0.575
0.628
0.684
0.734
0.784
0.835
0.884
0.918
0.953
0.988
1.012
1.032
1.054
1.068
1.081
1.105
1.126
1.142
1.134
1.133
1.136
1.136
1.134
1.114
1.095
1.074
1.046
1.026
1.003
0.980
0.958
0.925
0.897
0.861
0.822
0.785
0.738
0.692
0.649
0.600
0.537
0.601
0.658
0.709
0.754
0.803
0.850
0.904
0.941
0.977
1.005
1.031
1.049
1.074
1.097
1.123
1.138
1.149
1.161
1.172
1.167
1.157
1.154
1.146
1.135
1.124
1.105
1.072
1.049
1.023
1.000
0.975
0.947
0.919
0.880
0.844
0.806
0.754
0.707
0.666
0.614
0.556
0.620
0.676
0.732
0.779
0.829
0.882
0.924
0.960
1.002
1.029
1.057
1.074
1.101
1.135
1.145
1.176
1.177
1.183
1.189
1.190
1.184
1.178
1.165
1.164
1.148
1.137
1.099
1.072
1.047
1.024
1.001
0.968
0.933
0.902
0.862
0.817
0.771
0.723
0.677
0.623
0.568
0.633
0.689
0.751
0.799
0.844
0.905
0.948
0.981
1.011
1.040
1.078
1.106
1.139
1.152
1.159
1.184
1.187
1.201
1.200
1.198
1.192
1.190
1.184
1.184
1.170
1.146
1.133
1.089
1.059
1.038
1.015
0.987
0.952
0.916
0.876
0.826
0.784
0.739
0.691
0.625
0.580
0.655
0.706
0.761
0.819
0.865
0.910
0.958
0.991
1.032
1.065
1.094
1.128
1.152
1.175
1.188
1.192
1.209
1.210
1.220
1.220
1.202
1.203
1.205
1.192
1.188
1.162
1.138
1.115
1.069
1.053
1.032
0.994
0.967
0.931
0.884
0.845
0.789
0.744
0.692
0.637
0.600
0.661
0.722
0.783
0.836
0.878
0.915
0.965
1.007
1.052
1.080
1.111
1.137
1.163
1.183
1.190
1.200
1.215
1.220
1.224
1.224
1.223
1.218
1.213
1.200
1.186
1.176
1.172
1.134
1.093
1.069
1.038
1.003
0.975
0.940
0.893
0.852
0.801
0.754
0.695
0.646
0.616
0.672
0.735
0.792
0.844
0.884
0.923
0.969
1.022
1.059
1.087
1.128
1.142
1.167
1.187
1.195
1.213
1.222
1.229
1.239
1.236
1.230
1.223
1.214
1.203
1.206
1.192
1.165
1.141
1.117
1.073
1.044
1.013
0.983
0.929
0.898
0.857
0.804
0.750
0.695
0.649
0.626
0.687
0.743
0.795
0.844
0.899
0.940
0.983
1.031
1.070
1.096
1.126
1.152
1.177
1.187
1.204
1.216
1.223
1.235
1.240
1.229
1.229
1.232
1.229
1.206
1.207
1.188
1.179
1.152
1.128
1.087
1.050
1.020
0.982
0.946
0.899
0.846
0.802
0.744
0.692
0.642
0.636
0.689
0.744
0.803
0.856
0.911
0.954
0.989
1.035
1.069
1.113
1.136
1.153
1.177
1.188
1.204
1.216
1.230
1.235
1.232
1.236
1.232
1.231
1.229
1.220
1.209
1.189
1.180
1.161
1.127
1.101
1.053
1.022
0.984
0.943
0.905
0.850
0.803
0.748
0.682
0.636
0.636
0.694
0.744
0.799
0.861
0.902
0.959
0.989
1.022
1.067
1.104
1.133
1.159
1.180
1.197
1.208
1.220
1.227
1.227
1.235
1.230
1.230
1.230
1.229
1.216
1.202
1.192
1.178
1.151
1.131
1.098
1.056
1.015
0.982
0.948
0.899
0.856
0.795
0.741
0.691
0.631
0.641
0.691
0.748
0.810
0.854
0.909
0.951
0.992
1.028
1.062
1.107
1.132
1.167
1.184
1.192
1.212
1.222
1.235
1.230
1.226
1.229
1.229
1.225
1.224
1.212
1.201
1.184
1.169
1.141
1.126
1.097
1.059
1.015
0.984
0.949
0.898
0.843
0.788
0.740
0.689
0.624
0.647
0.697
0.749
0.803
0.854
0.907
0.950
0.992
1.023
1.057
1.102
1.141
1.161
1.185
1.190
1.210
1.206
1.220
1.228
1.225
1.224
1.224
1.227
1.219
1.207
1.195
1.182
1.167
1.139
1.120
1.086
1.055
1.025
0.973
0.935
0.894
0.838
0.790
0.734
0.683
0.622
0.655
0.701
0.759
0.810
0.858
0.897
0.936
0.992
1.017
1.051
1.093
1.129
1.149
1.170
1.192
1.206
1.201
1.211
1.220
1.223
1.222
1.224
1.219
1.212
1.204
1.186
1.172
1.156
1.129
1.115
1.080
1.044
1.015
0.961
0.917
0.879
0.835
0.783
0.728
0.668
0.616
0.652
0.706
0.760
0.806
0.858
0.893
0.940
0.975
1.007
1.049
1.075
1.103
1.138
1.168
1.174
1.188
1.205
1.209
1.211
1.216
1.209
1.215
1.204
1.198
1.188
1.177
1.170
1.144
1.129
1.106
1.068
1.036
0.992
0.950
0.907
0.872
0.831
0.775
0.717
0.653
0.598
0.643
0.702
0.750
0.799
0.850
0.893
0.935
0.976
1.002
1.035
1.059
1.082
1.115
1.143
1.159
1.184
1.187
1.199
1.196
1.198
1.203
1.206
1.200
1.190
1.182
1.170
1.158
1.139
1.115
1.083
1.051
1.015
0.984
0.943
0.900
0.859
0.813
0.756
0.703
0.642
0.581
0.636
0.702
0.746
0.790
0.832
0.885
0.920
0.961
0.996
1.022
1.044
1.065
1.097
1.131
1.143
1.170
1.178
1.182
1.180
1.185
1.187
1.184
1.185
1.173
1.165
1.144
1.141
1.125
1.093
1.061
1.023
1.002
0.976
0.933
0.892
0.839
0.793
0.746
0.680
0.625
0.565
0.631
0.684
0.730
0.782
0.827
0.867
0.910
0.943
0.982
1.009
1.035
1.051
1.071
1.101
1.138
1.147
1.158
1.162
1.163
1.168
1.167
1.169
1.175
1.161
1.156
1.129
1.119
1.089
1.063
1.043
1.020
0.986
0.955
0.915
0.876
0.824
0.776
0.723
0.668
0.616
0.554
0.624
0.675
0.715
0.762
0.812
0.850
0.889
0.927
0.960
0.983
1.006
1.027
1.048
1.074
1.105
1.123
1.131
1.138
1.142
1.141
1.148
1.153
1.145
1.133
1.119
1.111
1.074
1.061
1.038
1.020
0.996
0.961
0.938
0.893
0.847
0.800
0.754
0.710
0.654
0.594
0.537
0.609
0.658
0.701
0.743
0.788
0.829
0.867
0.906
0.933
0.967
0.986
1.013
1.026
1.049
1.071
1.095
1.112
1.118
1.117
1.125
1.121
1.117
1.130
1.112
1.094
1.062
1.052
1.041
1.021
1.003
0.975
0.939
0.911
0.870
0.826
0.776
0.730
0.685
0.623
0.573
0.508
0.593
0.636
0.678
0.721
0.769
0.805
0.842
0.876
0.911
0.939
0.962
0.986
1.005
1.026
1.034
1.056
1.076
1.085
1.088
1.094
1.096
1.089
1.082
1.064
1.063
1.044
1.028
1.020
1.000
0.977
0.952
0.918
0.885
0.843
0.802
0.756
0.706
0.658
0.612
0.553
0.491
0.571
0.617
0.653
0.694
0.739
0.774
0.815
0.845
0.880
0.905
0.925
0.942
0.968
0.994
1.004
1.024
1.044
1.045
1.054
1.058
1.047
1.047
1.038
1.035
1.038
1.025
1.012
0.998
0.977
0.958
0.933
0.898
0.869
0.823
0.786
0.728
0.687
0.639
0.593
0.526
0.474
0.551
0.591
0.629
0.669
0.709
0.742
0.778
0.807
0.850
0.875
0.892
0.918
0.940
0.959
0.981
0.988
1.000
1.017
1.021
1.015
1.015
1.016
1.014
1.006
0.998
0.991
0.981
0.976
0.951
0.926
0.901
0.874
0.845
0.800
0.763
0.710
0.669
0.617
0.568
0.512
0.456
0.526
0.564
0.598
0.636
0.679
0.707
0.746
0.770
0.801
0.829
0.849
0.876
0.895
0.915
0.938
0.944
0.951
0.964
0.973
0.984
0.984
0.983
0.978
0.980
0.970
0.963
0.952
0.938
0.917
0.900
0.867
0.844
0.810
0.778
0.737
0.689
0.640
0.590
0.538
0.484
0.438
0.489
0.525
0.563
0.599
0.635
0.668
0.706
0.738
0.764
0.783
0.804
0.828
0.849
0.878
0.894
0.897
0.907
0.922
0.936
0.955
0.951
0.948
0.939
0.930
0.932
0.925
0.914
0.900
0.884
0.871
0.842
0.815
0.778
0.746
0.702
0.646
0.608
0.562
0.512
0.460
0.420
0.463
0.492
0.531
0.558
0.589
0.622
0.658
0.685
0.711
0.729
0.755
0.778
0.800
0.822
0.841
0.861
0.874
0.880
0.892
0.900
0.904
0.907
0.906
0.900
0.892
0.885
0.877
0.859
0.843
0.818
0.797
0.767
0.735
0.708
0.668
0.624
0.586
0.538
0.482
0.439
0.396
0.423
0.458
0.494
0.524
0.553
0.584
0.611
0.645
0.670
0.688
0.708
0.732
0.752
0.778
0.796
0.816
0.833
0.837
0.841
0.846
0.855
0.857
0.854
0.857
0.854
0.851
0.833
0.827
0.811
0.787
0.768
0.734
0.708
0.673
0.634
0.592
0.556
0.509
0.456
0.415
0.376
0.390
0.420
0.445
0.480
0.511
0.532
0.566
0.594
0.622
0.640
0.660
0.687
0.712
0.726
0.749
0.759
0.785
0.786
0.794
0.796
0.799
0.807
0.811
0.807
0.808
0.802
0.793
0.785
0.761
0.749
0.726
0.698
0.673
0.640
0.603
0.562
0.528
0.480
0.433
0.398
0.360
0.357
0.385
0.409
0.433
0.453
0.476
0.515
0.546
0.577
0.594
0.610
0.626
0.657
0.671
0.683
0.706
0.722
0.736
0.739
0.748
0.752
0.753
0.751
0.753
0.763
0.757
0.750
0.730
0.720
0.702
0.681
0.659
0.630
0.606
0.570
0.536
0.495
0.450
0.413
0.379
0.340
0.327
0.350
0.374
0.394
0.417
0.438
0.458
0.483
0.512
0.531
0.559
0.575
0.597
0.619
0.628
0.644
0.656
0.673
0.692
0.693
0.698
0.696
0.699
0.704
0.709
0.706
0.695
0.685
0.676
0.664
0.642
0.619
0.593
0.566
0.531
0.498
0.464
0.425
0.386
0.355
0.311
0.290
0.307
0.334
0.358
0.373
0.395
0.418
0.438
0.456
0.474
0.496
0.518
0.539
0.553
0.568
0.586
0.602
0.620
0.631
0.629
0.640
0.643
0.654
0.659
0.657
0.644
0.646
0.637
0.630
0.617
0.600
0.579
0.558
0.529
0.497
0.466
0.434
0.391
0.363
0.331
0.294
0.280
0.313
0.347
0.375
0.415
0.450
0.476
0.508
0.541
0.562
0.579
0.598
0.616
0.626
0.625
0.633
0.638
0.633
0.633
0.635
0.637
0.624
0.617
0.607
0.593
0.572
0.562
0.549
0.523
0.507
0.487
0.464
0.448
0.420
0.388
0.373
0.353
0.335
0.313
0.292
0.265
0.299
0.339
0.369
0.407
0.450
0.484
0.512
0.548
0.578
0.600
0.623
0.648
0.665
0.675
0.682
0.690
0.691
0.697
0.689
0.688
0.688
0.682
0.681
0.661
0.650
0.635
0.622
0.606
0.582
0.559
0.538
0.522
0.501
0.479
0.449
0.419
0.393
0.376
0.351
0.332
0.307
0.323
0.359
0.395
0.444
0.477
0.513
0.543
0.586
0.617
0.641
0.679
0.700
0.711
0.722
0.734
0.743
0.746
0.754
0.751
0.744
0.744
0.744
0.737
0.722
0.712
0.693
0.674
0.668
0.644
0.620
0.590
0.573
0.555
0.531
0.503
0.467
0.443
0.414
0.387
0.362
0.339
0.341
0.384
0.426
0.470
0.509
0.547
0.594
0.634
0.663
0.695
0.723
0.745
0.765
0.777
0.795
0.800
0.815
0.807
0.805
0.804
0.794
0.798
0.789
0.783
0.771
0.750
0.742
0.721
0.697
0.671
0.646
0.624
0.601
0.580
0.550
0.520
0.489
0.462
0.428
0.392
0.369
0.362
0.406
0.452
0.498
0.543
0.584
0.633
0.671
0.701
0.742
0.766
0.790
0.809
0.826
0.841
0.859
0.863
0.868
0.861
0.856
0.854
0.850
0.843
0.831
0.830
0.808
0.789
0.770
0.744
0.718
0.697
0.674
0.645
0.623
0.596
0.564
0.535
0.501
0.469
0.439
0.408
0.382
0.433
0.485
0.529
0.577
0.615
0.662
0.705
0.746
0.780
0.806
0.834
0.856
0.874
0.883
0.902
0.911
0.912
0.916
0.907
0.912
0.906
0.895
0.886
0.874
0.864
0.841
0.823
0.791
0.771
0.749
0.725
0.704
0.673
0.640
0.606
0.575
0.540
0.506
0.477
0.440
0.402
0.459
0.513
0.560
0.609
0.653
0.698
0.738
0.780
0.811
0.842
0.871
0.894
0.913
0.928
0.950
0.955
0.958
0.960
0.961
0.958
0.958
0.955
0.929
0.924
0.909
0.888
0.878
0.845
0.823
0.797
0.777
0.751
0.715
0.689
0.654
0.625
0.576
0.536
0.506
0.470
0.430
0.485
0.546
0.590
0.637
0.682
0.723
0.769
0.816
0.848
0.882
0.909
0.924
0.947
0.974
0.986
0.991
0.996
1.008
1.012
1.018
1.000
0.998
0.986
0.969
0.968
0.948
0.923
0.896
0.879
0.857
0.829
0.794
0.761
0.730
0.694
0.663
0.627
0.580
0.539
0.499
0.450
0.512
0.566
0.611
0.659
0.713
0.760
0.810
0.850
0.882
0.918
0.944
0.961
0.988
1.008
1.020
1.031
1.037
1.038
1.053
1.053
1.059
1.038
1.033
1.020
1.000
0.994
0.966
0.949
0.915
0.899
0.874
0.842
0.805
0.772
0.726
0.695
0.655
0.608
0.573
0.532
0.483
0.533
0.588
0.635
0.683
0.735
0.786
0.837
0.878
0.913
0.949
0.977
1.000
1.023
1.043
1.056
1.057
1.067
1.080
1.098
1.101
1.097
1.096
1.084
1.073
1.057
1.030
1.012
0.991
0.956
0.933
0.913
0.877
0.841
0.804
0.773
0.731
0.685
0.633
0.596
0.558
0.498
0.549
0.605
0.656
0.706
0.758
0.806
0.861
0.902
0.941
0.976
1.001
1.027
1.045
1.068
1.082
1.103
1.106
1.126
1.133
1.142
1.149
1.148
1.134
1.109
1.085
1.066
1.034
1.018
0.992
0.970
0.949
0.909
0.871
0.831
0.800
0.761
0.717
0.658
0.616
0.576
0.518
0.570
0.629
0.682
0.727
0.783
0.835
0.886
0.924
0.968
0.997
1.026
1.052
1.078
1.094
1.122
1.145
1.155
1.163
1.164
1.170
1.177
1.167
1.164
1.145
1.123
1.102
1.071
1.046
1.017
0.996
0.972
0.940
0.905
0.867
0.828
0.785
0.740
0.688
0.639
0.596
0.536
0.597
0.654
0.703
0.753
0.799
0.852
0.907
0.951
0.997
1.023
1.055
1.072
1.105
1.139
1.160
1.173
1.188
1.196
1.205
1.205
1.202
1.195
1.182
1.166
1.149
1.133
1.103
1.068
1.044
1.022
0.995
0.959
0.925
0.891
0.849
0.804
0.757
0.704
0.662
0.610
0.564
0.616
0.677
0.731
0.779
0.830
0.885
0.925
0.976
1.017
1.042
1.081
1.111
1.144
1.173
1.184
1.210
1.202
1.215
1.229
1.223
1.219
1.217
1.200
1.197
1.169
1.157
1.132
1.101
1.069
1.040
1.018
0.983
0.944
0.910
0.867
0.818
0.774
0.720
0.673
0.622
0.572
0.634
0.693
0.751
0.797
0.848
0.900
0.954
0.997
1.037
1.078
1.105
1.136
1.168
1.186
1.199
1.219
1.224
1.239
1.239
1.237
1.228
1.227
1.220
1.224
1.198
1.180
1.160
1.130
1.081
1.064
1.038
1.004
0.969
0.934
0.881
0.837
0.788
0.733
0.680
0.621
0.578
0.651
0.702
0.765
0.816
0.871
0.912
0.969
1.008
1.062
1.101
1.130
1.153
1.180
1.205
1.224
1.230
1.248
1.246
1.254
1.251
1.247
1.247
1.235
1.234
1.205
1.197
1.175
1.151
1.109
1.073
1.052
1.016
0.986
0.948
0.897
0.848
0.798
0.738
0.690
0.634
0.603
0.661
0.718
0.777
0.838
0.880
0.925
0.977
1.023
1.077
1.120
1.151
1.169
1.202
1.225
1.236
1.244
1.260
1.259
1.268
1.271
1.264
1.262
1.252
1.248
1.222
1.210
1.193
1.168
1.139
1.098
1.056
1.027
0.986
0.953
0.910
0.861
0.802
0.754
0.689
0.635
0.617
0.674
0.734
0.792
0.846
0.892
0.933
0.991
1.040
1.083
1.131
1.165
1.184
1.205
1.227
1.237
1.260
1.267
1.263
1.279
1.280
1.280
1.266
1.265
1.261
1.244
1.220
1.197
1.182
1.150
1.104
1.067
1.036
0.992
0.951
0.908
0.858
0.807
0.755
0.694
0.635
0.627
0.685
0.745
0.796
0.850
0.902
0.955
0.998
1.050
1.093
1.147
1.169
1.196
1.213
1.222
1.246
1.255
1.269
1.281
1.281
1.281
1.280
1.278
1.264
1.257
1.243
1.221
1.209
1.190
1.157
1.116
1.082
1.034
1.003
0.959
0.907
0.860
0.801
0.750
0.696
0.640
0.633
0.691
0.747
0.803
0.855
0.913
0.964
1.004
1.055
1.092
1.142
1.174
1.199
1.211
1.229
1.247
1.260
1.276
1.278
1.282
1.283
1.283
1.278
1.275
1.263
1.246
1.235
1.222
1.198
1.158
1.135
1.089
1.040
1.008
0.954
0.909
0.852
0.805
0.750
0.687
0.635
0.636
0.693
0.751
0.804
0.863
0.918
0.963
1.011
1.059
1.102
1.140
1.170
1.201
1.224
1.232
1.252
1.268
1.276
1.277
1.284
1.281
1.273
1.273
1.273
1.261
1.243
1.223
1.217
1.194
1.163
1.127
1.089
1.047
0.996
0.953
0.909
0.850
0.797
0.740
0.689
0.635
0.636
0.696
0.755
0.814
0.860
0.921
0.960
1.017
1.059
1.101
1.144
1.162
1.204
1.228
1.239
1.256
1.268
1.278
1.275
1.279
1.282
1.284
1.270
1.268
1.251
1.237
1.219
1.202
1.182
1.156
1.135
1.085
1.044
0.997
0.957
0.901
0.854
0.790
0.739
0.687
0.628
0.642
0.697
0.758
0.806
0.867
0.912
0.972
1.012
1.042
1.095
1.130
1.164
1.192
1.219
1.227
1.247
1.260
1.271
1.277
1.274
1.275
1.272
1.271
1.258
1.248
1.234
1.214
1.201
1.179
1.153
1.127
1.080
1.038
0.987
0.946
0.894
0.841
0.791
0.738
0.681
0.623
0.645
0.700
0.756
0.812
0.869
0.920
0.963
1.008
1.040
1.069
1.111
1.155
1.183
1.199
1.222
1.242
1.254
1.261
1.271
1.269
1.269
1.265
1.252
1.252
1.234
1.217
1.209
1.191
1.161
1.143
1.107
1.068
1.027
0.985
0.924
0.883
0.837
0.784
0.730
0.667
0.613
0.646
0.702
0.756
0.812
0.868
0.920
0.963
0.995
1.030
1.059
1.103
1.145
1.170
1.200
1.212
1.223
1.241
1.247
1.251
1.256
1.258
1.252
1.246
1.247
1.227
1.211
1.206
1.175
1.152
1.133
1.095
1.055
1.012
0.967
0.918
0.876
0.833
0.772
0.710
0.655
0.602
0.641
0.697
0.746
0.800
0.865
0.907
0.956
0.990
1.019
1.054
1.078
1.117
1.155
1.177
1.194
1.209
1.227
1.232
1.237
1.234
1.248
1.240
1.232
1.225
1.211
1.202
1.187
1.162
1.136
1.105
1.077
1.044
0.998
0.959
0.905
0.863
0.816
0.757
0.702
0.649
0.578
0.629
0.696
0.741
0.795
0.850
0.887
0.940
0.974
1.003
1.037
1.061
1.093
1.129
1.159
1.179
1.198
1.216
1.213
1.216
1.217
1.225
1.220
1.215
1.205
1.201
1.179
1.169
1.150
1.119
1.089
1.051
1.027
0.985
0.948
0.899
0.842
0.793
0.747
0.684
0.627
0.566
0.629
0.681
0.728
0.782
0.836
0.883
0.921
0.955
0.988
1.026
1.046
1.074
1.104
1.138
1.161
1.168
1.193
1.199
1.203
1.208
1.215
1.210
1.195
1.190
1.190
1.164
1.145
1.120
1.093
1.065
1.031
1.002
0.961
0.923
0.881
0.822
0.775
0.727
0.671
0.614
0.548
0.619
0.667
0.717
0.766
0.817
0.861
0.902
0.936
0.965
0.999
1.024
1.048
1.071
1.105
1.134
1.146
1.158
1.174
1.182
1.180
1.197
1.186
1.181
1.168
1.153
1.136
1.108
1.088
1.056
1.039
1.009
0.979
0.941
0.902
0.852
0.805
0.759
0.709
0.652
0.595
0.535
0.606
0.653
0.698
0.750
0.798
0.843
0.876
0.913
0.950
0.980
0.999
1.019
1.046
1.074
1.099
1.119
1.142
1.155
1.159
1.162
1.148
1.146
1.153
1.141
1.130
1.100
1.073
1.058
1.037
1.016
0.988
0.949
0.917
0.882
0.832
0.780
0.729
0.679
0.625
0.569
0.514
0.587
0.627
0.673
0.724
0.775
0.815
0.849
0.885
0.923
0.951
0.974
0.995
1.020
1.038
1.065
1.086
1.103
1.125
1.137
1.136
1.121
1.120
1.104
1.101
1.078
1.066
1.049
1.039
1.009
0.988
0.963
0.929
0.894
0.854
0.803
0.756
0.709
0.660
0.609
0.553
0.498
0.570
0.608
0.649
0.697
0.746
0.783
0.818
0.856
0.893
0.915
0.939
0.963
0.994
1.013
1.032
1.057
1.068
1.078
1.087
1.085
1.081
1.077
1.069
1.057
1.050
1.044
1.025
1.010
0.984
0.970
0.943
0.906
0.871
0.828
0.786
0.734
0.680
0.635
0.589
0.534
0.476
0.545
0.585
0.624
0.669
0.706
0.742
0.788
0.819
0.854
0.880
0.903
0.927
0.951
0.971
0.994
1.003
1.025
1.035
1.043
1.049
1.042
1.033
1.030
1.029
1.019
1.008
0.996
0.977
0.959
0.941
0.913
0.881
0.846
0.803
0.761
0.706
0.665
0.617
0.572
0.510
0.453
0.512
0.556
0.593
0.636
0.676
0.705
0.746
0.772
0.808
0.842
0.865
0.892
0.912
0.929
0.955
0.965
0.969
0.994
0.993
0.999
1.003
1.003
0.997
0.994
0.985
0.980
0.960
0.941
0.926
0.904
0.877
0.844
0.809
0.767
0.730
0.681
0.640
0.593
0.545
0.489
0.435
0.483
0.519
0.550
0.594
0.630
0.666
0.705
0.735
0.766
0.791
0.810
0.839
0.855
0.888
0.902
0.912
0.922
0.930
0.948
0.959
0.958
0.956
0.951
0.946
0.950
0.947
0.931
0.913
0.890
0.868
0.846
0.814
0.780
0.743
0.702
0.654
0.610
0.560
0.518
0.456
0.412
0.453
0.491
0.520
0.558
0.589
0.620
0.653
0.681
0.711
0.740
0.763
0.787
0.802
0.829
0.849
0.870
0.883
0.890
0.901
0.904
0.918
0.909
0.912
0.905
0.900
0.900
0.882
0.877
0.855
0.833
0.812
0.780
0.739
0.707
0.664
0.617
0.579
0.531
0.478
0.431
0.393
0.418
0.448
0.483
0.523
0.549
0.577
0.613
0.640
0.665
0.685
0.711
0.732
0.757
0.782
0.800
0.819
0.837
0.841
0.843
0.854
0.859
0.860
0.869
0.864
0.864
0.852
0.837
0.823
0.812
0.792
0.767
0.737
0.705
0.675
0.631
0.588
0.548
0.506
0.451
0.411
0.374
0.382
0.410
0.446
0.476
0.507
0.534
0.564
0.593
0.618
0.637
0.662
0.682
0.707
0.730
0.750
0.764
0.782
0.786
0.796
0.800
0.804
0.815
0.807
0.815
0.810
0.808
0.794
0.782
0.765
0.750
0.726
0.695
0.665
0.636
0.595
0.558
0.520
0.480
0.428
0.389
0.352
0.352
0.376
0.397
0.424
0.457
0.481
0.517
0.549
0.568
0.590
0.606
0.627
0.655
0.669
0.683
0.706
0.725
0.739
0.743
0.752
0.748
0.752
0.762
0.763
0.760
0.750
0.745
0.729
0.718
0.700
0.675
0.651
0.626
0.595
0.556
0.527
0.494
0.440
0.404
0.369
0.326
0.320
0.346
0.365
0.390
0.408
0.429
0.463
0.489
0.515
0.535
0.555
0.571
0.598
0.617
0.630
0.653
0.660
0.671
0.691
0.692
0.697
0.698
0.704
0.699
0.705
0.702
0.702
0.688
0.674
0.657
0.634
0.615
0.593
0.561
0.526
0.493
0.455
0.416
0.382
0.346
0.309
0.282
0.305
0.326
0.347
0.371
0.391
0.410
0.434
0.458
0.481
0.500
0.516
0.533
0.555
0.569
0.584
0.606
0.618
0.629
0.635
0.645
0.643
0.646
0.649
0.652
0.647
0.639
0.630
0.623
0.608
0.592
0.574
0.549
0.520
0.487
0.461
0.425
0.389
0.354
0.325
0.287
0.264
0.303
0.334
0.365
0.404
0.436
0.465
0.499
0.526
0.546
0.564
0.588
0.603
0.613
0.619
0.625
0.623
0.630
0.628
0.627
0.629
0.617
0.602
0.598
0.587
0.574
0.557
0.538
0.520
0.497
0.479
0.460
0.444
0.423
0.394
0.362
0.342
0.324
0.304
0.285
0.255
0.294
0.327
0.356
0.402
0.436
0.469
0.497
0.533
0.567
0.589
0.622
0.639
0.656
0.666
0.670
0.679
0.689
0.687
0.690
0.685
0.680
0.676
0.674
0.660
0.644
0.627
0.616
0.597
0.576
0.552
0.526
0.510
0.493
0.470
0.444
0.421
0.394
0.361
0.343
0.320
0.295
0.311
0.350
0.390
0.431
0.463
0.502
0.541
0.576
0.607
0.648
0.671
0.690
0.707
0.724
0.736
0.742
0.745
0.750
0.744
0.742
0.738
0.734
0.732
0.717
0.705
0.686
0.674
0.657
0.633
0.611
0.586
0.560
0.542
0.522
0.489
0.465
0.435
0.404
0.379
0.350
0.329
0.332
0.369
0.413
0.465
0.500
0.542
0.587
0.623
0.652
0.692
0.716
0.738
0.759
0.777
0.791
0.801
0.812
0.814
0.808
0.795
0.792
0.793
0.789
0.779
0.760
0.746
0.732
0.715
0.691
0.665
0.643
0.620
0.592
0.566
0.536
0.514
0.489
0.455
0.423
0.387
0.356
0.350
0.402
0.443
0.494
0.535
0.580
0.621
0.658
0.702
0.731
0.757
0.782
0.805
0.819
0.838
0.850
0.867
0.869
0.862
0.864
0.851
0.849
0.840
0.836
0.831
0.807
0.789
0.774
0.748
0.721
0.694
0.670
0.645
0.609
0.581
0.553
0.527
0.490
0.456
0.430
0.395
0.375
0.430
0.482
0.522
0.561
0.608
0.655
0.694
0.740
0.771
0.797
0.830
0.850
0.869
0.893
0.914
0.912
0.913
0.913
0.917
0.916
0.909
0.900
0.894
0.885
0.863
0.844
0.820
0.792
0.771
0.743
0.728
0.692
0.659
0.630
0.600
0.568
0.533
0.496
0.464
0.430
0.399
0.453
0.507
0.553
0.594
0.643
0.687
0.728
0.776
0.808
0.844
0.876
0.897
0.925
0.942
0.957
0.963
0.963
0.973
0.970
0.970
0.968
0.957
0.941
0.929
0.920
0.892
0.879
0.853
0.830
0.803
0.778
0.746
0.710
0.675
0.643
0.614
0.576
0.527
0.492
0.460
0.433
0.484
0.536
0.580
0.622
0.670
0.718
0.773
0.810
0.846
0.885
0.909
0.929
0.962
0.976
0.993
0.999
1.005
1.013
1.022
1.024
1.025
1.011
0.997
0.980
0.969
0.954
0.931
0.903
0.876
0.862
0.835
0.802
0.763
0.719
0.687
0.652
0.612
0.570
0.529
0.484
0.454
0.503
0.556
0.602
0.654
0.702
0.747
0.807
0.849
0.880
0.918
0.950
0.975
1.004
1.018
1.031
1.043
1.047
1.072
1.070
1.078
1.077
1.066
1.052
1.040
1.022
0.997
0.976
0.954
0.921
0.901
0.878
0.840
0.809
0.775
0.735
0.683
0.646
0.602
0.563
0.522
0.470
0.524
0.579
0.630
0.680
0.733
0.783
0.841
0.885
0.927
0.957
0.979
1.009
1.034
1.046
1.062
1.072
1.096
1.108
1.118
1.114
1.128
1.120
1.106
1.086
1.075
1.042
1.018
0.996
0.964
0.943
0.913
0.874
0.843
0.808
0.767
0.727
0.686
0.627
0.586
0.544
0.489
0.540
0.601
0.653
0.704
0.754
0.813
0.866
0.907
0.949
0.978
1.013
1.040
1.061
1.084
1.104
1.128
1.135
1.156
1.162
1.171
1.170
1.169
1.160
1.139
1.107
1.090
1.053
1.021
0.998
0.974
0.951
0.913
0.876
0.836
0.798
0.752
0.713
0.667
0.610
0.558
0.510
0.562
0.621
0.674
0.730
0.777
0.836
0.891
0.931
0.973
1.003
1.037
1.058
1.093
1.117
1.143
1.164
1.180
1.182
1.202
1.195
1.201
1.197
1.191
1.171
1.153
1.117
1.094
1.056
1.031
1.001
0.975
0.945
0.904
0.872
0.828
0.776
0.736
0.686
0.636
0.578
0.534
0.586
0.647
0.701
0.752
0.797
0.858
0.913
0.964
1.002
1.026
1.062
1.097
1.131
1.162
1.179
1.194
1.216
1.232
1.234
1.234
1.230
1.229
1.220
1.193
1.178
1.156
1.121
1.091
1.058
1.034
1.008
0.970
0.929
0.893
0.852
0.799
0.758
0.705
0.653
0.602
0.553
0.609
0.671
0.727
0.779
0.832
0.887
0.937
0.986
1.027
1.064
1.096
1.124
1.155
1.190
1.203
1.210
1.238
1.250
1.264
1.258
1.255
1.250
1.236
1.225
1.208
1.185
1.154
1.124
1.083
1.054
1.026
0.996
0.955
0.913
0.870
0.822
0.772
0.715
0.661
0.612
0.567
0.626
0.684
0.745
0.797
0.850
0.898
0.957
1.012
1.049
1.098
1.126
1.161
1.187
1.214
1.222
1.250
1.256
1.263
1.277
1.271
1.267
1.257
1.259
1.254
1.237
1.213
1.189
1.156
1.111
1.075
1.043
1.014
0.972
0.934
0.886
0.838
0.795
0.729
0.669
0.614
0.580
0.641
0.697
0.758
0.812
0.870
0.925
0.978
1.027
1.078
1.108
1.154
1.176
1.208
1.237
1.243
1.262
1.279
1.283
1.294
1.295
1.285
1.280
1.275
1.267
1.243
1.224
1.202
1.175
1.141
1.094
1.054
1.023
0.986
0.950
0.899
0.850
0.798
0.744
0.683
0.627
0.600
0.653
0.714
0.773
0.834
0.887
0.936
0.992
1.047
1.091
1.135
1.174
1.196
1.224
1.257
1.264
1.279
1.296
1.306
1.306
1.307
1.304
1.295
1.295
1.270
1.254
1.243
1.204
1.191
1.161
1.121
1.068
1.039
0.994
0.960
0.914
0.863
0.814
0.743
0.682
0.625
0.610
0.669
0.729
0.786
0.843
0.897
0.947
1.001
1.051
1.108
1.153
1.185
1.219
1.230
1.252
1.271
1.285
1.304
1.306
1.309
1.321
1.324
1.311
1.305
1.287
1.272
1.255
1.223
1.209
1.173
1.126
1.092
1.044
1.002
0.964
0.911
0.870
0.808
0.747
0.693
0.629
0.615
0.683
0.740
0.796
0.848
0.907
0.959
1.020
1.075
1.133
1.178
1.199
1.230
1.251
1.262
1.286
1.299
1.309
1.324
1.326
1.327
1.324
1.319
1.303
1.298
1.279
1.263
1.235
1.213
1.173
1.143
1.099
1.056
1.010
0.967
0.912
0.864
0.803
0.746
0.688
0.631
0.626
0.689
0.738
0.796
0.857
0.916
0.974
1.027
1.085
1.135
1.179
1.202
1.227
1.247
1.264
1.286
1.309
1.323
1.332
1.326
1.322
1.325
1.320
1.305
1.296
1.282
1.264
1.253
1.218
1.180
1.156
1.111
1.058
1.015
0.968
0.916
0.860
0.797
0.736
0.684
0.631
0.636
0.687
0.744
0.798
0.859
0.923
0.976
1.032
1.079
1.128
1.167
1.202
1.232
1.256
1.272
1.292
1.308
1.325
1.323
1.327
1.337
1.324
1.325
1.314
1.298
1.284
1.259
1.246
1.220
1.189
1.158
1.112
1.069
1.027
0.967
0.911
0.848
0.789
0.739
0.682
0.624
0.636
0.689
0.745
0.804
0.871
0.935
0.978
1.021
1.079
1.118
1.167
1.196
1.226
1.261
1.275
1.286
1.300
1.308
1.321
1.325
1.325
1.324
1.319
1.311
1.292
1.273
1.251
1.236
1.217
1.193
1.168
1.122
1.072
1.025
0.965
0.907
0.848
0.791
0.734
0.680
0.622
0.640
0.693
0.754
0.817
0.874
0.922
0.977
1.019
1.069
1.103
1.153
1.183
1.216
1.238
1.264
1.277
1.296
1.295
1.310
1.320
1.323
1.317
1.317
1.301
1.282
1.262
1.242
1.233
1.219
1.188
1.167
1.107
1.061
1.003
0.956
0.901
0.842
0.788
0.736
0.679
0.608
0.631
0.699
0.759
0.822
0.881
0.922
0.970
1.008
1.052
1.096
1.129
1.179
1.211
1.228
1.253
1.275
1.283
1.295
1.308
1.316
1.315
1.298
1.289
1.287
1.270
1.256
1.241
1.221
1.200
1.177
1.141
1.090
1.044
0.991
0.941
0.891
0.831
0.782
0.721
0.661
0.606
0.636
0.693
0.753
0.825
0.875
0.921
0.967
1.004
1.046
1.078
1.129
1.163
1.190
1.217
1.239
1.257
1.273
1.284
1.292
1.293
1.293
1.289
1.282
1.265
1.258
1.243
1.228
1.208
1.176
1.155
1.117
1.079
1.028
0.980
0.928
0.879
0.831
0.769
0.710
0.652
0.593
0.634
0.687
0.751
0.810
0.866
0.910
0.959
0.994
1.030
1.064
1.101
1.143
1.178
1.201
1.221
1.235
1.256
1.264
1.272
1.276
1.278
1.276
1.264
1.253
1.244
1.229
1.216
1.184
1.157
1.134
1.098
1.062
1.012
0.971
0.913
0.870
0.809
0.757
0.694
0.640
0.575
0.624
0.678
0.741
0.804
0.847
0.896
0.944
0.985
1.021
1.049
1.084
1.112
1.156
1.187
1.209
1.229
1.240
1.243
1.245
1.249
1.253
1.258
1.247
1.235
1.226
1.203
1.194
1.166
1.145
1.108
1.078
1.039
1.006
0.955
0.890
0.847
0.790
0.743
0.677
0.623
0.563
0.621
0.674
0.737
0.786
0.834
0.877
0.924
0.960
1.004
1.036
1.062
1.093
1.124
1.149
1.172
1.199
1.215
1.221
1.232
1.234
1.240
1.245
1.225
1.209
1.198
1.187
1.170
1.136
1.113
1.080
1.044
1.013
0.973
0.925
0.884
0.829
0.772
0.723
0.669
0.608
0.552
0.611
0.664
0.719
0.773
0.816
0.864
0.905
0.935
0.975
1.012
1.040
1.058
1.096
1.123
1.156
1.166
1.187
1.205
1.212
1.215
1.220
1.214
1.208
1.188
1.174
1.161
1.139
1.115
1.076
1.053
1.020
0.993
0.952
0.899
0.851
0.793
0.747
0.703
0.646
0.585
0.525
0.588
0.647
0.704
0.752
0.794
0.841
0.884
0.919
0.955
0.984
1.008
1.039
1.066
1.095
1.118
1.148
1.166
1.177
1.182
1.189
1.178
1.175
1.164
1.153
1.141
1.116
1.104
1.069
1.047
1.019
0.989
0.957
0.924
0.881
0.825
0.777
0.721
0.674
0.623
0.562
0.510
0.574
0.622
0.678
0.727
0.772
0.812
0.850
0.888
0.924
0.961
0.982
1.005
1.031
1.055
1.095
1.110
1.128
1.149
1.154
1.159
1.151
1.149
1.135
1.114
1.106
1.085
1.066
1.044
1.021
0.993
0.967
0.934
0.897
0.856
0.804
0.752
0.699
0.649
0.601
0.546
0.490
0.556
0.598
0.644
0.699
0.746
0.785
0.822
0.856
0.891
0.923
0.952
0.976
1.003
1.023
1.049
1.073
1.085
1.093
1.101
1.114
1.107
1.104
1.091
1.073
1.054
1.052
1.038
1.021
0.993
0.973
0.947
0.910
0.873
0.832
0.781
0.729
0.677
0.628
0.581
0.526
0.472
0.535
0.576
0.616
0.664
0.701
0.750
0.786
0.823
0.862
0.890
0.911
0.930
0.962
0.983
1.015
1.023
1.034
1.049
1.064
1.066
1.065
1.055
1.048
1.042
1.032
1.020
1.006
0.993
0.961
0.941
0.914
0.878
0.845
0.805
0.755
0.707
0.653
0.605
0.560
0.506
0.453
0.502
0.546
0.588
0.637
0.670
0.707
0.743
0.774
0.816
0.844
0.869
0.891
0.916
0.934
0.961
0.977
0.984
1.001
1.006
1.022
1.016
1.018
1.008
0.996
0.991
0.985
0.971
0.950
0.922
0.907
0.876
0.845
0.812
0.764
0.719
0.677
0.627
0.585
0.541
0.484
0.429
0.474
0.510
0.541
0.592
0.632
0.661
0.698
0.726
0.765
0.792
0.816
0.838
0.859
0.886
0.901
0.919
0.932
0.947
0.965
0.967
0.965
0.964
0.971
0.958
0.957
0.953
0.932
0.912
0.893
0.869
0.839
0.808
0.777
0.734
0.694
0.649
0.601
0.555
0.513
0.459
0.401
0.444
0.478
0.511
0.546
0.582
0.614
0.652
0.681
0.713
0.739
0.759
0.783
0.803
0.835
0.851
0.874
0.883
0.895
0.901
0.918
0.916
0.910
0.912
0.914
0.912
0.903
0.886
0.873
0.855
0.832
0.803
0.777
0.743
0.698
0.659
0.611
0.569
0.525
0.476
0.429
0.379
0.409
0.444
0.475
0.507
0.542
0.567
0.604
0.632
0.654
0.683
0.706
0.727
0.754
0.780
0.803
0.817
0.839
0.840
0.851
0.855
0.858
0.863
0.864
0.866
0.864
0.855
0.845
0.826
0.808
0.789
0.765
0.736
0.699
0.668
0.631
0.581
0.541
0.499
0.449
0.399
0.359
0.370
0.405
0.438
0.472
0.496
0.528
0.554
0.589
0.610
0.638
0.660
0.681
0.711
0.730
0.751
0.766
0.784
0.787
0.793
0.801
0.802
0.808
0.808
0.814
0.813
0.802
0.791
0.778
0.761
0.745
0.722
0.690
0.662
0.633
0.586
0.550
0.508
0.468
0.420
0.382
0.340
0.343
0.364
0.389
0.424
0.450
0.475
0.512
0.540
0.560
0.582
0.603
0.630
0.653
0.677
0.685
0.698
0.715
0.731
0.740
0.744
0.748
0.752
0.754
0.757
0.752
0.745
0.736
0.724
0.712
0.697
0.672
0.642
0.618
0.586
0.543
0.513
0.476
0.443
0.394
0.358
0.319
0.309
0.334
0.357
0.378
0.405
0.431
0.462
0.484
0.507
0.528
0.547
0.565
0.588
0.611
0.627
0.644
0.655
0.675
0.690
0.687
0.692
0.692
0.697
0.704
0.702
0.693
0.688
0.677
0.667
0.646
0.626
0.602
0.579
0.546
0.513
0.485
0.451
0.403
0.370
0.340
0.299
0.276
0.299
0.318
0.340
0.356
0.381
0.404
0.433
0.454
0.473
0.492
0.513
0.532
0.555
0.567
0.582
0.598
0.612
0.622
0.629
0.638
0.640
0.642
0.641
0.642
0.637
0.633
0.629
0.620
0.601
0.583
0.565
0.544
0.511
0.478
0.448
0.416
0.377
0.349
0.314
0.277
0.251
0.285
0.319
0.353
0.392
0.419
0.447
0.481
0.508
0.528
0.559
0.575
0.589
0.597
0.608
0.602
0.617
0.622
0.620
0.619
0.614
0.606
0.596
0.588
0.577
0.562
0.551
0.525
0.511
0.491
0.462
0.450
0.433
0.408
0.388
0.362
0.335
0.311
0.295
0.271
0.239
0.280
0.312
0.349
0.386
0.424
0.452
0.487
0.520
0.549
0.575
0.605
0.622
0.637
0.651
0.659
0.677
0.676
0.677
0.678
0.674
0.678
0.666
0.656
0.650
0.635
0.618
0.606
0.583
0.564
0.546
0.519
0.495
0.477
0.454
0.432
0.413
0.385
0.355
0.325
0.307
0.280
0.301
0.331
0.375
0.419
0.451
0.485
0.530
0.567
0.602
0.636
0.659
0.679
0.697
0.714
0.731
0.738
0.737
0.738
0.738
0.728
0.729
0.725
0.722
0.703
0.698
0.681
0.667
0.648
0.623
0.601
0.575
0.553
0.530
0.506
0.477
0.456
0.430
0.394
0.368
0.339
0.310
0.318
0.366
0.404
0.448
0.491
0.528
0.567
0.602
0.648
0.676
0.701
0.722
0.750
0.768
0.781
0.792
0.801
0.811
0.810
0.791
0.782
0.785
0.781
0.779
0.755
0.742
0.720
0.712
0.682
0.663
0.636
0.609
0.584
0.554
0.527
0.500
0.476
0.445
0.412
0.376
0.344
0.349
0.392
0.441
0.483
0.520
0.564
0.605
0.642
0.687
0.715
0.745
0.773
0.799
0.819
0.835
0.852
0.865
0.864
0.858
0.860
0.852
0.853
0.838
0.828
0.824
0.804
0.790
0.769
0.736
0.718
0.691
0.661
0.639
0.601
0.573
0.539
0.513
0.484
0.445
0.418
0.387
0.374
0.421
0.464
0.508
0.551
0.593
0.640
0.687
0.730
0.762
0.795
0.828
0.853
0.870
0.895
0.905
0.919
0.917
0.922
0.918
0.918
0.912
0.900
0.891
0.878
0.862
0.841
0.816
0.787
0.768
0.743
0.717
0.685
0.656
0.615
0.586
0.553
0.522
0.476
0.447
0.414
0.396
0.440
0.489
0.536
0.581
0.626
0.669
0.731
0.768
0.803
0.841
0.868
0.894
0.919
0.936
0.950
0.961
0.969
0.972
0.981
0.974
0.976
0.966
0.952
0.937
0.913
0.895
0.873
0.849
0.825
0.804
0.777
0.739
0.705
0.668
0.631
0.597
0.561
0.522
0.483
0.443
0.417
0.467
0.519
0.563
0.610
0.661
0.714
0.766
0.806
0.839
0.874
0.906
0.937
0.959
0.982
0.994
0.999
1.011
1.023
1.034
1.037
1.033
1.027
1.018
0.995
0.981
0.955
0.927
0.904
0.873
0.852
0.828
0.789
0.757
0.719
0.679
0.635
0.599
0.562
0.516
0.478
0.443
0.490
0.544
0.593
0.641
0.690
0.748
0.800
0.838
0.881
0.917
0.946
0.982
0.996
1.015
1.031
1.049
1.065
1.085
1.088
1.097
1.096
1.081
1.067
1.047
1.033
1.003
0.974
0.954
0.923
0.896
0.872
0.833
0.800
0.765
0.727
0.685
0.637
0.594
0.545
0.501
0.459
0.504
0.567
0.618
0.676
0.722
0.784
0.834
0.878
0.922
0.949
0.984
1.009
1.028
1.046
1.067
1.092
1.111
1.124
1.135
1.145
1.152
1.141
1.118
1.102
1.081
1.055
1.027
0.995
0.970
0.943
0.916
0.872
0.830
0.798
0.759
0.716
0.674
0.634
0.572
0.526
0.476
0.529
0.585
0.642
0.697
0.748
0.816
0.859
0.906
0.946
0.977
1.014
1.044
1.061
1.098
1.118
1.140
1.163
1.167
1.181
1.188
1.191
1.187
1.171
1.157
1.129
1.098
1.074
1.031
1.001
0.974
0.944
0.912
0.869
0.828
0.792
0.743
0.699
0.658
0.604
0.549
0.501
0.554
0.611
0.668
0.725
0.773
0.840
0.881
0.928
0.972
1.008
1.039
1.076
1.106
1.136
1.161
1.187
1.191
1.207
1.218
1.221
1.228
1.223
1.201
1.186
1.170
1.138
1.106
1.075
1.041
1.014
0.973
0.944
0.900
0.866
0.820
0.766
0.725
0.678
0.622
0.574
0.520
0.576
0.633
0.691
0.746
0.798
0.859
0.910
0.962
1.002
1.041
1.080
1.113
1.139
1.175
1.202
1.219
1.234
1.243
1.254
1.248
1.256
1.252
1.241
1.215
1.205
1.175
1.140
1.109
1.070
1.042
1.008
0.969
0.926
0.891
0.850
0.801
0.754
0.697
0.636
0.587
0.535
0.597
0.657
0.722
0.775
0.827
0.883
0.938
0.987
1.031
1.075
1.106
1.146
1.177
1.205
1.227
1.241
1.259
1.268
1.278
1.281
1.276
1.278
1.264
1.245
1.232
1.199
1.176
1.140
1.097
1.060
1.027
0.995
0.952
0.912
0.867
0.817
0.773
0.719
0.648
0.599
0.561
0.616
0.675
0.736
0.798
0.847
0.903
0.969
1.005
1.061
1.104
1.139
1.172
1.202
1.237
1.261
1.275
1.287
1.293
1.304
1.301
1.294
1.294
1.286
1.269
1.251
1.237
1.200
1.177
1.131
1.092
1.041
1.014
0.971
0.933
0.889
0.834
0.784
0.732
0.666
0.607
0.572
0.625
0.690
0.750
0.812
0.873
0.927
0.988
1.041
1.086
1.130
1.170
1.204
1.231
1.255
1.278
1.290
1.302
1.311
1.320
1.317
1.318
1.311
1.307
1.301
1.266
1.250
1.220
1.196
1.163
1.108
1.062
1.028
0.984
0.948
0.903
0.847
0.796
0.732
0.676
0.610
0.586
0.644
0.703
0.758
0.835
0.891
0.942
1.002
1.048
1.107
1.159
1.189
1.214
1.251
1.278
1.309
1.305
1.318
1.329
1.335
1.337
1.334
1.330
1.321
1.304
1.283
1.267
1.224
1.208
1.179
1.133
1.082
1.046
0.997
0.959
0.913
0.865
0.809
0.732
0.680
0.616
0.597
0.661
0.716
0.785
0.837
0.899
0.961
1.019
1.067
1.126
1.179
1.214
1.239
1.261
1.291
1.314
1.326
1.336
1.343
1.351
1.358
1.355
1.345
1.330
1.315
1.292
1.274
1.251
1.232
1.185
1.154
1.103
1.055
1.009
0.968
0.916
0.867
0.811
0.742
0.675
0.625
0.602
0.669
0.732
0.791
0.846
0.910
0.973
1.037
1.086
1.140
1.186
1.221
1.249
1.269
1.292
1.304
1.335
1.349
1.356
1.368
1.372
1.366
1.342
1.335
1.318
1.300
1.283
1.261
1.236
1.197
1.159
1.112
1.075
1.017
0.971
0.918
0.867
0.803
0.738
0.683
0.619
0.615
0.675
0.736
0.787
0.856
0.925
0.987
1.045
1.097
1.151
1.189
1.223
1.250
1.273
1.290
1.310
1.343
1.357
1.373
1.374
1.368
1.363
1.359
1.334
1.323
1.303
1.301
1.275
1.240
1.212
1.170
1.130
1.078
1.027
0.977
0.922
0.861
0.791
0.733
0.680
0.619
0.622
0.687
0.737
0.798
0.856
0.922
0.987
1.039
1.093
1.141
1.187
1.218
1.253
1.278
1.297
1.318
1.332
1.356
1.368
1.365
1.368
1.366
1.359
1.350
1.319
1.311
1.293
1.271
1.246
1.211
1.180
1.131
1.085
1.031
0.975
0.921
0.847
0.789
0.736
0.672
0.617
0.624
0.685
0.743
0.801
0.871
0.924
0.978
1.041
1.092
1.138
1.185
1.219
1.252
1.286
1.301
1.308
1.331
1.337
1.366
1.367
1.359
1.368
1.365
1.344
1.329
1.300
1.284
1.262
1.241
1.213
1.177
1.141
1.084
1.029
0.975
0.908
0.847
0.787
0.733
0.671
0.612
0.629
0.693
0.748
0.814
0.870
0.926
0.976
1.020
1.085
1.123
1.171
1.208
1.247
1.273
1.290
1.305
1.320
1.331
1.353
1.364
1.363
1.357
1.350
1.333
1.323
1.296
1.277
1.255
1.242
1.210
1.177
1.126
1.073
1.024
0.957
0.897
0.843
0.791
0.731
0.665
0.594
0.631
0.688
0.758
0.824
0.878
0.926
0.973
1.013
1.065
1.114
1.165
1.192
1.238
1.262
1.282
1.295
1.311
1.324
1.333
1.348
1.352
1.339
1.332
1.322
1.312
1.296
1.278
1.244
1.226
1.198
1.163
1.111
1.063
0.994
0.946
0.893
0.831
0.779
0.717
0.656
0.590
0.618
0.691
0.752
0.820
0.876
0.924
0.968
1.006
1.052
1.091
1.140
1.185
1.214
1.229
1.266
1.280
1.295
1.313
1.317
1.320
1.326
1.319
1.321
1.306
1.295
1.287
1.263
1.232
1.204
1.180
1.146
1.083
1.042
0.981
0.930
0.883
0.827
0.760
0.706
0.645
0.584
0.620
0.684
0.751
0.808
0.858
0.914
0.958
1.000
1.035
1.071
1.112
1.168
1.200
1.220
1.249
1.264
1.290
1.294
1.295
1.301
1.305
1.302
1.284
1.278
1.267
1.252
1.236
1.211
1.179
1.152
1.109
1.073
1.019
0.966
0.918
0.861
0.805
0.748
0.688
0.629
0.568
0.622
0.675
0.745
0.801
0.846
0.901
0.944
0.985
1.021
1.055
1.102
1.133
1.176
1.202
1.236
1.248
1.272
1.274
1.274
1.280
1.284
1.282
1.269
1.266
1.250
1.231
1.214
1.180
1.154
1.120
1.090
1.041
0.996
0.955
0.891
0.843
0.792
0.735
0.677
0.614
0.553
0.614
0.665
0.732
0.782
0.826
0.880
0.924
0.967
1.002
1.033
1.065
1.104
1.140
1.170
1.203
1.226
1.241
1.245
1.260
1.256
1.264
1.260
1.246
1.237
1.216
1.206
1.186
1.155
1.121
1.092
1.058
1.020
0.974
0.927
0.876
0.819
0.773
0.719
0.661
0.596
0.538
0.602
0.657
0.716
0.764
0.811
0.860
0.900
0.937
0.984
1.018
1.047
1.078
1.111
1.144
1.163
1.191
1.204
1.227
1.235
1.237
1.231
1.232
1.226
1.213
1.195
1.179
1.160
1.122
1.097
1.064
1.019
0.994
0.955
0.904
0.850
0.793
0.747
0.695
0.637
0.575
0.520
0.589
0.641
0.697
0.741
0.782
0.837
0.878
0.911
0.954
0.982
1.019
1.042
1.083
1.106
1.136
1.167
1.180
1.195
1.202
1.209
1.201
1.201
1.187
1.179
1.159
1.137
1.113
1.085
1.056
1.029
0.995
0.960
0.918
0.877
0.828
0.770
0.725
0.669
0.611
0.553
0.498
0.561
0.621
0.678
0.719
0.759
0.803
0.843
0.887
0.925
0.960
0.983
1.008
1.035
1.075
1.102
1.122
1.151
1.160
1.172
1.175
1.170
1.163
1.151
1.132
1.121
1.093
1.082
1.051
1.037
1.001
0.970
0.940
0.897
0.859
0.805
0.745
0.698
0.643
0.587
0.527
0.480
0.543
0.588
0.650
0.695
0.735
0.776
0.814
0.849
0.882
0.928
0.952
0.977
1.005
1.032
1.061
1.082
1.095
1.113
1.128
1.137
1.117
1.116
1.105
1.090
1.068
1.049
1.036
1.023
1.006
0.971
0.948
0.913
0.875
0.832
0.775
0.729
0.671
0.621
0.566
0.511
0.462
0.522
0.563
0.615
0.654
0.705
0.744
0.781
0.816
0.847
0.886
0.908
0.929
0.966
0.989
1.010
1.036
1.046
1.060
1.071
1.081
1.080
1.072
1.067
1.044
1.035
1.018
1.004
0.989
0.967
0.937
0.909
0.871
0.841
0.795
0.740
0.694
0.645
0.593
0.548
0.495
0.447
0.491
0.534
0.579
0.619
0.661
0.697
0.740
0.778
0.813
0.847
0.865
0.886
0.915
0.938
0.966
0.985
0.993
1.003
1.023
1.023
1.030
1.023
1.014
0.998
0.990
0.980
0.966
0.947
0.922
0.896
0.873
0.836
0.803
0.762
0.711
0.661
0.611
0.573
0.529
0.477
0.426
0.462
0.494
0.537
0.583
0.621
0.658
0.687
0.722
0.752
0.784
0.814
0.837
0.856
0.886
0.905
0.928
0.941
0.946
0.962
0.970
0.973
0.972
0.966
0.959
0.955
0.944
0.932
0.906
0.886
0.865
0.830
0.802
0.770
0.717
0.681
0.636
0.588
0.543
0.496
0.447
0.394
0.432
0.462
0.495
0.543
0.580
0.608
0.639
0.675
0.706
0.733
0.759
0.780
0.803
0.833
0.852
0.871
0.891
0.898
0.902
0.915
0.920
0.923
0.911
0.914
0.912
0.901
0.888
0.868
0.850
0.822
0.793
0.765
0.734
0.689
0.645
0.602
0.556
0.517
0.472
0.425
0.370
0.402
0.433
0.460
0.499
0.533
0.561
0.594
0.619
0.655
0.682
0.707
0.733
0.756
0.782
0.805
0.812
0.836
0.837
0.846
0.859
0.856
0.856
0.862
0.868
0.865
0.848
0.836
0.821
0.797
0.775
0.753
0.727
0.693
0.654
0.617
0.575
0.531
0.489
0.439
0.402
0.347
0.358
0.395
0.428
0.456
0.495
0.520
0.549
0.580
0.602
0.630
0.653
0.674
0.701
0.725
0.740
0.753
0.767
0.785
0.795
0.799
0.793
0.800
0.804
0.805
0.812
0.800
0.793
0.770
0.757
0.734
0.713
0.689
0.649
0.615
0.582
0.539
0.497
0.462
0.415
0.368
0.329
0.328
0.353
0.387
0.409
0.440
0.471
0.496
0.529
0.549
0.572
0.594
0.621
0.641
0.665
0.678
0.693
0.711
0.723
0.738
0.736
0.740
0.739
0.745
0.751
0.741
0.741
0.735
0.723
0.706
0.688
0.669
0.638
0.606
0.574
0.535
0.501
0.465
0.428
0.384
0.348
0.309
0.298
0.321
0.347
0.366
0.400
0.427
0.446
0.477
0.500
0.513
0.537
0.563
0.583
0.604
0.623
0.636
0.651
0.662
0.672
0.678
0.682
0.687
0.687
0.689
0.691
0.684
0.670
0.662
0.651
0.635
0.621
0.589
0.567
0.533
0.497
0.469
0.436
0.393
0.356
0.326
0.291
0.255
0.286
0.309
0.330
0.348
0.373
0.397
0.426
0.447
0.463
0.482
0.505
0.523
0.546
0.558
0.577
0.594
0.603
0.609
0.619
0.632
0.629
0.630
0.629
0.633
0.623
0.617
0.614
0.604
0.589
0.566
0.548
0.527
0.490
0.466
0.436
0.401
0.362
0.335
0.301
0.265
0.235
0.270
0.306
0.336
0.374
0.400
0.428
0.457
0.483
0.512
0.539
0.556
0.565
0.576
0.590
0.600
0.605
0.610
0.604
0.604
0.598
0.592
0.577
0.572
0.564
0.552
0.539
0.513
0.494
0.471
0.454
0.435
0.418
0.389
0.375
0.357
0.329
0.301
0.276
0.252
0.228
0.261
0.296
0.340
0.372
0.405
0.433
0.464
0.500
0.532
0.567
0.593
0.607
0.622
0.640
0.654
0.657
0.656
0.662
0.663
0.668
0.664
0.657
0.643
0.642
0.627
0.610
0.594
0.575
0.551
0.533
0.502
0.485
0.463
0.437
0.414
0.395
0.373
0.341
0.317
0.291
0.262
0.286
0.328
0.362
0.401
0.440
0.479
0.515
0.552
0.587
0.617
0.640
0.664
0.685
0.711
0.718
0.725
0.733
0.731
0.731
0.724
0.727
0.715
0.714
0.694
0.682
0.666
0.656
0.630
0.612
0.588
0.566
0.544
0.524
0.487
0.462
0.441
0.412
0.386
0.356
0.335
0.294
0.311
0.347
0.392
0.439
0.473
0.510
0.548
0.588
0.634
0.662
0.689
0.711
0.741
0.760
0.771
0.787
0.793
0.799
0.798
0.787
0.786
0.776
0.772
0.763
0.742
0.731
0.715
0.700
0.677
0.653
0.630
0.602
0.580
0.540
0.511
0.484
0.457
0.433
0.391
0.364
0.332
0.336
0.379
0.425
0.466
0.507
0.542
0.588
0.630
0.671
0.704
0.730
0.762
0.793
0.810
0.826
0.844
0.850
0.857
0.857
0.856
0.848
0.848
0.838
0.827
0.815
0.792
0.782
0.754
0.726
0.703
0.683
0.653
0.626
0.597
0.563
0.529
0.498
0.467
0.431
0.401
0.370
0.364
0.402
0.448
0.491
0.534
0.582
0.627
0.675
0.720
0.752
0.782
0.816
0.841
0.858
0.881
0.895
0.914
0.914
0.911
0.916
0.923
0.916
0.910
0.890
0.872
0.854
0.837
0.809
0.786
0.757
0.736
0.705
0.667
0.642
0.606
0.571
0.536
0.507
0.470
0.429
0.396
0.383
0.422
0.474
0.519
0.568
0.610
0.665
0.715
0.756
0.789
0.827
0.858
0.883
0.909
0.928
0.939
0.958
0.964
0.971
0.980
0.973
0.981
0.969
0.961
0.938
0.920
0.901
0.864
0.839
0.814
0.790
0.765
0.726
0.695
0.658
0.623
0.581
0.545
0.513
0.464
0.421
0.403
0.449
0.499
0.550
0.602
0.646
0.705
0.750
0.788
0.827
0.867
0.903
0.937
0.957
0.975
0.990
1.008
1.023
1.028
1.035
1.037
1.042
1.039
1.022
1.010
0.972
0.958
0.928
0.896
0.869
0.845
0.813
0.777
0.740
0.709
0.668
0.624
0.589
0.546
0.498
0.455
0.427
0.472
0.528
0.586
0.631
0.682
0.737
0.783
0.831
0.875
0.910
0.938
0.974
0.994
1.014
1.036
1.059
1.069
1.083
1.093
1.101
1.100
1.089
1.069
1.056
1.032
1.001
0.973
0.937
0.918
0.894
0.860
0.825
0.783
0.750
0.715
0.669
0.632
0.582
0.531
0.481
0.444
0.494
0.548
0.608
0.658
0.711
0.780
0.823
0.871
0.906
0.939
0.981
1.008
1.028
1.052
1.086
1.104
1.119
1.133
1.140
1.151
1.155
1.148
1.128
1.115
1.089
1.060
1.028
0.990
0.965
0.936
0.902
0.868
0.818
0.785
0.748
0.700
0.661
0.620
0.559
0.512
0.463
0.511
0.579
0.636
0.691
0.747
0.805
0.848
0.899
0.941
0.975
1.013
1.044
1.068
1.110
1.132
1.160
1.176
1.185
1.194
1.203
1.202
1.189
1.180
1.169
1.137
1.102
1.080
1.045
1.007
0.974
0.940
0.910
0.864
0.827
0.775
0.728
0.687
0.644
0.589
0.535
0.482
0.538
0.597
0.663
0.715
0.768
0.822
0.876
0.923
0.969
1.011
1.054
1.086
1.113
1.154
1.175
1.200
1.206
1.215
1.233
1.235
1.233
1.232
1.217
1.205
1.181
1.145
1.115
1.080
1.047
1.009
0.977
0.935
0.898
0.855
0.813
0.759
0.713
0.665
0.604
0.557
0.504
0.556
0.621
0.683
0.733
0.793
0.843
0.905
0.948
0.998
1.048
1.083
1.125
1.163
1.190
1.221
1.237
1.253
1.257
1.265
1.266
1.269
1.268
1.252
1.238
1.219
1.188
1.156
1.114
1.081
1.041
1.005
0.971
0.928
0.879
0.838
0.787
0.739
0.686
0.624
0.567
0.522
0.580
0.643
0.709
0.762
0.817
0.874
0.930
0.982
1.040
1.083
1.117
1.162
1.200
1.220
1.249
1.261
1.282
1.292
1.297
1.300
1.296
1.294
1.282
1.267
1.243
1.206
1.187
1.156
1.108
1.061
1.021
0.992
0.956
0.904
0.856
0.804
0.759
0.707
0.643
0.585
0.549
0.605
0.665
0.717
0.792
0.844
0.904
0.960
1.009
1.064
1.109
1.160
1.193
1.220
1.249
1.282
1.285
1.308
1.312
1.325
1.321
1.317
1.318
1.313
1.292
1.263
1.232
1.209
1.179
1.144
1.096
1.045
1.011
0.974
0.927
0.879
0.818
0.771
0.718
0.649
0.594
0.562
0.613
0.682
0.739
0.806
0.866
0.922
0.987
1.044
1.094
1.142
1.185
1.222
1.257
1.279
1.303
1.315
1.320
1.328
1.342
1.343
1.332
1.328
1.331
1.305
1.295
1.267
1.239
1.214
1.171
1.118
1.076
1.033
0.994
0.943
0.898
0.836
0.784
0.726
0.656
0.598
0.574
0.631
0.697
0.752
0.822
0.883
0.949
1.012
1.061
1.125
1.171
1.206
1.239
1.267
1.299
1.330
1.331
1.344
1.349
1.359
1.364
1.357
1.351
1.342
1.326
1.305
1.279
1.255
1.228
1.186
1.151
1.096
1.051
1.007
0.959
0.909
0.854
0.793
0.731
0.661
0.610
0.581
0.648
0.706
0.778
0.838
0.894
0.960
1.028
1.074
1.133
1.179
1.222
1.260
1.289
1.319
1.335
1.353
1.356
1.377
1.381
1.387
1.384
1.361
1.351
1.342
1.320
1.299
1.281
1.248
1.203
1.170
1.117
1.068
1.016
0.968
0.916
0.859
0.809
0.733
0.665
0.607
0.593
0.646
0.720
0.784
0.848
0.918
0.977
1.041
1.089
1.152
1.192
1.234
1.266
1.293
1.317
1.334
1.354
1.369
1.382
1.385
1.399
1.398
1.376
1.369
1.350
1.324
1.306
1.286
1.249
1.216
1.174
1.125
1.083
1.020
0.970
0.914
0.861
0.805
0.734
0.677
0.610
0.600
0.668
0.724
0.785
0.858
0.919
0.980
1.046
1.098
1.160
1.200
1.232
1.268
1.297
1.321
1.333
1.363
1.386
1.398
1.394
1.400
1.398
1.387
1.373
1.348
1.332
1.311
1.289
1.259
1.222
1.187
1.131
1.090
1.035
0.971
0.919
0.860
0.790
0.730
0.671
0.607
0.610
0.674
0.730
0.792
0.859
0.930
0.979
1.046
1.100
1.157
1.204
1.235
1.264
1.298
1.325
1.338
1.364
1.381
1.398
1.395
1.382
1.397
1.399
1.374
1.361
1.337
1.314
1.294
1.259
1.227
1.193
1.145
1.092
1.029
0.971
0.914
0.850
0.783
0.725
0.670
0.609
0.620
0.676
0.738
0.798
0.866
0.927
0.992
1.046
1.097
1.146
1.195
1.228
1.261
1.288
1.316
1.339
1.349
1.373
1.385
1.396
1.396
1.394
1.394
1.372
1.355
1.325
1.314
1.285
1.260
1.223
1.188
1.148
1.091
1.033
0.970
0.909
0.854
0.779
0.720
0.664
0.598
0.621
0.680
0.743
0.814
0.864
0.925
0.979
1.035
1.089
1.134
1.187
1.219
1.256
1.288
1.307
1.322
1.354
1.372
1.375
1.391
1.393
1.380
1.371
1.365
1.345
1.321
1.304
1.283
1.256
1.227
1.187
1.143
1.080
1.032
0.971
0.906
0.836
0.777
0.717
0.647
0.590
0.618
0.681
0.748
0.816
0.865
0.920
0.973
1.022
1.079
1.123
1.176
1.206
1.250
1.282
1.296
1.313
1.336
1.346
1.361
1.378
1.376
1.366
1.364
1.341
1.342
1.322
1.302
1.270
1.245
1.216
1.170
1.122
1.069
1.023
0.954
0.890
0.827
0.775
0.704
0.646
0.582
0.624
0.676
0.742
0.801
0.862
0.920
0.963
1.012
1.061
1.106
1.161
1.193
1.230
1.257
1.283
1.304
1.324
1.340
1.346
1.351
1.355
1.344
1.343
1.332
1.316
1.310
1.278
1.251
1.224
1.197
1.163
1.104
1.056
1.003
0.934
0.881
0.823
0.750
0.693
0.634
0.576
0.615
0.672
0.743
0.796
0.852
0.907
0.949
0.999
1.036
1.081
1.130
1.175
1.218
1.244
1.275
1.291
1.303
1.318
1.312
1.315
1.327
1.328
1.314
1.316
1.302
1.284
1.263
1.238
1.213
1.173
1.131
1.087
1.032
0.981
0.912
0.857
0.802
0.738
0.677
0.616
0.561
0.610
0.670
0.732
0.785
0.831
0.896
0.938
0.986
1.020
1.052
1.104
1.149
1.184
1.210
1.244
1.256
1.279
1.300
1.303
1.304
1.304
1.300
1.291
1.282
1.277
1.264
1.226
1.203
1.181
1.135
1.094
1.047
0.998
0.957
0.892
0.836
0.784
0.718
0.664
0.607
0.552
0.598
0.657
0.717
0.774
0.819
0.871
0.915
0.967
1.000
1.033
1.076
1.110
1.159
1.188
1.209
1.240
1.256
1.270
1.278
1.275
1.278
1.274
1.269
1.258
1.237
1.221
1.185
1.170
1.132
1.104
1.067
1.022
0.969
0.926
0.874
0.812
0.765
0.712
0.645
0.589
0.527
0.590
0.639
0.700
0.750
0.798
0.853
0.895
0.939
0.980
1.013
1.048
1.086
1.120
1.155
1.187
1.213
1.226
1.242
1.252
1.251
1.243
1.243
1.237
1.231
1.214
1.196
1.165
1.133
1.107
1.069
1.023
0.992
0.947
0.899
0.844
0.781
0.735
0.682
0.621
0.566
0.513
0.576
0.628
0.682
0.726
0.772
0.825
0.866
0.905
0.950
0.978
1.021
1.051
1.082
1.115
1.144
1.176
1.186
1.208
1.216
1.218
1.214
1.210
1.192
1.186
1.179
1.151
1.123
1.099
1.071
1.034
0.994
0.962
0.917
0.870
0.824
0.764
0.716
0.663
0.603
0.548
0.494
0.555
0.610
0.662
0.705
0.745
0.795
0.840
0.878
0.918
0.946
0.981
1.006
1.049
1.082
1.102
1.133
1.158
1.169
1.180
1.186
1.180
1.169
1.158
1.150
1.130
1.110
1.088
1.055
1.034
1.008
0.967
0.935
0.895
0.847
0.800
0.740
0.689
0.635
0.578
0.522
0.462
0.526
0.580
0.638
0.679
0.718
0.766
0.802
0.835
0.882
0.922
0.947
0.974
0.999
1.032
1.058
1.087
1.108
1.119
1.136
1.141
1.134
1.122
1.110
1.098
1.085
1.057
1.032
1.017
1.000
0.965
0.938
0.911
0.867
0.824
0.774
0.714
0.661
0.607
0.556
0.494
0.449
0.502
0.547
0.604
0.647
0.688
0.730
0.769
0.804
0.842
0.877
0.906
0.929
0.954
0.978
1.005
1.036
1.052
1.058
1.080
1.093
1.082
1.079
1.070
1.055
1.035
1.019
1.004
0.985
0.969
0.935
0.906
0.871
0.828
0.785
0.740
0.680
0.636
0.587
0.530
0.477
0.434
0.479
0.522
0.569
0.604
0.645
0.687
0.727
0.762
0.794
0.833
0.858
0.880
0.910
0.925
0.963
0.982
1.004
1.017
1.028
1.030
1.029
1.021
1.010
0.999
0.994
0.980
0.967
0.948
0.921
0.896
0.861
0.827
0.793
0.752
0.700
0.652
0.600
0.553
0.506
0.455
0.409
0.450
0.486
0.531
0.569
0.603
0.639
0.677
0.714
0.748
0.786
0.810
0.826
0.854
0.884
0.904
0.917
0.936
0.952
0.962
0.975
0.972
0.974
0.962
0.958
0.948
0.932
0.921
0.901
0.878
0.854
0.829
0.792
0.759
0.718
0.661
0.612
0.572
0.528
0.478
0.433
0.389
0.415
0.451
0.489
0.528
0.562
0.591
0.623
0.661
0.690
0.722
0.749
0.773
0.790
0.825
0.844
0.866
0.886
0.892
0.900
0.906
0.916
0.913
0.912
0.910
0.906
0.892
0.877
0.856
0.839
0.813
0.781
0.750
0.718
0.671
0.632
0.581
0.540
0.501
0.457
0.415
0.360
0.389
0.416
0.453
0.490
0.520
0.546
0.583
0.616
0.644
0.671
0.696
0.724
0.743
0.773
0.797
0.809
0.831
0.833
0.839
0.848
0.843
0.859
0.857
0.857
0.850
0.836
0.819
0.807
0.790
0.756
0.734
0.708
0.680
0.632
0.595
0.554
0.515
0.478
0.432
0.388
0.336
0.350
0.379
0.411
0.451
0.482
0.507
0.535
0.562
0.595
0.616
0.643
0.670
0.689
0.719
0.726
0.746
0.762
0.781
0.781
0.780
0.785
0.785
0.804
0.805
0.799
0.786
0.775
0.764
0.744
0.717
0.696
0.671
0.635
0.597
0.562
0.523
0.486
0.443
0.397
0.363
0.319
0.308
0.346
0.372
0.401
0.436
0.463
0.484
0.514
0.538
0.562
0.584
0.605
0.632
0.656
0.671
0.682
0.695
0.708
0.726
0.725
0.732
0.727
0.732
0.732
0.730
0.735
0.728
0.714
0.693
0.675
0.655
0.632
0.595
0.564
0.520
0.478
0.448
0.416
0.376
0.328
0.299
0.279
0.309
0.328
0.355
0.385
0.413
0.435
0.462
0.485
0.503
0.528
0.554
0.572
0.593
0.608
0.624
0.640
0.655
0.660
0.670
0.677
0.673
0.673
0.672
0.671
0.667
0.661
0.644
0.634
0.620
0.602
0.573
0.547
0.518
0.486
0.451
0.422
0.380
0.343
0.307
0.273
0.246
0.270
0.299
0.316
0.342
0.371
0.389
0.413
0.439
0.453
0.468
0.493
0.517
0.531
0.557
0.568
0.582
0.589
0.597
0.606
0.612
0.615
0.620
0.622
0.613
0.610
0.603
0.592
0.583
0.574
0.549
0.532
0.507
0.477
0.447
0.418
0.392
0.349
0.319
0.285
0.247
0.221
0.253
0.293
0.322
0.355
0.380
0.408
0.432
0.470
0.490
0.521
0.534
0.548
0.559
0.570
0.582
0.583
0.588
0.591
0.591
0.577
0.574
0.566
0.557
0.546
0.542
0.521
0.508
0.485
0.456
0.441
0.416
0.391
0.375
0.358
0.339
0.313
0.287
0.263
0.240
0.214
0.244
0.291
0.318
0.349
0.385
0.421
0.447
0.482
0.514
0.554
0.576
0.594
0.612
0.633
0.642
0.645
0.645
0.655
0.653
0.654
0.653
0.643
0.627
0.619
0.608
0.596
0.572
0.560
0.544
0.513
0.493
0.475
0.448
0.421
0.398
0.377
0.357
0.329
0.306
0.275
0.246
0.268
0.311
0.340
0.382
0.425
0.459
0.490
0.534
0.566
0.600
0.626
0.646
0.675
0.689
0.700
0.708
0.717
0.720
0.724
0.726
0.710
0.707
0.693
0.685
0.670
0.653
0.644
0.619
0.598
0.577
0.550
0.527
0.502
0.477
0.452
0.423
0.395
0.369
0.339
0.310
0.281
0.293
0.338
0.378
0.420
0.457
0.494
0.532
0.571
0.611
0.644
0.669
0.699
0.723
0.742
0.754
0.767
0.778
0.785
0.786
0.783
0.779
0.773
0.766
0.754
0.743
0.724
0.702
0.678
0.657
0.639
0.611
0.586
0.560
0.533
0.505
0.472
0.442
0.414
0.377
0.345
0.319
0.323
0.363
0.406
0.445
0.489
0.524
0.565
0.612
0.649
0.684
0.719
0.752
0.773
0.794
0.815
0.830
0.837
0.845
0.848
0.839
0.838
0.838
0.844
0.817
0.795
0.786
0.765
0.735
0.714
0.692
0.664
0.637
0.605
0.576
0.546
0.515
0.486
0.454
0.418
0.385
0.352
0.347
0.385
0.430
0.476
0.519
0.567
0.605
0.662
0.699
0.732
0.767
0.802
0.825
0.854
0.869
0.889
0.894
0.905
0.904
0.901
0.906
0.910
0.901
0.892
0.870
0.851
0.836
0.795
0.777
0.751
0.725
0.694
0.656
0.625
0.597
0.553
0.522
0.492
0.457
0.419
0.377
0.365
0.405
0.456
0.509
0.550
0.603
0.646
0.697
0.740
0.778
0.817
0.843
0.867
0.898
0.918
0.937
0.945
0.960
0.967
0.967
0.967
0.975
0.968
0.957
0.936
0.915
0.891
0.852
0.829
0.802
0.779
0.749
0.707
0.671
0.640
0.600
0.563
0.530
0.493
0.446
0.407
0.386
0.428
0.482
0.537
0.580
0.631
0.676
0.731
0.773
0.817
0.863
0.892
0.926
0.947
0.970
0.987
1.006
1.020
1.028
1.037
1.038
1.041
1.030
1.020
1.007
0.978
0.940
0.915
0.884
0.858
0.832
0.801
0.769
0.724
0.692
0.655
0.609
0.570
0.529
0.477
0.436
0.412
0.459
0.515
0.565
0.612
0.662
0.719
0.774
0.822
0.864
0.898
0.932
0.963
0.991
1.010
1.031
1.062
1.070
1.086
1.099
1.100
1.101
1.093
1.068
1.062
1.041
0.995
0.975
0.936
0.907
0.878
0.843
0.813
0.769
0.733
0.695
0.646
0.608
0.561
0.510
0.466
0.429
0.483
0.532
0.591
0.644
0.704
0.755
0.807
0.852
0.894
0.933
0.972
0.995
1.025
1.049
1.085
1.098
1.124
1.135
1.149
1.154
1.155
1.149
1.139
1.120
1.080
1.057
1.023
0.988
0.962
0.930
0.894
0.859
0.813
0.774
0.728
0.681
0.641
0.600
0.550
0.491
0.445
0.498
0.556
0.623
0.675
0.735
0.785
0.841
0.883
0.929
0.973
1.008
1.039
1.083
1.109
1.133
1.155
1.184
1.194
1.198
1.205
1.207
1.194
1.181
1.164
1.147
1.115
1.073
1.042
1.011
0.959
0.930
0.894
0.859
0.814
0.766
0.713
0.671
0.624
0.572
0.522
0.468
0.524
0.582
0.647
0.696
0.757
0.810
0.869
0.911
0.962
1.014
1.055
1.088
1.129
1.153
1.178
1.203
1.219
1.228
1.240
1.244
1.238
1.232
1.229
1.216
1.195
1.157
1.116
1.075
1.052
1.001
0.969
0.925
0.889
0.840
0.800
0.750
0.694
0.649
0.596
0.536
0.493
0.550
0.604
0.669
0.721
0.784
0.836
0.893
0.944
0.995
1.049
1.085
1.124
1.173
1.197
1.233
1.254
1.260
1.270
1.280
1.284
1.281
1.279
1.259
1.250
1.223
1.198
1.164
1.111
1.075
1.037
0.992
0.960
0.923
0.865
0.823
0.772
0.723
0.663
0.613
0.551
0.516
0.570
0.624
0.689
0.746
0.807
0.865
0.924
0.978
1.035
1.080
1.128
1.176
1.205
1.231
1.261
1.277
1.295
1.302
1.305
1.314
1.314
1.306
1.293
1.281
1.251
1.223
1.192
1.162
1.115
1.076
1.023
0.991
0.951
0.900
0.848
0.792
0.741
0.689
0.632
0.563
0.530
0.591
0.654
0.709
0.774
0.842
0.901
0.956
1.008
1.067
1.117
1.163
1.202
1.228
1.262
1.291
1.304
1.317
1.328
1.334
1.346
1.338
1.337
1.325
1.299
1.283
1.259
1.223
1.191
1.146
1.106
1.045
1.006
0.969
0.919
0.875
0.811
0.759
0.701
0.639
0.579
0.551
0.602
0.662
0.732
0.791
0.861
0.928
0.983
1.040
1.099
1.150
1.196
1.239
1.267
1.292
1.316
1.338
1.341
1.355
1.360
1.360
1.354
1.348
1.340
1.321
1.313
1.288
1.257
1.221
1.175
1.134
1.078
1.026
0.986
0.936
0.891
0.836
0.770
0.714
0.643
0.580
0.555
0.623
0.678
0.749
0.806
0.868
0.949
1.012
1.070
1.123
1.168
1.215
1.256
1.289
1.314
1.328
1.348
1.360
1.379
1.384
1.387
1.379
1.362
1.353
1.346
1.329
1.302
1.270
1.239
1.198
1.150
1.095
1.056
1.001
0.949
0.895
0.840
0.786
0.711
0.657
0.588
0.568
0.630
0.698
0.767
0.827
0.896
0.970
1.024
1.086
1.143
1.188
1.230
1.261
1.299
1.330
1.351
1.362
1.380
1.387
1.405
1.400
1.395
1.384
1.371
1.352
1.336
1.311
1.283
1.248
1.212
1.179
1.119
1.067
1.014
0.960
0.908
0.853
0.794
0.725
0.653
0.599
0.578
0.640
0.702
0.769
0.849
0.908
0.973
1.040
1.097
1.155
1.202
1.240
1.286
1.311
1.340
1.354
1.371
1.393
1.407
1.406
1.412
1.406
1.407
1.379
1.365
1.345
1.328
1.293
1.266
1.219
1.186
1.125
1.078
1.021
0.965
0.907
0.850
0.791
0.734
0.664
0.602
0.588
0.661
0.716
0.780
0.847
0.913
0.977
1.041
1.107
1.155
1.209
1.244
1.285
1.320
1.344
1.359
1.384
1.400
1.407
1.414
1.417
1.419
1.405
1.396
1.374
1.357
1.316
1.293
1.271
1.234
1.194
1.140
1.091
1.037
0.959
0.909
0.842
0.785
0.723
0.666
0.599
0.602
0.659
0.722
0.791
0.848
0.918
0.977
1.043
1.104
1.160
1.211
1.249
1.284
1.314
1.348
1.362
1.382
1.400
1.413
1.416
1.409
1.419
1.414
1.400
1.378
1.352
1.337
1.297
1.278
1.241
1.203
1.150
1.099
1.030
0.969
0.908
0.843
0.782
0.718
0.657
0.590
0.604
0.671
0.730
0.791
0.854
0.916
0.970
1.043
1.105
1.154
1.198
1.241
1.271
1.299
1.333
1.356
1.379
1.395
1.405
1.413
1.422
1.417
1.409
1.397
1.365
1.350
1.330
1.306
1.268
1.235
1.200
1.143
1.091
1.026
0.973
0.907
0.842
0.773
0.713
0.656
0.590
0.610
0.666
0.733
0.798
0.861
0.914
0.973
1.032
1.089
1.136
1.194
1.224
1.269
1.295
1.327
1.353
1.368
1.380
1.402
1.410
1.401
1.403
1.396
1.387
1.366
1.344
1.326
1.299
1.267
1.224
1.189
1.146
1.086
1.029
0.963
0.899
0.840
0.776
0.704
0.636
0.576
0.608
0.665
0.733
0.798
0.861
0.916
0.968
1.026
1.074
1.126
1.184
1.216
1.255
1.284
1.306
1.331
1.356
1.374
1.388
1.390
1.395
1.388
1.378
1.367
1.353
1.341
1.317
1.284
1.252
1.217
1.171
1.126
1.062
1.020
0.955
0.887
0.830
0.763
0.693
0.633
0.569
0.604
0.664
0.735
0.791
0.850
0.906
0.957
1.009
1.063
1.102
1.154
1.201
1.249
1.271
1.296
1.325
1.335
1.355
1.363
1.370
1.386
1.373
1.358
1.350
1.332
1.317
1.302
1.273
1.236
1.203
1.162
1.107
1.054
1.007
0.938
0.865
0.800
0.741
0.682
0.622
0.558
0.602
0.660
0.723
0.777
0.843
0.895
0.939
0.994
1.037
1.089
1.138
1.177
1.226
1.256
1.281
1.303
1.312
1.336
1.342
1.348
1.354
1.347
1.341
1.324
1.322
1.303
1.278
1.243
1.221
1.182
1.137
1.086
1.029
0.968
0.911
0.851
0.790
0.729
0.664
0.604
0.549
0.592
0.661
0.716
0.769
0.821
0.880
0.924
0.972
1.013
1.052
1.114
1.153
1.195
1.222
1.247
1.276
1.299
1.320
1.315
1.320
1.331
1.313
1.318
1.301
1.291
1.281
1.250
1.212
1.190
1.147
1.106
1.052
1.001
0.945
0.893
0.832
0.772
0.705
0.655
0.592
0.541
0.577
0.647
0.704
0.757
0.808
0.857
0.908
0.958
0.994
1.025
1.077
1.119
1.168
1.193
1.214
1.247
1.268
1.287
1.290
1.293
1.295
1.286
1.282
1.271
1.259
1.247
1.210
1.184
1.147
1.110
1.066
1.019
0.964
0.919
0.858
0.797
0.751
0.696
0.628
0.573
0.516
0.571
0.624
0.680
0.739
0.789
0.837
0.878
0.935
0.971
1.006
1.043
1.084
1.124
1.162
1.187
1.220
1.238
1.246
1.264
1.255
1.256
1.254
1.239
1.228
1.224
1.206
1.171
1.145
1.105
1.070
1.039
0.978
0.932
0.887
0.832
0.778
0.722
0.672
0.610
0.550
0.497
0.561
0.609
0.663
0.708
0.763
0.815
0.857
0.902
0.937
0.980
1.012
1.057
1.082
1.119
1.151
1.178
1.204
1.211
1.220
1.220
1.223
1.216
1.202
1.193
1.180
1.157
1.133
1.096
1.069
1.039
0.997
0.951
0.905
0.860
0.807
0.749
0.698
0.653
0.587
0.532
0.475
0.544
0.590
0.643
0.686
0.728
0.780
0.826
0.869
0.911
0.942
0.977
1.013
1.050
1.084
1.106
1.132
1.158
1.165
1.180
1.186
1.184
1.179
1.172
1.162
1.128
1.114
1.085
1.049
1.026
0.997
0.963
0.926
0.885
0.834
0.783
0.726
0.678
0.626
0.557
0.506
0.452
0.517
0.573
0.619
0.661
0.700
0.748
0.787
0.829
0.870
0.903
0.938
0.966
0.994
1.031
1.055
1.083
1.108
1.120
1.133
1.143
1.137
1.125
1.115
1.102
1.088
1.067
1.037
1.009
0.992
0.964
0.927
0.890
0.853
0.805
0.750
0.695
0.648
0.598
0.543
0.490
0.437
0.488
0.534
0.581
0.628
0.670
0.717
0.753
0.785
0.829
0.865
0.891
0.916
0.943
0.976
0.999
1.034
1.049
1.060
1.078
1.085
1.087
1.076
1.059
1.056
1.044
1.012
0.998
0.979
0.957
0.922
0.898
0.857
0.817
0.770
0.720
0.666
0.621
0.577
0.520
0.466
0.417
0.456
0.501
0.549
0.590
0.625
0.674
0.712
0.743
0.785
0.817
0.846
0.870
0.897
0.926
0.956
0.969
1.003
1.017
1.026
1.030
1.019
1.023
1.008
0.997
0.996
0.975
0.957
0.943
0.914
0.885
0.857
0.813
0.775
0.733
0.689
0.637
0.593
0.542
0.495
0.435
0.388
0.427
0.467
0.513
0.550
0.583
0.625
0.661
0.694
0.726
0.761
0.794
0.816
0.840
0.865
0.899
0.921
0.934
0.954
0.959
0.970
0.960
0.957
0.955
0.949
0.940
0.928
0.908
0.893
0.868
0.845
0.814
0.776
0.743
0.703
0.653
0.602
0.561
0.514
0.461
0.413
0.374
0.398
0.436
0.479
0.512
0.542
0.578
0.613
0.645
0.675
0.712
0.740
0.761
0.789
0.813
0.837
0.859
0.864
0.881
0.896
0.903
0.902
0.905
0.899
0.897
0.893
0.878
0.863
0.844
0.826
0.804
0.766
0.740
0.709
0.662
0.619
0.568
0.525
0.483
0.440
0.395
0.358
0.373
0.404
0.440
0.472
0.506
0.536
0.567
0.600
0.629
0.657
0.687
0.707
0.729
0.757
0.784
0.796
0.810
0.825
0.833
0.834
0.839
0.841
0.844
0.843
0.835
0.828
0.806
0.793
0.770
0.749
0.714
0.687
0.657
0.613
0.572
0.532
0.499
0.459
0.413
0.369
0.326
0.335
0.367
0.400
0.438
0.463
0.493
0.521
0.548
0.584
0.605
0.634
0.661
0.680
0.698
0.711
0.733
0.745
0.766
0.772
0.765
0.775
0.780
0.790
0.790
0.779
0.769
0.757
0.745
0.727
0.696
0.675
0.650
0.617
0.580
0.541
0.504
0.467
0.433
0.383
0.342
0.303
0.295
0.335
0.361
0.391
0.418
0.447
0.469
0.496
0.530
0.550
0.568
0.594
0.617
0.635
0.657
0.669
0.686
0.696
0.712
0.711
0.717
0.717
0.723
0.719
0.717
0.713
0.705
0.698
0.674
0.654
0.634
0.611
0.573
0.542
0.508
0.470
0.428
0.393
0.359
0.316
0.283
0.267
0.293
0.320
0.350
0.378
0.401
0.421
0.444
0.471
0.493
0.508
0.539
0.561
0.580
0.599
0.612
0.628
0.634
0.642
0.659
0.660
0.665
0.656
0.654
0.652
0.648
0.650
0.631
0.613
0.598
0.584
0.555
0.528
0.492
0.461
0.430
0.403
0.366
0.338
0.294
0.260
0.225
0.261
0.280
0.295
0.335
0.363
0.379
0.396
0.425
0.442
0.458
0.483
0.506
0.524
0.546
0.554
0.568
0.575
0.584
0.591
0.596
0.602
0.602
0.599
0.595
0.587
0.587
0.577
0.566
0.552
0.536
0.509
0.481
0.455
0.422
0.398
0.373
0.335
0.293
0.269
0.233
0.205
0.235
0.272
0.295
0.331
0.363
0.390
0.418
0.447
0.475
0.498
0.511
0.532
0.544
0.562
0.572
0.574
0.571
0.582
0.579
0.568
0.560
0.550
0.541
0.531
0.518
0.506
0.495
0.468
0.443
0.428
0.412
0.383
0.359
0.337
0.319
0.302
0.276
0.244
0.225
0.195
0.232
0.268
0.296
0.330
0.364
0.395
0.429
0.460
0.500
0.527
0.555
0.574
0.594
0.608
0.616
0.626
0.631
0.641
0.648
0.641
0.636
0.625
0.612
0.605
0.590
0.580
0.559
0.545
0.525
0.498
0.477
0.459
0.432
0.409
0.386
0.360
0.338
0.314
0.291
0.265
0.228
0.256
0.295
0.325
0.366
0.408
0.442
0.477
0.504
0.549
0.575
0.603
0.624
0.650
0.666
0.680
0.685
0.699
0.703
0.708
0.706
0.700
0.693
0.676
0.666
0.656
0.638
0.622
0.605
0.585
0.559
0.536
0.514
0.481
0.456
0.430
0.406
0.380
0.353
0.321
0.292
0.269
0.281
0.319
0.356
0.395
0.440
0.477
0.510
0.547
0.589
0.623
0.652
0.680
0.704
0.721
0.733
0.755
0.762
0.771
0.768
0.770
0.765
0.762
0.745
0.739
0.726
0.707
0.681
0.659
0.638
0.617
0.597
0.569
0.538
0.515
0.486
0.456
0.427
0.397
0.360
0.326
0.292
0.307
0.343
0.378
0.433
0.469
0.507
0.546
0.597
0.633
0.668
0.704
0.734
0.756
0.774
0.803
0.811
0.826
0.830
0.836
0.832
0.827
0.829
0.826
0.814
0.783
0.775
0.744
0.722
0.703
0.679
0.654
0.626
0.588
0.562
0.531
0.494
0.467
0.438
0.406
0.363
0.324
0.325
0.363
0.409
0.459
0.496
0.546
0.593
0.641
0.676
0.717
0.756
0.783
0.806
0.835
0.858
0.872
0.885
0.891
0.891
0.898
0.892
0.895
0.902
0.879
0.864
0.836
0.814
0.782
0.760
0.736
0.709
0.679
0.636
0.607
0.578
0.538
0.506
0.471
0.440
0.394
0.354
0.345
0.390
0.438
0.490
0.536
0.585
0.628
0.679
0.716
0.760
0.797
0.826
0.854
0.886
0.910
0.924
0.932
0.952
0.957
0.956
0.964
0.958
0.963
0.952
0.936
0.920
0.875
0.844
0.813
0.790
0.760
0.729
0.692
0.655
0.621
0.583
0.542
0.509
0.476
0.425
0.386
0.366
0.413
0.464
0.521
0.570
0.614
0.664
0.712
0.759
0.807
0.846
0.876
0.909
0.940
0.959
0.976
0.992
1.022
1.025
1.024
1.034
1.037
1.019
1.010
0.995
0.974
0.929
0.895
0.872
0.846
0.813
0.777
0.747
0.708
0.674
0.635
0.588
0.544
0.504
0.456
0.410
0.387
0.436
0.490
0.548
0.599
0.654
0.706
0.748
0.797
0.847
0.883
0.922
0.956
0.980
0.999
1.032
1.048
1.070
1.086
1.091
1.095
1.091
1.084
1.071
1.050
1.028
1.000
0.956
0.920
0.898
0.866
0.832
0.796
0.750
0.709
0.673
0.624
0.586
0.543
0.493
0.444
0.417
0.464
0.521
0.581
0.636
0.689
0.734
0.786
0.832
0.883
0.925
0.958
0.993
1.021
1.057
1.080
1.105
1.118
1.134
1.148
1.150
1.148
1.144
1.132
1.112
1.089
1.056
1.015
0.987
0.951
0.911
0.880
0.843
0.804
0.757
0.714
0.668
0.623
0.578
0.524
0.469
0.433
0.482
0.543
0.607
0.660
0.714
0.765
0.820
0.866
0.916
0.961
1.000
1.047
1.076
1.106
1.135
1.158
1.187
1.194
1.196
1.207
1.200
1.198
1.187
1.158
1.138
1.116
1.072
1.034
1.005
0.952
0.914
0.879
0.843
0.794
0.749
0.698
0.649
0.602
0.554
0.496
0.453
0.503
0.566
0.628
0.686
0.743
0.797
0.851
0.897
0.962
1.012
1.049
1.083
1.120
1.149
1.178
1.207
1.225
1.233
1.237
1.253
1.251
1.238
1.220
1.216
1.188
1.161
1.121
1.079
1.038
0.998
0.962
0.921
0.873
0.823
0.781
0.732
0.677
0.624
0.574
0.519
0.477
0.534
0.587
0.646
0.713
0.769
0.822
0.880
0.928
0.990
1.037
1.090
1.130
1.168
1.204
1.219
1.247
1.259
1.269
1.284
1.294
1.287
1.272
1.269
1.253
1.223
1.203
1.178
1.119
1.077
1.040
0.991
0.954
0.913
0.855
0.811
0.761
0.702
0.650
0.591
0.534
0.500
0.550
0.612
0.668
0.728
0.787
0.853
0.903
0.968
1.023
1.085
1.128
1.177
1.208
1.236
1.266
1.290
1.293
1.302
1.314
1.321
1.314
1.312
1.303
1.283
1.260
1.231
1.209
1.161
1.116
1.069
1.021
0.978
0.939
0.888
0.834
0.783
0.722
0.671
0.601
0.547
0.512
0.570
0.629
0.695
0.754
0.832
0.892
0.934
1.003
1.065
1.120
1.169
1.209
1.238
1.268
1.292
1.316
1.332
1.349
1.344
1.347
1.354
1.347
1.336
1.308
1.291
1.265
1.237
1.188
1.142
1.104
1.045
0.997
0.958
0.906
0.860
0.803
0.741
0.688
0.624
0.561
0.533
0.590
0.641
0.720
0.782
0.841
0.920
0.977
1.039
1.087
1.146
1.200
1.235
1.271
1.299
1.324
1.339
1.348
1.368
1.365
1.377
1.379
1.370
1.347
1.338
1.312
1.287
1.264
1.217
1.168
1.129
1.078
1.022
0.976
0.924
0.873
0.815
0.755
0.694
0.635
0.573
0.541
0.598
0.666
0.738
0.790
0.870
0.941
1.004
1.057
1.117
1.165
1.223
1.265
1.296
1.311
1.334
1.359
1.370
1.381
1.393
1.394
1.396
1.385
1.360
1.355
1.335
1.309
1.287
1.241
1.205
1.148
1.094
1.049
0.987
0.933
0.886
0.828
0.768
0.697
0.637
0.580
0.548
0.618
0.681
0.745
0.823
0.893
0.963
1.017
1.081
1.141
1.195
1.230
1.280
1.310
1.337
1.361
1.367
1.392
1.399
1.406
1.407
1.415
1.404
1.389
1.369
1.343
1.325
1.285
1.252
1.218
1.183
1.113
1.063
1.020
0.951
0.887
0.837
0.770
0.709
0.642
0.587
0.565
0.626
0.693
0.756
0.832
0.907
0.970
1.025
1.091
1.147
1.199
1.239
1.281
1.322
1.354
1.374
1.391
1.400
1.411
1.420
1.427
1.423
1.411
1.395
1.380
1.362
1.339
1.303
1.262
1.227
1.187
1.132
1.075
1.020
0.958
0.898
0.841
0.772
0.715
0.647
0.590
0.576
0.637
0.709
0.771
0.838
0.904
0.970
1.039
1.093
1.148
1.204
1.254
1.292
1.327
1.358
1.380
1.395
1.408
1.419
1.416
1.430
1.428
1.422
1.407
1.383
1.364
1.342
1.302
1.273
1.233
1.192
1.141
1.087
1.019
0.948
0.896
0.834
0.773
0.713
0.650
0.588
0.579
0.653
0.713
0.775
0.832
0.899
0.967
1.039
1.099
1.153
1.205
1.253
1.295
1.324
1.354
1.372
1.390
1.410
1.419
1.433
1.434
1.429
1.418
1.406
1.383
1.375
1.352
1.314
1.278
1.243
1.203
1.145
1.091
1.028
0.961
0.896
0.833
0.771
0.705
0.651
0.571
0.593
0.655
0.723
0.783
0.842
0.900
0.965
1.026
1.095
1.155
1.198
1.240
1.284
1.319
1.342
1.365
1.390
1.405
1.423
1.426
1.420
1.425
1.416
1.411
1.391
1.377
1.349
1.315
1.280
1.239
1.199
1.140
1.082
1.028
0.956
0.899
0.825
0.763
0.704
0.643
0.570
0.588
0.657
0.722
0.781
0.846
0.902
0.963
1.029
1.085
1.141
1.194
1.233
1.267
1.301
1.333
1.360
1.372
1.393
1.403
1.409
1.420
1.421
1.406
1.396
1.384
1.366
1.339
1.307
1.269
1.226
1.190
1.138
1.084
1.019
0.965
0.894
0.834
0.750
0.688
0.621
0.565
0.586
0.652
0.713
0.778
0.845
0.899
0.956
1.027
1.073
1.123
1.185
1.217
1.254
1.283
1.324
1.344
1.365
1.382
1.390
1.410
1.404
1.398
1.391
1.381
1.357
1.347
1.321
1.296
1.262
1.222
1.175
1.128
1.065
1.013
0.953
0.883
0.810
0.746
0.678
0.613
0.556
0.589
0.647
0.706
0.775
0.835
0.895
0.942
0.996
1.053
1.103
1.156
1.208
1.242
1.279
1.308
1.325
1.353
1.356
1.377
1.387
1.382
1.386
1.368
1.360
1.349
1.322
1.304
1.281
1.241
1.205
1.148
1.104
1.042
0.993
0.932
0.859
0.793
0.728
0.663
0.608
0.546
0.588
0.642
0.705
0.760
0.823
0.881
0.929
0.985
1.030
1.083
1.137
1.171
1.218
1.251
1.278
1.310
1.325
1.350
1.361
1.371
1.366
1.358
1.354
1.336
1.323
1.310
1.286
1.258
1.216
1.183
1.130
1.076
1.028
0.968
0.912
0.845
0.777
0.710
0.645
0.594
0.536
0.574
0.634
0.697
0.747
0.808
0.865
0.914
0.968
1.006
1.055
1.108
1.149
1.198
1.225
1.257
1.284
1.297
1.320
1.337
1.349
1.344
1.330
1.338
1.317
1.298
1.279
1.250
1.227
1.187
1.152
1.109
1.052
0.988
0.932
0.885
0.826
0.752
0.697
0.641
0.570
0.518
0.562
0.625
0.683
0.736
0.790
0.841
0.894
0.944
0.990
1.028
1.078
1.118
1.170
1.201
1.219
1.257
1.275
1.291
1.296
1.300
1.302
1.298
1.299
1.286
1.276
1.248
1.225
1.197
1.161
1.113
1.064
1.010
0.954
0.899
0.842
0.786
0.729
0.673
0.615
0.557
0.505
0.546
0.612
0.664
0.720
0.771
0.820
0.863
0.920
0.959
0.994
1.046
1.081
1.117
1.166
1.189
1.218
1.237
1.251
1.264
1.269
1.270
1.262
1.251
1.246
1.234
1.211
1.180
1.144
1.101
1.064
1.027
0.969
0.923
0.868
0.820
0.769
0.706
0.652
0.595
0.541
0.483
0.536
0.592
0.642
0.691
0.749
0.797
0.839
0.888
0.928
0.968
0.999
1.052
1.083
1.118
1.152
1.188
1.205
1.211
1.219
1.228
1.230
1.212
1.204
1.194
1.179
1.154
1.129
1.098
1.064
1.036
0.991
0.940
0.892
0.846
0.792
0.742
0.684
0.635
0.571
0.509
0.454
0.518
0.573
0.622
0.665
0.711
0.766
0.810
0.858
0.893
0.929
0.962
1.012
1.039
1.074
1.106
1.129
1.152
1.163
1.179
1.185
1.188
1.179
1.172
1.162
1.136
1.113
1.088
1.056
1.014
0.984
0.946
0.911
0.865
0.820
0.769
0.716
0.659
0.607
0.545
0.489
0.440
0.491
0.547
0.598
0.640
0.684
0.728
0.772
0.817
0.850
0.889
0.924
0.955
0.984
1.015
1.046
1.069
1.103
1.125
1.128
1.133
1.129
1.126
1.113
1.099
1.078
1.060
1.026
1.004
0.976
0.953
0.915
0.880
0.831
0.790
0.740
0.687
0.630
0.580
0.522
0.472
0.420
0.471
0.512
0.564
0.607
0.646
0.692
0.730
0.764
0.813
0.843
0.873
0.904
0.932
0.958
0.991
1.022
1.039
1.054
1.070
1.067
1.072
1.075
1.058
1.050
1.038
1.011
0.987
0.965
0.942
0.907
0.879
0.837
0.801
0.756
0.698
0.648
0.599
0.555
0.498
0.447
0.399
0.438
0.484
0.529
0.565
0.609
0.657
0.693
0.726
0.769
0.797
0.827
0.857
0.881
0.911
0.935
0.968
0.995
1.004
1.010
1.017
1.018
1.008
1.008
0.998
0.978
0.967
0.948
0.926
0.905
0.872
0.843
0.794
0.751
0.714
0.662
0.618
0.571
0.528
0.474
0.425
0.375
0.413
0.449
0.493
0.531
0.564
0.604
0.643
0.673
0.710
0.750
0.775
0.802
0.828
0.852
0.886
0.909
0.920
0.943
0.953
0.950
0.949
0.943
0.946
0.939
0.924
0.915
0.899
0.878
0.848
0.824
0.799
0.759
0.718
0.683
0.633
0.586
0.541
0.497
0.449
0.402
0.356
0.379
0.422
0.461
0.493
0.523
0.559
0.599
0.628
0.658
0.696
0.725
0.751
0.776
0.791
0.831
0.841
0.857
0.871
0.887
0.890
0.889
0.880
0.884
0.879
0.876
0.868
0.851
0.827
0.807
0.784
0.754
0.717
0.681
0.645
0.594
0.548
0.511
0.469
0.428
0.377
0.333
0.350
0.389
0.427
0.459
0.488
0.517
0.553
0.579
0.608
0.640
0.666
0.691
0.713
0.734
0.759
0.777
0.791
0.805
0.822
0.820
0.824
0.822
0.829
0.826
0.817
0.808
0.790
0.778
0.759
0.738
0.701
0.671
0.637
0.601
0.557
0.517
0.483
0.439
0.394
0.356
0.312
0.321
0.353
0.381
0.418
0.447
0.475
0.507
0.536
0.562
0.589
0.618
0.637
0.657
0.677
0.700
0.722
0.734
0.740
0.751
0.755
0.769
0.766
0.765
0.767
0.763
0.740
0.735
0.722
0.704
0.683
0.657
0.632
0.600
0.563
0.517
0.484
0.450
0.409
0.368
0.329
0.284
0.284
0.313
0.344
0.374
0.397
0.424
0.454
0.476
0.505
0.530
0.553
0.577
0.601
0.620
0.641
0.650
0.670
0.685
0.692
0.698
0.695
0.708
0.710
0.708
0.692
0.692
0.684
0.670
0.651
0.634
0.610
0.587
0.549
0.519
0.483
0.453
0.411
0.377
0.335
0.307
0.265
0.247
0.274
0.314
0.338
0.363
0.383
0.405
0.430
0.451
0.478
0.496
0.516
0.546
0.562
0.586
0.597
0.610
0.618
0.623
0.637
0.642
0.642
0.644
0.633
0.632
0.631
0.627
0.615
0.598
0.578
0.560
0.534
0.504
0.473
0.442
0.416
0.381
0.346
0.315
0.276
0.245
0.217
0.242
0.264
0.293
0.318
0.341
0.360
0.377
0.402
0.423
0.443
0.460
0.489
0.512
0.525
0.541
0.547
0.561
0.564
0.573
0.573
0.587
0.582
0.579
0.578
0.576
0.565
0.550
0.542
0.528
0.512
0.481
0.462
0.428
0.405
0.377
0.353
0.320
0.287
0.248
0.216
0.195
0.223
0.248
0.272
0.310
0.341
0.372
0.392
0.412
0.446
0.469
0.494
0.510
0.522
0.541
0.548
0.553
0.559
0.562
0.558
0.555
0.544
0.526
0.521
0.513
0.496
0.486
0.470
0.452
0.432
0.412
0.388
0.367
0.346
0.327
0.309
0.286
0.260
0.236
0.206
0.189
0.212
0.247
0.279
0.306
0.347
0.377
0.411
0.442
0.471
0.506
0.529
0.552
0.569
0.588
0.596
0.605
0.615
0.626
0.624
0.629
0.619
0.606
0.607
0.587
0.571
0.555
0.544
0.526
0.500
0.478
0.461
0.434
0.416
0.392
0.367
0.347
0.327
0.298
0.266
0.240
0.213
0.244
0.269
0.306
0.349
0.390
0.424
0.456
0.485
0.520
0.549
0.581
0.607
0.630
0.642
0.655
0.667
0.682
0.689
0.694
0.690
0.685
0.681
0.664
0.657
0.634
0.614
0.603
0.588
0.562
0.545
0.521
0.486
0.466
0.444
0.410
0.384
0.361
0.339
0.301
0.276
0.246
0.264
0.305
0.340
0.379
0.419
0.457
0.492
0.526
0.567
0.595
0.633
0.656
0.682
0.700
0.718
0.738
0.747
0.747
0.753
0.754
0.749
0.739
0.734
0.719
0.713
0.689
0.664
0.648
0.616
0.598
0.577
0.548
0.518
0.492
0.460
0.432
0.407
0.373
0.336
0.305
0.272
0.290
0.329
0.363
0.404
0.449
0.490
0.530
0.570
0.610
0.645
0.681
0.711
0.734
0.757
0.780
0.795
0.800
0.810
0.814
0.819
0.818
0.815
0.796
0.802
0.780
0.759
0.728
0.702
0.678
0.658
0.636
0.607
0.571
0.545
0.513
0.477
0.446
0.418
0.385
0.343
0.306
0.308
0.350
0.390
0.434
0.483
0.531
0.572
0.611
0.654
0.695
0.733
0.761
0.785
0.821
0.841
0.854
0.860
0.867
0.877
0.884
0.876
0.883
0.882
0.863
0.850
0.824
0.784
0.769
0.743
0.716
0.691
0.661
0.621
0.589
0.558
0.521
0.485
0.454
0.415
0.377
0.338
0.330
0.370
0.416
0.475
0.520
0.562
0.605
0.651
0.696
0.735
0.775
0.805
0.849
0.873
0.894
0.908
0.921
0.932
0.948
0.952
0.949
0.949
0.952
0.935
0.918
0.900
0.862
0.833
0.801
0.769
0.744
0.711
0.677
0.635
0.601
0.568
0.520
0.487
0.450
0.407
0.365
0.354
0.396
0.451
0.499
0.550
0.598
0.644
0.687
0.742
0.783
0.824
0.861
0.898
0.922
0.944
0.959
0.986
1.001
1.014
1.007
1.016
1.022
1.010
0.991
0.980
0.955
0.925
0.881
0.853
0.822
0.794
0.759
0.724
0.683
0.647
0.607
0.557
0.521
0.477
0.438
0.393
0.371
0.419
0.473
0.523
0.576
0.630
0.682
0.733
0.781
0.824
0.864
0.913
0.941
0.966
0.992
1.019
1.039
1.056
1.074
1.079
1.083
1.082
1.069
1.065
1.042
1.014
0.985
0.957
0.910
0.874
0.842
0.812
0.778
0.734
0.693
0.655
0.612
0.563
0.516
0.461
0.414
0.396
0.446
0.503
0.554
0.613
0.666
0.715
0.770
0.815
0.859
0.907
0.950
0.984
1.007
1.049
1.074
1.101
1.114
1.134
1.143
1.141
1.141
1.137
1.125
1.099
1.077
1.047
1.006
0.974
0.928
0.891
0.857
0.821
0.782
0.732
0.692
0.643
0.595
0.550
0.501
0.446
0.417
0.469
0.527
0.583
0.641
0.698
0.749
0.802
0.845
0.893
0.948
0.996
1.032
1.067
1.096
1.131
1.150
1.179
1.191
1.192
1.194
1.189
1.196
1.179
1.153
1.129
1.094
1.066
1.033
0.995
0.944
0.909
0.870
0.828
0.775
0.729
0.680
0.628
0.578
0.531
0.474
0.436
0.490
0.551
0.602
0.665
0.721
0.780
0.830
0.885
0.939
0.997
1.034
1.075
1.118
1.149
1.176
1.196
1.221
1.233
1.242
1.247
1.247
1.242
1.220
1.201
1.182
1.159
1.117
1.083
1.032
0.990
0.948
0.906
0.860
0.810
0.767
0.717
0.662
0.600
0.547
0.496
0.457
0.506
0.574
0.624
0.685
0.748
0.805
0.865
0.922
0.983
1.041
1.086
1.120
1.164
1.194
1.216
1.249
1.264
1.272
1.281
1.287
1.284
1.271
1.267
1.259
1.225
1.201
1.175
1.117
1.069
1.026
0.978
0.940
0.897
0.841
0.792
0.741
0.684
0.634
0.560
0.512
0.483
0.535
0.597
0.650
0.711
0.778
0.842
0.894
0.956
1.010
1.072
1.130
1.177
1.211
1.242
1.269
1.285
1.300
1.314
1.321
1.321
1.320
1.307
1.314
1.289
1.258
1.237
1.204
1.161
1.110
1.061
1.006
0.965
0.921
0.868
0.821
0.761
0.703
0.650
0.590
0.529
0.493
0.553
0.610
0.674
0.741
0.793
0.871
0.933
1.000
1.062
1.101
1.161
1.208
1.240
1.266
1.291
1.312
1.330
1.336
1.353
1.350
1.362
1.345
1.330
1.319
1.291
1.261
1.236
1.193
1.140
1.095
1.042
0.991
0.943
0.894
0.842
0.783
0.721
0.664
0.603
0.550
0.504
0.566
0.630
0.703
0.763
0.832
0.906
0.971
1.023
1.088
1.143
1.191
1.234
1.265
1.296
1.317
1.334
1.363
1.363
1.374
1.374
1.396
1.376
1.354
1.337
1.314
1.285
1.259
1.214
1.170
1.117
1.070
1.017
0.958
0.908
0.856
0.797
0.737
0.673
0.616
0.559
0.521
0.581
0.647
0.719
0.784
0.858
0.925
0.986
1.048
1.114
1.166
1.209
1.266
1.294
1.322
1.345
1.355
1.379
1.387
1.388
1.400
1.408
1.393
1.380
1.352
1.331
1.309
1.279
1.244
1.196
1.146
1.093
1.040
0.985
0.920
0.864
0.805
0.746
0.684
0.622
0.565
0.535
0.604
0.664
0.729
0.807
0.873
0.943
1.000
1.070
1.128
1.186
1.234
1.274
1.312
1.336
1.362
1.378
1.389
1.401
1.411
1.418
1.410
1.399
1.386
1.374
1.357
1.327
1.293
1.254
1.216
1.175
1.111
1.052
1.005
0.925
0.866
0.815
0.754
0.696
0.623
0.564
0.546
0.617
0.675
0.741
0.802
0.889
0.954
1.015
1.073
1.135
1.194
1.246
1.278
1.315
1.351
1.384
1.392
1.401
1.417
1.425
1.423
1.423
1.418
1.402
1.386
1.367
1.332
1.304
1.261
1.227
1.184
1.131
1.073
1.005
0.941
0.879
0.817
0.760
0.700
0.635
0.568
0.557
0.620
0.684
0.755
0.823
0.885
0.953
1.025
1.082
1.143
1.193
1.253
1.294
1.325
1.357
1.393
1.404
1.402
1.421
1.431
1.430
1.430
1.423
1.407
1.390
1.373
1.348
1.321
1.272
1.233
1.186
1.137
1.078
1.005
0.941
0.883
0.823
0.759
0.697
0.634
0.568
0.568
0.633
0.700
0.759
0.823
0.884
0.951
1.021
1.087
1.149
1.200
1.258
1.290
1.322
1.353
1.380
1.395
1.412
1.423
1.433
1.441
1.427
1.417
1.411
1.393
1.378
1.347
1.314
1.283
1.243
1.188
1.134
1.080
1.018
0.949
0.879
0.814
0.757
0.693
0.626
0.567
0.574
0.640
0.704
0.762
0.827
0.893
0.955
1.012
1.084
1.147
1.191
1.239
1.287
1.320
1.356
1.369
1.387
1.408
1.418
1.422
1.431
1.424
1.415
1.403
1.405
1.388
1.354
1.316
1.283
1.236
1.185
1.133
1.074
1.008
0.947
0.876
0.815
0.750
0.680
0.619
0.557
0.573
0.639
0.706
0.764
0.826
0.879
0.951
1.016
1.079
1.140
1.191
1.234
1.271
1.310
1.333
1.362
1.383
1.402
1.414
1.417
1.414
1.414
1.413
1.395
1.385
1.376
1.338
1.304
1.267
1.226
1.180
1.130
1.066
1.009
0.953
0.884
0.803
0.728
0.672
0.617
0.548
0.571
0.637
0.703
0.759
0.821
0.880
0.934
1.007
1.062
1.116
1.179
1.220
1.259
1.294
1.329
1.357
1.366
1.385
1.394
1.402
1.404
1.411
1.398
1.383
1.368
1.347
1.325
1.296
1.257
1.213
1.177
1.121
1.053
0.994
0.934
0.865
0.803
0.726
0.665
0.593
0.536
0.570
0.627
0.691
0.752
0.816
0.875
0.931
0.992
1.048
1.096
1.150
1.195
1.243
1.269
1.308
1.332
1.348
1.369
1.383
1.401
1.387
1.383
1.380
1.368
1.353
1.332
1.306
1.280
1.247
1.192
1.148
1.090
1.033
0.982
0.920
0.855
0.777
0.725
0.640
0.581
0.528
0.567
0.622
0.677
0.753
0.807
0.866
0.918
0.968
1.024
1.075
1.125
1.173
1.210
1.255
1.278
1.310
1.336
1.349
1.373
1.377
1.366
1.366
1.357
1.353
1.323
1.304
1.277
1.252
1.224
1.171
1.116
1.068
1.005
0.962
0.900
0.828
0.761
0.695
0.628
0.577
0.510
0.558
0.611
0.670
0.730
0.797
0.853
0.905
0.954
0.998
1.052
1.101
1.143
1.186
1.225
1.257
1.282
1.306
1.326
1.339
1.346
1.341
1.343
1.327
1.320
1.295
1.275
1.253
1.226
1.186
1.142
1.097
1.042
0.979
0.922
0.869
0.806
0.725
0.672
0.613
0.556
0.502
0.540
0.600
0.661
0.715
0.768
0.824
0.884
0.933
0.972
1.014
1.066
1.116
1.158
1.198
1.227
1.249
1.275
1.289
1.296
1.309
1.318
1.309
1.299
1.285
1.270
1.250
1.222
1.198
1.158
1.105
1.061
1.001
0.940
0.885
0.838
0.768
0.710
0.652
0.596
0.540
0.491
0.528
0.586
0.642
0.698
0.749
0.800
0.844
0.903
0.950
0.990
1.036
1.073
1.115
1.165
1.190
1.212
1.244
1.253
1.257
1.268
1.274
1.264
1.254
1.241
1.224
1.204
1.176
1.148
1.105
1.060
1.022
0.973
0.908
0.849
0.799
0.748
0.690
0.631
0.575
0.521
0.465
0.509
0.573
0.619
0.673
0.727
0.776
0.819
0.868
0.912
0.952
0.997
1.033
1.078
1.111
1.146
1.171
1.191
1.204
1.219
1.227
1.217
1.219
1.213
1.205
1.173
1.155
1.127
1.092
1.060
1.019
0.985
0.924
0.873
0.831
0.776
0.726
0.665
0.605
0.550
0.495
0.441
0.488
0.551
0.594
0.646
0.698
0.745
0.790
0.840
0.876
0.909
0.948
1.003
1.030
1.063
1.100
1.121
1.140
1.165
1.173
1.171
1.176
1.170
1.164
1.146
1.125
1.099
1.079
1.047
1.012
0.970
0.932
0.888
0.843
0.798
0.747
0.697
0.644
0.589
0.528
0.475
0.424
0.461
0.526
0.571
0.613
0.658
0.706
0.754
0.801
0.832
0.873
0.901
0.944
0.980
1.004
1.038
1.068
1.092
1.107
1.117
1.119
1.117
1.112
1.103
1.092
1.066
1.049
1.018
0.994
0.965
0.933
0.893
0.862
0.811
0.762
0.716
0.668
0.617
0.563
0.504
0.455
0.408
0.437
0.490
0.541
0.585
0.627
0.670
0.707
0.748
0.790
0.825
0.853
0.884
0.914
0.945
0.978
1.004
1.026
1.045
1.057
1.065
1.066
1.063
1.049
1.040
1.021
0.999
0.975
0.951
0.926
0.895
0.861
0.821
0.776
0.729
0.676
0.626
0.577
0.531
0.476
0.424
0.380
0.416
0.459
0.503
0.539
0.579
0.628
0.667
0.702
0.742
0.775
0.811
0.837
0.866
0.889
0.925
0.954
0.974
0.987
0.997
1.004
0.998
0.995
0.996
0.992
0.963
0.947
0.933
0.912
0.885
0.852
0.824
0.783
0.731
0.690
0.643
0.597
0.550
0.509
0.451
0.406
0.359
0.388
0.428
0.475
0.509
0.543
0.584
0.623
0.654
0.691
0.728
0.758
0.785
0.807
0.837
0.866
0.899
0.914
0.929
0.942
0.936
0.926
0.932
0.932
0.920
0.908
0.895
0.879
0.860
0.826
0.802
0.774
0.739
0.693
0.655
0.611
0.569
0.524
0.481
0.426
0.383
0.343
0.361
0.398
0.440
0.472
0.507
0.541
0.579
0.608
0.639
0.683
0.707
0.733
0.755
0.773
0.800
0.823
0.845
0.857
0.875
0.866
0.869
0.868
0.868
0.863
0.861
0.849
0.834
0.803
0.784
0.761
0.730
0.697
0.658
0.620
0.573
0.528
0.488
0.451
0.398
0.362
0.323
0.330
0.367
0.406
0.439
0.468
0.495
0.533
0.564
0.589
0.630
0.653
0.678
0.696
0.715
0.741
0.760
0.770
0.794
0.805
0.803
0.803
0.810
0.808
0.799
0.804
0.790
0.782
0.753
0.736
0.714
0.685
0.650
0.613
0.569
0.534
0.495
0.461
0.418
0.377
0.342
0.298
0.295
0.326
0.360
0.398
0.424
0.453
0.488
0.517
0.540
0.570
0.592
0.609
0.636
0.656
0.675
0.700
0.714
0.718
0.718
0.745
0.747
0.749
0.747
0.740
0.733
0.732
0.713
0.698
0.686
0.662
0.636
0.603
0.576
0.531
0.502
0.466
0.434
0.394
0.350
0.308
0.275
0.272
0.300
0.326
0.359
0.382
0.404
0.436
0.463
0.484
0.510
0.534
0.556
0.583
0.599
0.611
0.631
0.650
0.659
0.663
0.674
0.686
0.690
0.689
0.683
0.675
0.664
0.659
0.647
0.632
0.610
0.594
0.563
0.534
0.496
0.470
0.432
0.394
0.358
0.320
0.286
0.248
0.231
0.264
0.295
0.319
0.344
0.367
0.388
0.412
0.435
0.462
0.480
0.496
0.526
0.545
0.561
0.579
0.584
0.600
0.609
0.612
0.619
0.625
0.631
0.616
0.613
0.608
0.597
0.586
0.573
0.557
0.536
0.511
0.481
0.446
0.416
0.389
0.359
0.321
0.292
0.257
0.230
0.200
0.233
0.256
0.281
0.307
0.325
0.345
0.364
0.385
0.414
0.430
0.449
0.469
0.496
0.508
0.514
0.532
0.541
0.547
0.548
0.558
0.566
0.564
0.557
0.555
0.554
0.543
0.530
0.518
0.503
0.486
0.456
0.437
0.409
0.381
0.355
0.323
0.292
0.269
0.233
0.204
0.178
0.207
0.227
0.255
0.286
0.320
0.346
0.370
0.394
0.417
0.452
0.473
0.493
0.509
0.520
0.528
0.536
0.536
0.537
0.537
0.538
0.533
0.521
0.504
0.492
0.484
0.463
0.452
0.432
0.415
0.392
0.372
0.355
0.328
0.311
0.294
0.276
0.243
0.221
0.191
0.174
0.197
0.227
0.253
0.288
0.322
0.363
0.393
0.423
0.446
0.476
0.501
0.525
0.546
0.565
0.573
0.587
0.594
0.610
0.609
0.605
0.598
0.592
0.581
0.574
0.549
0.534
0.522
0.504
0.483
0.467
0.437
0.413
0.394
0.368
0.346
0.326
0.306
0.282
0.251
0.227
0.201
0.228
0.252
0.285
0.321
0.356
0.401
0.432
0.463
0.492
0.521
0.552
0.578
0.601
0.618
0.632
0.646
0.664
0.669
0.670
0.675
0.663
0.648
0.650
0.639
0.617
0.592
0.585
0.560
0.544
0.526
0.507
0.471
0.450
0.424
0.389
0.363
0.341
0.314
0.285
0.253
0.227
0.244
0.287
0.319
0.358
0.405
0.437
0.469
0.502
0.539
0.574
0.604
0.632
0.658
0.676
0.698
0.715
0.722
0.728
0.736
0.735
0.723
0.722
0.713
0.699
0.687
0.669
0.645
0.628
0.601
0.580
0.558
0.519
0.497
0.470
0.445
0.408
0.383
0.357
0.317
0.283
0.256
0.278
0.307
0.342
0.388
0.434
0.467
0.507
0.547
0.582
0.625
0.653
0.687
0.714
0.737
0.758
0.769
0.781
0.789
0.796
0.802
0.801
0.795
0.782
0.766
0.762
0.735
0.714
0.683
0.660
0.635
0.606
0.580
0.551
0.522
0.495
0.456
0.428
0.396
0.360
0.314
0.283
0.296
0.327
0.366
0.414
0.462
0.509
0.549
0.588
0.630
0.671
0.705
0.737
0.769
0.799
0.814
0.830
0.839
0.845
0.859
0.855
0.868
0.864
0.852
0.848
0.825
0.804
0.773
0.741
0.714
0.697
0.669
0.636
0.600
0.570
0.536
0.499
0.462
0.432
0.398
0.352
0.322
0.313
0.349
0.403
0.451
0.499
0.544
0.583
0.624
0.673
0.711
0.752
0.792
0.828
0.852
0.872
0.891
0.902
0.911
0.936
0.942
0.927
0.928
0.917
0.923
0.904
0.872
0.844
0.819
0.783
0.754
0.720
0.689
0.656
0.611
0.579
0.545
0.499
0.464
0.428
0.385
0.348
0.335
0.377
0.432
0.477
0.528
0.576
0.619
0.659
0.718
0.759
0.804
0.845
0.878
0.903
0.923
0.951
0.970
0.987
0.992
0.994
0.999
0.999
0.993
0.978
0.963
0.930
0.906
0.882
0.835
0.807
0.775
0.741
0.707
0.659
0.625
0.589
0.540
0.500
0.454
0.412
0.372
0.360
0.401
0.455
0.501
0.555
0.613
0.661
0.709
0.758
0.805
0.854
0.892
0.923
0.953
0.980
1.006
1.032
1.046
1.057
1.060
1.064
1.066
1.051
1.036
1.028
1.001
0.968
0.942
0.900
0.858
0.821
0.791
0.757
0.713
0.665
0.627
0.584
0.537
0.488
0.439
0.393
0.377
0.420
0.475
0.528
0.584
0.643
0.693
0.741
0.792
0.842
0.892
0.931
0.965
1.009
1.034
1.066
1.086
1.100
1.120
1.127
1.126
1.125
1.120
1.107
1.082
1.064
1.034
0.995
0.966
0.914
0.871
0.844
0.807
0.763
0.715
0.671
0.621
0.569
0.528
0.473
0.423
0.403
0.451
0.512
0.566
0.617
0.677
0.729
0.774
0.826
0.872
0.930
0.980
1.017
1.053
1.090
1.121
1.142
1.163
1.187
1.188
1.173
1.180
1.174
1.161
1.143
1.120
1.089
1.056
1.017
0.976
0.923
0.891
0.848
0.807
0.757
0.710
0.662
0.602
0.554
0.495
0.451
0.423
0.473
0.534
0.587
0.644
0.701
0.758
0.807
0.867
0.920
0.982
1.033
1.067
1.108
1.144
1.170
1.191
1.211
1.224
1.235
1.228
1.239
1.225
1.222
1.194
1.170
1.142
1.108
1.069
1.023
0.979
0.928
0.887
0.846
0.789
0.744
0.694
0.639
0.581
0.526
0.473
0.438
0.491
0.552
0.606
0.666
0.726
0.795
0.843
0.915
0.972
1.014
1.071
1.106
1.159
1.189
1.208
1.232
1.253
1.270
1.276
1.273
1.276
1.272
1.265
1.238
1.223
1.199
1.151
1.109
1.065
1.012
0.964
0.922
0.879
0.824
0.770
0.714
0.666
0.605
0.544
0.495
0.458
0.512
0.574
0.637
0.697
0.754
0.819
0.877
0.951
1.001
1.057
1.116
1.169
1.207
1.234
1.253
1.279
1.297
1.305
1.318
1.318
1.321
1.310
1.291
1.280
1.261
1.229
1.194
1.146
1.100
1.047
0.991
0.948
0.905
0.853
0.800
0.735
0.681
0.623
0.571
0.509
0.476
0.531
0.593
0.659
0.715
0.773
0.850
0.915
0.982
1.046
1.097
1.147
1.204
1.240
1.264
1.289
1.303
1.319
1.341
1.345
1.361
1.357
1.346
1.328
1.312
1.283
1.261
1.225
1.183
1.138
1.083
1.033
0.976
0.928
0.875
0.815
0.761
0.697
0.639
0.584
0.529
0.488
0.545
0.603
0.669
0.747
0.821
0.884
0.942
1.010
1.070
1.132
1.174
1.223
1.261
1.289
1.311
1.340
1.347
1.363
1.378
1.388
1.385
1.378
1.364
1.333
1.309
1.283
1.245
1.209
1.168
1.118
1.060
1.006
0.946
0.893
0.835
0.776
0.722
0.650
0.594
0.536
0.504
0.567
0.623
0.696
0.774
0.837
0.914
0.968
1.035
1.091
1.154
1.200
1.242
1.286
1.317
1.336
1.359
1.373
1.380
1.396
1.400
1.392
1.396
1.379
1.360
1.335
1.303
1.273
1.232
1.187
1.138
1.083
1.023
0.968
0.899
0.838
0.786
0.729
0.671
0.606
0.544
0.516
0.580
0.646
0.707
0.780
0.854
0.928
0.982
1.049
1.122
1.170
1.227
1.263
1.294
1.330
1.362
1.376
1.390
1.406
1.405
1.409
1.406
1.401
1.392
1.376
1.351
1.320
1.294
1.256
1.207
1.159
1.097
1.045
0.985
0.913
0.849
0.793
0.731
0.673
0.612
0.550
0.524
0.593
0.661
0.728
0.786
0.863
0.929
0.993
1.055
1.130
1.187
1.236
1.274
1.312
1.348
1.370
1.393
1.402
1.412
1.419
1.420
1.414
1.412
1.395
1.384
1.364
1.341
1.303
1.266
1.219
1.181
1.115
1.058
0.993
0.921
0.859
0.800
0.738
0.679
0.616
0.542
0.545
0.604
0.662
0.727
0.804
0.873
0.935
1.002
1.071
1.130
1.191
1.245
1.280
1.316
1.345
1.380
1.389
1.399
1.414
1.418
1.432
1.418
1.416
1.405
1.391
1.372
1.348
1.313
1.275
1.225
1.183
1.115
1.059
0.993
0.930
0.863
0.802
0.737
0.681
0.613
0.544
0.549
0.609
0.673
0.739
0.810
0.868
0.933
1.004
1.069
1.130
1.185
1.245
1.283
1.323
1.356
1.382
1.395
1.410
1.416
1.418
1.419
1.434
1.414
1.405
1.402
1.380
1.348
1.324
1.277
1.222
1.173
1.122
1.064
0.998
0.928
0.864
0.806
0.740
0.666
0.603
0.550
0.553
0.619
0.684
0.746
0.807
0.864
0.949
1.000
1.064
1.135
1.191
1.243
1.276
1.317
1.343
1.372
1.388
1.407
1.411
1.418
1.418
1.420
1.408
1.403
1.387
1.374
1.347
1.311
1.270
1.234
1.165
1.122
1.061
0.996
0.929
0.864
0.788
0.725
0.658
0.598
0.540
0.549
0.621
0.682
0.741
0.802
0.860
0.940
0.998
1.063
1.115
1.185
1.225
1.269
1.305
1.337
1.360
1.380
1.400
1.406
1.408
1.417
1.414
1.403
1.398
1.386
1.362
1.339
1.295
1.264
1.221
1.173
1.108
1.050
0.987
0.928
0.859
0.784
0.714
0.655
0.599
0.527
0.554
0.616
0.681
0.740
0.798
0.856
0.924
0.990
1.050
1.102
1.165
1.212
1.251
1.293
1.313
1.342
1.369
1.386
1.404
1.401
1.403
1.402
1.396
1.383
1.375
1.351
1.323
1.282
1.254
1.211
1.160
1.104
1.032
0.977
0.919
0.848
0.774
0.705
0.644
0.580
0.519
0.548
0.610
0.675
0.735
0.792
0.852
0.905
0.978
1.033
1.088
1.142
1.187
1.226
1.276
1.303
1.331
1.353
1.374
1.388
1.383
1.394
1.384
1.377
1.363
1.342
1.327
1.299
1.269
1.226
1.183
1.137
1.079
1.022
0.962
0.905
0.835
0.762
0.699
0.622
0.567
0.507
0.543
0.598
0.657
0.730
0.787
0.842
0.900
0.955
1.009
1.065
1.122
1.164
1.204
1.243
1.283
1.309
1.330
1.350
1.360
1.371
1.374
1.364
1.353
1.340
1.324
1.297
1.270
1.243
1.210
1.154
1.103
1.060
0.992
0.935
0.878
0.807
0.741
0.673
0.606
0.543
0.490
0.535
0.589
0.643
0.706
0.771
0.830
0.883
0.934
0.981
1.037
1.085
1.138
1.175
1.220
1.250
1.274
1.305
1.318
1.329
1.343
1.345
1.339
1.329
1.312
1.298
1.272
1.246
1.220
1.186
1.137
1.074
1.022
0.957
0.906
0.845
0.779
0.712
0.657
0.590
0.537
0.480
0.518
0.581
0.634
0.692
0.745
0.808
0.865
0.914
0.960
1.006
1.058
1.098
1.146
1.194
1.224
1.244
1.267
1.281
1.296
1.313
1.315
1.305
1.294
1.278
1.254
1.236
1.212
1.189
1.143
1.096
1.045
0.988
0.932
0.871
0.817
0.747
0.690
0.634
0.574
0.521
0.464
0.505
0.559
0.614
0.674
0.726
0.777
0.837
0.890
0.931
0.973
1.017
1.064
1.100
1.155
1.182
1.208
1.224
1.250
1.256
1.269
1.269
1.262
1.255
1.238
1.212
1.191
1.167
1.139
1.095
1.053
1.006
0.954
0.896
0.839
0.789
0.729
0.666
0.605
0.556
0.494
0.445
0.490
0.542
0.595
0.649
0.704
0.754
0.797
0.847
0.896
0.938
0.985
1.023
1.061
1.099
1.133
1.158
1.174
1.204
1.214
1.217
1.221
1.215
1.213
1.192
1.169
1.147
1.124
1.076
1.048
1.010
0.966
0.901
0.858
0.801
0.753
0.702
0.644
0.586
0.536
0.474
0.425
0.465
0.519
0.570
0.617
0.674
0.722
0.768
0.816
0.856
0.896
0.928
0.977
1.015
1.042
1.076
1.110
1.130
1.154
1.159
1.160
1.162
1.165
1.161
1.140
1.121
1.099
1.066
1.039
1.002
0.956
0.913
0.868
0.821
0.772
0.728
0.679
0.624
0.563
0.513
0.453
0.410
0.439
0.502
0.543
0.588
0.638
0.687
0.728
0.774
0.812
0.849
0.878
0.911
0.963
0.988
1.027
1.054
1.073
1.096
1.103
1.105
1.106
1.101
1.092
1.077
1.063
1.034
1.008
0.975
0.947
0.914
0.878
0.832
0.786
0.737
0.691
0.647
0.592
0.531
0.481
0.431
0.386
0.412
0.464
0.506
0.557
0.600
0.643
0.681
0.732
0.770
0.802
0.834
0.870
0.905
0.929
0.950
0.989
1.013
1.024
1.043
1.049
1.051
1.037
1.038
1.023
1.005
0.984
0.958
0.934
0.907
0.871
0.838
0.795
0.754
0.703
0.654
0.608
0.560
0.505
0.457
0.412
0.363
0.391
0.437
0.476
0.521
0.561
0.605
0.641
0.677
0.717
0.752
0.783
0.814
0.844
0.871
0.904
0.935
0.954
0.965
0.980
0.982
0.980
0.978
0.980
0.970
0.952
0.929
0.912
0.893
0.867
0.828
0.798
0.757
0.712
0.663
0.621
0.577
0.534
0.482
0.434
0.387
0.343
0.364
0.410
0.447
0.487
0.521
0.566
0.599
0.633
0.671
0.704
0.738
0.762
0.792
0.823
0.836
0.881
0.894
0.908
0.910
0.913
0.913
0.916
0.903
0.899
0.890
0.878
0.863
0.838
0.808
0.780
0.751
0.712
0.675
0.628
0.588
0.544
0.504
0.449
0.398
0.363
0.324
0.341
0.377
0.415
0.454
0.485
0.524
0.554
0.588
0.623
0.659
0.688
0.710
0.734
0.753
0.774
0.807
0.822
0.841
0.846
0.852
0.846
0.848
0.846
0.836
0.832
0.822
0.808
0.787
0.759
0.735
0.705
0.671
0.632
0.591
0.554
0.504
0.465
0.421
0.377
0.344
0.307
0.302
0.343
0.381
0.418
0.447
0.478
0.514
0.544
0.569
0.606
0.629
0.649
0.671
0.690
0.715
0.740
0.754
0.770
0.771
0.787
0.786
0.785
0.789
0.786
0.774
0.768
0.751
0.728
0.709
0.687
0.659
0.624
0.591
0.545
0.510
0.475
0.438
0.397
0.357
0.324
0.289
0.278
0.310
0.337
0.375
0.404
0.430
0.462
0.489
0.513
0.541
0.571
0.592
0.613
0.638
0.656
0.674
0.694
0.694
0.711
0.718
0.722
0.727
0.727
0.720
0.718
0.707
0.690
0.673
0.655
0.635
0.609
0.580
0.545
0.510
0.478
0.446
0.411
0.369
0.335
0.292
0.260
0.249
0.281
0.304
0.338
0.361
0.384
0.406
0.442
0.464
0.492
0.520
0.543
0.555
0.576
0.593
0.607
0.618
0.639
0.643
0.656
0.665
0.668
0.666
0.658
0.650
0.646
0.633
0.621
0.606
0.584
0.559
0.532
0.496
0.472
0.444
0.412
0.384
0.328
0.296
0.266
0.231
0.216
0.245
0.271
0.304
0.325
0.349
0.369
0.395
0.414
0.432
0.458
0.483
0.501
0.523
0.541
0.545
0.564
0.572
0.589
0.585
0.598
0.611
0.604
0.596
0.593
0.581
0.574
0.558
0.544
0.532
0.514
0.489
0.452
0.430
0.400
0.368
0.335
0.303
0.273
0.239
0.209
0.192
0.210
0.241
0.266
0.292
0.312
0.330
0.349
0.370
0.390
0.414
0.433
0.453
0.470
0.481
0.493
0.511
0.514
0.518
0.535
0.537
0.539
0.537
0.542
0.535
0.528
0.522
0.504
0.492
0.479
0.455
0.433
0.402
0.382
0.360
0.338
0.293
0.268
0.245
0.212
0.185
0.161
0.191
0.214
0.242
0.265
0.296
0.327
0.352
0.372
0.399
0.429
0.450
0.465
0.486
0.501
0.508
0.510
0.514
0.521
0.521
0.517
0.508
0.503
0.484
0.467
0.454
0.444
0.427
0.416
0.393
0.370
0.354
0.337
0.312
0.295
0.277
0.256
0.227
0.204
0.185
0.156
0.186
0.211
0.236
0.262
0.294
0.334
0.363
0.393
0.419
0.449
0.474
0.497
0.522
0.541
0.554
0.567
0.574
0.582
0.583
0.576
0.581
0.576
0.559
0.545
0.531
0.515
0.492
0.478
0.461
0.449
0.416
0.398
0.377
0.355
0.328
0.308
0.284
0.261
0.232
0.212
0.190
0.204
0.235
0.263
0.301
0.342
0.379
0.409
0.439
0.464
0.497
0.520
0.549
0.568
0.594
0.611
0.627
0.640
0.647
0.641
0.643
0.644
0.630
0.625
0.610
0.595
0.578
0.552
0.535
0.524
0.507
0.484
0.452
0.429
0.403
0.370
0.348
0.322
0.296
0.259
0.237
0.215
0.231
0.266
0.298
0.336
0.372
0.410
0.441
0.474
0.510
0.546
0.579
0.599
0.635
0.655
0.675
0.688
0.699
0.709
0.712
0.713
0.704
0.699
0.692
0.683
0.665
0.647
0.626
0.601
0.582
0.562
0.531
0.500
0.475
0.451
0.425
0.391
0.360
0.332
0.292
0.263
0.243
0.261
0.291
0.325
0.366
0.404
0.444
0.487
0.523
0.558
0.596
0.623
0.663
0.688
0.709
0.731
0.746
0.759
0.765
0.767
0.782
0.772
0.769
0.764
0.750
0.729
0.721
0.693
0.660
0.636
0.619
0.584
0.557
0.521
0.495
0.469
0.436
0.398
0.367
0.332
0.295
0.263
0.279
0.311
0.353
0.395
0.440
0.484
0.525
0.564
0.605
0.642
0.676
0.719
0.748
0.771
0.791
0.805
0.819
0.826
0.832
0.841
0.844
0.838
0.837
0.826
0.808
0.779
0.758
0.724
0.694
0.666
0.637
0.617
0.580
0.547
0.513
0.476
0.441
0.405
0.372
0.331
0.293
0.298
0.333
0.376
0.429
0.471
0.521
0.559
0.600
0.649
0.683
0.734
0.768
0.804
0.829
0.845
0.864
0.878
0.893
0.910
0.916
0.909
0.897
0.896
0.896
0.874
0.848
0.823
0.786
0.764
0.728
0.703
0.671
0.636
0.588
0.555
0.518
0.480
0.439
0.401
0.360
0.327
0.316
0.361
0.407
0.455
0.499
0.551
0.596
0.647
0.697
0.736
0.783
0.823
0.858
0.883
0.907
0.932
0.954
0.962
0.972
0.973
0.975
0.975
0.964
0.961
0.932
0.912
0.883
0.862
0.826
0.783
0.752
0.722
0.687
0.638
0.604
0.565
0.520
0.476
0.429
0.385
0.350
0.343
0.381
0.433
0.481
0.527
0.590
0.638
0.689
0.733
0.778
0.827
0.870
0.901
0.932
0.965
0.994
1.016
1.018
1.033
1.039
1.045
1.039
1.028
1.023
0.996
0.983
0.946
0.920
0.882
0.839
0.805
0.772
0.737
0.694
0.648
0.605
0.558
0.511
0.463
0.416
0.370
0.362
0.402
0.456
0.513
0.563
0.621
0.675
0.723
0.772
0.818
0.861
0.913
0.949
0.993
1.022
1.048
1.071
1.082
1.086
1.114
1.112
1.112
1.101
1.091
1.065
1.041
1.021
0.980
0.950
0.900
0.852
0.817
0.777
0.738
0.688
0.647
0.592
0.547
0.498
0.442
0.397
0.374
0.420
0.486
0.538
0.592
0.642
0.702
0.753
0.802
0.865
0.915
0.963
1.006
1.042
1.084
1.114
1.127
1.147
1.163
1.169
1.171
1.169
1.154
1.141
1.130
1.112
1.070
1.033
0.998
0.959
0.904
0.864
0.823
0.782
0.729
0.682
0.630
0.585
0.530
0.480
0.426
0.401
0.456
0.511
0.567
0.624
0.674
0.740
0.794
0.841
0.910
0.960
1.008
1.052
1.092
1.132
1.159
1.179
1.198
1.214
1.216
1.214
1.214
1.220
1.203
1.183
1.160
1.133
1.079
1.046
1.011
0.956
0.908
0.865
0.824
0.769
0.720
0.665
0.611
0.553
0.500
0.452
0.423
0.469
0.525
0.590
0.645
0.702
0.764
0.823
0.888
0.947
1.003
1.052
1.097
1.148
1.177
1.204
1.223
1.246
1.261
1.259
1.257
1.264
1.265
1.242
1.225
1.206
1.172
1.139
1.092
1.053
1.001
0.945
0.901
0.858
0.801
0.742
0.690
0.638
0.578
0.527
0.472
0.433
0.484
0.545
0.610
0.665
0.732
0.795
0.873
0.928
0.988
1.041
1.082
1.145
1.185
1.217
1.240
1.261
1.282
1.298
1.304
1.309
1.307
1.300
1.275
1.262
1.243
1.220
1.176
1.139
1.091
1.041
0.984
0.935
0.886
0.834
0.775
0.708
0.658
0.601
0.548
0.486
0.454
0.502
0.566
0.636
0.696
0.769
0.832
0.890
0.956
1.027
1.084
1.139
1.183
1.224
1.253
1.274
1.296
1.315
1.326
1.342
1.343
1.338
1.335
1.317
1.290
1.278
1.250
1.208
1.173
1.133
1.069
1.017
0.958
0.908
0.852
0.792
0.737
0.673
0.618
0.562
0.506
0.471
0.529
0.587
0.651
0.728
0.790
0.857
0.915
0.992
1.050
1.112
1.160
1.208
1.250
1.278
1.307
1.322
1.337
1.355
1.375
1.369
1.367
1.359
1.343
1.334
1.298
1.277
1.235
1.201
1.160
1.103
1.047
0.986
0.929
0.868
0.808
0.752
0.695
0.630
0.575
0.516
0.480
0.536
0.604
0.673
0.747
0.822
0.895
0.952
1.005
1.076
1.136
1.191
1.225
1.258
1.296
1.330
1.355
1.364
1.381
1.393
1.386
1.383
1.380
1.378
1.350
1.328
1.302
1.262
1.221
1.182
1.126
1.069
1.014
0.950
0.879
0.818
0.762
0.708
0.643
0.583
0.521
0.493
0.554
0.625
0.686
0.753
0.828
0.897
0.961
1.026
1.098
1.148
1.201
1.250
1.283
1.323
1.344
1.373
1.388
1.391
1.394
1.398
1.397
1.399
1.383
1.368
1.340
1.318
1.285
1.244
1.197
1.145
1.084
1.021
0.960
0.893
0.826
0.769
0.715
0.652
0.591
0.524
0.512
0.568
0.632
0.698
0.773
0.843
0.900
0.971
1.036
1.111
1.164
1.216
1.265
1.302
1.327
1.348
1.372
1.394
1.398
1.401
1.403
1.405
1.394
1.388
1.377
1.355
1.335
1.297
1.264
1.215
1.160
1.082
1.031
0.970
0.908
0.836
0.777
0.718
0.655
0.588
0.522
0.524
0.586
0.639
0.704
0.777
0.849
0.908
0.980
1.043
1.113
1.173
1.220
1.262
1.306
1.338
1.361
1.385
1.403
1.400
1.406
1.410
1.415
1.403
1.396
1.391
1.367
1.336
1.305
1.260
1.218
1.160
1.103
1.041
0.979
0.909
0.841
0.783
0.718
0.651
0.588
0.525
0.532
0.591
0.654
0.713
0.785
0.854
0.916
0.984
1.052
1.117
1.178
1.223
1.261
1.308
1.334
1.370
1.389
1.393
1.401
1.406
1.402
1.407
1.407
1.392
1.380
1.363
1.339
1.296
1.261
1.211
1.156
1.109
1.049
0.977
0.911
0.846
0.777
0.709
0.653
0.591
0.531
0.531
0.591
0.656
0.721
0.787
0.845
0.927
0.979
1.045
1.113
1.179
1.228
1.266
1.305
1.336
1.368
1.384
1.392
1.399
1.408
1.406
1.411
1.403
1.397
1.383
1.348
1.332
1.297
1.268
1.208
1.163
1.109
1.034
0.970
0.907
0.841
0.771
0.703
0.639
0.579
0.519
0.523
0.594
0.659
0.723
0.782
0.841
0.914
0.978
1.035
1.096
1.165
1.219
1.259
1.295
1.325
1.350
1.373
1.384
1.391
1.402
1.404
1.395
1.392
1.391
1.372
1.354
1.323
1.296
1.254
1.205
1.150
1.097
1.025
0.965
0.897
0.838
0.766
0.700
0.638
0.563
0.508
0.524
0.601
0.660
0.721
0.776
0.832
0.902
0.964
1.025
1.086
1.148
1.190
1.240
1.282
1.309
1.334
1.360
1.386
1.384
1.396
1.389
1.390
1.380
1.381
1.361
1.337
1.311
1.273
1.234
1.189
1.140
1.084
1.019
0.960
0.901
0.826
0.752
0.687
0.620
0.562
0.493
0.528
0.585
0.653
0.711
0.773
0.829
0.884
0.956
1.020
1.073
1.132
1.175
1.215
1.262
1.291
1.322
1.349
1.367
1.376
1.382
1.381
1.384
1.365
1.354
1.344
1.316
1.290
1.244
1.210
1.173
1.123
1.057
0.991
0.943
0.883
0.812
0.743
0.670
0.604
0.541
0.477
0.520
0.579
0.637
0.701
0.759
0.815
0.874
0.935
0.993
1.051
1.111
1.155
1.194
1.236
1.269
1.304
1.321
1.340
1.350
1.351
1.357
1.356
1.340
1.324
1.313
1.297
1.260
1.232
1.190
1.146
1.087
1.031
0.967
0.904
0.851
0.785
0.721
0.655
0.580
0.530
0.473
0.516
0.566
0.624
0.685
0.745
0.804
0.862
0.913
0.964
1.022
1.072
1.125
1.168
1.204
1.243
1.266
1.292
1.313
1.320
1.326
1.326
1.325
1.318
1.301
1.283
1.257
1.233
1.206
1.174
1.116
1.057
1.002
0.940
0.887
0.825
0.756
0.697
0.634
0.573
0.511
0.459
0.498
0.549
0.606
0.668
0.723
0.785
0.842
0.893
0.940
0.988
1.035
1.083
1.128
1.172
1.208
1.232
1.248
1.270
1.293
1.292
1.290
1.293
1.283
1.272
1.247
1.222
1.190
1.166
1.120
1.071
1.027
0.971
0.914
0.851
0.793
0.728
0.666
0.610
0.547
0.491
0.438
0.486
0.539
0.590
0.645
0.701
0.759
0.814
0.867
0.910
0.956
0.998
1.049
1.085
1.125
1.167
1.185
1.210
1.232
1.250
1.255
1.250
1.259
1.251
1.225
1.202
1.179
1.156
1.124
1.082
1.033
0.981
0.937
0.869
0.817
0.764
0.700
0.642
0.590
0.529
0.478
0.424
0.467
0.514
0.567
0.624
0.674
0.728
0.783
0.830
0.875
0.916
0.966
1.001
1.041
1.074
1.119
1.138
1.168
1.190
1.202
1.205
1.206
1.211
1.193
1.176
1.162
1.138
1.114
1.069
1.039
0.990
0.938
0.888
0.835
0.784
0.739
0.676
0.622
0.571
0.515
0.456
0.408
0.442
0.495
0.542
0.593
0.645
0.693
0.735
0.789
0.830
0.875
0.911
0.959
0.990
1.034
1.065
1.090
1.117
1.130
1.138
1.147
1.142
1.146
1.136
1.122
1.108
1.082
1.049
1.019
0.982
0.946
0.889
0.842
0.795
0.745
0.702
0.653
0.594
0.543
0.494
0.430
0.385
0.413
0.462
0.515
0.559
0.609
0.659
0.700
0.747
0.784
0.824
0.856
0.906
0.944
0.970
1.006
1.029
1.046
1.073
1.084
1.089
1.086
1.081
1.071
1.065
1.043
1.024
0.993
0.958
0.930
0.895
0.850
0.807
0.765
0.716
0.670
0.621
0.566
0.509
0.463
0.409
0.369
0.390
0.437
0.483
0.525
0.572
0.619
0.661
0.710
0.746
0.780
0.809
0.841
0.881
0.913
0.934
0.971
0.990
1.008
1.017
1.031
1.022
1.021
1.005
1.007
0.985
0.963
0.936
0.911
0.886
0.850
0.806
0.764
0.728
0.679
0.635
0.586
0.534
0.482
0.438
0.391
0.349
0.370
0.411
0.454
0.493
0.537
0.582
0.618
0.651
0.695
0.730
0.758
0.793
0.820
0.855
0.882
0.897
0.934
0.945
0.952
0.962
0.958
0.955
0.950
0.947
0.930
0.906
0.888
0.868
0.844
0.806
0.768
0.727
0.685
0.636
0.594
0.549
0.506
0.457
0.414
0.365
0.324
0.347
0.385
0.425
0.464
0.497
0.543
0.577
0.608
0.649
0.682
0.713
0.741
0.769
0.792
0.820
0.846
0.874
0.883
0.882
0.893
0.895
0.896
0.877
0.872
0.865
0.849
0.838
0.819
0.786
0.752
0.716
0.686
0.645
0.603
0.563
0.521
0.483
0.428
0.380
0.340
0.307
0.317
0.356
0.398
0.432
0.463
0.497
0.532
0.561
0.602
0.633
0.662
0.681
0.703
0.728
0.751
0.776
0.801
0.812
0.821
0.826
0.831
0.825
0.819
0.809
0.802
0.794
0.782
0.762
0.737
0.710
0.675
0.647
0.608
0.568
0.527
0.487
0.448
0.400
0.357
0.321
0.290
0.284
0.315
0.357
0.389
0.425
0.453
0.489
0.517
0.544
0.575
0.603
0.629
0.643
0.666
0.690
0.709
0.732
0.743
0.750
0.753
0.764
0.769
0.762
0.755
0.752
0.737
0.723
0.700
0.677
0.655
0.629
0.598
0.562
0.518
0.484
0.451
0.415
0.376
0.335
0.302
0.273
0.261
0.282
0.316
0.345
0.383
0.408
0.441
0.466
0.496
0.522
0.556
0.576
0.594
0.619
0.635
0.645
0.656
0.679
0.690
0.687
0.691
0.704
0.705
0.702
0.694
0.686
0.664
0.649
0.632
0.603
0.573
0.544
0.515
0.485
0.453
0.422
0.380
0.343
0.314
0.270
0.244
0.234
0.255
0.286
0.316
0.343
0.365
0.387
0.422
0.445
0.465
0.501
0.516
0.532
0.553
0.573
0.574
0.597
0.613
0.625
0.624
0.637
0.644
0.638
0.642
0.638
0.618
0.608
0.590
0.574
0.552
0.532
0.506
0.471
0.443
0.415
0.389
0.350
0.308
0.281
0.253
0.221
0.205
0.230
0.253
0.284
0.308
0.328
0.348
0.371
0.397
0.415
0.440
0.465
0.481
0.496
0.511
0.526
0.539
0.548
0.560
0.568
0.577
0.578
0.580
0.569
0.568
0.565
0.552
0.536
0.518
0.498
0.479
0.451
0.423
0.401
0.377
0.349
0.313
0.276
0.250
0.220
0.189
0.178
0.198
0.222
0.246
0.278
0.296
0.314
0.330
0.357
0.374
0.393
0.412
0.430
0.449
0.457
0.473
0.484
0.495
0.498
0.514
0.522
0.511
0.512
0.517
0.512
0.501
0.494
0.479
0.472
0.453
0.437
0.404
0.382
0.361
0.337
0.308
0.275
0.249
0.225
0.194
0.174
0.140
0.176
0.202
0.220
0.249
0.277
0.305
0.331
0.358
0.380
0.402
0.423
0.437
0.458
0.477
0.485
0.488
0.489
0.495
0.501
0.496
0.483
0.479
0.463
0.449
0.437
0.420
0.405
0.387
0.368
0.351
0.336
0.319
0.291
0.274
0.253
0.233
0.200
0.187
0.163
0.137
0.166
0.200
0.219
0.242
0.282
0.308
0.337
0.366
0.396
0.426
0.450
0.473
0.493
0.516
0.532
0.543
0.545
0.557
0.562
0.556
0.553
0.552
0.536
0.517
0.509
0.497
0.466
0.455
0.446
0.423
0.396
0.378
0.359
0.339
0.310
0.287
0.264
0.241
0.217
0.201
0.175
0.186
0.215
0.244
0.285
0.319
0.344
0.380
0.412
0.440
0.469
0.491
0.516
0.546
0.572
0.587
0.603
0.616
0.615
0.618
0.619
0.611
0.614
0.595
0.586
0.568
0.560
0.531
0.517
0.501
0.479
0.457
0.427
0.406
0.384
0.353
0.327
0.291
0.271
0.239
0.221
0.204
0.208
0.247
0.272
0.309
0.345
0.377
0.414
0.446
0.482
0.513
0.546
0.576
0.606
0.626
0.647
0.665
0.678
0.685
0.684
0.684
0.681
0.675
0.668
0.648
0.644
0.616
0.599
0.575
0.558
0.534
0.513
0.478
0.455
0.430
0.401
0.372
0.343
0.305
0.274
0.246
0.222
0.235
0.270
0.300
0.346
0.377
0.411
0.459
0.490
0.529
0.566
0.596
0.630
0.658
0.684
0.707
0.720
0.732
0.740
0.744
0.746
0.756
0.750
0.732
0.723
0.710
0.683
0.665
0.648
0.619
0.586
0.563
0.532
0.495
0.469
0.441
0.409
0.374
0.341
0.311
0.271
0.249
0.260
0.296
0.330
0.375
0.412
0.450
0.501
0.543
0.580
0.616
0.648
0.684
0.718
0.742
0.765
0.781
0.790
0.798
0.811
0.814
0.820
0.819
0.815
0.787
0.777
0.760
0.728
0.704
0.672
0.640
0.616
0.587
0.554
0.518
0.485
0.449
0.410
0.377
0.342
0.305
0.276
0.277
0.315
0.356
0.409
0.445
0.490
0.534
0.579
0.619
0.659
0.706
0.745
0.776
0.802
0.822
0.837
0.854
0.878
0.882
0.885
0.880
0.872
0.871
0.860
0.840
0.829
0.801
0.774
0.745
0.707
0.677
0.648
0.617
0.570
0.538
0.498
0.456
0.412
0.374
0.338
0.302
0.297
0.343
0.384
0.434
0.473
0.522
0.569
0.625
0.668
0.715
0.754
0.794
0.832
0.861
0.883
0.902
0.927
0.938
0.950
0.945
0.950
0.938
0.939
0.920
0.913
0.885
0.865
0.840
0.804
0.763
0.728
0.697
0.664
0.616
0.579
0.542
0.494
0.451
0.410
0.363
0.328
0.323
0.363
0.410
0.459
0.501
0.562
0.614
0.665
0.707
0.754
0.800
0.838
0.877
0.911
0.943
0.973
0.981
0.997
1.011
1.017
1.012
1.013
1.008
0.986
0.981
0.949
0.924
0.905
0.862
0.818
0.777
0.745
0.710
0.668
0.624
0.581
0.534
0.483
0.438
0.398
0.352
0.339
0.382
0.433
0.492
0.536
0.591
0.646
0.697
0.742
0.795
0.838
0.882
0.927
0.971
1.001
1.025
1.050
1.055
1.064
1.077
1.096
1.087
1.075
1.063
1.040
1.023
0.990
0.956
0.926
0.892
0.840
0.794
0.754
0.711
0.664
0.618
0.573
0.523
0.471
0.428
0.377
0.357
0.400
0.463
0.517
0.567
0.619
0.678
0.736
0.784
0.841
0.886
0.934
0.991
1.028
1.057
1.093
1.115
1.125
1.129
1.147
1.152
1.141
1.133
1.121
1.106
1.091
1.049
1.019
0.980
0.938
0.885
0.838
0.795
0.754
0.703
0.649
0.598
0.554
0.499
0.454
0.405
0.374
0.425
0.483
0.538
0.594
0.648
0.704
0.768
0.820
0.889
0.936
0.983
1.025
1.075
1.119
1.143
1.164
1.178
1.186
1.199
1.206
1.198
1.183
1.176
1.163
1.139
1.101
1.062
1.030
0.982
0.931
0.885
0.838
0.795
0.742
0.686
0.633
0.583
0.529
0.473
0.427
0.400
0.450
0.509
0.566
0.623
0.683
0.743
0.799
0.872
0.934
0.982
1.032
1.072
1.125
1.161
1.190
1.210
1.228
1.240
1.243
1.254
1.246
1.233
1.222
1.211
1.185
1.153
1.108
1.065
1.037
0.985
0.929
0.880
0.836
0.776
0.715
0.661
0.613
0.554
0.500
0.447
0.410
0.464
0.520
0.581
0.651
0.710
0.775
0.845
0.907
0.954
1.019
1.070
1.118
1.162
1.198
1.224
1.244
1.264
1.272
1.284
1.291
1.287
1.279
1.264
1.240
1.224
1.193
1.165
1.124
1.078
1.020
0.971
0.912
0.863
0.807
0.743
0.686
0.632
0.579
0.520
0.469
0.427
0.486
0.541
0.602
0.670
0.734
0.810
0.869
0.927
0.993
1.050
1.105
1.160
1.195
1.231
1.264
1.285
1.303
1.316
1.320
1.319
1.324
1.312
1.300
1.280
1.255
1.231
1.198
1.159
1.117
1.054
0.997
0.940
0.881
0.825
0.769
0.714
0.650
0.595
0.541
0.477
0.445
0.502
0.572
0.631
0.692
0.764
0.832
0.896
0.962
1.025
1.093
1.143
1.191
1.224
1.255
1.285
1.311
1.338
1.349
1.348
1.346
1.338
1.335
1.334
1.309
1.296
1.257
1.226
1.186
1.141
1.084
1.024
0.959
0.904
0.843
0.781
0.726
0.673
0.608
0.552
0.490
0.459
0.522
0.577
0.646
0.712
0.782
0.843
0.918
0.987
1.055
1.112
1.156
1.207
1.242
1.278
1.311
1.330
1.362
1.374
1.366
1.371
1.368
1.365
1.353
1.339
1.314
1.288
1.245
1.209
1.163
1.106
1.041
0.981
0.925
0.856
0.794
0.738
0.684
0.622
0.553
0.499
0.471
0.531
0.593
0.650
0.733
0.801
0.873
0.943
1.000
1.068
1.122
1.180
1.224
1.265
1.297
1.319
1.345
1.363
1.378
1.381
1.386
1.381
1.374
1.370
1.360
1.334
1.307
1.271
1.226
1.180
1.112
1.055
0.999
0.941
0.877
0.801
0.748
0.694
0.623
0.567
0.500
0.490
0.553
0.612
0.675
0.735
0.818
0.873
0.946
1.014
1.084
1.134
1.191
1.239
1.280
1.312
1.334
1.367
1.372
1.381
1.380
1.387
1.389
1.385
1.374
1.374
1.348
1.313
1.276
1.238
1.189
1.130
1.066
1.014
0.951
0.882
0.812
0.752
0.691
0.627
0.565
0.503
0.492
0.566
0.623
0.688
0.757
0.825
0.884
0.953
1.023
1.095
1.151
1.198
1.243
1.287
1.310
1.345
1.369
1.382
1.386
1.387
1.393
1.386
1.382
1.378
1.364
1.341
1.323
1.281
1.248
1.203
1.138
1.070
1.016
0.948
0.888
0.814
0.752
0.687
0.627
0.566
0.513
0.510
0.564
0.625
0.690
0.760
0.827
0.894
0.961
1.021
1.106
1.159
1.208
1.242
1.282
1.321
1.346
1.368
1.379
1.383
1.388
1.402
1.391
1.386
1.381
1.371
1.339
1.318
1.283
1.246
1.198
1.146
1.084
1.017
0.952
0.886
0.816
0.758
0.687
0.629
0.567
0.502
0.514
0.566
0.629
0.694
0.755
0.820
0.899
0.956
1.021
1.084
1.156
1.201
1.245
1.282
1.310
1.348
1.365
1.375
1.381
1.387
1.385
1.382
1.381
1.376
1.362
1.338
1.312
1.281
1.244
1.190
1.140
1.078
1.009
0.940
0.881
0.822
0.746
0.679
0.620
0.562
0.501
0.502
0.573
0.631
0.699
0.756
0.816
0.893
0.954
1.020
1.071
1.135
1.193
1.244
1.277
1.307
1.341
1.371
1.372
1.379
1.385
1.383
1.384
1.376
1.369
1.356
1.322
1.294
1.271
1.237
1.176
1.124
1.077
1.000
0.945
0.873
0.809
0.734
0.675
0.610
0.547
0.486
0.501
0.564
0.633
0.696
0.751
0.806
0.881
0.945
1.003
1.062
1.129
1.182
1.230
1.260
1.299
1.328
1.353
1.363
1.370
1.374
1.376
1.372
1.370
1.365
1.346
1.322
1.289
1.253
1.210
1.167
1.110
1.051
0.996
0.932
0.864
0.794
0.733
0.660
0.591
0.532
0.475
0.499
0.564
0.629
0.690
0.744
0.805
0.860
0.927
0.989
1.050
1.112
1.157
1.211
1.243
1.275
1.305
1.325
1.350
1.356
1.358
1.366
1.355
1.363
1.340
1.318
1.298
1.265
1.237
1.193
1.149
1.096
1.031
0.975
0.905
0.853
0.772
0.708
0.639
0.580
0.520
0.465
0.495
0.555
0.613
0.678
0.737
0.793
0.848
0.909
0.972
1.028
1.090
1.138
1.184
1.221
1.254
1.282
1.303
1.322
1.327
1.338
1.335
1.337
1.329
1.317
1.296
1.275
1.246
1.203
1.174
1.130
1.072
1.004
0.941
0.881
0.830
0.757
0.684
0.634
0.570
0.508
0.448
0.488
0.546
0.602
0.657
0.720
0.775
0.836
0.896
0.941
1.001
1.051
1.110
1.152
1.188
1.224
1.254
1.270
1.292
1.302
1.304
1.308
1.304
1.296
1.288
1.268
1.244
1.211
1.178
1.130
1.087
1.035
0.979
0.919
0.860
0.805
0.728
0.675
0.608
0.543
0.489
0.432
0.478
0.525
0.585
0.645
0.695
0.752
0.817
0.868
0.919
0.972
1.021
1.064
1.111
1.150
1.187
1.215
1.238
1.258
1.270
1.272
1.272
1.266
1.264
1.247
1.231
1.203
1.176
1.145
1.091
1.050
1.000
0.947
0.890
0.833
0.769
0.710
0.647
0.587
0.526
0.465
0.422
0.458
0.510
0.556
0.624
0.674
0.730
0.789
0.843
0.886
0.933
0.984
1.023
1.059
1.098
1.138
1.177
1.194
1.208
1.230
1.230
1.234
1.228
1.228
1.210
1.185
1.164
1.140
1.098
1.060
1.006
0.967
0.911
0.844
0.801
0.738
0.677
0.621
0.569
0.510
0.456
0.403
0.440
0.486
0.538
0.591
0.640
0.704
0.754
0.806
0.847
0.893
0.934
0.981
1.018
1.052
1.094
1.122
1.142
1.161
1.177
1.178
1.189
1.185
1.181
1.159
1.143
1.121
1.097
1.054
1.017
0.964
0.919
0.861
0.809
0.760
0.710
0.650
0.596
0.550
0.492
0.435
0.383
0.420
0.468
0.513
0.564
0.612
0.663
0.710
0.766
0.806
0.846
0.887
0.930
0.970
1.007
1.037
1.065
1.093
1.102
1.115
1.132
1.133
1.127
1.110
1.100
1.081
1.060
1.029
0.995
0.958
0.917
0.870
0.821
0.772
0.730
0.674
0.618
0.565
0.521
0.460
0.409
0.364
0.394
0.440
0.487
0.531
0.580
0.634
0.675
0.722
0.760
0.796
0.842
0.884
0.923
0.949
0.980
1.004
1.022
1.043
1.054
1.067
1.064
1.054
1.048
1.043
1.029
1.006
0.980
0.939
0.912
0.873
0.827
0.776
0.734
0.696
0.646
0.591
0.541
0.489
0.435
0.391
0.346
0.368
0.415
0.455
0.501
0.547
0.594
0.637
0.678
0.718
0.751
0.782
0.817
0.857
0.889
0.912
0.938
0.961
0.987
0.988
0.990
1.002
1.000
0.988
0.975
0.957
0.941
0.917
0.887
0.861
0.824
0.778
0.740
0.700
0.662
0.608
0.553
0.507
0.464
0.416
0.371
0.330
0.347
0.385
0.427
0.470
0.513
0.557
0.593
0.636
0.677
0.709
0.739
0.770
0.799
0.831
0.857
0.874
0.898
0.913
0.921
0.925
0.927
0.934
0.927
0.916
0.893
0.876
0.864
0.841
0.816
0.778
0.736
0.697
0.659
0.614
0.570
0.529
0.482
0.440
0.395
0.343
0.309
0.326
0.360
0.399
0.437
0.478
0.519
0.553
0.585
0.624
0.659
0.684
0.711
0.743
0.762
0.798
0.819
0.830
0.848
0.860
0.862
0.866
0.868
0.863
0.848
0.833
0.821
0.807
0.791
0.759
0.724
0.688
0.654
0.618
0.581
0.538
0.496
0.450
0.407
0.361
0.324
0.293
0.294
0.328
0.368
0.402
0.436
0.470
0.505
0.539
0.569
0.603
0.628
0.654
0.681
0.702
0.729
0.750
0.762
0.777
0.796
0.801
0.802
0.801
0.791
0.784
0.776
0.768
0.750
0.732
0.704
0.676
0.647
0.615
0.577
0.537
0.501
0.462
0.415
0.379
0.339
0.303
0.273
0.264
0.291
0.332
0.367
0.398
0.430
0.462
0.489
0.515
0.550
0.574
0.603
0.622
0.640
0.666
0.682
0.698
0.717
0.727
0.729
0.741
0.738
0.733
0.729
0.719
0.712
0.694
0.670
0.654
0.620
0.592
0.563
0.535
0.498
0.461
0.429
0.388
0.352
0.315
0.280
0.252
0.240
0.265
0.294
0.330
0.358
0.388
0.425
0.450
0.474
0.498
0.528
0.556
0.569
0.586
0.599
0.616
0.634
0.652
0.659
0.663
0.671
0.666
0.681
0.677
0.668
0.651
0.632
0.621
0.599
0.571
0.542
0.519
0.490
0.454
0.423
0.393
0.352
0.321
0.286
0.253
0.224
0.221
0.239
0.262
0.295
0.316
0.342
0.364
0.399
0.420
0.442
0.469
0.496
0.513
0.523
0.538
0.558
0.568
0.585
0.599
0.601
0.613
0.608
0.615
0.614
0.606
0.591
0.580
0.566
0.542
0.520
0.496
0.471
0.440
0.413
0.387
0.357
0.318
0.282
0.255
0.228
0.206
0.195
0.217
0.234
0.264
0.287
0.311
0.331
0.358
0.377
0.397
0.414
0.442
0.458
0.469
0.484
0.501
0.506
0.517
0.536
0.550
0.549
0.547
0.552
0.548
0.546
0.539
0.529
0.509
0.490
0.471
0.449
0.422
0.398
0.373
0.349
0.310
0.283
0.258
0.233
0.213
0.174
0.157
0.184
0.208
0.230
0.259
0.280
0.297
0.314
0.339
0.353
0.369
0.386
0.408
0.421
0.435
0.446
0.457
0.465
0.479
0.488
0.491
0.497
0.486
0.484
0.484
0.485
0.469
0.457
0.441
0.427
0.408
0.379
0.358
0.338
0.318
0.287
0.258
0.239
0.208
0.184
0.161
0.125
0.154
0.181
0.202
0.227
0.261
0.279
0.302
0.336
0.358
0.380
0.396
0.412
0.429
0.445
0.463
0.463
0.468
0.477
0.477
0.468
0.463
0.445
0.438
0.433
0.407
0.398
0.385
0.365
0.342
0.328
0.316
0.299
0.274
0.247
0.231
0.215
0.188
0.174
0.149
0.124
0.158
0.179
0.202
0.225
0.264
0.290
0.315
0.338
0.374
0.403
0.422
0.448
0.467
0.482
0.498
0.513
0.522
0.537
0.537
0.533
0.527
0.521
0.507
0.497
0.489
0.467
0.451
0.433
0.416
0.402
0.374
0.361
0.338
0.314
0.287
0.262
0.240
0.214
0.194
0.177
0.157
0.175
0.195
0.228
0.256
0.296
0.321
0.349
0.381
0.413
0.441
0.467
0.498
0.518
0.543
0.562
0.576
0.589
0.592
0.596
0.591
0.591
0.577
0.570
0.559
0.552
0.536
0.512
0.488
0.474
0.454
0.435
0.404
0.387
0.365
0.335
0.301
0.280
0.250
0.223
0.202
0.177
0.193
0.219
0.258
0.291
0.326
0.353
0.383
0.423
0.462
0.488
0.523
0.547
0.573
0.596
0.621
0.642
0.651
0.655
0.659
0.655
0.653
0.654
0.637
0.625
0.604
0.589
0.576
0.559
0.529
0.504
0.486
0.455
0.434
0.410
0.380
0.340
0.316
0.282
0.253
0.225
0.198
0.217
0.248
0.282
0.314
0.352
0.382
0.425
0.466
0.500
0.533
0.571
0.597
0.625
0.654
0.679
0.695
0.708
0.714
0.719
0.726
0.726
0.715
0.703
0.691
0.674
0.654
0.637
0.619
0.589
0.562
0.540
0.510
0.476
0.447
0.419
0.380
0.350
0.324
0.288
0.257
0.231
0.235
0.266
0.308
0.351
0.387
0.423
0.462
0.513
0.550
0.584
0.619
0.651
0.680
0.716
0.739
0.756
0.761
0.772
0.780
0.784
0.790
0.795
0.778
0.758
0.743
0.719
0.702
0.688
0.644
0.620
0.591
0.564
0.531
0.495
0.462
0.420
0.383
0.350
0.318
0.286
0.258
0.256
0.294
0.342
0.388
0.423
0.466
0.504
0.554
0.597
0.635
0.672
0.711
0.734
0.774
0.796
0.814
0.840
0.853
0.855
0.851
0.859
0.851
0.834
0.821
0.809
0.798
0.788
0.749
0.720
0.683
0.652
0.618
0.587
0.542
0.507
0.466
0.429
0.389
0.347
0.314
0.276
0.277
0.321
0.369
0.413
0.451
0.499
0.543
0.598
0.640
0.685
0.728
0.764
0.793
0.826
0.854
0.882
0.904
0.915
0.919
0.920
0.925
0.917
0.901
0.900
0.876
0.861
0.842
0.813
0.778
0.744
0.707
0.676
0.642
0.604
0.559
0.510
0.471
0.428
0.390
0.349
0.301
0.302
0.341
0.391
0.440
0.480
0.532
0.588
0.639
0.686
0.724
0.774
0.808
0.849
0.885
0.914
0.940
0.963
0.980
0.989
0.990
0.982
0.989
0.974
0.961
0.948
0.930
0.900
0.873
0.835
0.794
0.755
0.721
0.686
0.644
0.601
0.544
0.506
0.464
0.419
0.376
0.334
0.319
0.362
0.410
0.467
0.518
0.565
0.623
0.669
0.726
0.766
0.817
0.865
0.904
0.951
0.982
1.002
1.029
1.038
1.044
1.053
1.057
1.056
1.048
1.036
1.021
0.991
0.962
0.929
0.895
0.864
0.812
0.762
0.729
0.685
0.632
0.585
0.540
0.496
0.448
0.406
0.361
0.333
0.380
0.438
0.490
0.543
0.596
0.656
0.704
0.757
0.813
0.862
0.913
0.958
0.996
1.035
1.066
1.079
1.094
1.110
1.114
1.123
1.111
1.104
1.092
1.086
1.039
1.018
0.990
0.959
0.916
0.862
0.817
0.774
0.728
0.669
0.620
0.574
0.526
0.476
0.427
0.384
0.352
0.399
0.460
0.514
0.572
0.619
0.687
0.739
0.792
0.858
0.916
0.967
1.012
1.049
1.097
1.122
1.142
1.157
1.163
1.174
1.181
1.175
1.151
1.143
1.126
1.113
1.075
1.040
1.005
0.963
0.919
0.864
0.811
0.767
0.706
0.655
0.600
0.551
0.502
0.451
0.405
0.375
0.422
0.480
0.533
0.595
0.654
0.720
0.778
0.842
0.902
0.957
1.012
1.055
1.094
1.139
1.167
1.191
1.203
1.210
1.225
1.232
1.219
1.203
1.196
1.181
1.160
1.123
1.091
1.054
1.004
0.958
0.901
0.846
0.802
0.743
0.688
0.635
0.583
0.524
0.473
0.415
0.397
0.442
0.503
0.555
0.619
0.689
0.759
0.819
0.877
0.934
0.997
1.045
1.089
1.138
1.170
1.204
1.231
1.245
1.257
1.264
1.260
1.259
1.250
1.242
1.221
1.198
1.169
1.141
1.093
1.049
1.003
0.951
0.883
0.829
0.778
0.716
0.657
0.608
0.554
0.495
0.437
0.408
0.460
0.516
0.578
0.642
0.705
0.787
0.844
0.903
0.961
1.022
1.078
1.122
1.165
1.205
1.236
1.260
1.286
1.300
1.293
1.298
1.289
1.285
1.272
1.260
1.233
1.203
1.177
1.144
1.096
1.034
0.982
0.908
0.853
0.800
0.742
0.685
0.626
0.571
0.511
0.454
0.420
0.475
0.537
0.596
0.662
0.723
0.791
0.862
0.931
0.992
1.061
1.118
1.159
1.195
1.233
1.261
1.298
1.315
1.318
1.321
1.319
1.320
1.310
1.301
1.288
1.272
1.240
1.207
1.170
1.121
1.067
1.002
0.937
0.881
0.819
0.755
0.702
0.649
0.578
0.524
0.465
0.437
0.494
0.554
0.618
0.687
0.750
0.811
0.885
0.951
1.017
1.080
1.132
1.182
1.222
1.254
1.282
1.312
1.324
1.337
1.340
1.345
1.329
1.331
1.328
1.318
1.294
1.262
1.234
1.191
1.142
1.082
1.024
0.960
0.900
0.837
0.769
0.715
0.659
0.593
0.531
0.474
0.453
0.511
0.564
0.633
0.690
0.761
0.827
0.906
0.968
1.041
1.092
1.140
1.196
1.238
1.268
1.305
1.323
1.341
1.356
1.363
1.360
1.356
1.356
1.343
1.329
1.314
1.283
1.250
1.202
1.155
1.096
1.041
0.976
0.913
0.848
0.778
0.721
0.663
0.601
0.538
0.480
0.457
0.524
0.580
0.643
0.714
0.792
0.849
0.914
0.994
1.057
1.108
1.155
1.203
1.250
1.276
1.316
1.331
1.350
1.360
1.374
1.368
1.369
1.368
1.362
1.336
1.323
1.291
1.255
1.215
1.165
1.108
1.046
0.985
0.919
0.859
0.790
0.724
0.668
0.604
0.542
0.483
0.474
0.529
0.594
0.662
0.731
0.804
0.859
0.924
0.995
1.071
1.120
1.178
1.223
1.257
1.290
1.313
1.328
1.348
1.365
1.376
1.375
1.375
1.371
1.356
1.344
1.320
1.292
1.258
1.220
1.174
1.116
1.052
0.989
0.922
0.853
0.789
0.729
0.663
0.603
0.546
0.488
0.485
0.543
0.600
0.662
0.729
0.801
0.864
0.928
0.994
1.068
1.130
1.176
1.227
1.258
1.294
1.322
1.343
1.358
1.369
1.377
1.367
1.372
1.367
1.352
1.336
1.316
1.291
1.261
1.223
1.175
1.123
1.047
0.985
0.920
0.864
0.799
0.732
0.654
0.601
0.540
0.485
0.491
0.543
0.605
0.672
0.731
0.791
0.862
0.926
0.998
1.067
1.117
1.169
1.219
1.256
1.296
1.317
1.346
1.359
1.368
1.372
1.374
1.375
1.361
1.354
1.330
1.314
1.283
1.251
1.216
1.169
1.107
1.056
0.985
0.916
0.856
0.795
0.725
0.663
0.596
0.527
0.473
0.484
0.547
0.607
0.670
0.725
0.786
0.862
0.932
0.992
1.049
1.115
1.163
1.212
1.254
1.294
1.321
1.328
1.357
1.358
1.361
1.363
1.367
1.358
1.343
1.322
1.310
1.274
1.241
1.194
1.143
1.098
1.036
0.975
0.914
0.848
0.780
0.706
0.645
0.583
0.523
0.469
0.480
0.544
0.604
0.666
0.725
0.780
0.853
0.920
0.985
1.041
1.095
1.159
1.200
1.246
1.280
1.308
1.327
1.336
1.349
1.343
1.354
1.354
1.349
1.335
1.314
1.280
1.261
1.230
1.190
1.129
1.089
1.019
0.956
0.895
0.827
0.767
0.697
0.629
0.569
0.511
0.452
0.475
0.537
0.597
0.666
0.720
0.772
0.840
0.903
0.969
1.024
1.080
1.141
1.192
1.222
1.261
1.289
1.306
1.318
1.319
1.329
1.331
1.336
1.323
1.320
1.300
1.269
1.242
1.211
1.169
1.124
1.073
1.005
0.951
0.871
0.806
0.744
0.684
0.621
0.558
0.494
0.445
0.474
0.527
0.588
0.651
0.708
0.768
0.823
0.885
0.940
1.010
1.064
1.112
1.162
1.201
1.233
1.256
1.276
1.291
1.308
1.311
1.310
1.308
1.308
1.295
1.277
1.251
1.218
1.181
1.141
1.100
1.036
0.972
0.915
0.851
0.798
0.726
0.662
0.603
0.541
0.480
0.428
0.461
0.521
0.576
0.632
0.693
0.752
0.806
0.862
0.920
0.977
1.031
1.083
1.135
1.161
1.200
1.228
1.248
1.266
1.269
1.279
1.275
1.277
1.278
1.265
1.248
1.221
1.185
1.144
1.105
1.059
1.011
0.954
0.888
0.836
0.774
0.706
0.644
0.578
0.517
0.464
0.412
0.444
0.500
0.556
0.615
0.669
0.726
0.785
0.840
0.893
0.947
0.997
1.040
1.082
1.126
1.160
1.190
1.216
1.234
1.237
1.247
1.248
1.239
1.238
1.226
1.210
1.190
1.152
1.109
1.065
1.026
0.976
0.917
0.858
0.807
0.747
0.685
0.632
0.561
0.502
0.448
0.400
0.431
0.478
0.532
0.588
0.644
0.695
0.754
0.807
0.853
0.902
0.952
0.998
1.040
1.076
1.108
1.145
1.173
1.185
1.189
1.208
1.207
1.205
1.194
1.187
1.174
1.143
1.114
1.070
1.032
0.988
0.940
0.882
0.823
0.767
0.716
0.652
0.604
0.549
0.482
0.430
0.381
0.417
0.462
0.509
0.562
0.611
0.666
0.719
0.775
0.817
0.860
0.912
0.952
0.990
1.028
1.056
1.100
1.115
1.125
1.137
1.159
1.162
1.156
1.146
1.138
1.117
1.099
1.066
1.029
0.983
0.939
0.898
0.839
0.787
0.730
0.681
0.624
0.570
0.517
0.461
0.410
0.357
0.397
0.441
0.481
0.540
0.582
0.637
0.690
0.736
0.780
0.821
0.863
0.905
0.947
0.977
1.000
1.035
1.065
1.069
1.087
1.105
1.108
1.096
1.083
1.068
1.062
1.036
1.012
0.978
0.924
0.888
0.845
0.789
0.747
0.704
0.650
0.595
0.544
0.500
0.437
0.387
0.346
0.372
0.413
0.459
0.507
0.547
0.600
0.644
0.694
0.736
0.771
0.807
0.858
0.889
0.921
0.949
0.977
1.000
1.005
1.029
1.032
1.035
1.032
1.024
1.013
0.996
0.984
0.958
0.917
0.880
0.842
0.805
0.755
0.712
0.668
0.609
0.566
0.516
0.468
0.413
0.367
0.331
0.347
0.388
0.428
0.477
0.519
0.565
0.611
0.652
0.692
0.728
0.758
0.791
0.827
0.862
0.885
0.906
0.942
0.943
0.962
0.958
0.967
0.972
0.960
0.946
0.934
0.916
0.896
0.868
0.834
0.793
0.754
0.713
0.673
0.636
0.574
0.530
0.481
0.443
0.393
0.352
0.310
0.326
0.363
0.400
0.442
0.485
0.532
0.572
0.611
0.652
0.682
0.707
0.738
0.765
0.809
0.832
0.848
0.864
0.881
0.891
0.889
0.905
0.895
0.893
0.884
0.871
0.848
0.826
0.811
0.780
0.749
0.710
0.668
0.631
0.588
0.543
0.499
0.455
0.419
0.371
0.325
0.289
0.297
0.333
0.369
0.404
0.446
0.487
0.522
0.554
0.593
0.623
0.654
0.684
0.715
0.742
0.768
0.780
0.790
0.817
0.825
0.832
0.837
0.831
0.833
0.819
0.806
0.793
0.776
0.753
0.725
0.690
0.655
0.626
0.591
0.554
0.512
0.466
0.428
0.390
0.341
0.306
0.272
0.273
0.307
0.338
0.371
0.404
0.446
0.480
0.514
0.546
0.578
0.605
0.623
0.651
0.675
0.695
0.712
0.735
0.749
0.768
0.773
0.773
0.769
0.765
0.753
0.748
0.736
0.720
0.698
0.668
0.643
0.609
0.578
0.545
0.510
0.475
0.432
0.393
0.358
0.316
0.283
0.251
0.246
0.273
0.309
0.343
0.374
0.409
0.441
0.468
0.494
0.527
0.552
0.573
0.599
0.613
0.625
0.648
0.675
0.676
0.690
0.709
0.711
0.702
0.703
0.700
0.694
0.682
0.665
0.643
0.617
0.587
0.560
0.531
0.504
0.468
0.431
0.395
0.362
0.326
0.291
0.258
0.228
0.224
0.244
0.269
0.308
0.331
0.368
0.400
0.430
0.453
0.475
0.503
0.522
0.544
0.555
0.568
0.585
0.604
0.613
0.631
0.640
0.638
0.641
0.646
0.648
0.640
0.625
0.608
0.590
0.568
0.541
0.519
0.484
0.456
0.426
0.395
0.359
0.333
0.297
0.264
0.232
0.201
0.202
0.224
0.242
0.274
0.295
0.320
0.354
0.380
0.401
0.421
0.450
0.464
0.488
0.497
0.513
0.528
0.538
0.550
0.563
0.577
0.578
0.588
0.586
0.582
0.576
0.565
0.552
0.538
0.510
0.488
0.465
0.441
0.415
0.384
0.354
0.325
0.293
0.259
0.234
0.213
0.181
0.173
0.199
0.215
0.244
0.267
0.290
0.313
0.340
0.355
0.373
0.390
0.416
0.435
0.443
0.457
0.477
0.476
0.492
0.506
0.519
0.522
0.523
0.525
0.521
0.517
0.512
0.501
0.481
0.463
0.440
0.419
0.397
0.373
0.350
0.323
0.292
0.263
0.236
0.217
0.197
0.165
0.143
0.168
0.188
0.204
0.232
0.253
0.273
0.294
0.319
0.331
0.346
0.358
0.383
0.396
0.409
0.423
0.430
0.440
0.450
0.458
0.469
0.472
0.465
0.462
0.460
0.453
0.442
0.430
0.411
0.398
0.379
0.359
0.334
0.315
0.288
0.264
0.239
0.217
0.198
0.168
0.140
0.119
0.141
0.160
0.178
0.208
0.229
0.255
0.272
0.303
0.325
0.352
0.368
0.390
0.407
0.415
0.429
0.436
0.448
0.448
0.453
0.445
0.436
0.426
0.419
0.403
0.387
0.372
0.360
0.349
0.329
0.312
0.296
0.267
0.251
0.236
0.218
0.196
0.174
0.155
0.136
0.106
0.142
0.161
0.178
0.201
0.235
0.271
0.292
0.315
0.346
0.374
0.393
0.415
0.438
0.454
0.471
0.482
0.495
0.506
0.514
0.504
0.503
0.485
0.480
0.477
0.456
0.443
0.433
0.414
0.399
0.385
0.359
0.339
0.321
0.286
0.263
0.245
0.221
0.199
0.175
0.161
0.141
0.155
0.180
0.207
0.240
0.270
0.301
0.324
0.357
0.384
0.417
0.443
0.470
0.491
0.508
0.523
0.550
0.560
0.568
0.567
0.569
0.559
0.545
0.536
0.538
0.526
0.507
0.491
0.464
0.450
0.428
0.408
0.384
0.360
0.326
0.305
0.280
0.251
0.226
0.198
0.178
0.156
0.176
0.204
0.230
0.266
0.299
0.329
0.358
0.394
0.428
0.464
0.495
0.522
0.544
0.567
0.587
0.610
0.622
0.631
0.636
0.628
0.624
0.612
0.608
0.599
0.578
0.566
0.546
0.515
0.495
0.479
0.462
0.431
0.407
0.373
0.345
0.317
0.294
0.264
0.236
0.199
0.176
0.200
0.229
0.258
0.297
0.332
0.365
0.401
0.437
0.473
0.514
0.542
0.571
0.595
0.620
0.644
0.667
0.676
0.685
0.695
0.701
0.696
0.677
0.666
0.656
0.644
0.630
0.609
0.578
0.562
0.536
0.515
0.490
0.454
0.421
0.386
0.360
0.330
0.301
0.264
0.225
0.199
0.222
0.248
0.283
0.324
0.363
0.394
0.435
0.475
0.521
0.559
0.590
0.626
0.656
0.681
0.697
0.718
0.732
0.747
0.753
0.762
0.763
0.747
0.746
0.722
0.711
0.693
0.666
0.652
0.620
0.597
0.568
0.540
0.508
0.474
0.434
0.393
0.360
0.326
0.295
0.268
0.226
0.238
0.266
0.308
0.348
0.393
0.431
0.478
0.521
0.565
0.602
0.637
0.680
0.708
0.739
0.764
0.786
0.808
0.823
0.825
0.826
0.827
0.811
0.803
0.782
0.775
0.771
0.741
0.716
0.703
0.668
0.636
0.603
0.559
0.523
0.480
0.440
0.408
0.362
0.328
0.288
0.252
0.249
0.296
0.342
0.380
0.431
0.471
0.518
0.570
0.616
0.656
0.692
0.729
0.764
0.791
0.822
0.855
0.873
0.883
0.883
0.888
0.883
0.880
0.878
0.848
0.839
0.835
0.811
0.789
0.756
0.720
0.683
0.647
0.613
0.566
0.522
0.477
0.442
0.400
0.367
0.323
0.281
0.283
0.320
0.366
0.411
0.457
0.505
0.559
0.610
0.654
0.696
0.746
0.780
0.814
0.842
0.883
0.917
0.937
0.948
0.960
0.958
0.959
0.944
0.936
0.927
0.915
0.896
0.870
0.844
0.813
0.773
0.727
0.693
0.658
0.608
0.567
0.524
0.483
0.437
0.397
0.353
0.306
0.300
0.341
0.387
0.438
0.491
0.537
0.604
0.652
0.694
0.738
0.788
0.840
0.878
0.916
0.944
0.977
0.995
1.015
1.017
1.022
1.016
1.018
1.019
1.003
0.975
0.951
0.932
0.901
0.868
0.838
0.785
0.738
0.699
0.647
0.603
0.559
0.517
0.469
0.426
0.378
0.335
0.318
0.359
0.415
0.465
0.517
0.569
0.634
0.684
0.727
0.781
0.834
0.889
0.936
0.969
0.993
1.023
1.055
1.065
1.086
1.087
1.080
1.083
1.075
1.063
1.042
1.019
0.988
0.959
0.925
0.887
0.842
0.792
0.749
0.688
0.640
0.593
0.544
0.498
0.449
0.399
0.357
0.331
0.382
0.435
0.491
0.540
0.594
0.663
0.719
0.768
0.836
0.886
0.941
0.986
1.019
1.056
1.085
1.110
1.133
1.140
1.150
1.141
1.134
1.124
1.107
1.088
1.074
1.047
1.022
0.982
0.940
0.894
0.837
0.776
0.729
0.681
0.628
0.573
0.529
0.478
0.418
0.372
0.351
0.399
0.454
0.499
0.562
0.623
0.703
0.756
0.817
0.868
0.928
0.986
1.029
1.066
1.109
1.133
1.157
1.174
1.190
1.197
1.191
1.183
1.177
1.156
1.142
1.120
1.102
1.069
1.029
0.982
0.938
0.871
0.812
0.768
0.714
0.655
0.602
0.551
0.499
0.446
0.394
0.372
0.423
0.477
0.519
0.590
0.649
0.718
0.790
0.847
0.903
0.961
1.020
1.065
1.109
1.143
1.169
1.196
1.216
1.236
1.233
1.226
1.218
1.205
1.209
1.198
1.166
1.146
1.109
1.072
1.019
0.970
0.913
0.845
0.795
0.743
0.682
0.624
0.575
0.517
0.463
0.408
0.382
0.432
0.491
0.555
0.617
0.678
0.749
0.812
0.868
0.934
0.992
1.046
1.098
1.138
1.178
1.206
1.229
1.247
1.257
1.261
1.261
1.257
1.248
1.242
1.238
1.215
1.177
1.149
1.109
1.054
0.998
0.953
0.882
0.831
0.774
0.712
0.655
0.599
0.537
0.481
0.421
0.399
0.453
0.514
0.567
0.630
0.696
0.765
0.832
0.897
0.949
1.005
1.064
1.119
1.168
1.209
1.236
1.254
1.277
1.287
1.291
1.292
1.289
1.282
1.272
1.261
1.243
1.207
1.175
1.138
1.089
1.028
0.978
0.912
0.851
0.793
0.728
0.674
0.614
0.550
0.499
0.440
0.418
0.473
0.529
0.584
0.648
0.714
0.763
0.847
0.915
0.983
1.050
1.096
1.137
1.185
1.224
1.253
1.278
1.293
1.308
1.318
1.318
1.315
1.305
1.296
1.280
1.260
1.231
1.206
1.157
1.114
1.055
0.996
0.935
0.873
0.805
0.742
0.684
0.631
0.566
0.506
0.453
0.428
0.484
0.540
0.609
0.661
0.738
0.790
0.870
0.934
1.015
1.063
1.112
1.158
1.202
1.231
1.268
1.289
1.308
1.326
1.342
1.345
1.342
1.328
1.309
1.294
1.277
1.248
1.216
1.179
1.128
1.073
1.016
0.945
0.883
0.820
0.748
0.694
0.640
0.576
0.517
0.460
0.438
0.489
0.543
0.614
0.680
0.755
0.818
0.888
0.941
1.027
1.075
1.121
1.176
1.204
1.245
1.276
1.302
1.322
1.346
1.347
1.350
1.351
1.344
1.321
1.305
1.285
1.263
1.232
1.186
1.140
1.082
1.023
0.953
0.886
0.830
0.758
0.699
0.641
0.578
0.522
0.459
0.445
0.507
0.563
0.623
0.688
0.761
0.827
0.896
0.962
1.022
1.082
1.129
1.182
1.222
1.253
1.284
1.309
1.339
1.354
1.355
1.358
1.354
1.348
1.336
1.311
1.287
1.261
1.237
1.199
1.146
1.093
1.018
0.954
0.893
0.829
0.767
0.705
0.633
0.580
0.520
0.461
0.457
0.512
0.572
0.633
0.708
0.771
0.839
0.898
0.969
1.027
1.083
1.144
1.197
1.228
1.262
1.280
1.310
1.340
1.350
1.355
1.358
1.354
1.352
1.329
1.308
1.290
1.253
1.224
1.187
1.136
1.079
1.020
0.950
0.887
0.831
0.767
0.696
0.633
0.570
0.515
0.461
0.459
0.521
0.578
0.642
0.705
0.770
0.834
0.895
0.964
1.034
1.091
1.139
1.194
1.233
1.267
1.288
1.306
1.339
1.349
1.349
1.352
1.348
1.346
1.323
1.302
1.276
1.247
1.222
1.176
1.130
1.078
1.008
0.950
0.890
0.830
0.765
0.689
0.624
0.562
0.505
0.446
0.458
0.525
0.581
0.646
0.700
0.758
0.829
0.892
0.964
1.028
1.081
1.141
1.183
1.228
1.257
1.277
1.307
1.323
1.337
1.345
1.348
1.343
1.334
1.315
1.290
1.269
1.238
1.206
1.171
1.120
1.069
1.007
0.935
0.876
0.812
0.751
0.678
0.621
0.547
0.494
0.441
0.460
0.517
0.580
0.642
0.696
0.752
0.825
0.893
0.953
1.016
1.075
1.133
1.174
1.206
1.243
1.274
1.287
1.302
1.312
1.319
1.325
1.325
1.311
1.297
1.285
1.256
1.226
1.189
1.147
1.101
1.051
0.989
0.930
0.853
0.784
0.736
0.664
0.604
0.545
0.490
0.434
0.455
0.512
0.572
0.634
0.691
0.744
0.817
0.880
0.942
0.994
1.055
1.116
1.153
1.198
1.221
1.251
1.274
1.288
1.289
1.297
1.297
1.297
1.296
1.286
1.266
1.245
1.218
1.180
1.127
1.082
1.028
0.961
0.902
0.836
0.770
0.714
0.648
0.591
0.532
0.477
0.427
0.445
0.505
0.559
0.623
0.682
0.733
0.796
0.857
0.919
0.974
1.019
1.086
1.137
1.170
1.200
1.233
1.250
1.252
1.264
1.267
1.281
1.273
1.268
1.262
1.245
1.221
1.192
1.152
1.102
1.053
1.010
0.953
0.888
0.825
0.761
0.694
0.632
0.570
0.515
0.458
0.404
0.431
0.484
0.541
0.603
0.662
0.720
0.778
0.834
0.884
0.947
0.994
1.051
1.098
1.143
1.168
1.202
1.222
1.226
1.235
1.238
1.250
1.250
1.246
1.226
1.211
1.186
1.160
1.125
1.074
1.028
0.976
0.919
0.863
0.813
0.741
0.672
0.620
0.555
0.501
0.445
0.394
0.422
0.466
0.525
0.582
0.632
0.693
0.749
0.800
0.848
0.911
0.963
1.010
1.057
1.098
1.129
1.163
1.178
1.192
1.201
1.210
1.216
1.221
1.207
1.192
1.179
1.159
1.124
1.079
1.039
1.001
0.943
0.889
0.826
0.772
0.720
0.648
0.594
0.535
0.475
0.427
0.378
0.402
0.452
0.507
0.559
0.614
0.665
0.721
0.770
0.825
0.874
0.926
0.974
1.019
1.045
1.087
1.110
1.132
1.144
1.163
1.167
1.173
1.171
1.160
1.154
1.138
1.117
1.076
1.042
1.003
0.962
0.901
0.858
0.793
0.741
0.690
0.626
0.568
0.513
0.462
0.403
0.356
0.384
0.430
0.485
0.537
0.588
0.636
0.688
0.739
0.789
0.838
0.887
0.927
0.966
1.001
1.028
1.060
1.078
1.097
1.103
1.112
1.124
1.123
1.119
1.109
1.083
1.067
1.025
0.994
0.961
0.915
0.871
0.811
0.753
0.708
0.659
0.597
0.547
0.495
0.444
0.378
0.340
0.369
0.413
0.457
0.506
0.557
0.605
0.655
0.708
0.752
0.793
0.831
0.872
0.908
0.944
0.970
1.000
1.024
1.050
1.056
1.063
1.065
1.064
1.060
1.042
1.028
1.001
0.985
0.950
0.902
0.864
0.825
0.762
0.718
0.674
0.628
0.569
0.519
0.473
0.417
0.366
0.325
0.349
0.390
0.436
0.478
0.526
0.570
0.615
0.667
0.709
0.742
0.778
0.826
0.853
0.887
0.917
0.947
0.959
0.970
0.992
1.002
1.000
1.000
0.993
0.982
0.965
0.945
0.923
0.879
0.847
0.809
0.776
0.727
0.685
0.640
0.588
0.538
0.490
0.443
0.397
0.350
0.307
0.319
0.366
0.409
0.453
0.495
0.536
0.581
0.624
0.666
0.703
0.730
0.761
0.800
0.833
0.857
0.881
0.898
0.918
0.912
0.934
0.925
0.937
0.934
0.924
0.908
0.887
0.859
0.823
0.800
0.768
0.733
0.679
0.645
0.603
0.553
0.502
0.461
0.417
0.369
0.331
0.290
0.300
0.334
0.372
0.413
0.455
0.490
0.536
0.579
0.621
0.652
0.681
0.713
0.743
0.776
0.804
0.811
0.825
0.833
0.853
0.865
0.862
0.866
0.861
0.857
0.839
0.822
0.800
0.774
0.733
0.711
0.676
0.637
0.605
0.556
0.514
0.471
0.433
0.389
0.348
0.304
0.270
0.278
0.310
0.343
0.381
0.416
0.454
0.498
0.530
0.568
0.602
0.633
0.656
0.686
0.703
0.724
0.739
0.757
0.774
0.791
0.808
0.800
0.798
0.797
0.788
0.775
0.762
0.745
0.720
0.683
0.654
0.625
0.589
0.558
0.524
0.480
0.437
0.401
0.361
0.318
0.281
0.245
0.254
0.289
0.319
0.351
0.380
0.412
0.453
0.487
0.519
0.550
0.575
0.598
0.618
0.646
0.660
0.681
0.694
0.712
0.724
0.744
0.738
0.738
0.728
0.722
0.715
0.702
0.689
0.660
0.631
0.602
0.572
0.542
0.510
0.480
0.440
0.401
0.367
0.325
0.289
0.258
0.229
0.216
0.252
0.287
0.320
0.350
0.380
0.419
0.446
0.472
0.504
0.527
0.540
0.560
0.584
0.598
0.615
0.631
0.642
0.668
0.671
0.685
0.673
0.674
0.668
0.665
0.652
0.633
0.605
0.586
0.559
0.528
0.500
0.474
0.443
0.395
0.364
0.338
0.298
0.269
0.236
0.208
0.199
0.224
0.253
0.282
0.314
0.337
0.373
0.401
0.424
0.446
0.472
0.491
0.510
0.523
0.543
0.560
0.574
0.588
0.600
0.605
0.606
0.613
0.619
0.614
0.607
0.598
0.579
0.559
0.531
0.513
0.484
0.458
0.430
0.401
0.365
0.337
0.312
0.272
0.241
0.205
0.182
0.176
0.199
0.219
0.250
0.278
0.299
0.327
0.357
0.382
0.402
0.429
0.443
0.457
0.473
0.485
0.499
0.513
0.522
0.530
0.538
0.556
0.557
0.558
0.555
0.543
0.533
0.521
0.499
0.484
0.463
0.437
0.417
0.392
0.358
0.332
0.303
0.274
0.237
0.217
0.190
0.169
0.154
0.177
0.198
0.219
0.244
0.263
0.280
0.311
0.334
0.352
0.368
0.388
0.403
0.420
0.435
0.438
0.455
0.464
0.473
0.482
0.494
0.503
0.500
0.491
0.489
0.480
0.463
0.450
0.432
0.409
0.394
0.372
0.353
0.318
0.295
0.272
0.245
0.219
0.197
0.175
0.150
0.129
0.153
0.174
0.190
0.219
0.235
0.251
0.275
0.300
0.311
0.327
0.340
0.359
0.375
0.391
0.392
0.410
0.410
0.419
0.431
0.436
0.442
0.445
0.441
0.436
0.424
0.407
0.396
0.379
0.368
0.350
0.335
0.311
0.286
0.266
0.245
0.216
0.194
0.175
0.143
0.122
0.100
0.125
0.145
0.161
0.191
0.206
0.234
0.251
0.276
0.302
0.325
0.344
0.363
0.378
0.394
0.403
0.399
0.408
0.420
0.418
0.423
0.418
0.413
0.388
0.374
0.368
0.347
0.335
0.325
0.305
0.291
0.272
0.252
0.232
0.216
0.197
0.170
0.152
0.140
0.119
0.097
0.114
0.150
0.168
0.184
0.210
0.233
0.264
0.282
0.320
0.339
0.361
0.393
0.412
0.431
0.444
0.453
0.464
0.471
0.476
0.479
0.471
0.467
0.462
0.445
0.425
0.413
0.406
0.401
0.382
0.362
0.339
0.315
0.297
0.264
0.247
0.225
0.208
0.182
0.163
0.139
0.121
0.136
0.166
0.188
0.215
0.236
0.273
0.298
0.332
0.361
0.382
0.418
0.438
0.459
0.480
0.499
0.517
0.523
0.533
0.539
0.534
0.528
0.525
0.519
0.505
0.491
0.477
0.459
0.450
0.430
0.409
0.381
0.357
0.335
0.310
0.290
0.259
0.239
0.204
0.181
0.165
0.141
0.153
0.185
0.214
0.245
0.268
0.305
0.333
0.372
0.401
0.438
0.467
0.489
0.512
0.535
0.558
0.573
0.588
0.605
0.602
0.594
0.592
0.586
0.582
0.557
0.544
0.537
0.515
0.499
0.474
0.455
0.433
0.399
0.372
0.347
0.320
0.292
0.264
0.243
0.214
0.182
0.159
0.181
0.210
0.241
0.268
0.294
0.340
0.375
0.414
0.443
0.480
0.510
0.533
0.566
0.593
0.608
0.628
0.645
0.658
0.672
0.671
0.656
0.646
0.635
0.623
0.609
0.587
0.585
0.560
0.535
0.513
0.485
0.447
0.414
0.388
0.356
0.330
0.289
0.265
0.234
0.209
0.182
0.199
0.231
0.268
0.299
0.331
0.373
0.411
0.447
0.495
0.526
0.558
0.585
0.618
0.644
0.668
0.681
0.699
0.720
0.727
0.730
0.726
0.714
0.695
0.690
0.681
0.657
0.644
0.624
0.592
0.562
0.544
0.509
0.477
0.444
0.409
0.377
0.336
0.303
0.269
0.231
0.201
0.219
0.247
0.292
0.322
0.357
0.411
0.451
0.498
0.537
0.570
0.609
0.646
0.682
0.709
0.726
0.744
0.772
0.788
0.798
0.796
0.785
0.773
0.758
0.752
0.737
0.722
0.712
0.688
0.672
0.637
0.603
0.569
0.527
0.492
0.460
0.416
0.381
0.336
0.295
0.268
0.229
0.236
0.269
0.313
0.352
0.389
0.440
0.482
0.537
0.579
0.614
0.650
0.698
0.732
0.763
0.787
0.816
0.832
0.847
0.854
0.858
0.852
0.846
0.831
0.824
0.801
0.790
0.770
0.759
0.725
0.697
0.657
0.621
0.576
0.538
0.499
0.455
0.416
0.377
0.340
0.292
0.254
0.256
0.294
0.336
0.379
0.419
0.472
0.523
0.584
0.619
0.661
0.708
0.747
0.787
0.817
0.853
0.882
0.902
0.911
0.922
0.929
0.920
0.909
0.900
0.888
0.870
0.855
0.838
0.813
0.788
0.747
0.705
0.663
0.620
0.580
0.538
0.497
0.450
0.403
0.364
0.327
0.282
0.282
0.320
0.365
0.410
0.457
0.513
0.571
0.626
0.667
0.702
0.751
0.797
0.839
0.886
0.914
0.937
0.961
0.981
0.991
0.984
0.988
0.977
0.967
0.946
0.934
0.913
0.895
0.869
0.838
0.804
0.754
0.699
0.657
0.619
0.576
0.532
0.486
0.441
0.391
0.348
0.308
0.300
0.340
0.389
0.437
0.491
0.543
0.597
0.658
0.701
0.750
0.801
0.854
0.898
0.935
0.964
0.987
1.014
1.038
1.045
1.050
1.045
1.040
1.032
1.024
0.997
0.981
0.961
0.929
0.892
0.853
0.811
0.751
0.708
0.656
0.610
0.564
0.518
0.475
0.418
0.376
0.329
0.313
0.369
0.415
0.457
0.511
0.562
0.630
0.689
0.747
0.803
0.853
0.909
0.951
0.985
1.016
1.044
1.067
1.096
1.100
1.101
1.100
1.093
1.082
1.073
1.049
1.034
1.016
0.987
0.946
0.905
0.858
0.795
0.751
0.702
0.654
0.594
0.546
0.499
0.448
0.399
0.348
0.331
0.384
0.436
0.480
0.533
0.593
0.662
0.725
0.786
0.836
0.894
0.944
0.999
1.034
1.059
1.094
1.121
1.147
1.142
1.145
1.144
1.146
1.136
1.124
1.101
1.081
1.062
1.036
0.994
0.953
0.903
0.840
0.789
0.732
0.687
0.623
0.577
0.521
0.472
0.425
0.366
0.343
0.391
0.448
0.502
0.561
0.622
0.679
0.756
0.809
0.869
0.933
0.985
1.033
1.064
1.107
1.138
1.167
1.174
1.187
1.188
1.193
1.189
1.180
1.165
1.151
1.128
1.106
1.073
1.035
0.983
0.941
0.886
0.822
0.763
0.715
0.651
0.599
0.545
0.490
0.441
0.388
0.356
0.401
0.463
0.521
0.582
0.638
0.701
0.771
0.834
0.895
0.955
1.000
1.056
1.092
1.140
1.165
1.187
1.198
1.220
1.225
1.235
1.226
1.217
1.206
1.186
1.165
1.150
1.111
1.064
1.014
0.970
0.918
0.848
0.789
0.733
0.676
0.618
0.562
0.506
0.449
0.401
0.367
0.419
0.489
0.543
0.597
0.662
0.727
0.781
0.857
0.916
0.982
1.032
1.075
1.126
1.161
1.191
1.213
1.237
1.247
1.262
1.266
1.267
1.254
1.237
1.212
1.199
1.177
1.141
1.096
1.053
0.993
0.943
0.882
0.812
0.755
0.694
0.643
0.581
0.519
0.466
0.412
0.385
0.437
0.506
0.554
0.617
0.689
0.746
0.813
0.880
0.937
1.002
1.054
1.095
1.145
1.177
1.213
1.238
1.258
1.275
1.288
1.299
1.296
1.283
1.263
1.237
1.211
1.201
1.166
1.130
1.076
1.024
0.967
0.907
0.842
0.771
0.713
0.661
0.607
0.539
0.479
0.421
0.408
0.460
0.509
0.565
0.631
0.697
0.759
0.831
0.890
0.966
1.024
1.069
1.117
1.162
1.205
1.236
1.262
1.282
1.294
1.307
1.310
1.307
1.298
1.282
1.259
1.229
1.202
1.187
1.145
1.095
1.041
0.984
0.914
0.852
0.791
0.723
0.671
0.612
0.550
0.491
0.432
0.420
0.469
0.518
0.587
0.644
0.707
0.772
0.847
0.900
0.969
1.037
1.081
1.130
1.175
1.214
1.250
1.279
1.301
1.316
1.329
1.332
1.329
1.310
1.291
1.270
1.246
1.218
1.186
1.151
1.107
1.052
0.989
0.921
0.861
0.805
0.738
0.675
0.612
0.552
0.493
0.429
0.425
0.474
0.532
0.587
0.650
0.729
0.792
0.857
0.917
0.985
1.036
1.088
1.143
1.184
1.225
1.256
1.290
1.304
1.328
1.337
1.339
1.336
1.321
1.297
1.281
1.255
1.221
1.192
1.153
1.104
1.046
0.993
0.924
0.858
0.804
0.738
0.673
0.606
0.551
0.492
0.435
0.430
0.483
0.542
0.605
0.671
0.740
0.801
0.862
0.939
0.988
1.047
1.095
1.148
1.193
1.226
1.257
1.285
1.305
1.328
1.337
1.339
1.336
1.322
1.306
1.290
1.255
1.221
1.193
1.149
1.098
1.050
0.984
0.915
0.857
0.797
0.731
0.670
0.602
0.542
0.485
0.436
0.431
0.487
0.551
0.607
0.679
0.741
0.808
0.862
0.939
0.999
1.052
1.101
1.140
1.189
1.217
1.251
1.280
1.299
1.322
1.331
1.333
1.329
1.311
1.304
1.284
1.253
1.214
1.180
1.138
1.094
1.037
0.975
0.904
0.848
0.788
0.721
0.654
0.592
0.530
0.480
0.432
0.429
0.494
0.553
0.620
0.674
0.735
0.802
0.861
0.924
0.997
1.052
1.109
1.148
1.187
1.218
1.243
1.268
1.288
1.302
1.310
1.316
1.308
1.295
1.288
1.263
1.238
1.206
1.167
1.121
1.081
1.037
0.963
0.902
0.839
0.776
0.709
0.645
0.590
0.524
0.475
0.423
0.426
0.490
0.550
0.616
0.669
0.721
0.789
0.851
0.924
0.985
1.038
1.095
1.135
1.177
1.199
1.222
1.251
1.275
1.292
1.300
1.298
1.289
1.280
1.265
1.245
1.219
1.197
1.152
1.111
1.064
1.019
0.946
0.882
0.813
0.755
0.701
0.640
0.577
0.521
0.464
0.412
0.425
0.476
0.539
0.608
0.660
0.711
0.782
0.851
0.909
0.959
1.012
1.069
1.112
1.156
1.190
1.213
1.225
1.248
1.261
1.277
1.274
1.270
1.256
1.241
1.225
1.200
1.177
1.141
1.086
1.040
0.987
0.925
0.875
0.800
0.739
0.684
0.614
0.564
0.508
0.447
0.399
0.414
0.474
0.526
0.585
0.640
0.694
0.752
0.817
0.884
0.937
0.984
1.041
1.088
1.132
1.168
1.190
1.201
1.220
1.232
1.239
1.241
1.236
1.226
1.207
1.200
1.180
1.156
1.118
1.064
1.012
0.963
0.903
0.846
0.787
0.718
0.665
0.605
0.548
0.485
0.433
0.385
0.405
0.460
0.515
0.568
0.625
0.678
0.739
0.797
0.849
0.915
0.957
1.008
1.055
1.107
1.137
1.155
1.184
1.190
1.198
1.205
1.205
1.205
1.200
1.185
1.173
1.154
1.129
1.087
1.040
0.994
0.948
0.883
0.830
0.767
0.694
0.643
0.583
0.530
0.480
0.418
0.370
0.394
0.446
0.495
0.552
0.604
0.657
0.717
0.771
0.820
0.876
0.929
0.975
1.026
1.064
1.098
1.119
1.140
1.151
1.159
1.169
1.178
1.169
1.169
1.158
1.136
1.115
1.087
1.053
1.011
0.963
0.911
0.853
0.799
0.739
0.682
0.614
0.556
0.507
0.458
0.405
0.353
0.374
0.425
0.479
0.532
0.582
0.635
0.693
0.742
0.792
0.836
0.888
0.942
0.987
1.023
1.047
1.064
1.090
1.104
1.115
1.124
1.134
1.134
1.133
1.116
1.100
1.072
1.036
1.010
0.970
0.928
0.869
0.825
0.767
0.713
0.656
0.594
0.539
0.484
0.439
0.389
0.336
0.363
0.402
0.454
0.507
0.553
0.605
0.659
0.709
0.754
0.802
0.851
0.893
0.924
0.966
0.999
1.016
1.039
1.059
1.069
1.077
1.074
1.083
1.084
1.066
1.050
1.017
0.988
0.961
0.929
0.881
0.837
0.784
0.726
0.682
0.630
0.570
0.519
0.463
0.418
0.361
0.322
0.342
0.385
0.431
0.485
0.529
0.575
0.624
0.662
0.705
0.758
0.807
0.841
0.876
0.907
0.938
0.957
0.971
1.012
1.017
1.019
1.016
1.034
1.027
1.016
0.987
0.965
0.939
0.912
0.878
0.832
0.790
0.734
0.687
0.648
0.602
0.548
0.493
0.445
0.390
0.346
0.311
0.322
0.356
0.404
0.452
0.499
0.542
0.587
0.630
0.671
0.710
0.746
0.792
0.826
0.851
0.878
0.894
0.916
0.936
0.941
0.955
0.967
0.967
0.965
0.945
0.931
0.910
0.884
0.843
0.810
0.778
0.740
0.698
0.653
0.616
0.566
0.513
0.460
0.415
0.375
0.327
0.292
0.292
0.337
0.379
0.420
0.464
0.500
0.545
0.591
0.639
0.672
0.702
0.738
0.777
0.793
0.816
0.842
0.858
0.870
0.888
0.882
0.903
0.899
0.892
0.891
0.872
0.854
0.819
0.793
0.764
0.729
0.686
0.658
0.617
0.571
0.527
0.477
0.434
0.391
0.353
0.310
0.263
0.272
0.304
0.349
0.391
0.433
0.467
0.504
0.545
0.594
0.628
0.656
0.686
0.714
0.741
0.757
0.772
0.783
0.795
0.815
0.821
0.832
0.829
0.827
0.822
0.812
0.794
0.760
0.739
0.705
0.674
0.636
0.602
0.558
0.525
0.488
0.445
0.402
0.361
0.313
0.276
0.243
0.251
0.285
0.321
0.353
0.390
0.425
0.460
0.499
0.543
0.572
0.603
0.620
0.645
0.671
0.685
0.708
0.723
0.735
0.758
0.759
0.770
0.769
0.757
0.751
0.736
0.723
0.705
0.681
0.655
0.622
0.590
0.554
0.520
0.482
0.449
0.402
0.372
0.330
0.289
0.258
0.232
0.227
0.253
0.295
0.328
0.359
0.392
0.424
0.451
0.495
0.526
0.547
0.565
0.584
0.601
0.627
0.644
0.666
0.675
0.677
0.694
0.707
0.707
0.703
0.688
0.682
0.668
0.646
0.623
0.601
0.574
0.544
0.514
0.477
0.445
0.410
0.374
0.338
0.307
0.265
0.240
0.213
0.198
0.230
0.261
0.291
0.323
0.357
0.383
0.412
0.441
0.469
0.497
0.513
0.527
0.545
0.571
0.584
0.589
0.621
0.623
0.633
0.641
0.647
0.644
0.638
0.628
0.620
0.593
0.572
0.549
0.526
0.496
0.476
0.441
0.412
0.368
0.343
0.309
0.284
0.241
0.218
0.190
0.181
0.200
0.228
0.259
0.289
0.312
0.338
0.365
0.396
0.418
0.447
0.462
0.478
0.492
0.516
0.532
0.543
0.554
0.566
0.564
0.576
0.580
0.589
0.587
0.578
0.559
0.538
0.524
0.504
0.481
0.456
0.427
0.395
0.372
0.335
0.312
0.281
0.251
0.218
0.194
0.168
0.161
0.183
0.200
0.230
0.251
0.275
0.303
0.328
0.360
0.380
0.398
0.420
0.434
0.447
0.464
0.476
0.482
0.494
0.495
0.507
0.523
0.531
0.527
0.525
0.515
0.495
0.483
0.466
0.455
0.432
0.411
0.392
0.362
0.335
0.303
0.283
0.254
0.219
0.194
0.175
0.147
0.140
0.163
0.180
0.204
0.225
0.248
0.266
0.288
0.313
0.331
0.348
0.371
0.383
0.396
0.402
0.413
0.422
0.437
0.447
0.453
0.471
0.470
0.471
0.466
0.459
0.446
0.429
0.418
0.406
0.380
0.364
0.348
0.326
0.294
0.277
0.249
0.219
0.188
0.172
0.154
0.129
0.114
0.133
0.160
0.173
0.199
0.218
0.232
0.249
0.269
0.294
0.309
0.320
0.341
0.348
0.356
0.366
0.377
0.385
0.398
0.406
0.412
0.411
0.413
0.417
0.403
0.387
0.378
0.368
0.349
0.336
0.320
0.300
0.279
0.256
0.240
0.211
0.188
0.170
0.152
0.132
0.108
0.086
0.104
0.131
0.146
0.169
0.183
0.198
0.220
0.243
0.277
0.293
0.317
0.331
0.349
0.356
0.366
0.381
0.387
0.383
0.390
0.393
0.391
0.379
0.365
0.350
0.341
0.327
0.317
0.295
0.277
0.267
0.252
0.233
0.209
0.191
0.176
0.158
0.139
0.123
0.099
0.086
0.107
0.124
0.149
0.172
0.193
0.219
0.240
0.265
0.293
0.315
0.343
0.364
0.380
0.395
0.405
0.424
0.429
0.441
0.446
0.440
0.444
0.438
0.426
0.419
0.397
0.387
0.381
0.367
0.356
0.331
0.311
0.296
0.272
0.251
0.217
0.200
0.180
0.165
0.140
0.124
0.101
0.124
0.145
0.168
0.203
0.222
0.242
0.269
0.301
0.332
0.359
0.388
0.408
0.430
0.446
0.467
0.471
0.486
0.492
0.494
0.500
0.501
0.490
0.478
0.473
0.462
0.448
0.432
0.416
0.401
0.383
0.358
0.335
0.315
0.288
0.264
0.241
0.218
0.188
0.167
0.144
0.123
0.142
0.166
0.189
0.226
0.248
0.274
0.300
0.336
0.372
0.404
0.432
0.458
0.482
0.510
0.531
0.541
0.552
0.559
0.559
0.555
0.564
0.558
0.543
0.530
0.516
0.506
0.487
0.461
0.456
0.430
0.398
0.373
0.350
0.325
0.303
0.270
0.245
0.221
0.197
0.163
0.144
0.159
0.186
0.219
0.247
0.276
0.308
0.345
0.378
0.419
0.454
0.476
0.500
0.526
0.561
0.580
0.599
0.604
0.615
0.630
0.628
0.617
0.617
0.602
0.585
0.574
0.562
0.547
0.533
0.508
0.481
0.450
0.421
0.393
0.368
0.332
0.303
0.271
0.248
0.220
0.188
0.166
0.178
0.202
0.243
0.273
0.304
0.339
0.379
0.418
0.461
0.495
0.523
0.549
0.583
0.610
0.634
0.652
0.665
0.678
0.687
0.683
0.687
0.676
0.665
0.653
0.640
0.628
0.612
0.598
0.562
0.542
0.510
0.475
0.442
0.414
0.377
0.339
0.304
0.278
0.242
0.215
0.182
0.196
0.231
0.271
0.304
0.335
0.373
0.418
0.460
0.510
0.542
0.572
0.604
0.645
0.669
0.691
0.713
0.733
0.737
0.751
0.754
0.741
0.735
0.727
0.714
0.705
0.689
0.679
0.653
0.624
0.593
0.563
0.534
0.490
0.453
0.418
0.381
0.347
0.310
0.278
0.244
0.199
0.216
0.253
0.293
0.329
0.364
0.407
0.451
0.508
0.553
0.585
0.617
0.657
0.694
0.724
0.751
0.772
0.793
0.799
0.807
0.807
0.809
0.803
0.802
0.780
0.766
0.755
0.736
0.716
0.682
0.664
0.621
0.584
0.543
0.507
0.462
0.424
0.381
0.345
0.305
0.276
0.235
0.233
0.277
0.318
0.351
0.395
0.443
0.486
0.550
0.597
0.634
0.670
0.709
0.755
0.783
0.820
0.838
0.860
0.869
0.870
0.881
0.875
0.869
0.858
0.848
0.835
0.810
0.798
0.773
0.745
0.708
0.668
0.633
0.594
0.552
0.508
0.467
0.417
0.374
0.337
0.301
0.256
0.255
0.297
0.338
0.376
0.424
0.481
0.528
0.583
0.628
0.670
0.710
0.758
0.806
0.854
0.881
0.904
0.916
0.920
0.940
0.947
0.942
0.938
0.918
0.903
0.895
0.874
0.850
0.820
0.797
0.762
0.724
0.674
0.636
0.590
0.547
0.500
0.453
0.407
0.363
0.325
0.283
0.266
0.309
0.367
0.412
0.457
0.510
0.564
0.617
0.663
0.715
0.769
0.816
0.868
0.905
0.929
0.951
0.972
0.982
0.995
1.002
1.005
1.003
0.991
0.979
0.954
0.939
0.919
0.879
0.848
0.814
0.774
0.717
0.671
0.623
0.578
0.530
0.485
0.442
0.387
0.348
0.300
0.280
0.334
0.393
0.436
0.485
0.534
0.585
0.653
0.705
0.765
0.812
0.865
0.905
0.943
0.974
1.006
1.029
1.035
1.046
1.056
1.059
1.057
1.053
1.034
1.012
0.994
0.965
0.941
0.902
0.858
0.820
0.761
0.716
0.666
0.607
0.561
0.514
0.470
0.420
0.364
0.322
0.309
0.349
0.399
0.460
0.507
0.575
0.629
0.686
0.743
0.791
0.844
0.904
0.937
0.980
1.015
1.054
1.070
1.088
1.102
1.108
1.111
1.111
1.105
1.087
1.061
1.037
1.010
0.975
0.951
0.912
0.871
0.815
0.756
0.700
0.651
0.590
0.542
0.491
0.439
0.390
0.341
0.323
0.363
0.420
0.469
0.534
0.596
0.652
0.715
0.775
0.822
0.886
0.933
0.972
1.013
1.051
1.081
1.116
1.132
1.146
1.155
1.162
1.164
1.155
1.135
1.111
1.079
1.050
1.019
0.990
0.952
0.909
0.853
0.788
0.726
0.673
0.619
0.570
0.521
0.461
0.408
0.355
0.330
0.379
0.440
0.494
0.550
0.611
0.679
0.733
0.792
0.848
0.914
0.960
1.007
1.044
1.087
1.123
1.149
1.165
1.184
1.198
1.197
1.203
1.192
1.173
1.149
1.121
1.095
1.057
1.027
0.979
0.937
0.889
0.821
0.746
0.697
0.646
0.593
0.539
0.479
0.420
0.368
0.344
0.391
0.457
0.510
0.565
0.627
0.690
0.754
0.814
0.876
0.945
0.988
1.031
1.073
1.121
1.155
1.180
1.196
1.217
1.225
1.232
1.225
1.221
1.204
1.180
1.154
1.123
1.094
1.059
1.012
0.962
0.911
0.838
0.776
0.716
0.664
0.614
0.557
0.484
0.437
0.382
0.364
0.416
0.472
0.523
0.578
0.642
0.707
0.763
0.830
0.890
0.958
1.010
1.053
1.105
1.152
1.183
1.209
1.225
1.246
1.255
1.262
1.251
1.246
1.227
1.200
1.179
1.151
1.112
1.086
1.036
0.981
0.923
0.858
0.801
0.735
0.678
0.627
0.565
0.498
0.443
0.395
0.377
0.428
0.475
0.533
0.594
0.659
0.716
0.785
0.846
0.905
0.978
1.031
1.079
1.134
1.175
1.202
1.224
1.251
1.266
1.274
1.281
1.278
1.269
1.250
1.221
1.193
1.166
1.128
1.093
1.044
0.993
0.933
0.880
0.818
0.759
0.688
0.637
0.571
0.507
0.447
0.398
0.392
0.449
0.497
0.559
0.613
0.674
0.738
0.801
0.862
0.933
0.994
1.043
1.096
1.152
1.188
1.215
1.243
1.268
1.282
1.295
1.298
1.290
1.278
1.263
1.238
1.216
1.178
1.141
1.105
1.058
0.996
0.945
0.880
0.823
0.767
0.708
0.640
0.576
0.518
0.461
0.399
0.403
0.454
0.503
0.569
0.628
0.695
0.748
0.821
0.877
0.948
0.997
1.049
1.102
1.158
1.195
1.222
1.246
1.278
1.294
1.310
1.313
1.309
1.288
1.273
1.244
1.222
1.188
1.151
1.103
1.061
1.010
0.950
0.885
0.819
0.764
0.698
0.631
0.572
0.522
0.461
0.410
0.401
0.452
0.514
0.568
0.628
0.700
0.762
0.822
0.891
0.944
1.000
1.051
1.101
1.155
1.192
1.225
1.255
1.276
1.289
1.310
1.313
1.305
1.292
1.273
1.248
1.222
1.195
1.152
1.102
1.053
1.011
0.947
0.877
0.824
0.760
0.696
0.634
0.571
0.513
0.464
0.413
0.399
0.458
0.512
0.574
0.640
0.701
0.769
0.817
0.897
0.945
0.999
1.054
1.105
1.146
1.187
1.216
1.246
1.266
1.284
1.296
1.302
1.290
1.282
1.267
1.238
1.220
1.189
1.150
1.101
1.050
0.998
0.944
0.874
0.805
0.749
0.695
0.634
0.573
0.511
0.463
0.415
0.398
0.456
0.513
0.574
0.634
0.698
0.765
0.821
0.892
0.950
0.995
1.053
1.091
1.137
1.173
1.201
1.235
1.255
1.272
1.284
1.282
1.275
1.265
1.254
1.234
1.208
1.177
1.141
1.090
1.048
0.988
0.910
0.856
0.789
0.734
0.678
0.615
0.558
0.506
0.458
0.407
0.398
0.448
0.504
0.577
0.633
0.688
0.758
0.817
0.880
0.929
0.991
1.035
1.093
1.125
1.162
1.189
1.214
1.233
1.254
1.266
1.264
1.256
1.247
1.228
1.212
1.190
1.155
1.117
1.067
1.024
0.965
0.897
0.835
0.778
0.717
0.666
0.600
0.548
0.486
0.432
0.381
0.393
0.446
0.503
0.569
0.625
0.675
0.732
0.800
0.861
0.924
0.968
1.032
1.083
1.101
1.141
1.167
1.195
1.214
1.231
1.229
1.236
1.228
1.218
1.199
1.183
1.162
1.131
1.082
1.048
1.004
0.951
0.888
0.829
0.765
0.708
0.648
0.584
0.534
0.472
0.415
0.374
0.381
0.437
0.498
0.560
0.609
0.663
0.719
0.780
0.842
0.902
0.949
1.002
1.049
1.094
1.107
1.139
1.171
1.193
1.202
1.208
1.210
1.202
1.188
1.178
1.153
1.128
1.102
1.062
1.017
0.973
0.928
0.867
0.809
0.742
0.684
0.631
0.571
0.520
0.461
0.404
0.358
0.371
0.433
0.490
0.543
0.595
0.643
0.706
0.760
0.814
0.879
0.921
0.969
1.019
1.053
1.087
1.107
1.133
1.155
1.167
1.174
1.175
1.166
1.153
1.142
1.122
1.105
1.077
1.036
0.989
0.951
0.901
0.840
0.788
0.728
0.666
0.612
0.547
0.498
0.453
0.394
0.346
0.363
0.417
0.473
0.523
0.573
0.627
0.679
0.732
0.784
0.840
0.894
0.937
0.981
1.011
1.046
1.068
1.082
1.112
1.127
1.134
1.130
1.126
1.112
1.103
1.101
1.078
1.040
1.005
0.967
0.921
0.869
0.821
0.770
0.701
0.645
0.589
0.533
0.489
0.433
0.377
0.333
0.348
0.401
0.449
0.499
0.543
0.599
0.660
0.703
0.749
0.809
0.852
0.897
0.930
0.973
0.995
1.028
1.040
1.064
1.076
1.077
1.073
1.083
1.077
1.076
1.054
1.024
0.997
0.958
0.928
0.886
0.837
0.790
0.737
0.680
0.616
0.562
0.516
0.466
0.424
0.373
0.307
0.326
0.378
0.429
0.477
0.524
0.568
0.622
0.666
0.718
0.760
0.806
0.852
0.887
0.931
0.953
0.974
1.003
1.017
1.028
1.029
1.034
1.027
1.024
1.020
1.007
0.971
0.946
0.921
0.889
0.837
0.798
0.755
0.704
0.650
0.599
0.534
0.490
0.444
0.403
0.345
0.303
0.309
0.353
0.402
0.450
0.496
0.536
0.587
0.633
0.675
0.710
0.764
0.810
0.839
0.873
0.895
0.917
0.944
0.958
0.966
0.976
0.977
0.975
0.970
0.975
0.946
0.925
0.902
0.878
0.836
0.790
0.747
0.700
0.666
0.620
0.567
0.512
0.467
0.418
0.369
0.323
0.288
0.292
0.333
0.375
0.419
0.465
0.513
0.557
0.599
0.640
0.673
0.712
0.749
0.789
0.811
0.835
0.858
0.869
0.872
0.901
0.914
0.925
0.925
0.924
0.901
0.892
0.871
0.851
0.809
0.778
0.732
0.693
0.657
0.616
0.584
0.528
0.473
0.426
0.387
0.345
0.304
0.266
0.262
0.306
0.350
0.396
0.431
0.474
0.523
0.565
0.603
0.636
0.669
0.704
0.737
0.757
0.778
0.791
0.814
0.822
0.838
0.854
0.856
0.855
0.853
0.842
0.827
0.814
0.791
0.758
0.725
0.692
0.651
0.620
0.577
0.542
0.483
0.438
0.397
0.361
0.324
0.279
0.242
0.248
0.283
0.315
0.358
0.400
0.443
0.480
0.511
0.555
0.596
0.624
0.649
0.674
0.706
0.720
0.736
0.747
0.757
0.766
0.782
0.785
0.791
0.797
0.786
0.765
0.751
0.726
0.705
0.678
0.642
0.611
0.569
0.531
0.491
0.454
0.410
0.372
0.332
0.302
0.257
0.227
0.218
0.261
0.295
0.327
0.360
0.400
0.437
0.471
0.500
0.532
0.562
0.588
0.611
0.638
0.654
0.675
0.683
0.695
0.707
0.723
0.730
0.736
0.728
0.711
0.691
0.677
0.667
0.643
0.625
0.586
0.561
0.528
0.496
0.455
0.417
0.380
0.336
0.309
0.273
0.239
0.211
0.203
0.235
0.259
0.292
0.322
0.357
0.386
0.418
0.448
0.486
0.514
0.532
0.550
0.579
0.593
0.605
0.622
0.634
0.646
0.651
0.662
0.673
0.672
0.652
0.638
0.625
0.605
0.591
0.564
0.534
0.513
0.480
0.451
0.420
0.387
0.353
0.307
0.282
0.245
0.220
0.192
0.180
0.213
0.238
0.265
0.293
0.325
0.352
0.381
0.405
0.440
0.466
0.483
0.499
0.519
0.534
0.540
0.560
0.578
0.592
0.597
0.599
0.609
0.610
0.603
0.590
0.574
0.559
0.538
0.518
0.490
0.470
0.435
0.408
0.384
0.342
0.310
0.279
0.254
0.224
0.199
0.169
0.161
0.188
0.210
0.242
0.268
0.293
0.320
0.348
0.370
0.391
0.419
0.440
0.457
0.471
0.478
0.498
0.506
0.521
0.541
0.536
0.536
0.546
0.550
0.550
0.537
0.526
0.509
0.490
0.467
0.445
0.426
0.393
0.369
0.341
0.312
0.282
0.254
0.229
0.198
0.175
0.151
0.147
0.163
0.188
0.209
0.235
0.254
0.290
0.310
0.331
0.350
0.376
0.399
0.415
0.421
0.424
0.447
0.447
0.460
0.477
0.480
0.490
0.492
0.492
0.484
0.474
0.468
0.457
0.437
0.416
0.402
0.373
0.351
0.329
0.299
0.273
0.246
0.224
0.194
0.178
0.159
0.129
0.119
0.143
0.163
0.184
0.208
0.225
0.246
0.267
0.288
0.305
0.325
0.341
0.359
0.361
0.372
0.384
0.393
0.417
0.428
0.434
0.436
0.442
0.430
0.424
0.426
0.419
0.404
0.395
0.378
0.354
0.335
0.315
0.295
0.264
0.244
0.216
0.200
0.175
0.158
0.133
0.112
0.095
0.121
0.138
0.155
0.172
0.191
0.218
0.233
0.251
0.266
0.282
0.295
0.311
0.322
0.332
0.339
0.345
0.366
0.377
0.385
0.387
0.382
0.375
0.374
0.367
0.368
0.355
0.341
0.319
0.307
0.286
0.269
0.249
0.231
0.205
0.187
0.166
0.153
0.140
0.114
0.087
0.075
0.098
0.111
0.124
0.154
0.168
0.186
0.199
0.221
0.246
0.260
0.288
0.302
0.315
0.326
0.338
0.342
0.357
0.362
0.367
0.363
0.362
0.355
0.338
0.332
0.319
0.308
0.291
0.274
0.252
0.246
0.226
0.213
0.195
0.181
0.166
0.149
0.126
0.106
0.092
0.076
0.092
0.114
0.129
0.151
0.178
0.194
0.214
0.238
0.262
0.281
0.312
0.333
0.347
0.365
0.374
0.391
0.405
0.412
0.410
0.416
0.413
0.408
0.398
0.397
0.386
0.372
0.356
0.348
0.329
0.312
0.293
0.276
0.251
0.230
0.205
0.189
0.170
0.144
0.123
0.108
0.094
0.112
0.132
0.150
0.183
0.205
0.224
0.241
0.268
0.298
0.331
0.360
0.379
0.396
0.408
0.424
0.449
0.458
0.463
0.467
0.471
0.464
0.455
0.454
0.452
0.443
0.431
0.409
0.392
0.374
0.354
0.331
0.315
0.287
0.262
0.243
0.220
0.197
0.176
0.148
0.127
0.109
0.129
0.154
0.174
0.202
0.230
0.251
0.280
0.305
0.344
0.379
0.402
0.427
0.447
0.466
0.490
0.508
0.520
0.521
0.520
0.525
0.522
0.519
0.511
0.503
0.493
0.478
0.465
0.441
0.422
0.403
0.378
0.351
0.330
0.295
0.272
0.246
0.226
0.204
0.177
0.150
0.126
0.150
0.173
0.200
0.226
0.249
0.275
0.319
0.350
0.382
0.420
0.447
0.475
0.494
0.517
0.547
0.563
0.578
0.580
0.581
0.584
0.578
0.579
0.568
0.559
0.544
0.534
0.515
0.501
0.472
0.450
0.426
0.394
0.366
0.333
0.303
0.280
0.253
0.226
0.201
0.174
0.149
0.168
0.191
0.222
0.247
0.276
0.313
0.350
0.386
0.427
0.459
0.487
0.516
0.541
0.567
0.595
0.616
0.634
0.643
0.643
0.640
0.646
0.639
0.635
0.623
0.611
0.595
0.585
0.564
0.533
0.509
0.479
0.453
0.418
0.391
0.351
0.319
0.284
0.255
0.224
0.192
0.169
0.182
0.207
0.245
0.272
0.301
0.346
0.390
0.426
0.469
0.501
0.530
0.567
0.601
0.624
0.650
0.672
0.696
0.703
0.712
0.701
0.706
0.701
0.696
0.692
0.675
0.659
0.643
0.612
0.591
0.556
0.531
0.491
0.462
0.428
0.387
0.357
0.322
0.286
0.256
0.219
0.187
0.194
0.232
0.270
0.304
0.334
0.385
0.424
0.471
0.517
0.551
0.582
0.613
0.645
0.677
0.709
0.734
0.753
0.758
0.760
0.764
0.763
0.766
0.765
0.754
0.735
0.713
0.698
0.675
0.643
0.619
0.587
0.553
0.517
0.472
0.424
0.392
0.356
0.317
0.276
0.245
0.210
0.215
0.257
0.298
0.330
0.362
0.414
0.458
0.512
0.557
0.597
0.632
0.671
0.700
0.739
0.764
0.788
0.809
0.825
0.830
0.824
0.839
0.831
0.827
0.817
0.802
0.773
0.750
0.722
0.700
0.670
0.636
0.597
0.559
0.515
0.469
0.429
0.389
0.347
0.307
0.271
0.230
0.230
0.274
0.316
0.350
0.393
0.450
0.500
0.549
0.596
0.633
0.674
0.724
0.759
0.801
0.826
0.848
0.859
0.875
0.891
0.907
0.914
0.902
0.888
0.878
0.856
0.831
0.809
0.783
0.759
0.723
0.687
0.639
0.597
0.556
0.502
0.470
0.432
0.385
0.332
0.296
0.252
0.249
0.291
0.339
0.380
0.423
0.481
0.530
0.576
0.624
0.672
0.728
0.772
0.823
0.849
0.873
0.893
0.907
0.933
0.955
0.963
0.968
0.966
0.959
0.939
0.924
0.905
0.876
0.835
0.806
0.776
0.734
0.684
0.635
0.584
0.537
0.498
0.459
0.417
0.363
0.322
0.274
0.264
0.312
0.360
0.399
0.449
0.502
0.561
0.618
0.665
0.719
0.765
0.820
0.851
0.884
0.909
0.943
0.969
0.996
1.008
1.023
1.026
1.027
1.009
1.001
0.984
0.948
0.921
0.886
0.861
0.819
0.774
0.726
0.680
0.623
0.566
0.525
0.484
0.436
0.384
0.340
0.298
0.284
0.329
0.379
0.423
0.471
0.538
0.588
0.643
0.695
0.754
0.795
0.853
0.888
0.922
0.960
0.992
1.028
1.048
1.060
1.068
1.071
1.070
1.062
1.050
1.028
1.000
0.962
0.930
0.895
0.867
0.816
0.774
0.705
0.655
0.600
0.549
0.506
0.457
0.403
0.362
0.313
0.300
0.342
0.395
0.446
0.500
0.562
0.615
0.674
0.725
0.780
0.836
0.883
0.927
0.967
1.009
1.049
1.074
1.098
1.112
1.116
1.121
1.120
1.110
1.090
1.072
1.047
1.008
0.970
0.929
0.901
0.865
0.812
0.745
0.694
0.633
0.588
0.535
0.479
0.424
0.373
0.331
0.316
0.360
0.413
0.466
0.513
0.570
0.640
0.693
0.747
0.803
0.873
0.918
0.963
1.008
1.048
1.087
1.115
1.135
1.149
1.155
1.162
1.159
1.151
1.131
1.109
1.084
1.051
1.006
0.964
0.922
0.887
0.847
0.775
0.713
0.659
0.605
0.558
0.500
0.442
0.391
0.343
0.331
0.372
0.432
0.483
0.533
0.593
0.660
0.714
0.773
0.836
0.903
0.951
0.997
1.041
1.082
1.119
1.145
1.165
1.182
1.194
1.193
1.194
1.182
1.163
1.146
1.120
1.087
1.049
0.997
0.947
0.911
0.865
0.801
0.745
0.678
0.627
0.575
0.516
0.456
0.408
0.358
0.339
0.390
0.446
0.496
0.551
0.613
0.680
0.735
0.800
0.858
0.918
0.980
1.027
1.065
1.108
1.140
1.170
1.192
1.206
1.219
1.218
1.219
1.206
1.196
1.172
1.145
1.114
1.073
1.024
0.978
0.921
0.886
0.817
0.758
0.698
0.642
0.588
0.529
0.472
0.423
0.363
0.348
0.401
0.447
0.503
0.561
0.629
0.688
0.748
0.814
0.875
0.938
0.993
1.040
1.094
1.131
1.163
1.190
1.215
1.233
1.242
1.240
1.233
1.229
1.215
1.191
1.165
1.132
1.093
1.050
0.995
0.940
0.890
0.828
0.766
0.708
0.652
0.599
0.533
0.477
0.423
0.375
0.363
0.413
0.460
0.518
0.581
0.641
0.697
0.764
0.824
0.885
0.949
1.004
1.058
1.103
1.144
1.175
1.203
1.223
1.246
1.254
1.257
1.254
1.246
1.231
1.203
1.178
1.144
1.105
1.059
1.008
0.959
0.896
0.832
0.777
0.717
0.658
0.590
0.540
0.488
0.429
0.381
0.371
0.417
0.468
0.528
0.586
0.645
0.704
0.769
0.828
0.905
0.964
1.019
1.065
1.114
1.151
1.185
1.214
1.234
1.252
1.260
1.262
1.260
1.251
1.233
1.213
1.183
1.148
1.112
1.065
1.020
0.966
0.910
0.831
0.780
0.728
0.663
0.602
0.543
0.486
0.435
0.378
0.373
0.423
0.474
0.539
0.598
0.661
0.705
0.774
0.846
0.906
0.963
1.016
1.067
1.112
1.152
1.185
1.211
1.238
1.252
1.260
1.262
1.259
1.251
1.233
1.209
1.183
1.152
1.111
1.069
1.026
0.967
0.907
0.840
0.765
0.715
0.656
0.608
0.544
0.484
0.437
0.383
0.369
0.422
0.482
0.535
0.595
0.656
0.724
0.780
0.839
0.903
0.952
1.012
1.064
1.107
1.150
1.181
1.210
1.233
1.247
1.254
1.256
1.254
1.244
1.226
1.206
1.181
1.145
1.113
1.064
1.020
0.958
0.891
0.826
0.767
0.707
0.644
0.592
0.530
0.478
0.432
0.386
0.374
0.430
0.481
0.534
0.594
0.656
0.716
0.770
0.845
0.891
0.944
0.996
1.058
1.101
1.140
1.170
1.194
1.218
1.235
1.242
1.245
1.242
1.233
1.214
1.190
1.165
1.133
1.098
1.052
0.999
0.945
0.886
0.819
0.754
0.693
0.647
0.579
0.524
0.470
0.424
0.370
0.370
0.421
0.476
0.538
0.592
0.646
0.714
0.770
0.835
0.884
0.930
0.986
1.041
1.083
1.123
1.153
1.178
1.200
1.209
1.221
1.223
1.219
1.207
1.196
1.171
1.142
1.116
1.077
1.039
0.992
0.922
0.868
0.805
0.739
0.687
0.634
0.563
0.515
0.461
0.411
0.360
0.368
0.419
0.464
0.530
0.588
0.636
0.690
0.755
0.823
0.872
0.919
0.968
1.012
1.060
1.101
1.131
1.155
1.173
1.186
1.197
1.195
1.195
1.182
1.168
1.148
1.122
1.091
1.051
1.015
0.959
0.909
0.840
0.786
0.724
0.673
0.614
0.555
0.504
0.445
0.393
0.351
0.356
0.406
0.460
0.524
0.572
0.624
0.674
0.735
0.797
0.856
0.903
0.936
0.983
1.034
1.076
1.105
1.122
1.144
1.156
1.164
1.165
1.161
1.153
1.138
1.118
1.095
1.057
1.020
0.982
0.932
0.881
0.818
0.766
0.708
0.662
0.594
0.536
0.489
0.433
0.383
0.342
0.343
0.396
0.441
0.507
0.561
0.608
0.661
0.716
0.768
0.837
0.885
0.914
0.957
1.000
1.034
1.064
1.091
1.114
1.126
1.128
1.130
1.126
1.117
1.103
1.082
1.058
1.021
0.982
0.942
0.906
0.850
0.797
0.742
0.689
0.629
0.574
0.522
0.471
0.428
0.370
0.326
0.328
0.380
0.427
0.488
0.532
0.585
0.641
0.684
0.745
0.799
0.851
0.887
0.919
0.955
0.993
1.026
1.052
1.072
1.082
1.095
1.088
1.083
1.078
1.064
1.038
1.008
0.979
0.945
0.908
0.868
0.821
0.774
0.724
0.660
0.612
0.552
0.494
0.453
0.411
0.357
0.313
0.313
0.366
0.416
0.467
0.510
0.552
0.607
0.661
0.706
0.759
0.800
0.851
0.890
0.923
0.944
0.985
1.010
1.025
1.040
1.041
1.038
1.033
1.027
1.009
0.988
0.970
0.939
0.911
0.877
0.834
0.778
0.745
0.691
0.636
0.582
0.534
0.485
0.437
0.389
0.334
0.291
0.304
0.346
0.401
0.446
0.489
0.530
0.574
0.627
0.674
0.718
0.764
0.799
0.836
0.877
0.910
0.929
0.956
0.975
0.985
0.994
0.994
0.981
0.967
0.962
0.940
0.926
0.899
0.874
0.840
0.787
0.745
0.699
0.660
0.605
0.557
0.510
0.458
0.420
0.368
0.316
0.273
0.283
0.322
0.377
0.425
0.464
0.503
0.552
0.598
0.639
0.670
0.719
0.759
0.785
0.820
0.850
0.875
0.886
0.902
0.922
0.935
0.931
0.931
0.922
0.905
0.897
0.885
0.867
0.837
0.788
0.754
0.698
0.657
0.624
0.573
0.518
0.478
0.427
0.388
0.345
0.299
0.262
0.261
0.301
0.350
0.393
0.434
0.476
0.525
0.566
0.601
0.636
0.675
0.712
0.749
0.773
0.787
0.813
0.829
0.841
0.854
0.867
0.879
0.879
0.862
0.859
0.840
0.837
0.812
0.776
0.734
0.696
0.657
0.622
0.584
0.537
0.489
0.446
0.396
0.360
0.327
0.281
0.246
0.241
0.279
0.317
0.355
0.392
0.438
0.490
0.529
0.562
0.598
0.626
0.653
0.688
0.713
0.728
0.752
0.764
0.784
0.795
0.801
0.811
0.807
0.793
0.785
0.786
0.766
0.750
0.720
0.682
0.650
0.615
0.585
0.539
0.500
0.452
0.411
0.368
0.337
0.303
0.262
0.226
0.215
0.254
0.294
0.331
0.366
0.401
0.438
0.473
0.518
0.552
0.579
0.605
0.637
0.662
0.680
0.692
0.707
0.721
0.732
0.726
0.741
0.751
0.738
0.734
0.730
0.706
0.682
0.662
0.640
0.601
0.576
0.543
0.497
0.451
0.421
0.375
0.343
0.311
0.280
0.238
0.207
0.202
0.230
0.263
0.298
0.329
0.366
0.403
0.435
0.467
0.498
0.521
0.551
0.580
0.599
0.618
0.638
0.649
0.652
0.664
0.676
0.689
0.688
0.677
0.667
0.659
0.641
0.625
0.601
0.576
0.544
0.518
0.494
0.459
0.416
0.387
0.346
0.316
0.290
0.252
0.217
0.188
0.187
0.210
0.241
0.273
0.297
0.331
0.365
0.395
0.421
0.449
0.477
0.500
0.519
0.536
0.550
0.565
0.585
0.605
0.608
0.613
0.621
0.622
0.623
0.606
0.596
0.592
0.572
0.554
0.523
0.496
0.476
0.452
0.411
0.380
0.348
0.316
0.284
0.261
0.221
0.196
0.169
0.161
0.193
0.221
0.247
0.274
0.301
0.333
0.356
0.379
0.406
0.431
0.453
0.466
0.473
0.500
0.508
0.523
0.538
0.548
0.567
0.566
0.559
0.562
0.559
0.550
0.542
0.527
0.503
0.480
0.457
0.434
0.400
0.374
0.350
0.311
0.278
0.257
0.236
0.203
0.176
0.152
0.143
0.169
0.194
0.221
0.246
0.270
0.300
0.321
0.347
0.367
0.386
0.410
0.422
0.432
0.448
0.463
0.473
0.485
0.491
0.508
0.506
0.503
0.505
0.504
0.490
0.487
0.475
0.457
0.439
0.415
0.389
0.358
0.334
0.312
0.277
0.254
0.231
0.212
0.182
0.155
0.139
0.124
0.147
0.164
0.189
0.211
0.229
0.259
0.287
0.310
0.328
0.342
0.367
0.377
0.391
0.397
0.406
0.419
0.433
0.437
0.450
0.450
0.453
0.455
0.444
0.436
0.426
0.416
0.403
0.381
0.366
0.342
0.321
0.300
0.272
0.247
0.227
0.210
0.177
0.162
0.137
0.117
0.108
0.127
0.146
0.168
0.183
0.205
0.221
0.250
0.266
0.286
0.299
0.307
0.329
0.341
0.347
0.353
0.363
0.383
0.392
0.406
0.402
0.397
0.397
0.391
0.390
0.381
0.366
0.355
0.338
0.323
0.305
0.291
0.265
0.242
0.216
0.197
0.176
0.155
0.141
0.120
0.097
0.089
0.106
0.126
0.146
0.163
0.181
0.195
0.213
0.235
0.247
0.261
0.273
0.285
0.300
0.309
0.314
0.319
0.332
0.346
0.347
0.355
0.352
0.348
0.347
0.336
0.332
0.315
0.299
0.292
0.277
0.265
0.244
0.230
0.205
0.189
0.172
0.150
0.134
0.116
0.098
0.077
0.062
0.083
0.103
0.117
0.137
0.150
0.167
0.183
0.205
0.222
0.247
0.261
0.282
0.294
0.302
0.314
0.322
0.330
0.335
0.342
0.336
0.339
0.333
0.320
0.314
0.306
0.295
0.275
0.258
0.241
0.223
0.204
0.192
0.174
0.162
0.149
0.128
0.113
0.091
0.078
0.067
0.074
0.103
0.115
0.138
0.157
0.172
0.191
0.216
0.240
0.257
0.281
0.306
0.325
0.339
0.350
0.361
0.374
0.379
0.381
0.385
0.383
0.381
0.378
0.371
0.359
0.349
0.338
0.324
0.303
0.285
0.261
0.240
0.230
0.212
0.196
0.176
0.153
0.132
0.113
0.101
0.083
0.089
0.118
0.134
0.164
0.185
0.203
0.220
0.249
0.273
0.302
0.324
0.351
0.368
0.382
0.390
0.406
0.425
0.432
0.438
0.434
0.428
0.431
0.428
0.426
0.415
0.404
0.383
0.370
0.353
0.328
0.310
0.292
0.271
0.251
0.228
0.208
0.182
0.158
0.133
0.115
0.101
0.110
0.133
0.164
0.190
0.210
0.233
0.256
0.291
0.316
0.347
0.381
0.402
0.421
0.436
0.447
0.465
0.477
0.486
0.489
0.490
0.482
0.486
0.479
0.473
0.468
0.453
0.438
0.413
0.396
0.372
0.353
0.324
0.301
0.281
0.258
0.233
0.213
0.186
0.158
0.133
0.114
0.129
0.159
0.188
0.214
0.235
0.257
0.291
0.325
0.354
0.393
0.421
0.444
0.467
0.485
0.506
0.521
0.532
0.540
0.542
0.546
0.549
0.548
0.544
0.529
0.515
0.501
0.483
0.459
0.441
0.426
0.400
0.374
0.345
0.318
0.291
0.261
0.235
0.205
0.182
0.158
0.134
0.155
0.178
0.210
0.233
0.262
0.288
0.327
0.357
0.394
0.429
0.460
0.486
0.509
0.538
0.552
0.577
0.592
0.600
0.599
0.605
0.605
0.611
0.607
0.591
0.584
0.569
0.550
0.525
0.500
0.480
0.454
0.425
0.386
0.349
0.323
0.295
0.266
0.238
0.211
0.177
0.151
0.162
0.188
0.232
0.260
0.287
0.317
0.355
0.388
0.427
0.469
0.497
0.526
0.555
0.586
0.606
0.629
0.649
0.656
0.654
0.667
0.672
0.669
0.664
0.650
0.638
0.631
0.603
0.579
0.557
0.530
0.502
0.462
0.429
0.389
0.361
0.336
0.298
0.263
0.234
0.201
0.177
0.176
0.210
0.247
0.281
0.310
0.345
0.387
0.427
0.469
0.513
0.548
0.582
0.613
0.637
0.667
0.687
0.688
0.706
0.719
0.720
0.732
0.735
0.720
0.711
0.696
0.684
0.664
0.633
0.611
0.586
0.548
0.507
0.474
0.423
0.395
0.364
0.331
0.297
0.258
0.218
0.191
0.193
0.231
0.270
0.304
0.339
0.385
0.433
0.471
0.512
0.553
0.588
0.622
0.655
0.691
0.713
0.740
0.758
0.775
0.788
0.791
0.786
0.794
0.789
0.778
0.755
0.740
0.713
0.685
0.658
0.634
0.590
0.559
0.516
0.478
0.441
0.399
0.364
0.321
0.281
0.243
0.210
0.212
0.247
0.292
0.329
0.368
0.415
0.464
0.507
0.550
0.593
0.633
0.678
0.717
0.738
0.769
0.797
0.819
0.841
0.856
0.867
0.862
0.857
0.850
0.837
0.818
0.793
0.766
0.738
0.709
0.683
0.641
0.605
0.559
0.524
0.476
0.440
0.404
0.350
0.309
0.273
0.232
0.230
0.268
0.307
0.353
0.398
0.448
0.499
0.542
0.586
0.640
0.687
0.720
0.762
0.798
0.822
0.853
0.877
0.902
0.919
0.926
0.921
0.918
0.907
0.889
0.872
0.851
0.822
0.790
0.751
0.731
0.691
0.644
0.593
0.555
0.506
0.468
0.429
0.389
0.338
0.290
0.256
0.250
0.286
0.332
0.378
0.418
0.469
0.526
0.576
0.623
0.673
0.718
0.759
0.808
0.841
0.870
0.905
0.933
0.955
0.973
0.981
0.984
0.980
0.973
0.957
0.935
0.908
0.882
0.848
0.813
0.767
0.731
0.689
0.628
0.585
0.533
0.494
0.454
0.407
0.361
0.316
0.271
0.266
0.308
0.352
0.398
0.444
0.495
0.555
0.603
0.652
0.704
0.753
0.811
0.849
0.883
0.918
0.961
0.982
1.007
1.023
1.032
1.032
1.029
1.017
1.008
0.990
0.962
0.927
0.888
0.851
0.813
0.772
0.725
0.661
0.621
0.563
0.518
0.476
0.430
0.376
0.337
0.290
0.283
0.319
0.371
0.418
0.470
0.526
0.580
0.638
0.687
0.737
0.791
0.845
0.887
0.922
0.968
1.002
1.038
1.055
1.069
1.080
1.083
1.070
1.061
1.048
1.034
1.010
0.971
0.927
0.886
0.846
0.810
0.762
0.696
0.646
0.591
0.547
0.495
0.444
0.391
0.352
0.307
0.295
0.337
0.386
0.443
0.490
0.547
0.612
0.660
0.716
0.767
0.819
0.882
0.922
0.969
1.010
1.047
1.077
1.097
1.110
1.118
1.121
1.119
1.106
1.093
1.074
1.046
1.008
0.971
0.915
0.876
0.836
0.796
0.728
0.672
0.620
0.571
0.517
0.461
0.406
0.362
0.316
0.309
0.348
0.407
0.458
0.512
0.566
0.632
0.680
0.735
0.798
0.852
0.904
0.954
1.003
1.043
1.077
1.104
1.129
1.140
1.149
1.151
1.149
1.136
1.127
1.106
1.079
1.046
1.004
0.962
0.901
0.857
0.816
0.748
0.700
0.634
0.589
0.534
0.477
0.424
0.374
0.327
0.317
0.366
0.420
0.470
0.525
0.589
0.648
0.705
0.769
0.826
0.870
0.927
0.983
1.029
1.070
1.103
1.130
1.150
1.168
1.173
1.175
1.173
1.169
1.151
1.132
1.108
1.074
1.035
0.982
0.936
0.877
0.829
0.773
0.720
0.656
0.603
0.552
0.495
0.435
0.384
0.336
0.327
0.380
0.429
0.479
0.535
0.601
0.663
0.717
0.783
0.842
0.885
0.947
0.996
1.043
1.086
1.121
1.149
1.168
1.182
1.195
1.193
1.191
1.187
1.169
1.154
1.129
1.092
1.051
1.004
0.952
0.898
0.851
0.783
0.737
0.669
0.609
0.555
0.508
0.453
0.397
0.352
0.340
0.386
0.431
0.490
0.544
0.609
0.663
0.722
0.790
0.850
0.904
0.962
1.011
1.055
1.102
1.136
1.161
1.180
1.198
1.206
1.209
1.202
1.198
1.180
1.161
1.137
1.106
1.063
1.021
0.972
0.918
0.861
0.793
0.733
0.670
0.626
0.563
0.509
0.459
0.406
0.355
0.339
0.391
0.436
0.489
0.553
0.607
0.672
0.733
0.795
0.853
0.910
0.972
1.022
1.064
1.105
1.142
1.168
1.187
1.200
1.204
1.207
1.204
1.204
1.191
1.167
1.143
1.112
1.069
1.028
0.978
0.932
0.860
0.787
0.729
0.678
0.617
0.568
0.510
0.455
0.406
0.359
0.348
0.400
0.445
0.496
0.560
0.612
0.669
0.734
0.792
0.866
0.917
0.973
1.028
1.073
1.113
1.143
1.172
1.191
1.204
1.204
1.207
1.212
1.200
1.186
1.167
1.146
1.112
1.069
1.028
0.976
0.928
0.862
0.793
0.732
0.677
0.617
0.570
0.504
0.454
0.408
0.364
0.348
0.399
0.452
0.508
0.556
0.614
0.670
0.726
0.797
0.859
0.913
0.967
1.023
1.069
1.109
1.138
1.163
1.181
1.202
1.206
1.204
1.210
1.197
1.180
1.161
1.136
1.106
1.059
1.018
0.972
0.920
0.859
0.799
0.727
0.676
0.618
0.559
0.497
0.449
0.404
0.355
0.346
0.396
0.449
0.504
0.558
0.617
0.674
0.726
0.787
0.852
0.903
0.958
1.011
1.058
1.098
1.132
1.155
1.170
1.187
1.190
1.197
1.193
1.181
1.167
1.148
1.123
1.089
1.048
1.005
0.961
0.903
0.855
0.790
0.721
0.670
0.613
0.553
0.502
0.443
0.398
0.347
0.340
0.389
0.446
0.496
0.554
0.605
0.674
0.726
0.780
0.833
0.886
0.944
0.994
1.047
1.086
1.115
1.135
1.153
1.170
1.173
1.179
1.172
1.168
1.150
1.130
1.106
1.070
1.035
0.993
0.943
0.889
0.838
0.782
0.717
0.656
0.605
0.544
0.495
0.441
0.391
0.341
0.330
0.379
0.430
0.489
0.544
0.599
0.652
0.709
0.765
0.817
0.867
0.917
0.975
1.027
1.062
1.089
1.113
1.130
1.143
1.150
1.156
1.148
1.144
1.130
1.106
1.080
1.045
1.013
0.975
0.917
0.863
0.816
0.758
0.697
0.642
0.581
0.533
0.487
0.434
0.379
0.331
0.323
0.371
0.416
0.478
0.537
0.583
0.639
0.696
0.742
0.806
0.841
0.895
0.949
0.987
1.028
1.060
1.083
1.102
1.114
1.121
1.123
1.119
1.114
1.100
1.081
1.051
1.017
0.979
0.941
0.898
0.835
0.778
0.732
0.678
0.632
0.565
0.516
0.472
0.418
0.365
0.322
0.322
0.365
0.407
0.463
0.515
0.564
0.612
0.665
0.716
0.778
0.821
0.857
0.911
0.958
0.990
1.023
1.044
1.061
1.080
1.082
1.088
1.084
1.075
1.063
1.042
1.010
0.978
0.940
0.907
0.861
0.804
0.749
0.704
0.655
0.598
0.544
0.498
0.448
0.400
0.353
0.306
0.308
0.353
0.399
0.453
0.496
0.538
0.593
0.639
0.690
0.745
0.797
0.832
0.870
0.917
0.955
0.987
1.008
1.019
1.030
1.036
1.041
1.038
1.029
1.017
0.990
0.966
0.934
0.896
0.864
0.825
0.770
0.724
0.678
0.617
0.577
0.519
0.472
0.428
0.388
0.334
0.288
0.292
0.340
0.384
0.436
0.478
0.519
0.559
0.612
0.660
0.715
0.749
0.798
0.839
0.874
0.913
0.940
0.962
0.973
0.984
0.993
0.998
0.993
0.978
0.964
0.946
0.912
0.884
0.851
0.825
0.783
0.738
0.700
0.646
0.589
0.543
0.492
0.450
0.412
0.370
0.316
0.273
0.276
0.317
0.365
0.418
0.458
0.497
0.536
0.583
0.627
0.669
0.714
0.759
0.789
0.831
0.869
0.890
0.906
0.928
0.938
0.946
0.951
0.940
0.927
0.908
0.887
0.868
0.844
0.814
0.793
0.747
0.705
0.662
0.608
0.560
0.524
0.479
0.427
0.387
0.347
0.297
0.254
0.256
0.300
0.337
0.392
0.433
0.473
0.510
0.555
0.594
0.636
0.680
0.720
0.742
0.768
0.794
0.832
0.855
0.869
0.873
0.887
0.895
0.889
0.876
0.860
0.837
0.817
0.807
0.780
0.737
0.712
0.661
0.624
0.586
0.534
0.487
0.444
0.403
0.365
0.326
0.280
0.239
0.233
0.279
0.316
0.361
0.398
0.445
0.480
0.525
0.562
0.599
0.635
0.667
0.688
0.719
0.744
0.775
0.798
0.812
0.818
0.823
0.834
0.821
0.821
0.807
0.792
0.774
0.744
0.718
0.685
0.659
0.619
0.589
0.549
0.496
0.460
0.420
0.374
0.337
0.306
0.254
0.228
0.220
0.256
0.292
0.331
0.369
0.405
0.439
0.487
0.528
0.558
0.580
0.615
0.639
0.673
0.692
0.713
0.730
0.753
0.757
0.753
0.751
0.755
0.740
0.737
0.730
0.711
0.688
0.650
0.630
0.605
0.577
0.549
0.513
0.468
0.427
0.378
0.346
0.313
0.281
0.241
0.204
0.199
0.232
0.270
0.302
0.339
0.369
0.399
0.442
0.476
0.512
0.537
0.561
0.588
0.608
0.642
0.661
0.680
0.689
0.694
0.697
0.691
0.696
0.695
0.687
0.678
0.661
0.637
0.610
0.589
0.557
0.530
0.500
0.474
0.418
0.391
0.348
0.309
0.283
0.257
0.216
0.194
0.186
0.213
0.241
0.274
0.308
0.340
0.371
0.402
0.437
0.465
0.491
0.518
0.546
0.565
0.589
0.604
0.618
0.628
0.632
0.638
0.638
0.629
0.634
0.631
0.619
0.605
0.581
0.559
0.531
0.504
0.481
0.452
0.414
0.380
0.355
0.318
0.284
0.255
0.228
0.200
0.179
0.169
0.192
0.223
0.254
0.278
0.303
0.327
0.355
0.388
0.416
0.448
0.469
0.475
0.503
0.520
0.542
0.556
0.570
0.574
0.573
0.573
0.583
0.576
0.570
0.568
0.551
0.532
0.505
0.489
0.467
0.442
0.417
0.376
0.348
0.321
0.286
0.256
0.235
0.205
0.184
0.161
0.143
0.172
0.201
0.226
0.252
0.278
0.301
0.327
0.353
0.382
0.401
0.420
0.433
0.448
0.472
0.492
0.501
0.511
0.514
0.523
0.524
0.524
0.514
0.522
0.512
0.505
0.478
0.460
0.443
0.427
0.401
0.368
0.344
0.314
0.286
0.258
0.238
0.214
0.183
0.164
0.143
0.131
0.149
0.171
0.201
0.229
0.249
0.274
0.294
0.322
0.343
0.361
0.383
0.394
0.404
0.422
0.440
0.454
0.460
0.458
0.465
0.469
0.470
0.464
0.463
0.458
0.448
0.424
0.419
0.402
0.379
0.353
0.323
0.304
0.278
0.248
0.231
0.213
0.191
0.163
0.141
0.123
0.117
0.129
0.149
0.175
0.199
0.221
0.239
0.265
0.286
0.306
0.322
0.338
0.352
0.363
0.375
0.383
0.400
0.403
0.408
0.413
0.419
0.422
0.419
0.416
0.408
0.385
0.378
0.368
0.352
0.331
0.308
0.289
0.271
0.247
0.224
0.205
0.185
0.158
0.142
0.122
0.102
0.101
0.112
0.132
0.151
0.174
0.193
0.208
0.228
0.245
0.260
0.275
0.280
0.297
0.317
0.324
0.332
0.341
0.357
0.369
0.370
0.377
0.370
0.363
0.359
0.355
0.347
0.337
0.324
0.305
0.293
0.271
0.254
0.226
0.209
0.192
0.179
0.165
0.136
0.118
0.103
0.083
0.084
0.096
0.110
0.126
0.150
0.168
0.185
0.195
0.210
0.228
0.236
0.249
0.260
0.276
0.284
0.291
0.299
0.305
0.316
0.329
0.328
0.326
0.324
0.315
0.300
0.298
0.289
0.276
0.266
0.247
0.232
0.214
0.199
0.179
0.168
0.153
0.133
0.117
0.104
0.091
0.075
0.059
0.070
0.090
0.099
0.121
0.137
0.149
0.161
0.177
0.193
0.216
0.231
0.251
0.271
0.282
0.293
0.296
0.302
0.307
0.311
0.318
0.316
0.313
0.305
0.299
0.291
0.281
0.262
0.246
0.223
0.208
0.195
0.179
0.165
0.144
0.129
0.114
0.093
0.078
0.066
0.059
0.070
0.090
0.101
0.122
0.140
0.158
0.172
0.194
0.208
0.237
0.254
0.273
0.304
0.318
0.328
0.335
0.338
0.345
0.351
0.360
0.360
0.364
0.359
0.354
0.346
0.333
0.322
0.309
0.286
0.263
0.240
0.225
0.209
0.190
0.175
0.146
0.133
0.114
0.099
0.083
0.070
0.081
0.100
0.117
0.141
0.167
0.183
0.203
0.224
0.250
0.268
0.287
0.316
0.335
0.357
0.367
0.379
0.387
0.395
0.402
0.409
0.408
0.412
0.409
0.401
0.397
0.382
0.368
0.353
0.332
0.315
0.288
0.262
0.248
0.230
0.207
0.182
0.158
0.134
0.115
0.103
0.086
0.098
0.118
0.141
0.163
0.185
0.208
0.234
0.259
0.291
0.317
0.340
0.364
0.385
0.402
0.413
0.430
0.438
0.443
0.457
0.459
0.462
0.466
0.459
0.455
0.444
0.432
0.415
0.395
0.377
0.351
0.323
0.296
0.277
0.258
0.236
0.216
0.185
0.168
0.141
0.121
0.102
0.117
0.135
0.156
0.185
0.218
0.242
0.273
0.303
0.332
0.361
0.387
0.413
0.431
0.445
0.470
0.479
0.491
0.498
0.509
0.519
0.518
0.519
0.511
0.500
0.493
0.478
0.462
0.448
0.424
0.405
0.374
0.345
0.315
0.294
0.280
0.251
0.213
0.186
0.161
0.141
0.121
0.129
0.155
0.184
0.212
0.243
0.272
0.302
0.339
0.364
0.400
0.424
0.454
0.476
0.500
0.516
0.524
0.540
0.556
0.570
0.569
0.574
0.571
0.574
0.566
0.560
0.540
0.519
0.500
0.474
0.448
0.415
0.387
0.346
0.332
0.307
0.282
0.248
0.217
0.194
0.155
0.138
0.150
0.174
0.206
0.237
0.263
0.303
0.334
0.369
0.403
0.434
0.461
0.493
0.520
0.546
0.558
0.579
0.591
0.613
0.625
0.635
0.636
0.633
0.633
0.624
0.613
0.597
0.569
0.552
0.528
0.496
0.468
0.429
0.405
0.371
0.339
0.307
0.270
0.238
0.212
0.178
0.159
0.164
0.196
0.231
0.257
0.284
0.318
0.359
0.401
0.439
0.477
0.512
0.542
0.567
0.589
0.614
0.642
0.663
0.671
0.682
0.689
0.702
0.696
0.687
0.675
0.667
0.649
0.627
0.596
0.571
0.540
0.507
0.468
0.447
0.401
0.372
0.342
0.310
0.262
0.230
0.198
0.173
0.184
0.212
0.245
0.273
0.306
0.351
0.394
0.435
0.474
0.506
0.543
0.580
0.606
0.640
0.672
0.697
0.725
0.739
0.746
0.760
0.756
0.755
0.752
0.747
0.722
0.701
0.680
0.656
0.625
0.591
0.553
0.513
0.489
0.448
0.408
0.372
0.338
0.289
0.257
0.218
0.187
0.198
0.228
0.263
0.302
0.339
0.386
0.429
0.468
0.513
0.543
0.575
0.627
0.669
0.706
0.738
0.760
0.785
0.804
0.818
0.817
0.821
0.824
0.815
0.803
0.789
0.759
0.733
0.703
0.674
0.634
0.594
0.556
0.520
0.479
0.441
0.406
0.367
0.316
0.284
0.245
0.211
0.209
0.252
0.295
0.333
0.369
0.416
0.465
0.503
0.543
0.594
0.637
0.678
0.719
0.762
0.790
0.815
0.838
0.862
0.875
0.882
0.881
0.876
0.870
0.857
0.838
0.811
0.783
0.746
0.713
0.680
0.640
0.598
0.561
0.522
0.478
0.445
0.400
0.349
0.303
0.268
0.231
0.237
0.272
0.313
0.351
0.393
0.439
0.494
0.538
0.588
0.632
0.677
0.725
0.776
0.804
0.834
0.862
0.887
0.914
0.935
0.939
0.938
0.938
0.936
0.916
0.894
0.869
0.836
0.808
0.774
0.729
0.679
0.639
0.595
0.547
0.501
0.470
0.423
0.377
0.334
0.292
0.249
0.250
0.291
0.335
0.374
0.419
0.474
0.524
0.571
0.622
0.673
0.711
0.769
0.813
0.845
0.876
0.914
0.939
0.960
0.977
0.988
0.993
0.985
0.979
0.967
0.944
0.917
0.883
0.854
0.819
0.778
0.716
0.671
0.628
0.577
0.530
0.490
0.445
0.398
0.352
0.316
0.271
0.266
0.305
0.354
0.398
0.442
0.501
0.548
0.600
0.651
0.704
0.752
0.799
0.844
0.888
0.930
0.953
0.978
1.004
1.026
1.028
1.032
1.026
1.019
1.004
0.990
0.962
0.926
0.888
0.852
0.811
0.767
0.712
0.653
0.606
0.561
0.507
0.462
0.416
0.369
0.328
0.285
0.281
0.322
0.369
0.420
0.465
0.524
0.569
0.629
0.677
0.729
0.783
0.836
0.877
0.926
0.966
1.000
1.024
1.049
1.067
1.071
1.075
1.068
1.054
1.043
1.023
1.002
0.966
0.930
0.877
0.839
0.797
0.742
0.677
0.630
0.581
0.530
0.483
0.431
0.385
0.338
0.302
0.295
0.333
0.389
0.434
0.480
0.543
0.598
0.649
0.702
0.759
0.814
0.864
0.904
0.957
0.996
1.031
1.061
1.078
1.092
1.101
1.104
1.098
1.094
1.081
1.064
1.034
0.995
0.957
0.910
0.863
0.821
0.775
0.703
0.651
0.593
0.545
0.503
0.449
0.398
0.350
0.313
0.303
0.346
0.396
0.448
0.495
0.557
0.613
0.660
0.718
0.783
0.834
0.884
0.936
0.986
1.019
1.054
1.082
1.102
1.116
1.120
1.127
1.125
1.117
1.103
1.085
1.061
1.025
0.980
0.946
0.896
0.844
0.799
0.729
0.673
0.605
0.564
0.513
0.464
0.407
0.358
0.322
0.312
0.357
0.406
0.457
0.506
0.568
0.625
0.676
0.739
0.801
0.851
0.905
0.961
0.999
1.036
1.076
1.101
1.116
1.125
1.134
1.136
1.138
1.131
1.121
1.102
1.078
1.049
1.009
0.962
0.918
0.869
0.809
0.737
0.679
0.620
0.568
0.524
0.470
0.420
0.366
0.323
0.317
0.365
0.408
0.461
0.518
0.569
0.636
0.689
0.744
0.813
0.858
0.920
0.972
1.011
1.048
1.084
1.113
1.132
1.137
1.146
1.153
1.146
1.138
1.129
1.114
1.094
1.063
1.021
0.977
0.928
0.876
0.821
0.746
0.694
0.635
0.577
0.525
0.470
0.420
0.373
0.328
0.322
0.368
0.411
0.464
0.521
0.574
0.636
0.699
0.756
0.818
0.872
0.928
0.978
1.016
1.065
1.095
1.119
1.142
1.147
1.156
1.162
1.151
1.144
1.134
1.120
1.096
1.064
1.025
0.985
0.934
0.882
0.823
0.754
0.700
0.639
0.584
0.533
0.474
0.425
0.378
0.332
0.321
0.366
0.411
0.461
0.526
0.574
0.635
0.700
0.756
0.808
0.872
0.931
0.983
1.021
1.066
1.095
1.119
1.134
1.143
1.159
1.162
1.155
1.147
1.142
1.119
1.095
1.060
1.026
0.982
0.935
0.887
0.818
0.756
0.694
0.641
0.587
0.535
0.475
0.427
0.381
0.335
0.320
0.364
0.412
0.465
0.520
0.576
0.630
0.691
0.753
0.816
0.868
0.931
0.980
1.025
1.065
1.094
1.114
1.128
1.137
1.149
1.151
1.145
1.140
1.132
1.113
1.085
1.048
1.016
0.979
0.932
0.875
0.824
0.751
0.694
0.642
0.581
0.531
0.475
0.426
0.383
0.334
0.313
0.365
0.412
0.468
0.510
0.568
0.624
0.684
0.743
0.811
0.864
0.918
0.967
1.013
1.054
1.079
1.103
1.117
1.130
1.137
1.135
1.132
1.128
1.119
1.101
1.077
1.037
1.005
0.969
0.918
0.866
0.810
0.748
0.688
0.633
0.578
0.527
0.476
0.423
0.378
0.324
0.313
0.360
0.414
0.467
0.518
0.562
0.610
0.673
0.736
0.799
0.848
0.905
0.949
0.993
1.030
1.063
1.090
1.104
1.117
1.128
1.126
1.119
1.115
1.105
1.087
1.057
1.024
0.988
0.948
0.899
0.846
0.797
0.728
0.673
0.623
0.570
0.513
0.469
0.415
0.369
0.325
0.314
0.357
0.405
0.456
0.505
0.560
0.604
0.660
0.721
0.780
0.832
0.875
0.924
0.966
1.010
1.044
1.069
1.082
1.094
1.101
1.103
1.103
1.091
1.081
1.063
1.034
1.005
0.966
0.920
0.881
0.827
0.770
0.714
0.663
0.613
0.553
0.504
0.457
0.406
0.358
0.319
0.307
0.349
0.393
0.440
0.496
0.543
0.591
0.646
0.688
0.757
0.803
0.852
0.893
0.944
0.979
1.012
1.032
1.052
1.066
1.073
1.074
1.075
1.066
1.048
1.032
1.004
0.971
0.941
0.897
0.844
0.796
0.741
0.695
0.645
0.588
0.534
0.488
0.444
0.391
0.348
0.310
0.298
0.343
0.382
0.428
0.478
0.533
0.575
0.618
0.668
0.721
0.779
0.822
0.871
0.912
0.950
0.982
0.999
1.015
1.021
1.031
1.034
1.039
1.030
1.014
0.992
0.961
0.935
0.900
0.859
0.816
0.761
0.716
0.671
0.616
0.563
0.515
0.467
0.423
0.382
0.336
0.291
0.284
0.331
0.369
0.418
0.463
0.508
0.553
0.603
0.644
0.684
0.747
0.797
0.834
0.880
0.912
0.937
0.963
0.975
0.985
0.990
0.995
0.995
0.984
0.966
0.943
0.924
0.893
0.862
0.826
0.782
0.721
0.686
0.640
0.587
0.544
0.485
0.444
0.406
0.366
0.313
0.275
0.260
0.314
0.360
0.410
0.454
0.494
0.533
0.579
0.614
0.664
0.706
0.749
0.801
0.835
0.863
0.891
0.916
0.935
0.944
0.949
0.953
0.947
0.938
0.921
0.898
0.868
0.848
0.818
0.783
0.735
0.688
0.646
0.606
0.557
0.510
0.464
0.424
0.388
0.340
0.294
0.260
0.249
0.292
0.340
0.392
0.435
0.473
0.510
0.550
0.586
0.623
0.663
0.704
0.743
0.781
0.806
0.838
0.859
0.875
0.892
0.896
0.898
0.898
0.885
0.869
0.849
0.825
0.798
0.772
0.731
0.689
0.656
0.610
0.570
0.524
0.485
0.443
0.393
0.359
0.321
0.278
0.244
0.231
0.274
0.311
0.359
0.409
0.445
0.485
0.524
0.558
0.596
0.625
0.657
0.695
0.727
0.758
0.785
0.812
0.826
0.831
0.839
0.846
0.846
0.832
0.818
0.802
0.775
0.749
0.716
0.686
0.661
0.617
0.578
0.546
0.502
0.453
0.417
0.377
0.333
0.300
0.252
0.222
0.216
0.254
0.289
0.330
0.373
0.411
0.446
0.487
0.520
0.556
0.585
0.616
0.653
0.682
0.709
0.731
0.755
0.768
0.776
0.783
0.771
0.774
0.778
0.760
0.745
0.715
0.687
0.664
0.639
0.610
0.575
0.538
0.505
0.463
0.429
0.386
0.349
0.317
0.277
0.231
0.207
0.200
0.232
0.264
0.304
0.347
0.377
0.408
0.448
0.482
0.521
0.547
0.577
0.599
0.636
0.660
0.677
0.683
0.704
0.710
0.717
0.715
0.710
0.703
0.688
0.674
0.657
0.639
0.611
0.589
0.560
0.533
0.502
0.464
0.422
0.394
0.352
0.317
0.284
0.258
0.219
0.187
0.180
0.205
0.240
0.273
0.314
0.346
0.379
0.409
0.445
0.478
0.504
0.523
0.552
0.578
0.609
0.626
0.634
0.646
0.651
0.660
0.658
0.647
0.643
0.636
0.631
0.610
0.588
0.572
0.547
0.517
0.492
0.458
0.422
0.388
0.356
0.319
0.294
0.269
0.236
0.199
0.175
0.168
0.191
0.219
0.247
0.284
0.314
0.341
0.370
0.403
0.436
0.464
0.477
0.509
0.526
0.549
0.573
0.588
0.591
0.595
0.596
0.592
0.585
0.577
0.583
0.580
0.558
0.539
0.523
0.500
0.479
0.451
0.424
0.376
0.352
0.320
0.294
0.271
0.242
0.216
0.185
0.160
0.155
0.177
0.203
0.228
0.259
0.287
0.311
0.334
0.361
0.389
0.411
0.431
0.451
0.473
0.494
0.509
0.518
0.531
0.533
0.540
0.538
0.533
0.531
0.526
0.519
0.505
0.497
0.474
0.457
0.434
0.413
0.382
0.347
0.320
0.291
0.263
0.243
0.222
0.194
0.169
0.140
0.134
0.154
0.186
0.209
0.238
0.259
0.285
0.306
0.327
0.349
0.365
0.388
0.404
0.420
0.441
0.459
0.469
0.473
0.482
0.482
0.488
0.481
0.479
0.474
0.468
0.453
0.440
0.430
0.414
0.394
0.374
0.343
0.314
0.292
0.261
0.239
0.217
0.198
0.169
0.151
0.119
0.117
0.135
0.158
0.182
0.212
0.236
0.259
0.279
0.291
0.314
0.332
0.348
0.368
0.378
0.391
0.411
0.425
0.430
0.428
0.430
0.430
0.429
0.435
0.424
0.412
0.398
0.388
0.383
0.364
0.346
0.315
0.299
0.277
0.257
0.233
0.209
0.193
0.172
0.143
0.129
0.098
0.106
0.118
0.139
0.159
0.178
0.207
0.222
0.243
0.258
0.283
0.293
0.312
0.329
0.339
0.345
0.356
0.373
0.379
0.382
0.382
0.383
0.383
0.386
0.379
0.369
0.356
0.345
0.337
0.321
0.303
0.285
0.261
0.243
0.224
0.206
0.184
0.163
0.142
0.127
0.111
0.088
0.088
0.102
0.117
0.135
0.148
0.174
0.189
0.202
0.221
0.232
0.254
0.267
0.281
0.296
0.305
0.311
0.322
0.333
0.341
0.343
0.337
0.341
0.339
0.331
0.319
0.311
0.305
0.302
0.282
0.262
0.242
0.224
0.208
0.192
0.176
0.159
0.139
0.124
0.111
0.096
0.075
0.071
0.079
0.092
0.106
0.127
0.143
0.166
0.179
0.192
0.205
0.221
0.237
0.245
0.258
0.270
0.276
0.279
0.288
0.284
0.300
0.294
0.300
0.291
0.289
0.285
0.277
0.268
0.250
0.240
0.222
0.206
0.192
0.178
0.163
0.153
0.139
0.120
0.109
0.097
0.073
0.058
0.051
0.066
0.084
0.094
0.108
0.125
0.136
0.152
0.163
0.177
0.201
0.215
0.226
0.245
0.255
0.273
0.277
0.283
0.286
0.293
0.292
0.296
0.289
0.281
0.284
0.276
0.258
0.240
0.229
0.211
0.191
0.181
0.157
0.145
0.129
0.117
0.100
0.082
0.076
0.062
0.051
0.060
0.077
0.095
0.110
0.128
0.141
0.154
0.172
0.187
0.213
0.231
0.247
0.268
0.281
0.301
0.308
0.313
0.321
0.328
0.336
0.338
0.335
0.341
0.336
0.325
0.316
0.306
0.285
0.264
0.250
0.228
0.215
0.194
0.169
0.154
0.137
0.123
0.104
0.094
0.076
0.061
0.075
0.093
0.107
0.124
0.144
0.167
0.182
0.202
0.219
0.248
0.266
0.290
0.306
0.330
0.342
0.346
0.356
0.370
0.377
0.377
0.383
0.391
0.386
0.381
0.373
0.365
0.349
0.336
0.312
0.288
0.265
0.247
0.230
0.207
0.184
0.160
0.148
0.123
0.105
0.093
0.077
0.080
0.104
0.121
0.149
0.172
0.189
0.210
0.230
0.256
0.279
0.303
0.330
0.349
0.371
0.384
0.393
0.411
0.416
0.419
0.432
0.439
0.435
0.438
0.430
0.422
0.411
0.393
0.375
0.350
0.328
0.305
0.282
0.258
0.239
0.215
0.188
0.171
0.153
0.124
0.110
0.092
0.099
0.122
0.146
0.169
0.190
0.213
0.239
0.273
0.299
0.320
0.352
0.372
0.393
0.417
0.427
0.450
0.456
0.471
0.480
0.486
0.492
0.494
0.487
0.476
0.465
0.455
0.444
0.427
0.404
0.376
0.351
0.321
0.295
0.278
0.254
0.222
0.194
0.169
0.144
0.129
0.110
0.119
0.135
0.161
0.191
0.214
0.247
0.278
0.310
0.338
0.367
0.395
0.411
0.435
0.451
0.473
0.493
0.515
0.526
0.532
0.544
0.543
0.540
0.537
0.539
0.525
0.511
0.495
0.477
0.452
0.421
0.390
0.360
0.329
0.306
0.284
0.252
0.219
0.198
0.168
0.146
0.125
0.131
0.153
0.179
0.220
0.244
0.278
0.303
0.337
0.371
0.403
0.428
0.450
0.478
0.496
0.519
0.540
0.559
0.576
0.591
0.599
0.602
0.606
0.605
0.596
0.585
0.568
0.543
0.523
0.496
0.463
0.429
0.401
0.364
0.338
0.310
0.276
0.240
0.222
0.197
0.169
0.146
0.148
0.174
0.213
0.240
0.266
0.298
0.333
0.365
0.402
0.436
0.468
0.494
0.530
0.553
0.577
0.604
0.621
0.632
0.650
0.656
0.662
0.664
0.652
0.645
0.633
0.615
0.594
0.569
0.545
0.510
0.476
0.445
0.410
0.373
0.347
0.304
0.276
0.241
0.215
0.184
0.164
0.171
0.202
0.231
0.260
0.293
0.326
0.364
0.411
0.442
0.476
0.508
0.540
0.573
0.610
0.640
0.652
0.676
0.690
0.708
0.720
0.717
0.714
0.710
0.689
0.681
0.669
0.648
0.621
0.591
0.559
0.523
0.482
0.450
0.413
0.374
0.339
0.309
0.271
0.234
0.200
0.177
0.186
0.215
0.250
0.281
0.319
0.358
0.399
0.441
0.474
0.514
0.549
0.586
0.626
0.665
0.697
0.727
0.741
0.756
0.767
0.777
0.780
0.783
0.776
0.765
0.744
0.721
0.698
0.672
0.632
0.599
0.563
0.522
0.482
0.449
0.412
0.370
0.334
0.291
0.260
0.225
0.193
0.198
0.236
0.273
0.306
0.345
0.382
0.426
0.473
0.508
0.559
0.600
0.636
0.678
0.727
0.755
0.778
0.800
0.816
0.823
0.839
0.834
0.833
0.830
0.820
0.797
0.775
0.749
0.713
0.679
0.643
0.597
0.554
0.515
0.478
0.439
0.400
0.365
0.315
0.280
0.243
0.214
0.217
0.254
0.294
0.331
0.370
0.422
0.467
0.513
0.559
0.599
0.639
0.680
0.728
0.763
0.796
0.823
0.848
0.865
0.877
0.884
0.892
0.897
0.886
0.865
0.846
0.819
0.792
0.759
0.720
0.681
0.642
0.597
0.552
0.511
0.472
0.424
0.387
0.341
0.301
0.258
0.230
0.233
0.272
0.314
0.355
0.398
0.452
0.500
0.544
0.591
0.638
0.679
0.714
0.763
0.801
0.837
0.866
0.895
0.910
0.922
0.936
0.945
0.944
0.935
0.920
0.897
0.869
0.841
0.806
0.775
0.728
0.685
0.634
0.579
0.539
0.488
0.451
0.416
0.369
0.327
0.277
0.243
0.252
0.285
0.337
0.376
0.421
0.477
0.523
0.564
0.621
0.669
0.712
0.757
0.799
0.835
0.877
0.907
0.932
0.946
0.969
0.975
0.983
0.981
0.974
0.960
0.937
0.912
0.878
0.843
0.811
0.776
0.732
0.669
0.609
0.567
0.513
0.470
0.428
0.383
0.344
0.300
0.255
0.266
0.305
0.346
0.396
0.443
0.496
0.543
0.594
0.642
0.694
0.744
0.786
0.836
0.877
0.911
0.938
0.966
0.990
1.006
1.014
1.014
1.014
1.007
0.994
0.974
0.947
0.917
0.881
0.844
0.804
0.763
0.706
0.644
0.581
0.531
0.497
0.443
0.397
0.355
0.314
0.279
0.279
0.316
0.362
0.413
0.455
0.512
0.571
0.615
0.662
0.722
0.770
0.813
0.868
0.911
0.941
0.972
1.001
1.022
1.036
1.044
1.044
1.041
1.038
1.023
1.006
0.977
0.947
0.914
0.872
0.827
0.786
0.734
0.665
0.608
0.550
0.510
0.465
0.411
0.366
0.324
0.288
0.283
0.328
0.376
0.425
0.469
0.522
0.585
0.630
0.673
0.739
0.796
0.836
0.892
0.934
0.969
0.999
1.030
1.046
1.059
1.068
1.067
1.064
1.057
1.048
1.032
1.003
0.969
0.937
0.896
0.854
0.800
0.753
0.678
0.633
0.573
0.522
0.475
0.428
0.377
0.335
0.298
0.293
0.340
0.380
0.435
0.479
0.531
0.596
0.642
0.693
0.760
0.808
0.854
0.914
0.954
0.986
1.014
1.039
1.063
1.077
1.085
1.084
1.082
1.078
1.065
1.047
1.025
0.991
0.948
0.909
0.866
0.827
0.763
0.707
0.651
0.595
0.532
0.484
0.435
0.383
0.339
0.301
0.301
0.344
0.388
0.436
0.489
0.539
0.603
0.653
0.706
0.770
0.819
0.872
0.929
0.966
0.999
1.036
1.051
1.070
1.088
1.096
1.096
1.097
1.090
1.076
1.058
1.039
1.005
0.963
0.928
0.881
0.835
0.777
0.715
0.661
0.602
0.550
0.497
0.445
0.395
0.350
0.307
0.296
0.345
0.391
0.440
0.497
0.542
0.605
0.662
0.717
0.773
0.824
0.880
0.934
0.971
1.005
1.037
1.057
1.076
1.089
1.098
1.096
1.102
1.095
1.082
1.063
1.044
1.008
0.977
0.934
0.887
0.833
0.789
0.717
0.665
0.608
0.560
0.507
0.455
0.402
0.357
0.315
0.299
0.342
0.388
0.438
0.493
0.547
0.605
0.666
0.718
0.773
0.828
0.885
0.929
0.973
1.003
1.042
1.062
1.080
1.094
1.097
1.096
1.097
1.090
1.077
1.058
1.044
1.009
0.978
0.936
0.892
0.838
0.787
0.725
0.662
0.611
0.559
0.505
0.452
0.409
0.363
0.313
0.296
0.337
0.382
0.436
0.495
0.545
0.601
0.659
0.712
0.767
0.825
0.876
0.928
0.966
1.002
1.037
1.056
1.075
1.088
1.091
1.094
1.095
1.087
1.070
1.056
1.034
1.004
0.973
0.933
0.883
0.839
0.775
0.720
0.661
0.610
0.558
0.509
0.455
0.409
0.361
0.313
0.294
0.336
0.384
0.424
0.482
0.539
0.595
0.652
0.705
0.761
0.819
0.868
0.911
0.952
0.990
1.026
1.046
1.063
1.076
1.079
1.086
1.083
1.075
1.062
1.044
1.020
0.992
0.962
0.923
0.871
0.828
0.775
0.709
0.655
0.607
0.553
0.501
0.452
0.404
0.363
0.311
0.294
0.331
0.374
0.428
0.469
0.526
0.574
0.630
0.686
0.754
0.801
0.854
0.902
0.938
0.975
1.008
1.033
1.046
1.055
1.062
1.068
1.065
1.057
1.048
1.030
1.004
0.975
0.941
0.905
0.857
0.810
0.755
0.690
0.646
0.597
0.538
0.492
0.448
0.398
0.350
0.308
0.288
0.325
0.367
0.420
0.462
0.511
0.558
0.617
0.672
0.739
0.789
0.838
0.876
0.920
0.950
0.984
1.006
1.029
1.036
1.043
1.049
1.046
1.034
1.025
1.001
0.982
0.951
0.917
0.881
0.833
0.784
0.735
0.680
0.632
0.588
0.524
0.480
0.439
0.390
0.343
0.306
0.283
0.319
0.362
0.406
0.453
0.503
0.540
0.593
0.655
0.717
0.766
0.815
0.855
0.893
0.922
0.955
0.982
0.994
1.006
1.014
1.023
1.015
1.007
0.996
0.975
0.944
0.920
0.883
0.852
0.800
0.758
0.707
0.661
0.611
0.561
0.508
0.468
0.422
0.375
0.334
0.297
0.274
0.317
0.358
0.396
0.442
0.480
0.528
0.577
0.624
0.691
0.743
0.784
0.829
0.858
0.894
0.926
0.949
0.964
0.975
0.980
0.981
0.977
0.968
0.956
0.936
0.914
0.881
0.854
0.813
0.773
0.724
0.683
0.636
0.582
0.542
0.489
0.448
0.404
0.362
0.322
0.279
0.256
0.301
0.345
0.389
0.432
0.466
0.511
0.553
0.599
0.652
0.704
0.756
0.789
0.832
0.859
0.886
0.911
0.930
0.940
0.945
0.944
0.938
0.926
0.914
0.896
0.868
0.845
0.820
0.783
0.736
0.690
0.652
0.606
0.566
0.517
0.460
0.425
0.387
0.346
0.300
0.264
0.240
0.281
0.327
0.369
0.415
0.456
0.493
0.532
0.572
0.619
0.661
0.705
0.753
0.784
0.816
0.845
0.867
0.887
0.896
0.901
0.899
0.898
0.882
0.871
0.849
0.830
0.806
0.776
0.743
0.694
0.656
0.618
0.574
0.533
0.480
0.438
0.404
0.366
0.326
0.282
0.246
0.228
0.269
0.300
0.348
0.388
0.432
0.472
0.506
0.534
0.571
0.620
0.663
0.705
0.739
0.769
0.795
0.820
0.834
0.842
0.848
0.852
0.843
0.835
0.822
0.807
0.787
0.761
0.736
0.693
0.646
0.617
0.577
0.533
0.495
0.454
0.414
0.374
0.342
0.300
0.260
0.228
0.207
0.250
0.283
0.318
0.364
0.411
0.445
0.473
0.512
0.541
0.581
0.623
0.664
0.695
0.719
0.745
0.770
0.783
0.796
0.799
0.795
0.790
0.788
0.775
0.760
0.739
0.710
0.674
0.642
0.604
0.565
0.533
0.499
0.459
0.416
0.382
0.345
0.315
0.278
0.238
0.213
0.192
0.224
0.264
0.294
0.339
0.380
0.416
0.447
0.484
0.509
0.543
0.584
0.618
0.649
0.669
0.694
0.707
0.731
0.729
0.738
0.736
0.729
0.722
0.715
0.697
0.673
0.650
0.621
0.587
0.558
0.523
0.493
0.459
0.425
0.385
0.353
0.317
0.288
0.255
0.222
0.198
0.182
0.208
0.238
0.268
0.317
0.353
0.383
0.412
0.448
0.472
0.500
0.541
0.571
0.598
0.625
0.640
0.648
0.660
0.674
0.680
0.680
0.673
0.661
0.646
0.632
0.617
0.587
0.568
0.547
0.521
0.487
0.462
0.422
0.386
0.357
0.327
0.292
0.267
0.232
0.201
0.180
0.166
0.186
0.223
0.247
0.284
0.320
0.353
0.380
0.408
0.434
0.471
0.491
0.525
0.546
0.569
0.592
0.603
0.611
0.619
0.623
0.622
0.615
0.603
0.593
0.576
0.565
0.541
0.517
0.503
0.482
0.450
0.427
0.395
0.363
0.325
0.294
0.269
0.246
0.213
0.184
0.159
0.155
0.173
0.202
0.225
0.256
0.293
0.314
0.339
0.364
0.398
0.425
0.448
0.475
0.507
0.522
0.538
0.559
0.566
0.561
0.560
0.554
0.553
0.554
0.536
0.524
0.502
0.500
0.482
0.464
0.445
0.414
0.389
0.357
0.332
0.303
0.278
0.248
0.223
0.193
0.162
0.137
0.143
0.160
0.186
0.208
0.233
0.263
0.286
0.307
0.332
0.353
0.382
0.405
0.422
0.449
0.465
0.477
0.490
0.498
0.508
0.508
0.510
0.505
0.491
0.480
0.467
0.461
0.445
0.435
0.422
0.404
0.373
0.348
0.323
0.300
0.275
0.248
0.225
0.193
0.161
0.143
0.124
0.121
0.142
0.166
0.190
0.205
0.237
0.262
0.281
0.301
0.320
0.342
0.361
0.381
0.398
0.420
0.433
0.443
0.450
0.457
0.457
0.450
0.453
0.443
0.428
0.422
0.408
0.403
0.389
0.373
0.354
0.329
0.308
0.283
0.259
0.238
0.217
0.192
0.167
0.146
0.128
0.102
0.106
0.120
0.133
0.163
0.181
0.207
0.238
0.255
0.269
0.286
0.307
0.328
0.344
0.356
0.370
0.393
0.401
0.403
0.407
0.407
0.405
0.400
0.388
0.388
0.375
0.367
0.359
0.346
0.334
0.309
0.280
0.263
0.249
0.226
0.211
0.192
0.173
0.150
0.125
0.109
0.090
0.092
0.108
0.120
0.139
0.158
0.176
0.202
0.223
0.236
0.251
0.274
0.289
0.302
0.317
0.326
0.339
0.357
0.357
0.361
0.361
0.356
0.354
0.344
0.341
0.329
0.330
0.324
0.312
0.299
0.266
0.249
0.230
0.214
0.201
0.180
0.163
0.150
0.123
0.108
0.094
0.080
0.076
0.089
0.103
0.118
0.141
0.152
0.170
0.188
0.206
0.221
0.233
0.247
0.262
0.276
0.288
0.297
0.304
0.315
0.320
0.318
0.316
0.308
0.303
0.298
0.290
0.292
0.282
0.271
0.248
0.229
0.212
0.197
0.179
0.168
0.153
0.141
0.126
0.110
0.096
0.079
0.068
0.064
0.076
0.088
0.097
0.111
0.134
0.142
0.163
0.175
0.195
0.206
0.219
0.228
0.240
0.251
0.260
0.263
0.268
0.272
0.276
0.274
0.267
0.267
0.263
0.257
0.255
0.251
0.230
0.213
0.204
0.180
0.168
0.159
0.145
0.135
0.126
0.108
0.098
0.081
0.064
0.050
0.043
0.050
0.065
0.088
0.101
0.118
0.129
0.143
0.154
0.167
0.186
0.197
0.212
0.217
0.238
0.247
0.252
0.262
0.267
0.268
0.268
0.272
0.270
0.262
0.256
0.245
0.241
0.223
0.209
0.196
0.177
0.165
0.147
0.131
0.122
0.097
0.083
0.074
0.065
0.048
0.031
0.052
0.067
0.084
0.102
0.115
0.133
0.146
0.162
0.177
0.194
0.211
0.228
0.240
0.258
0.270
0.278
0.291
0.298
0.303
0.314
0.318
0.313
0.310
0.305
0.299
0.291
0.277
0.266
0.248
0.231
0.216
0.194
0.180
0.162
0.140
0.121
0.103
0.092
0.074
0.071
0.053
0.068
0.077
0.095
0.111
0.132
0.150
0.168
0.189
0.208
0.227
0.246
0.263
0.279
0.294
0.306
0.322
0.331
0.343
0.353
0.357
0.358
0.360
0.361
0.356
0.346
0.333
0.322
0.306
0.292
0.265
0.250
0.227
0.207
0.189
0.163
0.148
0.127
0.115
0.101
0.088
0.070
0.076
0.095
0.107
0.125
0.150
0.174
0.196
0.215
0.243
0.260
0.279
0.294
0.317
0.337
0.351
0.363
0.377
0.390
0.397
0.405
0.407
0.407
0.408
0.403
0.399
0.384
0.368
0.349
0.329
0.304
0.279
0.261
0.234
0.218
0.196
0.170
0.155
0.130
0.117
0.104
0.088
0.085
0.106
0.135
0.155
0.174
0.191
0.216
0.241
0.273
0.297
0.321
0.347
0.365
0.378
0.395
0.413
0.432
0.438
0.453
0.456
0.464
0.460
0.453
0.449
0.440
0.424
0.414
0.401
0.375
0.357
0.325
0.301
0.274
0.252
0.231
0.200
0.182
0.160
0.136
0.115
0.102
0.105
0.129
0.149
0.171
0.199
0.225
0.250
0.280
0.302
0.330
0.354
0.382
0.402
0.420
0.445
0.467
0.482
0.492
0.504
0.508
0.511
0.507
0.508
0.501
0.492
0.480
0.461
0.444
0.417
0.392
0.366
0.336
0.307
0.278
0.255
0.233
0.208
0.182
0.160
0.138
0.118
0.122
0.141
0.170
0.195
0.223
0.252
0.279
0.307
0.330
0.362
0.394
0.418
0.439
0.462
0.484
0.512
0.530
0.546
0.554
0.560
0.558
0.570
0.571
0.564
0.552
0.531
0.511
0.492
0.467
0.432
0.408
0.371
0.342
0.305
0.280
0.260
0.228
0.204
0.176
0.157
0.139
0.138
0.159
0.188
0.215
0.247
0.276
0.306
0.341
0.375
0.402
0.436
0.461
0.483
0.509
0.540
0.561
0.591
0.603
0.608
0.616
0.623
0.619
0.618
0.611
0.600
0.582
0.556
0.532
0.512
0.483
0.449
0.413
0.374
0.343
0.312
0.291
0.253
0.223
0.192
0.171
0.151
0.152
0.177
0.208
0.237
0.272
0.307
0.344
0.372
0.413
0.442
0.478
0.500
0.528
0.554
0.583
0.614
0.633
0.655
0.673
0.675
0.676
0.677
0.661
0.654
0.643
0.628
0.607
0.582
0.554
0.523
0.487
0.454
0.413
0.377
0.341
0.315
0.278
0.248
0.215
0.188
0.164
0.168
0.199
0.229
0.262
0.299
0.332
0.379
0.414
0.449
0.486
0.517
0.553
0.583
0.610
0.645
0.671
0.687
0.714
0.725
0.732
0.737
0.733
0.728
0.714
0.698
0.678
0.657
0.628
0.601
0.569
0.531
0.497
0.453
0.407
0.373
0.346
0.308
0.271
0.236
0.203
0.179
0.188
0.219
0.251
0.290
0.327
0.367
0.404
0.441
0.482
0.528
0.562
0.604
0.636
0.665
0.708
0.730
0.752
0.771
0.782
0.781
0.784
0.785
0.786
0.772
0.751
0.728
0.702
0.674
0.641
0.608
0.568
0.528
0.482
0.439
0.401
0.376
0.335
0.294
0.257
0.225
0.192
0.202
0.233
0.274
0.312
0.346
0.388
0.436
0.479
0.518
0.563
0.606
0.642
0.680
0.722
0.747
0.778
0.797
0.808
0.829
0.836
0.839
0.833
0.830
0.814
0.796
0.775
0.747
0.718
0.686
0.644
0.607
0.556
0.510
0.465
0.430
0.393
0.360
0.321
0.275
0.242
0.213
0.217
0.245
0.289
0.328
0.373
0.421
0.467
0.508
0.549
0.595
0.641
0.678
0.717
0.757
0.782
0.815
0.834
0.850
0.868
0.877
0.884
0.884
0.872
0.864
0.845
0.822
0.794
0.759
0.726
0.685
0.639
0.587
0.540
0.492
0.453
0.413
0.376
0.337
0.300
0.256
0.227
0.227
0.261
0.306
0.352
0.392
0.444
0.492
0.531
0.573
0.625
0.672
0.715
0.749
0.788
0.823
0.851
0.876
0.895
0.905
0.917
0.926
0.925
0.918
0.900
0.883
0.860
0.825
0.798
0.764
0.729
0.676
0.629
0.564
0.522
0.479
0.437
0.395
0.354
0.313
0.276
0.237
0.236
0.280
0.323
0.374
0.417
0.466
0.515
0.560
0.603
0.656
0.699
0.742
0.781
0.829
0.858
0.883
0.908
0.933
0.943
0.954
0.958
0.956
0.949
0.937
0.913
0.889
0.858
0.830
0.795
0.756
0.718
0.656
0.597
0.549
0.507
0.459
0.415
0.370
0.328
0.289
0.256
0.252
0.290
0.342
0.391
0.431
0.481
0.531
0.581
0.624
0.681
0.728
0.763
0.812
0.853
0.882
0.908
0.937
0.959
0.974
0.982
0.986
0.982
0.975
0.963
0.944
0.913
0.891
0.854
0.822
0.782
0.740
0.679
0.630
0.572
0.528
0.478
0.430
0.383
0.345
0.301
0.263
0.260
0.306
0.356
0.401
0.442
0.487
0.554
0.598
0.639
0.697
0.745
0.791
0.838
0.880
0.906
0.941
0.965
0.989
1.002
1.010
1.014
1.012
1.005
0.986
0.969
0.946
0.911
0.882
0.845
0.805
0.758
0.701
0.646
0.595
0.542
0.492
0.447
0.395
0.350
0.316
0.276
0.269
0.313
0.355
0.405
0.453
0.507
0.563
0.608
0.650
0.705
0.766
0.806
0.863
0.893
0.928
0.957
0.983
1.006
1.015
1.023
1.030
1.028
1.021
1.009
0.995
0.961
0.930
0.894
0.860
0.820
0.776
0.715
0.666
0.612
0.557
0.507
0.458
0.413
0.360
0.322
0.288
0.273
0.318
0.361
0.409
0.463
0.510
0.569
0.615
0.661
0.722
0.771
0.821
0.873
0.908
0.941
0.968
0.999
1.017
1.026
1.034
1.037
1.035
1.028
1.019
1.002
0.974
0.944
0.910
0.872
0.831
0.782
0.733
0.675
0.619
0.566
0.516
0.470
0.421
0.375
0.329
0.290
0.280
0.321
0.362
0.412
0.462
0.514
0.565
0.621
0.674
0.733
0.777
0.826
0.876
0.913
0.946
0.975
1.004
1.022
1.031
1.040
1.042
1.040
1.033
1.025
1.007
0.979
0.952
0.920
0.876
0.840
0.790
0.746
0.680
0.633
0.568
0.526
0.471
0.422
0.380
0.337
0.294
0.277
0.324
0.363
0.411
0.463
0.511
0.566
0.621
0.674
0.729
0.770
0.832
0.873
0.909
0.947
0.976
1.004
1.022
1.031
1.039
1.042
1.039
1.036
1.024
1.006
0.977
0.951
0.922
0.886
0.837
0.794
0.743
0.686
0.633
0.574
0.533
0.482
0.426
0.382
0.341
0.300
0.279
0.315
0.362
0.406
0.457
0.504
0.559
0.616
0.671
0.722
0.768
0.828
0.869
0.901
0.939
0.970
0.998
1.016
1.025
1.033
1.035
1.033
1.029
1.017
0.996
0.971
0.946
0.925
0.884
0.836
0.792
0.740
0.677
0.623
0.577
0.531
0.481
0.430
0.384
0.341
0.296
0.277
0.313
0.354
0.402
0.449
0.504
0.554
0.611
0.665
0.714
0.769
0.814
0.857
0.892
0.932
0.962
0.992
1.005
1.018
1.025
1.027
1.020
1.017
1.005
0.982
0.960
0.939
0.910
0.870
0.825
0.788
0.722
0.672
0.624
0.576
0.523
0.478
0.429
0.385
0.334
0.290
0.271
0.308
0.349
0.396
0.445
0.488
0.544
0.601
0.651
0.703
0.757
0.806
0.844
0.881
0.914
0.942
0.966
0.989
1.001
1.008
1.010
1.007
1.004
0.987
0.965
0.943
0.918
0.888
0.853
0.811
0.762
0.711
0.658
0.615
0.569
0.511
0.467
0.423
0.380
0.334
0.290
0.265
0.304
0.344
0.380
0.432
0.485
0.525
0.581
0.633
0.684
0.744
0.790
0.824
0.863
0.894
0.917
0.944
0.960
0.973
0.982
0.988
0.984
0.981
0.960
0.942
0.919
0.891
0.860
0.830
0.789
0.740
0.696
0.644
0.602
0.550
0.498
0.457
0.418
0.368
0.327
0.280
0.258
0.288
0.336
0.381
0.417
0.469
0.513
0.555
0.604
0.666
0.721
0.766
0.807
0.838
0.871
0.894
0.920
0.935
0.946
0.952
0.953
0.951
0.945
0.930
0.908
0.893
0.862
0.836
0.794
0.761
0.717
0.666
0.623
0.578
0.535
0.483
0.444
0.403
0.358
0.318
0.268
0.246
0.282
0.321
0.365
0.407
0.449
0.494
0.535
0.583
0.630
0.695
0.741
0.783
0.808
0.841
0.863
0.889
0.910
0.916
0.921
0.922
0.916
0.904
0.893
0.876
0.857
0.827
0.802
0.759
0.729
0.691
0.644
0.602
0.558
0.516
0.466
0.420
0.385
0.345
0.299
0.255
0.236
0.270
0.311
0.352
0.395
0.426
0.466
0.512
0.551
0.601
0.651
0.703
0.740
0.780
0.806
0.832
0.853
0.877
0.890
0.887
0.885
0.878
0.874
0.857
0.834
0.820
0.798
0.767
0.728
0.692
0.653
0.614
0.573
0.535
0.485
0.438
0.405
0.360
0.323
0.279
0.245
0.226
0.255
0.298
0.336
0.381
0.410
0.444
0.488
0.526
0.570
0.618
0.665
0.699
0.734
0.761
0.794
0.814
0.826
0.840
0.847
0.839
0.836
0.828
0.815
0.801
0.783
0.760
0.728
0.686
0.656
0.619
0.577
0.542
0.500
0.453
0.413
0.377
0.343
0.299
0.265
0.227
0.210
0.241
0.281
0.314
0.364
0.398
0.423
0.464
0.503
0.538
0.587
0.624
0.664
0.693
0.727
0.750
0.772
0.786
0.795
0.795
0.795
0.791
0.781
0.775
0.761
0.746
0.717
0.686
0.642
0.614
0.579
0.542
0.503
0.469
0.425
0.390
0.352
0.316
0.279
0.247
0.215
0.192
0.221
0.265
0.296
0.337
0.373
0.407
0.441
0.475
0.511
0.547
0.586
0.621
0.654
0.679
0.698
0.719
0.737
0.747
0.749
0.748
0.740
0.731
0.723
0.715
0.691
0.672
0.635
0.597
0.570
0.533
0.503
0.469
0.430
0.395
0.358
0.322
0.293
0.261
0.229
0.197
0.178
0.201
0.242
0.273
0.316
0.346
0.382
0.412
0.442
0.475
0.510
0.548
0.581
0.613
0.631
0.649
0.657
0.672
0.685
0.688
0.693
0.682
0.676
0.666
0.648
0.624
0.606
0.580
0.547
0.522
0.497
0.466
0.434
0.385
0.360
0.332
0.303
0.277
0.237
0.206
0.180
0.168
0.189
0.220
0.250
0.288
0.318
0.348
0.382
0.413
0.445
0.473
0.504
0.538
0.562
0.585
0.602
0.617
0.625
0.631
0.639
0.639
0.632
0.621
0.607
0.590
0.571
0.551
0.530
0.498
0.476
0.454
0.421
0.397
0.359
0.332
0.308
0.274
0.250
0.217
0.188
0.164
0.153
0.172
0.201
0.230
0.258
0.291
0.325
0.350
0.375
0.405
0.428
0.456
0.488
0.519
0.536
0.558
0.570
0.577
0.584
0.587
0.583
0.574
0.566
0.552
0.536
0.519
0.500
0.477
0.455
0.436
0.416
0.388
0.364
0.334
0.301
0.273
0.251
0.226
0.191
0.168
0.144
0.142
0.160
0.183
0.209
0.235
0.266
0.291
0.315
0.344
0.371
0.396
0.419
0.444
0.475
0.489
0.505
0.524
0.528
0.524
0.520
0.522
0.513
0.517
0.506
0.491
0.473
0.455
0.435
0.410
0.398
0.387
0.357
0.332
0.300
0.277
0.245
0.221
0.198
0.168
0.147
0.131
0.127
0.147
0.164
0.193
0.213
0.237
0.260
0.286
0.311
0.328
0.355
0.374
0.394
0.422
0.439
0.450
0.458
0.465
0.475
0.479
0.477
0.464
0.461
0.442
0.432
0.425
0.408
0.399
0.378
0.361
0.336
0.310
0.284
0.263
0.242
0.218
0.195
0.176
0.152
0.133
0.103
0.110
0.129
0.144
0.174
0.194
0.215
0.234
0.257
0.281
0.299
0.317
0.337
0.355
0.373
0.394
0.408
0.415
0.424
0.426
0.426
0.419
0.415
0.405
0.401
0.392
0.375
0.367
0.355
0.335
0.320
0.294
0.270
0.247
0.228
0.213
0.193
0.178
0.157
0.130
0.114
0.090
0.101
0.113
0.126
0.144
0.170
0.184
0.205
0.231
0.248
0.269
0.286
0.304
0.316
0.335
0.350
0.366
0.377
0.377
0.383
0.379
0.373
0.369
0.363
0.355
0.341
0.339
0.328
0.309
0.296
0.276
0.255
0.237
0.216
0.203
0.189
0.171
0.154
0.131
0.115
0.102
0.084
0.084
0.094
0.114
0.126
0.147
0.158
0.181
0.200
0.219
0.232
0.249
0.266
0.281
0.290
0.306
0.319
0.332
0.335
0.333
0.333
0.331
0.328
0.318
0.310
0.302
0.301
0.290
0.273
0.261
0.241
0.232
0.212
0.197
0.173
0.157
0.145
0.130
0.113
0.103
0.085
0.071
0.068
0.085
0.094
0.102
0.118
0.141
0.153
0.171
0.188
0.203
0.215
0.225
0.243
0.255
0.266
0.279
0.285
0.288
0.293
0.293
0.289
0.288
0.282
0.276
0.273
0.264
0.249
0.235
0.217
0.205
0.195
0.178
0.168
0.154
0.139
0.129
0.113
0.100
0.087
0.075
0.060
0.057
0.066
0.078
0.087
0.096
0.112
0.131
0.151
0.162
0.179
0.190
0.199
0.211
0.218
0.224
0.232
0.245
0.247
0.248
0.251
0.250
0.249
0.247
0.243
0.241
0.225
0.215
0.201
0.192
0.181
0.165
0.157
0.144
0.131
0.123
0.110
0.095
0.088
0.073
0.054
0.039
0.028
0.048
0.058
0.073
0.090
0.099
0.115
0.124
0.139
0.149
0.164
0.178
0.188
0.203
0.218
0.231
0.238
0.244
0.246
0.249
0.249
0.244
0.246
0.242
0.233
0.226
0.215
0.198
0.189
0.179
0.162
0.147
0.130
0.116
0.099
0.086
0.077
0.066
0.055
0.044
0.027
0.050
0.060
0.072
0.089
0.103
0.118
0.131
0.147
0.159
0.175
0.192
0.203
0.219
0.238
0.253
0.263
0.271
0.277
0.282
0.282
0.291
0.294
0.292
0.283
0.273
0.269
0.261
0.244
0.226
0.214
0.200
0.183
0.166
0.147
0.126
0.113
0.094
0.080
0.070
0.054
0.038
0.055
0.073
0.086
0.105
0.117
0.133
0.148
0.168
0.188
0.207
0.221
0.239
0.258
0.278
0.290
0.300
0.305
0.312
0.321
0.332
0.331
0.331
0.336
0.333
0.322
0.314
0.295
0.284
0.262
0.246
0.232
0.206
0.192
0.172
0.152
0.132
0.117
0.101
0.085
0.069
0.052
0.067
0.081
0.102
0.118
0.136
0.157
0.178
0.191
0.212
0.232
0.248
0.272
0.295
0.310
0.324
0.335
0.344
0.360
0.370
0.370
0.375
0.379
0.376
0.375
0.368
0.354
0.342
0.321
0.307
0.279
0.263
0.247
0.223
0.202
0.177
0.157
0.136
0.118
0.104
0.088
0.068
0.080
0.095
0.116
0.134
0.154
0.179
0.202
0.227
0.249
0.272
0.298
0.318
0.339
0.355
0.369
0.378
0.392
0.409
0.419
0.425
0.425
0.425
0.420
0.415
0.407
0.400
0.383
0.368
0.348
0.331
0.299
0.281
0.259
0.236
0.212
0.190
0.160
0.140
0.116
0.104
0.091
0.089
0.114
0.135
0.156
0.180
0.202
0.235
0.259
0.285
0.305
0.333
0.361
0.380
0.397
0.410
0.423
0.442
0.452
0.465
0.475
0.477
0.476
0.470
0.458
0.454
0.443
0.431
0.411
0.385
0.366
0.334
0.310
0.287
0.261
0.240
0.211
0.185
0.162
0.145
0.124
0.109
0.104
0.132
0.155
0.182
0.206
0.236
0.262
0.289
0.312
0.338
0.367
0.395
0.415
0.433
0.453
0.471
0.489
0.506
0.510
0.516
0.522
0.530
0.531
0.522
0.504
0.493
0.478
0.457
0.433
0.404
0.378
0.343
0.316
0.287
0.263
0.232
0.204
0.183
0.162
0.148
0.130
0.125
0.150
0.174
0.203
0.228
0.257
0.286
0.319
0.348
0.376
0.406
0.432
0.453
0.477
0.498
0.517
0.545
0.560
0.563
0.573
0.576
0.577
0.573
0.569
0.556
0.537
0.517
0.501
0.475
0.449
0.421
0.375
0.351
0.323
0.293
0.260
0.232
0.203
0.178
0.162
0.143
0.140
0.167
0.193
0.220
0.251
0.282
0.313
0.344
0.377
0.407
0.445
0.470
0.495
0.516
0.538
0.570
0.593
0.609
0.627
0.631
0.630
0.618
0.616
0.609
0.599
0.585
0.561
0.537
0.515
0.483
0.453
0.414
0.383
0.349
0.318
0.286
0.254
0.221
0.196
0.178
0.157
0.155
0.180
0.212
0.243
0.272
0.310
0.342
0.379
0.412
0.446
0.484
0.506
0.534
0.565
0.595
0.618
0.640
0.662
0.672
0.683
0.684
0.680
0.674
0.658
0.643
0.623
0.609
0.585
0.558
0.528
0.493
0.452
0.416
0.384
0.350
0.308
0.274
0.241
0.211
0.192
0.170
0.170
0.199
0.229
0.266
0.295
0.342
0.377
0.412
0.443
0.487
0.522
0.558
0.597
0.616
0.648
0.681
0.706
0.716
0.727
0.731
0.732
0.731
0.726
0.714
0.697
0.676
0.657
0.633
0.598
0.567
0.530
0.488
0.449
0.419
0.376
0.345
0.302
0.265
0.229
0.204
0.180
0.183
0.212
0.247
0.286
0.321
0.362
0.403
0.449
0.481
0.523
0.562
0.602
0.634
0.669
0.697
0.727
0.745
0.763
0.774
0.780
0.783
0.780
0.768
0.759
0.745
0.726
0.702
0.671
0.644
0.605
0.563
0.516
0.480
0.444
0.408
0.367
0.332
0.289
0.249
0.218
0.192
0.193
0.227
0.268
0.305
0.342
0.389
0.432
0.476
0.510
0.553
0.594
0.636
0.669
0.702
0.743
0.762
0.780
0.799
0.816
0.825
0.827
0.826
0.814
0.801
0.787
0.760
0.739
0.710
0.674
0.640
0.589
0.549
0.504
0.467
0.431
0.388
0.352
0.311
0.271
0.238
0.208
0.210
0.246
0.285
0.324
0.366
0.409
0.460
0.497
0.537
0.577
0.628
0.662
0.703
0.739
0.774
0.797
0.812
0.837
0.855
0.862
0.868
0.869
0.863
0.845
0.827
0.805
0.777
0.752
0.714
0.675
0.625
0.577
0.531
0.492
0.451
0.405
0.366
0.328
0.288
0.251
0.222
0.222
0.260
0.300
0.345
0.380
0.429
0.477
0.516
0.561
0.599
0.650
0.694
0.728
0.773
0.800
0.828
0.850
0.866
0.879
0.895
0.904
0.903
0.896
0.880
0.861
0.837
0.808
0.782
0.744
0.707
0.660
0.606
0.558
0.511
0.473
0.422
0.382
0.343
0.302
0.270
0.236
0.234
0.269
0.315
0.356
0.398
0.443
0.492
0.540
0.578
0.617
0.675
0.716
0.750
0.801
0.829
0.857
0.875
0.898
0.910
0.922
0.925
0.928
0.921
0.908
0.885
0.864
0.827
0.801
0.770
0.737
0.685
0.640
0.585
0.536
0.494
0.445
0.400
0.356
0.315
0.281
0.248
0.245
0.281
0.323
0.366
0.408
0.451
0.510
0.555
0.594
0.642
0.691
0.732
0.780
0.819
0.852
0.878
0.899
0.917
0.938
0.946
0.949
0.945
0.939
0.926
0.904
0.879
0.853
0.823
0.793
0.758
0.706
0.661
0.608
0.556
0.504
0.458
0.417
0.372
0.326
0.291
0.257
0.246
0.287
0.330
0.374
0.417
0.459
0.518
0.563
0.605
0.657
0.707
0.744
0.791
0.837
0.874
0.903
0.920
0.941
0.958
0.966
0.969
0.967
0.960
0.943
0.921
0.895
0.874
0.841
0.806
0.773
0.728
0.674
0.623
0.570
0.519
0.469
0.431
0.380
0.338
0.299
0.263
0.250
0.296
0.332
0.379
0.424
0.472
0.529
0.570
0.610
0.669
0.714
0.765
0.806
0.848
0.888
0.913
0.930
0.956
0.968
0.976
0.979
0.978
0.970
0.959
0.937
0.913
0.885
0.854
0.817
0.773
0.737
0.686
0.637
0.583
0.533
0.490
0.434
0.392
0.345
0.307
0.268
0.252
0.294
0.335
0.380
0.428
0.480
0.529
0.578
0.613
0.674
0.719
0.772
0.811
0.858
0.893
0.918
0.939
0.961
0.973
0.981
0.984
0.982
0.975
0.964
0.941
0.924
0.890
0.862
0.825
0.780
0.742
0.697
0.638
0.584
0.538
0.495
0.447
0.397
0.357
0.311
0.276
0.258
0.292
0.338
0.377
0.428
0.481
0.525
0.577
0.630
0.677
0.719
0.769
0.816
0.855
0.891
0.918
0.939
0.960
0.973
0.980
0.983
0.981
0.974
0.962
0.943
0.924
0.899
0.866
0.823
0.784
0.742
0.694
0.634
0.592
0.540
0.501
0.450
0.397
0.358
0.317
0.274
0.253
0.293
0.329
0.378
0.423
0.475
0.518
0.575
0.629
0.672
0.722
0.771
0.812
0.851
0.878
0.902
0.931
0.955
0.967
0.974
0.977
0.975
0.968
0.952
0.937
0.918
0.894
0.858
0.818
0.778
0.738
0.685
0.636
0.586
0.538
0.496
0.449
0.398
0.357
0.321
0.274
0.251
0.291
0.326
0.375
0.420
0.462
0.509
0.565
0.618
0.661
0.715
0.764
0.801
0.840
0.869
0.895
0.915
0.944
0.956
0.963
0.965
0.963
0.956
0.938
0.926
0.906
0.880
0.846
0.807
0.767
0.722
0.672
0.632
0.585
0.533
0.487
0.448
0.399
0.358
0.314
0.272
0.250
0.283
0.322
0.362
0.410
0.456
0.502
0.559
0.601
0.651
0.706
0.753
0.789
0.819
0.850
0.875
0.898
0.922
0.933
0.942
0.944
0.946
0.939
0.922
0.907
0.884
0.858
0.824
0.791
0.754
0.710
0.662
0.627
0.582
0.522
0.478
0.435
0.394
0.349
0.306
0.269
0.245
0.278
0.312
0.351
0.396
0.443
0.491
0.532
0.589
0.629
0.689
0.737
0.769
0.799
0.837
0.862
0.880
0.905
0.916
0.921
0.923
0.918
0.905
0.894
0.878
0.860
0.834
0.805
0.769
0.741
0.696
0.643
0.603
0.563
0.513
0.468
0.426
0.381
0.337
0.300
0.263
0.238
0.270
0.307
0.342
0.386
0.424
0.476
0.511
0.562
0.609
0.667
0.714
0.753
0.782
0.811
0.840
0.857
0.881
0.891
0.897
0.898
0.893
0.878
0.861
0.851
0.830
0.805
0.780
0.745
0.716
0.670
0.619
0.586
0.544
0.499
0.452
0.413
0.370
0.332
0.291
0.256
0.225
0.263
0.298
0.332
0.375
0.417
0.454
0.493
0.530
0.578
0.635
0.686
0.730
0.758
0.783
0.810
0.826
0.847
0.863
0.868
0.863
0.856
0.849
0.836
0.814
0.798
0.777
0.753
0.719
0.681
0.649
0.597
0.562
0.525
0.481
0.434
0.395
0.357
0.317
0.281
0.239
0.217
0.246
0.286
0.319
0.362
0.402
0.437
0.472
0.513
0.555
0.610
0.651
0.690
0.723
0.746
0.772
0.792
0.808
0.822
0.829
0.822
0.819
0.810
0.796
0.787
0.766
0.746
0.715
0.684
0.654
0.607
0.573
0.535
0.504
0.455
0.412
0.374
0.339
0.303
0.262
0.226
0.202
0.233
0.268
0.301
0.346
0.386
0.420
0.454
0.488
0.529
0.578
0.615
0.655
0.686
0.711
0.736
0.755
0.764
0.776
0.778
0.782
0.784
0.771
0.761
0.747
0.731
0.711
0.675
0.648
0.615
0.581
0.542
0.505
0.473
0.426
0.388
0.356
0.322
0.277
0.245
0.215
0.193
0.222
0.253
0.286
0.328
0.364
0.400
0.431
0.466
0.502
0.537
0.580
0.626
0.649
0.675
0.696
0.713
0.723
0.735
0.740
0.736
0.731
0.728
0.722
0.709
0.690
0.667
0.627
0.602
0.579
0.543
0.509
0.470
0.440
0.402
0.370
0.328
0.293
0.262
0.232
0.197
0.181
0.205
0.242
0.269
0.304
0.343
0.373
0.402
0.442
0.477
0.504
0.549
0.581
0.610
0.629
0.652
0.668
0.669
0.683
0.695
0.700
0.695
0.684
0.673
0.654
0.634
0.605
0.579
0.551
0.522
0.503
0.471
0.440
0.407
0.362
0.336
0.302
0.275
0.245
0.211
0.181
0.168
0.194
0.221
0.256
0.285
0.315
0.343
0.379
0.409
0.443
0.468
0.507
0.539
0.561
0.586
0.601
0.616
0.624
0.628
0.642
0.639
0.641
0.636
0.626
0.598
0.583
0.551
0.523
0.509
0.485
0.457
0.430
0.399
0.365
0.333
0.310
0.281
0.255
0.218
0.192
0.164
0.158
0.178
0.204
0.234
0.254
0.295
0.322
0.347
0.376
0.408
0.434
0.473
0.503
0.523
0.543
0.560
0.580
0.587
0.589
0.588
0.593
0.588
0.579
0.570
0.551
0.526
0.503
0.484
0.458
0.437
0.421
0.392
0.362
0.334
0.308
0.286
0.254
0.226
0.197
0.174
0.147
0.144
0.162
0.186
0.211
0.233
0.269
0.293
0.321
0.348
0.374
0.400
0.427
0.463
0.486
0.502
0.518
0.535
0.535
0.543
0.545
0.535
0.535
0.525
0.518
0.500
0.484
0.459
0.440
0.422
0.404
0.380
0.357
0.326
0.302
0.279
0.250
0.231
0.205
0.180
0.155
0.132
0.134
0.151
0.169
0.191
0.216
0.245
0.268
0.287
0.318
0.338
0.365
0.386
0.413
0.438
0.451
0.466
0.476
0.488
0.487
0.484
0.482
0.484
0.477
0.465
0.455
0.438
0.415
0.402
0.387
0.370
0.344
0.317
0.295
0.268
0.250
0.224
0.206
0.178
0.156
0.141
0.110
0.118
0.133
0.155
0.170
0.195
0.214
0.242
0.260
0.283
0.305
0.330
0.347
0.369
0.387
0.405
0.415
0.425
0.432
0.440
0.445
0.443
0.435
0.424
0.414
0.399
0.385
0.369
0.358
0.348
0.332
0.308
0.282
0.262
0.234
0.218
0.196
0.181
0.159
0.137
0.117
0.097
0.104
0.121
0.136
0.145
0.176
0.193
0.219
0.235
0.252
0.273
0.288
0.310
0.322
0.341
0.361
0.374
0.382
0.391
0.391
0.391
0.393
0.381
0.377
0.370
0.353
0.347
0.330
0.318
0.305
0.282
0.270
0.250
0.229
0.213
0.199
0.178
0.154
0.133
0.117
0.101
0.087
0.087
0.107
0.113
0.131
0.149
0.171
0.190
0.213
0.228
0.248
0.261
0.278
0.293
0.302
0.320
0.331
0.341
0.349
0.353
0.351
0.345
0.341
0.336
0.321
0.313
0.300
0.290
0.280
0.268
0.255
0.239
0.223
0.203
0.187
0.174
0.154
0.133
0.118
0.104
0.086
0.077
0.065
0.083
0.094
0.114
0.126
0.150
0.167
0.183
0.201
0.215
0.231
0.242
0.256
0.268
0.278
0.290
0.299
0.306
0.304
0.310
0.310
0.303
0.290
0.284
0.277
0.264
0.257
0.246
0.231
0.217
0.202
0.184
0.174
0.163
0.148
0.137
0.120
0.105
0.087
0.075
0.060
0.058
0.067
0.084
0.094
0.104
0.125
0.146
0.160
0.172
0.188
0.198
0.212
0.220
0.231
0.241
0.251
0.255
0.265
0.267
0.266
0.263
0.262
0.258
0.252
0.242
0.236
0.227
0.214
0.203
0.188
0.171
0.163
0.154
0.144
0.131
0.115
0.106
0.094
0.076
0.058
0.052
0.039
0.059
0.067
0.080
0.093
0.102
0.115
0.129
0.148
0.158
0.171
0.180
0.191
0.201
0.206
0.213
0.222
0.223
0.224
0.227
0.230
0.227
0.221
0.218
0.214
0.207
0.192
0.186
0.177
0.161
0.151
0.143
0.135
0.123
0.115
0.101
0.089
0.075
0.060
0.046
0.028
0.025
0.031
0.048
0.057
0.079
0.091
0.104
0.113
0.129
0.141
0.155
0.164
0.177
0.186
0.197
0.211
0.222
0.227
0.231
0.233
0.230
0.229
0.227
0.215
0.210
0.212
0.197
0.186
0.177
0.168
0.152
0.134
0.114
0.103
0.090
0.077
0.069
0.057
0.048
0.028
0.024
0.036
0.050
0.062
0.078
0.095
0.105
0.119
0.136
0.150
0.165
0.177
0.192
0.202
0.214
0.234
0.247
0.254
0.258
0.262
0.265
0.265
0.264
0.265
0.261
0.247
0.241
0.239
0.221
0.212
0.201
0.189
0.171
0.147
0.126
0.113
0.099
0.085
0.069
0.061
0.047
0.027
0.053
0.064
0.076
0.097
0.109
0.124
0.136
0.157
0.174
0.188
0.204
0.217
0.231
0.253
0.268
0.278
0.286
0.293
0.297
0.297
0.302
0.306
0.307
0.300
0.298
0.282
0.273
0.258
0.239
0.227
0.214
0.193
0.180
0.154
0.137
0.124
0.108
0.089
0.075
0.061
0.037
0.064
0.073
0.090
0.110
0.122
0.140
0.166
0.181
0.200
0.219
0.234
0.248
0.272
0.292
0.304
0.315
0.323
0.330
0.335
0.342
0.345
0.347
0.348
0.343
0.336
0.327
0.309
0.297
0.276
0.262
0.248
0.232
0.210
0.185
0.162
0.140
0.122
0.109
0.096
0.072
0.057
0.072
0.086
0.101
0.123
0.145
0.160
0.185
0.208
0.225
0.246
0.262
0.289
0.311
0.330
0.343
0.355
0.364
0.376
0.385
0.388
0.390
0.392
0.393
0.388
0.380
0.375
0.355
0.338
0.323
0.299
0.280
0.262
0.242
0.220
0.190
0.165
0.149
0.126
0.112
0.094
0.076
0.080
0.100
0.126
0.141
0.163
0.184
0.213
0.240
0.264
0.283
0.305
0.327
0.351
0.367
0.377
0.389
0.404
0.416
0.428
0.437
0.447
0.446
0.435
0.430
0.426
0.416
0.398
0.376
0.356
0.337
0.311
0.292
0.272
0.246
0.218
0.193
0.170
0.149
0.133
0.109
0.095
0.097
0.115
0.142
0.159
0.186
0.220
0.247
0.268
0.293
0.318
0.341
0.364
0.389
0.406
0.419
0.436
0.443
0.459
0.474
0.479
0.485
0.489
0.488
0.482
0.463
0.456
0.445
0.424
0.399
0.368
0.344
0.320
0.298
0.270
0.244
0.213
0.191
0.167
0.149
0.130
0.113
0.110
0.130
0.160
0.187
0.214
0.240
0.269
0.296
0.323
0.350
0.374
0.406
0.426
0.444
0.463
0.482
0.497
0.515
0.515
0.529
0.536
0.541
0.538
0.530
0.522
0.500
0.488
0.470
0.439
0.414
0.384
0.354
0.331
0.305
0.273
0.235
0.214
0.186
0.164
0.145
0.127
0.120
0.149
0.181
0.207
0.236
0.264
0.295
0.326
0.355
0.382
0.405
0.438
0.461
0.484
0.506
0.527
0.548
0.563
0.581
0.584
0.583
0.579
0.576
0.570
0.562
0.550
0.527
0.505
0.476
0.450
0.419
0.386
0.358
0.332
0.300
0.268
0.232
0.207
0.181
0.161
0.141
0.137
0.165
0.199
0.231
0.256
0.289
0.318
0.349
0.384
0.412
0.437
0.471
0.502
0.526
0.551
0.576
0.594
0.617
0.626
0.634
0.633
0.629
0.625
0.610
0.598
0.585
0.568
0.542
0.513
0.481
0.448
0.423
0.388
0.361
0.322
0.289
0.256
0.228
0.197
0.174
0.153
0.162
0.183
0.215
0.247
0.273
0.308
0.343
0.375
0.408
0.446
0.477
0.512
0.548
0.571
0.597
0.627
0.655
0.669
0.678
0.682
0.681
0.682
0.674
0.662
0.645
0.631
0.609
0.581
0.556
0.519
0.489
0.458
0.418
0.389
0.353
0.314
0.274
0.248
0.216
0.188
0.165
0.172
0.195
0.228
0.261
0.293
0.334
0.370
0.409
0.444
0.475
0.515
0.557
0.587
0.616
0.646
0.682
0.699
0.704
0.714
0.723
0.725
0.726
0.722
0.705
0.691
0.680
0.645
0.626
0.594
0.561
0.518
0.486
0.449
0.419
0.385
0.340
0.300
0.264
0.231
0.205
0.176
0.182
0.206
0.240
0.282
0.316
0.359
0.397
0.443
0.479
0.512
0.549
0.586
0.621
0.655
0.694
0.715
0.733
0.746
0.758
0.764
0.765
0.761
0.750
0.750
0.731
0.710
0.691
0.660
0.631
0.595
0.548
0.510
0.472
0.441
0.406
0.360
0.325
0.290
0.249
0.218
0.192
0.190
0.215
0.263
0.299
0.335
0.384
0.417
0.466
0.500
0.538
0.577
0.619
0.655
0.682
0.722
0.744
0.762
0.778
0.793
0.801
0.807
0.801
0.792
0.783
0.769
0.742
0.718
0.695
0.660
0.619
0.581
0.540
0.497
0.461
0.419
0.379
0.342
0.310
0.269
0.236
0.202
0.193
0.236
0.273
0.319
0.357
0.403
0.438
0.484
0.524
0.562
0.602
0.641
0.682
0.714
0.747
0.769
0.794
0.813
0.823
0.832
0.835
0.839
0.827
0.818
0.801
0.776
0.756
0.732
0.700
0.653
0.606
0.568
0.515
0.482
0.436
0.395
0.358
0.325
0.286
0.256
0.216
0.212
0.244
0.291
0.330
0.373
0.412
0.452
0.500
0.545
0.579
0.619
0.665
0.703
0.734
0.772
0.796
0.819
0.835
0.848
0.859
0.868
0.866
0.854
0.841
0.828
0.804
0.778
0.753
0.725
0.681
0.637
0.595
0.539
0.495
0.451
0.409
0.371
0.337
0.298
0.266
0.230
0.214
0.255
0.295
0.343
0.383
0.423
0.463
0.517
0.555
0.596
0.640
0.683
0.725
0.760
0.790
0.820
0.839
0.859
0.872
0.879
0.886
0.885
0.879
0.864
0.846
0.827
0.795
0.770
0.742
0.702
0.657
0.615
0.565
0.517
0.464
0.425
0.382
0.344
0.308
0.276
0.242
0.223
0.265
0.306
0.350
0.390
0.431
0.480
0.528
0.565
0.608
0.651
0.698
0.738
0.770
0.805
0.833
0.857
0.874
0.890
0.901
0.904
0.901
0.895
0.877
0.857
0.840
0.814
0.783
0.755
0.715
0.677
0.634
0.581
0.525
0.486
0.439
0.395
0.353
0.317
0.282
0.250
0.231
0.261
0.307
0.351
0.392
0.432
0.484
0.535
0.572
0.617
0.666
0.710
0.746
0.779
0.820
0.852
0.872
0.890
0.903
0.915
0.918
0.916
0.906
0.888
0.872
0.850
0.828
0.797
0.759
0.728
0.694
0.640
0.585
0.538
0.494
0.455
0.410
0.363
0.321
0.287
0.255
0.234
0.269
0.310
0.351
0.397
0.446
0.488
0.534
0.574
0.625
0.670
0.718
0.756
0.788
0.823
0.856
0.876
0.896
0.912
0.919
0.922
0.920
0.914
0.898
0.876
0.853
0.832
0.803
0.763
0.732
0.697
0.645
0.590
0.547
0.504
0.463
0.411
0.373
0.324
0.291
0.255
0.239
0.270
0.303
0.354
0.397
0.443
0.489
0.534
0.574
0.625
0.674
0.719
0.761
0.793
0.824
0.850
0.876
0.895
0.911
0.918
0.921
0.919
0.909
0.895
0.881
0.863
0.831
0.802
0.769
0.732
0.694
0.643
0.596
0.551
0.506
0.461
0.419
0.374
0.338
0.293
0.257
0.238
0.270
0.305
0.343
0.392
0.437
0.486
0.527
0.579
0.623
0.673
0.716
0.753
0.787
0.819
0.842
0.867
0.886
0.905
0.912
0.915
0.913
0.902
0.889
0.875
0.857
0.825
0.791
0.760
0.724
0.684
0.636
0.596
0.545
0.504
0.458
0.419
0.373
0.338
0.288
0.253
0.236
0.268
0.303
0.336
0.385
0.426
0.469
0.521
0.569
0.619
0.666
0.704
0.747
0.775
0.810
0.832
0.855
0.872
0.889
0.897
0.900
0.898
0.885
0.874
0.858
0.836
0.816
0.782
0.751
0.718
0.672
0.632
0.591
0.548
0.497
0.455
0.416
0.378
0.331
0.294
0.251
0.233
0.266
0.299
0.336
0.377
0.416
0.459
0.506
0.559
0.601
0.660
0.702
0.736
0.764
0.797
0.819
0.838
0.856
0.872
0.878
0.880
0.876
0.868
0.856
0.839
0.822
0.798
0.770
0.739
0.706
0.657
0.616
0.581
0.537
0.481
0.448
0.411
0.372
0.326
0.286
0.243
0.228
0.261
0.293
0.330
0.368
0.409
0.447
0.490
0.540
0.581
0.639
0.687
0.721
0.749
0.773
0.801
0.820
0.833
0.853
0.859
0.861
0.852
0.843
0.831
0.818
0.797
0.781
0.747
0.719
0.687
0.638
0.600
0.565
0.519
0.470
0.438
0.402
0.360
0.319
0.276
0.243
0.216
0.254
0.286
0.322
0.359
0.395
0.440
0.476
0.515
0.559
0.609
0.669
0.702
0.729
0.753
0.776
0.794
0.811
0.826
0.835
0.827
0.825
0.817
0.808
0.791
0.770
0.755
0.725
0.701
0.659
0.617
0.579
0.545
0.509
0.461
0.423
0.387
0.346
0.307
0.268
0.232
0.210
0.238
0.276
0.312
0.349
0.385
0.426
0.458
0.497
0.543
0.584
0.633
0.672
0.699
0.721
0.748
0.769
0.781
0.797
0.794
0.800
0.797
0.786
0.772
0.760
0.745
0.725
0.700
0.672
0.634
0.591
0.554
0.522
0.491
0.442
0.404
0.365
0.330
0.300
0.255
0.216
0.197
0.223
0.258
0.300
0.336
0.372
0.412
0.443
0.477
0.512
0.555
0.604
0.634
0.677
0.699
0.717
0.738
0.746
0.754
0.760
0.765
0.761
0.751
0.742
0.730
0.714
0.696
0.671
0.635
0.604
0.567
0.527
0.500
0.467
0.421
0.379
0.350
0.321
0.276
0.237
0.212
0.189
0.214
0.245
0.277
0.317
0.359
0.394
0.426
0.458
0.485
0.522
0.576
0.613
0.638
0.662
0.685
0.701
0.711
0.718
0.726
0.724
0.719
0.713
0.708
0.696
0.681
0.655
0.625
0.601
0.570
0.536
0.498
0.468
0.430
0.393
0.360
0.333
0.297
0.259
0.229
0.201
0.174
0.204
0.229
0.261
0.292
0.336
0.370
0.398
0.434
0.463
0.495
0.538
0.572
0.601
0.626
0.637
0.656
0.673
0.680
0.687
0.687
0.684
0.678
0.664
0.652
0.637
0.602
0.581
0.553
0.524
0.496
0.463
0.439
0.407
0.368
0.334
0.299
0.274
0.245
0.217
0.188
0.163
0.185
0.213
0.247
0.273
0.311
0.347
0.374
0.400
0.434
0.464
0.498
0.532
0.556
0.577
0.593
0.606
0.619
0.632
0.640
0.639
0.638
0.632
0.623
0.604
0.579
0.556
0.535
0.510
0.482
0.455
0.428
0.403
0.368
0.334
0.306
0.280
0.257
0.229
0.201
0.168
0.152
0.174
0.197
0.228
0.257
0.293
0.323
0.349
0.377
0.404
0.431
0.463
0.497
0.521
0.545
0.558
0.571
0.580
0.582
0.583
0.589
0.589
0.589
0.570
0.555
0.535
0.509
0.491
0.470
0.452
0.420
0.389
0.364
0.336
0.311
0.285
0.261
0.239
0.207
0.179
0.153
0.142
0.160
0.180
0.210
0.232
0.270
0.303
0.327
0.350
0.374
0.402
0.434
0.463
0.486
0.500
0.519
0.533
0.539
0.545
0.546
0.542
0.533
0.531
0.525
0.495
0.480
0.463
0.445
0.430
0.411
0.386
0.361
0.337
0.307
0.288
0.263
0.240
0.210
0.187
0.161
0.133
0.129
0.147
0.167
0.191
0.211
0.247
0.276
0.298
0.319
0.345
0.367
0.392
0.425
0.446
0.466
0.476
0.490
0.496
0.499
0.502
0.492
0.488
0.478
0.470
0.457
0.441
0.430
0.413
0.396
0.379
0.356
0.332
0.308
0.282
0.264
0.234
0.210
0.184
0.163
0.139
0.119
0.114
0.134
0.153
0.173
0.196
0.221
0.250
0.270
0.296
0.313
0.334
0.357
0.374
0.402
0.416
0.430
0.437
0.441
0.450
0.447
0.445
0.447
0.434
0.426
0.410
0.400
0.387
0.377
0.363
0.343
0.319
0.299
0.277
0.250
0.226
0.205
0.187
0.167
0.142
0.122
0.102
0.105
0.119
0.139
0.152
0.173
0.197
0.225
0.244
0.262
0.282
0.295
0.323
0.335
0.360
0.370
0.385
0.392
0.399
0.401
0.407
0.401
0.397
0.392
0.371
0.365
0.352
0.346
0.334
0.320
0.300
0.277
0.259
0.233
0.219
0.204
0.183
0.161
0.143
0.122
0.102
0.092
0.088
0.105
0.123
0.137
0.154
0.176
0.196
0.221
0.237
0.252
0.266
0.277
0.301
0.316
0.337
0.344
0.357
0.356
0.358
0.360
0.354
0.353
0.344
0.329
0.322
0.314
0.303
0.290
0.273
0.254
0.236
0.221
0.201
0.189
0.176
0.159
0.138
0.126
0.109
0.091
0.078
0.073
0.088
0.103
0.120
0.135
0.153
0.174
0.192
0.211
0.224
0.237
0.247
0.265
0.277
0.294
0.309
0.314
0.323
0.321
0.317
0.317
0.310
0.297
0.292
0.289
0.281
0.271
0.260
0.245
0.222
0.209
0.194
0.179
0.166
0.150
0.137
0.123
0.108
0.095
0.082
0.064
0.060
0.075
0.089
0.098
0.113
0.134
0.148
0.168
0.190
0.202
0.213
0.223
0.231
0.246
0.257
0.266
0.274
0.277
0.285
0.285
0.275
0.271
0.267
0.261
0.255
0.247
0.238
0.220
0.209
0.191
0.177
0.164
0.157
0.147
0.133
0.121
0.108
0.095
0.079
0.064
0.058
0.043
0.064
0.074
0.084
0.098
0.107
0.128
0.139
0.157
0.172
0.182
0.191
0.198
0.204
0.217
0.222
0.233
0.243
0.236
0.240
0.241
0.238
0.235
0.232
0.226
0.218
0.202
0.192
0.178
0.170
0.154
0.146
0.140
0.131
0.114
0.102
0.090
0.075
0.065
0.055
0.037
0.036
0.045
0.062
0.070
0.083
0.091
0.104
0.119
0.128
0.145
0.157
0.165
0.171
0.177
0.184
0.191
0.191
0.200
0.205
0.208
0.207
0.208
0.206
0.202
0.196
0.184
0.177
0.162
0.156
0.145
0.134
0.129
0.122
0.110
0.097
0.090
0.074
0.060
0.046
0.035
0.028
0.025
0.030
0.034
0.051
0.061
0.075
0.091
0.106
0.118
0.132
0.145
0.154
0.160
0.172
0.181
0.187
0.199
0.212
0.215
0.213
0.214
0.213
0.203
0.200
0.192
0.183
0.177
0.165
0.157
0.144
0.121
0.113
0.101
0.093
0.081
0.073
0.065
0.048
0.038
0.027
0.023
0.031
0.044
0.057
0.064
0.081
0.098
0.112
0.126
0.140
0.155
0.166
0.176
0.190
0.200
0.208
0.220
0.235
0.240
0.244
0.247
0.247
0.242
0.239
0.235
0.226
0.222
0.211
0.203
0.190
0.184
0.169
0.140
0.130
0.116
0.094
0.085
0.076
0.066
0.048
0.033
0.027
0.045
0.055
0.068
0.080
0.102
0.112
0.127
0.145
0.163
0.176
0.188
0.203
0.216
0.231
0.242
0.259
0.267
0.271
0.275
0.277
0.278
0.281
0.277
0.279
0.270
0.259
0.246
0.237
0.223
0.212
0.199
0.176
0.156
0.142
0.124
0.109
0.094
0.076
0.065
0.048
0.032
0.055
0.069
0.078
0.099
0.115
0.131
0.150
0.165
0.188
0.202
0.219
0.232
0.251
0.263
0.284
0.293
0.298
0.304
0.306
0.313
0.314
0.323
0.321
0.316
0.309
0.297
0.284
0.273
0.257
0.245
0.231
0.217
0.183
0.164
0.150
0.127
0.114
0.098
0.079
0.063
0.042
0.069
0.078
0.096
0.116
0.128
0.150
0.171
0.195
0.211
0.226
0.246
0.267
0.281
0.300
0.316
0.327
0.336
0.342
0.351
0.352
0.358
0.357
0.358
0.357
0.350
0.342
0.327
0.307
0.294
0.280
0.261
0.245
0.226
0.194
0.177
0.155
0.132
0.118
0.105
0.078
0.060
0.076
0.087
0.106
0.132
0.153
0.171
0.192
0.215
0.233
0.259
0.275
0.298
0.314
0.339
0.352
0.363
0.377
0.388
0.396
0.403
0.398
0.399
0.401
0.396
0.393
0.384
0.364
0.351
0.329
0.309
0.288
0.271
0.252
0.219
0.196
0.179
0.156
0.140
0.125
0.102
0.079
0.084
0.100
0.128
0.148
0.168
0.190
0.221
0.242
0.266
0.289
0.314
0.330
0.342
0.369
0.383
0.399
0.414
0.424
0.434
0.446
0.452
0.450
0.451
0.435
0.428
0.418
0.405
0.383
0.359
0.344
0.318
0.299
0.281
0.248
0.219
0.200
0.177
0.156
0.138
0.122
0.101
0.096
0.120
0.142
0.163
0.192
0.224
0.249
0.277
0.302
0.327
0.350
0.369
0.395
0.414
0.430
0.443
0.452
0.465
0.476
0.485
0.496
0.496
0.491
0.490
0.477
0.460
0.449
0.427
0.406
0.380
0.356
0.332
0.306
0.281
0.246
0.221
0.201
0.175
0.157
0.134
0.115
0.109
0.132
0.157
0.189
0.220
0.246
0.273
0.301
0.328
0.357
0.379
0.399
0.428
0.443
0.467
0.483
0.501
0.510
0.523
0.533
0.540
0.536
0.531
0.528
0.519
0.505
0.485
0.468
0.442
0.418
0.392
0.358
0.335
0.311
0.271
0.241
0.219
0.191
0.171
0.151
0.131
0.117
0.146
0.186
0.212
0.239
0.267
0.296
0.322
0.355
0.381
0.409
0.430
0.460
0.491
0.514
0.533
0.550
0.569
0.578
0.584
0.583
0.579
0.574
0.564
0.555
0.543
0.523
0.499
0.472
0.447
0.420
0.388
0.364
0.334
0.292
0.264
0.241
0.207
0.185
0.164
0.142
0.140
0.172
0.201
0.227
0.255
0.288
0.314
0.351
0.381
0.409
0.442
0.468
0.504
0.530
0.549
0.569
0.607
0.620
0.626
0.626
0.627
0.623
0.622
0.609
0.590
0.578
0.558
0.535
0.504
0.474
0.450
0.417
0.388
0.361
0.321
0.287
0.258
0.229
0.200
0.177
0.154
0.153
0.182
0.213
0.240
0.270
0.308
0.340
0.374
0.411
0.444
0.470
0.506
0.541
0.563
0.586
0.620
0.644
0.657
0.666
0.668
0.671
0.668
0.658
0.648
0.638
0.620
0.599
0.575
0.541
0.503
0.483
0.453
0.414
0.382
0.341
0.310
0.275
0.245
0.218
0.189
0.165
0.162
0.192
0.220
0.252
0.291
0.328
0.366
0.401
0.435
0.474
0.505
0.538
0.573
0.606
0.635
0.662
0.683
0.692
0.699
0.705
0.702
0.707
0.700
0.686
0.671
0.657
0.639
0.612
0.585
0.548
0.509
0.478
0.442
0.411
0.371
0.334
0.295
0.259
0.231
0.205
0.175
0.170
0.201
0.230
0.271
0.309
0.351
0.382
0.429
0.462
0.498
0.526
0.569
0.597
0.639
0.666
0.693
0.710
0.726
0.735
0.741
0.739
0.734
0.730
0.721
0.708
0.693
0.671
0.649
0.613
0.576
0.545
0.502
0.461
0.430
0.390
0.356
0.321
0.284
0.243
0.217
0.189
0.177
0.213
0.251
0.286
0.325
0.364
0.405
0.445
0.481
0.516
0.553
0.592
0.626
0.666
0.689
0.717
0.736
0.749
0.763
0.773
0.774
0.767
0.758
0.756
0.738
0.721
0.698
0.672
0.646
0.600
0.564
0.528
0.483
0.438
0.406
0.371
0.336
0.302
0.265
0.227
0.199
0.187
0.228
0.255
0.304
0.339
0.380
0.417
0.458
0.497
0.536
0.570
0.604
0.648
0.678
0.708
0.738
0.760
0.778
0.788
0.796
0.799
0.787
0.793
0.785
0.767
0.747
0.726
0.704
0.669
0.625
0.584
0.550
0.500
0.457
0.420
0.385
0.349
0.314
0.281
0.245
0.209
0.200
0.226
0.271
0.308
0.349
0.390
0.428
0.473
0.512
0.546
0.582
0.626
0.667
0.693
0.733
0.758
0.780
0.794
0.805
0.817
0.820
0.820
0.810
0.800
0.787
0.763
0.744
0.720
0.686
0.657
0.607
0.569
0.512
0.474
0.436
0.396
0.360
0.324
0.288
0.258
0.225
0.204
0.240
0.277
0.319
0.356
0.397
0.435
0.482
0.520
0.559
0.602
0.639
0.680
0.711
0.741
0.772
0.794
0.808
0.823
0.829
0.834
0.833
0.826
0.812
0.800
0.784
0.756
0.727
0.698
0.669
0.624
0.580
0.533
0.488
0.449
0.409
0.364
0.332
0.297
0.266
0.236
0.212
0.244
0.282
0.320
0.357
0.398
0.445
0.488
0.528
0.567
0.609
0.652
0.692
0.720
0.752
0.773
0.805
0.820
0.832
0.843
0.850
0.843
0.836
0.823
0.808
0.791
0.768
0.737
0.706
0.675
0.632
0.592
0.541
0.501
0.456
0.415
0.375
0.336
0.303
0.271
0.237
0.218
0.251
0.281
0.319
0.360
0.397
0.450
0.493
0.531
0.570
0.612
0.660
0.689
0.724
0.758
0.787
0.809
0.826
0.844
0.851
0.857
0.848
0.841
0.829
0.812
0.797
0.767
0.736
0.707
0.676
0.637
0.593
0.546
0.505
0.465
0.423
0.381
0.344
0.306
0.275
0.241
0.219
0.252
0.283
0.321
0.357
0.405
0.451
0.489
0.527
0.574
0.620
0.660
0.693
0.732
0.760
0.788
0.809
0.823
0.839
0.850
0.856
0.851
0.842
0.829
0.815
0.791
0.762
0.736
0.705
0.676
0.634
0.595
0.551
0.509
0.470
0.423
0.382
0.344
0.308
0.273
0.243
0.223
0.252
0.283
0.314
0.354
0.404
0.437
0.483
0.524
0.572
0.616
0.663
0.694
0.725
0.757
0.782
0.799
0.816
0.832
0.844
0.847
0.841
0.832
0.822
0.805
0.780
0.753
0.732
0.703
0.670
0.631
0.592
0.555
0.500
0.467
0.423
0.386
0.347
0.311
0.273
0.235
0.221
0.250
0.281
0.314
0.356
0.393
0.430
0.470
0.518
0.566
0.620
0.656
0.692
0.722
0.746
0.774
0.791
0.805
0.818
0.831
0.828
0.827
0.821
0.808
0.796
0.777
0.744
0.723
0.695
0.664
0.617
0.580
0.552
0.507
0.455
0.423
0.386
0.344
0.309
0.266
0.234
0.218
0.247
0.279
0.310
0.348
0.388
0.420
0.460
0.502
0.551
0.610
0.646
0.685
0.711
0.734
0.757
0.778
0.792
0.805
0.817
0.813
0.812
0.801
0.792
0.780
0.757
0.735
0.704
0.681
0.646
0.605
0.575
0.543
0.496
0.447
0.417
0.378
0.338
0.304
0.258
0.231
0.201
0.242
0.274
0.304
0.340
0.377
0.413
0.451
0.491
0.533
0.588
0.632
0.671
0.697
0.719
0.738
0.757
0.775
0.783
0.788
0.791
0.790
0.783
0.775
0.759
0.739
0.714
0.692
0.665
0.623
0.591
0.562
0.523
0.481
0.437
0.407
0.370
0.335
0.290
0.261
0.218
0.195
0.230
0.267
0.301
0.332
0.369
0.399
0.441
0.475
0.520
0.557
0.602
0.645
0.671
0.696
0.714
0.733
0.746
0.752
0.763
0.769
0.765
0.757
0.744
0.734
0.719
0.693
0.674
0.645
0.609
0.574
0.533
0.502
0.467
0.428
0.389
0.356
0.318
0.282
0.246
0.213
0.189
0.217
0.250
0.292
0.321
0.356
0.388
0.427
0.455
0.497
0.540
0.578
0.622
0.650
0.671
0.688
0.702
0.713
0.720
0.728
0.736
0.736
0.727
0.719
0.708
0.694
0.669
0.650
0.614
0.585
0.545
0.511
0.485
0.452
0.409
0.371
0.340
0.308
0.263
0.238
0.201
0.183
0.210
0.236
0.271
0.306
0.343
0.378
0.413
0.440
0.469
0.513
0.558
0.590
0.615
0.647
0.661
0.670
0.687
0.694
0.697
0.698
0.696
0.695
0.691
0.680
0.666
0.641
0.615
0.582
0.553
0.519
0.490
0.461
0.426
0.382
0.352
0.322
0.287
0.257
0.224
0.193
0.173
0.201
0.226
0.256
0.287
0.319
0.361
0.395
0.421
0.451
0.475
0.526
0.557
0.584
0.602
0.626
0.642
0.654
0.660
0.663
0.666
0.665
0.660
0.651
0.640
0.622
0.598
0.572
0.553
0.510
0.483
0.459
0.435
0.400
0.360
0.331
0.302
0.269
0.245
0.214
0.187
0.164
0.188
0.216
0.245
0.270
0.304
0.341
0.367
0.394
0.421
0.446
0.481
0.521
0.540
0.562
0.585
0.596
0.615
0.620
0.629
0.628
0.630
0.626
0.614
0.603
0.578
0.550
0.534
0.500
0.480
0.453
0.426
0.404
0.375
0.338
0.309
0.282
0.254
0.231
0.201
0.170
0.153
0.176
0.200
0.228
0.256
0.285
0.320
0.349
0.373
0.401
0.421
0.458
0.487
0.513
0.533
0.548
0.558
0.567
0.573
0.583
0.586
0.583
0.581
0.575
0.553
0.535
0.518
0.496
0.468
0.449
0.423
0.401
0.370
0.334
0.314
0.286
0.265
0.238
0.217
0.182
0.148
0.140
0.164
0.185
0.215
0.237
0.268
0.302
0.326
0.348
0.372
0.398
0.427
0.457
0.477
0.499
0.515
0.530
0.535
0.537
0.538
0.536
0.531
0.529
0.524
0.509
0.490
0.475
0.453
0.435
0.408
0.385
0.365
0.342
0.312
0.292
0.266
0.246
0.221
0.191
0.157
0.138
0.130
0.150
0.169
0.197
0.218
0.243
0.279
0.301
0.326
0.345
0.367
0.392
0.422
0.448
0.460
0.473
0.493
0.499
0.506
0.499
0.498
0.491
0.477
0.470
0.454
0.446
0.431
0.415
0.401
0.378
0.358
0.338
0.317
0.288
0.270
0.245
0.227
0.190
0.165
0.145
0.121
0.117
0.134
0.155
0.175
0.198
0.222
0.254
0.279
0.300
0.318
0.338
0.352
0.384
0.401
0.419
0.428
0.439
0.452
0.457
0.458
0.453
0.449
0.432
0.421
0.413
0.404
0.394
0.384
0.369
0.344
0.329
0.307
0.289
0.264
0.247
0.210
0.194
0.170
0.151
0.127
0.104
0.105
0.120
0.140
0.156
0.177
0.199
0.227
0.251
0.276
0.290
0.305
0.322
0.344
0.363
0.386
0.395
0.401
0.405
0.403
0.409
0.408
0.403
0.399
0.389
0.377
0.364
0.352
0.345
0.326
0.309
0.290
0.272
0.251
0.227
0.208
0.185
0.171
0.153
0.129
0.109
0.094
0.091
0.110
0.125
0.139
0.163
0.179
0.197
0.226
0.242
0.257
0.270
0.284
0.302
0.322
0.339
0.353
0.359
0.365
0.367
0.363
0.359
0.360
0.348
0.344
0.335
0.327
0.318
0.307
0.289
0.272
0.250
0.233
0.212
0.200
0.186
0.165
0.148
0.132
0.112
0.094
0.085
0.072
0.093
0.114
0.127
0.141
0.159
0.175
0.202
0.221
0.235
0.247
0.258
0.271
0.285
0.300
0.315
0.322
0.326
0.323
0.324
0.318
0.315
0.311
0.306
0.299
0.291
0.282
0.266
0.249
0.234
0.221
0.204
0.189
0.177
0.159
0.144
0.129
0.114
0.096
0.083
0.071
0.058
0.077
0.088
0.107
0.123
0.144
0.157
0.172
0.197
0.209
0.221
0.230
0.238
0.253
0.265
0.278
0.282
0.291
0.289
0.289
0.284
0.277
0.276
0.271
0.264
0.257
0.248
0.232
0.215
0.203
0.187
0.174
0.164
0.154
0.137
0.128
0.114
0.097
0.080
0.073
0.062
0.044
0.064
0.079
0.089
0.103
0.118
0.133
0.146
0.161
0.188
0.198
0.207
0.210
0.216
0.227
0.235
0.246
0.253
0.252
0.252
0.251
0.249
0.245
0.242
0.236
0.229
0.217
0.199
0.191
0.179
0.166
0.154
0.145
0.136
0.121
0.108
0.100
0.080
0.070
0.058
0.044
0.040
0.050
0.065
0.080
0.089
0.098
0.115
0.127
0.140
0.153
0.170
0.178
0.184
0.190
0.193
0.206
0.208
0.214
0.219
0.219
0.224
0.221
0.218
0.213
0.207
0.199
0.182
0.176
0.166
0.153
0.142
0.135
0.127
0.117
0.105
0.094
0.079
0.065
0.054
0.038
0.035
0.035
0.040
0.050
0.067
0.075
0.087
0.095
0.106
0.116
0.124
0.135
0.150
0.156
0.160
0.164
0.166
0.177
0.186
0.186
0.189
0.191
0.191
0.191
0.187
0.174
0.163
0.157
0.149
0.139
0.133
0.123
0.117
0.110
0.097
0.087
0.075
0.058
0.042
0.035
0.028
0.026
0.020
0.030
0.033
0.037
0.054
0.067
0.078
0.092
0.108
0.119
0.133
0.141
0.149
0.160
0.168
0.174
0.179
0.187
0.187
0.193
0.190
0.190
0.180
0.174
0.171
0.166
0.160
0.150
0.143
0.131
0.111
0.104
0.094
0.083
0.076
0.066
0.052
0.042
0.033
0.026
0.019
0.028
0.035
0.047
0.057
0.071
0.082
0.098
0.115
0.127
0.140
0.152
0.162
0.174
0.185
0.192
0.203
0.208
0.219
0.222
0.228
0.225
0.220
0.218
0.210
0.202
0.194
0.192
0.176
0.168
0.159
0.145
0.120
0.112
0.097
0.088
0.080
0.070
0.054
0.041
0.032
0.026
0.039
0.048
0.059
0.070
0.086
0.101
0.118
0.135
0.150
0.164
0.175
0.185
0.199
0.211
0.221
0.229
0.241
0.247
0.255
0.257
0.257
0.256
0.255
0.247
0.242
0.231
0.224
0.216
0.198
0.188
0.177
0.154
0.139
0.129
0.108
0.090
0.081
0.070
0.053
0.038
0.031
0.049
0.055
0.071
0.081
0.103
0.118
0.135
0.152
0.169
0.184
0.196
0.212
0.225
0.240
0.250
0.264
0.274
0.280
0.284
0.286
0.290
0.296
0.293
0.288
0.278
0.267
0.255
0.245
0.234
0.223
0.207
0.190
0.164
0.153
0.136
0.114
0.099
0.082
0.068
0.052
0.037
0.055
0.073
0.082
0.100
0.116
0.136
0.155
0.180
0.197
0.211
0.229
0.244
0.261
0.273
0.283
0.299
0.311
0.313
0.313
0.326
0.327
0.326
0.328
0.323
0.316
0.313
0.299
0.285
0.269
0.256
0.239
0.224
0.203
0.175
0.161
0.137
0.124
0.103
0.089
0.070
0.045
0.072
0.082
0.092
0.116
0.139
0.159
0.179
0.199
0.217
0.233
0.252
0.277
0.292
0.305
0.322
0.337
0.345
0.355
0.362
0.363
0.360
0.361
0.371
0.367
0.360
0.347
0.338
0.318
0.301
0.287
0.268
0.248
0.227
0.199
0.183
0.167
0.146
0.127
0.107
0.086
0.067
0.079
0.090
0.112
0.134
0.152
0.175
0.200
0.222
0.242
0.263
0.282
0.303
0.318
0.332
0.351
0.366
0.383
0.393
0.398
0.401
0.413
0.408
0.410
0.403
0.397
0.387
0.368
0.351
0.333
0.314
0.295
0.278
0.252
0.225
0.204
0.185
0.161
0.145
0.129
0.108
0.087
0.087
0.105
0.126
0.146
0.168
0.194
0.223
0.243
0.268
0.296
0.318
0.337
0.349
0.368
0.387
0.407
0.419
0.424
0.433
0.445
0.454
0.454
0.451
0.442
0.430
0.418
0.404
0.383
0.367
0.347
0.327
0.304
0.281
0.255
0.225
0.205
0.182
0.162
0.145
0.124
0.104
0.100
0.114
0.141
0.164
0.196
0.225
0.250
0.277
0.300
0.329
0.352
0.370
0.387
0.398
0.427
0.442
0.449
0.461
0.480
0.494
0.492
0.494
0.492
0.489
0.477
0.462
0.447
0.426
0.406
0.384
0.357
0.333
0.308
0.276
0.249
0.225
0.200
0.179
0.158
0.138
0.121
0.108
0.124
0.161
0.193
0.218
0.248
0.275
0.297
0.326
0.354
0.375
0.395
0.413
0.437
0.468
0.484
0.500
0.511
0.523
0.534
0.537
0.533
0.526
0.521
0.512
0.499
0.481
0.459
0.434
0.416
0.387
0.361
0.331
0.302
0.273
0.243
0.221
0.194
0.174
0.152
0.131
0.119
0.148
0.179
0.210
0.237
0.268
0.292
0.316
0.346
0.379
0.402
0.431
0.454
0.482
0.509
0.527
0.537
0.564
0.569
0.568
0.574
0.574
0.565
0.559
0.548
0.532
0.514
0.489
0.461
0.441
0.415
0.384
0.357
0.327
0.292
0.265
0.242
0.211
0.187
0.164
0.144
0.140
0.158
0.194
0.223
0.250
0.283
0.308
0.342
0.377
0.409
0.432
0.454
0.486
0.516
0.543
0.563
0.584
0.604
0.611
0.620
0.622
0.616
0.606
0.598
0.584
0.567
0.548
0.518
0.491
0.464
0.442
0.410
0.376
0.347
0.319
0.286
0.257
0.229
0.200
0.176
0.155
0.147
0.167
0.204
0.230
0.262
0.305
0.332
0.363
0.397
0.428
0.457
0.483
0.519
0.539
0.576
0.601
0.620
0.636
0.642
0.648
0.651
0.650
0.639
0.637
0.623
0.605
0.585
0.558
0.530
0.492
0.467
0.434
0.399
0.366
0.337
0.302
0.277
0.243
0.216
0.191
0.165
0.155
0.179
0.209
0.244
0.282
0.318
0.354
0.382
0.422
0.458
0.488
0.516
0.553
0.582
0.612
0.634
0.649
0.668
0.673
0.673
0.676
0.679
0.671
0.664
0.652
0.638
0.616
0.590
0.558
0.531
0.498
0.459
0.424
0.393
0.359
0.318
0.291
0.260
0.226
0.202
0.178
0.161
0.186
0.221
0.257
0.297
0.334
0.367
0.405
0.442
0.476
0.505
0.540
0.572
0.611
0.632
0.655
0.677
0.694
0.699
0.705
0.701
0.703
0.697
0.685
0.674
0.661
0.647
0.619
0.585
0.554
0.525
0.478
0.436
0.409
0.379
0.342
0.310
0.274
0.241
0.211
0.187
0.174
0.196
0.229
0.274
0.306
0.348
0.387
0.417
0.459
0.490
0.528
0.560
0.596
0.629
0.649
0.671
0.696
0.712
0.725
0.731
0.728
0.729
0.719
0.714
0.703
0.689
0.665
0.637
0.610
0.573
0.534
0.499
0.458
0.427
0.392
0.355
0.322
0.291
0.253
0.220
0.195
0.178
0.206
0.244
0.281
0.319
0.361
0.397
0.427
0.469
0.505
0.538
0.572
0.614
0.642
0.666
0.688
0.710
0.735
0.744
0.746
0.749
0.744
0.744
0.736
0.722
0.708
0.690
0.660
0.636
0.590
0.550
0.515
0.470
0.442
0.407
0.366
0.332
0.301
0.270
0.234
0.197
0.186
0.219
0.245
0.283
0.326
0.368
0.399
0.438
0.482
0.514
0.548
0.583
0.624
0.652
0.680
0.703
0.722
0.742
0.755
0.757
0.765
0.765
0.755
0.752
0.741
0.719
0.698
0.671
0.642
0.612
0.573
0.529
0.481
0.451
0.411
0.374
0.339
0.309
0.278
0.245
0.210
0.193
0.222
0.253
0.293
0.331
0.361
0.404
0.448
0.483
0.523
0.554
0.600
0.631
0.665
0.689
0.716
0.732
0.750
0.762
0.763
0.774
0.772
0.766
0.759
0.748
0.721
0.701
0.675
0.650
0.620
0.585
0.536
0.496
0.459
0.422
0.378
0.345
0.315
0.283
0.254
0.219
0.198
0.229
0.261
0.296
0.330
0.364
0.411
0.450
0.488
0.528
0.563
0.607
0.638
0.665
0.690
0.717
0.735
0.755
0.764
0.770
0.777
0.774
0.768
0.757
0.747
0.723
0.698
0.679
0.654
0.628
0.589
0.548
0.508
0.467
0.427
0.386
0.352
0.319
0.287
0.254
0.218
0.199
0.234
0.262
0.293
0.327
0.361
0.408
0.449
0.488
0.527
0.562
0.611
0.640
0.664
0.690
0.718
0.738
0.750
0.764
0.767
0.774
0.773
0.767
0.756
0.741
0.724
0.701
0.678
0.656
0.625
0.586
0.554
0.509
0.470
0.420
0.392
0.354
0.318
0.289
0.256
0.220
0.199
0.234
0.262
0.291
0.323
0.360
0.401
0.439
0.481
0.518
0.562
0.607
0.636
0.663
0.692
0.719
0.738
0.750
0.763
0.766
0.768
0.770
0.764
0.751
0.736
0.715
0.699
0.676
0.648
0.617
0.581
0.546
0.507
0.466
0.428
0.391
0.361
0.321
0.284
0.252
0.221
0.193
0.232
0.260
0.289
0.320
0.364
0.398
0.432
0.464
0.515
0.560
0.600
0.636
0.664
0.689
0.707
0.730
0.742
0.748
0.758
0.760
0.757
0.753
0.741
0.725
0.704
0.684
0.666
0.640
0.610
0.571
0.541
0.506
0.454
0.424
0.391
0.358
0.314
0.278
0.247
0.216
0.191
0.221
0.257
0.285
0.322
0.356
0.389
0.426
0.453
0.500
0.539
0.588
0.625
0.653
0.679
0.696
0.714
0.730
0.732
0.735
0.743
0.744
0.740
0.733
0.714
0.687
0.672
0.654
0.629
0.597
0.561
0.530
0.498
0.451
0.418
0.389
0.346
0.309
0.274
0.239
0.210
0.186
0.217
0.244
0.282
0.315
0.350
0.379
0.410
0.449
0.486
0.532
0.571
0.605
0.636
0.660
0.678
0.691
0.702
0.714
0.719
0.720
0.727
0.719
0.708
0.694
0.678
0.656
0.639
0.614
0.575
0.550
0.513
0.479
0.441
0.408
0.377
0.338
0.303
0.268
0.230
0.206
0.182
0.206
0.236
0.267
0.307
0.342
0.370
0.397
0.430
0.477
0.516
0.549
0.585
0.620
0.640
0.652
0.663
0.678
0.687
0.692
0.695
0.699
0.695
0.689
0.674
0.658
0.637
0.619
0.591
0.559
0.526
0.497
0.466
0.428
0.392
0.360
0.325
0.290
0.257
0.224
0.201
0.177
0.200
0.227
0.257
0.288
0.326
0.359
0.385
0.414
0.451
0.495
0.531
0.555
0.597
0.614
0.630
0.643
0.653
[truncated: 13,669 more chars]
