# Supplementary material for: Binding free energy predictions in host-guest systems using Autodock4. A retrospective analysis on SAMPL6, SAMPL7 and SAMPL8 challenges
Source: J Comput Aided Mol Des. 2021 May 24;35(6):721–9. doi: 10.1007/s10822-021-00388-4 (PMC8141411; doi:10.1007/s10822-021-00388-4)
Supplement: Supplementary file 1 — Supplementary material 1 (ZIP 20409 kb) [file 10822_2021_388_MOESM1_ESM.zip › workspace/SAMPL7/OA/OA.sdf]

  -OEChem-06211917303D

192212  0     1  0  0  0  0  0999 V2000
    3.8980   -2.3480   -0.4890 H   0  0  0  0  0  0  0  0  0  0  0  0
    3.4060   -2.0940    0.4480 C   0  0  0  0  0  0  0  0  0  0  0  0
    2.1460   -1.4440    2.8780 C   0  0  0  0  0  0  0  0  0  0  0  0
    2.4800   -2.9550    1.0370 C   0  0  0  0  0  0  0  0  0  0  0  0
    3.6780   -0.8930    1.1060 C   0  0  0  0  0  0  0  0  0  0  0  0
    3.0660   -0.5430    2.3240 C   0  0  0  0  0  0  0  0  0  0  0  0
    1.8490   -2.6660    2.2640 C   0  0  0  0  0  0  0  0  0  0  0  0
    1.6260   -1.1810    3.8040 H   0  0  0  0  0  0  0  0  0  0  0  0
    0.8490   -3.6540    2.8230 C   0  0  2  0  0  0  0  0  0  0  0  0
    1.1380   -4.6770    2.4270 H   0  0  0  0  0  0  0  0  0  0  0  0
    3.4120    0.7780    2.9820 C   0  0  1  0  0  0  0  0  0  0  0  0
    4.4670    1.0470    2.6620 H   0  0  0  0  0  0  0  0  0  0  0  0
   -0.5050   -3.2970    2.2410 C   0  0  0  0  0  0  0  0  0  0  0  0
   -2.9430   -2.6120    1.0560 C   0  0  0  0  0  0  0  0  0  0  0  0
   -0.8960   -3.8410    1.0050 C   0  0  0  0  0  0  0  0  0  0  0  0
   -1.3760   -2.3890    2.8600 C   0  0  0  0  0  0  0  0  0  0  0  0
   -2.5990   -2.0200    2.2880 C   0  0  0  0  0  0  0  0  0  0  0  0
   -2.1160   -3.5290    0.4040 C   0  0  0  0  0  0  0  0  0  0  0  0
   -1.0820   -1.9480    3.8280 H   0  0  0  0  0  0  0  0  0  0  0  0
   -2.4110   -3.9800   -0.5410 H   0  0  0  0  0  0  0  0  0  0  0  0
    2.4910    1.8480    2.4370 C   0  0  0  0  0  0  0  0  0  0  0  0
    0.7890    3.7140    1.2290 C   0  0  0  0  0  0  0  0  0  0  0  0
    1.2650    2.1850    3.0270 C   0  0  0  0  0  0  0  0  0  0  0  0
    2.8410    2.4970    1.2360 C   0  0  0  0  0  0  0  0  0  0  0  0
    2.0160    3.4420    0.6240 C   0  0  0  0  0  0  0  0  0  0  0  0
    0.3900    3.1070    2.4360 C   0  0  0  0  0  0  0  0  0  0  0  0
    0.9700    1.6890    3.9570 H   0  0  0  0  0  0  0  0  0  0  0  0
    2.3150    3.9410   -0.2960 H   0  0  0  0  0  0  0  0  0  0  0  0
   -0.9800    3.4350    2.9950 C   0  0  1  0  0  0  0  0  0  0  0  0
   -1.2440    4.4800    2.6390 H   0  0  0  0  0  0  0  0  0  0  0  0
   -3.5290   -1.0040    2.9210 C   0  0  2  0  0  0  0  0  0  0  0  0
   -4.5830   -1.2780    2.6140 H   0  0  0  0  0  0  0  0  0  0  0  0
   -3.2140    0.3600    2.3330 C   0  0  0  0  0  0  0  0  0  0  0  0
   -2.5920    2.8240    1.1560 C   0  0  0  0  0  0  0  0  0  0  0  0
   -3.8000    0.7640    1.1200 C   0  0  0  0  0  0  0  0  0  0  0  0
   -2.3170    1.2480    2.9470 C   0  0  0  0  0  0  0  0  0  0  0  0
   -1.9840    2.4830    2.3800 C   0  0  0  0  0  0  0  0  0  0  0  0
   -3.5120    1.9930    0.5190 C   0  0  0  0  0  0  0  0  0  0  0  0
   -1.8650    0.9600    3.9090 H   0  0  0  0  0  0  0  0  0  0  0  0
   -3.9890    2.2870   -0.4140 H   0  0  0  0  0  0  0  0  0  0  0  0
    3.4040    0.6350    4.5120 C   0  0  0  0  0  0  0  0  0  0  0  0
    2.3680    0.5150    4.8930 H   0  0  0  0  0  0  0  0  0  0  0  0
    0.7870   -3.7620    4.3580 C   0  0  0  0  0  0  0  0  0  0  0  0
    0.1060   -2.9730    4.7690 H   0  0  0  0  0  0  0  0  0  0  0  0
   -2.2720    4.0210    0.4970 O   0  0  0  0  0  0  0  0  0  0  0  0
   -0.0540    4.6040    0.5510 O   0  0  0  0  0  0  0  0  0  0  0  0
   -4.6920   -0.0630    0.4240 O   0  0  0  0  0  0  0  0  0  0  0  0
    2.1720   -4.1200    0.3200 O   0  0  0  0  0  0  0  0  0  0  0  0
   -0.0490   -4.7010    0.2890 O   0  0  0  0  0  0  0  0  0  0  0  0
   -4.1330   -2.2820    0.3920 O   0  0  0  0  0  0  0  0  0  0  0  0
    0.9560   -3.9760   -0.4480 C   0  0  2  0  0  0  0  0  0  0  0  0
    0.6780   -2.9010   -0.5570 H   0  0  0  0  0  0  0  0  0  0  0  0
   -4.0060   -1.0590   -0.3630 C   0  0  1  0  0  0  0  0  0  0  0  0
   -2.9350   -0.7870   -0.5100 H   0  0  0  0  0  0  0  0  0  0  0  0
    4.5780   -0.0290    0.4680 O   0  0  0  0  0  0  0  0  0  0  0  0
    3.9050    1.0170   -0.2630 C   0  0  1  0  0  0  0  0  0  0  0  0
    2.8340    0.7630   -0.4350 H   0  0  0  0  0  0  0  0  0  0  0  0
    4.0340    2.1930    0.5660 O   0  0  0  0  0  0  0  0  0  0  0  0
   -1.0420    3.9160   -0.2500 C   0  0  2  0  0  0  0  0  0  0  0  0
   -0.7570    2.8500   -0.4080 H   0  0  0  0  0  0  0  0  0  0  0  0
    4.6120    1.2410   -1.5810 C   0  0  0  0  0  0  0  0  0  0  0  0
    5.5650    1.5650   -4.2110 C   0  0  0  0  0  0  0  0  0  0  0  0
    4.5570    2.5060   -2.1730 C   0  0  0  0  0  0  0  0  0  0  0  0
    5.1390    0.1360   -2.2560 C   0  0  0  0  0  0  0  0  0  0  0  0
    5.6040    0.3230   -3.5650 C   0  0  0  0  0  0  0  0  0  0  0  0
    5.0370    2.6400   -3.4840 C   0  0  0  0  0  0  0  0  0  0  0  0
    4.1820    3.3600   -1.6120 H   0  0  0  0  0  0  0  0  0  0  0  0
    5.2090   -0.8290   -1.7560 H   0  0  0  0  0  0  0  0  0  0  0  0
   -1.1990    4.6230   -1.5760 C   0  0  0  0  0  0  0  0  0  0  0  0
   -1.3980    5.5700   -4.2210 C   0  0  0  0  0  0  0  0  0  0  0  0
   -0.0730    5.1830   -2.1850 C   0  0  0  0  0  0  0  0  0  0  0  0
   -2.4260    4.5350   -2.2410 C   0  0  0  0  0  0  0  0  0  0  0  0
   -2.4980    5.0100   -3.5580 C   0  0  0  0  0  0  0  0  0  0  0  0
   -0.1980    5.6450   -3.5030 C   0  0  0  0  0  0  0  0  0  0  0  0
    0.8590    5.2790   -1.6310 H   0  0  0  0  0  0  0  0  0  0  0  0
   -3.2990    4.1330   -1.7280 H   0  0  0  0  0  0  0  0  0  0  0  0
   -4.6960   -1.2080   -1.7000 C   0  0  0  0  0  0  0  0  0  0  0  0
   -5.6110   -1.3850   -4.3580 C   0  0  0  0  0  0  0  0  0  0  0  0
   -5.2210   -0.0690   -2.3170 C   0  0  0  0  0  0  0  0  0  0  0  0
   -4.6250   -2.4360   -2.3640 C   0  0  0  0  0  0  0  0  0  0  0  0
   -5.0860   -2.4970   -3.6870 C   0  0  0  0  0  0  0  0  0  0  0  0
   -5.6670   -0.1830   -3.6410 C   0  0  0  0  0  0  0  0  0  0  0  0
   -5.3050    0.8640   -1.7620 H   0  0  0  0  0  0  0  0  0  0  0  0
   -4.2520   -3.3190   -1.8470 H   0  0  0  0  0  0  0  0  0  0  0  0
    1.1410   -4.6090   -1.8090 C   0  0  0  0  0  0  0  0  0  0  0  0
    1.3800   -5.4010   -4.5010 C   0  0  0  0  0  0  0  0  0  0  0  0
    2.3800   -4.4920   -2.4450 C   0  0  0  0  0  0  0  0  0  0  0  0
    0.0210   -5.1220   -2.4690 C   0  0  0  0  0  0  0  0  0  0  0  0
    0.1660   -5.5070   -3.8100 C   0  0  0  0  0  0  0  0  0  0  0  0
    2.4710   -4.8900   -3.7860 C   0  0  0  0  0  0  0  0  0  0  0  0
    3.2460   -4.1290   -1.8950 H   0  0  0  0  0  0  0  0  0  0  0  0
   -0.9210   -5.2430   -1.9370 H   0  0  0  0  0  0  0  0  0  0  0  0
    6.1270   -0.6920   -4.3520 O   0  0  0  0  0  0  0  0  0  0  0  0
    0.8430    6.2050   -4.2280 O   0  0  0  0  0  0  0  0  0  0  0  0
   -3.6420    4.9530   -4.3400 O   0  0  0  0  0  0  0  0  0  0  0  0
    3.6300   -4.8000   -4.5430 O   0  0  0  0  0  0  0  0  0  0  0  0
   -6.1920    0.8730   -4.3730 O   0  0  0  0  0  0  0  0  0  0  0  0
   -5.0620   -3.6470   -4.4620 O   0  0  0  0  0  0  0  0  0  0  0  0
   -0.8690   -6.0080   -4.5860 O   0  0  0  0  0  0  0  0  0  0  0  0
    5.0340    3.8350   -4.1890 O   0  0  0  0  0  0  0  0  0  0  0  0
   -4.7340    4.2010   -3.8720 C   0  0  0  0  0  0  0  0  0  0  0  0
   -7.0490    2.7950   -3.2060 C   0  0  0  0  0  0  0  0  0  0  0  0
   -4.8160    2.8510   -4.2280 C   0  0  0  0  0  0  0  0  0  0  0  0
   -5.7560    4.8670   -3.1860 C   0  0  0  0  0  0  0  0  0  0  0  0
   -6.9130    4.1480   -2.8620 C   0  0  0  0  0  0  0  0  0  0  0  0
   -5.9960    2.1780   -3.8900 C   0  0  0  0  0  0  0  0  0  0  0  0
   -5.6570    5.9270   -2.9220 H   0  0  0  0  0  0  0  0  0  0  0  0
   -7.9590    2.2370   -2.9590 H   0  0  0  0  0  0  0  0  0  0  0  0
   -4.2580   -4.7190   -4.0390 C   0  0  0  0  0  0  0  0  0  0  0  0
   -2.7570   -7.0010   -3.4700 C   0  0  0  0  0  0  0  0  0  0  0  0
   -2.9030   -4.7260   -4.3870 C   0  0  0  0  0  0  0  0  0  0  0  0
   -4.8840   -5.8000   -3.4070 C   0  0  0  0  0  0  0  0  0  0  0  0
   -4.1170   -6.9390   -3.1310 C   0  0  0  0  0  0  0  0  0  0  0  0
   -2.1830   -5.8920   -4.1000 C   0  0  0  0  0  0  0  0  0  0  0  0
   -5.9480   -5.7590   -3.1480 H   0  0  0  0  0  0  0  0  0  0  0  0
   -2.1630   -7.8980   -3.2620 H   0  0  0  0  0  0  0  0  0  0  0  0
    4.7060   -4.0580   -4.0260 C   0  0  0  0  0  0  0  0  0  0  0  0
    6.9940   -2.6560   -3.2630 C   0  0  0  0  0  0  0  0  0  0  0  0
    5.7280   -4.7430   -3.3580 C   0  0  0  0  0  0  0  0  0  0  0  0
    4.7760   -2.6910   -4.3180 C   0  0  0  0  0  0  0  0  0  0  0  0
    5.9430   -2.0210   -3.9320 C   0  0  0  0  0  0  0  0  0  0  0  0
    6.8710   -4.0250   -2.9840 C   0  0  0  0  0  0  0  0  0  0  0  0
    5.6390   -5.8140   -3.1450 H   0  0  0  0  0  0  0  0  0  0  0  0
    7.8950   -2.1000   -2.9770 H   0  0  0  0  0  0  0  0  0  0  0  0
    4.2260    4.8840   -3.7190 C   0  0  0  0  0  0  0  0  0  0  0  0
    2.7230    7.1360   -3.0500 C   0  0  0  0  0  0  0  0  0  0  0  0
    2.8730    4.9090   -4.0750 C   0  0  0  0  0  0  0  0  0  0  0  0
    4.8480    5.9320   -3.0310 C   0  0  0  0  0  0  0  0  0  0  0  0
    4.0800    7.0570   -2.7050 C   0  0  0  0  0  0  0  0  0  0  0  0
    2.1520    6.0590   -3.7370 C   0  0  0  0  0  0  0  0  0  0  0  0
    5.9110    5.8780   -2.7700 H   0  0  0  0  0  0  0  0  0  0  0  0
    2.1270    8.0220   -2.8030 H   0  0  0  0  0  0  0  0  0  0  0  0
    0.2760   -4.7150    4.6110 H   0  0  0  0  0  0  0  0  0  0  0  0
   -3.4810   -0.9530    4.4600 C   0  0  0  0  0  0  0  0  0  0  0  0
   -0.9930    3.4550    4.5340 C   0  0  0  0  0  0  0  0  0  0  0  0
    3.9300   -0.3130    4.7830 H   0  0  0  0  0  0  0  0  0  0  0  0
   -0.7500    2.4490    4.9380 H   0  0  0  0  0  0  0  0  0  0  0  0
   -0.1780    4.1210    4.8870 H   0  0  0  0  0  0  0  0  0  0  0  0
   -4.2860   -0.2750    4.8180 H   0  0  0  0  0  0  0  0  0  0  0  0
   -2.5420   -0.4460    4.7960 H   0  0  0  0  0  0  0  0  0  0  0  0
    7.9980   -4.6940   -2.2780 C   0  0  0  0  0  0  0  0  0  0  0  0
   -4.7210   -8.1280   -2.4680 C   0  0  0  0  0  0  0  0  0  0  0  0
   -8.0420    4.7980   -2.1410 C   0  0  0  0  0  0  0  0  0  0  0  0
    4.6810    8.2100   -1.9800 C   0  0  0  0  0  0  0  0  0  0  0  0
    9.0450   -4.2210   -1.9050 O   0  0  0  0  0  0  0  0  0  0  0  0
   -4.2060   -9.1840   -2.1900 O   0  0  0  0  0  0  0  0  0  0  0  0
   -9.1020    4.3240   -1.8090 O   0  0  0  0  0  0  0  0  0  0  0  0
    4.1580    9.2430   -1.6350 O   0  0  0  0  0  0  0  0  0  0  0  0
   -3.6050   -2.3110    5.1550 C   0  0  0  0  0  0  0  0  0  0  0  0
   -4.6370   -2.4620    5.5420 H   0  0  0  0  0  0  0  0  0  0  0  0
   -3.4390   -3.1520    4.4450 H   0  0  0  0  0  0  0  0  0  0  0  0
    4.0820    1.8060    5.2220 C   0  0  0  0  0  0  0  0  0  0  0  0
    5.1040    1.9870    4.8130 H   0  0  0  0  0  0  0  0  0  0  0  0
    3.5400    2.7620    5.0390 H   0  0  0  0  0  0  0  0  0  0  0  0
   -2.3280    3.9430    5.1050 C   0  0  0  0  0  0  0  0  0  0  0  0
   -2.9920    4.3470    4.3040 H   0  0  0  0  0  0  0  0  0  0  0  0
   -2.1750    4.8090    5.7880 H   0  0  0  0  0  0  0  0  0  0  0  0
    2.1340   -3.7000    5.0820 C   0  0  0  0  0  0  0  0  0  0  0  0
    2.9920   -3.6840    4.3720 H   0  0  0  0  0  0  0  0  0  0  0  0
    2.2980   -4.6230    5.6850 H   0  0  0  0  0  0  0  0  0  0  0  0
    4.1830    1.5300    6.6910 C   0  0  0  0  0  0  0  0  0  0  0  0
   -3.0640    2.8560    5.8290 C   0  0  0  0  0  0  0  0  0  0  0  0
    2.1970   -2.5140    6.0030 C   0  0  0  0  0  0  0  0  0  0  0  0
   -2.6360   -2.4470    6.2990 C   0  0  0  0  0  0  0  0  0  0  0  0
   -2.9050    1.6560    5.8220 O   0  0  0  0  0  0  0  0  0  0  0  0
   -2.8310   -2.8610    7.4150 O   0  0  0  0  0  0  0  0  0  0  0  0
    4.0560    0.4900    7.3050 O   0  0  0  0  0  0  0  0  0  0  0  0
    1.2880   -1.9230    6.5550 O   0  0  0  0  0  0  0  0  0  0  0  0
   -5.9590   -1.4520   -5.3880 H   0  0  0  0  0  0  0  0  0  0  0  0
   -1.4730    5.9290   -5.2470 H   0  0  0  0  0  0  0  0  0  0  0  0
    5.9270    1.6900   -5.2310 H   0  0  0  0  0  0  0  0  0  0  0  0
    1.4700   -5.6990   -5.5450 H   0  0  0  0  0  0  0  0  0  0  0  0
   -7.7530    6.1110   -1.8530 O   0  0  0  0  0  0  0  0  0  0  0  0
   -8.5000    6.5660   -1.3710 H   0  0  0  0  0  0  0  0  0  0  0  0
   -6.0440   -7.9050   -2.1650 O   0  0  0  0  0  0  0  0  0  0  0  0
   -6.4670   -8.6910   -1.7190 H   0  0  0  0  0  0  0  0  0  0  0  0
    7.7260   -6.0240   -2.0600 O   0  0  0  0  0  0  0  0  0  0  0  0
    8.4710   -6.4910   -1.5870 H   0  0  0  0  0  0  0  0  0  0  0  0
    6.0090    7.9840   -1.7040 O   0  0  0  0  0  0  0  0  0  0  0  0
    6.4300    8.7490   -1.2200 H   0  0  0  0  0  0  0  0  0  0  0  0
   -1.3720   -2.0470    5.9260 O   0  0  0  0  0  0  0  0  0  0  0  0
   -0.6860   -2.0860    6.6700 H   0  0  0  0  0  0  0  0  0  0  0  0
   -4.0640    3.4040    6.5950 O   0  0  0  0  0  0  0  0  0  0  0  0
   -4.5900    2.7220    7.0960 H   0  0  0  0  0  0  0  0  0  0  0  0
    4.4710    2.6810    7.3740 O   0  0  0  0  0  0  0  0  0  0  0  0
    4.5630    2.5380    8.3580 H   0  0  0  0  0  0  0  0  0  0  0  0
    3.4800   -2.0920    6.1710 O   0  0  0  0  0  0  0  0  0  0  0  0
    3.5700   -1.2970    6.8100 H   0  0  0  0  0  0  0  0  0  0  0  0
    3.9750   -2.1800   -4.8530 H   0  0  0  0  0  0  0  0  0  0  0  0
    2.4120    4.0870   -4.6230 H   0  0  0  0  0  0  0  0  0  0  0  0
   -4.0130    2.3550   -4.7750 H   0  0  0  0  0  0  0  0  0  0  0  0
   -2.4390   -3.8790   -4.8910 H   0  0  0  0  0  0  0  0  0  0  0  0
  1  2  1  0  0  0  0
  2  5  2  0  0  0  0
  2  4  1  0  0  0  0
  3  6  2  0  0  0  0
  3  7  1  0  0  0  0
  3  8  1  0  0  0  0
  4  7  2  0  0  0  0
  4 48  1  0  0  0  0
  5  6  1  0  0  0  0
  5 55  1  0  0  0  0
  6 11  1  0  0  0  0
  7  9  1  0  0  0  0
  9 10  1  0  0  0  0
  9 13  1  0  0  0  0
  9 43  1  0  0  0  0
 11 12  1  0  0  0  0
 11 21  1  0  0  0  0
 11 41  1  0  0  0  0
 13 16  2  0  0  0  0
 13 15  1  0  0  0  0
 14 17  2  0  0  0  0
 14 18  1  0  0  0  0
 14 50  1  0  0  0  0
 15 18  2  0  0  0  0
 15 49  1  0  0  0  0
 16 17  1  0  0  0  0
 16 19  1  0  0  0  0
 17 31  1  0  0  0  0
 18 20  1  0  0  0  0
 21 24  2  0  0  0  0
 21 23  1  0  0  0  0
 22 25  2  0  0  0  0
 22 26  1  0  0  0  0
 22 46  1  0  0  0  0
 23 26  2  0  0  0  0
 23 27  1  0  0  0  0
 24 25  1  0  0  0  0
 24 58  1  0  0  0  0
 25 28  1  0  0  0  0
 26 29  1  0  0  0  0
 29 30  1  0  0  0  0
 29 37  1  0  0  0  0
 29135  1  0  0  0  0
 31 32  1  0  0  0  0
 31 33  1  0  0  0  0
 31134  1  0  0  0  0
 33 36  2  0  0  0  0
 33 35  1  0  0  0  0
 34 37  2  0  0  0  0
 34 38  1  0  0  0  0
 34 45  1  0  0  0  0
 35 38  2  0  0  0  0
 35 47  1  0  0  0  0
 36 37  1  0  0  0  0
 36 39  1  0  0  0  0
 38 40  1  0  0  0  0
 41136  1  0  0  0  0
 41 42  1  0  0  0  0
 41152  1  0  0  0  0
 43133  1  0  0  0  0
 43 44  1  0  0  0  0
 43158  1  0  0  0  0
 45 59  1  0  0  0  0
 46 59  1  0  0  0  0
 47 53  1  0  0  0  0
 48 51  1  0  0  0  0
 49 51  1  0  0  0  0
 50 53  1  0  0  0  0
 51 52  1  0  0  0  0
 51 85  1  0  0  0  0
 53 54  1  0  0  0  0
 53 77  1  0  0  0  0
 55 56  1  0  0  0  0
 56 57  1  0  0  0  0
 56 58  1  0  0  0  0
 56 61  1  0  0  0  0
 59 60  1  0  0  0  0
 59 69  1  0  0  0  0
 61 64  2  0  0  0  0
 61 63  1  0  0  0  0
 62 65  2  0  0  0  0
 62 66  1  0  0  0  0
 62171  1  0  0  0  0
 63 66  2  0  0  0  0
 63 67  1  0  0  0  0
 64 65  1  0  0  0  0
 64 68  1  0  0  0  0
 65 93  1  0  0  0  0
 66100  1  0  0  0  0
 69 72  2  0  0  0  0
 69 71  1  0  0  0  0
 70 73  2  0  0  0  0
 70 74  1  0  0  0  0
 70170  1  0  0  0  0
 71 74  2  0  0  0  0
 71 75  1  0  0  0  0
 72 73  1  0  0  0  0
 72 76  1  0  0  0  0
 73 95  1  0  0  0  0
 74 94  1  0  0  0  0
 77 80  2  0  0  0  0
 77 79  1  0  0  0  0
 78 81  2  0  0  0  0
 78 82  1  0  0  0  0
 78169  1  0  0  0  0
 79 82  2  0  0  0  0
 79 83  1  0  0  0  0
 80 81  1  0  0  0  0
 80 84  1  0  0  0  0
 81 98  1  0  0  0  0
 82 97  1  0  0  0  0
 85 88  2  0  0  0  0
 85 87  1  0  0  0  0
 86 89  2  0  0  0  0
 86 90  1  0  0  0  0
 86172  1  0  0  0  0
 87 90  2  0  0  0  0
 87 91  1  0  0  0  0
 88 89  1  0  0  0  0
 88 92  1  0  0  0  0
 89 99  1  0  0  0  0
 90 96  1  0  0  0  0
 93121  1  0  0  0  0
 94130  1  0  0  0  0
 95101  1  0  0  0  0
 96117  1  0  0  0  0
 97106  1  0  0  0  0
 98109  1  0  0  0  0
 99114  1  0  0  0  0
100125  1  0  0  0  0
101104  2  0  0  0  0
101103  1  0  0  0  0
102105  2  0  0  0  0
102106  1  0  0  0  0
102108  1  0  0  0  0
103106  2  0  0  0  0
103191  1  0  0  0  0
104105  1  0  0  0  0
104107  1  0  0  0  0
105143  1  0  0  0  0
109112  2  0  0  0  0
109111  1  0  0  0  0
110113  2  0  0  0  0
110114  1  0  0  0  0
110116  1  0  0  0  0
111114  2  0  0  0  0
111192  1  0  0  0  0
112113  1  0  0  0  0
112115  1  0  0  0  0
113142  1  0  0  0  0
117120  2  0  0  0  0
117119  1  0  0  0  0
118121  2  0  0  0  0
118122  1  0  0  0  0
118124  1  0  0  0  0
119122  2  0  0  0  0
119123  1  0  0  0  0
120121  1  0  0  0  0
120189  1  0  0  0  0
122141  1  0  0  0  0
125128  2  0  0  0  0
125127  1  0  0  0  0
126129  2  0  0  0  0
126130  1  0  0  0  0
126132  1  0  0  0  0
127130  2  0  0  0  0
127190  1  0  0  0  0
128129  1  0  0  0  0
128131  1  0  0  0  0
129144  1  0  0  0  0
134139  1  0  0  0  0
134140  1  0  0  0  0
134149  1  0  0  0  0
135137  1  0  0  0  0
135138  1  0  0  0  0
135155  1  0  0  0  0
141145  2  0  0  0  0
141177  1  0  0  0  0
142146  2  0  0  0  0
142175  1  0  0  0  0
143147  2  0  0  0  0
143173  1  0  0  0  0
144148  2  0  0  0  0
144179  1  0  0  0  0
149150  1  0  0  0  0
149151  1  0  0  0  0
149164  1  0  0  0  0
152153  1  0  0  0  0
152154  1  0  0  0  0
152161  1  0  0  0  0
155156  1  0  0  0  0
155157  1  0  0  0  0
155162  1  0  0  0  0
158159  1  0  0  0  0
158160  1  0  0  0  0
158163  1  0  0  0  0
161167  2  0  0  0  0
161185  1  0  0  0  0
162165  2  0  0  0  0
162183  1  0  0  0  0
163168  2  0  0  0  0
163187  1  0  0  0  0
164166  2  0  0  0  0
164181  1  0  0  0  0
173174  1  0  0  0  0
175176  1  0  0  0  0
177178  1  0  0  0  0
179180  1  0  0  0  0
181182  1  0  0  0  0
183184  1  0  0  0  0
185186  1  0  0  0  0
187188  1  0  0  0  0
M  END
$$$$
