# Supplementary material for: Binding free energy predictions in host-guest systems using Autodock4. A retrospective analysis on SAMPL6, SAMPL7 and SAMPL8 challenges
Source: J Comput Aided Mol Des. 2021 May 24;35(6):721–9. doi: 10.1007/s10822-021-00388-4 (PMC8141411; doi:10.1007/s10822-021-00388-4)
Supplement: Supplementary file 1 — Supplementary material 1 (ZIP 20409 kb) [file 10822_2021_388_MOESM1_ESM.zip › workspace/SAMPL7/OA/OA.A.map]

GRID_PARAMETER_FILE OA.gpf
GRID_DATA_FILE OA.maps.fld
MACROMOLECULE OA.pdbqt
SPACING 0.375
NELEMENTS 40 40 40
CENTER -0.007 -0.006 -0.352
-0.045
-0.056
-0.068
-0.082
-0.096
-0.110
-0.126
-0.140
-0.152
-0.163
-0.171
-0.176
-0.180
-0.183
-0.182
-0.180
-0.176
-0.175
-0.173
-0.169
-0.165
-0.159
-0.154
-0.147
-0.141
-0.136
-0.130
-0.125
-0.122
-0.118
-0.113
-0.104
-0.097
-0.088
-0.081
-0.072
-0.065
-0.058
-0.052
-0.045
-0.039
-0.052
-0.064
-0.077
-0.093
-0.108
-0.125
-0.142
-0.157
-0.170
-0.180
-0.188
-0.193
-0.195
-0.197
-0.195
-0.194
-0.194
-0.190
-0.187
-0.184
-0.177
-0.172
-0.168
-0.164
-0.161
-0.154
-0.151
-0.143
-0.141
-0.138
-0.134
-0.125
-0.118
-0.108
-0.100
-0.090
-0.080
-0.072
-0.064
-0.056
-0.049
-0.058
-0.072
-0.088
-0.105
-0.122
-0.142
-0.158
-0.173
-0.185
-0.194
-0.199
-0.205
-0.208
-0.207
-0.206
-0.205
-0.205
-0.205
-0.199
-0.194
-0.190
-0.184
-0.180
-0.178
-0.176
-0.171
-0.168
-0.161
-0.158
-0.155
-0.152
-0.145
-0.137
-0.128
-0.119
-0.109
-0.097
-0.087
-0.078
-0.068
-0.059
-0.066
-0.081
-0.097
-0.116
-0.135
-0.154
-0.171
-0.185
-0.195
-0.203
-0.210
-0.215
-0.218
-0.216
-0.214
-0.214
-0.213
-0.212
-0.207
-0.204
-0.199
-0.194
-0.189
-0.187
-0.185
-0.183
-0.180
-0.175
-0.171
-0.168
-0.166
-0.161
-0.154
-0.148
-0.139
-0.129
-0.117
-0.105
-0.093
-0.081
-0.071
-0.073
-0.089
-0.108
-0.129
-0.148
-0.167
-0.182
-0.194
-0.204
-0.212
-0.218
-0.222
-0.226
-0.223
-0.222
-0.221
-0.220
-0.217
-0.213
-0.211
-0.205
-0.200
-0.195
-0.190
-0.190
-0.188
-0.186
-0.185
-0.183
-0.182
-0.181
-0.177
-0.171
-0.164
-0.157
-0.148
-0.136
-0.122
-0.109
-0.096
-0.084
-0.080
-0.099
-0.120
-0.140
-0.159
-0.177
-0.191
-0.202
-0.211
-0.219
-0.225
-0.228
-0.228
-0.227
-0.227
-0.226
-0.225
-0.220
-0.218
-0.216
-0.214
-0.205
-0.198
-0.192
-0.193
-0.191
-0.190
-0.194
-0.194
-0.193
-0.192
-0.189
-0.184
-0.178
-0.171
-0.164
-0.153
-0.139
-0.125
-0.111
-0.097
-0.089
-0.108
-0.129
-0.149
-0.166
-0.182
-0.194
-0.205
-0.214
-0.222
-0.227
-0.229
-0.229
-0.227
-0.228
-0.230
-0.227
-0.222
-0.220
-0.218
-0.218
-0.211
-0.202
-0.199
-0.196
-0.196
-0.198
-0.202
-0.202
-0.203
-0.203
-0.202
-0.197
-0.191
-0.185
-0.180
-0.170
-0.157
-0.143
-0.126
-0.110
-0.096
-0.116
-0.136
-0.155
-0.171
-0.187
-0.197
-0.207
-0.215
-0.222
-0.227
-0.229
-0.227
-0.227
-0.229
-0.230
-0.228
-0.224
-0.221
-0.221
-0.219
-0.213
-0.207
-0.205
-0.204
-0.203
-0.205
-0.210
-0.211
-0.211
-0.209
-0.209
-0.205
-0.200
-0.195
-0.191
-0.183
-0.172
-0.158
-0.141
-0.124
-0.105
-0.124
-0.144
-0.162
-0.177
-0.192
-0.202
-0.210
-0.217
-0.223
-0.226
-0.227
-0.227
-0.227
-0.228
-0.229
-0.227
-0.224
-0.221
-0.219
-0.216
-0.214
-0.214
-0.210
-0.209
-0.210
-0.212
-0.215
-0.215
-0.214
-0.214
-0.214
-0.211
-0.207
-0.203
-0.200
-0.192
-0.183
-0.170
-0.154
-0.136
-0.111
-0.132
-0.150
-0.167
-0.182
-0.196
-0.206
-0.213
-0.219
-0.224
-0.227
-0.229
-0.226
-0.225
-0.225
-0.225
-0.225
-0.222
-0.218
-0.216
-0.212
-0.210
-0.212
-0.210
-0.214
-0.212
-0.215
-0.217
-0.216
-0.216
-0.218
-0.218
-0.215
-0.212
-0.210
-0.207
-0.199
-0.189
-0.179
-0.164
-0.146
-0.116
-0.138
-0.155
-0.172
-0.185
-0.197
-0.207
-0.213
-0.218
-0.223
-0.226
-0.228
-0.227
-0.223
-0.222
-0.219
-0.216
-0.213
-0.211
-0.207
-0.202
-0.200
-0.202
-0.205
-0.207
-0.210
-0.213
-0.217
-0.216
-0.219
-0.221
-0.221
-0.219
-0.218
-0.216
-0.213
-0.206
-0.196
-0.186
-0.171
-0.154
-0.123
-0.142
-0.158
-0.173
-0.186
-0.197
-0.207
-0.212
-0.217
-0.221
-0.224
-0.226
-0.223
-0.219
-0.213
-0.207
-0.201
-0.196
-0.195
-0.192
-0.187
-0.184
-0.189
-0.193
-0.195
-0.203
-0.210
-0.215
-0.217
-0.220
-0.223
-0.223
-0.221
-0.221
-0.220
-0.217
-0.210
-0.201
-0.189
-0.177
-0.161
-0.126
-0.144
-0.159
-0.173
-0.186
-0.196
-0.206
-0.212
-0.215
-0.218
-0.220
-0.219
-0.216
-0.207
-0.198
-0.190
-0.183
-0.178
-0.175
-0.173
-0.170
-0.170
-0.173
-0.177
-0.183
-0.192
-0.203
-0.209
-0.215
-0.218
-0.222
-0.222
-0.221
-0.221
-0.221
-0.218
-0.212
-0.204
-0.193
-0.181
-0.165
-0.127
-0.145
-0.161
-0.174
-0.186
-0.196
-0.206
-0.212
-0.215
-0.216
-0.217
-0.214
-0.207
-0.195
-0.183
-0.174
-0.165
-0.159
-0.154
-0.153
-0.150
-0.150
-0.154
-0.161
-0.168
-0.179
-0.192
-0.199
-0.208
-0.215
-0.219
-0.219
-0.220
-0.220
-0.220
-0.218
-0.214
-0.206
-0.196
-0.183
-0.168
-0.129
-0.149
-0.165
-0.178
-0.187
-0.195
-0.203
-0.210
-0.213
-0.214
-0.212
-0.207
-0.198
-0.183
-0.170
-0.158
-0.148
-0.139
-0.134
-0.133
-0.132
-0.129
-0.136
-0.143
-0.153
-0.163
-0.175
-0.185
-0.195
-0.206
-0.213
-0.216
-0.218
-0.219
-0.219
-0.217
-0.211
-0.203
-0.195
-0.184
-0.170
-0.134
-0.151
-0.168
-0.181
-0.189
-0.196
-0.202
-0.207
-0.210
-0.208
-0.203
-0.195
-0.185
-0.171
-0.156
-0.143
-0.132
-0.121
-0.117
-0.114
-0.112
-0.114
-0.116
-0.128
-0.137
-0.146
-0.158
-0.171
-0.183
-0.196
-0.206
-0.214
-0.218
-0.219
-0.217
-0.214
-0.208
-0.200
-0.192
-0.183
-0.169
-0.138
-0.154
-0.171
-0.183
-0.191
-0.197
-0.203
-0.206
-0.208
-0.203
-0.195
-0.185
-0.173
-0.159
-0.145
-0.130
-0.118
-0.108
-0.104
-0.097
-0.099
-0.099
-0.105
-0.110
-0.120
-0.131
-0.145
-0.159
-0.172
-0.186
-0.199
-0.210
-0.216
-0.216
-0.215
-0.212
-0.205
-0.199
-0.191
-0.180
-0.166
-0.142
-0.159
-0.174
-0.184
-0.191
-0.198
-0.203
-0.206
-0.204
-0.199
-0.190
-0.176
-0.164
-0.149
-0.133
-0.120
-0.106
-0.095
-0.092
-0.090
-0.088
-0.090
-0.092
-0.096
-0.108
-0.117
-0.132
-0.148
-0.164
-0.177
-0.193
-0.206
-0.212
-0.214
-0.212
-0.209
-0.205
-0.199
-0.190
-0.179
-0.163
-0.148
-0.162
-0.176
-0.185
-0.192
-0.199
-0.203
-0.205
-0.204
-0.196
-0.186
-0.172
-0.157
-0.140
-0.123
-0.110
-0.097
-0.090
-0.085
-0.083
-0.081
-0.082
-0.086
-0.089
-0.100
-0.109
-0.123
-0.140
-0.156
-0.172
-0.188
-0.201
-0.209
-0.211
-0.209
-0.208
-0.204
-0.198
-0.189
-0.174
-0.160
-0.152
-0.165
-0.177
-0.188
-0.195
-0.199
-0.205
-0.206
-0.201
-0.193
-0.181
-0.168
-0.152
-0.135
-0.117
-0.103
-0.092
-0.083
-0.080
-0.077
-0.081
-0.080
-0.080
-0.086
-0.092
-0.103
-0.117
-0.133
-0.150
-0.168
-0.184
-0.199
-0.206
-0.208
-0.208
-0.206
-0.201
-0.194
-0.184
-0.173
-0.158
-0.156
-0.168
-0.180
-0.189
-0.198
-0.205
-0.207
-0.207
-0.203
-0.193
-0.182
-0.167
-0.148
-0.132
-0.117
-0.101
-0.089
-0.081
-0.079
-0.079
-0.079
-0.079
-0.078
-0.083
-0.089
-0.099
-0.112
-0.129
-0.148
-0.164
-0.179
-0.193
-0.200
-0.205
-0.205
-0.202
-0.197
-0.188
-0.179
-0.168
-0.153
-0.159
-0.174
-0.185
-0.193
-0.202
-0.207
-0.210
-0.210
-0.205
-0.198
-0.184
-0.169
-0.152
-0.132
-0.115
-0.100
-0.090
-0.083
-0.077
-0.079
-0.079
-0.078
-0.077
-0.079
-0.086
-0.100
-0.111
-0.127
-0.143
-0.160
-0.175
-0.186
-0.195
-0.200
-0.199
-0.198
-0.190
-0.182
-0.173
-0.161
-0.149
-0.164
-0.177
-0.188
-0.198
-0.205
-0.209
-0.211
-0.210
-0.209
-0.201
-0.187
-0.171
-0.151
-0.134
-0.118
-0.104
-0.091
-0.086
-0.080
-0.078
-0.079
-0.076
-0.078
-0.079
-0.089
-0.098
-0.110
-0.127
-0.144
-0.159
-0.171
-0.182
-0.190
-0.196
-0.195
-0.191
-0.186
-0.179
-0.168
-0.156
-0.143
-0.164
-0.177
-0.192
-0.200
-0.205
-0.210
-0.211
-0.212
-0.210
-0.201
-0.188
-0.171
-0.156
-0.138
-0.123
-0.107
-0.097
-0.088
-0.084
-0.079
-0.077
-0.078
-0.082
-0.086
-0.092
-0.104
-0.115
-0.130
-0.147
-0.162
-0.174
-0.183
-0.190
-0.193
-0.192
-0.188
-0.182
-0.174
-0.164
-0.150
-0.136
-0.164
-0.180
-0.191
-0.200
-0.205
-0.209
-0.211
-0.213
-0.212
-0.204
-0.191
-0.175
-0.160
-0.145
-0.129
-0.114
-0.105
-0.093
-0.089
-0.084
-0.084
-0.084
-0.088
-0.089
-0.098
-0.109
-0.122
-0.136
-0.150
-0.162
-0.174
-0.184
-0.188
-0.192
-0.189
-0.187
-0.180
-0.171
-0.158
-0.144
-0.129
-0.164
-0.180
-0.190
-0.198
-0.204
-0.210
-0.213
-0.213
-0.212
-0.206
-0.194
-0.181
-0.168
-0.154
-0.140
-0.127
-0.115
-0.105
-0.100
-0.092
-0.093
-0.091
-0.094
-0.099
-0.108
-0.118
-0.130
-0.143
-0.156
-0.169
-0.177
-0.184
-0.188
-0.190
-0.188
-0.184
-0.178
-0.165
-0.152
-0.139
-0.123
-0.166
-0.180
-0.190
-0.197
-0.204
-0.209
-0.213
-0.215
-0.213
-0.209
-0.199
-0.189
-0.175
-0.164
-0.151
-0.139
-0.128
-0.118
-0.109
-0.104
-0.105
-0.104
-0.106
-0.110
-0.118
-0.129
-0.140
-0.153
-0.166
-0.176
-0.183
-0.189
-0.192
-0.190
-0.187
-0.180
-0.173
-0.163
-0.150
-0.134
-0.119
-0.165
-0.180
-0.190
-0.199
-0.206
-0.211
-0.213
-0.214
-0.212
-0.209
-0.205
-0.195
-0.186
-0.175
-0.163
-0.152
-0.141
-0.131
-0.123
-0.118
-0.120
-0.119
-0.121
-0.125
-0.132
-0.141
-0.151
-0.163
-0.174
-0.184
-0.192
-0.194
-0.194
-0.192
-0.186
-0.180
-0.170
-0.159
-0.145
-0.129
-0.113
-0.161
-0.176
-0.187
-0.197
-0.205
-0.210
-0.213
-0.213
-0.212
-0.210
-0.208
-0.203
-0.196
-0.187
-0.177
-0.166
-0.155
-0.146
-0.139
-0.136
-0.135
-0.134
-0.137
-0.141
-0.147
-0.154
-0.162
-0.171
-0.182
-0.191
-0.198
-0.198
-0.197
-0.192
-0.185
-0.176
-0.166
-0.154
-0.141
-0.126
-0.111
-0.155
-0.171
-0.184
-0.194
-0.200
-0.206
-0.210
-0.213
-0.212
-0.210
-0.209
-0.205
-0.202
-0.196
-0.187
-0.177
-0.166
-0.159
-0.156
-0.151
-0.149
-0.151
-0.153
-0.156
-0.160
-0.166
-0.173
-0.180
-0.190
-0.196
-0.200
-0.199
-0.198
-0.193
-0.186
-0.176
-0.165
-0.153
-0.140
-0.124
-0.106
-0.149
-0.165
-0.178
-0.188
-0.196
-0.203
-0.208
-0.209
-0.208
-0.208
-0.208
-0.205
-0.204
-0.201
-0.193
-0.185
-0.176
-0.171
-0.168
-0.163
-0.164
-0.168
-0.170
-0.171
-0.173
-0.178
-0.183
-0.189
-0.195
-0.198
-0.200
-0.200
-0.198
-0.193
-0.186
-0.175
-0.164
-0.151
-0.136
-0.120
-0.102
-0.140
-0.156
-0.171
-0.182
-0.190
-0.197
-0.202
-0.203
-0.203
-0.205
-0.206
-0.205
-0.203
-0.201
-0.196
-0.190
-0.183
-0.179
-0.178
-0.174
-0.176
-0.180
-0.182
-0.185
-0.186
-0.188
-0.189
-0.194
-0.199
-0.201
-0.200
-0.199
-0.195
-0.192
-0.185
-0.173
-0.161
-0.146
-0.130
-0.112
-0.094
-0.130
-0.146
-0.162
-0.173
-0.183
-0.190
-0.194
-0.196
-0.198
-0.201
-0.203
-0.203
-0.202
-0.200
-0.196
-0.193
-0.187
-0.186
-0.184
-0.183
-0.186
-0.190
-0.192
-0.194
-0.196
-0.197
-0.197
-0.197
-0.199
-0.199
-0.199
-0.195
-0.190
-0.186
-0.179
-0.167
-0.155
-0.140
-0.123
-0.105
-0.088
-0.119
-0.134
-0.150
-0.163
-0.174
-0.182
-0.186
-0.189
-0.193
-0.196
-0.200
-0.199
-0.198
-0.195
-0.194
-0.191
-0.189
-0.190
-0.187
-0.189
-0.192
-0.195
-0.198
-0.199
-0.200
-0.200
-0.199
-0.200
-0.201
-0.199
-0.197
-0.193
-0.187
-0.182
-0.174
-0.162
-0.148
-0.132
-0.116
-0.098
-0.081
-0.105
-0.121
-0.136
-0.149
-0.162
-0.171
-0.177
-0.181
-0.185
-0.190
-0.193
-0.193
-0.191
-0.188
-0.188
-0.188
-0.188
-0.189
-0.189
-0.190
-0.193
-0.196
-0.199
-0.200
-0.200
-0.200
-0.199
-0.201
-0.200
-0.198
-0.194
-0.190
-0.183
-0.177
-0.168
-0.155
-0.140
-0.124
-0.106
-0.089
-0.075
-0.092
-0.106
-0.120
-0.132
-0.147
-0.157
-0.165
-0.170
-0.175
-0.179
-0.181
-0.182
-0.181
-0.181
-0.183
-0.182
-0.185
-0.184
-0.185
-0.187
-0.192
-0.195
-0.197
-0.198
-0.197
-0.196
-0.196
-0.197
-0.197
-0.193
-0.190
-0.185
-0.179
-0.171
-0.161
-0.147
-0.131
-0.115
-0.097
-0.080
-0.066
-0.080
-0.092
-0.104
-0.115
-0.127
-0.139
-0.148
-0.155
-0.161
-0.166
-0.170
-0.171
-0.171
-0.171
-0.174
-0.176
-0.179
-0.179
-0.181
-0.182
-0.186
-0.190
-0.193
-0.195
-0.193
-0.192
-0.193
-0.192
-0.191
-0.188
-0.184
-0.178
-0.171
-0.162
-0.151
-0.135
-0.120
-0.103
-0.087
-0.073
-0.060
-0.068
-0.078
-0.089
-0.099
-0.110
-0.121
-0.131
-0.139
-0.146
-0.152
-0.155
-0.158
-0.159
-0.160
-0.163
-0.166
-0.168
-0.171
-0.172
-0.175
-0.178
-0.183
-0.187
-0.189
-0.187
-0.186
-0.186
-0.186
-0.183
-0.180
-0.175
-0.168
-0.161
-0.151
-0.138
-0.123
-0.108
-0.093
-0.078
-0.065
-0.054
-0.057
-0.065
-0.074
-0.083
-0.092
-0.102
-0.111
-0.120
-0.128
-0.134
-0.140
-0.145
-0.146
-0.147
-0.150
-0.153
-0.154
-0.158
-0.162
-0.165
-0.169
-0.174
-0.178
-0.180
-0.180
-0.179
-0.179
-0.178
-0.174
-0.169
-0.166
-0.158
-0.149
-0.138
-0.125
-0.111
-0.096
-0.083
-0.070
-0.058
-0.048
-0.048
-0.054
-0.061
-0.069
-0.077
-0.084
-0.094
-0.101
-0.110
-0.116
-0.123
-0.128
-0.130
-0.131
-0.133
-0.137
-0.141
-0.145
-0.149
-0.154
-0.158
-0.162
-0.166
-0.167
-0.169
-0.169
-0.169
-0.167
-0.163
-0.158
-0.152
-0.144
-0.134
-0.123
-0.110
-0.097
-0.085
-0.072
-0.061
-0.051
-0.042
-0.038
-0.044
-0.050
-0.056
-0.063
-0.069
-0.075
-0.085
-0.091
-0.097
-0.103
-0.109
-0.112
-0.116
-0.117
-0.122
-0.124
-0.130
-0.136
-0.141
-0.146
-0.149
-0.151
-0.152
-0.153
-0.154
-0.155
-0.152
-0.148
-0.143
-0.137
-0.128
-0.119
-0.109
-0.097
-0.086
-0.075
-0.063
-0.054
-0.045
-0.036
-0.061
-0.075
-0.091
-0.110
-0.129
-0.150
-0.168
-0.184
-0.197
-0.204
-0.210
-0.214
-0.217
-0.215
-0.213
-0.211
-0.210
-0.206
-0.202
-0.197
-0.192
-0.186
-0.181
-0.177
-0.174
-0.169
-0.163
-0.155
-0.150
-0.147
-0.142
-0.135
-0.125
-0.116
-0.106
-0.097
-0.085
-0.077
-0.068
-0.060
-0.053
-0.069
-0.085
-0.104
-0.125
-0.145
-0.167
-0.186
-0.201
-0.210
-0.217
-0.224
-0.229
-0.230
-0.227
-0.224
-0.223
-0.220
-0.215
-0.208
-0.204
-0.204
-0.198
-0.191
-0.187
-0.185
-0.184
-0.180
-0.175
-0.170
-0.165
-0.162
-0.156
-0.148
-0.140
-0.130
-0.119
-0.107
-0.095
-0.085
-0.074
-0.065
-0.078
-0.096
-0.117
-0.139
-0.160
-0.181
-0.198
-0.211
-0.220
-0.228
-0.235
-0.240
-0.237
-0.235
-0.232
-0.228
-0.219
-0.208
-0.204
-0.204
-0.206
-0.202
-0.190
-0.180
-0.176
-0.180
-0.184
-0.185
-0.185
-0.182
-0.179
-0.175
-0.168
-0.161
-0.152
-0.142
-0.130
-0.116
-0.103
-0.092
-0.080
-0.087
-0.107
-0.130
-0.154
-0.174
-0.194
-0.210
-0.223
-0.231
-0.241
-0.245
-0.246
-0.241
-0.235
-0.232
-0.227
-0.213
-0.198
-0.195
-0.201
-0.203
-0.195
-0.173
-0.152
-0.147
-0.158
-0.173
-0.188
-0.196
-0.196
-0.194
-0.192
-0.187
-0.180
-0.171
-0.164
-0.153
-0.140
-0.124
-0.111
-0.096
-0.096
-0.119
-0.143
-0.166
-0.187
-0.204
-0.218
-0.230
-0.240
-0.247
-0.248
-0.242
-0.232
-0.227
-0.227
-0.225
-0.213
-0.198
-0.195
-0.199
-0.199
-0.183
-0.147
-0.112
-0.102
-0.123
-0.156
-0.185
-0.202
-0.205
-0.203
-0.202
-0.202
-0.197
-0.188
-0.180
-0.172
-0.160
-0.145
-0.130
-0.113
-0.108
-0.131
-0.155
-0.174
-0.193
-0.208
-0.222
-0.233
-0.239
-0.242
-0.240
-0.230
-0.218
-0.212
-0.219
-0.225
-0.221
-0.208
-0.205
-0.207
-0.202
-0.175
-0.128
-0.083
-0.071
-0.100
-0.145
-0.186
-0.203
-0.208
-0.206
-0.208
-0.213
-0.213
-0.205
-0.198
-0.191
-0.180
-0.166
-0.148
-0.130
-0.116
-0.140
-0.162
-0.180
-0.199
-0.213
-0.225
-0.234
-0.237
-0.233
-0.223
-0.211
-0.195
-0.194
-0.211
-0.225
-0.232
-0.228
-0.224
-0.223
-0.211
-0.181
-0.129
-0.089
-0.078
-0.101
-0.152
-0.188
-0.204
-0.206
-0.203
-0.207
-0.218
-0.222
-0.217
-0.211
-0.205
-0.197
-0.184
-0.168
-0.150
-0.125
-0.149
-0.170
-0.188
-0.207
-0.219
-0.229
-0.236
-0.236
-0.227
-0.211
-0.196
-0.181
-0.183
-0.206
-0.230
-0.243
-0.244
-0.243
-0.238
-0.228
-0.199
-0.156
-0.123
-0.116
-0.134
-0.177
-0.202
-0.209
-0.203
-0.201
-0.209
-0.220
-0.228
-0.226
-0.222
-0.217
-0.210
-0.199
-0.185
-0.166
-0.134
-0.156
-0.176
-0.194
-0.210
-0.221
-0.227
-0.234
-0.237
-0.231
-0.216
-0.195
-0.182
-0.187
-0.210
-0.235
-0.250
-0.251
-0.250
-0.248
-0.239
-0.219
-0.196
-0.171
-0.166
-0.183
-0.205
-0.219
-0.219
-0.211
-0.210
-0.216
-0.227
-0.233
-0.233
-0.231
-0.228
-0.221
-0.210
-0.198
-0.180
-0.142
-0.161
-0.182
-0.197
-0.210
-0.217
-0.220
-0.228
-0.236
-0.237
-0.230
-0.214
-0.204
-0.207
-0.224
-0.241
-0.252
-0.252
-0.250
-0.248
-0.246
-0.238
-0.224
-0.217
-0.212
-0.220
-0.229
-0.235
-0.232
-0.227
-0.226
-0.229
-0.234
-0.234
-0.234
-0.236
-0.236
-0.229
-0.218
-0.206
-0.191
-0.149
-0.167
-0.183
-0.198
-0.209
-0.214
-0.215
-0.222
-0.233
-0.243
-0.242
-0.236
-0.231
-0.231
-0.242
-0.249
-0.253
-0.250
-0.245
-0.243
-0.243
-0.242
-0.239
-0.238
-0.236
-0.237
-0.242
-0.245
-0.243
-0.241
-0.238
-0.236
-0.230
-0.226
-0.230
-0.238
-0.242
-0.237
-0.223
-0.211
-0.198
-0.152
-0.169
-0.186
-0.201
-0.210
-0.214
-0.217
-0.223
-0.234
-0.245
-0.249
-0.250
-0.248
-0.249
-0.251
-0.252
-0.249
-0.243
-0.238
-0.233
-0.231
-0.235
-0.234
-0.237
-0.239
-0.243
-0.244
-0.244
-0.247
-0.246
-0.244
-0.232
-0.219
-0.215
-0.223
-0.237
-0.244
-0.240
-0.229
-0.217
-0.201
-0.155
-0.172
-0.187
-0.201
-0.209
-0.216
-0.221
-0.227
-0.237
-0.246
-0.250
-0.252
-0.253
-0.251
-0.248
-0.240
-0.231
-0.225
-0.220
-0.217
-0.215
-0.215
-0.217
-0.223
-0.230
-0.235
-0.240
-0.244
-0.247
-0.249
-0.240
-0.224
-0.206
-0.204
-0.214
-0.231
-0.239
-0.241
-0.233
-0.220
-0.205
-0.158
-0.176
-0.188
-0.196
-0.203
-0.209
-0.219
-0.229
-0.238
-0.246
-0.247
-0.248
-0.249
-0.243
-0.233
-0.220
-0.208
-0.202
-0.197
-0.195
-0.193
-0.191
-0.196
-0.203
-0.215
-0.224
-0.232
-0.241
-0.246
-0.247
-0.236
-0.219
-0.204
-0.203
-0.211
-0.224
-0.234
-0.237
-0.230
-0.220
-0.206
-0.163
-0.180
-0.187
-0.187
-0.188
-0.190
-0.204
-0.220
-0.236
-0.242
-0.246
-0.244
-0.240
-0.230
-0.216
-0.200
-0.186
-0.178
-0.172
-0.169
-0.168
-0.171
-0.174
-0.183
-0.196
-0.209
-0.219
-0.232
-0.243
-0.246
-0.240
-0.224
-0.213
-0.207
-0.215
-0.223
-0.234
-0.234
-0.228
-0.217
-0.204
-0.168
-0.183
-0.185
-0.178
-0.168
-0.168
-0.182
-0.208
-0.228
-0.239
-0.243
-0.238
-0.230
-0.216
-0.199
-0.183
-0.168
-0.157
-0.149
-0.146
-0.144
-0.149
-0.156
-0.163
-0.175
-0.188
-0.201
-0.217
-0.233
-0.244
-0.244
-0.235
-0.227
-0.226
-0.229
-0.233
-0.238
-0.234
-0.226
-0.215
-0.201
-0.173
-0.185
-0.185
-0.173
-0.157
-0.157
-0.171
-0.198
-0.224
-0.239
-0.241
-0.231
-0.219
-0.204
-0.186
-0.167
-0.150
-0.138
-0.131
-0.128
-0.126
-0.130
-0.133
-0.142
-0.153
-0.168
-0.183
-0.201
-0.219
-0.236
-0.243
-0.242
-0.240
-0.240
-0.240
-0.242
-0.239
-0.232
-0.225
-0.214
-0.200
-0.176
-0.186
-0.185
-0.175
-0.162
-0.158
-0.173
-0.200
-0.225
-0.239
-0.237
-0.225
-0.208
-0.190
-0.171
-0.153
-0.136
-0.126
-0.120
-0.114
-0.115
-0.115
-0.121
-0.127
-0.137
-0.151
-0.168
-0.186
-0.207
-0.226
-0.240
-0.245
-0.245
-0.244
-0.243
-0.239
-0.232
-0.227
-0.222
-0.212
-0.197
-0.177
-0.188
-0.191
-0.188
-0.180
-0.181
-0.193
-0.213
-0.229
-0.238
-0.232
-0.216
-0.199
-0.181
-0.162
-0.140
-0.127
-0.114
-0.111
-0.107
-0.105
-0.107
-0.111
-0.117
-0.127
-0.140
-0.160
-0.178
-0.198
-0.217
-0.234
-0.240
-0.240
-0.241
-0.237
-0.230
-0.224
-0.219
-0.215
-0.209
-0.193
-0.180
-0.192
-0.201
-0.202
-0.202
-0.207
-0.216
-0.226
-0.236
-0.237
-0.230
-0.213
-0.196
-0.174
-0.155
-0.136
-0.119
-0.110
-0.104
-0.100
-0.099
-0.100
-0.107
-0.109
-0.120
-0.133
-0.151
-0.171
-0.194
-0.213
-0.230
-0.235
-0.238
-0.238
-0.233
-0.228
-0.222
-0.216
-0.211
-0.200
-0.189
-0.185
-0.198
-0.207
-0.215
-0.220
-0.225
-0.231
-0.237
-0.238
-0.237
-0.228
-0.213
-0.193
-0.171
-0.149
-0.132
-0.116
-0.107
-0.100
-0.097
-0.095
-0.096
-0.101
-0.106
-0.115
-0.129
-0.147
-0.168
-0.190
-0.210
-0.224
-0.231
-0.235
-0.235
-0.233
-0.228
-0.222
-0.216
-0.206
-0.197
-0.185
-0.190
-0.202
-0.211
-0.218
-0.223
-0.230
-0.236
-0.239
-0.241
-0.237
-0.228
-0.214
-0.194
-0.172
-0.150
-0.131
-0.115
-0.107
-0.102
-0.096
-0.095
-0.096
-0.099
-0.104
-0.113
-0.128
-0.145
-0.166
-0.186
-0.205
-0.220
-0.230
-0.232
-0.233
-0.230
-0.223
-0.218
-0.210
-0.202
-0.191
-0.177
-0.193
-0.205
-0.213
-0.217
-0.222
-0.230
-0.236
-0.241
-0.241
-0.237
-0.232
-0.215
-0.196
-0.173
-0.152
-0.132
-0.120
-0.109
-0.104
-0.100
-0.098
-0.098
-0.100
-0.107
-0.116
-0.131
-0.147
-0.166
-0.186
-0.204
-0.219
-0.229
-0.231
-0.225
-0.218
-0.210
-0.206
-0.202
-0.196
-0.185
-0.171
-0.196
-0.211
-0.216
-0.220
-0.225
-0.232
-0.239
-0.242
-0.241
-0.241
-0.235
-0.217
-0.197
-0.178
-0.158
-0.139
-0.126
-0.116
-0.108
-0.102
-0.101
-0.101
-0.105
-0.109
-0.119
-0.134
-0.153
-0.171
-0.188
-0.204
-0.220
-0.229
-0.227
-0.218
-0.206
-0.196
-0.195
-0.194
-0.190
-0.181
-0.166
-0.199
-0.213
-0.223
-0.229
-0.234
-0.240
-0.244
-0.244
-0.245
-0.244
-0.237
-0.223
-0.203
-0.184
-0.166
-0.148
-0.134
-0.124
-0.118
-0.110
-0.110
-0.108
-0.112
-0.120
-0.127
-0.143
-0.160
-0.178
-0.195
-0.210
-0.222
-0.228
-0.224
-0.212
-0.201
-0.190
-0.189
-0.189
-0.188
-0.179
-0.162
-0.199
-0.214
-0.225
-0.233
-0.240
-0.243
-0.241
-0.240
-0.239
-0.241
-0.239
-0.231
-0.214
-0.195
-0.178
-0.163
-0.149
-0.137
-0.128
-0.124
-0.119
-0.121
-0.124
-0.130
-0.140
-0.154
-0.171
-0.188
-0.202
-0.214
-0.222
-0.229
-0.226
-0.214
-0.200
-0.193
-0.189
-0.190
-0.187
-0.174
-0.156
-0.200
-0.213
-0.224
-0.232
-0.238
-0.235
-0.233
-0.229
-0.229
-0.235
-0.240
-0.237
-0.224
-0.208
-0.193
-0.180
-0.167
-0.154
-0.145
-0.140
-0.136
-0.136
-0.138
-0.143
-0.154
-0.167
-0.181
-0.198
-0.212
-0.221
-0.227
-0.228
-0.225
-0.217
-0.205
-0.196
-0.192
-0.190
-0.183
-0.170
-0.149
-0.201
-0.213
-0.225
-0.233
-0.234
-0.229
-0.223
-0.218
-0.222
-0.228
-0.236
-0.238
-0.233
-0.221
-0.209
-0.197
-0.184
-0.173
-0.164
-0.159
-0.155
-0.155
-0.157
-0.163
-0.170
-0.181
-0.193
-0.207
-0.221
-0.228
-0.231
-0.231
-0.229
-0.222
-0.213
-0.202
-0.195
-0.187
-0.178
-0.162
-0.143
-0.201
-0.214
-0.226
-0.233
-0.236
-0.233
-0.226
-0.219
-0.219
-0.228
-0.236
-0.239
-0.235
-0.229
-0.221
-0.212
-0.199
-0.188
-0.182
-0.177
-0.176
-0.176
-0.177
-0.181
-0.187
-0.196
-0.208
-0.218
-0.228
-0.234
-0.231
-0.229
-0.228
-0.224
-0.217
-0.207
-0.198
-0.186
-0.173
-0.158
-0.138
-0.197
-0.212
-0.224
-0.235
-0.238
-0.236
-0.229
-0.224
-0.224
-0.232
-0.239
-0.241
-0.236
-0.233
-0.226
-0.220
-0.211
-0.204
-0.197
-0.194
-0.193
-0.197
-0.199
-0.199
-0.206
-0.213
-0.222
-0.229
-0.234
-0.236
-0.232
-0.229
-0.226
-0.222
-0.217
-0.208
-0.196
-0.183
-0.169
-0.154
-0.135
-0.191
-0.207
-0.219
-0.230
-0.236
-0.237
-0.232
-0.228
-0.231
-0.237
-0.241
-0.239
-0.234
-0.232
-0.231
-0.225
-0.219
-0.218
-0.213
-0.209
-0.209
-0.213
-0.215
-0.216
-0.221
-0.227
-0.233
-0.234
-0.238
-0.239
-0.237
-0.233
-0.226
-0.221
-0.216
-0.207
-0.195
-0.181
-0.166
-0.150
-0.132
-0.185
-0.200
-0.211
-0.222
-0.231
-0.235
-0.234
-0.233
-0.237
-0.240
-0.238
-0.234
-0.231
-0.230
-0.231
-0.226
-0.226
-0.225
-0.223
-0.220
-0.220
-0.223
-0.227
-0.228
-0.232
-0.234
-0.237
-0.235
-0.237
-0.237
-0.237
-0.235
-0.227
-0.220
-0.214
-0.204
-0.191
-0.178
-0.163
-0.146
-0.125
-0.174
-0.190
-0.203
-0.214
-0.223
-0.228
-0.230
-0.232
-0.234
-0.233
-0.228
-0.227
-0.227
-0.229
-0.228
-0.222
-0.222
-0.219
-0.223
-0.223
-0.225
-0.229
-0.230
-0.233
-0.236
-0.236
-0.235
-0.231
-0.232
-0.235
-0.235
-0.235
-0.227
-0.221
-0.213
-0.203
-0.188
-0.173
-0.155
-0.137
-0.116
-0.160
-0.178
-0.192
-0.204
-0.213
-0.217
-0.221
-0.224
-0.227
-0.225
-0.219
-0.220
-0.223
-0.225
-0.218
-0.212
-0.208
-0.211
-0.217
-0.221
-0.228
-0.229
-0.230
-0.232
-0.237
-0.237
-0.233
-0.231
-0.230
-0.231
-0.231
-0.232
-0.224
-0.216
-0.208
-0.198
-0.181
-0.166
-0.148
-0.128
-0.108
-0.144
-0.162
-0.178
-0.191
-0.201
-0.205
-0.210
-0.214
-0.218
-0.218
-0.214
-0.216
-0.218
-0.217
-0.208
-0.198
-0.195
-0.198
-0.207
-0.216
-0.226
-0.228
-0.227
-0.231
-0.236
-0.236
-0.233
-0.230
-0.232
-0.232
-0.230
-0.228
-0.220
-0.211
-0.202
-0.190
-0.174
-0.158
-0.139
-0.119
-0.098
-0.127
-0.145
-0.161
-0.175
-0.186
-0.193
-0.198
-0.204
-0.209
-0.211
-0.209
-0.210
-0.210
-0.207
-0.198
-0.191
-0.185
-0.190
-0.197
-0.213
-0.223
-0.224
-0.224
-0.227
-0.234
-0.235
-0.233
-0.231
-0.232
-0.232
-0.230
-0.225
-0.216
-0.207
-0.196
-0.184
-0.167
-0.150
-0.130
-0.109
-0.089
-0.109
-0.125
-0.139
-0.154
-0.167
-0.176
-0.182
-0.189
-0.195
-0.198
-0.199
-0.200
-0.201
-0.198
-0.191
-0.186
-0.186
-0.188
-0.196
-0.206
-0.217
-0.219
-0.220
-0.222
-0.228
-0.229
-0.230
-0.229
-0.230
-0.229
-0.226
-0.220
-0.212
-0.202
-0.191
-0.177
-0.158
-0.140
-0.118
-0.098
-0.079
-0.093
-0.106
-0.120
-0.133
-0.146
-0.158
-0.165
-0.172
-0.178
-0.184
-0.187
-0.188
-0.188
-0.189
-0.188
-0.187
-0.189
-0.189
-0.195
-0.202
-0.209
-0.213
-0.215
-0.218
-0.222
-0.222
-0.223
-0.224
-0.226
-0.222
-0.217
-0.211
-0.203
-0.193
-0.180
-0.165
-0.145
-0.125
-0.105
-0.087
-0.071
-0.077
-0.088
-0.101
-0.113
-0.125
-0.137
-0.147
-0.154
-0.160
-0.165
-0.171
-0.173
-0.175
-0.178
-0.182
-0.185
-0.186
-0.188
-0.190
-0.194
-0.199
-0.204
-0.207
-0.212
-0.213
-0.214
-0.213
-0.214
-0.216
-0.212
-0.207
-0.200
-0.191
-0.181
-0.167
-0.150
-0.130
-0.112
-0.094
-0.078
-0.063
-0.064
-0.072
-0.082
-0.092
-0.102
-0.114
-0.124
-0.132
-0.141
-0.148
-0.155
-0.157
-0.160
-0.163
-0.168
-0.173
-0.177
-0.180
-0.180
-0.183
-0.189
-0.193
-0.197
-0.203
-0.203
-0.202
-0.203
-0.204
-0.204
-0.200
-0.194
-0.189
-0.179
-0.167
-0.152
-0.134
-0.116
-0.100
-0.083
-0.069
-0.055
-0.052
-0.059
-0.067
-0.075
-0.083
-0.092
-0.102
-0.110
-0.119
-0.127
-0.135
-0.139
-0.142
-0.143
-0.149
-0.153
-0.159
-0.162
-0.166
-0.170
-0.175
-0.181
-0.184
-0.186
-0.190
-0.190
-0.191
-0.192
-0.190
-0.186
-0.180
-0.172
-0.162
-0.148
-0.134
-0.118
-0.102
-0.087
-0.072
-0.060
-0.049
-0.080
-0.100
-0.122
-0.144
-0.167
-0.188
-0.205
-0.217
-0.223
-0.230
-0.238
-0.243
-0.239
-0.234
-0.230
-0.221
-0.209
-0.194
-0.191
-0.195
-0.203
-0.204
-0.196
-0.188
-0.183
-0.184
-0.185
-0.182
-0.177
-0.172
-0.168
-0.161
-0.154
-0.145
-0.134
-0.124
-0.113
-0.101
-0.089
-0.079
-0.069
-0.091
-0.113
-0.137
-0.160
-0.182
-0.203
-0.219
-0.228
-0.234
-0.243
-0.248
-0.244
-0.234
-0.223
-0.208
-0.187
-0.152
-0.126
-0.124
-0.148
-0.171
-0.180
-0.168
-0.149
-0.141
-0.154
-0.172
-0.185
-0.191
-0.190
-0.186
-0.183
-0.177
-0.169
-0.159
-0.150
-0.138
-0.125
-0.111
-0.099
-0.087
-0.101
-0.125
-0.150
-0.174
-0.198
-0.217
-0.231
-0.239
-0.247
-0.254
-0.249
-0.233
-0.211
-0.183
-0.153
-0.111
-0.056
0.001
0.001
-0.044
-0.098
-0.109
-0.079
-0.033
-0.019
-0.054
-0.110
-0.165
-0.193
-0.204
-0.201
-0.198
-0.196
-0.190
-0.180
-0.172
-0.163
-0.150
-0.136
-0.120
-0.106
-0.114
-0.139
-0.163
-0.185
-0.210
-0.228
-0.239
-0.245
-0.250
-0.246
-0.229
-0.191
-0.154
-0.114
-0.073
-0.011
0.061
0.139
0.142
0.082
0.011
0.022
0.094
0.187
0.208
0.131
0.012
-0.109
-0.171
-0.193
-0.199
-0.202
-0.205
-0.207
-0.199
-0.191
-0.182
-0.173
-0.159
-0.143
-0.127
-0.126
-0.152
-0.175
-0.196
-0.217
-0.231
-0.238
-0.238
-0.230
-0.209
-0.169
-0.105
-0.051
-0.008
0.023
0.064
0.135
0.210
0.215
0.142
0.105
0.158
0.329
0.489
0.525
0.390
0.169
-0.019
-0.111
-0.149
-0.164
-0.179
-0.197
-0.215
-0.217
-0.211
-0.203
-0.195
-0.181
-0.165
-0.148
-0.137
-0.162
-0.182
-0.203
-0.222
-0.232
-0.232
-0.218
-0.192
-0.142
-0.066
0.023
0.098
0.124
0.107
0.100
0.109
0.146
0.148
0.121
0.119
0.235
0.504
0.734
0.783
0.603
0.320
0.082
-0.031
-0.064
-0.079
-0.111
-0.160
-0.202
-0.222
-0.225
-0.221
-0.215
-0.202
-0.187
-0.170
-0.147
-0.169
-0.189
-0.210
-0.224
-0.225
-0.213
-0.187
-0.138
-0.067
0.047
0.183
0.276
0.269
0.169
0.083
0.024
0.013
0.004
-0.007
0.047
0.221
0.485
0.774
0.828
0.645
0.334
0.123
0.041
0.038
0.030
-0.020
-0.098
-0.172
-0.214
-0.231
-0.232
-0.229
-0.220
-0.205
-0.189
-0.155
-0.178
-0.198
-0.215
-0.218
-0.203
-0.178
-0.135
-0.086
-0.004
0.115
0.267
0.358
0.329
0.196
0.038
-0.066
-0.123
-0.140
-0.127
-0.056
0.105
0.337
0.541
0.584
0.447
0.239
0.091
0.064
0.094
0.101
0.050
-0.055
-0.140
-0.196
-0.227
-0.237
-0.239
-0.231
-0.220
-0.204
-0.163
-0.184
-0.203
-0.210
-0.197
-0.163
-0.122
-0.086
-0.055
0.014
0.113
0.250
0.334
0.295
0.148
-0.022
-0.149
-0.212
-0.234
-0.218
-0.164
-0.063
0.089
0.216
0.246
0.167
0.054
-0.008
0.003
0.066
0.092
0.045
-0.026
-0.106
-0.168
-0.209
-0.233
-0.243
-0.238
-0.227
-0.214
-0.169
-0.189
-0.204
-0.202
-0.170
-0.115
-0.065
-0.032
-0.034
-0.019
0.039
0.109
0.160
0.128
0.015
-0.114
-0.201
-0.254
-0.273
-0.264
-0.232
-0.180
-0.105
-0.040
-0.024
-0.060
-0.108
-0.129
-0.106
-0.040
0.006
0.013
-0.020
-0.070
-0.127
-0.183
-0.225
-0.247
-0.246
-0.234
-0.219
-0.174
-0.192
-0.203
-0.195
-0.155
-0.092
-0.027
-0.017
-0.048
-0.084
-0.075
-0.048
-0.023
-0.047
-0.116
-0.188
-0.243
-0.271
-0.279
-0.275
-0.265
-0.246
-0.217
-0.190
-0.185
-0.199
-0.215
-0.218
-0.192
-0.137
-0.072
-0.020
0.006
-0.014
-0.067
-0.141
-0.203
-0.242
-0.250
-0.240
-0.228
-0.177
-0.195
-0.205
-0.192
-0.152
-0.092
-0.049
-0.042
-0.103
-0.154
-0.175
-0.172
-0.170
-0.184
-0.212
-0.246
-0.270
-0.275
-0.273
-0.272
-0.272
-0.268
-0.261
-0.254
-0.256
-0.256
-0.263
-0.264
-0.243
-0.189
-0.104
-0.014
0.058
0.080
0.015
-0.080
-0.173
-0.228
-0.249
-0.244
-0.233
-0.180
-0.194
-0.199
-0.182
-0.145
-0.097
-0.071
-0.090
-0.152
-0.210
-0.242
-0.246
-0.244
-0.251
-0.263
-0.274
-0.275
-0.271
-0.263
-0.260
-0.261
-0.262
-0.263
-0.266
-0.270
-0.270
-0.273
-0.273
-0.257
-0.204
-0.109
0.019
0.127
0.154
0.102
-0.025
-0.136
-0.206
-0.238
-0.243
-0.237
-0.183
-0.189
-0.178
-0.146
-0.092
-0.061
-0.060
-0.105
-0.172
-0.233
-0.268
-0.275
-0.273
-0.273
-0.277
-0.269
-0.258
-0.248
-0.243
-0.240
-0.239
-0.241
-0.244
-0.252
-0.258
-0.262
-0.268
-0.270
-0.256
-0.211
-0.110
0.011
0.147
0.180
0.112
0.001
-0.111
-0.186
-0.226
-0.237
-0.234
-0.185
-0.174
-0.133
-0.072
0.008
0.051
0.012
-0.056
-0.156
-0.230
-0.267
-0.277
-0.275
-0.273
-0.266
-0.248
-0.232
-0.220
-0.218
-0.214
-0.213
-0.214
-0.220
-0.230
-0.241
-0.251
-0.263
-0.269
-0.263
-0.223
-0.151
-0.039
0.060
0.111
0.061
-0.032
-0.109
-0.177
-0.215
-0.233
-0.230
-0.184
-0.157
-0.086
0.021
0.139
0.194
0.126
0.006
-0.117
-0.217
-0.260
-0.274
-0.270
-0.260
-0.247
-0.228
-0.209
-0.198
-0.190
-0.184
-0.185
-0.189
-0.196
-0.206
-0.219
-0.234
-0.248
-0.264
-0.268
-0.248
-0.194
-0.123
-0.056
-0.028
-0.035
-0.074
-0.128
-0.174
-0.209
-0.227
-0.227
-0.182
-0.145
-0.057
0.078
0.224
0.290
0.229
0.058
-0.090
-0.202
-0.260
-0.274
-0.265
-0.249
-0.231
-0.211
-0.189
-0.176
-0.168
-0.162
-0.160
-0.162
-0.171
-0.182
-0.196
-0.211
-0.228
-0.249
-0.266
-0.263
-0.237
-0.199
-0.160
-0.135
-0.128
-0.127
-0.140
-0.159
-0.192
-0.216
-0.223
-0.184
-0.150
-0.069
0.058
0.197
0.261
0.204
0.041
-0.102
-0.208
-0.258
-0.269
-0.258
-0.237
-0.218
-0.193
-0.173
-0.159
-0.150
-0.144
-0.142
-0.146
-0.151
-0.163
-0.176
-0.194
-0.210
-0.233
-0.257
-0.268
-0.262
-0.245
-0.230
-0.209
-0.181
-0.154
-0.134
-0.142
-0.174
-0.203
-0.217
-0.191
-0.170
-0.108
-0.006
0.084
0.127
0.079
-0.031
-0.151
-0.225
-0.260
-0.263
-0.249
-0.228
-0.205
-0.182
-0.160
-0.148
-0.137
-0.130
-0.131
-0.134
-0.138
-0.148
-0.163
-0.180
-0.199
-0.222
-0.248
-0.266
-0.268
-0.266
-0.261
-0.241
-0.207
-0.164
-0.134
-0.137
-0.160
-0.194
-0.211
-0.200
-0.192
-0.150
-0.093
-0.030
-0.023
-0.062
-0.136
-0.203
-0.248
-0.269
-0.262
-0.245
-0.221
-0.198
-0.172
-0.151
-0.138
-0.129
-0.123
-0.119
-0.123
-0.130
-0.140
-0.153
-0.167
-0.192
-0.219
-0.241
-0.257
-0.264
-0.269
-0.267
-0.252
-0.217
-0.174
-0.148
-0.144
-0.170
-0.194
-0.205
-0.205
-0.197
-0.170
-0.133
-0.110
-0.118
-0.153
-0.201
-0.244
-0.264
-0.270
-0.260
-0.240
-0.219
-0.193
-0.166
-0.147
-0.133
-0.124
-0.117
-0.115
-0.116
-0.125
-0.133
-0.146
-0.165
-0.189
-0.214
-0.236
-0.253
-0.263
-0.266
-0.261
-0.243
-0.208
-0.177
-0.160
-0.166
-0.187
-0.201
-0.203
-0.203
-0.191
-0.164
-0.135
-0.131
-0.156
-0.197
-0.239
-0.263
-0.271
-0.267
-0.258
-0.240
-0.217
-0.191
-0.167
-0.148
-0.134
-0.125
-0.116
-0.115
-0.116
-0.123
-0.131
-0.145
-0.163
-0.187
-0.213
-0.234
-0.253
-0.264
-0.260
-0.242
-0.215
-0.181
-0.156
-0.155
-0.170
-0.193
-0.205
-0.203
-0.205
-0.183
-0.148
-0.118
-0.121
-0.158
-0.213
-0.251
-0.269
-0.272
-0.267
-0.260
-0.243
-0.220
-0.194
-0.168
-0.153
-0.140
-0.130
-0.123
-0.118
-0.122
-0.126
-0.135
-0.146
-0.164
-0.191
-0.213
-0.234
-0.252
-0.262
-0.250
-0.220
-0.174
-0.131
-0.104
-0.114
-0.150
-0.182
-0.198
-0.196
-0.209
-0.187
-0.149
-0.123
-0.126
-0.162
-0.207
-0.241
-0.259
-0.266
-0.269
-0.266
-0.247
-0.222
-0.198
-0.177
-0.162
-0.147
-0.135
-0.132
-0.129
-0.128
-0.132
-0.142
-0.153
-0.173
-0.194
-0.217
-0.236
-0.253
-0.256
-0.239
-0.192
-0.122
-0.062
-0.034
-0.057
-0.111
-0.160
-0.187
-0.188
-0.218
-0.203
-0.174
-0.146
-0.142
-0.159
-0.183
-0.206
-0.228
-0.245
-0.260
-0.267
-0.254
-0.231
-0.207
-0.190
-0.172
-0.160
-0.148
-0.141
-0.139
-0.138
-0.142
-0.151
-0.164
-0.184
-0.204
-0.224
-0.244
-0.257
-0.256
-0.232
-0.176
-0.094
-0.012
0.009
-0.020
-0.086
-0.145
-0.179
-0.185
-0.224
-0.220
-0.199
-0.174
-0.156
-0.142
-0.138
-0.147
-0.173
-0.206
-0.240
-0.262
-0.261
-0.244
-0.223
-0.207
-0.191
-0.178
-0.164
-0.156
-0.155
-0.154
-0.157
-0.167
-0.178
-0.198
-0.218
-0.235
-0.250
-0.263
-0.258
-0.231
-0.179
-0.102
-0.035
-0.002
-0.027
-0.089
-0.147
-0.180
-0.184
-0.227
-0.229
-0.217
-0.191
-0.154
-0.115
-0.077
-0.067
-0.098
-0.151
-0.213
-0.250
-0.263
-0.257
-0.241
-0.227
-0.212
-0.197
-0.188
-0.180
-0.174
-0.174
-0.177
-0.185
-0.196
-0.211
-0.231
-0.245
-0.254
-0.262
-0.259
-0.242
-0.201
-0.150
-0.094
-0.066
-0.082
-0.124
-0.163
-0.183
-0.181
-0.228
-0.234
-0.225
-0.202
-0.154
-0.094
-0.031
-0.007
-0.029
-0.111
-0.188
-0.237
-0.261
-0.262
-0.254
-0.242
-0.231
-0.217
-0.208
-0.203
-0.197
-0.200
-0.202
-0.205
-0.213
-0.228
-0.245
-0.258
-0.260
-0.263
-0.261
-0.250
-0.222
-0.188
-0.158
-0.141
-0.148
-0.164
-0.181
-0.185
-0.176
-0.231
-0.238
-0.235
-0.213
-0.168
-0.104
-0.033
0.012
-0.022
-0.094
-0.177
-0.234
-0.258
-0.262
-0.256
-0.250
-0.246
-0.235
-0.229
-0.224
-0.222
-0.224
-0.226
-0.228
-0.236
-0.247
-0.259
-0.266
-0.264
-0.264
-0.263
-0.254
-0.233
-0.210
-0.196
-0.188
-0.191
-0.195
-0.192
-0.183
-0.169
-0.231
-0.241
-0.245
-0.231
-0.196
-0.136
-0.072
-0.042
-0.057
-0.115
-0.186
-0.236
-0.259
-0.263
-0.260
-0.258
-0.256
-0.251
-0.245
-0.242
-0.242
-0.241
-0.244
-0.250
-0.257
-0.262
-0.265
-0.262
-0.260
-0.260
-0.260
-0.251
-0.231
-0.214
-0.204
-0.205
-0.207
-0.206
-0.195
-0.180
-0.163
-0.226
-0.237
-0.248
-0.247
-0.223
-0.177
-0.133
-0.100
-0.111
-0.148
-0.195
-0.230
-0.254
-0.259
-0.257
-0.256
-0.254
-0.250
-0.250
-0.255
-0.254
-0.253
-0.255
-0.262
-0.265
-0.263
-0.253
-0.244
-0.240
-0.245
-0.248
-0.242
-0.227
-0.208
-0.204
-0.207
-0.209
-0.206
-0.193
-0.176
-0.158
-0.218
-0.231
-0.244
-0.248
-0.237
-0.210
-0.180
-0.158
-0.150
-0.162
-0.182
-0.209
-0.232
-0.242
-0.239
-0.233
-0.223
-0.227
-0.237
-0.251
-0.255
-0.259
-0.260
-0.262
-0.260
-0.248
-0.232
-0.210
-0.210
-0.216
-0.229
-0.230
-0.223
-0.210
-0.205
-0.208
-0.208
-0.203
-0.190
-0.173
-0.154
-0.211
-0.222
-0.236
-0.244
-0.243
-0.229
-0.210
-0.192
-0.175
-0.160
-0.159
-0.177
-0.199
-0.208
-0.201
-0.184
-0.165
-0.172
-0.199
-0.225
-0.248
-0.258
-0.263
-0.262
-0.253
-0.233
-0.201
-0.176
-0.170
-0.186
-0.209
-0.222
-0.226
-0.220
-0.215
-0.215
-0.212
-0.202
-0.186
-0.166
-0.145
-0.202
-0.215
-0.227
-0.236
-0.238
-0.234
-0.225
-0.209
-0.182
-0.152
-0.139
-0.149
-0.170
-0.176
-0.151
-0.113
-0.082
-0.091
-0.140
-0.193
-0.230
-0.250
-0.258
-0.257
-0.247
-0.221
-0.189
-0.155
-0.147
-0.167
-0.195
-0.220
-0.232
-0.231
-0.226
-0.222
-0.214
-0.198
-0.180
-0.159
-0.137
-0.186
-0.202
-0.215
-0.226
-0.230
-0.232
-0.229
-0.218
-0.191
-0.159
-0.143
-0.147
-0.160
-0.155
-0.111
-0.043
-0.009
-0.022
-0.079
-0.159
-0.207
-0.231
-0.242
-0.243
-0.237
-0.218
-0.186
-0.162
-0.157
-0.176
-0.201
-0.221
-0.235
-0.236
-0.231
-0.222
-0.209
-0.190
-0.171
-0.150
-0.126
-0.167
-0.184
-0.199
-0.210
-0.217
-0.221
-0.224
-0.221
-0.203
-0.185
-0.173
-0.174
-0.176
-0.151
-0.093
-0.024
0.026
0.010
-0.064
-0.138
-0.189
-0.212
-0.216
-0.222
-0.224
-0.217
-0.201
-0.183
-0.188
-0.202
-0.220
-0.232
-0.239
-0.236
-0.227
-0.215
-0.200
-0.181
-0.163
-0.140
-0.117
-0.145
-0.163
-0.179
-0.191
-0.200
-0.207
-0.214
-0.218
-0.213
-0.203
-0.197
-0.196
-0.189
-0.165
-0.110
-0.047
-0.004
-0.020
-0.082
-0.145
-0.185
-0.198
-0.198
-0.202
-0.214
-0.220
-0.216
-0.209
-0.215
-0.231
-0.243
-0.243
-0.241
-0.233
-0.222
-0.208
-0.192
-0.173
-0.153
-0.129
-0.106
-0.124
-0.140
-0.155
-0.168
-0.180
-0.187
-0.194
-0.203
-0.206
-0.206
-0.203
-0.205
-0.200
-0.180
-0.143
-0.095
-0.075
-0.087
-0.123
-0.167
-0.194
-0.194
-0.193
-0.196
-0.211
-0.225
-0.231
-0.231
-0.235
-0.244
-0.248
-0.247
-0.240
-0.229
-0.216
-0.202
-0.184
-0.163
-0.140
-0.116
-0.093
-0.104
-0.119
-0.132
-0.147
-0.160
-0.169
-0.176
-0.185
-0.191
-0.195
-0.197
-0.199
-0.197
-0.188
-0.169
-0.148
-0.140
-0.145
-0.168
-0.192
-0.202
-0.203
-0.198
-0.201
-0.215
-0.228
-0.234
-0.237
-0.242
-0.246
-0.244
-0.238
-0.228
-0.219
-0.206
-0.190
-0.170
-0.148
-0.125
-0.103
-0.083
-0.084
-0.097
-0.108
-0.122
-0.135
-0.146
-0.155
-0.164
-0.171
-0.177
-0.181
-0.183
-0.186
-0.186
-0.185
-0.179
-0.176
-0.179
-0.189
-0.201
-0.207
-0.207
-0.207
-0.212
-0.221
-0.228
-0.231
-0.233
-0.235
-0.237
-0.231
-0.224
-0.216
-0.206
-0.192
-0.175
-0.153
-0.132
-0.111
-0.091
-0.074
-0.068
-0.077
-0.087
-0.098
-0.109
-0.121
-0.131
-0.141
-0.149
-0.156
-0.162
-0.165
-0.169
-0.174
-0.179
-0.182
-0.185
-0.186
-0.189
-0.196
-0.202
-0.203
-0.208
-0.214
-0.219
-0.220
-0.221
-0.223
-0.224
-0.223
-0.218
-0.212
-0.204
-0.192
-0.176
-0.158
-0.136
-0.116
-0.097
-0.079
-0.064
-0.104
-0.128
-0.153
-0.178
-0.201
-0.220
-0.233
-0.239
-0.244
-0.251
-0.242
-0.218
-0.186
-0.152
-0.120
-0.080
-0.021
0.022
0.018
-0.036
-0.110
-0.145
-0.144
-0.129
-0.117
-0.136
-0.162
-0.184
-0.195
-0.196
-0.190
-0.187
-0.181
-0.172
-0.162
-0.152
-0.140
-0.127
-0.115
-0.102
-0.090
-0.117
-0.142
-0.168
-0.194
-0.217
-0.235
-0.244
-0.249
-0.257
-0.254
-0.224
-0.164
-0.079
0.011
0.104
0.219
0.366
0.516
0.549
0.369
0.166
0.065
0.082
0.119
0.131
0.067
-0.032
-0.126
-0.184
-0.204
-0.207
-0.204
-0.200
-0.194
-0.184
-0.175
-0.166
-0.155
-0.141
-0.127
-0.112
-0.130
-0.157
-0.182
-0.208
-0.229
-0.241
-0.242
-0.242
-0.241
-0.218
-0.155
-0.039
0.123
0.297
0.502
0.735
1.125
1.461
1.466
1.174
0.705
0.520
0.610
0.819
0.847
0.609
0.308
0.044
-0.107
-0.168
-0.189
-0.197
-0.204
-0.211
-0.207
-0.197
-0.189
-0.180
-0.167
-0.152
-0.138
-0.141
-0.170
-0.194
-0.218
-0.234
-0.235
-0.222
-0.203
-0.169
-0.104
0.018
0.230
0.493
0.782
1.030
1.422
2.005
2.685
2.730
2.121
1.448
1.242
1.657
2.203
2.275
1.722
0.981
0.426
0.101
-0.018
-0.067
-0.112
-0.166
-0.203
-0.223
-0.221
-0.212
-0.204
-0.191
-0.177
-0.161
-0.154
-0.179
-0.202
-0.224
-0.231
-0.216
-0.174
-0.109
-0.019
0.133
0.368
0.745
1.107
1.376
1.554
1.918
2.511
3.262
3.314
2.657
1.984
2.134
3.093
4.191
4.591
3.530
2.015
0.997
0.494
0.355
0.281
0.141
-0.001
-0.132
-0.205
-0.228
-0.230
-0.224
-0.214
-0.200
-0.184
-0.164
-0.186
-0.209
-0.228
-0.220
-0.174
-0.077
0.059
0.257
0.517
0.982
1.528
1.989
2.199
2.055
2.064
2.315
2.837
2.862
2.385
2.050
2.666
4.374
6.054
6.334
5.169
3.037
1.610
1.072
1.007
0.998
0.695
0.304
0.032
-0.130
-0.203
-0.228
-0.235
-0.234
-0.221
-0.204
-0.172
-0.194
-0.217
-0.220
-0.183
-0.084
0.083
0.296
0.592
1.020
1.701
2.561
3.115
3.136
2.521
1.932
1.681
1.714
1.671
1.483
1.626
2.596
4.528
6.369
6.692
5.228
3.177
1.931
1.702
1.914
1.897
1.415
0.762
0.282
0.001
-0.139
-0.205
-0.232
-0.243
-0.236
-0.221
-0.181
-0.203
-0.213
-0.185
-0.091
0.083
0.338
0.625
0.942
1.428
2.222
3.219
4.000
3.633
2.678
1.660
1.025
0.776
0.681
0.699
0.968
1.865
3.247
4.606
5.141
4.062
2.589
1.859
1.946
2.390
2.602
2.037
1.214
0.573
0.194
-0.029
-0.157
-0.218
-0.244
-0.244
-0.231
-0.188
-0.204
-0.194
-0.120
0.073
0.386
0.752
1.032
1.227
1.533
2.135
3.165
3.675
3.436
2.389
1.241
0.536
0.212
0.107
0.138
0.372
0.912
1.734
2.527
2.700
2.287
1.598
1.314
1.601
2.255
2.429
2.049
1.390
0.824
0.416
0.109
-0.090
-0.199
-0.243
-0.249
-0.237
-0.194
-0.204
-0.173
-0.047
0.244
0.731
1.200
1.399
1.359
1.378
1.638
2.177
2.607
2.392
1.599
0.727
0.205
-0.078
-0.167
-0.147
-0.012
0.251
0.607
0.975
1.068
0.917
0.662
0.656
0.939
1.458
1.723
1.652
1.388
1.068
0.666
0.288
0.004
-0.164
-0.240
-0.258
-0.244
-0.196
-0.203
-0.162
0.006
0.397
0.997
1.519
1.631
1.352
1.021
0.973
1.170
1.297
1.156
0.714
0.251
-0.057
-0.220
-0.276
-0.270
-0.212
-0.109
0.017
0.138
0.201
0.144
0.107
0.143
0.353
0.713
1.070
1.363
1.531
1.393
1.037
0.545
0.143
-0.099
-0.216
-0.254
-0.250
-0.200
-0.200
-0.146
0.034
0.425
0.936
1.449
1.476
1.092
0.634
0.404
0.370
0.383
0.308
0.135
-0.063
-0.200
-0.276
-0.303
-0.303
-0.288
-0.260
-0.222
-0.182
-0.163
-0.171
-0.178
-0.134
0.019
0.334
0.795
1.377
1.852
1.995
1.576
0.904
0.358
0.011
-0.161
-0.231
-0.245
-0.196
-0.181
-0.103
0.096
0.434
0.813
1.084
1.019
0.703
0.286
0.046
-0.045
-0.062
-0.093
-0.161
-0.231
-0.280
-0.299
-0.302
-0.301
-0.301
-0.298
-0.293
-0.286
-0.279
-0.280
-0.281
-0.244
-0.111
0.210
0.803
1.619
2.368
2.515
2.074
1.253
0.586
0.140
-0.084
-0.191
-0.232
-0.181
-0.127
0.017
0.295
0.656
0.958
1.055
0.827
0.437
0.087
-0.133
-0.224
-0.250
-0.257
-0.276
-0.296
-0.302
-0.298
-0.289
-0.283
-0.287
-0.289
-0.292
-0.297
-0.297
-0.300
-0.299
-0.272
-0.152
0.137
0.718
1.636
2.465
2.675
2.250
1.438
0.746
0.269
-0.012
-0.150
-0.216
-0.152
-0.031
0.237
0.729
1.241
1.558
1.470
0.994
0.447
0.045
-0.185
-0.279
-0.301
-0.301
-0.304
-0.300
-0.286
-0.271
-0.263
-0.259
-0.259
-0.263
-0.271
-0.278
-0.282
-0.293
-0.297
-0.278
-0.186
0.045
0.535
1.243
1.931
2.254
1.862
1.328
0.757
0.363
0.075
-0.111
-0.202
-0.120
0.083
0.528
1.292
2.056
2.457
2.230
1.446
0.645
0.095
-0.176
-0.283
-0.306
-0.304
-0.295
-0.279
-0.258
-0.244
-0.234
-0.230
-0.231
-0.233
-0.241
-0.253
-0.264
-0.280
-0.294
-0.289
-0.235
-0.082
0.220
0.678
1.140
1.333
1.251
1.009
0.723
0.411
0.138
-0.065
-0.182
-0.099
0.151
0.695
1.619
2.669
3.146
2.826
1.713
0.767
0.129
-0.172
-0.279
-0.303
-0.294
-0.276
-0.256
-0.236
-0.217
-0.208
-0.202
-0.203
-0.206
-0.214
-0.226
-0.241
-0.259
-0.281
-0.293
-0.275
-0.198
-0.037
0.191
0.453
0.629
0.713
0.728
0.687
0.498
0.239
-0.002
-0.155
-0.109
0.131
0.656
1.543
2.542
2.983
2.663
1.596
0.694
0.097
-0.182
-0.283
-0.302
-0.289
-0.265
-0.241
-0.216
-0.199
-0.186
-0.179
-0.179
-0.184
-0.191
-0.203
-0.221
-0.237
-0.260
-0.285
-0.292
-0.263
-0.201
-0.099
0.031
0.192
0.407
0.640
0.771
0.653
0.348
0.059
-0.124
-0.135
0.054
0.470
1.152
1.797
2.095
1.839
1.128
0.441
-0.013
-0.221
-0.291
-0.295
-0.278
-0.252
-0.226
-0.200
-0.183
-0.168
-0.160
-0.159
-0.162
-0.172
-0.184
-0.203
-0.221
-0.244
-0.276
-0.294
-0.290
-0.272
-0.235
-0.156
0.004
0.265
0.600
0.812
0.730
0.410
0.092
-0.113
-0.155
-0.002
0.291
0.700
1.066
1.192
0.998
0.546
0.144
-0.129
-0.258
-0.298
-0.293
-0.270
-0.244
-0.215
-0.190
-0.173
-0.157
-0.148
-0.145
-0.149
-0.157
-0.171
-0.188
-0.213
-0.238
-0.265
-0.286
-0.296
-0.297
-0.279
-0.211
-0.062
0.183
0.493
0.686
0.613
0.330
0.047
-0.125
-0.146
0.000
0.257
0.562
0.745
0.668
0.454
0.172
-0.075
-0.221
-0.284
-0.299
-0.289
-0.268
-0.239
-0.208
-0.186
-0.167
-0.152
-0.139
-0.137
-0.141
-0.150
-0.167
-0.182
-0.206
-0.233
-0.260
-0.280
-0.294
-0.296
-0.269
-0.191
-0.044
0.167
0.379
0.482
0.390
0.184
-0.035
-0.158
-0.116
0.080
0.377
0.662
0.729
0.549
0.256
-0.011
-0.181
-0.270
-0.299
-0.298
-0.284
-0.263
-0.236
-0.208
-0.184
-0.168
-0.152
-0.142
-0.137
-0.139
-0.150
-0.165
-0.182
-0.204
-0.234
-0.262
-0.283
-0.293
-0.282
-0.227
-0.111
0.076
0.292
0.430
0.435
0.280
0.071
-0.091
-0.180
-0.077
0.164
0.514
0.824
0.862
0.588
0.239
-0.041
-0.204
-0.276
-0.297
-0.296
-0.290
-0.267
-0.238
-0.214
-0.189
-0.171
-0.157
-0.149
-0.144
-0.146
-0.155
-0.169
-0.185
-0.210
-0.238
-0.262
-0.285
-0.292
-0.261
-0.165
0.030
0.321
0.607
0.737
0.604
0.356
0.084
-0.098
-0.184
-0.079
0.157
0.496
0.803
0.845
0.602
0.277
0.017
-0.137
-0.221
-0.264
-0.290
-0.294
-0.275
-0.243
-0.220
-0.201
-0.184
-0.172
-0.161
-0.157
-0.157
-0.164
-0.176
-0.194
-0.217
-0.244
-0.268
-0.286
-0.286
-0.238
-0.096
0.175
0.615
1.004
1.158
0.921
0.551
0.160
-0.067
-0.174
-0.115
0.080
0.369
0.606
0.693
0.595
0.405
0.209
0.064
-0.080
-0.189
-0.260
-0.289
-0.283
-0.257
-0.235
-0.218
-0.202
-0.187
-0.180
-0.177
-0.176
-0.181
-0.193
-0.207
-0.229
-0.253
-0.275
-0.288
-0.283
-0.223
-0.058
0.279
0.754
1.264
1.432
1.137
0.648
0.230
-0.041
-0.159
-0.160
-0.027
0.193
0.424
0.574
0.651
0.634
0.580
0.404
0.163
-0.049
-0.202
-0.273
-0.288
-0.274
-0.255
-0.235
-0.221
-0.208
-0.201
-0.195
-0.197
-0.200
-0.209
-0.222
-0.243
-0.264
-0.280
-0.293
-0.283
-0.227
-0.065
0.235
0.716
1.129
1.275
1.070
0.604
0.189
-0.056
-0.159
-0.194
-0.098
0.071
0.283
0.534
0.794
1.045
1.084
0.934
0.501
0.126
-0.121
-0.244
-0.285
-0.287
-0.273
-0.257
-0.244
-0.234
-0.225
-0.220
-0.219
-0.223
-0.229
-0.241
-0.262
-0.280
-0.289
-0.293
-0.286
-0.236
-0.116
0.131
0.463
0.754
0.850
0.649
0.359
0.081
-0.098
-0.172
-0.214
-0.145
-0.012
0.202
0.505
0.934
1.366
1.508
1.356
0.795
0.292
-0.056
-0.219
-0.279
-0.288
-0.283
-0.273
-0.267
-0.257
-0.251
-0.245
-0.245
-0.248
-0.253
-0.265
-0.281
-0.292
-0.292
-0.292
-0.290
-0.253
-0.153
0.007
0.219
0.380
0.414
0.276
0.098
-0.061
-0.146
-0.184
-0.228
-0.187
-0.088
0.089
0.394
0.858
1.341
1.613
1.404
0.898
0.363
-0.015
-0.201
-0.277
-0.291
-0.289
-0.286
-0.283
-0.278
-0.273
-0.269
-0.268
-0.271
-0.281
-0.286
-0.289
-0.286
-0.277
-0.272
-0.271
-0.240
-0.160
-0.031
0.106
0.165
0.144
0.048
-0.069
-0.150
-0.185
-0.188
-0.240
-0.221
-0.159
-0.026
0.243
0.656
1.101
1.292
1.142
0.750
0.318
0.003
-0.183
-0.262
-0.281
-0.278
-0.276
-0.275
-0.280
-0.282
-0.285
-0.284
-0.286
-0.290
-0.287
-0.268
-0.242
-0.210
-0.196
-0.199
-0.181
-0.107
0.007
0.110
0.136
0.057
-0.055
-0.143
-0.191
-0.199
-0.187
-0.246
-0.247
-0.215
-0.128
0.066
0.350
0.681
0.851
0.806
0.578
0.310
0.062
-0.107
-0.196
-0.222
-0.216
-0.213
-0.221
-0.242
-0.266
-0.283
-0.288
-0.291
-0.284
-0.257
-0.208
-0.137
-0.070
-0.042
-0.055
-0.068
-0.021
0.075
0.155
0.150
0.043
-0.085
-0.167
-0.203
-0.201
-0.182
-0.242
-0.255
-0.245
-0.193
-0.073
0.115
0.332
0.509
0.574
0.532
0.401
0.227
0.057
-0.059
-0.086
-0.056
-0.034
-0.053
-0.121
-0.194
-0.250
-0.281
-0.288
-0.269
-0.214
-0.112
0.033
0.159
0.202
0.138
0.071
0.062
0.100
0.153
0.107
0.014
-0.107
-0.183
-0.203
-0.196
-0.178
-0.233
-0.249
-0.252
-0.224
-0.150
-0.033
0.125
0.290
0.465
0.583
0.587
0.475
0.271
0.141
0.162
0.256
0.324
0.285
0.114
-0.044
-0.173
-0.238
-0.260
-0.233
-0.145
0.007
0.219
0.402
0.456
0.367
0.205
0.124
0.089
0.075
0.017
-0.060
-0.147
-0.196
-0.205
-0.193
-0.173
-0.226
-0.239
-0.247
-0.236
-0.199
-0.129
-0.016
0.138
0.339
0.590
0.687
0.625
0.437
0.349
0.423
0.671
0.820
0.758
0.493
0.165
-0.049
-0.154
-0.186
-0.161
-0.066
0.102
0.340
0.543
0.597
0.481
0.264
0.126
0.029
-0.029
-0.083
-0.145
-0.188
-0.209
-0.205
-0.186
-0.165
-0.218
-0.232
-0.242
-0.241
-0.225
-0.189
-0.118
0.009
0.212
0.440
0.603
0.581
0.451
0.434
0.685
1.042
1.354
1.195
0.833
0.383
0.104
-0.021
-0.051
-0.043
0.025
0.153
0.348
0.511
0.544
0.425
0.206
0.050
-0.057
-0.118
-0.169
-0.201
-0.217
-0.217
-0.199
-0.178
-0.156
-0.203
-0.219
-0.231
-0.237
-0.235
-0.223
-0.186
-0.108
0.034
0.199
0.296
0.306
0.294
0.381
0.731
1.160
1.523
1.353
0.967
0.493
0.217
0.113
0.121
0.106
0.117
0.160
0.257
0.346
0.343
0.237
0.080
-0.051
-0.131
-0.184
-0.213
-0.227
-0.225
-0.210
-0.189
-0.169
-0.146
-0.183
-0.199
-0.213
-0.224
-0.229
-0.230
-0.219
-0.180
-0.110
-0.023
0.033
0.052
0.077
0.220
0.529
0.957
1.209
1.141
0.766
0.428
0.239
0.202
0.254
0.221
0.163
0.138
0.127
0.138
0.106
0.027
-0.076
-0.149
-0.197
-0.221
-0.235
-0.232
-0.221
-0.202
-0.180
-0.160
-0.134
-0.158
-0.174
-0.189
-0.202
-0.210
-0.217
-0.222
-0.212
-0.187
-0.157
-0.136
-0.117
-0.079
0.037
0.263
0.527
0.692
0.649
0.449
0.243
0.145
0.192
0.245
0.237
0.147
0.065
0.011
-0.028
-0.071
-0.128
-0.182
-0.219
-0.236
-0.240
-0.239
-0.230
-0.215
-0.193
-0.171
-0.148
-0.121
-0.135
-0.150
-0.165
-0.178
-0.187
-0.195
-0.203
-0.210
-0.206
-0.202
-0.197
-0.191
-0.167
-0.096
0.024
0.169
0.256
0.231
0.111
0.028
0.007
0.066
0.120
0.096
0.039
-0.046
-0.099
-0.141
-0.175
-0.208
-0.237
-0.250
-0.250
-0.245
-0.238
-0.224
-0.205
-0.181
-0.158
-0.133
-0.108
-0.111
-0.125
-0.139
-0.153
-0.166
-0.174
-0.182
-0.191
-0.196
-0.200
-0.202
-0.205
-0.195
-0.168
-0.116
-0.062
-0.028
-0.042
-0.087
-0.119
-0.117
-0.083
-0.050
-0.050
-0.088
-0.146
-0.181
-0.204
-0.225
-0.240
-0.251
-0.251
-0.243
-0.235
-0.226
-0.211
-0.191
-0.166
-0.143
-0.118
-0.096
-0.089
-0.101
-0.112
-0.126
-0.139
-0.150
-0.160
-0.169
-0.176
-0.183
-0.185
-0.189
-0.191
-0.188
-0.176
-0.162
-0.155
-0.161
-0.178
-0.189
-0.185
-0.172
-0.158
-0.160
-0.181
-0.206
-0.222
-0.232
-0.240
-0.245
-0.243
-0.237
-0.228
-0.222
-0.211
-0.194
-0.173
-0.151
-0.128
-0.105
-0.083
-0.131
-0.159
-0.184
-0.207
-0.228
-0.237
-0.235
-0.227
-0.215
-0.179
-0.091
0.048
0.220
0.405
0.542
0.702
0.897
1.101
1.138
0.809
0.406
0.193
0.134
0.164
0.166
0.094
-0.025
-0.125
-0.187
-0.209
-0.211
-0.207
-0.201
-0.195
-0.185
-0.175
-0.166
-0.154
-0.141
-0.128
-0.115
-0.143
-0.174
-0.199
-0.221
-0.235
-0.229
-0.211
-0.190
-0.157
-0.081
0.077
0.365
0.798
1.289
1.695
2.321
3.290
4.335
4.347
3.278
1.854
1.147
1.080
1.304
1.306
1.018
0.532
0.157
-0.071
-0.162
-0.194
-0.203
-0.208
-0.213
-0.210
-0.200
-0.192
-0.183
-0.170
-0.156
-0.141
-0.157
-0.186
-0.213
-0.228
-0.226
-0.191
-0.136
-0.081
-0.002
0.137
0.440
0.993
1.873
2.869
3.941
5.437
8.034
11.480
11.706
8.893
4.933
3.377
3.668
4.799
4.888
3.722
2.080
0.944
0.320
0.077
-0.021
-0.087
-0.155
-0.199
-0.224
-0.224
-0.216
-0.208
-0.198
-0.184
-0.168
-0.170
-0.198
-0.219
-0.224
-0.194
-0.116
0.011
0.160
0.366
0.663
1.226
2.244
3.721
5.466
7.182
9.760
14.955
21.993
23.979
17.180
9.743
7.390
9.904
13.070
14.254
10.320
5.886
2.669
1.280
0.858
0.653
0.393
0.126
-0.071
-0.178
-0.219
-0.226
-0.225
-0.221
-0.208
-0.191
-0.179
-0.205
-0.224
-0.213
-0.141
0.021
0.303
0.679
1.140
1.823
2.949
4.724
6.974
8.980
10.409
12.799
19.350
28.275
30.867
21.143
12.970
12.393
20.125
29.576
30.907
23.464
12.629
5.764
3.371
3.044
2.769
1.992
1.031
0.340
0.009
-0.135
-0.194
-0.220
-0.232
-0.228
-0.215
-0.185
-0.212
-0.228
-0.184
-0.035
0.268
0.833
1.575
2.576
3.962
6.198
9.634
12.909
14.245
13.463
12.946
16.644
22.846
24.699
18.508
12.650
15.910
29.039
46.431
51.788
36.995
18.895
9.349
7.075
7.952
7.815
5.834
3.084
1.261
0.440
0.070
-0.093
-0.178
-0.223
-0.238
-0.233
-0.194
-0.220
-0.212
-0.111
0.180
0.748
1.713
3.006
4.597
6.866
10.839
16.541
22.194
21.168
16.234
11.823
10.857
12.779
12.773
10.839
9.780
15.399
30.329
49.124
55.008
39.485
20.742
11.380
11.443
15.431
16.709
11.935
6.187
2.808
1.194
0.468
0.101
-0.092
-0.191
-0.233
-0.241
-0.203
-0.213
-0.159
0.071
0.647
1.727
3.214
4.844
6.613
9.134
14.530
23.224
29.224
27.916
18.268
10.495
6.546
5.454
5.311
4.805
5.777
10.725
21.568
32.944
36.934
27.114
16.040
11.199
14.678
21.736
22.819
16.683
9.140
4.510
2.298
1.114
0.386
0.022
-0.148
-0.222
-0.241
-0.205
-0.194
-0.057
0.423
1.521
3.573
6.044
7.669
8.613
10.033
14.165
21.798
28.623
25.377
16.698
8.128
3.878
2.185
1.735
1.879
2.763
5.548
10.637
16.063
18.056
13.740
9.457
8.277
11.977
18.377
20.942
16.115
10.083
6.002
3.605
1.867
0.754
0.159
-0.107
-0.217
-0.242
-0.206
-0.168
0.062
0.857
2.901
6.366
10.071
11.796
10.297
8.929
10.544
15.058
18.299
16.083
10.460
5.096
2.036
0.765
0.422
0.468
1.004
2.150
4.050
6.120
6.615
5.535
4.277
4.661
7.210
11.343
12.990
12.104
9.507
7.207
5.003
2.773
1.209
0.359
-0.039
-0.193
-0.241
-0.208
-0.145
0.162
1.231
3.875
8.776
13.457
14.069
10.685
7.329
6.277
7.445
8.614
7.882
5.074
2.500
0.874
0.139
-0.101
-0.083
0.118
0.524
1.135
1.635
1.926
1.702
1.529
1.943
3.312
5.392
7.329
8.976
9.819
9.278
6.919
4.051
1.878
0.654
0.096
-0.134
-0.215
-0.202
-0.110
0.248
1.287
3.958
8.112
12.776
12.970
9.167
5.117
3.310
3.076
3.136
2.783
1.823
0.788
0.168
-0.164
-0.283
-0.285
-0.223
-0.108
0.053
0.206
0.279
0.279
0.312
0.585
1.356
2.886
5.380
9.125
12.726
13.704
10.489
6.178
2.942
1.169
0.355
-0.004
-0.155
-0.174
-0.019
0.433
1.455
3.540
6.415
8.766
8.466
5.797
3.052
1.519
0.978
0.816
0.650
0.373
0.041
-0.178
-0.287
-0.329
-0.334
-0.321
-0.297
-0.265
-0.221
-0.195
-0.187
-0.144
0.051
0.653
2.151
5.431
10.891
17.217
19.215
14.306
8.518
4.165
1.887
0.749
0.193
-0.065
-0.100
0.196
0.964
2.398
4.401
6.169
6.980
5.789
3.770
1.822
0.641
0.162
-0.004
-0.080
-0.161
-0.244
-0.305
-0.328
-0.331
-0.330
-0.330
-0.330
-0.327
-0.322
-0.319
-0.316
-0.283
-0.123
0.410
1.899
5.307
11.765
18.248
20.649
16.380
9.756
5.209
2.640
1.232
0.447
0.036
0.035
0.620
2.113
4.855
8.105
10.401
9.494
6.529
3.533
1.385
0.356
-0.104
-0.252
-0.292
-0.309
-0.327
-0.332
-0.324
-0.313
-0.304
-0.308
-0.310
-0.316
-0.323
-0.330
-0.332
-0.311
-0.192
0.233
1.376
4.101
8.801
14.503
15.849
13.154
8.875
5.556
3.346
1.736
0.707
0.122
0.189
1.149
3.531
8.353
14.415
18.121
15.626
9.895
4.447
1.575
0.319
-0.166
-0.309
-0.338
-0.335
-0.327
-0.312
-0.293
-0.284
-0.281
-0.280
-0.281
-0.288
-0.302
-0.310
-0.322
-0.318
-0.247
0.012
0.736
2.321
5.125
8.138
9.211
8.697
6.914
5.300
3.739
2.153
0.937
0.220
0.281
1.455
4.605
10.846
19.764
24.729
21.043
12.297
5.303
1.803
0.335
-0.172
-0.315
-0.340
-0.327
-0.306
-0.286
-0.269
-0.257
-0.249
-0.248
-0.253
-0.263
-0.278
-0.291
-0.308
-0.323
-0.296
-0.164
0.191
0.927
2.167
3.493
4.603
5.178
5.672
5.609
4.537
2.890
1.287
0.337
0.266
1.415
4.449
10.400
18.804
23.425
18.808
11.541
4.916
1.617
0.259
-0.201
-0.318
-0.333
-0.315
-0.289
-0.266
-0.245
-0.226
-0.218
-0.218
-0.223
-0.233
-0.250
-0.268
-0.287
-0.315
-0.320
-0.271
-0.128
0.164
0.672
1.384
2.267
3.614
5.697
6.779
6.036
3.946
1.709
0.464
0.187
1.138
3.343
7.573
12.658
14.724
12.445
7.663
3.404
1.053
0.094
-0.245
-0.329
-0.326
-0.302
-0.274
-0.248
-0.224
-0.207
-0.195
-0.191
-0.196
-0.208
-0.226
-0.247
-0.271
-0.300
-0.322
-0.316
-0.276
-0.172
0.055
0.497
1.427
3.243
5.789
7.742
7.142
4.450
1.929
0.533
0.166
0.910
2.517
4.695
7.267
7.994
6.541
4.144
1.772
0.513
-0.085
-0.284
-0.331
-0.319
-0.293
-0.262
-0.236
-0.210
-0.190
-0.178
-0.176
-0.179
-0.190
-0.209
-0.234
-0.260
-0.287
-0.314
-0.325
-0.322
-0.275
-0.121
0.251
1.105
2.770
5.062
6.814
6.272
3.881
1.660
0.429
0.266
1.128
2.701
4.382
5.356
4.990
3.683
1.979
0.789
0.113
-0.210
-0.313
-0.331
-0.315
-0.289
-0.258
-0.230
-0.203
-0.183
-0.171
-0.164
-0.169
-0.181
-0.202
-0.227
-0.254
-0.284
-0.310
-0.329
-0.323
-0.273
-0.095
0.315
1.094
2.336
3.807
4.733
4.152
2.501
1.073
0.233
0.526
1.843
4.089
6.030
6.412
5.030
2.882
1.273
0.366
-0.088
-0.276
-0.328
-0.332
-0.313
-0.286
-0.258
-0.229
-0.203
-0.182
-0.171
-0.165
-0.170
-0.182
-0.201
-0.226
-0.253
-0.284
-0.309
-0.326
-0.310
-0.209
0.076
0.679
1.696
2.820
3.662
3.768
2.873
1.581
0.587
0.058
0.742
2.400
5.207
7.921
8.133
5.709
2.982
1.203
0.297
-0.094
-0.264
-0.317
-0.326
-0.315
-0.288
-0.262
-0.235
-0.211
-0.192
-0.179
-0.176
-0.177
-0.189
-0.207
-0.233
-0.256
-0.286
-0.311
-0.325
-0.286
-0.109
0.353
1.365
3.081
4.845
5.578
4.742
3.128
1.504
0.486
-0.003
0.733
2.345
5.078
7.715
7.969
5.702
3.156
1.473
0.599
0.133
-0.121
-0.255
-0.311
-0.322
-0.298
-0.271
-0.248
-0.227
-0.210
-0.196
-0.191
-0.193
-0.203
-0.218
-0.242
-0.268
-0.294
-0.317
-0.323
-0.258
-0.003
0.691
2.285
4.934
7.611
8.981
7.312
4.364
1.872
0.563
0.015
0.532
1.791
3.884
5.695
6.158
5.118
3.583
2.367
1.573
0.787
0.238
-0.090
-0.263
-0.316
-0.311
-0.287
-0.267
-0.250
-0.233
-0.222
-0.215
-0.215
-0.223
-0.238
-0.258
-0.280
-0.304
-0.322
-0.317
-0.234
0.065
0.915
2.835
6.035
9.762
10.869
8.776
5.154
2.178
0.660
0.036
0.315
1.181
2.532
3.924
4.776
5.062
4.902
4.554
3.749
2.260
0.987
0.194
-0.160
-0.293
-0.317
-0.302
-0.286
-0.271
-0.257
-0.248
-0.244
-0.243
-0.249
-0.258
-0.274
-0.295
-0.313
-0.325
-0.316
-0.232
0.071
0.855
2.619
5.508
8.826
9.769
7.853
4.591
1.923
0.569
0.026
0.166
0.751
1.768
3.031
4.418
5.954
7.467
8.513
6.890
4.349
2.073
0.594
-0.030
-0.254
-0.314
-0.314
-0.303
-0.295
-0.282
-0.272
-0.272
-0.272
-0.275
-0.283
-0.298
-0.316
-0.324
-0.327
-0.312
-0.238
0.012
0.640
1.968
3.855
5.994
6.542
5.216
3.021
1.296
0.334
-0.037
0.045
0.480
1.246
2.402
4.141
6.876
9.897
12.019
10.489
6.395
2.972
0.956
0.100
-0.223
-0.311
-0.321
-0.318
-0.314
-0.307
-0.299
-0.297
-0.293
-0.297
-0.310
-0.319
-0.321
-0.309
-0.298
-0.287
-0.215
0.
0.474
1.359
2.460
3.415
3.515
2.684
1.558
0.594
0.097
-0.118
-0.056
0.219
0.755
1.718
3.541
6.603
10.166
12.727
10.739
6.991
3.340
1.159
0.181
-0.176
-0.288
-0.304
-0.307
-0.311
-0.315
-0.317
-0.316
-0.314
-0.318
-0.319
-0.308
-0.279
-0.227
-0.178
-0.146
-0.083
0.120
0.569
1.283
2.030
2.355
2.024
1.369
0.668
0.165
-0.080
-0.174
-0.143
0.013
0.363
1.073
2.510
4.855
7.730
9.853
8.893
5.741
3.069
1.237
0.354
-0.044
-0.179
-0.209
-0.212
-0.235
-0.264
-0.293
-0.311
-0.320
-0.322
-0.301
-0.241
-0.128
0.036
0.158
0.229
0.279
0.442
0.946
1.778
2.490
2.447
1.815
0.928
0.309
-0.022
-0.166
-0.198
-0.209
-0.132
0.072
0.536
1.482
3.091
5.103
6.379
6.046
4.583
3.007
1.668
0.817
0.329
0.136
0.117
0.118
0.067
-0.044
-0.165
-0.250
-0.295
-0.304
-0.249
-0.094
0.201
0.596
1.004
1.081
1.039
1.029
1.418
2.222
2.905
2.821
1.865
0.883
0.201
-0.095
-0.193
-0.203
-0.247
-0.213
-0.097
0.209
0.821
1.863
3.134
4.211
4.538
4.423
3.889
3.009
1.925
1.077
0.826
0.906
1.038
0.860
0.555
0.178
-0.058
-0.196
-0.224
-0.131
0.166
0.724
1.559
2.366
2.609
2.348
1.851
1.883
2.401
2.854
2.506
1.677
0.696
0.124
-0.134
-0.201
-0.200
-0.254
-0.245
-0.177
0.013
0.406
1.095
1.992
3.042
4.162
5.188
5.916
5.253
3.523
2.252
2.060
2.581
3.080
2.685
1.824
0.941
0.333
0.055
-0.015
0.105
0.531
1.414
2.860
4.172
4.508
3.756
2.678
2.172
2.084
2.114
1.701
1.052
0.405
0.003
-0.163
-0.204
-0.196
-0.247
-0.247
-0.207
-0.096
0.149
0.570
1.228
2.204
3.682
5.667
7.239
6.393
4.501
3.253
3.657
5.232
6.452
6.038
4.000
2.126
1.029
0.530
0.426
0.546
0.979
2.053
3.576
5.051
5.386
4.417
3.124
2.116
1.641
1.317
0.923
0.484
0.099
-0.112
-0.195
-0.205
-0.189
-0.242
-0.246
-0.226
-0.162
-0.030
0.214
0.634
1.383
2.840
4.631
6.224
6.004
4.492
3.787
5.039
8.177
10.345
9.268
6.513
3.404
1.811
1.340
1.284
1.358
1.585
2.266
3.596
4.832
5.008
4.013
2.632
1.735
1.106
0.719
0.391
0.106
-0.093
-0.189
-0.216
-0.203
-0.180
-0.233
-0.243
-0.238
-0.210
-0.153
-0.037
0.193
0.659
1.571
2.775
3.655
3.634
2.994
3.283
5.456
8.946
11.470
10.895
7.316
3.983
2.481
2.300
2.532
2.543
2.263
2.420
2.976
3.573
3.520
2.740
1.810
1.049
0.614
0.313
0.071
-0.094
-0.188
-0.222
-0.215
-0.193
-0.170
-0.214
-0.230
-0.238
-0.231
-0.214
-0.172
-0.073
0.148
0.565
1.134
1.573
1.653
1.592
2.311
4.218
7.144
9.218
8.805
6.009
3.628
2.717
3.054
3.615
3.379
2.715
2.269
2.236
2.214
1.959
1.404
0.891
0.461
0.205
0.024
-0.107
-0.185
-0.224
-0.228
-0.207
-0.184
-0.161
-0.191
-0.207
-0.221
-0.228
-0.230
-0.225
-0.194
-0.110
0.041
0.238
0.378
0.467
0.626
1.218
2.389
4.156
5.394
4.919
3.612
2.390
2.191
2.832
3.521
3.454
2.601
1.874
1.502
1.235
0.932
0.582
0.263
0.059
-0.069
-0.145
-0.192
-0.224
-0.233
-0.222
-0.198
-0.175
-0.150
-0.167
-0.183
-0.196
-0.207
-0.216
-0.223
-0.226
-0.204
-0.162
-0.112
-0.066
-0.014
0.109
0.428
0.984
1.724
2.275
2.200
1.645
1.218
1.301
1.897
2.423
2.378
1.744
1.208
0.835
0.574
0.328
0.112
-0.055
-0.155
-0.203
-0.220
-0.234
-0.240
-0.232
-0.214
-0.189
-0.163
-0.136
-0.141
-0.155
-0.170
-0.182
-0.190
-0.198
-0.207
-0.212
-0.208
-0.201
-0.193
-0.176
-0.121
0.016
0.232
0.530
0.698
0.671
0.488
0.404
0.534
0.841
1.130
1.117
0.797
0.523
0.300
0.157
0.009
-0.110
-0.194
-0.240
-0.253
-0.248
-0.245
-0.239
-0.223
-0.200
-0.175
-0.149
-0.121
-0.114
-0.128
-0.141
-0.154
-0.166
-0.174
-0.183
-0.192
-0.200
-0.203
-0.207
-0.206
-0.193
-0.149
-0.075
0.002
0.051
0.039
-0.006
-0.018
0.049
0.194
0.296
0.298
0.186
0.066
-0.025
-0.087
-0.146
-0.204
-0.243
-0.258
-0.255
-0.245
-0.239
-0.227
-0.208
-0.183
-0.159
-0.133
-0.108
-0.158
-0.186
-0.207
-0.219
-0.212
-0.170
-0.091
0.004
0.150
0.358
0.766
1.394
2.295
3.036
3.446
3.789
4.665
5.731
5.896
4.155
2.399
1.307
1.037
1.079
1.041
0.794
0.391
0.077
-0.107
-0.188
-0.215
-0.217
-0.214
-0.213
-0.207
-0.198
-0.190
-0.181
-0.169
-0.155
-0.142
-0.172
-0.199
-0.215
-0.210
-0.163
-0.047
0.101
0.275
0.505
0.837
1.527
2.888
4.882
7.200
9.518
11.967
17.641
25.097
25.489
17.883
9.264
5.100
4.560
5.521
5.503
4.164
2.323
1.042
0.326
0.037
-0.080
-0.140
-0.184
-0.214
-0.227
-0.223
-0.215
-0.209
-0.199
-0.185
-0.169
-0.185
-0.210
-0.217
-0.177
-0.053
0.180
0.493
0.821
1.189
1.714
2.952
5.561
10.097
16.372
22.771
31.286
52.676
86.694
95.870
61.386
28.677
15.184
16.381
21.787
23.528
16.850
8.993
3.964
1.669
0.921
0.615
0.333
0.083
-0.092
-0.182
-0.213
-0.219
-0.219
-0.218
-0.208
-0.195
-0.196
-0.215
-0.205
-0.119
0.124
0.595
1.197
1.971
2.718
3.804
6.077
10.823
20.208
31.844
43.587
60.637
118.589
222.163
250.804
155.744
62.242
35.884
51.380
79.773
88.544
61.974
28.494
11.425
5.558
4.086
3.641
2.569
1.260
0.482
0.080
-0.077
-0.144
-0.185
-0.212
-0.219
-0.214
-0.203
-0.220
-0.190
-0.036
0.373
1.206
2.548
4.425
6.466
8.980
13.780
23.606
38.128
54.789
66.098
84.114
157.902
317.826
361.246
208.148
86.834
68.541
135.075
242.599
274.441
175.214
72.092
27.582
15.809
15.820
15.948
11.069
5.440
2.249
0.874
0.338
0.092
-0.054
-0.151
-0.211
-0.225
-0.210
-0.225
-0.160
0.108
0.811
2.278
4.996
9.061
14.278
20.350
32.984
54.482
80.478
92.651
84.954
82.367
127.015
226.073
254.208
152.663
80.954
95.854
233.377
471.230
538.794
315.222
126.041
48.818
39.365
55.829
57.134
39.259
17.769
6.800
2.754
1.328
0.633
0.232
-0.014
-0.156
-0.217
-0.218
-0.215
-0.080
0.394
1.647
4.369
9.589
17.638
27.716
39.558
63.614
118.187
177.133
165.072
107.911
67.490
66.312
92.228
100.682
70.877
51.636
93.107
247.065
504.433
578.352
338.768
138.936
63.170
80.915
145.887
164.555
97.364
40.725
15.399
6.533
3.203
1.567
0.684
0.191
-0.062
-0.182
-0.216
-0.172
0.120
1.143
3.735
9.408
18.463
29.492
41.284
57.808
94.067
187.257
264.895
250.034
132.322
58.896
31.868
30.617
29.701
25.428
28.013
59.872
157.872
294.602
336.594
217.184
97.896
64.272
112.867
235.671
252.092
159.422
64.668
26.486
12.960
6.412
3.007
1.256
0.424
0.037
-0.140
-0.205
-0.091
0.491
2.688
8.926
22.517
40.195
51.624
55.457
60.106
93.934
175.575
261.615
228.687
123.674
45.871
17.982
10.105
8.339
8.648
12.517
26.946
63.842
107.325
122.084
83.817
49.825
47.097
96.973
192.076
222.504
139.118
69.847
37.690
20.965
10.870
4.747
1.859
0.669
0.136
-0.089
-0.191
0.016
1.055
5.170
18.909
51.214
88.431
95.890
71.573
53.243
61.188
102.430
138.459
128.406
70.308
27.237
9.704
3.765
2.446
2.694
4.488
9.618
19.608
30.059
32.555
27.090
20.363
24.413
49.035
88.488
106.065
83.889
59.767
46.484
29.584
15.140
6.580
2.545
0.939
0.279
-0.005
-0.174
0.141
1.543
7.018
26.985
73.853
135.285
147.913
88.751
42.979
32.990
42.057
53.442
46.404
27.651
12.214
4.344
1.373
0.538
0.595
1.252
2.636
4.910
7.452
8.286
7.564
6.995
9.466
18.058
31.206
43.570
52.816
59.051
56.612
40.917
21.348
9.316
3.645
1.480
0.557
0.145
-0.136
0.271
1.835
7.380
25.093
66.262
118.705
127.691
73.407
31.823
16.000
14.671
15.910
14.307
8.648
4.251
1.445
0.262
-0.110
-0.125
0.053
0.455
0.969
1.530
1.812
1.897
2.118
3.304
6.593
13.621
27.765
54.186
87.393
95.092
67.587
34.303
14.749
5.845
2.548
1.093
0.414
-0.029
0.578
2.311
7.359
19.313
41.248
67.464
66.225
40.905
18.217
7.676
4.622
4.131
3.498
2.272
0.999
0.210
-0.176
-0.315
-0.330
-0.283
-0.196
-0.081
0.044
0.132
0.199
0.403
1.127
3.452
10.714
31.463
75.009
134.731
152.234
107.497
53.825
22.364
9.887
4.587
2.073
0.822
0.228
1.401
4.484
11.336
22.254
34.209
40.059
33.875
20.701
9.499
3.675
1.565
0.871
0.565
0.274
-0.030
-0.223
-0.329
-0.364
-0.370
-0.362
-0.350
-0.335
-0.302
-0.281
-0.246
-0.105
0.444
2.541
9.774
31.837
84.704
156.318
178.873
127.416
63.109
30.206
15.172
7.516
3.319
1.304
0.659
3.082
10.123
25.887
49.302
68.044
58.180
36.923
17.555
7.170
2.374
0.611
0.028
-0.161
-0.245
-0.307
-0.354
-0.366
-0.362
-0.353
-0.352
-0.356
-0.360
-0.360
-0.362
-0.346
-0.254
0.172
1.757
7.446
23.434
62.052
114.058
131.637
98.062
55.106
33.155
19.528
10.513
4.641
1.701
1.223
5.430
18.807
52.121
113.653
146.647
123.380
62.134
23.829
8.057
2.176
0.372
-0.191
-0.333
-0.361
-0.366
-0.365
-0.352
-0.338
-0.329
-0.329
-0.330
-0.338
-0.345
-0.357
-0.358
-0.307
-0.051
0.946
4.013
12.697
31.135
53.224
63.161
53.046
41.468
31.997
23.169
13.287
5.692
2.049
1.645
7.113
26.160
78.329
163.935
225.975
175.554
89.724
30.431
9.027
2.221
0.286
-0.236
-0.360
-0.374
-0.356
-0.340
-0.320
-0.304
-0.296
-0.295
-0.302
-0.311
-0.325
-0.340
-0.359
-0.342
-0.205
0.277
1.691
5.081
11.220
19.466
24.256
27.719
33.736
37.270
30.780
18.486
7.883
2.546
1.632
6.954
25.161
70.133
154.476
212.086
164.571
79.134
28.244
8.191
1.915
0.183
-0.271
-0.364
-0.360
-0.337
-0.316
-0.292
-0.273
-0.262
-0.260
-0.266
-0.278
-0.296
-0.319
-0.347
-0.356
-0.312
-0.128
0.399
1.516
3.572
6.752
11.648
21.256
40.304
56.808
51.737
28.151
11.012
3.371
1.346
5.451
16.734
43.792
86.392
115.670
90.642
47.542
18.447
5.396
1.239
0.023
-0.310
-0.367
-0.351
-0.324
-0.297
-0.268
-0.245
-0.233
-0.232
-0.237
-0.250
-0.271
-0.296
-0.326
-0.354
-0.351
-0.300
-0.133
0.279
1.173
3.138
8.093
20.716
47.047
71.105
65.828
37.169
13.393
3.742
1.344
4.621
12.008
25.425
41.524
48.358
39.543
22.260
8.957
2.883
0.622
-0.141
-0.338
-0.365
-0.341
-0.315
-0.284
-0.253
-0.229
-0.215
-0.211
-0.216
-0.228
-0.252
-0.280
-0.312
-0.338
-0.359
-0.353
-0.288
-0.057
0.581
2.256
6.851
18.203
38.951
62.028
53.998
30.566
11.664
3.227
2.048
6.695
15.769
27.358
32.511
27.921
18.946
10.199
4.292
1.312
0.144
-0.252
-0.356
-0.359
-0.335
-0.309
-0.277
-0.243
-0.221
-0.208
-0.199
-0.203
-0.220
-0.243
-0.272
-0.306
-0.331
-0.357
-0.360
-0.295
-0.048
0.661
2.468
6.386
13.783
25.320
34.553
30.940
17.626
6.871
1.981
3.508
11.953
29.579
49.381
51.288
34.050
16.701
6.890
2.566
0.678
-0.058
-0.303
-0.364
-0.362
-0.333
-0.308
-0.274
-0.244
-0.220
-0.205
-0.201
-0.207
-0.219
-0.242
-0.274
-0.306
-0.331
-0.355
-0.349
-0.238
0.167
1.344
4.128
9.123
16.089
21.223
21.600
16.408
9.109
3.793
1.072
4.870
16.661
44.316
79.127
80.138
46.720
19.364
6.977
2.371
0.637
-0.007
-0.268
-0.347
-0.359
-0.340
-0.314
-0.282
-0.253
-0.231
-0.219
-0.213
-0.216
-0.229
-0.249
-0.281
-0.308
-0.335
-0.358
-0.334
-0.143
0.555
2.633
7.804
18.367
30.396
36.760
29.165
17.211
7.801
2.762
0.733
4.807
16.180
42.542
71.086
72.406
45.558
19.718
8.083
3.533
1.530
0.504
-0.040
-0.271
-0.347
-0.354
-0.326
-0.298
-0.272
-0.252
-0.237
-0.232
-0.234
-0.245
-0.266
-0.292
-0.317
-0.343
-0.358
-0.315
-0.034
1.003
4.286
13.163
33.423
59.281
66.886
50.295
25.842
10.497
3.209
0.736
3.573
10.959
26.187
43.329
47.930
34.049
20.217
12.533
8.244
4.669
1.988
0.563
-0.069
-0.296
-0.351
-0.344
-0.319
-0.297
-0.279
-0.268
-0.260
-0.261
-0.271
-0.287
-0.310
-0.329
-0.352
-0.358
-0.289
0.060
1.322
5.327
17.130
43.927
78.630
94.030
69.698
32.918
12.249
3.613
0.821
2.442
7.191
15.379
25.820
31.028
29.636
28.453
27.701
22.174
12.989
5.631
1.799
0.283
-0.199
-0.333
-0.350
-0.335
-0.319
-0.308
-0.299
-0.293
-0.294
-0.299
-0.312
-0.331
-0.345
-0.362
-0.357
-0.273
0.080
1.302
5.061
15.779
37.495
66.162
78.587
58.278
29.214
10.858
3.166
0.698
1.829
5.011
10.652
18.648
26.846
36.215
49.701
58.496
49.894
27.782
11.393
3.612
0.834
-0.072
-0.305
-0.352
-0.350
-0.341
-0.329
-0.323
-0.320
-0.321
-0.327
-0.337
-0.353
-0.355
-0.350
-0.333
-0.246
0.092
1.141
3.952
10.864
24.216
40.642
44.779
35.207
17.922
7.119
2.163
0.424
1.333
3.549
7.709
14.637
24.755
43.269
75.941
96.751
79.374
43.912
17.889
5.471
1.342
0.082
-0.263
-0.337
-0.346
-0.348
-0.350
-0.346
-0.343
-0.343
-0.348
-0.354
-0.344
-0.312
-0.259
-0.203
-0.093
0.231
1.169
3.398
7.801
13.879
19.344
20.826
15.061
8.470
3.521
1.055
0.148
0.862
2.230
4.955
9.769
19.353
41.415
78.675
102.973
85.512
47.799
19.793
6.356
1.778
0.293
-0.125
-0.231
-0.257
-0.283
-0.315
-0.336
-0.349
-0.356
-0.353
-0.325
-0.255
-0.096
0.091
0.284
0.458
0.789
1.749
4.257
8.597
12.850
14.455
11.925
7.473
3.849
1.488
0.350
-0.060
0.448
1.208
2.675
5.898
13.350
29.465
54.374
71.744
64.077
37.464
16.956
6.719
2.516
0.892
0.332
0.182
0.128
0.046
-0.078
-0.199
-0.277
-0.325
-0.323
-0.230
0.028
0.515
1.244
1.861
2.314
2.456
3.423
6.700
13.204
19.413
19.611
12.937
6.140
2.473
0.709
0.046
-0.164
0.125
0.536
1.366
3.280
7.881
17.185
30.370
40.449
37.960
26.851
16.270
9.372
5.053
2.595
1.619
1.511
1.466
1.241
0.767
0.323
-0.008
-0.180
-0.192
0.026
0.646
2.050
4.261
6.342
7.051
6.431
6.492
9.709
18.380
26.314
24.382
15.167
6.482
2.116
0.451
-0.070
-0.200
-0.062
0.162
0.678
1.910
4.720
10.540
18.118
24.873
27.585
26.872
25.410
20.432
12.197
6.602
4.790
5.281
5.590
5.044
3.465
1.785
0.753
0.247
0.176
0.564
1.911
4.902
10.287
15.984
17.388
14.659
11.211
12.317
18.333
24.204
21.712
13.230
5.798
1.780
0.307
-0.125
-0.207
-0.152
-0.013
0.341
1.177
3.072
6.765
12.559
18.467
26.900
39.270
48.215
43.357
24.790
13.336
11.021
14.654
17.516
16.211
10.661
5.437
2.500
1.318
1.117
1.600
3.684
8.850
19.108
29.628
33.656
25.870
16.590
13.226
14.134
15.651
13.712
8.127
3.494
1.059
0.117
-0.161
-0.206
-0.196
-0.101
0.143
0.686
1.889
4.114
7.984
13.715
25.322
46.064
66.394
61.813
35.521
19.969
21.403
33.167
44.329
41.494
25.411
12.243
5.807
3.667
3.429
3.984
5.917
12.198
24.870
40.001
42.553
32.091
19.611
13.049
10.694
9.066
6.801
3.920
1.668
0.436
-0.064
-0.193
-0.205
-0.217
-0.151
0.004
0.335
0.965
2.179
4.391
8.662
18.951
38.255
57.308
51.039
32.536
21.717
31.054
56.794
83.681
74.174
44.730
20.228
10.237
8.321
9.261
9.113
9.562
13.888
23.439
35.427
36.885
27.526
17.241
10.834
7.411
5.219
3.242
1.692
0.617
0.050
-0.168
-0.215
-0.202
-0.232
-0.201
-0.109
0.056
0.356
0.884
1.938
4.452
10.309
20.312
28.717
27.874
19.674
18.589
34.153
66.641
99.895
88.691
53.376
24.771
14.273
16.121
20.170
18.825
15.021
14.510
18.573
23.395
22.806
17.627
10.921
6.711
4.554
2.892
1.548
0.641
0.126
-0.128
-0.218
-0.218
-0.191
-0.234
-0.228
-0.194
-0.123
-0.012
0.207
0.637
1.667
3.914
7.381
10.454
10.605
9.036
12.266
24.894
52.225
73.750
65.906
40.638
20.673
16.667
23.420
31.410
28.807
20.368
14.903
13.795
13.699
11.759
8.613
5.415
3.423
2.208
1.328
0.646
0.188
-0.081
-0.199
-0.227
-0.209
-0.182
-0.218
-0.227
-0.226
-0.208
-0.172
-0.113
0.036
0.383
1.044
2.124
2.957
3.261
3.580
6.127
13.356
26.237
34.623
33.073
21.357
13.078
13.884
23.700
32.748
29.885
19.249
12.564
9.659
7.952
5.780
3.898
2.267
1.347
0.824
0.463
0.168
-0.040
-0.170
-0.219
-0.222
-0.201
-0.174
-0.196
-0.211
-0.221
-0.224
-0.224
-0.218
-0.184
-0.089
0.087
0.326
0.563
0.726
1.185
2.520
5.296
9.779
12.797
12.380
8.898
6.636
8.778
14.438
20.023
18.379
12.567
8.238
5.795
4.356
2.880
1.673
0.834
0.402
0.175
0.030
-0.076
-0.161
-0.214
-0.228
-0.216
-0.192
-0.163
-0.170
-0.185
-0.199
-0.209
-0.215
-0.223
-0.226
-0.210
-0.173
-0.127
-0.075
0.010
0.207
0.722
1.660
2.841
3.741
3.683
2.938
2.617
3.909
6.648
8.721
8.127
5.983
3.911
2.871
1.974
1.256
0.610
0.217
-0.006
-0.106
-0.156
-0.190
-0.219
-0.236
-0.226
-0.204
-0.178
-0.149
-0.142
-0.156
-0.168
-0.181
-0.189
-0.197
-0.206
-0.211
-0.211
-0.210
-0.207
-0.186
-0.120
0.036
0.305
0.651
0.852
0.851
0.702
0.743
1.191
2.034
2.705
2.708
2.033
1.408
1.022
0.705
0.416
0.139
-0.051
-0.165
-0.211
-0.225
-0.232
-0.240
-0.233
-0.214
-0.190
-0.163
-0.135
-0.176
-0.196
-0.203
-0.161
-0.030
0.249
0.697
1.305
2.018
3.064
4.900
8.226
12.185
15.408
15.908
15.559
18.203
23.335
23.015
16.042
8.226
4.120
3.251
3.436
3.292
2.448
1.398
0.566
0.089
-0.103
-0.180
-0.209
-0.222
-0.228
-0.227
-0.219
-0.211
-0.204
-0.194
-0.178
-0.164
-0.191
-0.202
-0.180
-0.063
0.245
0.820
1.648
2.600
3.635
5.021
8.022
14.379
24.645
38.061
46.631
54.387
81.794
139.572
154.292
90.698
38.005
17.223
14.867
18.170
18.140
13.652
7.282
3.163
1.245
0.493
0.206
0.039
-0.095
-0.172
-0.209
-0.216
-0.213
-0.211
-0.209
-0.199
-0.187
-0.205
-0.202
-0.123
0.142
0.791
1.990
3.543
5.101
6.472
8.179
12.595
25.159
53.251
99.722
137.141
181.175
362.804
842.207
970.548
486.915
156.011
59.760
66.166
97.251
106.885
70.006
33.635
13.010
5.241
3.150
2.340
1.532
0.746
0.247
0.016
-0.075
-0.117
-0.155
-0.188
-0.202
-0.203
-0.211
-0.192
-0.047
0.424
1.609
3.808
6.985
10.271
12.750
15.492
23.718
48.105
109.395
225.445
336.497
448.598
1171.081
3434.754
4451.645
1875.489
425.690
168.616
281.097
545.746
620.537
359.177
139.229
43.010
18.684
14.873
13.862
9.440
4.883
2.068
0.910
0.489
0.259
0.081
-0.057
-0.159
-0.202
-0.216
-0.181
0.037
0.779
2.676
6.760
13.504
22.340
31.226
39.056
57.504
113.121
227.790
404.345
589.253
693.088
1895.279
6465.351
7752.047
3149.230
656.076
369.328
1062.565
2544.297
2968.776
1599.244
450.465
117.965
64.767
80.021
84.973
53.800
22.410
8.470
3.683
2.132
1.372
0.745
0.298
-0.005
-0.152
-0.224
-0.168
0.141
1.164
4.022
10.812
25.370
49.941
81.540
107.068
171.731
350.743
589.247
707.048
663.782
606.850
1233.689
3453.634
4470.452
1917.284
537.448
602.892
2392.018
7374.733
9552.220
4109.523
984.006
240.252
235.180
427.135
484.733
270.576
95.012
28.484
11.052
6.225
3.806
2.152
1.004
0.310
-0.015
-0.227
-0.127
0.355
1.986
6.875
19.420
47.916
110.550
188.637
265.221
438.484
1090.427
1933.117
1624.893
842.492
424.524
437.166
806.735
994.009
538.132
297.287
594.611
2576.101
8036.439
10435.717
4475.901
1091.826
358.747
715.892
1877.125
2404.813
1059.648
290.467
74.075
29.456
15.536
8.275
4.397
2.037
0.805
0.200
-0.209
-0.014
0.942
4.477
15.776
44.604
100.642
199.577
326.912
437.338
740.000
2087.506
4137.437
3264.094
1253.811
354.677
153.155
160.730
161.853
127.327
132.182
341.673
1298.585
3492.772
4109.804
2044.444
634.298
390.394
1291.741
4080.267
5345.233
2245.153
523.259
153.947
71.211
33.222
14.991
7.012
3.170
1.333
0.491
-0.176
0.224
2.247
11.003
44.387
146.282
299.607
413.380
425.628
440.206
696.680
1930.218
3797.933
2979.684
1115.781
276.971
73.739
37.257
32.832
33.948
50.879
124.560
369.036
772.680
896.647
535.983
254.282
270.502
937.456
3133.879
3751.608
1677.555
546.581
265.708
138.739
59.750
22.793
9.289
4.053
1.882
0.809
-0.123
0.564
4.379
23.974
117.755
453.904
1075.346
1127.767
645.467
350.671
402.760
869.616
1491.647
1276.568
541.368
148.423
37.446
12.614
8.284
9.639
16.431
35.460
82.679
139.910
162.325
119.674
87.979
120.124
357.895
917.308
1110.939
688.554
446.300
357.079
208.598
84.645
30.269
11.092
4.904
2.440
1.229
-0.055
0.931
6.104
34.896
189.251
896.070
2213.243
2430.525
951.624
287.754
164.673
250.007
364.097
313.998
153.985
55.414
15.866
4.645
2.226
2.470
4.401
8.786
17.334
26.573
29.992
28.178
26.865
40.843
91.923
189.360
251.980
319.805
423.413
414.138
261.145
114.742
40.302
14.864
6.590
3.526
1.866
0.060
1.290
6.600
33.503
169.380
715.190
1872.254
1877.243
785.494
202.536
69.159
61.419
72.757
62.210
36.535
14.931
5.119
1.380
0.398
0.357
0.839
1.812
3.386
4.998
6.005
6.449
7.559
12.027
24.566
57.676
139.812
361.104
703.398
785.937
492.127
195.982
66.508
24.598
11.229
5.826
3.122
0.359
2.156
8.064
29.307
100.447
320.951
643.099
685.290
309.954
98.319
30.495
16.894
15.073
12.301
7.726
3.538
1.202
0.127
-0.209
-0.250
-0.141
0.070
0.368
0.734
1.015
1.279
1.940
4.057
12.287
43.462
179.414
646.025
1518.790
1900.294
1063.398
376.039
118.926
47.259
22.046
10.517
4.925
1.071
4.782
16.250
47.494
109.716
189.341
245.210
206.674
111.804
43.433
14.494
5.676
3.270
2.319
1.381
0.550
-0.015
-0.281
-0.374
-0.389
-0.368
-0.330
-0.275
-0.201
-0.126
-0.010
0.389
1.983
9.309
43.015
201.767
771.487
2015.973
2553.482
1414.717
486.203
185.292
88.233
41.187
16.624
6.951
2.475
11.218
42.558
140.887
350.068
504.249
413.119
208.313
84.915
29.698
9.206
2.698
0.787
0.206
-0.049
-0.225
-0.347
-0.398
-0.410
-0.403
-0.397
-0.396
-0.392
-0.379
-0.365
-0.312
-0.053
1.176
6.756
31.100
136.046
503.746
1188.249
1502.155
888.136
405.709
226.432
135.133
61.981
23.541
8.278
4.182
21.071
94.373
384.324
1104.098
1733.614
1204.723
461.028
128.927
33.118
8.373
1.944
0.201
-0.243
-0.355
-0.388
-0.412
-0.409
-0.390
-0.380
-0.377
-0.377
-0.387
-0.395
-0.399
-0.379
-0.225
0.528
3.567
15.730
61.704
187.050
389.263
464.238
371.180
271.548
233.746
162.042
77.548
29.047
9.292
5.521
29.464
144.889
664.638
2006.561
3485.467
2348.562
773.886
181.210
38.449
8.250
1.604
0.031
-0.337
-0.405
-0.406
-0.394
-0.373
-0.354
-0.345
-0.344
-0.348
-0.358
-0.373
-0.394
-0.400
-0.325
0.039
1.453
6.205
21.009
53.264
100.868
132.554
154.820
222.395
290.592
232.226
114.823
39.170
11.141
5.518
27.167
129.759
580.868
1861.606
2971.993
2010.836
668.967
157.203
34.536
7.064
1.229
-0.074
-0.363
-0.403
-0.389
-0.368
-0.340
-0.318
-0.308
-0.306
-0.312
-0.327
-0.345
-0.370
-0.400
-0.386
-0.238
0.279
1.815
5.934
13.825
26.255
51.508
126.712
354.662
603.971
551.495
232.005
66.660
15.264
4.713
20.097
81.402
288.005
783.646
1117.548
836.147
321.453
92.255
21.326
4.846
0.776
-0.185
-0.384
-0.396
-0.375
-0.348
-0.314
-0.290
-0.277
-0.271
-0.278
-0.294
-0.316
-0.346
-0.381
-0.400
-0.359
-0.189
0.310
1.549
4.498
12.239
38.644
146.863
497.206
1060.028
901.393
361.818
90.746
18.209
4.875
17.589
53.185
131.235
250.883
318.145
240.056
113.596
38.406
11.148
2.625
0.299
-0.276
-0.397
-0.386
-0.364
-0.332
-0.298
-0.269
-0.256
-0.250
-0.257
-0.272
-0.296
-0.328
-0.364
-0.390
-0.394
-0.340
-0.110
0.631
2.761
9.202
32.363
121.227
398.258
772.615
658.070
289.258
73.724
15.740
8.494
32.770
91.607
176.631
208.229
160.301
93.064
44.968
16.693
5.298
1.226
-0.012
-0.335
-0.400
-0.381
-0.358
-0.324
-0.288
-0.261
-0.246
-0.242
-0.247
-0.260
-0.287
-0.321
-0.356
-0.382
-0.397
-0.354
-0.126
0.725
3.292
10.559
28.983
78.817
181.993
290.295
261.443
121.168
38.006
9.096
16.927
74.698
253.810
531.775
542.048
277.645
98.060
31.214
10.179
3.024
0.630
-0.146
-0.363
-0.401
-0.386
-0.359
-0.323
-0.289
-0.261
-0.247
-0.242
-0.246
-0.260
-0.287
-0.321
-0.355
-0.377
-0.393
-0.319
0.038
1.400
5.704
17.575
43.887
84.225
121.227
124.565
91.526
44.681
16.230
4.493
23.974
117.096
483.963
1140.038
1145.044
495.633
136.936
32.364
9.411
2.889
0.758
-0.046
-0.314
-0.390
-0.393
-0.366
-0.329
-0.299
-0.273
-0.258
-0.251
-0.257
-0.270
-0.297
-0.329
-0.360
-0.383
-0.389
-0.260
0.341
2.632
11.144
38.509
108.469
214.037
263.369
188.035
92.589
34.875
10.769
2.923
23.511
111.844
422.348
981.906
987.410
436.871
127.192
36.016
13.712
5.944
2.263
0.586
-0.100
-0.333
-0.398
-0.385
-0.348
-0.320
-0.298
-0.283
-0.275
-0.279
-0.291
-0.315
-0.345
-0.368
-0.388
-0.376
-0.184
0.704
4.257
18.757
71.803
244.911
544.968
672.069
445.447
179.942
51.968
12.883
3.059
16.234
65.799
210.984
429.756
445.821
248.974
108.123
57.960
37.115
20.017
8.001
2.556
0.475
-0.189
-0.372
-0.396
-0.370
-0.347
-0.330
-0.315
-0.308
-0.310
-0.319
-0.338
-0.363
-0.380
-0.396
-0.359
-0.114
0.954
5.413
24.667
101.987
360.338
885.586
1100.462
713.923
257.852
66.196
15.411
3.304
11.066
35.435
97.372
175.447
216.494
188.351
170.432
174.919
133.100
66.551
24.695
7.300
1.657
0.077
-0.307
-0.385
-0.386
-0.371
-0.357
-0.347
-0.344
-0.345
-0.352
-0.371
-0.387
-0.394
-0.395
-0.339
-0.054
1.109
5.512
22.383
87.677
298.456
716.917
885.408
577.932
211.643
58.332
13.551
2.864
8.607
25.321
63.931
127.197
182.998
245.511
389.652
521.117
414.022
198.848
61.724
15.782
3.411
0.465
-0.217
-0.366
-0.387
-0.383
-0.376
-0.373
-0.370
-0.370
-0.382
-0.393
-0.394
-0.372
-0.335
-0.248
0.068
1.202
4.987
17.824
55.329
156.620
304.447
389.675
260.107
107.075
33.040
8.383
1.838
7.077
18.076
44.618
92.672
159.226
316.412
703.402
1113.576
887.625
359.441
106.826
25.147
5.329
0.943
-0.054
-0.284
-0.333
-0.351
-0.375
-0.382
-0.385
-0.389
-0.392
-0.379
-0.324
-0.198
-0.042
0.171
0.567
1.725
5.341
15.498
37.609
75.757
114.833
122.943
86.133
39.394
14.329
4.125
0.872
5.095
11.393
25.131
52.638
111.893
295.318
791.120
1199.477
960.706
390.179
110.563
27.279
6.813
1.718
0.427
0.079
-0.039
-0.124
-0.221
-0.295
-0.343
-0.371
-0.361
-0.272
-0.032
0.477
1.217
1.906
2.537
3.816
8.182
21.623
49.610
82.510
91.434
65.040
35.972
16.149
5.765
1.700
0.275
3.154
6.318
12.755
26.420
64.136
188.825
441.024
701.713
537.721
265.806
85.735
27.518
9.748
3.881
2.022
1.424
1.159
0.876
0.511
0.154
-0.107
-0.236
-0.213
0.069
0.868
2.679
5.882
8.837
10.159
10.661
16.357
40.904
102.715
183.993
173.027
97.668
36.414
11.186
3.139
0.700
-0.014
1.749
3.314
6.183
13.615
34.849
89.497
198.620
292.277
256.964
155.291
82.221
46.464
23.795
11.508
7.150
6.323
6.012
5.091
3.444
1.799
0.782
0.271
0.248
0.906
3.330
9.677
20.805
34.851
38.313
32.097
32.092
63.215
162.002
293.199
270.883
135.194
45.195
11.156
2.524
0.379
-0.125
0.923
1.865
3.642
8.226
21.501
53.473
113.556
170.735
182.099
179.617
188.289
146.186
72.703
32.885
21.142
22.341
25.924
22.082
14.416
7.425
3.488
1.826
1.544
2.881
8.481
25.127
61.975
113.232
122.831
92.790
62.200
75.093
153.925
242.540
235.874
117.328
36.676
9.295
1.934
0.191
-0.166
0.486
1.139
2.506
5.871
14.852
35.819
76.017
125.496
190.820
345.872
543.437
457.269
200.617
76.033
55.904
79.526
103.944
90.370
54.034
24.016
10.549
6.085
5.125
6.987
17.280
51.282
137.551
258.727
297.627
200.010
105.635
81.592
97.574
129.400
109.806
58.887
20.290
5.527
1.131
0.026
-0.191
0.224
0.723
1.820
4.161
9.909
21.695
45.700
82.621
185.109
512.177
978.304
770.879
326.616
120.406
119.481
238.542
362.478
315.677
168.277
62.490
25.720
17.420
17.166
18.392
28.996
74.516
193.419
388.206
416.642
274.034
134.674
81.962
67.515
59.307
41.627
22.200
8.686
2.476
0.466
-0.106
-0.207
0.039
0.409
1.151
2.650
5.603
10.969
21.915
46.806
135.010
395.967
766.984
611.481
270.295
125.449
213.953
549.582
886.765
768.096
365.235
120.839
52.063
47.380
59.936
56.415
51.481
81.168
175.271
308.279
346.032
226.978
112.099
66.234
46.234
30.092
17.794
8.634
3.308
0.918
0.069
-0.185
-0.218
-0.096
0.115
0.551
1.361
2.601
4.717
9.200
20.633
62.210
166.304
269.080
237.265
127.457
99.238
242.848
670.624
1184.029
1023.884
447.905
150.646
82.853
123.508
182.807
164.103
102.370
85.259
122.151
164.499
170.636
113.339
61.417
36.760
25.943
15.684
8.409
3.799
1.380
0.296
-0.109
-0.221
-0.216
-0.182
-0.087
0.136
0.481
0.979
1.739
3.259
7.414
18.929
44.494
69.297
63.820
45.390
59.906
161.098
440.571
765.687
666.624
303.376
121.573
106.537
227.493
363.613
320.190
163.205
95.881
87.642
82.200
69.513
45.846
26.342
16.806
11.396
7.516
4.026
1.837
0.605
0.045
-0.178
-0.224
-0.206
-0.216
-0.190
-0.112
0.006
0.164
0.403
0.849
2.075
4.877
9.883
13.514
14.369
14.554
27.310
72.045
175.220
274.514
242.780
135.551
68.378
91.743
222.508
388.278
317.661
165.444
80.730
60.687
47.299
31.249
18.399
10.291
6.496
4.604
3.186
1.896
0.881
0.242
-0.083
-0.202
-0.217
-0.198
-0.211
-0.215
-0.202
-0.175
-0.135
-0.085
0.033
0.325
0.913
1.800
2.609
3.203
4.484
9.645
24.038
49.060
69.751
63.143
41.450
31.038
51.466
118.773
202.798
168.607
91.613
49.367
34.934
24.008
14.913
8.110
4.256
2.618
1.816
1.279
0.768
0.315
0.011
-0.160
-0.214
-0.213
-0.189
-0.193
-0.205
-0.215
-0.218
-0.219
-0.218
-0.204
-0.144
-0.039
0.125
0.321
0.543
1.174
2.852
6.517
11.527
16.040
14.951
11.510
10.953
20.059
41.986
60.805
55.277
34.533
20.689
15.274
11.006
6.881
3.742
1.950
1.100
0.686
0.420
0.213
0.011
-0.135
-0.207
-0.220
-0.205
-0.176
-0.167
-0.182
-0.197
-0.207
-0.213
-0.220
-0.228
-0.223
-0.208
-0.186
-0.152
-0.074
0.119
0.569
1.473
2.557
3.229
3.273
2.853
3.292
5.834
10.515
14.860
13.933
10.046
7.064
5.647
4.501
3.018
1.767
0.887
0.438
0.196
0.046
-0.062
-0.148
-0.205
-0.222
-0.212
-0.191
-0.162
-0.184
-0.189
-0.127
0.114
0.711
1.944
4.062
7.281
11.509
16.431
25.386
44.574
72.082
85.005
75.759
57.396
55.967
68.421
71.157
45.574
21.351
10.110
7.411
7.566
7.495
5.577
3.125
1.367
0.448
0.053
-0.107
-0.180
-0.217
-0.232
-0.232
-0.222
-0.214
-0.208
-0.200
-0.189
-0.174
-0.193
-0.170
-0.015
0.528
1.898
4.515
8.697
14.114
19.300
26.053
40.195
78.342
144.459
209.947
238.505
227.173
330.073
680.043
770.449
391.750
128.516
47.316
37.733
47.747
50.242
35.263
17.493
7.285
2.842
1.325
0.737
0.386
0.108
-0.055
-0.116
-0.129
-0.136
-0.153
-0.178
-0.192
-0.192
-0.197
-0.120
0.216
1.344
4.256
10.424
19.419
27.707
32.886
36.737
54.322
117.034
288.360
677.715
985.726
1045.394
2337.438
8588.746
10324.583
4086.250
760.334
194.393
215.016
370.962
386.604
242.855
97.232
32.195
12.642
7.605
5.796
3.917
2.017
0.959
0.544
0.402
0.294
0.141
-0.021
-0.132
-0.183
-0.194
-0.057
0.556
2.635
8.374
20.583
40.446
56.139
62.677
62.614
85.458
209.250
726.719
2274.143
3933.512
4031.012
13539.187
95820.258
100089.453
31527.873
3063.348
699.926
1390.199
3518.409
4105.391
2013.259
553.528
135.197
51.480
43.604
41.364
27.750
12.771
5.441
3.097
2.388
1.866
1.166
0.530
0.122
-0.084
-0.193
0.010
0.894
3.908
13.103
35.423
75.470
120.954
158.488
169.024
219.050
502.035
1458.328
4832.984
9068.702
7970.352
27465.363
100411.914
100163.312
76169.828
5482.404
1999.430
9030.555
34919.277
46882.613
16380.927
2804.699
460.906
234.918
333.929
364.392
219.466
73.803
24.759
11.923
8.807
6.493
4.150
2.055
0.822
0.200
-0.199
0.048
1.122
4.874
16.784
49.714
129.251
297.755
544.316
642.414
857.050
2145.719
4687.466
6460.512
8551.933
6538.895
14284.054
95945.477
100212.609
31894.320
3953.159
4024.948
32032.727
100143.000
100076.930
78218.266
7593.205
1132.493
1258.358
3771.359
4457.582
1873.498
439.046
99.732
40.447
26.845
18.893
11.232
5.399
2.227
0.834
-0.198
0.110
1.517
6.577
23.437
77.194
257.200
837.517
1948.835
2482.136
3285.895
11789.301
32078.443
25099.379
8079.460
3039.384
2858.520
7947.449
10467.988
4155.618
1722.851
4010.209
38807.750
100143.312
100120.102
96668.469
9316.408
1998.770
7424.762
39056.223
60544.734
15343.931
1843.582
332.665
135.699
72.415
43.938
23.046
10.873
4.518
1.847
-0.169
0.344
2.708
12.811
51.928
188.898
563.480
1717.366
4287.519
5405.209
7178.314
39021.004
100232.336
87055.922
15393.029
2160.258
645.905
708.168
798.674
610.102
668.079
1948.206
12639.836
57414.812
86846.695
26421.176
4307.610
2526.633
19142.143
100180.711
100144.758
48766.629
4329.087
986.881
424.160
181.274
78.369
38.071
16.308
7.327
3.433
-0.095
0.886
6.261
34.541
199.638
889.143
2534.471
3684.844
4726.233
5141.141
6638.448
32147.141
100142.094
78166.148
13705.701
1796.431
271.685
112.467
108.558
127.685
197.269
519.215
2071.003
5746.256
7443.392
3475.508
1419.334
1722.047
12857.251
95738.273
100292.820
32446.383
5203.002
2617.277
1253.917
370.146
116.531
46.111
20.541
10.007
5.182
0.038
1.754
12.018
84.820
711.971
5362.315
20874.736
21356.799
6952.038
2731.045
2756.283
9045.138
21650.148
16360.760
4455.370
777.267
125.762
33.440
22.679
30.413
51.211
115.448
293.730
595.668
708.511
500.479
389.863
605.939
2765.123
10429.744
14230.791
6636.683
5031.414
4690.821
2130.049
577.721
139.127
46.407
21.760
12.707
7.255
0.200
2.632
17.688
145.288
1341.386
13844.713
85189.438
85311.695
15671.185
2068.605
788.954
1479.863
2557.176
2008.487
822.575
212.838
45.757
11.702
5.857
7.291
12.150
23.003
46.595
76.728
90.436
89.251
99.265
155.725
390.919
996.909
1491.706
2207.776
4239.184
4530.918
2227.369
641.608
163.689
53.174
26.201
16.555
10.086
0.463
3.363
19.664
135.694
1160.145
10357.398
54197.699
60612.977
11472.118
1346.910
266.271
227.378
302.768
258.393
127.411
46.063
12.963
3.595
1.394
1.428
2.458
4.519
8.182
12.085
15.926
18.325
23.794
35.450
77.788
198.291
661.947
2599.870
7321.072
9209.149
4412.887
1178.364
277.890
92.476
45.599
27.825
15.957
1.061
5.408
22.935
99.380
508.122
2794.209
8750.443
8734.649
2750.635
512.503
103.219
46.565
43.202
35.364
20.807
9.533
3.165
0.725
0.022
-0.040
0.177
0.603
1.199
1.992
2.831
3.904
5.632
10.769
33.619
161.732
1009.220
6892.607
28941.406
42688.570
16577.600
2983.972
606.702
229.054
103.858
51.878
25.887
2.753
12.727
50.047
175.858
503.680
1030.970
1531.496
1329.548
617.509
185.687
48.080
15.443
8.487
5.781
3.584
1.602
0.377
-0.164
-0.362
-0.386
-0.343
-0.259
-0.141
0.020
0.218
0.559
1.460
5.266
26.038
169.311
1285.516
9572.827
46910.688
70503.930
24016.102
4157.215
1302.792
619.588
250.769
87.090
35.499
5.966
32.123
159.244
735.765
2423.191
4001.908
3154.224
1278.858
407.430
121.514
32.122
8.372
2.487
0.920
0.323
-0.069
-0.293
-0.409
-0.447
-0.448
-0.436
-0.423
-0.402
-0.372
-0.325
-0.203
0.369
3.130
19.043
113.375
766.341
4832.704
19691.742
26225.510
10965.137
3495.561
2343.100
1261.951
450.798
123.598
38.519
11.061
66.258
440.822
2976.317
14958.617
28805.273
16522.336
3943.132
681.551
124.908
26.986
5.989
1.172
-0.013
-0.306
-0.400
-0.441
-0.456
-0.443
-0.431
-0.424
-0.425
-0.429
-0.439
-0.435
-0.379
-0.051
1.652
10.133
51.626
274.362
1186.201
3510.959
4252.495
2816.196
2273.229
2469.079
1571.279
539.798
140.288
37.433
15.457
100.873
768.029
6763.231
42432.289
100056.484
51869.879
8079.025
1057.918
144.929
23.907
4.639
0.646
-0.236
-0.419
-0.454
-0.450
-0.430
-0.409
-0.397
-0.395
-0.399
-0.410
-0.424
-0.444
-0.428
-0.268
0.522
3.929
17.590
70.036
216.276
464.798
665.670
875.299
1704.905
2699.954
2163.960
777.679
185.266
41.018
14.760
92.229
674.234
5727.176
34878.520
78158.508
38469.199
6787.950
899.935
120.414
19.688
3.490
0.349
-0.315
-0.434
-0.440
-0.422
-0.396
-0.372
-0.360
-0.357
-0.362
-0.379
-0.398
-0.424
-0.446
-0.393
-0.083
1.097
5.104
15.917
41.809
91.104
205.617
825.250
3989.739
11666.643
9572.830
2486.813
385.619
58.185
12.646
63.160
367.133
1931.222
8158.114
15075.470
9657.470
2395.619
429.022
72.053
12.819
2.263
0.097
-0.365
-0.433
-0.424
-0.401
-0.370
-0.339
-0.324
-0.318
-0.326
-0.344
-0.370
-0.401
-0.437
-0.436
-0.334
0.030
1.166
4.372
12.523
37.839
169.533
1192.319
8581.121
31503.160
25508.834
4884.595
612.578
75.710
13.965
57.778
209.843
646.349
1528.826
2201.127
1492.834
557.182
148.666
34.104
7.062
1.249
-0.115
-0.399
-0.432
-0.414
-0.386
-0.347
-0.317
-0.297
-0.289
-0.297
-0.318
-0.348
-0.382
-0.418
-0.442
-0.416
-0.266
0.320
2.274
8.798
33.454
149.562
893.974
5923.946
18749.859
15302.906
3407.245
484.529
61.155
28.705
139.470
574.242
1402.485
1596.926
998.455
493.372
195.280
61.357
16.383
3.974
0.568
-0.249
-0.419
-0.431
-0.409
-0.377
-0.337
-0.306
-0.283
-0.280
-0.284
-0.304
-0.336
-0.377
-0.409
-0.433
-0.422
-0.287
0.348
2.750
11.257
40.267
135.429
441.190
1521.965
3540.382
2917.779
914.312
193.765
31.803
65.822
453.248
2637.037
9424.367
9498.347
3040.465
591.509
134.876
35.918
9.792
2.356
0.262
-0.304
-0.429
-0.441
-0.412
-0.377
-0.338
-0.309
-0.287
-0.279
-0.284
-0.307
-0.336
-0.377
-0.405
-0.424
-0.406
-0.201
0.770
4.589
19.330
68.989
211.967
457.529
719.569
740.276
512.288
212.162
60.070
14.126
103.087
896.988
7049.851
31463.672
31494.113
7810.715
954.228
144.213
29.839
8.574
2.470
0.458
-0.214
-0.403
-0.444
-0.423
-0.385
-0.351
-0.324
-0.303
-0.294
-0.301
-0.318
-0.349
-0.384
-0.411
-0.425
-0.386
-0.058
1.465
7.971
38.879
173.113
630.829
1702.897
2318.993
1416.846
501.249
141.036
35.442
8.381
100.053
778.448
5885.763
25557.314
25596.109
5962.711
907.204
145.090
43.145
17.405
6.566
1.920
0.263
-0.281
-0.424
-0.438
-0.405
-0.375
-0.351
-0.332
-0.325
-0.328
-0.344
-0.369
-0.399
-0.421
-0.427
-0.347
0.120
2.322
13.058
70.223
394.121
2030.583
7405.435
10479.908
5750.352
1398.687
252.946
45.698
8.560
62.542
354.855
1859.443
5215.640
5372.521
2135.766
577.292
255.097
148.372
73.470
26.668
7.360
1.620
0.055
-0.359
-0.437
-0.424
-0.398
-0.383
-0.369
-0.361
-0.363
-0.373
-0.396
-0.420
-0.436
-0.425
-0.305
0.318
3.145
17.541
100.180
630.954
3791.994
16366.346
26100.666
11402.935
2347.515
360.758
56.270
9.715
41.584
166.826
626.316
1497.643
1933.109
1455.745
1094.542
1128.276
843.287
360.972
99.921
23.169
4.927
0.693
-0.222
-0.411
-0.436
-0.421
-0.406
-0.398
-0.395
-0.398
-0.408
-0.429
-0.441
-0.439
-0.404
-0.235
0.520
3.834
18.540
91.664
528.744
3002.997
11425.624
16366.534
8028.745
1858.731
293.865
46.515
8.434
37.565
130.340
465.969
1205.464
1964.664
2103.512
3929.151
6310.966
4847.279
1481.005
313.064
58.184
10.237
1.714
-0.007
-0.342
-0.404
-0.417
-0.422
-0.420
-0.421
-0.428
-0.437
-0.444
-0.419
-0.357
-0.252
0.011
0.923
4.393
17.848
70.683
284.215
1108.189
3050.166
4145.515
2360.919
669.934
145.904
28.010
5.220
34.079
98.821
289.053
779.965
1345.325
2722.996
10719.970
23802.510
14941.625
3781.676
621.824
95.378
16.662
2.929
0.451
-0.090
-0.238
-0.304
-0.360
-0.393
-0.412
-0.429
-0.425
-0.375
-0.232
0.060
0.527
1.111
2.282
6.018
19.737
64.067
183.176
405.109
711.495
765.239
477.865
186.141
51.984
12.172
2.537
25.407
57.151
134.283
306.465
679.938
2614.893
11539.350
26172.551
17986.090
4480.786
681.243
107.956
20.038
5.038
1.823
0.940
0.547
0.269
0.036
-0.152
-0.277
-0.346
-0.316
-0.110
0.532
1.835
4.000
6.584
8.506
12.615
32.035
109.292
320.921
644.714
638.139
376.607
158.052
57.728
17.658
4.762
1.025
15.847
29.196
54.809
113.460
313.581
1227.854
5019.429
9825.710
7013.908
2158.269
454.313
100.862
29.747
12.249
6.869
5.100
3.862
2.927
1.843
0.938
0.334
0.045
0.087
0.765
3.201
9.561
20.772
35.111
39.848
38.948
64.561
244.650
1085.314
2663.879
2447.799
931.171
210.983
42.981
9.803
2.248
0.344
9.240
15.103
24.585
49.056
141.155
505.264
1395.940
2423.607
2068.437
956.589
409.785
203.914
95.416
42.509
25.767
21.616
19.827
15.552
10.094
5.643
2.798
1.508
1.352
3.168
11.107
36.688
99.643
186.880
204.614
152.076
146.573
448.363
2071.967
5872.851
5345.059
1719.363
314.480
49.502
8.489
1.477
0.063
5.574
9.081
15.014
31.299
89.660
311.724
887.908
1646.618
1640.750
1323.572
1529.998
1192.337
455.344
149.190
88.399
90.861
105.834
88.342
53.043
24.807
11.697
6.315
5.178
9.145
31.346
121.415
410.255
951.503
1033.617
626.180
345.437
499.610
1707.799
4510.961
4081.621
1340.477
250.644
41.800
7.088
1.004
-0.050
3.577
6.533
11.741
25.626
69.282
218.909
627.367
1224.570
1652.623
3876.170
9503.252
7093.411
1937.000
442.710
271.031
417.031
642.328
548.832
268.342
99.065
39.036
22.606
17.942
24.312
68.996
302.621
1280.713
3220.153
4118.995
1945.632
736.928
569.727
847.251
1286.416
1185.039
459.171
118.709
22.800
4.163
0.558
-0.126
2.297
4.586
9.493
20.633
47.969
123.639
309.224
620.615
1572.848
8720.192
28349.260
20749.598
4172.992
790.296
742.472
2091.641
3806.272
3229.321
1209.442
321.306
113.148
75.265
72.570
74.693
127.117
482.165
2044.546
5733.852
7398.291
3325.718
1064.898
649.650
542.066
415.958
270.645
119.093
36.295
9.132
1.848
0.161
-0.185
1.288
2.936
6.573
14.039
26.786
53.405
110.937
248.064
1009.970
5903.165
16914.535
13865.059
3233.183
778.484
1557.684
6834.937
16374.630
13649.723
3828.380
767.256
265.005
287.816
417.704
352.063
263.148
489.989
1619.124
4189.561
4889.910
2439.350
806.688
486.729
356.765
202.946
88.741
35.770
12.383
3.497
0.722
-0.063
-0.217
0.559
1.540
3.638
7.327
13.250
21.283
37.178
88.372
358.702
1462.330
3406.154
2877.474
988.446
527.760
1957.174
10467.456
26100.682
19688.062
5317.562
979.263
503.416
1132.662
2241.298
1920.139
789.673
587.026
914.682
1501.675
1583.444
836.583
370.516
221.693
166.527
92.821
40.480
16.400
5.706
1.658
0.267
-0.152
-0.228
0.110
0.587
1.542
3.068
5.037
7.262
11.621
26.126
83.808
235.064
418.354
372.668
216.865
274.990
1219.362
5262.489
12462.074
9566.395
3031.475
716.403
786.818
3179.141
7763.766
5910.093
1792.686
762.580
708.112
597.536
427.286
241.350
119.917
78.240
57.735
38.340
19.429
8.881
3.350
0.939
0.075
-0.180
-0.221
-0.117
0.055
0.406
0.907
1.551
2.189
3.225
6.371
15.933
35.005
54.794
53.519
51.202
102.236
393.129
1277.853
2534.944
2016.996
862.822
351.864
692.189
3430.432
8519.666
6464.339
1757.215
641.484
506.395
332.021
171.174
78.551
39.226
26.883
20.957
15.645
9.805
5.032
2.011
0.545
-0.027
-0.192
-0.214
-0.193
-0.149
-0.047
0.091
0.245
0.398
0.657
1.293
2.946
5.670
8.005
9.538
13.171
32.013
96.474
226.734
384.061
340.810
184.304
127.234
339.536
1241.624
2858.206
2230.876
796.821
319.997
231.921
155.451
76.593
33.433
16.574
10.797
8.778
6.873
4.691
2.573
1.040
0.214
-0.111
-0.204
-0.209
-0.199
-0.200
-0.186
-0.163
-0.136
-0.123
-0.075
0.041
0.300
0.697
1.178
1.758
3.391
8.022
20.366
41.451
55.667
54.349
38.937
39.376
97.591
270.945
484.515
396.189
195.698
104.836
79.651
58.945
33.219
16.852
8.845
5.514
4.148
3.158
2.121
1.086
0.384
-0.018
-0.172
-0.207
-0.198
-0.180
-0.195
-0.206
-0.212
-0.216
-0.223
-0.227
-0.213
-0.177
-0.117
-0.021
0.158
0.620
1.794
4.035
7.172
9.519
9.654
8.324
10.367
21.936
47.562
69.637
64.230
42.219
29.845
25.399
21.197
14.817
9.155
5.050
3.190
2.131
1.436
0.811
0.336
0.020
-0.148
-0.201
-0.201
-0.183
-0.174
-0.107
0.185
1.006
3.201
8.233
18.626
39.302
67.989
97.288
151.577
315.482
577.713
682.593
444.588
220.428
138.363
148.306
149.804
94.089
40.881
18.218
13.525
13.570
12.521
9.225
4.965
2.291
0.855
0.256
-0.003
-0.130
-0.193
-0.215
-0.207
-0.189
-0.179
-0.181
-0.187
-0.186
-0.176
-0.173
-0.037
0.531
2.320
7.410
19.045
42.151
75.943
122.155
161.332
239.590
531.959
1140.267
1572.582
1351.363
945.060
973.388
1949.151
2423.345
1070.297
287.761
99.834
78.457
94.415
97.762
63.664
31.109
12.478
4.976
2.492
1.433
0.785
0.371
0.169
0.127
0.144
0.113
0.025
-0.076
-0.139
-0.161
-0.155
0.121
1.245
5.287
18.409
51.865
106.990
162.571
192.146
203.859
273.995
660.340
1862.070
4815.898
8684.061
6705.834
10392.895
54470.465
75977.648
18815.381
2253.873
542.593
550.925
930.028
1035.123
584.907
208.120
63.824
23.475
14.204
10.345
6.949
3.795
2.171
1.731
1.747
1.432
0.983
0.459
0.126
-0.035
-0.126
0.333
2.371
10.262
40.858
127.437
280.720
417.784
371.174
288.973
309.012
887.524
4987.429
29294.105
87268.758
55312.844
105148.430
101236.562
100355.281
100702.469
13892.922
2627.684
4757.603
15104.678
19711.051
8058.402
1536.961
313.248
114.848
92.552
85.380
52.848
24.376
11.301
8.827
8.674
7.149
4.827
2.483
1.029
0.371
-0.106
0.503
3.377
15.311
62.984
230.186
572.154
924.337
923.484
747.792
725.205
1903.926
11064.075
97744.938
100896.016
106573.156
126135.547
102458.977
100864.500
102808.812
32549.707
10928.549
54201.426
100560.938
100165.469
100205.594
10789.450
1342.388
677.458
984.414
1159.028
571.752
168.153
55.113
36.773
36.510
29.742
18.682
8.651
3.620
1.420
-0.102
0.608
3.765
17.867
74.837
276.187
820.496
1997.327
4033.262
4598.632
4022.720
10893.317
31863.094
88361.117
105061.484
104165.844
115367.305
102194.617
101318.555
105796.953
29611.830
29431.322
105301.492
101000.977
100369.852
100852.000
48909.027
4837.116
5318.299
21019.061
28348.152
8554.108
1319.992
257.614
145.939
132.832
108.578
58.535
24.770
9.527
3.831
-0.117
0.637
4.069
18.135
76.746
311.068
1443.751
7801.338
29116.428
35919.527
23925.828
102533.422
102828.609
113677.836
81758.258
28010.994
13316.637
49378.770
76934.805
23585.039
16455.244
26264.740
104480.797
100916.117
100674.117
102774.758
59983.801
13466.431
52087.660
100867.547
100253.469
100364.242
8362.507
1217.487
584.221
424.303
291.367
147.810
56.925
20.489
8.584
-0.085
0.889
5.700
28.938
135.062
613.055
3138.306
22424.613
100592.242
101995.391
77281.109
104942.453
101003.945
101785.852
102993.961
11209.983
2112.847
2198.411
2686.157
2815.893
4774.769
9058.290
88338.797
100502.352
100843.914
104128.469
30240.477
21407.863
105825.852
101198.984
100657.742
102201.539
28666.869
7210.652
2905.656
1128.401
556.717
244.629
91.420
37.266
16.895
0.024
1.748
12.349
79.845
596.225
3960.031
16003.248
34964.746
104231.555
102333.188
70098.867
104477.508
100590.180
100276.547
100326.305
8289.568
767.775
256.760
291.645
491.290
896.792
1817.914
7726.223
31801.244
42967.629
17465.068
9919.713
12400.800
103556.547
100984.633
101737.891
111436.289
56280.863
47698.473
13996.962
2654.831
701.210
266.670
109.316
54.563
28.221
0.238
3.181
24.927
236.850
2873.495
48576.258
100976.688
105739.297
75774.805
30230.941
17801.096
88466.906
100273.742
100068.156
31640.777
2998.707
320.875
68.002
55.014
89.113
156.581
289.688
740.967
1663.713
2073.281
1795.379
2266.267
3122.396
13586.093
96186.219
102855.047
57660.539
103196.875
100720.312
35261.996
4120.984
672.752
218.294
110.963
70.520
39.039
0.553
5.009
37.403
395.520
7763.435
100132.820
100379.164
101145.586
102635.922
11687.294
3195.998
6646.688
13711.166
11403.120
3215.040
580.725
98.366
21.906
12.655
17.524
28.826
49.272
95.104
158.325
217.821
279.064
386.692
542.012
1209.309
3493.406
6543.831
20988.355
82568.633
92054.758
24392.576
3781.728
616.857
188.876
118.137
88.740
54.656
1.005
6.470
42.234
368.694
5965.820
100365.641
100686.672
100780.859
100617.992
6859.994
790.835
617.670
908.510
769.250
334.608
99.857
25.252
6.434
2.912
3.381
5.422
8.925
14.878
23.140
33.010
48.371
67.799
93.942
181.261
527.990
2528.317
17017.621
84053.766
113666.867
40164.047
5649.781
946.698
326.036
206.739
150.526
92.209
2.096
10.571
49.902
270.743
2004.566
18196.143
102649.680
102610.195
19828.613
2050.846
280.825
104.674
93.064
75.616
43.532
17.503
5.561
1.422
0.372
0.333
0.697
1.360
2.342
3.858
6.002
9.213
13.630
23.547
73.789
473.494
5040.039
78768.578
101509.180
101713.930
101236.898
21087.578
3059.863
1209.812
562.317
307.402
160.694
4.945
25.541
118.489
526.013
1876.882
5254.049
10579.848
9840.008
3608.073
765.207
148.951
36.386
16.657
10.787
6.304
2.912
0.814
-0.045
-0.324
-0.348
-0.275
-0.155
0.048
0.354
0.817
1.607
3.312
10.323
57.422
515.267
6793.000
100112.328
100239.727
100567.625
102279.367
39010.992
13304.077
6007.961
1651.688
520.471
217.866
11.547
69.036
456.195
3069.408
15448.812
30966.877
21387.721
8820.539
2551.426
561.445
108.472
22.526
5.633
2.017
0.785
0.127
-0.242
-0.424
-0.483
-0.482
-0.464
-0.447
-0.408
-0.344
-0.238
0.009
0.970
6.165
39.640
336.122
3485.489
46876.520
100137.781
100850.203
106234.945
42365.879
48039.863
21848.828
3706.948
678.898
199.981
21.548
166.395
1605.638
19718.771
100273.773
100908.430
101886.000
27815.430
2996.663
442.213
77.488
15.426
3.002
0.409
-0.220
-0.401
-0.477
-0.502
-0.495
-0.479
-0.469
-0.472
-0.472
-0.469
-0.454
-0.353
0.192
3.185
19.657
127.439
950.241
6220.134
26198.113
39315.945
21768.867
37737.855
58451.672
24457.613
4463.402
696.761
149.895
30.492
261.089
3226.203
63543.016
100149.070
100304.266
100471.680
96810.586
4661.726
410.639
58.801
10.814
1.782
-0.031
-0.408
-0.489
-0.500
-0.487
-0.465
-0.451
-0.446
-0.450
-0.458
-0.470
-0.490
-0.453
-0.178
1.194
7.634
38.757
176.178
725.969
1808.410
2757.998
4845.034
16200.519
31814.834
20116.174
4725.273
751.880
124.769
31.024
253.203
2784.638
46997.773
100338.391
100459.570
100348.242
70570.438
3850.694
340.480
43.483
7.335
1.041
-0.206
-0.456
-0.487
-0.472
-0.452
-0.429
-0.414
-0.409
-0.416
-0.433
-0.452
-0.480
-0.489
-0.389
0.124
2.213
9.939
34.906
100.914
233.416
647.635
4565.920
56028.035
102575.109
101614.891
25955.234
1823.823
180.109
26.333
162.600
1240.034
10926.013
87946.469
101751.570
101042.133
13989.074
1465.447
177.474
27.969
4.762
0.523
-0.318
-0.468
-0.472
-0.453
-0.425
-0.392
-0.374
-0.366
-0.375
-0.397
-0.427
-0.459
-0.490
-0.469
-0.298
0.353
2.499
9.126
27.289
95.609
606.858
8760.220
100447.797
100458.469
100285.820
85220.039
3425.851
239.972
30.586
151.462
681.359
2897.605
8909.034
14734.549
8604.453
2443.352
469.375
85.462
16.166
2.834
0.174
-0.387
-0.476
-0.464
-0.439
-0.401
-0.367
-0.346
-0.338
-0.345
-0.369
-0.403
-0.441
-0.472
-0.486
-0.422
-0.101
1.153
5.876
24.249
104.648
574.308
5824.652
100722.641
100527.797
100229.633
43468.297
2411.922
191.171
70.148
464.904
2867.765
9620.675
11917.445
7357.723
3281.512
985.010
224.969
46.293
9.671
1.667
-0.053
-0.423
-0.476
-0.459
-0.432
-0.390
-0.352
-0.335
-0.329
-0.333
-0.355
-0.392
-0.430
-0.459
-0.477
-0.426
-0.103
1.344
7.754
35.221
155.183
681.639
2720.810
13341.475
44682.656
31870.451
6521.500
728.966
88.335
193.006
2227.793
28392.742
100509.523
101339.867
30051.016
3353.422
600.909
128.376
27.889
6.259
1.058
-0.166
-0.443
-0.487
-0.464
-0.433
-0.392
-0.356
-0.336
-0.331
-0.333
-0.354
-0.390
-0.432
-0.456
-0.467
-0.397
0.051
2.121
11.683
56.867
261.665
1049.894
3025.048
4888.777
4321.672
2549.812
804.642
173.822
31.999
337.665
5346.660
100097.352
100251.562
100461.031
100542.141
6202.874
486.627
85.604
20.783
5.747
1.301
-0.027
-0.398
-0.486
-0.479
-0.445
-0.407
-0.375
-0.351
-0.345
-0.350
-0.372
-0.404
-0.438
-0.459
-0.465
-0.349
0.312
3.453
19.685
106.636
639.819
3599.039
14668.918
21210.135
10695.731
2486.600
467.213
92.741
18.214
303.416
4503.433
95808.398
100618.664
100898.188
100727.633
5215.770
465.749
110.186
40.501
14.277
4.157
0.772
-0.190
-0.446
-0.489
-0.463
-0.430
-0.404
-0.384
-0.377
-0.381
-0.400
-0.428
-0.451
-0.467
-0.455
-0.270
0.697
5.321
31.475
215.616
1913.244
19823.502
100378.422
100489.062
96749.023
10573.409
997.826
126.371
19.512
180.714
1553.329
14844.588
79361.445
82115.016
17729.152
2791.534
907.785
499.463
208.313
63.216
15.898
3.496
0.387
-0.332
-0.476
-0.475
-0.451
-0.435
-0.422
-0.416
-0.421
-0.432
-0.455
-0.473
-0.482
-0.437
-0.162
1.147
7.748
43.793
319.933
3274.594
51918.191
100166.781
100162.195
100105.328
23758.326
1608.437
158.292
21.131
141.860
711.828
4132.372
16773.059
29358.191
17018.279
6930.821
7290.883
4906.600
1604.494
313.776
58.042
10.076
1.596
-0.102
-0.423
-0.474
-0.465
-0.454
-0.446
-0.444
-0.450
-0.467
-0.487
-0.489
-0.469
-0.378
0.017
1.824
9.989
51.645
311.603
2707.732
31921.258
100314.555
100187.844
100081.539
14937.070
1278.019
137.245
18.202
165.392
685.431
4313.772
21923.410
43250.801
26940.094
42892.336
100634.484
63582.605
11400.576
1274.189
163.990
23.473
3.520
0.330
-0.273
-0.401
-0.435
-0.454
-0.460
-0.463
-0.474
-0.485
-0.480
-0.422
-0.309
-0.071
0.551
2.805
12.849
58.865
272.989
1340.269
7604.553
35679.438
57750.562
23847.434
3805.173
508.772
70.909
11.189
187.789
550.414
2346.282
9777.502
19335.631
28364.613
102378.594
100461.117
100114.289
46883.992
3221.900
297.178
38.615
6.206
1.335
0.312
-0.023
-0.192
-0.306
-0.380
-0.424
-0.449
-0.445
-0.339
-0.061
0.544
1.504
2.825
5.822
17.751
69.924
295.523
1013.452
2570.355
4241.916
4504.115
2382.890
668.434
146.030
28.247
5.516
159.750
336.795
795.828
2238.107
4493.231
23667.133
100862.859
100487.680
100344.492
57501.289
3836.918
357.200
48.697
11.289
4.813
2.781
1.698
0.998
0.479
0.126
-0.123
-0.243
-0.204
0.181
1.491
4.627
9.676
15.882
21.491
33.084
105.971
503.919
2220.503
5441.512
5202.974
2210.536
623.218
171.620
44.878
10.522
2.194
91.864
160.691
257.556
482.230
1272.360
8008.968
64814.652
102386.734
102188.391
17319.625
2012.220
302.811
73.131
31.850
19.928
14.078
9.698
6.751
4.300
2.408
1.289
0.670
0.659
2.020
7.796
24.496
61.660
107.528
128.705
116.272
228.148
1458.805
12755.438
60881.684
54464.449
10514.511
1135.358
141.425
24.586
5.022
0.901
48.107
74.061
100.741
166.428
500.684
2461.800
11067.010
24930.576
20225.902
6626.755
1832.461
763.046
309.073
139.119
91.937
66.177
52.350
39.948
24.248
13.253
7.378
4.450
3.631
7.766
30.043
120.185
409.338
886.279
1042.145
666.580
597.457
3155.522
39216.883
100210.984
100139.578
31480.926
2223.936
184.042
22.926
3.497
0.412
28.661
45.534
65.506
119.598
393.221
2005.220
11052.955
32663.627
30160.641
11739.266
12633.226
8746.950
2415.257
669.065
411.733
345.450
349.416
276.865
151.467
68.555
33.669
19.071
13.648
23.012
99.438
543.107
2743.098
8756.592
10478.205
4700.674
1981.203
3643.539
26580.168
100527.719
100158.289
20727.381
1716.782
154.822
18.375
2.506
0.155
19.503
33.609
59.328
125.800
351.911
1537.010
8201.808
22021.014
23450.504
54177.770
101013.469
100350.336
19290.104
2525.986
1536.606
2167.972
3350.546
2787.891
1079.572
341.862
141.908
77.532
53.699
64.264
242.635
1753.133
13658.153
70427.922
96538.742
29322.924
6194.129
5960.775
8582.776
18361.947
15577.250
3768.802
569.989
75.026
10.748
1.456
-0.014
12.368
23.915
49.798
117.950
272.975
750.390
2504.023
5812.376
14190.188
101877.883
100481.945
100398.898
68860.391
5360.861
4785.600
18753.281
52026.109
38524.035
8935.317
1525.092
529.587
334.236
288.025
265.907
471.650
2944.542
28910.199
100173.961
100225.344
64389.789
10550.102
9538.657
7352.336
3408.711
1576.979
562.154
131.782
25.431
4.745
0.666
-0.121
6.734
14.391
35.266
82.203
160.927
285.954
565.491
1269.946
7175.099
100375.000
100180.484
100334.211
40045.207
4925.927
12292.734
100735.273
100235.875
100197.828
47326.594
4767.605
1564.488
1642.599
2786.900
2202.978
1302.739
3150.232
19116.789
97134.953
100368.070
39135.078
6990.798
5780.513
4593.900
1623.190
460.049
131.031
38.664
9.686
2.104
0.226
-0.186
3.086
7.413
17.828
39.014
69.927
97.069
137.102
305.819
1687.269
12585.041
48490.793
35123.789
6416.811
2645.562
17123.098
100376.109
100162.188
100227.656
78775.836
6780.282
3371.380
13229.281
39187.328
28611.316
6340.605
5036.842
8976.939
16167.776
18641.859
7144.263
2223.996
1733.881
1359.474
612.299
202.384
65.339
19.818
5.527
1.271
0.066
-0.202
1.199
3.018
7.214
14.784
24.013
30.134
37.296
72.820
268.172
1057.936
2218.784
1919.722
822.751
1103.091
8233.632
78211.438
100080.539
100179.305
32133.066
4331.693
6161.836
68249.711
100237.766
100483.867
23065.225
8961.033
10285.478
6325.489
2847.172
1150.329
507.476
395.893
328.974
197.929
100.088
41.645
14.203
4.156
0.944
0.000
-0.203
0.280
0.893
2.258
4.459
6.763
8.199
9.637
15.463
40.161
98.034
158.831
163.280
140.471
340.072
1764.928
9570.730
23743.523
17996.732
5083.110
1580.507
5817.211
76102.375
100147.016
100382.273
24662.324
6726.659
6985.751
3683.243
1041.637
322.741
139.601
102.783
98.078
80.744
52.560
25.741
9.696
2.897
0.621
-0.049
-0.200
-0.078
0.099
0.453
1.003
1.503
1.834
2.143
3.205
6.288
12.378
18.567
21.324
31.044
82.542
302.059
954.793
1727.920
1505.653
704.348
466.606
1987.613
15336.619
54154.414
39107.750
7069.492
2389.989
2126.497
1270.287
437.638
142.052
61.235
42.704
40.520
35.669
24.775
13.376
5.453
1.680
0.289
-0.112
-0.201
-0.182
-0.149
-0.069
0.036
0.139
0.194
0.231
0.396
0.856
1.660
2.607
3.749
6.956
18.364
47.973
107.446
166.594
153.119
103.542
112.934
387.140
1587.657
3411.319
2665.065
992.059
519.628
460.654
337.485
171.956
78.273
38.391
25.885
20.758
16.284
10.985
5.787
2.417
0.693
0.035
-0.164
-0.199
-0.187
-0.193
-0.188
-0.178
-0.172
-0.180
-0.187
-0.173
-0.116
0.007
0.193
0.549
1.435
3.598
8.656
15.417
21.777
21.214
18.913
25.032
62.721
166.782
271.967
246.451
142.017
111.752
119.849
112.638
81.047
47.108
25.237
16.156
11.726
7.968
4.560
2.362
0.901
0.176
-0.114
-0.188
-0.189
-0.061
0.291
1.269
3.963
11.079
30.372
83.587
235.731
513.819
770.102
1014.753
2758.454
7467.751
8881.668
3961.651
1054.745
302.904
198.579
179.591
112.863
50.464
26.956
19.469
17.070
15.567
10.695
6.118
2.831
1.166
0.420
0.082
-0.096
-0.167
-0.174
-0.134
-0.103
-0.096
-0.111
-0.130
-0.126
-0.114
-0.069
0.378
1.978
7.278
24.827
74.593
199.305
502.208
1080.802
1671.018
1940.253
5721.639
20162.859
25006.893
11106.397
3718.850
1676.327
2610.053
2910.644
1399.521
408.031
168.613
124.704
131.760
121.277
82.480
38.623
16.316
6.939
3.447
1.950
1.076
0.615
0.494
0.569
0.705
0.603
0.412
0.208
0.094
0.065
-0.039
0.684
3.923
17.170
70.500
261.892
669.092
1189.797
1559.044
1861.528
1924.808
5291.240
19666.941
39356.496
59254.164
37263.711
18924.012
76879.844
100286.258
28749.914
3523.104
1270.383
998.965
1319.469
1514.401
785.414
280.777
88.374
36.520
20.164
13.227
8.598
5.092
3.912
4.283
4.882
4.472
3.116
1.707
0.922
0.587
0.022
1.190
6.926
35.588
190.193
901.443
2815.230
4704.332
3366.174
1751.502
1342.189
3704.265
28784.758
105901.820
102864.711
105083.562
170529.219
104599.516
101184.148
104154.242
27437.469
12193.174
10286.075
26799.221
34980.285
12564.957
2353.144
524.011
207.943
138.490
112.231
67.169
31.393
20.327
22.902
27.717
24.004
15.535
7.804
3.513
1.939
0.077
1.661
10.047
56.416
342.043
1893.237
7529.555
14231.466
8709.372
3569.691
1972.979
5078.261
73819.125
102930.383
101678.312
108879.219
200141.219
109939.102
104105.883
131711.062
139405.250
107335.844
126161.141
103015.695
100545.445
100809.859
19652.514
3222.546
1508.939
1533.586
1517.302
733.217
223.985
104.628
122.462
153.204
138.941
75.822
31.664
11.731
5.358
0.093
1.749
10.567
62.295
356.415
2141.901
8908.924
19350.977
27770.369
28588.213
13620.080
28095.270
122573.312
151994.750
110757.055
105847.492
200260.672
108705.766
108570.891
200156.469
117911.195
122353.633
186810.953
106902.266
101596.930
106272.867
108386.336
27568.305
15364.658
36459.340
48694.430
13965.626
1950.327
543.852
641.152
871.412
728.388
343.306
109.105
34.514
14.012
0.043
1.590
9.255
49.805
258.940
1396.744
7720.371
62237.480
103403.578
102579.836
129017.422
111488.039
112290.953
200128.828
200124.062
108331.094
39586.152
79022.234
107031.633
112304.742
103727.375
123963.828
170458.547
106039.742
103714.664
134907.188
200231.484
106873.938
153139.000
105779.320
100800.031
101104.422
14959.536
3628.622
3083.891
4089.683
3287.983
1217.691
311.147
88.629
34.962
0.038
1.577
9.526
50.234
257.005
1460.917
13223.019
102102.250
101430.047
103879.664
200141.875
131858.609
103198.148
106900.000
113662.352
31274.691
4494.122
3077.232
5287.549
17651.793
58200.609
66133.555
113688.602
102475.680
105489.398
170453.094
129065.484
110098.164
200184.906
108972.797
102363.641
111497.680
81502.867
48926.094
17790.594
10922.321
7660.598
2456.159
595.184
200.410
86.524
0.133
2.411
16.194
116.806
980.256
7801.718
41955.324
135144.922
108068.562
104233.891
196537.156
128758.828
101778.695
100645.734
100842.797
20340.096
1321.990
406.958
659.117
1989.845
4673.632
5940.811
14210.655
58064.664
81382.602
57720.973
103804.328
106292.727
151929.938
105833.250
107909.031
200127.719
123147.531
101773.375
103590.258
18481.670
7107.154
2293.238
768.353
381.978
178.291
0.396
4.329
33.207
344.152
5384.399
100412.547
103857.773
142507.078
200190.109
107795.141
116416.008
108058.891
100792.609
100137.844
96482.008
5767.896
517.498
102.008
114.000
251.388
465.889
616.256
1116.860
2557.152
3709.186
6637.945
18459.295
23134.256
28151.693
102343.016
116638.602
154411.844
104758.938
101450.727
101850.172
29012.787
3702.683
1350.928
782.918
558.033
266.179
0.824
6.669
53.986
632.870
15384.602
100409.570
101254.773
104639.719
113943.641
35435.465
9260.838
14941.965
38629.215
26113.004
6762.743
956.144
143.056
31.232
23.366
37.758
59.887
84.757
133.731
232.716
404.154
850.734
1691.589
1983.852
2310.559
5960.097
17809.477
105371.430
110933.281
113822.047
106584.219
18337.652
1991.449
788.349
739.972
637.984
346.961
1.536
9.560
63.844
626.121
11865.881
102215.938
105381.219
105220.523
102903.367
15260.365
1448.880
1062.964
1528.206
1281.381
539.290
144.950
33.770
9.025
4.954
6.660
9.926
14.373
21.311
34.376
60.716
114.552
185.444
226.205
311.710
937.231
6465.635
71259.625
200083.766
200114.891
138711.219
17170.256
2365.727
1158.830
1244.112
1201.712
655.727
3.128
16.097
86.260
546.787
4769.671
57240.910
147040.594
142538.562
59924.844
4931.276
556.139
168.879
137.558
109.381
61.986
23.183
7.366
1.955
0.780
0.906
1.483
2.296
3.699
6.154
10.730
18.438
28.411
41.085
115.384
833.431
13009.724
102554.945
106819.852
107718.047
104836.586
77312.938
12893.136
6128.371
3807.179
3254.913
1552.493
6.943
38.761
206.587
1108.090
6471.049
47803.770
109195.820
107804.594
37408.012
3942.604
440.406
73.189
25.612
14.769
8.423
3.664
1.152
0.043
-0.279
-0.281
-0.165
0.012
0.301
0.808
1.737
3.200
5.773
15.705
87.770
973.508
19745.918
100280.883
100642.312
101979.258
115217.914
200173.234
104446.289
65138.520
11834.198
4931.037
2111.383
15.701
107.913
817.483
7170.724
46222.195
131766.344
152136.156
108356.938
29822.564
3142.186
370.287
53.351
10.746
3.216
1.158
0.240
-0.228
-0.452
-0.521
-0.513
-0.488
-0.460
-0.399
-0.288
-0.092
0.316
1.615
8.788
59.811
580.758
8758.318
100071.539
100386.141
104148.391
170445.156
142528.609
102493.055
101163.336
33829.426
4549.873
1461.698
30.715
263.690
3247.676
63717.953
101412.016
108075.336
126138.469
120160.055
11821.985
1527.901
216.784
35.395
6.413
1.027
-0.101
-0.409
-0.515
-0.549
-0.550
-0.529
-0.512
-0.510
-0.508
-0.502
-0.463
-0.320
0.398
4.257
29.191
211.641
1859.357
17957.152
100369.719
104483.336
138712.422
106985.906
102284.984
101832.719
39597.246
3039.369
655.201
43.985
420.988
7406.068
100189.492
100590.734
101516.039
102980.008
102633.703
11548.851
878.916
117.435
20.391
3.705
0.324
-0.373
-0.525
-0.554
-0.544
-0.525
-0.504
-0.495
-0.494
-0.502
-0.519
-0.536
-0.485
-0.149
1.636
10.634
58.419
296.403
1399.660
4323.710
7409.975
27819.816
114498.641
154270.875
143507.344
20314.045
2078.526
311.926
46.219
417.977
5879.202
100735.562
102233.852
103140.492
102149.172
100852.523
9021.728
586.223
71.770
12.151
2.088
-0.027
-0.458
-0.531
-0.526
-0.512
-0.491
-0.470
-0.464
-0.469
-0.484
-0.507
-0.538
-0.534
-0.398
0.263
3.012
14.076
53.101
159.178
420.297
1455.387
13804.800
112662.727
119785.453
109611.047
102047.828
4395.386
338.909
40.980
281.767
2613.347
32232.273
116412.984
126139.188
112503.164
40980.664
3170.156
314.203
44.096
7.781
1.107
-0.233
-0.497
-0.515
-0.502
-0.481
-0.448
-0.430
-0.423
-0.431
-0.454
-0.485
-0.520
-0.540
-0.507
-0.273
0.674
3.980
14.760
48.690
195.878
1375.449
29375.570
101911.016
101941.508
101025.133
100348.805
9431.984
434.847
51.073
308.526
2025.904
14038.051
77994.875
126493.164
61872.367
10257.944
1310.971
182.141
28.998
5.101
0.584
-0.346
-0.509
-0.505
-0.491
-0.458
-0.423
-0.397
-0.391
-0.398
-0.425
-0.459
-0.498
-0.528
-0.532
-0.407
0.149
2.488
12.734
60.385
330.820
2111.589
21775.018
107484.734
104583.555
101280.078
100286.539
6454.624
341.951
118.633
919.895
7088.457
36153.121
96646.727
107588.250
53506.527
7787.744
869.197
125.010
20.211
3.560
0.255
-0.407
-0.515
-0.506
-0.487
-0.445
-0.408
-0.387
-0.377
-0.386
-0.410
-0.447
-0.486
-0.509
-0.517
-0.404
0.223
3.247
18.477
104.819
686.777
4824.884
24917.910
81612.242
119866.375
103863.117
19239.703
1529.209
145.917
323.907
4950.935
100608.336
103840.859
118028.656
128829.531
19038.283
3119.871
461.182
73.923
13.661
2.425
0.066
-0.433
-0.532
-0.520
-0.489
-0.449
-0.411
-0.389
-0.381
-0.388
-0.411
-0.447
-0.485
-0.500
-0.505
-0.359
0.488
4.563
25.673
153.078
1057.942
7283.011
38171.977
76324.016
38786.574
9950.915
2077.566
350.072
55.106
619.214
15332.998
100309.148
101100.297
102731.250
103768.031
19020.496
1278.776
207.500
44.536
10.400
2.386
0.216
-0.390
-0.528
-0.536
-0.506
-0.466
-0.432
-0.408
-0.399
-0.407
-0.429
-0.462
-0.490
-0.502
-0.495
-0.281
0.881
6.368
37.246
236.888
1818.529
14882.383
79880.891
128840.523
57559.301
9373.204
1283.698
190.026
32.198
562.245
12706.501
100936.367
102881.219
104747.859
103378.969
13785.702
965.896
204.984
70.420
22.982
6.350
1.316
-0.114
-0.471
-0.537
-0.520
-0.488
-0.462
-0.441
-0.434
-0.440
-0.459
-0.488
-0.503
-0.513
-0.473
-0.144
1.511
9.769
57.851
466.842
5481.479
101015.969
103034.070
104494.953
102772.719
47685.996
2712.965
249.718
32.547
377.247
3619.568
54689.660
134894.312
178207.359
87138.594
10651.473
2246.505
1083.955
428.857
115.620
26.345
5.187
0.652
-0.316
-0.515
-0.529
-0.505
-0.485
-0.475
-0.472
-0.480
-0.496
-0.517
-0.529
-0.523
-0.422
0.087
2.561
14.710
86.538
719.194
11676.913
100624.188
100875.391
100802.148
100488.109
100197.836
4875.323
325.659
35.696
454.124
2723.497
31361.850
108678.172
108872.883
104786.703
43428.680
28475.732
18148.004
4119.042
666.194
99.709
15.679
2.451
0.014
-0.431
-0.506
-0.509
-0.496
-0.492
-0.493
-0.504
-0.524
-0.539
-0.535
-0.486
-0.303
0.494
4.249
23.064
128.241
864.684
9400.465
103002.516
102804.492
101262.000
100375.344
86812.898
3499.637
261.454
30.415
947.711
3764.014
43550.297
100934.492
101971.414
119870.750
151868.781
102992.398
100275.094
51836.328
3484.717
313.858
37.099
5.329
0.705
-0.142
-0.354
-0.433
-0.478
-0.495
-0.506
-0.521
-0.532
-0.513
-0.432
-0.242
0.178
1.409
6.653
33.422
199.846
1263.438
7624.636
42386.949
113700.844
104491.406
100843.812
13761.035
1203.748
131.621
17.614
1527.742
4018.649
19964.543
101057.797
104000.320
196494.750
119756.070
101863.266
100320.836
100101.891
10449.860
627.812
62.048
10.141
2.542
1.001
0.374
0.001
-0.222
-0.346
-0.411
-0.448
-0.448
-0.309
0.111
1.027
2.694
5.281
11.909
44.992
253.194
1672.838
9624.914
31991.811
35774.422
21380.602
8118.477
1668.616
286.863
48.694
8.391
1453.432
3023.633
5019.040
15978.852
33033.074
116608.703
104251.008
101979.570
101449.602
100635.891
12629.645
711.000
80.569
20.269
10.399
6.548
3.783
2.067
1.118
0.518
0.159
-0.049
-0.034
0.567
2.589
8.055
17.806
29.574
39.305
73.295
310.850
2025.816
12188.177
42029.477
38418.047
10848.429
2047.609
398.613
83.002
17.751
3.506
730.597
1280.114
1398.677
1831.737
4065.637
34290.828
107846.203
121707.094
117962.477
92021.828
5860.253
616.876
140.637
73.128
53.640
35.617
20.786
12.164
7.533
4.643
2.895
1.853
1.601
3.749
13.574
45.983
127.731
244.275
293.904
264.310
575.418
5892.694
101736.383
103577.445
103557.992
77301.656
4108.222
339.910
47.296
8.642
1.548
287.701
486.879
509.168
549.424
1442.122
10245.112
87353.703
163581.375
138602.078
50408.199
6137.008
1722.367
677.359
446.563
333.966
200.045
115.929
72.137
43.071
25.854
16.576
10.531
7.501
13.926
56.825
275.342
1183.312
3221.229
3833.091
2143.480
1839.250
15283.491
101409.195
101012.633
100679.945
100312.430
9447.623
472.557
43.301
5.970
0.789
170.689
314.218
383.210
548.517
1599.445
14628.104
101714.742
102621.688
103454.336
113193.422
50984.848
32377.197
7178.568
3225.774
2373.881
1316.915
865.645
605.631
309.635
155.492
93.474
53.776
31.961
44.570
210.701
1606.147
13638.219
63531.609
86941.625
27384.967
9658.126
23418.564
111493.914
103302.523
100658.516
100151.250
6435.633
365.060
34.323
4.216
0.389
119.572
226.258
373.359
783.896
2257.301
11205.108
100999.781
101031.086
111549.977
178210.906
105925.406
101785.516
91387.141
19921.555
14855.269
8939.163
11206.485
8947.520
3011.584
976.652
569.674
284.071
142.101
135.371
614.523
7459.304
100124.406
100143.594
100575.672
104856.852
58268.277
103477.727
112313.008
116383.281
101882.453
20909.289
1739.459
158.238
18.829
2.526
0.129
65.990
133.919
308.814
928.143
2386.748
5094.224
20919.014
71794.375
94996.156
113688.984
102194.867
102767.281
118034.828
65808.586
55943.531
106858.641
101553.234
100543.883
36223.445
6194.392
3605.147
1680.923
818.653
630.180
1374.687
14543.221
101039.633
100706.641
100975.188
108079.336
133640.641
102504.328
101806.289
36124.145
7073.846
1651.131
313.640
49.740
8.710
1.279
-0.037
29.642
68.033
198.109
614.704
1478.180
1985.884
2884.361
5516.296
24839.600
101650.945
100673.922
102427.422
115098.039
54837.754
85542.766
108793.398
101427.117
101195.109
105281.969
28887.963
17752.934
9028.593
11335.084
8401.041
5018.763
17768.527
111434.336
105317.383
101720.992
105044.258
68548.969
101623.711
96874.266
18429.158
2428.340
426.464
97.612
21.597
4.542
0.716
-0.110
12.271
29.397
88.375
251.808
495.254
623.824
567.173
799.028
4095.026
54309.059
100233.062
100987.547
23324.090
14818.486
96386.055
103007.703
100788.078
101694.938
109593.680
51634.133
37864.410
94746.609
101676.125
101837.070
39345.488
82000.297
121726.891
138475.297
105064.984
48810.547
12128.028
17130.121
14141.652
4418.771
1092.624
292.472
71.864
17.030
3.737
0.588
-0.125
4.662
11.095
28.789
68.412
118.212
142.850
122.925
151.694
498.083
2431.949
5902.216
4692.178
2300.069
3555.666
33002.484
100608.094
100338.141
101140.984
106274.531
28411.439
41461.309
106295.984
101379.625
102913.664
131701.891
105285.023
102313.617
105797.141
16417.150
4417.019
1833.856
1992.791
1886.682
1351.661
695.155
247.303
66.426
16.043
3.360
0.495
-0.117
1.580
3.404
8.155
16.566
25.883
29.103
26.149
30.322
65.974
171.215
305.074
308.612
310.077
766.603
5015.735
42515.211
100122.359
96822.422
19700.395
7049.739
29758.084
101777.695
100638.805
102253.531
121630.461
105449.047
100616.234
64148.098
7441.270
1169.346
420.754
418.676
553.489
569.817
371.179
155.191
46.429
11.534
2.536
0.362
-0.126
0.373
0.834
1.904
3.473
5.089
5.699
5.407
5.956
9.821
18.524
28.366
36.638
56.736
153.204
646.555
2360.232
4858.138
3880.837
1722.165
1370.537
7662.465
100341.906
100221.586
100799.703
36275.945
21649.807
26593.812
11053.124
2565.905
633.119
241.866
202.544
230.181
229.146
152.153
70.858
23.604
6.719
1.522
0.145
-0.154
-0.042
0.056
0.243
0.539
0.855
0.965
0.878
0.948
1.415
2.467
3.916
6.053
11.677
30.089
87.706
202.280
321.362
300.081
215.043
258.638
990.188
5895.092
15321.385
11542.878
3363.038
2381.225
2886.391
2105.177
1114.793
468.363
205.992
144.285
116.346
87.172
53.226
25.447
9.636
2.903
0.648
-0.023
-0.175
-0.158
-0.155
-0.130
-0.087
-0.044
-0.042
-0.071
-0.091
-0.030
0.118
0.414
0.961
2.252
5.519
12.974
24.364
34.902
36.865
33.180
47.144
124.785
367.848
666.111
564.604
357.598
400.512
633.047
775.997
614.677
309.042
147.166
94.951
65.541
40.638
20.857
9.555
3.774
1.173
0.202
-0.118
-0.182
0.492
2.051
5.896
14.694
36.506
106.099
373.367
1637.900
5875.709
9895.104
8264.018
25331.996
100383.906
100216.016
47094.738
5452.373
726.260
195.475
127.788
82.123
47.696
31.676
22.122
17.590
13.892
9.690
5.654
2.782
1.247
0.477
0.092
-0.091
-0.145
-0.107
-0.034
0.032
0.043
0.028
0.058
0.140
0.238
0.309
1.642
5.852
19.434
69.363
252.706
910.391
3752.030
16806.881
35481.941
23234.482
90625.977
101156.477
102088.578
103507.008
16446.732
2377.758
1384.050
1430.686
773.295
366.456
228.647
158.140
120.693
102.711
64.914
33.814
16.000
7.773
3.944
2.053
1.102
0.765
0.887
1.288
1.549
1.492
1.134
0.927
0.964
1.180
0.233
1.853
8.968
45.091
225.649
1175.884
4283.717
9201.486
19889.395
36286.094
23042.898
67929.367
105842.672
138518.500
200088.297
82282.133
17387.646
22207.881
28735.260
9618.395
3594.821
2592.342
1419.498
1099.175
1015.819
573.713
228.657
94.197
44.202
23.219
13.541
7.900
5.534
6.069
8.989
11.120
9.955
7.203
4.349
3.407
3.459
0.284
2.606
15.645
101.725
773.985
6255.893
38716.832
79657.648
40709.836
17035.600
9029.992
17919.344
117714.391
186931.953
126310.031
105363.078
131864.531
107683.523
102680.523
110557.336
63275.379
52881.551
17435.248
14324.134
16645.832
6994.376
1757.968
644.758
306.262
155.884
92.572
52.567
31.359
34.370
55.828
75.354
70.285
42.425
19.546
10.445
8.306
0.356
3.403
23.692
176.161
1729.004
19718.793
100305.531
101206.562
103050.508
23753.854
5011.514
8565.363
107026.477
107474.422
103396.203
103949.891
176116.125
118830.430
114468.203
200158.234
111736.078
104124.539
142487.938
110514.672
101236.266
102246.656
15263.489
7641.032
3096.262
1327.719
952.344
462.075
193.850
200.809
406.585
673.242
581.169
278.963
91.181
33.426
18.773
0.375
3.635
24.108
178.717
1746.217
21773.223
101507.906
111474.383
152020.453
85690.578
24614.627
23847.822
147710.484
135367.125
108466.547
103069.344
131731.906
115379.586
139232.828
195798.859
106626.070
110909.078
200135.562
129029.312
104344.141
128826.586
138496.516
102256.273
49863.770
17371.072
17438.293
6069.730
1330.669
1169.039
3396.662
6823.235
5727.624
1878.801
441.528
110.588
47.617
0.260
2.906
18.033
124.065
954.062
8002.321
55644.375
196487.844
147034.172
108785.664
120657.680
125335.117
121090.750
200191.656
196510.797
106210.281
68139.312
24307.289
54547.570
108751.367
102055.445
112760.078
200178.375
124568.008
113655.938
200167.375
142618.312
103928.398
128478.836
126185.195
101791.703
77762.320
9712.993
8270.435
25749.008
78606.930
51939.863
11513.244
1657.069
353.580
144.024
0.148
2.322
13.749
73.191
442.609
2778.597
31215.525
108136.539
105009.898
104111.539
170691.188
187107.391
105137.398
111603.352
126118.734
32923.664
5714.250
2462.305
8759.751
97251.789
100770.477
105021.844
157282.266
107420.742
124297.094
200175.141
113991.078
104853.609
200219.938
147199.000
104984.641
126328.211
113296.930
108672.930
121610.508
103823.898
100624.781
32190.025
3924.130
1195.633
490.214
0.183
2.567
16.272
104.759
757.149
5352.150
39453.168
117571.156
105106.805
103368.867
163638.734
178174.969
102978.984
100909.492
101206.234
14586.325
1217.515
454.733
1265.190
6363.973
18187.355
17460.039
12119.494
27814.875
47478.086
112602.703
102526.281
103091.398
160708.922
124704.680
117739.812
200236.969
109222.680
107334.172
170490.000
126206.742
101884.281
30825.586
6656.338
3789.379
1459.558
0.418
4.190
30.200
253.167
3208.156
54743.922
106952.945
200234.094
167954.188
104864.109
115199.852
117954.898
101215.875
100188.930
63593.910
4527.381
443.088
118.352
193.276
549.149
1026.677
1084.983
1116.073
1932.851
4528.720
27125.260
100512.656
100968.609
46345.035
54502.160
118825.836
119052.367
102932.555
103253.773
115404.391
113103.594
34895.062
11386.608
10790.552
8309.148
2670.049
0.881
6.869
48.828
472.018
8757.210
100992.273
102910.844
109628.836
132417.438
48243.754
15999.799
12627.469
26393.873
19704.139
5257.236
830.933
129.489
34.968
35.418
68.741
105.275
124.950
149.454
239.378
583.610
1998.424
5376.144
5941.426
3388.944
4183.826
29569.350
104001.336
109937.102
113021.125
107635.773
47396.172
6022.355
5024.917
8704.304
7454.337
2804.161
1.751
11.160
70.689
590.762
8014.062
110483.328
131793.391
132250.125
110150.477
10059.974
1676.015
1033.617
1341.128
1033.296
471.033
128.555
32.439
9.405
7.407
11.054
15.857
19.832
25.717
42.732
93.495
217.862
395.479
444.820
410.486
1042.088
9359.647
116620.812
200093.391
200209.766
200665.031
21662.199
4103.118
5075.581
11445.514
12508.494
5281.791
3.615
20.131
119.437
930.640
10600.192
118891.234
200223.500
200201.641
120884.992
9390.358
884.611
201.605
131.450
98.910
55.569
20.848
6.708
2.072
1.222
1.721
2.543
3.469
5.018
8.614
16.965
31.266
47.978
62.219
127.195
875.753
12285.825
104850.820
115015.141
117019.930
109850.320
82758.758
33216.031
25533.262
55033.773
71173.438
21847.963
7.444
41.518
253.493
1987.471
28058.854
104200.133
105960.102
104812.430
101707.766
20051.781
1193.407
134.147
31.738
14.869
7.824
3.475
0.975
0.028
-0.220
-0.153
0.025
0.255
0.642
1.456
2.973
5.461
8.689
18.755
90.812
915.708
18037.615
100417.305
101056.430
104303.203
152272.797
200403.969
106004.438
119982.328
126185.289
101795.648
38616.078
15.877
102.637
778.341
6434.522
53226.945
178244.016
138703.172
107094.867
101106.508
16559.924
1006.218
111.576
17.771
4.205
1.303
0.201
-0.309
-0.503
-0.550
-0.533
-0.490
-0.442
-0.348
-0.161
0.151
0.699
2.134
8.966
60.546
582.350
8038.378
100101.617
100687.828
110495.180
200095.859
138661.953
103474.953
109805.219
142480.484
62170.207
18234.754
30.211
238.612
2816.029
47424.594
105786.312
163613.828
200132.000
170495.672
55656.691
5169.282
495.238
68.796
11.526
1.941
0.037
-0.428
-0.570
-0.606
-0.603
-0.577
-0.557
-0.551
-0.541
-0.517
-0.458
-0.286
0.458
4.343
27.759
212.200
1725.785
16403.852
97074.047
112492.375
147029.188
106437.070
102417.617
103466.836
107205.695
13361.852
3829.467
43.857
405.999
5811.099
100466.930
101714.844
105852.312
114351.734
112734.766
12929.779
1357.971
198.867
34.078
6.567
0.910
-0.293
-0.552
-0.606
-0.599
-0.578
-0.559
-0.542
-0.536
-0.546
-0.566
-0.579
-0.523
-0.184
1.514
10.131
55.514
298.572
1316.376
4176.690
9803.365
100102.195
111017.406
139187.906
131807.266
49001.582
3918.826
779.444
47.505
409.622
5300.465
102779.562
111538.500
118367.172
109582.695
102787.070
7480.983
626.711
91.655
17.457
3.392
0.288
-0.430
-0.567
-0.576
-0.567
-0.547
-0.527
-0.519
-0.522
-0.537
-0.562
-0.592
-0.589
-0.458
0.199
3.102
13.897
52.999
172.130
467.189
1938.709
16977.674
142874.812
178410.469
128873.875
90054.977
4076.790
377.822
51.905
396.958
3752.149
47487.258
200094.906
200114.531
200133.156
46617.121
3674.431
391.227
58.253
10.933
1.899
-0.064
-0.499
-0.558
-0.551
-0.538
-0.508
-0.484
-0.477
-0.486
-0.512
-0.543
-0.575
-0.597
-0.553
-0.271
0.841
4.924
19.564
75.055
344.382
1989.723
24641.123
106850.938
105713.000
102485.594
100701.141
7879.765
422.340
70.084
526.697
5533.655
103105.664
112170.320
121994.250
112618.062
60365.695
3471.159
330.776
46.232
8.160
1.187
-0.237
-0.533
-0.549
-0.537
-0.514
-0.477
-0.451
-0.446
-0.453
-0.481
-0.519
-0.556
-0.581
-0.568
-0.370
0.548
4.556
23.329
141.371
968.556
8034.599
59496.984
196611.062
142636.094
106903.141
100832.812
5440.020
307.476
127.217
1048.083
10166.286
118944.805
119419.984
105937.812
101498.875
63930.703
3092.994
276.254
37.328
6.288
0.771
-0.340
-0.547
-0.552
-0.538
-0.504
-0.464
-0.441
-0.432
-0.439
-0.465
-0.506
-0.540
-0.557
-0.545
-0.331
0.788
6.199
37.358
268.151
2830.889
42801.367
102926.430
128623.477
200250.938
134938.703
17457.729
1445.597
150.490
297.341
3928.407
78064.891
126166.203
200159.359
176049.469
104213.359
16722.520
1443.023
165.391
25.052
4.499
0.455
-0.399
-0.568
-0.569
-0.546
-0.510
-0.469
-0.441
-0.437
-0.442
-0.468
-0.505
-0.530
-0.544
-0.528
-0.252
1.168
8.002
48.768
352.795
4064.787
71664.172
103860.445
106427.602
106804.625
61476.270
4402.540
484.116
68.233
547.271
11482.667
100720.344
103757.383
114403.906
122153.305
22026.176
2958.171
440.746
77.399
16.589
3.690
0.450
-0.379
-0.575
-0.590
-0.565
-0.527
-0.490
-0.464
-0.456
-0.463
-0.489
-0.520
-0.536
-0.547
-0.506
-0.130
1.681
10.255
56.557
402.079
3674.006
42370.336
196496.219
200162.453
157550.750
31265.926
2765.611
302.222
45.049
532.400
9736.432
101988.797
108396.688
115817.742
109968.594
12353.540
1245.869
271.760
85.615
26.738
7.275
1.497
-0.116
-0.521
-0.593
-0.577
-0.545
-0.519
-0.499
-0.493
-0.502
-0.521
-0.545
-0.552
-0.554
-0.461
0.107
2.616
14.265
80.852
613.604
7541.543
104642.258
123916.562
142529.766
121646.102
67605.898
3549.299
322.373
40.313
559.613
4276.152
51336.336
200189.156
200206.016
135365.781
27005.725
3461.964
1317.475
468.845
124.465
28.185
5.524
0.681
-0.349
-0.562
-0.581
-0.557
-0.533
-0.521
-0.525
-0.538
-0.555
-0.573
-0.581
-0.555
-0.363
0.543
4.599
24.220
137.722
1021.216
14710.765
102589.469
103727.258
103414.734
101834.586
100590.703
5835.573
384.415
40.207
1775.828
7931.501
103879.281
107168.258
106974.086
104594.641
113992.406
37860.098
21999.531
4865.958
769.374
106.355
16.657
2.623
0.049
-0.432
-0.529
-0.543
-0.539
-0.535
-0.538
-0.557
-0.582
-0.596
-0.581
-0.503
-0.174
1.262
7.990
46.208
290.993
2191.234
19127.898
128794.953
128872.953
108233.844
101427.039
100259.781
4140.370
303.014
33.241
8463.844
25317.580
112631.117
103939.383
102500.930
123975.992
200086.656
108781.977
100529.516
63550.387
4102.695
336.575
39.706
6.199
1.012
0.042
-0.256
-0.399
-0.484
-0.520
-0.537
-0.559
-0.582
-0.557
-0.463
-0.203
0.447
2.665
12.947
77.382
627.413
6500.106
73197.969
138530.859
200120.234
157395.516
104859.742
18393.752
1427.837
153.109
20.302
24020.553
74182.227
125005.969
109083.562
105324.578
200237.438
196581.609
104700.648
100573.727
100172.234
12498.811
726.484
71.358
12.245
4.105
2.139
1.023
0.346
-0.046
-0.244
-0.358
-0.427
-0.441
-0.299
0.181
1.274
3.395
7.335
20.556
101.817
880.073
11630.576
101095.812
104218.617
112625.953
116824.266
16870.518
2537.981
365.311
58.759
9.910
23900.385
64572.848
51312.535
72651.531
106144.961
170994.359
111289.195
104873.836
103607.562
101393.570
15255.312
841.529
99.246
29.925
18.951
12.569
6.848
3.588
1.962
1.105
0.635
0.291
0.189
0.803
3.107
9.549
22.479
38.098
57.359
130.524
792.985
7954.254
96197.023
139237.281
135631.875
78922.977
6664.294
797.583
125.104
22.977
4.298
7700.402
17106.492
12927.591
6582.394
8168.450
45061.402
129723.469
200236.750
186790.703
117975.766
7953.095
798.304
196.980
146.643
122.367
74.698
36.776
18.862
11.063
7.504
5.408
3.609
2.761
4.858
17.111
61.826
175.277
340.980
416.366
396.174
975.761
9247.954
112768.258
138608.734
138528.656
110505.453
6848.805
544.094
68.883
11.734
1.999
2016.794
4075.525
3933.345
2405.309
3175.980
27050.133
129227.914
178302.438
147053.938
109362.047
13754.250
2163.077
1151.825
1306.433
1155.639
562.305
216.345
104.499
61.871
42.317
31.934
20.693
13.230
18.967
77.028
411.507
1859.569
5265.903
6327.460
3643.604
3878.744
25974.303
105070.461
104116.875
102850.734
101167.383
14119.306
623.577
54.766
7.636
1.016
1468.517
3545.326
4119.201
3636.635
7739.509
63602.703
104169.203
103555.898
103462.117
111108.883
64039.895
28129.176
11744.950
18559.422
15160.815
4884.437
1558.073
796.702
412.585
297.241
217.956
128.873
63.218
62.919
294.451
2761.651
26108.592
100086.664
100517.281
61810.988
41641.316
114491.086
186949.812
116600.422
102105.086
100353.102
9425.295
464.059
40.729
5.150
0.538
1013.692
2352.930
3409.803
7474.950
25904.635
70145.016
111578.219
102716.922
109787.914
200202.719
120356.156
108397.320
145948.578
103099.172
101432.898
48162.324
17169.496
11055.082
4209.385
2603.074
2126.301
1006.977
327.424
208.947
905.908
13838.692
100275.641
100307.383
101663.414
126122.602
142651.125
104887.250
143640.422
200126.953
107443.820
31995.383
2272.348
187.314
22.515
3.123
0.227
408.124
911.881
2256.699
11900.558
52653.969
71550.016
119744.273
103944.781
125855.109
163667.938
106109.031
120116.406
200178.609
107324.906
110793.336
200091.016
108968.992
102104.883
56468.195
35423.004
32056.453
9098.945
2065.262
983.739
2401.060
31480.389
103509.445
102040.648
102841.930
157452.812
200131.797
104025.570
102623.500
106358.344
19808.021
2610.550
423.573
69.481
11.643
1.844
0.057
137.625
326.992
1199.949
6340.831
23929.828
32711.107
17142.141
17523.021
29603.979
104243.508
101870.008
116485.156
200232.828
107405.266
163783.250
200104.062
107901.508
106787.469
170474.844
115057.477
101681.789
75360.617
18412.691
11334.113
14518.315
73973.906
186789.656
128850.320
105695.375
129231.133
157554.328
103252.492
102192.875
103041.828
10015.770
1290.168
227.415
43.988
8.556
1.447
0.013
44.615
109.185
394.275
1623.755
4489.083
5390.255
2993.029
1664.129
4225.730
39366.039
100620.961
104877.906
57907.629
104710.453
200135.469
123812.859
103353.516
111666.938
200095.328
124184.383
107527.289
200159.281
110880.023
106510.109
131851.375
105650.812
151987.984
200149.922
126713.047
106925.781
56868.086
102586.711
106329.828
30113.887
7726.737
1729.743
309.880
52.779
9.596
1.578
0.037
15.636
33.285
102.221
299.113
626.685
734.366
463.874
280.284
518.779
2090.708
5026.514
4893.915
5072.977
10955.932
50456.586
102599.430
101114.984
106853.102
186821.062
112525.797
132142.047
186866.641
107477.094
113045.969
200191.125
106543.039
103721.711
110826.312
83296.711
8942.223
4781.205
8855.987
14471.486
16669.549
8384.872
1922.331
346.561
57.251
9.705
1.508
0.059
5.707
9.917
23.141
53.202
89.805
97.480
74.324
51.591
72.380
167.637
286.111
368.083
554.472
1265.258
6786.482
52123.617
100334.492
101884.453
34106.660
50312.770
82058.469
112539.883
102438.352
109001.438
200135.953
106845.922
101761.922
102781.016
44994.766
3524.188
1301.290
2230.111
5435.517
7633.550
4179.374
1203.271
230.255
42.090
7.660
1.240
0.026
2.088
2.813
5.122
9.147
13.780
14.886
12.495
9.599
11.350
19.320
30.842
46.257
82.468
205.288
775.185
2786.696
5783.011
5164.040
2906.803
3832.515
11518.850
101316.102
100596.773
102437.328
69653.555
103156.500
104286.641
87716.422
15514.068
3450.367
1331.621
1393.666
1727.066
1827.274
1086.719
398.169
97.612
21.819
4.379
0.754
-0.044
0.612
0.667
1.009
1.558
2.194
2.353
1.971
1.604
1.761
2.744
4.541
7.592
15.195
35.663
97.178
234.295
375.618
372.615
324.049
441.398
1313.566
7194.735
20819.242
14299.870
5505.904
9239.162
16948.766
22383.705
14732.861
4303.114
1553.323
1313.490
946.909
537.846
270.613
105.822
33.637
9.104
2.231
0.362
-0.096
0.049
0.025
0.036
0.097
0.173
0.183
0.112
0.031
0.034
0.186
0.533
1.227
2.762
6.662
14.311
28.014
38.813
43.915
45.912
66.263
157.454
437.915
791.950
707.535
655.875
1577.259
5029.282
10790.449
8214.357
2793.681
1021.254
772.214
494.988
226.411
91.613
34.066
12.122
3.995
1.133
0.178
-0.110
2.734
10.727
33.222
80.038
150.795
382.840
1630.810
10611.444
71409.195
101056.984
94890.016
111439.383
101242.188
100272.625
100207.047
19814.322
1370.972
184.548
68.441
45.778
36.889
28.338
20.368
14.138
9.672
6.496
3.876
2.088
1.057
0.407
0.043
-0.126
-0.138
-0.052
0.081
0.188
0.243
0.334
0.654
1.210
1.787
1.647
6.473
20.211
56.686
163.258
648.301
3263.773
36444.695
101276.852
101483.516
119809.938
142528.391
103151.172
101611.508
102374.102
65377.137
3354.775
650.309
416.098
313.549
277.932
239.297
148.989
86.850
60.267
38.850
22.193
12.660
6.964
3.621
1.753
0.894
0.781
1.224
1.963
2.571
2.490
2.438
2.999
4.779
7.041
0.901
4.253
18.222
87.898
541.487
3441.653
17289.049
63584.383
115058.195
104144.633
116893.938
142928.125
105966.883
119908.203
151855.188
86766.375
10404.172
3388.972
3123.339
2629.929
3279.001
3074.631
1440.434
612.690
413.268
253.164
132.265
75.496
43.743
21.292
10.652
6.088
5.387
8.648
13.967
18.927
17.302
12.782
10.918
14.988
21.318
0.667
4.473
27.991
216.205
2184.689
31728.959
101056.258
110506.773
178285.672
129274.336
93967.492
84706.844
125099.508
200232.000
200117.719
111820.164
74219.469
17390.977
20007.484
27523.846
87751.953
78527.750
18986.053
5109.332
3568.919
1889.356
980.115
646.432
328.873
136.222
59.095
32.569
28.733
52.731
108.820
154.884
145.673
82.610
41.338
37.249
46.868
0.649
5.312
39.330
384.205
5714.164
100091.062
100479.148
102259.336
107824.422
113292.359
14594.921
10768.920
89485.852
122320.984
108406.016
102300.484
105228.375
38963.922
57578.531
111711.484
101991.953
101423.883
106383.352
41133.188
36366.230
15515.644
10217.855
9882.233
3923.934
1035.782
372.142
191.352
149.644
351.392
1039.217
1863.415
1599.212
675.853
201.212
89.262
86.534
0.633
5.486
41.637
385.530
5725.534
100180.430
101244.680
108247.273
132212.672
139455.141
21240.436
10178.892
62695.133
108520.320
102976.445
101068.281
103153.688
22788.457
75066.117
106864.883
102626.273
103479.977
124188.742
142907.891
105869.086
98866.211
105863.070
100854.172
78829.250
8504.034
2699.498
1218.971
828.440
2638.673
15072.173
42467.801
31641.229
7422.257
1203.071
291.463
187.306
0.445
4.162
29.137
234.010
2588.634
38929.602
106240.617
196467.875
200155.672
135469.031
107355.352
54641.020
112598.672
196607.016
116439.953
102044.820
29778.408
6550.553
45844.105
103048.391
103507.430
104597.523
126905.461
136053.828
121287.961
163939.000
107355.695
101544.633
103171.820
51077.586
19091.873
7473.171
5290.475
19929.102
101615.953
100451.188
100237.828
87179.664
6033.211
1239.728
609.995
0.231
2.829
16.479
102.812
698.577
5159.215
37815.098
138677.516
119900.664
105165.969
113082.602
152130.375
103835.656
106937.477
70972.461
14558.885
3312.457
1671.000
11327.426
101804.125
102758.672
103165.867
110359.695
52129.504
93115.758
118830.539
104417.875
102457.734
107728.609
126099.984
65436.789
33560.059
82152.492
138712.172
123763.078
103119.211
101179.742
103829.938
21679.082
8257.553
2799.835
0.139
2.316
13.437
72.053
394.060
2291.498
20143.545
104358.641
102341.688
101578.898
111540.406
146923.172
102353.133
100676.719
52636.871
4447.864
711.885
425.960
1687.539
8766.028
27173.137
24860.115
9383.980
6834.514
24186.664
103762.664
103268.625
102856.367
105833.398
64860.098
48257.242
110636.602
103384.305
142599.906
200105.453
118340.672
104589.086
126211.195
98188.367
71263.227
14095.529
0.294
3.246
18.840
121.842
875.262
7008.446
30570.090
98990.219
106683.719
101391.516
103907.656
37485.023
87696.312
63639.051
12531.874
1546.089
241.377
116.245
282.769
771.326
1462.099
1404.248
954.133
1105.767
4630.174
39649.867
101884.844
101737.312
65486.359
12099.349
32065.408
102517.039
101627.758
110859.148
200324.016
143182.203
109300.500
125277.477
103856.773
100776.297
38885.426
0.758
5.637
33.158
230.622
1928.250
20095.209
103653.633
108490.844
41590.789
25903.717
10487.481
4715.298
6464.276
4867.286
1731.490
366.895
76.262
33.189
52.552
105.837
156.977
165.411
154.704
235.764
743.804
2917.066
7964.758
8625.960
4051.712
2396.618
18901.432
101550.281
103536.297
105508.023
109044.000
47900.902
21366.357
62904.863
105165.898
105394.766
31124.756
1.669
10.549
63.308
474.552
4090.298
35465.852
154192.656
154621.344
34448.074
5026.084
1241.963
606.898
567.988
451.183
214.104
70.862
20.849
9.051
10.968
18.210
25.178
28.676
32.937
55.072
133.465
323.836
581.310
618.043
452.241
785.792
5809.503
61398.660
146936.000
170683.953
95074.219
12353.133
6978.897
29045.178
118722.352
126183.602
38386.770
3.277
19.616
130.835
1203.720
18492.994
103043.758
110654.516
110924.984
103794.336
14604.616
1167.831
205.554
89.427
58.226
31.965
13.549
4.514
1.890
1.905
3.036
4.364
5.535
7.578
12.816
26.064
50.949
75.636
82.984
113.654
506.225
4497.455
60818.430
110522.766
112036.414
108659.016
34409.277
37855.211
114109.336
105526.055
102918.922
101082.477
6.317
35.512
241.880
2461.513
58160.055
101644.438
102196.109
102299.516
101686.375
43202.047
1979.956
206.137
38.536
12.934
5.894
2.219
0.524
-0.078
-0.124
0.103
0.374
0.730
1.331
2.657
5.146
8.995
12.766
19.783
63.925
469.384
5351.643
96743.828
100911.531
103882.812
147282.609
122450.023
112975.148
200347.766
124026.367
101994.141
100308.555
11.636
70.027
470.332
3871.601
54920.324
115113.938
109316.508
103538.000
101715.477
35574.918
1718.867
179.438
28.796
5.842
1.309
0.017
-0.430
-0.572
-0.576
-0.525
-0.456
-0.363
-0.216
0.094
0.576
1.330
2.604
7.687
39.519
298.664
2983.674
34915.129
100638.773
110489.289
200112.109
110972.133
107148.141
200171.562
200076.594
104484.258
100316.562
21.120
137.204
1200.792
11298.315
98241.484
200232.719
200384.469
114226.586
102022.219
9264.574
823.762
111.435
19.901
3.537
0.290
-0.450
-0.627
-0.659
-0.652
-0.619
-0.596
-0.580
-0.555
-0.505
-0.417
-0.224
0.362
3.085
19.026
121.151
772.683
5303.666
20282.756
40105.586
111504.305
102635.266
102426.469
112941.414
157531.547
75259.492
21925.389
30.101
218.286
2160.984
29406.994
102864.500
110649.023
129995.688
65069.867
11052.987
1665.383
277.409
52.445
10.777
1.959
-0.103
-0.563
-0.651
-0.650
-0.633
-0.610
-0.591
-0.586
-0.596
-0.609
-0.619
-0.571
-0.303
0.975
6.997
35.663
170.851
665.263
1857.877
6780.702
88282.164
103059.672
107426.055
107050.930
43083.918
6098.769
1956.125
38.858
282.816
2494.135
29011.426
126312.086
147547.734
122978.203
36678.805
3513.265
530.241
107.220
24.985
5.736
0.876
-0.328
-0.587
-0.624
-0.621
-0.603
-0.582
-0.568
-0.570
-0.587
-0.615
-0.645
-0.646
-0.544
0.024
2.265
10.715
38.911
122.928
373.043
1548.453
10191.400
66076.688
170918.328
104870.289
16073.076
1901.298
350.215
53.521
414.740
4506.535
69752.953
138567.594
187036.641
147297.578
46139.371
3486.332
400.294
70.959
15.543
3.296
0.298
-0.452
-0.594
-0.599
-0.590
-0.566
-0.544
-0.534
-0.540
-0.566
-0.598
-0.630
-0.652
-0.603
-0.280
1.021
6.135
25.329
104.302
502.180
2618.803
13241.254
90252.547
109927.203
103221.953
35757.371
2209.149
213.957
73.259
659.820
10776.279
101287.570
103694.219
106360.117
104595.328
101702.758
6682.100
508.753
67.848
12.788
2.331
-0.001
-0.515
-0.595
-0.586
-0.566
-0.535
-0.510
-0.502
-0.512
-0.540
-0.576
-0.611
-0.631
-0.592
-0.272
1.216
7.924
41.603
246.127
2048.887
22157.209
103534.234
139310.516
200292.172
118084.039
20336.396
1631.827
161.496
101.472
878.462
12768.171
103909.094
104283.500
102465.352
101574.586
100912.859
6550.627
480.630
63.325
10.788
1.715
-0.172
-0.555
-0.602
-0.587
-0.558
-0.522
-0.496
-0.485
-0.497
-0.524
-0.560
-0.591
-0.604
-0.553
-0.146
1.819
11.445
66.724
497.938
6485.795
100697.141
101569.414
106400.328
118970.312
115375.141
8664.980
845.040
99.035
164.960
1478.473
14426.381
126634.094
148694.562
110801.953
101818.281
43025.047
2767.289
279.567
44.186
7.790
1.095
-0.295
-0.593
-0.622
-0.599
-0.567
-0.527
-0.501
-0.492
-0.500
-0.525
-0.559
-0.581
-0.591
-0.512
0.005
2.383
13.660
80.235
650.550
9938.230
101167.914
102547.242
103231.367
102829.086
101544.742
7876.688
553.823
67.591
240.635
2792.722
39970.805
106769.930
132441.094
96989.570
29137.469
4903.123
711.831
121.296
24.940
5.349
0.752
-0.360
-0.616
-0.644
-0.619
-0.584
-0.547
-0.523
-0.515
-0.523
-0.547
-0.574
-0.587
-0.588
-0.465
0.198
3.009
15.161
78.988
532.106
6222.549
105991.938
129029.594
147106.516
119837.469
99990.812
4610.664
394.868
47.887
314.752
2654.465
30480.061
109374.094
116550.406
42387.539
5835.336
1123.767
279.539
82.911
24.490
6.680
1.272
-0.221
-0.589
-0.646
-0.631
-0.600
-0.571
-0.551
-0.548
-0.561
-0.580
-0.599
-0.604
-0.582
-0.376
0.605
4.527
20.311
93.358
532.081
4755.850
59773.070
196858.109
200273.406
178198.844
32032.773
2698.798
284.057
38.648
878.636
3497.425
28251.094
123362.422
123214.148
106200.289
27432.479
2922.013
851.923
308.112
84.379
20.745
4.252
0.437
-0.438
-0.612
-0.628
-0.605
-0.583
-0.570
-0.575
-0.590
-0.613
-0.627
-0.630
-0.564
-0.203
1.368
8.098
37.742
186.211
1108.132
8835.375
106870.133
109522.016
107890.469
103957.188
52905.074
2949.481
264.257
33.805
7735.861
22186.432
112041.906
104821.953
102382.234
102026.672
105881.836
18174.641
8462.139
2384.119
443.556
74.545
12.783
1.999
-0.007
-0.421
-0.529
-0.561
-0.576
-0.582
-0.587
-0.607
-0.636
-0.646
-0.631
-0.501
0.088
2.588
14.772
79.966
534.962
4574.690
43051.492
178357.953
200357.156
131986.500
103474.375
35293.023
2243.572
201.406
25.366
96848.641
108054.195
200106.391
128941.539
103558.273
109086.180
178168.906
109579.984
100566.664
19718.055
2014.323
214.252
28.952
5.107
1.281
0.377
-0.044
-0.283
-0.431
-0.508
-0.550
-0.587
-0.621
-0.608
-0.521
-0.210
0.717
4.474
23.159
145.731
1387.086
24101.088
101830.141
113947.844
186934.234
200113.109
73705.602
8390.044
863.239
106.962
15.834
100348.297
104189.734
186847.953
200258.047
108263.984
135377.094
200222.062
105103.836
100590.508
100181.016
5296.651
425.592
51.345
12.297
6.324
3.943
2.138
0.975
0.303
-0.018
-0.207
-0.339
-0.415
-0.334
0.081
1.144
3.317
8.707
32.224
195.297
2134.455
47230.898
101003.625
102420.617
105609.664
107083.484
38682.859
2441.195
308.630
49.658
8.645
100478.414
101735.625
110281.812
171007.859
108115.273
121456.102
112345.242
105203.328
103910.578
101499.320
6065.226
521.847
84.260
41.757
33.072
22.091
11.984
5.952
3.328
2.160
1.503
0.899
0.516
0.793
2.815
8.187
19.542
34.654
61.490
191.950
1559.628
26884.996
104022.930
112891.594
111824.344
103638.266
20471.795
1294.959
147.595
23.391
4.209
80293.656
105902.773
107149.203
29701.951
9540.708
21212.723
132765.688
200291.672
200074.859
53219.605
4927.027
629.491
237.256
248.351
223.910
129.103
59.005
26.388
15.494
11.731
9.471
6.615
4.344
5.054
14.938
49.252
145.908
283.471
337.481
387.263
1123.254
8893.269
95696.281
200296.766
200149.922
77432.469
6329.083
614.258
76.118
12.674
2.069
15782.476
52128.461
52341.918
16671.947
7222.063
32030.873
112172.266
124209.633
116524.766
104053.586
14767.089
1683.483
1619.403
2734.522
2508.877
1075.947
330.643
121.963
73.852
63.644
55.374
37.203
20.679
20.015
66.440
316.493
1377.023
3506.810
4262.292
2942.098
4853.085
15879.633
109456.484
110207.133
108472.102
102826.547
5912.268
417.671
48.571
7.488
1.037
20290.611
87826.188
102124.172
37025.023
52768.766
128416.469
120553.211
104193.984
101977.305
103148.633
38492.766
9741.426
23340.014
71022.992
57815.230
12925.547
2106.105
678.840
435.273
470.040
425.055
242.089
103.905
70.334
252.129
1884.768
16380.006
78194.836
100728.617
39653.035
82540.891
105902.602
200367.953
132142.453
103232.203
85661.812
3833.322
295.856
31.768
4.563
0.502
11626.386
47423.934
57144.109
93203.508
104372.391
147186.438
200161.172
112810.164
103457.984
125722.062
122906.555
98638.062
110685.828
101600.828
101298.523
103061.977
15455.243
5696.737
4070.512
6196.366
5926.965
2301.116
598.623
242.871
753.926
8297.241
100356.219
100396.469
102428.891
151848.594
123894.961
103032.180
112887.234
160820.094
67950.328
11168.532
1156.229
136.502
19.105
2.836
0.212
2968.336
8706.953
17518.311
103570.188
101532.320
109684.586
200074.375
124112.477
106718.992
166279.328
108013.984
170934.797
131753.219
102767.734
105007.008
135136.672
126587.859
91743.812
49972.414
102138.938
100582.414
35234.629
4192.423
1026.348
2410.594
20468.453
105276.359
102995.438
104488.898
200176.281
157540.891
103236.156
103232.625
105367.188
30184.514
2560.563
415.281
71.122
12.467
2.081
0.111
633.380
1432.813
6278.747
78659.148
100360.719
101227.102
106241.398
29091.592
19926.098
58814.484
103183.078
157502.750
120934.078
102999.477
119974.734
200238.375
122822.359
120816.859
200265.422
106592.219
101265.680
102188.406
24426.375
6580.422
21383.615
110613.703
200069.453
157544.969
108763.688
158088.891
132321.531
105865.883
119909.805
138607.062
32997.879
4382.249
603.099
90.097
14.482
2.353
0.171
160.293
333.382
1507.008
10509.660
46916.023
57484.281
18397.570
3685.787
2171.933
8250.774
24079.414
30551.189
103898.039
102250.789
131728.844
196591.094
108081.703
142948.281
200191.953
109205.383
103485.992
125737.586
143107.266
79017.703
109771.305
103623.672
126293.797
200285.859
152805.078
68687.828
108083.617
118656.234
200159.188
138471.781
103237.641
13941.975
1313.147
142.151
19.880
3.015
0.266
53.635
89.530
281.509
1112.519
2748.820
3231.781
1645.623
545.644
353.707
801.534
1722.847
2964.816
10102.821
29899.945
38665.645
106325.852
102300.000
123880.883
170496.109
105434.180
109863.703
200207.078
124703.148
122888.766
148681.141
102986.992
103278.789
108530.320
109759.484
9965.055
8318.123
37319.570
108458.062
102698.109
100552.055
21672.635
1607.930
166.063
22.503
3.224
0.317
23.390
26.741
53.639
130.865
242.387
259.784
171.476
87.099
61.500
100.014
180.128
327.991
770.604
1647.493
3844.648
18472.363
52408.961
43276.891
60605.461
101765.758
109545.047
151911.734
105607.477
115426.383
154436.984
104187.695
109944.523
124212.195
105383.883
9466.488
5432.710
16961.062
89586.703
100907.312
70600.258
9584.821
1027.890
121.289
17.135
2.642
0.270
10.082
9.132
11.382
18.959
29.664
31.404
23.406
14.511
11.060
15.092
26.057
46.904
94.760
197.288
511.587
1446.887
2877.360
2883.916
4121.889
9255.309
11899.740
38209.781
101011.406
99243.992
58916.348
108328.758
170511.297
200130.297
114119.609
29809.570
12636.360
19019.289
17641.004
18226.682
9067.481
2055.052
343.889
57.374
10.090
1.844
0.171
3.682
2.983
2.649
3.306
4.269
4.434
3.530
2.328
1.817
2.404
4.167
7.889
15.698
31.609
74.974
157.886
254.492
299.910
391.335
622.477
1031.187
2899.627
6597.961
5557.137
5826.289
25106.980
116386.445
107445.883
102023.594
61061.852
19141.721
24446.146
12327.667
3632.563
1214.658
377.563
97.338
22.257
5.543
1.290
0.152
1.019
0.726
0.486
0.432
0.480
0.471
0.338
0.141
0.060
0.155
0.486
1.236
2.720
5.881
11.840
21.443
32.256
39.304
51.588
73.929
124.460
254.003
430.532
491.557
1215.021
8713.231
78925.773
100564.555
100533.328
30746.066
9526.369
10774.125
5882.923
1544.161
386.552
109.253
34.783
11.952
4.224
1.296
0.235
11.389
60.151
252.733
792.562
1237.620
1855.411
7461.969
51041.645
111563.797
104488.227
110325.312
146979.688
103011.820
100320.969
100114.836
26150.871
1521.825
163.779
39.499
24.429
23.763
20.378
14.562
9.106
5.597
3.623
2.247
1.335
0.675
0.227
-0.070
-0.188
-0.161
-0.044
0.119
0.270
0.455
1.017
2.512
5.365
8.456
6.141
27.554
101.564
269.508
503.709
1254.178
8268.570
103336.867
102873.773
102329.523
126386.461
200119.453
108200.672
100937.891
100811.617
87352.734
3262.866
355.179
135.446
138.002
170.089
160.079
98.129
52.038
29.792
18.576
12.582
8.428
5.072
2.653
1.183
0.578
0.686
1.335
2.275
2.958
3.418
4.718
10.174
23.858
40.924
2.614
11.002
39.795
145.807
729.677
4913.648
30058.404
147063.406
124006.242
105584.531
122279.039
200288.453
109053.258
104564.773
108069.500
76113.602
4700.258
829.109
594.191
1015.476
1701.489
1667.668
836.991
303.636
146.641
94.585
68.834
49.291
31.494
15.792
7.320
4.129
4.778
9.379
16.113
22.427
21.456
20.127
33.451
86.387
165.314
1.226
6.506
35.327
269.569
3001.512
52042.293
102569.102
138488.078
200153.203
147415.875
108796.148
149014.000
107466.453
128981.242
186784.406
66789.594
10863.729
2269.215
2517.866
10266.947
29232.795
29098.547
8378.370
1746.301
733.462
508.788
465.850
403.145
231.846
92.160
35.550
19.233
24.734
58.366
137.144
199.094
189.226
115.365
98.288
221.316
464.175
0.859
6.544
47.308
471.922
8033.031
100104.703
100672.922
104389.617
122185.508
147672.547
33207.594
12190.203
32931.746
125369.172
110544.219
101855.344
26817.809
4134.820
10099.262
102641.117
103684.922
102576.656
97954.672
8870.881
3189.641
2905.588
4902.483
4991.690
2250.559
602.997
167.696
80.692
125.891
457.689
1488.203
2969.649
2350.111
981.009
346.294
391.893
764.359
0.740
6.107
46.483
503.926
8758.987
100106.219
100574.844
102574.180
107949.656
109967.805
13222.117
3745.839
10683.367
72631.617
101155.648
100439.117
20173.773
4251.394
25077.000
112900.047
126268.570
115346.062
105282.234
22037.248
9638.145
23124.635
97797.633
100784.594
29121.748
3787.658
699.604
325.601
613.035
3909.501
26155.531
86772.289
63551.484
12587.737
1869.873
718.021
998.079
0.494
4.475
31.738
278.744
3509.393
63720.445
101880.406
114975.070
178227.875
160186.266
32845.496
7713.637
9853.839
19023.586
36627.680
24177.168
5603.704
2851.857
22395.703
138586.203
186867.656
147332.984
110082.062
21193.432
17193.428
105708.742
106051.758
105045.695
102035.797
17461.727
2167.913
1240.547
2957.957
29900.943
100638.133
100276.859
100407.211
101305.992
11206.479
3343.598
3082.010
0.195
2.755
17.048
109.830
768.732
6111.727
35741.984
115351.844
131681.891
105971.328
102227.133
17108.781
19258.129
15435.544
7075.109
3033.884
1153.148
1357.106
9739.907
78497.445
170476.375
138774.688
50452.688
8960.331
20493.352
112075.727
132098.797
126285.984
107268.633
34158.750
4288.378
5657.017
17313.697
114962.844
105297.430
101354.516
102708.359
117973.914
75695.109
44539.008
15362.764
0.049
1.727
9.697
46.555
222.817
1056.941
5686.234
49513.793
101806.852
100822.797
101520.102
15546.014
17192.684
12745.060
4095.492
889.224
306.200
515.157
2698.075
11804.942
25388.135
19377.252
6468.371
3042.574
12833.862
120228.297
170587.094
157462.484
112881.203
19304.631
5762.804
29657.332
103403.336
186788.719
138542.656
105547.242
116794.039
200120.359
119887.266
102095.539
104951.711
0.108
2.058
10.710
49.387
225.708
920.617
3223.495
14118.444
58144.848
70762.617
22310.477
5756.627
5638.545
4169.494
1522.154
353.180
111.584
153.626
542.866
1545.959
2549.124
2045.985
1112.376
1092.884
4364.978
27899.480
112991.305
125158.508
33647.387
5248.052
7189.290
87198.586
101460.367
118065.250
200254.359
110804.859
147659.219
196759.484
106353.789
101582.055
102412.141
0.481
3.843
20.931
106.383
513.780
2099.613
5331.291
6750.432
7038.886
5883.143
2857.892
1188.607
1009.508
790.137
366.170
113.227
36.971
39.595
96.075
211.405
310.154
287.822
252.149
356.935
1131.032
4269.682
9996.414
9357.795
3952.284
1476.736
4802.848
52223.660
100988.461
102962.633
82416.070
39828.480
59791.352
109295.195
109763.930
110723.594
104931.266
1.238
7.886
45.355
300.424
2227.961
13501.980
45369.578
46114.059
14053.501
3013.903
817.266
294.828
184.716
138.347
72.004
27.566
11.169
9.601
17.899
32.970
45.804
51.867
59.154
95.930
238.270
606.611
1063.563
1034.190
590.372
448.682
1853.614
11051.563
42584.098
47961.316
16274.992
5459.412
13972.792
130093.289
200320.172
200119.078
138907.578
2.477
14.860
101.193
869.003
11579.866
100811.438
102966.547
107559.008
108428.875
12368.675
1548.675
265.395
67.049
29.463
14.939
6.200
2.489
1.844
3.118
5.650
8.131
10.627
14.329
23.593
48.091
94.459
141.024
140.414
112.693
210.960
1090.602
5635.779
20943.158
27051.268
13557.305
9245.269
25909.115
109793.414
113574.633
110642.406
103530.438
4.277
24.936
169.734
1706.806
35176.238
101223.148
106054.344
121841.617
126201.961
35660.785
3141.231
387.691
60.500
12.712
3.756
1.035
0.060
-0.151
0.072
0.533
1.133
1.851
2.976
5.202
9.349
15.705
21.438
24.290
39.259
159.312
1010.399
6374.746
29128.789
40086.516
27644.623
81999.680
129231.484
152296.359
107525.234
101428.688
100408.398
7.108
37.935
226.217
1806.476
30025.436
102636.789
107023.906
122108.438
126240.070
32047.207
2964.862
377.879
55.741
9.390
1.532
-0.131
-0.549
-0.628
-0.581
-0.478
-0.333
-0.151
0.117
0.601
1.357
2.454
3.649
6.099
19.284
98.859
590.505
3533.691
12792.639
19858.119
64780.789
102327.547
113901.805
200105.656
126157.102
101785.945
100203.281
11.090
59.688
348.207
2054.579
13243.970
106554.914
108691.320
108600.266
87240.594
9576.819
1414.337
220.529
38.385
6.646
0.780
-0.422
-0.676
-0.710
-0.696
-0.657
-0.618
-0.578
-0.525
-0.438
-0.311
-0.102
0.330
1.883
9.182
44.960
218.172
922.163
2680.811
7074.459
65154.406
100840.156
103186.258
128820.445
131662.062
102027.859
63668.914
16.689
95.998
552.593
3337.069
15885.871
33498.754
32905.672
21546.088
7417.429
1907.213
440.323
101.625
20.811
3.998
0.286
-0.529
-0.692
-0.698
-0.683
-0.663
-0.640
-0.631
-0.637
-0.644
-0.645
-0.608
-0.433
0.346
3.752
17.326
65.634
211.095
584.186
2335.199
20121.092
100641.891
101280.414
99081.117
16409.064
7841.339
3334.494
25.136
156.274
1019.355
6515.407
30405.941
54156.418
29076.678
7591.781
1904.756
582.299
166.979
45.794
11.163
2.203
-0.066
-0.585
-0.671
-0.672
-0.658
-0.636
-0.619
-0.620
-0.636
-0.667
-0.693
-0.699
-0.621
-0.196
1.557
7.738
27.978
89.998
276.740
924.443
3739.002
12785.913
20624.605
11786.718
3331.610
911.463
340.196
41.550
318.351
3181.940
43501.625
103915.320
107957.156
107419.578
29922.006
3094.628
518.055
118.088
29.356
6.891
1.128
-0.292
-0.610
-0.647
-0.642
-0.624
-0.601
-0.590
-0.596
-0.622
-0.654
-0.682
-0.700
-0.639
-0.246
1.525
8.792
40.218
176.155
732.015
2861.978
9217.725
16970.471
16528.314
9520.989
2610.839
485.514
98.956
57.938
538.876
8167.077
100606.164
102414.094
108295.953
114342.125
109085.195
6918.998
778.119
125.215
24.105
4.879
0.588
-0.429
-0.622
-0.634
-0.617
-0.593
-0.568
-0.560
-0.570
-0.599
-0.634
-0.663
-0.675
-0.586
-0.037
2.554
15.291
83.690
483.344
3007.180
23222.594
104910.508
104455.633
106520.633
21391.406
2984.027
423.090
67.939
66.562
579.293
8301.045
100853.109
102746.258
110791.445
121767.703
112535.305
8068.968
831.914
120.750
20.538
3.589
0.210
-0.519
-0.640
-0.636
-0.612
-0.580
-0.555
-0.544
-0.555
-0.582
-0.616
-0.640
-0.642
-0.508
0.251
3.886
22.614
129.185
921.000
8964.597
108821.836
111625.023
105561.805
102495.578
101449.289
5313.177
452.142
60.348
74.427
490.416
4159.427
54470.020
103722.594
106258.758
109778.367
34947.504
3733.771
524.915
84.090
14.704
2.332
-0.089
-0.594
-0.668
-0.654
-0.624
-0.586
-0.560
-0.551
-0.559
-0.585
-0.610
-0.629
-0.618
-0.429
0.596
4.993
26.313
142.450
1007.526
11175.056
107618.156
110103.031
105189.812
101644.516
100538.000
7521.789
482.864
52.139
91.576
515.764
2839.159
11638.068
30927.766
42010.672
20406.717
5055.227
1029.112
211.919
42.736
8.391
1.312
-0.292
-0.648
-0.692
-0.671
-0.642
-0.607
-0.581
-0.574
-0.583
-0.606
-0.625
-0.635
-0.600
-0.316
0.995
6.254
27.887
124.253
706.370
6190.155
103903.836
107060.453
107349.781
103475.859
87672.992
3968.824
332.766
41.132
196.054
706.274
2909.398
9362.425
12407.161
7137.513
2855.911
928.577
290.116
84.743
23.656
6.037
1.048
-0.327
-0.650
-0.699
-0.682
-0.654
-0.623
-0.603
-0.603
-0.618
-0.639
-0.652
-0.651
-0.578
-0.150
1.783
9.030
35.549
132.338
514.627
2571.531
17697.197
102871.523
143025.344
88510.273
12809.103
1470.997
188.561
28.137
1313.211
2965.830
9564.981
49016.410
101883.195
52724.465
8479.807
1303.271
362.237
132.332
41.856
11.716
2.397
0.034
-0.538
-0.655
-0.665
-0.649
-0.629
-0.617
-0.623
-0.644
-0.666
-0.679
-0.673
-0.535
0.151
3.127
15.597
67.538
273.298
1123.617
4710.841
19679.705
73448.859
107711.000
46192.203
7253.486
928.740
128.531
20.348
19874.455
54178.039
69786.133
107646.711
101388.766
100679.297
43664.094
4764.449
1726.322
609.116
159.038
33.702
6.837
1.163
-0.064
-0.358
-0.489
-0.550
-0.586
-0.606
-0.626
-0.656
-0.684
-0.700
-0.673
-0.452
0.569
5.390
29.035
146.060
839.499
6012.508
49545.598
109462.602
143200.328
109279.203
32752.838
4940.468
659.851
90.157
14.880
100276.398
103244.672
157376.781
200104.016
106025.477
102065.391
77802.398
20134.865
11694.399
3005.584
511.407
86.187
16.039
4.119
1.776
0.982
0.416
-0.007
-0.281
-0.422
-0.517
-0.591
-0.648
-0.661
-0.583
-0.214
1.203
7.947
44.427
269.029
2206.917
31308.898
105271.766
105870.570
109256.992
112755.219
25934.566
2596.599
363.141
55.511
9.896
100302.484
101944.594
121834.312
200230.719
116954.625
105327.609
54949.336
80262.852
47194.574
8853.257
1134.589
158.938
31.284
14.082
10.559
7.499
4.501
2.306
1.115
0.524
0.151
-0.142
-0.338
-0.383
-0.125
0.709
3.042
11.031
52.378
334.009
3001.239
66516.469
105920.930
104720.961
102644.469
101759.586
43364.281
2046.712
209.057
32.790
5.954
101260.125
103279.617
106754.859
119391.203
54380.398
25685.938
36749.559
89173.680
53600.559
10318.031
1400.767
220.595
74.202
64.835
61.596
42.465
22.939
11.334
6.551
4.492
3.175
2.088
1.076
0.785
1.857
5.137
12.206
24.961
61.698
264.965
2123.212
33405.184
103495.141
103797.570
102481.984
100962.414
24005.990
1266.860
129.952
19.346
3.296
112506.547
151941.797
157877.375
104723.227
10757.700
6533.599
22674.809
55550.422
45089.637
11470.153
1887.705
373.103
288.977
421.139
408.306
245.581
104.670
44.904
26.667
21.582
18.201
12.558
7.366
5.183
9.468
28.269
71.508
130.185
182.667
297.443
1029.437
7080.718
75041.406
113211.453
111651.672
55008.336
5338.526
514.162
69.485
10.902
1.732
116501.484
142565.078
129254.227
109327.805
20139.527
18435.498
105796.891
104072.602
102719.148
71375.992
5678.783
1130.656
1953.327
3826.766
3450.480
1574.097
473.239
166.081
106.350
107.796
100.449
69.481
35.492
20.920
38.849
139.762
508.542
1122.633
1408.262
1381.157
2861.651
6861.742
17342.613
54525.711
48039.773
11014.561
1570.840
218.241
34.284
5.918
0.813
101634.398
102218.398
104396.438
135543.312
125177.406
121077.422
170773.812
107175.305
101101.188
100676.383
12635.007
4542.831
21830.084
68396.500
57104.145
13679.503
2314.819
598.264
492.725
693.293
690.877
427.362
173.709
74.314
133.608
690.367
3512.954
11470.086
15461.040
11050.970
39833.988
101233.656
103816.141
45209.625
27887.336
6356.176
836.416
115.108
18.999
3.235
0.313
101649.438
101338.180
113822.094
200181.531
114671.781
115886.305
200145.891
142526.047
102419.953
102029.203
13471.601
24038.637
104245.930
108992.984
109811.805
104498.883
10884.524
2512.254
3577.825
7547.813
7718.312
3236.448
856.324
253.386
384.396
2382.790
19910.592
100308.102
101664.883
68518.219
104944.406
101083.047
102273.117
105532.531
12930.370
2184.233
388.147
68.941
12.425
2.082
0.114
19883.031
88387.094
122585.117
123791.523
103651.922
104156.695
131664.188
196509.078
103886.086
25694.750
15268.241
78876.977
104418.820
106689.062
107283.320
107069.352
34415.086
13722.571
46280.469
104025.539
104940.125
41018.156
4934.320
889.978
1419.090
6325.149
45636.598
101920.617
103042.719
157487.219
109116.578
102703.109
107110.641
110951.578
20338.670
2526.730
411.238
70.344
12.892
2.175
0.128
2922.976
5239.529
18132.154
102038.688
100623.602
100718.469
102765.773
48681.254
8233.965
4951.186
9863.365
62950.711
102274.133
102349.789
104874.562
120681.836
80517.438
67539.633
111154.820
106147.086
106487.977
103908.133
23329.748
3258.829
11057.413
54414.793
104219.445
126270.492
105548.203
86685.391
107896.836
118591.344
200143.547
200091.234
108806.492
14226.635
1340.978
155.279
20.800
3.174
0.275
655.183
808.692
3365.258
31823.414
100108.141
100122.797
70662.672
7255.604
1310.152
1224.706
2756.105
13982.459
100732.805
100911.539
104464.141
118677.148
107830.289
122922.500
114582.344
104335.445
104160.312
104320.336
53690.535
12124.915
97939.969
101194.102
105526.188
120101.094
48404.078
17484.201
54232.773
200601.641
200274.734
119761.000
102200.609
86972.430
4124.744
297.302
33.494
4.481
0.469
260.983
226.967
540.099
2197.339
6768.282
8033.605
3513.351
881.793
247.778
245.500
510.271
1974.148
9730.159
26495.180
23994.660
19981.268
40766.973
57624.059
107107.055
101875.312
102256.539
109150.422
52391.961
29706.117
103689.773
101367.453
103566.125
107625.914
70457.062
7411.631
13710.871
109834.656
107270.836
102339.117
100518.117
100098.000
5257.256
359.256
37.043
4.956
0.574
148.091
95.621
99.715
221.173
412.095
470.805
278.717
116.001
48.624
48.839
93.381
253.200
712.467
1331.961
1777.711
3305.836
6354.040
9744.143
65180.527
100652.758
101469.789
65992.164
34096.793
27277.479
104350.906
106224.852
147026.656
200322.703
139501.250
27892.092
34943.664
130568.266
121976.031
104284.250
100602.312
51886.824
2977.106
243.250
28.594
4.309
0.571
68.383
40.284
25.939
30.555
42.209
46.490
33.493
17.708
9.592
9.787
17.650
38.873
82.955
141.529
243.222
486.097
814.908
1301.678
3778.917
9734.845
10150.260
6380.489
8004.370
7938.604
27027.086
135066.562
200080.562
170637.250
109563.250
126996.328
109891.406
109429.344
151919.078
116389.688
48238.152
6906.484
846.121
107.327
18.310
3.506
0.600
21.463
14.021
7.293
5.577
5.878
5.802
4.461
2.704
1.649
1.744
3.190
6.601
13.006
22.720
40.830
72.626
120.145
181.052
346.510
589.625
690.737
790.661
1085.112
1401.662
5411.974
84913.648
108788.609
104352.047
103991.938
142634.406
116582.555
101768.352
102704.141
27905.896
4118.166
922.254
199.744
49.963
14.336
4.133
0.987
5.423
3.528
1.919
1.053
0.807
0.696
0.492
0.209
0.028
0.039
0.330
0.980
2.129
4.127
7.592
12.746
19.128
28.964
45.016
64.407
83.056
114.493
160.734
330.662
2274.226
38895.426
100603.992
100543.539
101858.305
117979.977
109653.070
100915.781
97025.984
12022.675
1426.715
309.427
106.818
47.238
19.689
6.316
1.560
37.946
307.264
2399.999
13874.522
25949.674
14988.779
46708.453
142711.453
200164.781
132034.703
107323.523
103935.375
103263.938
100302.203
100061.211
9567.964
837.063
99.103
21.905
13.256
13.253
12.148
8.629
5.234
2.961
1.710
1.068
0.628
0.295
0.007
-0.174
-0.250
-0.211
-0.084
0.069
0.277
0.766
2.453
7.196
18.175
31.415
18.281
108.449
608.919
2061.466
3354.279
3162.052
11396.501
109919.969
109581.008
103918.195
110238.227
200142.281
108813.172
100616.641
100212.938
26223.400
1671.693
180.644
60.191
64.839
81.877
77.927
50.739
26.883
14.110
8.809
6.344
4.777
3.115
1.608
0.625
0.269
0.431
1.046
1.930
2.726
4.113
10.219
34.579
107.843
230.173
6.618
29.947
113.184
323.931
809.175
3265.832
17596.904
120299.352
111101.555
103420.469
108535.516
200145.562
108968.281
101080.125
100998.289
22354.318
1726.468
286.835
207.148
397.686
605.662
581.821
324.876
130.551
58.123
38.331
32.791
27.553
18.442
9.378
4.344
2.539
3.501
7.312
13.615
18.471
21.359
36.352
138.248
606.138
1709.531
2.093
9.233
40.416
210.862
1788.116
19925.367
102798.469
146934.125
200126.359
120014.914
104514.203
86329.266
103858.883
102447.227
61448.742
8681.321
1775.156
534.427
886.502
2847.984
5937.566
5133.084
2173.801
598.998
221.105
168.847
185.778
172.860
109.538
49.874
18.984
11.154
18.194
47.552
100.333
155.205
144.577
134.691
394.087
2422.398
8535.525
0.947
6.046
37.460
318.550
4109.777
96495.891
100616.117
104533.570
123888.719
138786.766
30851.303
8555.418
10632.677
14991.666
13221.011
7734.459
2296.746
1108.625
4267.627
22926.035
60936.176
46576.168
13175.232
2300.789
730.189
852.205
1407.876
1426.981
753.675
253.237
76.442
40.577
86.433
320.523
1024.346
1859.822
1611.238
755.022
746.395
3883.616
17226.838
0.602
5.038
37.080
335.499
4449.895
100053.820
100226.367
100847.141
102161.148
99458.328
6549.019
1564.898
1925.866
4614.969
7850.946
5450.136
1991.194
2250.148
21510.152
128751.805
200069.625
200181.531
50243.969
5608.375
2196.625
5114.395
12641.942
14159.606
5557.476
1250.460
265.066
131.957
388.802
2383.929
13651.398
38444.215
28767.086
7576.428
1711.778
3221.580
10593.232
0.342
3.542
25.016
187.708
1866.493
23785.180
100378.695
101649.359
104562.023
29133.656
4453.209
1280.884
1097.713
1876.248
2604.411
1983.475
1034.191
3497.134
60345.688
123759.750
196518.000
187177.359
107729.008
9605.611
6585.864
32042.627
122395.742
120553.664
32039.566
4512.132
674.096
374.002
1381.107
15175.188
100173.445
100162.734
100498.055
80017.773
9510.687
7363.627
26470.922
0.086
2.035
12.325
77.808
488.798
3074.433
14293.890
29569.137
25031.299
16648.955
6375.640
1833.905
1219.038
1118.366
840.570
523.447
467.415
2772.363
43526.234
106246.047
118102.656
117275.578
78820.859
11352.348
18517.023
129918.484
200302.781
200080.094
129187.438
10655.338
1284.707
1062.114
3677.975
48452.113
100883.453
100709.742
104158.023
131700.375
113243.930
96321.461
114572.695
-0.075
1.112
6.348
28.956
125.704
489.199
1618.221
4634.399
11413.800
12869.614
5519.438
1631.296
1039.355
804.477
425.024
193.504
198.190
1103.122
10702.703
87707.477
102207.422
103057.352
19756.254
9585.008
27821.256
114980.172
163778.828
178161.484
121646.836
12677.150
1661.362
2865.069
8793.484
45791.395
103111.461
102260.461
128841.461
200134.969
112199.031
109465.867
196534.250
-0.069
1.080
5.765
22.769
78.924
233.075
627.491
1730.291
4049.022
4256.923
2153.465
811.440
523.466
389.236
193.125
83.739
72.041
281.090
1536.755
5869.310
10793.829
7611.580
3969.769
4412.040
15319.801
103702.742
108916.812
110463.602
100536.344
7256.008
1594.872
5037.558
15781.855
25932.041
105935.969
104336.320
196659.812
142708.516
104299.539
104044.992
124059.117
0.176
2.244
11.484
47.939
188.688
594.727
1279.373
1835.253
1883.972
1389.253
689.375
289.065
179.890
126.151
70.593
30.490
23.580
61.905
199.456
502.823
802.523
790.476
841.276
1231.802
3695.364
20367.322
71397.148
58359.953
13052.198
1915.035
1009.189
3622.422
10767.635
12906.463
11486.465
19887.342
83483.422
106177.039
107552.375
108785.805
106237.812
0.668
4.995
27.134
143.264
774.797
3761.633
10520.052
14925.261
11677.862
4823.566
1087.909
245.120
74.874
38.723
19.863
9.319
6.568
12.775
30.920
63.913
93.712
119.392
162.419
262.168
612.758
1844.616
3909.380
3343.306
1366.612
427.684
455.323
1405.954
3430.368
3904.687
2531.097
2896.316
17680.457
132108.531
200200.609
200166.578
150531.891
1.425
9.104
54.630
376.027
3225.595
23795.350
106465.391
186818.484
119722.352
40789.773
5119.514
590.365
81.950
18.250
6.244
2.417
1.313
2.163
4.990
9.625
15.343
22.643
33.177
52.371
97.973
209.505
314.228
294.737
168.964
111.182
226.722
721.981
1555.130
1862.353
1547.952
2372.899
15470.564
109622.789
124030.383
119752.516
105301.977
2.409
13.572
82.275
649.232
6686.714
83405.586
178179.609
200088.094
163549.625
105277.195
15393.932
1156.837
116.612
17.201
3.079
0.363
-0.243
-0.153
0.402
1.268
2.498
4.145
6.516
10.400
17.541
27.927
36.652
35.694
30.758
50.452
171.501
600.168
1413.572
2027.530
2755.797
7590.644
28674.871
105037.766
102204.492
101161.805
100482.125
3.541
18.462
96.854
670.555
6310.510
68993.328
187006.109
200271.016
152004.094
104555.719
15391.564
1159.878
123.590
16.287
2.238
-0.168
-0.632
-0.671
-0.565
-0.360
-0.084
0.306
0.838
1.583
2.670
4.113
5.252
5.992
9.547
28.696
113.675
382.328
934.830
1682.159
5481.739
22456.971
45324.266
114988.836
103053.719
100492.375
100111.508
5.358
24.684
110.974
516.665
2776.215
16649.146
67461.992
143375.938
112179.523
44520.453
5588.658
600.800
81.600
12.628
1.648
-0.343
-0.712
-0.757
-0.736
-0.682
-0.615
-0.525
-0.424
-0.279
-0.097
0.105
0.390
1.033
3.697
14.759
53.649
165.838
389.786
1117.716
5507.344
26444.092
44794.758
39526.160
103232.438
100451.945
42472.262
8.417
38.677
168.741
630.970
1899.099
4416.141
8689.482
14365.015
13222.809
5768.819
1275.772
246.251
44.170
7.907
0.995
-0.449
-0.721
-0.747
-0.734
-0.717
-0.694
-0.678
-0.673
-0.666
-0.660
-0.629
-0.534
-0.126
1.541
7.311
25.097
72.638
188.368
608.715
2535.007
8977.726
14118.703
8443.628
6079.121
5529.703
2574.934
14.361
74.607
377.005
1797.700
6309.291
10966.762
9841.172
7072.863
4405.148
1840.365
511.491
116.741
25.586
5.031
0.450
-0.519
-0.711
-0.725
-0.710
-0.692
-0.675
-0.676
-0.694
-0.721
-0.739
-0.747
-0.687
-0.320
1.239
7.228
30.484
114.342
358.457
860.326
1553.862
2482.976
2858.647
1791.628
869.331
497.417
241.396
24.723
158.947
1214.597
9392.551
55962.465
122290.773
90346.844
33904.824
7928.562
1597.096
349.728
75.717
16.228
3.125
0.092
-0.581
-0.697
-0.697
-0.682
-0.662
-0.649
-0.655
-0.678
-0.709
-0.731
-0.743
-0.650
-0.078
2.515
14.861
82.705
450.833
2204.156
7077.425
10061.313
8021.232
4089.052
1486.663
473.126
147.163
51.187
34.802
252.621
2499.203
32933.547
115049.359
200235.453
200347.266
120131.133
25625.480
2392.987
319.562
56.707
10.824
1.839
-0.199
-0.622
-0.689
-0.673
-0.653
-0.632
-0.625
-0.633
-0.660
-0.690
-0.718
-0.711
-0.537
0.391
5.012
30.567
205.805
1589.765
13224.907
69718.633
121629.188
99283.812
35717.844
6007.743
876.573
152.762
30.926
37.143
276.594
2730.460
33384.734
123801.594
200094.422
200101.375
119767.008
40101.211
2948.258
303.666
42.738
7.337
0.950
-0.398
-0.668
-0.694
-0.669
-0.643
-0.620
-0.609
-0.621
-0.646
-0.671
-0.696
-0.668
-0.373
1.070
8.257
49.300
356.489
3453.812
40802.004
131664.438
200081.234
200120.172
109689.133
27020.592
2012.206
221.597
32.222
34.049
189.972
1320.481
10748.755
74101.656
186845.078
146903.438
106784.758
17122.238
1697.943
194.739
28.156
4.545
0.317
-0.553
-0.709
-0.711
-0.681
-0.649
-0.624
-0.616
-0.624
-0.646
-0.667
-0.683
-0.614
-0.183
1.863
11.406
59.496
378.330
3145.150
35027.273
152033.688
200216.141
186910.000
108147.078
43239.645
2648.212
249.299
33.025
40.982
147.809
582.404
2343.474
7845.742
17826.963
24198.363
12596.945
3198.161
511.472
87.386
14.827
2.374
-0.154
-0.662
-0.737
-0.721
-0.698
-0.665
-0.641
-0.636
-0.646
-0.666
-0.681
-0.683
-0.566
0.067
2.879
15.165
68.994
324.985
1663.402
10556.847
57167.117
152547.016
118594.016
103153.609
18459.297
1690.814
184.376
25.438
131.639
279.916
621.993
1349.938
2217.874
2522.053
2288.595
1307.465
490.376
129.440
31.507
6.897
1.070
-0.382
-0.701
-0.747
-0.732
-0.709
-0.678
-0.659
-0.660
-0.676
-0.693
-0.709
-0.692
-0.516
0.391
4.444
21.492
91.742
365.910
1191.156
3402.152
9144.910
24223.195
36044.848
18179.385
3750.064
621.700
98.840
16.652
1146.237
2121.114
2834.357
5611.474
8413.700
5544.862
1749.852
479.394
167.530
63.645
20.977
5.877
1.093
-0.271
-0.615
-0.682
-0.692
-0.685
-0.677
-0.672
-0.680
-0.701
-0.718
-0.730
-0.702
-0.437
0.842
6.853
35.370
166.285
711.605
2347.247
5091.796
7350.329
8563.322
7458.487
3999.305
1189.988
269.294
54.028
10.790
17994.697
47393.695
35716.281
28382.137
43427.641
21844.145
4681.155
917.498
326.536
132.592
43.245
11.876
2.931
0.523
-0.040
-0.224
-0.372
-0.478
-0.552
-0.605
-0.655
-0.697
-0.729
-0.743
-0.699
-0.333
1.468
10.910
62.562
382.340
2557.746
12885.374
39248.715
73403.867
57937.992
16074.059
3710.748
829.640
175.136
36.384
7.391
100119.320
100751.977
105287.414
118367.734
75285.203
35487.152
6969.822
1878.091
997.896
404.164
111.984
27.427
7.622
3.870
2.878
2.128
1.261
0.560
0.125
-0.175
-0.395
-0.549
-0.659
-0.704
-0.637
-0.155
2.199
15.302
102.395
805.949
7003.510
56489.641
200221.188
178534.844
114471.133
102548.547
8171.348
879.683
135.965
26.028
5.095
100265.633
100820.258
103348.820
113870.242
39889.180
16189.772
4919.027
3311.627
2297.965
813.967
206.345
51.327
22.242
20.785
20.424
14.804
9.180
5.249
3.059
1.762
0.909
0.286
-0.171
-0.399
-0.343
0.350
3.131
17.097
110.021
931.582
9125.975
81438.883
200089.328
200163.281
116579.023
101973.141
13990.732
979.992
116.757
18.491
3.320
102212.672
105873.227
107530.523
105316.625
18501.771
4258.638
2927.933
3672.777
2847.291
1070.280
289.081
98.697
97.354
143.862
142.803
92.922
48.760
25.346
15.246
10.301
7.009
4.344
2.157
0.922
0.923
2.558
6.997
20.237
87.925
566.169
4323.702
33022.164
151928.656
131820.422
106969.117
101089.609
8932.508
705.948
81.321
12.451
2.069
134951.812
200111.953
200242.781
130483.062
10749.800
2484.714
3270.146
5414.279
4700.921
1859.249
514.872
290.164
627.095
1208.080
1289.289
657.595
253.260
106.132
64.548
48.961
37.571
25.887
13.119
6.391
5.496
11.715
26.945
51.972
96.847
283.804
1285.126
6184.155
25817.475
83305.789
72430.914
16928.826
2301.295
303.340
43.482
7.307
1.092
115693.695
135141.781
126628.648
107965.172
39549.004
11472.827
12669.798
27330.254
22072.219
6424.857
1268.694
1144.192
4703.977
13558.082
13424.841
5347.982
1252.909
414.896
269.878
254.797
244.599
158.428
72.370
28.322
21.062
47.371
124.828
242.333
332.144
483.903
1097.018
2349.192
4078.254
6426.129
5367.018
2211.736
530.844
103.332
20.242
3.821
0.459
105814.555
102903.867
104405.367
132182.906
170893.438
105331.055
83395.969
77238.883
64211.242
13858.225
2467.701
4220.131
29986.496
114950.102
112530.094
33025.559
4704.898
1297.751
1116.264
1755.514
2121.734
1233.180
413.106
110.166
65.301
171.828
557.914
1318.194
1696.338
2155.613
6538.794
15246.257
13249.393
4962.423
1978.702
724.600
193.564
45.998
10.081
1.907
0.083
121753.969
103629.891
114070.852
200153.672
138734.969
103893.023
115071.094
85300.906
44485.672
10864.271
2794.580
11434.357
120941.188
200077.984
200161.125
102459.555
10571.576
2922.442
5198.862
15451.691
20716.018
9937.869
2178.595
393.564
181.321
486.841
1833.333
4964.456
6272.983
8008.231
43157.168
100446.898
100819.250
19133.521
2930.432
632.822
152.547
35.540
7.740
1.386
-0.023
83543.703
104904.992
124144.078
178177.578
106904.734
101439.969
103848.625
96291.617
11073.296
3551.228
2459.557
20000.090
131788.859
200118.172
200281.016
139282.078
13378.331
5885.340
25907.309
125256.594
146931.281
59323.801
8099.855
1032.762
576.815
1363.460
3927.050
10207.567
12414.809
13684.752
97847.977
102542.578
109628.500
51253.969
12034.560
2360.940
390.382
65.880
11.510
1.930
0.068
17145.049
12422.935
23170.514
104147.109
100937.219
100352.211
100646.578
39610.387
3027.785
976.408
1705.600
15059.168
106357.367
119789.422
122031.797
108884.031
11005.537
12966.264
120828.820
200342.781
200104.906
178181.109
16266.368
1968.450
2630.013
7842.153
12464.762
11143.468
9096.592
8904.789
49859.855
128908.477
200088.141
119697.992
102186.594
21829.686
1752.786
179.892
23.121
3.307
0.297
3878.346
1812.257
3746.463
29064.021
100132.695
100073.273
63593.586
6363.526
804.437
314.588
702.217
4458.984
35727.504
101980.352
102360.742
22484.193
6815.215
19168.445
109893.125
147164.484
178229.453
128942.805
19906.881
3300.976
12816.459
63848.574
97401.703
33808.672
7167.106
3991.165
15645.780
118672.516
115367.453
104268.789
100764.938
100119.641
5717.934
359.681
37.043
4.921
0.545
2791.806
1074.769
683.833
2233.336
6225.285
7366.398
3224.675
790.228
181.928
94.267
200.770
847.295
3355.742
7632.560
7277.192
3576.710
3314.734
11608.881
102560.094
106417.195
108927.703
104958.008
10982.532
4221.132
29249.195
101023.273
103680.086
95153.023
15820.583
6067.526
20860.086
114273.258
107590.227
102055.555
100438.586
100084.352
8028.854
439.704
44.162
5.671
0.723
2077.812
750.259
224.645
229.232
415.430
439.406
276.106
104.145
37.885
24.988
48.037
138.216
364.642
641.032
698.337
678.808
989.282
2956.032
18457.762
71200.469
71422.586
18996.727
3715.778
3019.407
18982.141
107450.289
178164.984
152074.344
108316.883
53535.117
108651.867
200474.516
200205.031
113719.398
101314.672
96549.867
4115.364
299.670
35.718
5.600
0.887
658.728
274.082
86.146
40.260
44.191
44.082
31.257
15.890
7.657
5.943
10.441
24.051
51.262
80.079
104.298
145.329
232.853
545.597
1709.888
3902.113
3960.185
1931.527
1010.294
1338.859
6955.045
68184.898
123772.781
110020.633
108636.711
200469.266
113800.594
113240.766
196571.406
196505.047
81927.297
9856.517
1084.050
147.339
29.234
7.086
1.594
142.047
68.987
25.534
10.011
6.837
5.945
4.400
2.511
1.284
1.076
2.015
4.470
8.388
13.348
19.698
30.240
48.099
93.999
198.867
339.563
359.356
268.300
248.045
549.792
4484.138
101741.281
102221.508
101758.688
109909.516
200156.625
124053.414
102488.656
104143.773
106296.188
8778.267
1477.226
377.438
147.382
51.802
15.043
3.575
24.712
14.486
5.978
2.365
1.134
0.759
0.452
0.173
-0.039
-0.077
0.112
0.549
1.279
2.351
3.911
6.192
10.095
17.318
28.798
41.028
46.389
48.205
68.881
259.777
2639.075
57525.168
100267.227
100512.422
104903.562
200110.453
114042.977
102359.969
103811.641
55639.172
4670.683
1015.398
580.508
356.455
128.024
32.380
6.782
100.024
1225.104
20693.521
100093.508
100845.797
110571.680
112651.242
114382.680
200152.625
200199.391
108331.844
22621.877
23124.016
26249.377
9568.098
1725.974
261.155
42.811
11.324
7.287
7.367
6.660
4.817
2.786
1.438
0.737
0.373
0.178
0.010
-0.149
-0.267
-0.302
-0.259
-0.169
-0.022
0.248
1.146
4.585
17.114
45.714
87.501
40.357
330.296
2849.840
15303.304
31684.516
14340.060
12870.392
73488.344
124026.398
107085.445
102851.484
78572.539
73893.195
96716.977
26136.418
3802.540
457.428
74.157
30.406
35.345
43.057
39.470
26.636
14.132
7.265
4.457
3.352
2.540
1.638
0.790
0.209
-0.001
0.127
0.574
1.178
2.150
5.162
20.481
100.851
411.783
1042.067
12.134
64.531
293.043
931.695
1553.107
1890.578
5740.085
56498.059
103295.055
101446.984
101901.031
76010.430
60845.695
70754.023
21722.904
3312.847
446.824
111.693
116.416
224.057
318.934
272.527
146.684
64.650
30.453
19.775
17.077
14.299
9.592
5.199
2.358
1.343
2.068
4.405
8.024
11.765
19.634
74.709
520.871
4055.582
18682.252
3.300
13.582
48.687
155.025
657.276
3713.352
17697.539
45326.832
116456.922
103647.945
101199.836
20214.750
14023.462
15286.664
6534.872
1536.784
360.326
235.743
698.051
2153.477
3470.071
2519.407
1017.727
307.986
120.417
90.352
93.446
84.348
53.644
25.831
10.561
6.106
10.102
25.202
52.204
76.408
84.278
205.364
2045.877
31451.496
100081.406
0.942
4.872
23.827
137.492
1116.580
10484.262
70731.250
102035.156
78442.383
24531.797
9981.375
3004.772
2127.705
2257.496
1465.833
720.750
371.233
850.327
5980.246
35785.289
88753.328
48785.887
9100.587
1501.905
527.816
506.148
679.565
604.246
336.053
126.301
39.971
20.969
41.576
138.184
383.815
623.664
568.488
497.051
3262.163
67978.977
100780.078
0.388
3.148
19.422
137.002
1101.909
10440.786
78185.297
100327.227
78873.234
11513.701
1950.809
601.377
440.930
563.010
603.064
453.020
453.884
3117.236
57780.801
101749.375
104214.711
104284.719
89835.992
7355.127
2882.294
4293.916
8461.873
7251.905
2706.903
658.965
140.976
62.057
161.431
776.433
2973.354
6221.761
5315.443
2025.382
2688.437
27534.262
110522.531
0.135
2.141
12.893
83.717
580.115
4110.473
19727.057
38631.246
20084.242
4599.841
919.492
289.765
200.509
243.575
282.614
251.258
527.081
6867.360
100404.984
101541.977
103889.688
105756.320
113916.867
35151.809
20308.258
61889.453
103484.242
103561.477
33204.590
3657.137
450.984
148.019
468.171
3262.971
21628.119
63581.535
47225.281
11752.516
5091.823
18005.553
114660.750
-0.067
1.122
6.980
36.011
192.046
846.624
2839.271
4410.644
3411.465
1553.435
622.550
252.134
156.746
137.655
125.848
119.563
410.046
5762.117
100219.672
100777.039
102156.609
109311.570
164278.406
110733.578
113921.758
113314.648
106018.812
105390.734
102365.867
15509.334
1054.766
298.346
913.412
7546.474
78248.664
100382.570
102565.477
45210.172
56774.426
89867.719
110415.820
-0.194
0.486
3.369
14.685
54.194
178.598
445.959
752.930
953.528
878.820
485.404
214.239
124.548
94.286
63.626
58.649
206.241
2028.758
28774.449
100294.992
101413.305
110738.617
133947.734
105834.789
178669.078
114842.609
104339.938
103375.555
101507.648
29132.725
1465.519
462.363
1183.884
7267.280
63884.191
101206.742
114965.188
126260.898
104728.828
147186.469
200164.625
-0.211
0.432
2.913
10.925
35.177
93.102
205.617
367.477
508.616
481.520
280.150
133.387
77.444
52.343
34.037
26.014
73.803
446.923
2991.054
15031.480
29373.047
22815.326
32665.383
65971.922
70234.727
106628.008
101705.289
101055.766
100526.812
16548.301
1122.945
526.586
1096.950
3182.908
14224.390
40569.703
71181.375
106969.820
102178.531
112822.367
200216.312
-0.067
1.093
5.930
23.853
85.998
290.237
784.230
1615.322
1812.276
1042.174
369.510
118.838
46.109
25.769
14.469
10.488
20.985
81.564
323.133
866.706
1495.536
2069.840
4217.483
7534.051
11257.734
71761.086
100443.609
100245.734
38544.684
3559.738
488.694
392.638
746.733
1171.881
2244.228
5379.005
34603.387
102031.031
102677.805
104435.516
111724.766
0.235
2.643
13.259
66.346
312.444
1531.783
7719.764
29670.887
35330.332
12625.235
2223.656
335.561
58.712
15.380
6.075
3.479
5.162
15.293
42.491
92.936
164.862
278.647
547.486
841.606
1339.286
4003.855
8835.682
8065.870
2768.946
571.109
170.790
208.051
355.937
457.860
545.565
1258.049
8728.936
85039.359
126201.383
135084.781
50569.719
0.641
4.700
26.444
148.024
941.627
7713.005
100862.477
104474.516
101748.836
100432.484
16431.762
1200.532
118.686
17.730
3.501
0.886
0.851
2.612
7.045
14.656
25.916
47.673
79.243
120.744
182.704
351.678
520.781
478.832
249.272
95.037
65.876
112.432
192.448
246.934
307.283
760.407
4813.559
43815.277
112529.766
110474.477
90014.375
1.132
6.895
38.498
235.364
1847.820
22048.955
111482.680
110569.430
103918.734
100801.648
63642.344
2559.575
204.525
23.661
3.291
0.137
-0.347
-0.056
0.734
2.262
4.610
8.601
13.880
19.427
28.483
41.708
52.726
48.565
32.945
23.138
35.647
80.848
145.962
228.544
389.654
1062.818
5647.448
71229.445
100888.562
100716.602
100334.844
1.622
8.731
42.940
243.851
1779.379
21891.672
110109.781
109857.922
104314.227
101203.375
70654.258
2795.156
209.736
24.422
3.195
-0.077
-0.655
-0.673
-0.505
-0.166
0.398
1.147
2.144
3.141
4.374
5.975
6.919
6.608
6.079
9.079
21.745
55.914
111.499
220.983
545.805
1532.363
4470.486
32594.557
100404.102
100144.344
70434.930
2.359
11.004
45.541
200.880
1072.162
8364.102
106547.500
111064.547
109328.406
103536.789
18644.105
1313.040
143.342
19.209
2.665
-0.186
-0.718
-0.789
-0.758
-0.679
-0.554
-0.386
-0.192
-0.016
0.163
0.361
0.541
0.715
1.503
4.543
13.407
35.317
79.307
190.945
575.220
1432.388
2618.210
6272.614
20020.211
23801.375
8763.487
3.991
17.194
65.841
240.875
876.157
3823.268
20859.199
75164.500
85370.500
26468.010
4099.524
548.537
83.832
13.777
2.039
-0.268
-0.729
-0.792
-0.781
-0.766
-0.735
-0.702
-0.677
-0.663
-0.645
-0.624
-0.557
-0.310
0.649
4.032
14.295
43.863
115.505
252.382
481.558
835.565
1125.805
1270.973
1699.440
1779.168
961.421
7.300
33.795
156.614
673.617
2642.907
9701.171
30273.545
72687.484
67344.562
17712.512
2531.346
359.662
57.330
10.076
1.398
-0.360
-0.727
-0.775
-0.760
-0.750
-0.738
-0.738
-0.750
-0.768
-0.778
-0.782
-0.707
-0.308
1.426
8.790
42.122
184.310
693.231
1677.131
2200.873
1437.335
726.713
411.435
278.760
212.638
122.462
12.585
67.652
389.273
2503.524
17624.900
107056.805
110686.969
124756.984
45630.312
9489.649
1521.344
229.776
39.099
7.057
0.871
-0.456
-0.726
-0.755
-0.740
-0.726
-0.716
-0.720
-0.740
-0.759
-0.779
-0.776
-0.629
0.164
4.025
23.908
150.354
1117.209
7427.659
31841.104
42978.402
17173.732
3161.870
654.531
170.228
60.524
25.373
17.185
106.891
748.593
6529.868
97234.695
118320.500
110360.039
105797.469
104125.891
8406.983
835.724
130.269
23.409
4.302
0.310
-0.558
-0.731
-0.736
-0.719
-0.704
-0.699
-0.705
-0.725
-0.745
-0.769
-0.728
-0.423
1.076
8.523
55.291
457.298
5307.909
86971.352
101059.172
103513.414
105279.961
21160.521
2253.253
347.428
64.324
14.589
18.228
111.575
808.409
7990.888
111420.711
118012.406
109005.078
102474.656
100805.398
9847.648
635.092
79.104
13.392
2.223
-0.135
-0.660
-0.746
-0.732
-0.710
-0.695
-0.687
-0.696
-0.712
-0.734
-0.746
-0.651
-0.096
2.482
15.196
91.896
837.193
13844.957
100743.969
103423.891
113741.078
126133.242
70967.992
5281.603
644.997
92.338
15.981
16.391
83.188
496.771
4029.522
55914.312
106236.242
103526.367
101016.070
96648.289
4896.638
381.388
46.399
7.465
0.896
-0.451
-0.732
-0.765
-0.740
-0.717
-0.696
-0.692
-0.697
-0.713
-0.729
-0.723
-0.542
0.354
4.451
24.159
136.358
1003.622
12298.601
102223.430
105828.898
124312.922
142593.219
68480.562
6127.471
730.098
101.954
16.078
20.296
60.381
228.513
1156.811
7633.645
47987.121
100741.789
63777.832
10497.503
1202.471
150.994
21.897
3.527
0.078
-0.643
-0.773
-0.772
-0.749
-0.727
-0.708
-0.704
-0.714
-0.729
-0.742
-0.709
-0.428
0.911
7.084
38.349
208.610
1256.060
7664.517
55383.910
109384.641
112859.859
118473.852
21064.822
3327.384
500.485
76.252
13.019
72.348
124.123
203.145
413.638
1059.546
2856.715
4291.448
3047.764
977.208
220.667
44.113
8.667
1.293
-0.363
-0.724
-0.784
-0.776
-0.762
-0.739
-0.723
-0.723
-0.736
-0.747
-0.762
-0.709
-0.332
1.462
10.035
55.399
311.996
1888.600
9257.574
26622.740
34269.648
27109.312
12599.503
4029.613
986.530
207.408
42.486
8.495
516.208
885.095
881.189
849.756
924.795
761.570
542.183
312.843
137.030
48.928
14.353
3.664
0.487
-0.414
-0.632
-0.681
-0.693
-0.701
-0.705
-0.714
-0.734
-0.756
-0.766
-0.776
-0.706
-0.225
2.092
14.046
77.054
480.222
2802.257
12706.727
30132.994
23469.084
8653.749
2780.522
999.129
332.724
92.282
22.719
5.058
5266.076
11493.243
8460.411
3533.314
2349.206
1396.486
548.356
184.877
78.357
34.567
12.914
4.043
1.121
0.334
0.117
-0.018
-0.163
-0.287
-0.423
-0.533
-0.646
-0.722
-0.768
-0.786
-0.702
-0.127
2.921
19.987
131.769
1087.728
11104.785
99338.602
107244.711
109978.906
31194.385
4989.242
979.143
231.396
59.561
14.683
3.244
57366.387
100162.539
100575.500
19532.252
4218.380
1850.596
691.326
259.935
129.521
61.491
23.354
8.571
4.719
4.586
4.423
3.568
2.568
1.652
0.973
0.356
-0.116
-0.439
-0.631
-0.724
-0.656
-0.007
3.670
26.330
212.812
2416.406
47247.652
102193.414
112228.680
135594.484
135264.047
15965.461
2027.119
294.981
53.421
11.406
2.248
100198.680
100424.156
100692.789
71542.914
5911.198
1468.451
582.232
325.342
205.865
106.761
41.434
21.085
23.629
31.349
33.599
25.269
16.625
11.045
7.217
4.334
2.317
0.928
0.085
-0.354
-0.444
0.212
3.954
28.340
235.567
3019.571
63856.926
102823.758
121719.438
186861.031
178192.953
25992.031
2700.085
343.163
50.640
9.177
1.627
101899.492
104880.500
105389.031
66158.984
5156.301
916.132
432.782
375.372
284.714
151.234
74.699
77.719
163.240
283.215
287.605
186.467
101.672
59.571
38.225
22.914
13.721
7.465
3.547
1.296
0.463
1.105
4.615
22.813
154.724
1519.695
19924.393
101883.125
112489.609
142451.906
90249.547
13920.748
1917.683
254.148
38.858
6.900
1.040
73198.805
200127.641
196507.969
54957.238
6167.891
1085.485
626.683
664.363
548.782
294.585
177.523
398.237
1512.767
3820.148
3841.780
1841.117
650.150
330.351
210.605
121.924
76.886
46.378
21.994
8.774
3.799
4.512
9.456
23.348
83.022
455.119
3121.609
18635.818
45437.930
33507.988
12516.225
3383.926
670.702
122.057
22.407
4.095
0.536
107423.984
110256.328
107118.773
103158.586
26538.129
4435.716
2312.012
1958.790
1513.510
708.563
503.815
2451.836
19842.287
87025.195
96781.148
24317.885
4208.707
1915.088
1139.585
770.383
624.267
359.105
143.181
42.391
15.069
15.020
29.579
54.073
89.126
205.516
616.558
1632.827
2765.380
2683.589
1627.100
651.117
189.529
45.696
10.434
2.004
0.114
138896.719
104967.086
102285.891
109067.852
86786.367
49389.926
16361.207
5092.841
2703.225
1172.334
1108.782
11760.807
101047.055
102067.938
102215.445
102499.445
20895.719
9462.358
5974.206
6815.439
8283.405
4174.980
1047.969
198.195
50.448
43.639
93.142
163.558
233.858
387.800
944.238
1678.875
1504.220
914.900
440.917
191.060
68.091
19.959
5.086
0.910
-0.103
200147.797
116806.945
105606.492
157475.203
128784.492
101774.938
101150.461
12439.945
2762.663
1064.582
1703.645
24801.369
104859.641
112549.867
111050.766
107299.500
50605.977
25129.412
27952.219
102644.516
100934.266
70761.055
8137.038
862.257
136.122
108.194
226.877
408.183
560.832
941.193
2894.941
5930.173
4881.037
2163.595
751.633
255.782
74.452
19.326
4.536
0.722
-0.149
138688.641
124356.789
108759.953
157458.531
105754.852
100683.547
100503.648
18688.635
2009.378
629.067
1397.563
16972.205
112485.273
138515.938
132171.422
111346.000
33895.902
25497.281
110197.203
106573.898
105104.383
102053.164
42888.508
2465.651
314.369
286.157
465.665
708.705
862.626
1448.501
4854.226
11064.511
12861.753
10562.020
4923.816
1272.263
258.452
45.258
8.361
1.334
-0.030
104801.555
19509.744
14147.039
60910.551
100794.219
100186.102
100143.844
10608.788
1087.846
299.045
709.191
5368.636
46234.961
131671.250
126408.523
50528.848
10230.114
15814.262
111642.375
129447.219
128850.680
108784.836
71790.508
3287.678
666.048
996.001
1262.035
1088.161
873.698
1256.942
4412.916
18748.828
101279.742
101748.930
78457.180
10485.430
1031.406
121.829
17.151
2.559
0.195
34578.855
7219.994
2506.547
8412.476
34946.910
42443.684
14943.712
2381.050
363.132
125.168
277.624
1376.782
6020.839
14805.928
14862.859
5808.542
2692.183
7994.778
87390.086
163730.672
163561.875
116384.727
28322.838
2300.788
1431.596
3356.200
4385.146
2673.813
1246.345
1245.290
5665.277
80474.398
101913.188
100774.922
100209.031
57366.328
2970.639
257.652
29.470
3.995
0.449
86316.648
12915.997
1396.747
1101.316
2368.157
2744.757
1375.660
390.274
96.398
43.723
87.461
301.270
910.226
1761.314
1638.172
988.434
877.868
3014.073
18612.229
77302.914
105243.523
35670.012
5815.223
1230.356
2247.225
6777.846
10065.748
7994.806
4712.426
4379.028
16633.148
116716.797
108302.961
101994.031
100364.836
96462.164
4103.066
295.795
34.171
5.005
0.695
60607.406
9408.330
951.254
221.349
225.839
242.715
154.506
63.407
23.303
13.242
23.832
62.999
147.072
231.119
245.992
209.458
286.994
872.956
3404.582
8564.959
9433.623
4299.500
1209.743
663.973
2131.595
8233.863
34429.777
89940.266
66636.180
44470.602
104513.633
147106.406
200107.781
117977.195
101515.227
35002.934
2378.254
228.639
33.287
6.733
1.394
8504.877
2205.367
366.086
67.152
33.757
30.395
21.078
10.605
4.970
3.410
5.758
13.041
24.812
37.071
43.763
50.950
80.946
198.797
553.360
1028.006
1074.405
636.649
295.018
372.369
1976.584
21143.852
101908.641
101561.148
109074.953
200206.422
106597.250
106831.172
135140.797
170657.812
36611.422
5708.233
841.326
196.441
60.794
16.805
3.711
889.463
330.935
83.929
20.142
6.906
4.474
3.189
1.707
0.747
0.517
1.044
2.442
4.432
6.964
9.120
12.499
21.231
43.209
88.542
139.595
145.273
107.727
89.884
252.707
2326.698
42722.180
100415.836
100890.062
112558.305
200130.828
110919.461
102645.570
105035.617
105974.547
10082.980
2029.530
1369.803
803.099
254.875
56.894
10.808
87.692
45.888
16.334
4.886
1.527
0.629
0.305
0.046
-0.139
-0.198
-0.092
0.184
0.582
1.100
1.751
2.771
4.881
9.058
15.111
21.559
23.332
22.150
33.880
155.603
1510.907
21639.131
100106.047
100488.016
106257.727
200259.266
107950.781
111979.266
142661.781
120851.156
15917.281
6096.438
8011.973
4475.427
1048.528
162.381
23.176
150.361
2194.808
67710.969
100080.797
100775.273
109601.258
131762.828
103367.102
108895.867
112833.258
15937.199
3463.267
1841.753
1665.644
832.727
259.110
63.075
15.119
5.191
4.086
4.268
3.799
2.671
1.504
0.681
0.248
0.038
-0.082
-0.175
-0.257
-0.323
-0.340
-0.309
-0.238
-0.124
0.185
1.442
6.687
26.047
76.594
161.151
59.038
556.669
5835.440
48458.309
100223.852
36340.805
11783.472
26843.396
48461.789
69280.188
32885.348
6951.211
3524.648
3320.536
1612.532
444.739
99.151
25.982
16.630
21.860
26.785
23.871
16.012
8.680
4.556
2.762
1.883
1.348
0.807
0.279
-0.070
-0.193
-0.116
0.135
0.547
1.505
5.769
30.125
185.865
887.822
2606.587
16.112
94.298
482.262
1725.328
2491.646
1731.495
1883.618
6791.793
30061.199
64146.305
32022.270
7192.995
3115.234
2853.612
1400.525
426.591
104.557
46.604
78.250
151.811
207.821
178.297
95.480
44.056
21.836
13.989
11.152
8.725
5.696
2.921
1.133
0.512
0.818
1.877
3.732
6.419
18.834
118.312
1227.631
13815.760
95577.391
3.870
16.232
54.735
135.537
277.717
640.602
1821.602
4262.048
10204.843
16889.832
9801.904
2810.020
1374.137
1187.580
662.957
235.358
96.455
146.332
562.210
1640.369
2606.074
1948.972
714.040
244.684
111.319
74.374
65.288
52.806
33.232
15.195
6.077
2.993
4.261
9.883
19.160
28.340
52.718
325.127
5850.927
100045.250
100095.305
0.859
3.875
13.717
50.723
216.537
985.311
3340.397
5756.685
4701.437
3310.122
1844.372
711.612
402.802
340.006
231.293
125.264
132.452
646.769
4872.091
28809.674
70606.156
38759.062
7323.553
1661.147
766.981
507.970
511.692
433.925
226.851
78.934
24.875
10.699
16.346
41.917
94.828
150.059
167.882
534.891
10395.899
100311.062
101028.141
0.135
1.588
7.958
40.421
214.416
1029.517
3512.921
5345.872
3437.759
1316.451
439.686
185.964
116.626
102.881
91.127
86.220
259.951
2557.834
42473.199
100200.828
100548.102
101853.016
76758.445
15344.184
8371.891
4919.161
7216.880
5868.111
2083.737
471.486
97.467
30.905
50.021
166.902
472.318
776.682
720.948
698.706
5358.959
102628.852
116389.688
-0.071
0.874
5.184
26.382
128.531
542.522
1492.925
2378.412
1546.778
585.085
190.363
76.387
47.376
44.432
46.436
67.811
377.788
5723.752
100076.734
100280.906
101423.133
112701.273
200218.578
109352.750
105848.750
69892.844
101840.008
100431.430
28866.361
3027.272
338.385
70.321
116.175
479.662
1732.056
3520.799
2906.028
1727.762
3274.442
30653.385
168034.484
-0.196
0.331
2.855
13.206
50.639
169.602
399.822
578.225
450.184
238.296
106.702
49.992
29.735
24.547
24.808
49.735
344.859
4839.468
100065.992
100341.742
103343.438
170537.531
200251.125
109801.125
132149.719
196621.391
105143.578
100691.664
100237.852
13704.030
855.419
128.710
190.149
912.214
3812.155
8168.680
6990.327
5860.165
11334.114
85619.445
104229.750
-0.283
0.029
1.364
5.953
19.344
52.647
105.298
152.687
154.583
121.166
70.455
37.316
21.773
16.090
14.443
29.762
179.459
1863.405
23758.451
100327.867
104151.430
196496.781
138678.375
105132.188
170703.078
200175.562
105932.609
100649.883
100196.477
26144.670
1218.799
163.351
210.094
824.215
3296.096
7149.733
8935.360
25771.969
81261.812
135560.656
112665.383
-0.296
0.031
1.306
5.474
17.264
47.639
104.858
177.902
194.232
142.789
76.909
35.028
17.174
10.486
8.097
14.250
64.403
413.807
2556.345
12645.534
25745.061
43677.672
103707.516
102342.188
134977.781
142498.031
102849.672
100364.141
100102.836
14951.658
913.737
147.073
165.900
468.089
1398.575
3027.607
8787.211
71358.789
101553.164
119784.688
134984.000
-0.221
0.397
2.951
12.921
52.365
202.069
706.152
1525.314
1759.093
977.589
310.914
80.302
21.157
7.880
4.565
5.781
18.303
76.627
288.003
848.883
1738.605
4965.861
22059.225
47633.656
32348.037
68770.828
100751.172
100136.398
34863.664
3227.462
357.798
94.092
106.156
190.080
429.878
1117.734
5760.546
52263.867
100811.602
103019.922
42742.676
-0.054
1.222
7.237
36.115
199.097
1260.859
8147.564
34960.859
42486.020
14951.361
2353.614
340.294
52.296
10.317
3.128
2.230
4.945
14.952
42.878
101.516
225.472
578.568
1585.538
2541.702
2446.555
4071.213
8161.138
7390.757
2540.515
510.055
103.086
46.895
57.479
85.005
147.452
435.553
2185.671
11428.947
31307.537
26744.936
8715.743
0.161
2.410
13.565
78.473
579.368
6960.519
100388.961
100404.508
100233.734
100102.703
19687.408
1280.467
122.644
17.247
3.157
0.893
1.005
2.875
7.906
18.206
39.951
90.141
167.761
236.378
264.375
373.043
530.766
446.548
228.918
82.685
30.474
24.305
33.023
46.357
79.855
232.866
1004.255
4363.668
12300.774
13764.483
5868.353
0.387
3.642
20.073
125.748
1154.852
21995.834
100859.422
101014.414
100750.883
100347.766
86832.531
2990.909
217.812
25.184
3.665
0.384
-0.129
0.151
1.144
3.442
8.145
16.113
25.671
33.877
38.460
46.230
54.644
48.448
29.283
15.762
11.089
14.870
23.955
39.050
74.937
208.854
906.155
4666.225
16638.752
19923.855
7502.100
0.652
4.587
23.399
139.821
1230.931
22401.877
102711.977
106246.500
105999.578
102264.023
87253.844
3063.447
231.300
27.556
3.923
0.167
-0.519
-0.581
-0.354
0.189
1.233
2.780
4.469
5.732
6.410
7.020
7.173
6.695
5.101
4.341
5.907
11.088
20.658
40.232
85.259
205.739
672.110
2849.138
8819.059
10463.116
4465.030
1.079
5.866
26.857
138.412
970.924
10540.831
124066.883
200346.234
200203.266
123799.234
24574.990
1716.375
176.393
24.653
3.786
0.071
-0.648
-0.783
-0.745
-0.618
-0.377
-0.047
0.297
0.477
0.583
0.679
0.733
0.825
1.138
2.218
5.268
12.194
26.127
50.013
95.853
172.567
350.235
920.869
2052.606
2182.107
1186.895
1.936
9.407
40.582
191.284
1184.276
12323.856
109629.906
139146.219
152137.906
116470.422
13208.322
1145.435
136.940
21.727
3.577
0.054
-0.679
-0.821
-0.822
-0.794
-0.744
-0.681
-0.628
-0.593
-0.578
-0.534
-0.425
-0.124
0.707
3.369
12.092
38.446
102.700
195.581
247.473
219.778
202.151
246.728
371.431
369.973
228.511
3.729
18.462
89.427
478.581
2966.454
23268.039
117181.859
112222.016
104593.781
101517.391
15338.288
1060.756
117.457
19.080
3.222
-0.016
-0.693
-0.813
-0.815
-0.809
-0.798
-0.791
-0.794
-0.797
-0.798
-0.772
-0.628
-0.113
1.785
10.057
47.980
229.211
891.357
2360.482
2779.838
1539.867
511.480
168.450
92.027
70.428
41.967
6.416
34.714
212.994
1698.520
20575.539
107225.180
187101.359
200285.312
131821.797
89209.648
7073.559
643.985
84.735
14.588
2.389
-0.149
-0.711
-0.804
-0.803
-0.796
-0.790
-0.792
-0.801
-0.812
-0.820
-0.774
-0.516
0.528
5.078
29.096
192.369
1490.839
11414.500
57382.793
86835.922
26215.951
3880.968
532.092
95.256
27.607
11.279
9.147
54.405
395.349
5126.518
100877.172
102364.391
110129.562
131847.328
131692.844
17530.217
2043.998
280.326
45.313
8.741
1.342
-0.355
-0.740
-0.797
-0.793
-0.781
-0.776
-0.781
-0.792
-0.802
-0.805
-0.696
-0.173
1.956
11.943
71.047
610.600
8095.811
100156.367
100248.781
100414.320
100494.883
31941.521
1867.248
201.622
33.632
7.473
9.781
58.329
461.875
7034.005
100718.906
101122.898
101459.570
102083.320
101923.891
13350.433
914.312
120.129
22.342
4.308
0.390
-0.571
-0.777
-0.797
-0.786
-0.775
-0.767
-0.776
-0.787
-0.796
-0.770
-0.540
0.496
4.764
24.071
142.556
1214.307
22180.633
101111.953
101217.719
101291.352
101392.430
100851.789
4088.636
325.056
45.996
8.169
8.627
44.271
310.971
3645.317
78460.203
100511.742
100413.406
100300.445
100204.648
6310.967
453.597
58.705
10.557
1.698
-0.236
-0.711
-0.803
-0.800
-0.787
-0.774
-0.771
-0.776
-0.786
-0.790
-0.722
-0.318
1.482
9.191
49.228
281.647
2066.081
24938.186
112573.414
110869.438
104397.852
102340.758
97595.758
3606.460
327.641
46.530
8.129
9.857
31.132
138.550
955.177
8873.260
70537.367
100125.562
96470.352
13655.135
1387.950
171.955
25.415
4.374
0.386
-0.555
-0.783
-0.815
-0.802
-0.791
-0.781
-0.778
-0.784
-0.794
-0.792
-0.684
-0.086
2.655
15.390
88.039
653.446
5737.582
52653.301
196594.969
200392.688
122399.344
103385.867
20632.545
1583.307
207.980
34.418
6.347
28.670
47.750
83.739
234.789
949.056
3025.340
5285.530
3793.690
1190.531
244.661
48.099
9.115
1.553
-0.205
-0.674
-0.793
-0.805
-0.802
-0.789
-0.784
-0.788
-0.796
-0.802
-0.800
-0.667
0.065
3.592
21.260
132.648
1123.947
14039.585
101703.555
107455.484
124751.859
105897.625
17762.775
2900.028
488.485
95.090
20.063
4.098
148.350
225.980
227.763
199.700
220.740
321.740
377.463
275.900
127.911
44.635
12.457
3.153
0.494
-0.288
-0.540
-0.620
-0.648
-0.662
-0.683
-0.721
-0.764
-0.797
-0.813
-0.808
-0.655
0.149
4.123
24.555
153.834
1236.200
12816.030
111584.062
126686.203
119279.203
62991.895
5702.276
849.721
178.339
43.112
10.656
2.324
888.056
1497.863
1329.863
622.484
297.683
174.887
104.445
59.338
30.018
13.358
5.291
1.918
0.796
0.462
0.346
0.270
0.210
0.080
-0.083
-0.324
-0.544
-0.699
-0.780
-0.797
-0.648
0.192
4.412
29.210
213.004
1897.789
24830.480
123856.133
178469.422
158015.594
70484.141
5652.293
673.756
120.444
27.753
6.685
1.337
4459.407
9581.382
6832.082
2313.743
594.500
222.518
96.401
45.723
24.094
12.428
6.257
3.870
4.075
4.998
5.592
5.081
4.377
3.578
2.603
1.451
0.473
-0.205
-0.548
-0.691
-0.591
0.227
4.939
35.907
317.185
4572.321
100680.016
102600.555
106133.914
105962.875
103333.664
13566.338
969.608
132.660
25.291
5.310
0.906
12555.121
31777.781
21798.668
5447.126
933.946
239.278
93.983
51.610
32.133
18.835
12.063
14.099
24.873
38.519
40.993
33.773
26.995
21.526
15.250
9.368
4.523
1.861
0.436
-0.214
-0.365
0.316
4.755
34.899
343.157
5283.061
100174.594
100614.516
101710.312
103347.766
102939.898
17587.570
1097.705
138.524
24.394
4.414
0.625
13258.635
30436.213
21537.824
5755.500
1108.820
249.200
95.880
63.090
45.173
31.923
32.321
74.921
201.919
364.811
378.358
261.460
168.532
132.269
91.907
48.540
23.165
11.207
4.953
1.667
0.431
0.684
4.040
25.034
215.806
2547.313
46923.137
100311.562
101000.117
102051.945
101885.367
7644.295
713.092
102.741
18.272
3.365
0.357
11286.899
32602.783
32333.064
10809.707
1961.740
416.171
164.747
113.335
84.190
64.646
115.604
512.977
2176.874
5732.566
6306.397
2875.022
1358.165
1083.663
686.913
282.438
132.938
67.186
29.434
10.011
3.390
2.057
4.229
15.953
89.624
632.285
5742.991
38555.586
100379.086
71059.062
12056.781
1708.602
278.417
52.140
10.445
1.982
0.097
53396.000
102489.789
101354.680
64243.727
6883.448
1223.347
522.874
275.080
170.996
131.026
421.779
3507.608
34878.535
100133.328
100495.805
49417.496
13231.528
13026.383
6556.501
2011.018
1013.784
544.393
194.364
53.871
13.888
6.163
7.893
15.626
41.010
154.086
627.757
2093.384
3627.743
2925.603
1122.344
309.887
84.614
21.471
5.054
0.845
-0.120
200207.188
109007.062
101187.367
101538.523
14915.207
5029.524
2212.199
738.915
297.535
227.377
1159.839
19734.268
100183.445
100443.227
101836.688
116488.406
128840.656
102023.039
60447.660
18785.652
17130.025
7462.871
1611.871
279.293
48.230
16.435
18.379
28.688
45.477
88.801
197.416
345.056
432.867
341.243
187.001
81.591
29.527
9.331
2.370
0.293
-0.241
157469.719
142588.406
102708.070
91715.594
25299.924
22242.131
8186.551
1651.019
412.485
270.980
1800.482
47024.555
100508.492
101133.930
104247.742
147246.125
170789.188
105374.555
138680.000
118060.500
101494.547
100210.594
16385.148
1285.632
139.109
38.127
38.740
54.574
78.809
138.929
294.254
484.360
521.793
393.485
225.725
98.421
33.117
9.451
2.233
0.248
-0.242
109450.289
105634.562
42185.102
20648.961
33478.559
42682.301
13710.214
2427.630
407.562
221.784
1363.012
26342.057
100858.250
101867.703
104343.188
139105.156
139287.297
113246.305
200430.750
115434.695
101775.812
100402.266
100114.375
3805.898
304.360
78.254
75.852
92.295
113.005
193.811
473.668
1021.225
1749.249
1949.179
1174.504
429.538
105.118
22.294
4.644
0.666
-0.148
113636.992
31826.986
5330.788
6264.877
16717.814
21664.430
8049.717
1509.790
280.764
128.531
577.239
5488.733
71165.133
101623.633
102467.344
96927.188
54641.777
95306.391
129490.758
105930.930
102015.883
100787.508
100231.375
5315.984
412.407
165.734
173.209
160.675
149.512
246.800
727.871
2991.103
10812.304
18105.061
9603.601
2179.538
360.483
55.523
9.338
1.497
0.027
134971.844
39336.473
3000.068
1637.403
3559.135
4112.773
2011.463
547.473
120.682
56.589
170.305
894.440
4136.202
12053.738
13310.004
6079.656
5686.057
13739.873
104099.016
103301.539
102494.203
101131.289
63799.574
3075.765
389.573
346.549
413.736
361.839
299.345
439.863
1524.511
9392.079
57785.719
100219.320
51868.223
7371.540
824.060
106.762
15.402
2.548
0.224
102024.000
100549.859
5527.546
578.771
540.125
583.073
336.152
129.823
39.455
21.455
46.348
156.242
428.237
808.695
891.892
672.867
802.456
2479.882
17466.436
101842.867
101757.359
64321.875
7602.482
892.603
357.581
626.530
1061.259
1304.323
1248.469
1962.456
5968.372
20449.703
100226.086
101055.328
86937.055
10461.921
1031.506
125.286
20.488
3.854
0.624
100178.375
100079.328
4090.864
300.172
99.330
86.571
55.413
26.640
10.673
6.628
12.271
31.809
67.365
104.790
115.039
113.491
164.943
455.704
1628.257
4728.653
6324.729
3282.808
894.782
270.095
376.377
1291.510
4495.134
9137.598
8742.411
14927.163
79405.625
106324.305
92218.500
78456.242
32465.783
5387.151
727.517
127.269
32.340
8.680
2.001
100021.852
13821.026
1231.920
124.409
26.161
14.744
9.961
5.179
2.343
1.601
2.888
6.599
12.237
17.880
21.621
24.928
40.363
96.368
231.848
421.790
480.604
319.786
152.404
133.237
503.743
3367.740
21788.689
70811.141
51001.496
80885.531
101746.820
101944.062
105808.547
46991.555
7570.498
1893.800
804.272
404.745
140.328
34.993
7.269
3704.920
1129.921
214.854
35.132
7.429
2.957
1.696
0.827
0.265
0.095
0.369
1.115
2.207
3.327
4.432
6.010
10.476
20.836
40.650
61.279
67.039
50.531
40.681
97.292
610.163
5755.035
46944.027
100452.828
105742.555
119796.281
102783.023
103706.734
109408.188
73187.930
7947.453
5602.514
8694.987
4890.709
1135.476
162.350
24.624
229.329
107.015
33.502
8.157
1.963
0.498
0.078
-0.118
-0.238
-0.284
-0.229
-0.077
0.130
0.364
0.666
1.181
2.216
4.354
7.539
10.467
11.329
10.792
16.302
68.322
446.427
3493.180
26119.377
78380.102
60341.406
54260.383
106325.016
152043.781
200170.719
124335.023
59981.520
72732.234
100503.008
75925.727
7727.913
649.533
63.040
122.333
1566.829
34955.359
100049.773
100360.945
102980.719
42463.680
87975.805
78914.617
19064.461
2982.816
650.709
250.100
169.223
98.847
42.064
13.909
4.395
2.007
2.009
2.243
2.095
1.457
0.773
0.292
0.010
-0.139
-0.225
-0.281
-0.327
-0.361
-0.364
-0.335
-0.290
-0.197
0.097
1.356
6.249
24.453
76.553
150.326
48.629
411.254
4052.476
25462.570
54202.484
19279.148
5265.699
6482.314
6767.647
4364.638
2105.115
777.404
348.995
257.153
150.869
60.188
20.585
8.471
8.250
12.732
15.091
14.100
9.379
5.454
3.138
1.803
1.122
0.657
0.286
-0.022
-0.239
-0.318
-0.282
-0.156
0.109
0.925
5.249
29.705
173.039
820.080
2390.794
14.224
76.945
383.647
1234.034
1745.286
1111.027
727.051
1087.668
2005.310
2615.719
1722.252
699.579
326.869
229.376
135.487
59.182
23.908
20.538
41.913
81.857
111.740
91.732
57.839
30.225
17.317
10.946
7.514
5.225
3.283
1.472
0.455
0.023
0.074
0.512
1.273
3.364
15.158
116.095
1130.602
12513.547
85107.383
3.336
13.817
42.432
96.706
147.361
180.112
277.642
510.912
952.888
1200.456
824.082
382.070
186.997
136.155
82.895
41.106
30.909
75.622
261.674
721.404
1040.401
807.138
388.980
183.880
105.611
64.153
44.343
31.695
18.713
8.618
3.219
1.273
1.383
2.983
5.821
10.628
33.663
313.888
5329.668
100034.352
100070.062
0.615
2.541
7.724
20.077
51.048
132.223
280.469
441.889
458.989
413.530
273.561
140.879
79.033
56.106
39.188
29.291
58.713
318.349
1863.519
7382.255
15003.865
9033.512
3065.752
1529.278
888.362
463.714
306.847
223.814
121.198
44.426
13.756
5.047
5.076
11.119
21.643
34.282
63.978
442.745
9404.761
100217.930
100666.195
-0.039
0.646
2.928
11.122
38.910
117.156
268.146
362.099
308.397
182.631
95.295
48.184
28.886
22.190
19.379
27.685
126.122
1025.340
10436.369
86803.344
100441.055
102564.102
27396.311
25276.506
14126.993
4421.538
2855.946
2255.082
903.962
232.471
52.233
14.314
13.610
33.764
71.177
107.265
135.586
392.585
5124.686
101507.336
108034.742
-0.205
0.162
1.632
7.203
25.147
75.172
157.753
207.652
160.536
88.821
42.243
20.532
12.268
10.040
11.401
29.339
189.894
2008.673
28724.363
100209.719
102040.750
128749.578
146941.156
103285.234
102294.633
50915.992
41178.301
31863.660
8061.391
1193.132
169.172
34.338
28.413
76.735
179.193
291.833
309.844
419.172
1987.251
19035.963
160582.688
-0.283
-0.089
0.754
3.785
12.643
32.650
62.288
81.392
69.654
43.400
22.712
11.400
6.968
5.872
7.880
25.790
177.349
1725.167
23758.285
100406.312
105754.367
200118.672
138657.656
103460.828
109089.648
200092.844
108790.359
100539.719
57390.715
4456.945
415.927
60.898
42.602
112.489
304.515
514.892
603.397
866.903
2801.121
33028.633
102284.695
-0.334
-0.222
0.307
2.000
6.304
15.407
28.102
37.691
37.502
28.058
16.660
9.208
5.651
4.806
6.353
17.753
102.718
771.681
6799.011
42865.156
107445.945
157581.141
109318.031
102618.523
116744.578
200136.844
111439.172
100610.844
100076.023
7369.352
583.626
75.212
45.151
111.093
279.721
540.921
868.481
2188.134
5569.278
34893.828
101490.211
-0.345
-0.209
0.412
2.603
8.900
24.985
54.429
93.855
99.413
71.172
34.481
14.565
7.064
5.293
6.227
11.241
40.541
205.249
1057.918
4076.958
10363.475
75266.773
102239.656
101900.555
110058.672
200173.766
104877.141
100381.844
63537.508
4833.867
443.802
60.981
35.888
76.302
176.998
375.098
1034.728
3680.450
8834.473
16332.364
102477.992
-0.308
0.016
1.498
7.361
30.909
118.494
365.528
829.848
889.885
543.277
178.247
49.343
14.577
7.217
6.685
8.222
15.493
49.656
176.528
493.273
1483.554
8173.065
52829.699
101246.820
66303.531
24607.117
47983.723
38560.227
9564.512
1375.445
190.569
36.774
22.899
38.946
83.475
210.919
800.241
3078.610
6513.562
7262.317
10140.258
-0.218
0.505
3.904
20.667
107.107
633.151
3500.413
11409.309
13639.664
5711.549
1186.116
201.335
36.279
10.617
6.876
6.242
7.030
13.576
35.020
95.334
284.498
971.342
2785.244
4588.682
3357.562
2444.447
3172.326
2572.179
1028.915
259.854
58.591
17.193
13.068
19.368
39.729
111.207
383.607
1254.562
2473.907
2340.245
1581.304
-0.105
1.155
7.640
45.254
310.734
3005.474
31679.740
100109.406
100096.477
70435.055
7377.763
720.591
87.740
15.631
6.322
4.369
3.445
4.195
9.050
23.788
66.103
163.293
320.572
403.325
345.350
281.237
300.695
253.058
132.160
49.316
17.094
8.195
7.597
11.173
22.725
61.794
202.810
556.546
1066.825
1123.717
681.717
0.027
1.917
11.626
71.815
625.493
8186.938
100468.156
100822.211
100807.336
100434.523
23851.807
1515.331
147.114
21.469
5.266
2.487
1.379
1.135
2.139
6.011
15.916
32.815
54.351
62.417
56.139
46.703
41.552
34.439
22.697
12.810
7.314
5.449
5.943
8.984
18.206
46.981
148.081
441.275
898.583
1022.289
589.014
0.192
2.683
15.122
94.271
748.647
9000.298
105306.305
114980.617
114975.828
105295.578
24698.262
1652.422
170.662
25.658
5.209
1.243
0.205
-0.125
0.063
1.003
3.116
6.610
9.783
11.254
10.240
8.488
7.669
7.272
6.858
6.459
5.810
5.319
6.385
9.859
18.422
40.217
109.136
294.653
594.859
632.539
391.573
0.462
3.789
19.983
117.793
920.807
10020.744
131314.188
200114.281
200133.672
164962.984
14232.667
1355.390
175.571
29.744
5.752
0.815
-0.303
-0.622
-0.628
-0.418
0.067
0.763
1.320
1.618
1.510
1.416
1.762
2.691
4.105
5.362
6.254
8.713
14.253
22.277
30.860
39.808
67.081
136.240
234.400
244.720
155.589
0.987
6.214
31.657
192.343
1727.650
32613.400
104280.352
112925.875
116719.883
106611.203
33190.477
1850.398
211.748
36.058
6.840
0.801
-0.491
-0.786
-0.832
-0.793
-0.693
-0.560
-0.437
-0.385
-0.334
-0.143
0.354
1.346
3.035
5.574
11.762
30.629
72.494
132.179
153.306
116.201
71.803
60.806
71.401
68.786
46.981
2.012
11.288
60.122
359.561
2920.054
50762.344
107813.039
105833.930
102703.656
101386.383
47557.980
2148.181
233.397
38.953
7.259
0.824
-0.538
-0.825
-0.868
-0.866
-0.845
-0.822
-0.806
-0.793
-0.745
-0.579
-0.143
0.862
3.206
10.316
40.297
167.818
622.800
1482.805
1727.103
960.440
307.565
86.615
33.832
20.146
12.626
3.466
20.116
127.986
1003.392
9157.013
81473.391
200119.656
186928.766
112819.422
101871.516
18501.445
1323.521
174.067
32.291
6.029
0.564
-0.594
-0.834
-0.868
-0.868
-0.866
-0.864
-0.863
-0.861
-0.825
-0.666
-0.141
1.396
6.471
27.293
147.385
967.078
6227.836
26103.037
34854.426
13646.123
2358.416
326.090
57.418
13.389
4.607
4.822
29.928
230.762
2607.077
42818.879
103288.688
126154.922
200096.797
178237.781
30368.609
3482.850
493.029
89.867
19.166
3.709
0.130
-0.669
-0.840
-0.866
-0.862
-0.861
-0.860
-0.863
-0.862
-0.810
-0.542
0.423
3.773
15.826
71.676
448.341
4580.464
63700.730
100203.375
100141.844
100092.781
14964.145
1121.889
122.943
18.968
3.618
5.172
34.017
271.747
3256.449
70521.953
100488.539
101782.727
104140.938
104145.734
7481.993
873.825
162.537
37.336
8.651
1.569
-0.296
-0.762
-0.854
-0.862
-0.859
-0.855
-0.857
-0.862
-0.849
-0.740
-0.208
1.831
9.613
39.639
177.029
1086.834
12795.115
102572.648
102218.156
100968.438
100331.805
46973.996
2210.986
201.810
25.950
4.133
4.469
25.986
184.826
1879.927
26130.059
100108.320
100195.172
100300.117
47135.727
3132.288
347.288
60.750
14.061
3.345
0.281
-0.600
-0.825
-0.862
-0.860
-0.855
-0.855
-0.856
-0.860
-0.829
-0.638
0.273
4.220
20.225
95.707
521.461
3700.658
31246.877
163583.156
151884.359
111495.836
101607.031
38694.422
2076.181
184.966
25.640
4.221
4.281
16.640
86.027
551.474
4113.027
23742.529
57357.105
31636.326
6235.151
844.232
125.868
23.495
5.511
1.075
-0.248
-0.711
-0.835
-0.857
-0.858
-0.857
-0.856
-0.858
-0.860
-0.815
-0.547
0.783
6.665
33.878
189.726
1560.022
22142.498
103493.328
138629.609
200158.984
200129.297
107465.141
10153.383
976.260
116.001
19.104
3.245
9.511
17.341
38.796
134.007
551.430
1604.390
2746.086
1861.507
668.837
168.315
36.508
9.355
2.610
0.519
-0.334
-0.671
-0.779
-0.810
-0.815
-0.826
-0.843
-0.857
-0.859
-0.809
-0.501
1.011
7.976
43.536
273.564
2957.491
70942.734
101451.422
104511.586
113234.008
116687.031
26543.480
2375.699
333.463
56.691
10.998
1.986
35.762
52.988
53.437
58.282
92.564
167.950
219.433
178.737
86.077
31.956
11.211
4.676
2.106
0.773
0.005
-0.344
-0.468
-0.503
-0.551
-0.640
-0.742
-0.814
-0.840
-0.794
-0.473
0.988
7.789
42.448
260.759
2719.779
53711.570
108289.836
116810.812
112213.773
103890.055
15982.135
1170.457
152.737
28.529
6.066
1.058
137.300
202.642
185.140
108.350
61.665
45.294
37.708
27.227
16.668
8.801
5.432
3.911
2.743
1.704
1.154
0.935
0.953
0.948
0.697
0.216
-0.253
-0.580
-0.725
-0.708
-0.415
0.826
6.560
37.683
247.017
2173.357
25078.592
200108.609
200134.625
200165.344
92303.266
7281.666
688.455
98.549
18.632
3.753
0.498
416.270
675.341
555.379
279.795
104.073
41.710
20.829
11.532
7.151
5.205
4.707
4.883
5.370
5.823
6.469
6.830
7.557
7.787
6.278
3.907
1.709
0.309
-0.291
-0.432
-0.181
0.854
5.853
35.744
284.294
3449.613
71886.422
107415.023
119766.312
115080.242
104597.617
9600.222
696.401
87.763
15.009
2.791
0.253
806.209
1431.785
1164.565
520.981
162.394
52.076
20.599
10.838
7.076
5.788
6.944
12.102
22.331
33.046
37.657
39.467
41.096
41.336
32.278
19.458
9.275
3.572
1.096
0.320
0.322
1.177
5.454
33.181
269.788
3825.074
96602.242
100629.961
101142.086
101081.234
100607.836
10648.021
690.175
78.717
12.744
2.206
0.116
1005.012
1671.331
1487.632
672.458
216.104
67.147
25.696
14.064
9.922
9.937
19.592
57.536
148.141
267.906
310.133
265.561
255.590
259.704
194.877
94.313
39.888
15.669
6.213
2.403
1.448
1.734
4.668
23.058
178.385
1866.351
28731.385
100101.219
100189.000
100242.352
78286.719
4551.446
398.930
54.274
9.366
1.575
-0.010
1771.050
3083.796
3102.889
1442.203
433.641
123.109
45.876
25.474
17.966
22.634
74.322
360.895
1486.009
3519.072
3666.702
2348.306
2362.482
2764.246
1645.275
559.210
183.262
72.124
28.680
10.273
4.075
2.694
3.962
13.132
72.052
506.364
4103.274
23742.357
63550.570
38498.883
8098.410
1070.148
157.228
27.323
5.254
0.806
-0.137
8380.306
12457.735
12782.881
4602.590
1077.928
275.707
110.836
54.608
34.233
51.708
281.562
2171.414
17942.314
78240.312
87771.992
29669.961
41326.273
64127.133
24189.914
4381.406
1157.105
461.531
167.266
46.561
12.220
4.798
4.087
7.598
25.070
112.032
478.939
1494.458
2556.437
2036.592
741.699
194.132
46.088
11.165
2.371
0.231
-0.253
76700.188
27848.146
24389.895
8290.711
1852.633
630.044
306.606
122.196
59.484
100.208
775.924
10436.682
100070.555
100423.938
104878.523
186818.938
113848.938
101597.898
102469.188
39068.727
12312.466
5427.574
1204.646
215.546
38.932
9.767
5.668
7.238
13.529
33.538
82.859
165.067
231.791
194.174
105.450
44.004
14.871
4.458
0.969
-0.074
-0.311
104250.570
41216.582
16539.865
5810.951
2056.499
1278.018
657.973
235.834
83.563
125.750
1196.759
21614.215
100118.148
100749.406
111478.008
200120.141
131935.172
103783.727
123971.773
200102.000
104136.117
96691.133
10453.314
954.236
109.418
19.995
9.700
10.637
15.225
27.239
51.877
82.596
104.340
99.050
65.342
32.816
12.744
3.951
0.850
-0.087
-0.308
102287.172
50228.367
5468.210
2262.365
1904.229
1679.937
905.251
288.987
88.307
107.414
899.750
13662.456
100142.062
100705.133
109671.180
200142.625
118482.203
108524.992
200195.453
186823.641
103550.109
100298.820
57364.797
2746.718
218.092
34.697
16.748
17.313
22.069
37.688
79.737
161.932
276.958
324.066
225.444
99.039
32.514
8.699
1.831
0.156
-0.240
125720.703
23759.170
2357.110
904.050
1146.722
1129.152
627.746
218.311
64.548
64.488
372.556
3247.040
31707.643
100413.055
103330.102
80941.273
104755.008
110910.539
200154.766
116488.547
101410.172
100215.266
96449.047
3787.298
271.220
49.376
31.895
30.950
35.863
61.049
153.671
447.106
1001.917
1401.516
894.779
337.950
84.058
18.910
3.919
0.597
-0.132
123764.039
88399.445
3881.600
513.424
408.326
420.173
243.460
96.273
33.411
28.265
104.000
561.219
2396.787
6361.985
7437.798
6590.788
15967.915
26983.135
109669.953
102180.727
100487.383
100155.812
34874.730
2024.187
212.819
68.258
67.492
72.935
82.883
144.395
360.869
1070.431
2875.410
4160.511
2553.274
770.760
165.706
33.663
6.509
1.215
0.032
101601.555
100427.172
9462.955
490.960
134.715
105.379
70.512
31.643
12.890
10.373
27.227
94.134
264.218
487.707
597.292
655.075
1086.896
2354.551
11172.506
57702.863
100206.172
34919.488
5281.336
643.268
122.995
106.961
173.742
245.985
296.874
550.882
1301.409
2570.638
4666.238
6022.267
3563.721
1044.576
209.684
43.856
10.517
2.679
0.514
100155.258
100065.914
7744.300
373.834
52.355
26.013
16.383
8.437
3.897
3.062
6.857
17.450
37.049
60.764
73.861
92.025
147.763
345.120
1130.935
2836.076
3848.973
2211.575
643.058
154.389
93.961
215.580
551.701
976.147
1166.610
2538.858
8293.870
13218.429
8423.118
4860.691
2333.836
734.092
220.109
85.944
33.827
10.027
2.492
100020.219
31419.463
2019.914
165.547
21.943
6.906
3.761
1.877
0.825
0.582
1.390
3.454
6.629
9.979
13.132
17.275
28.308
60.020
138.303
254.158
299.849
203.878
92.796
52.986
114.409
461.540
1632.184
3098.435
3491.800
8345.576
42803.461
78701.953
32804.199
6260.976
1715.182
1111.910
1229.114
781.069
250.983
56.196
10.683
7026.356
1852.674
306.644
43.670
7.586
1.817
0.644
0.180
-0.105
-0.175
-0.022
0.391
0.994
1.638
2.369
3.448
5.981
11.736
21.809
33.972
36.820
28.677
20.810
32.609
134.954
628.724
2366.825
4975.510
5294.616
11918.391
71476.969
103902.070
62380.301
17592.789
6850.111
14727.059
35109.117
16900.428
2610.659
306.595
37.823
329.129
150.368
42.889
10.061
2.067
0.313
-0.085
-0.229
-0.308
-0.338
-0.314
-0.240
-0.134
-0.013
0.152
0.445
1.045
2.254
3.892
5.525
6.005
5.530
7.059
22.113
101.943
472.675
1735.629
3323.468
3562.365
6768.941
32035.182
117321.039
119793.109
104560.727
91587.312
105780.195
100553.320
100065.172
28264.111
1328.798
106.880
55.273
515.306
5319.386
38942.445
85211.039
28835.189
5933.038
6077.200
5829.148
2132.280
570.398
148.892
50.063
25.362
14.682
7.011
2.722
0.931
0.579
0.727
0.914
0.881
0.580
0.273
0.019
-0.142
-0.240
-0.300
-0.339
-0.365
-0.374
-0.366
-0.345
-0.311
-0.243
-0.029
0.835
4.140
15.059
42.806
81.793
24.439
161.270
1042.390
4439.846
7066.842
3558.054
1226.121
1126.559
1029.531
618.982
279.602
113.209
53.293
31.792
19.787
9.348
4.151
2.627
3.498
5.640
6.831
6.639
4.851
3.164
1.938
1.102
0.549
0.195
-0.034
-0.220
-0.342
-0.383
-0.360
-0.291
-0.133
0.439
3.348
18.133
87.530
354.380
887.544
7.867
37.869
151.265
385.603
530.964
376.462
232.651
234.209
285.101
259.968
176.381
93.795
47.249
29.693
18.979
9.573
5.915
8.026
17.456
32.017
41.424
38.002
27.365
18.056
11.785
7.450
4.673
2.828
1.545
0.566
0.000
-0.249
-0.252
-0.102
0.272
1.619
9.397
63.653
478.671
3390.265
13814.220
1.929
7.546
22.350
45.653
60.833
60.449
66.569
90.816
123.031
131.822
98.900
56.852
31.700
19.967
13.157
8.446
10.401
29.000
84.697
189.977
269.255
241.904
159.732
109.502
76.453
44.438
25.989
15.982
9.222
4.020
1.370
0.308
0.162
0.586
1.442
3.978
18.333
143.578
1708.868
22944.637
100034.820
0.276
1.361
3.789
8.126
14.111
24.174
40.674
56.195
66.212
62.020
44.700
27.216
16.001
10.413
7.684
8.154
23.030
101.405
386.443
1197.455
1919.767
1487.842
1013.243
952.797
670.454
315.431
149.752
88.371
47.966
18.855
6.325
2.007
1.268
2.417
4.767
8.944
27.992
210.124
2634.314
48511.262
100241.250
-0.156
0.125
0.906
2.972
7.958
17.848
31.414
41.855
39.484
30.574
19.544
11.301
6.850
4.986
4.951
10.339
45.407
259.796
1489.174
5760.223
10746.162
8629.830
9905.785
15305.697
8931.166
2650.036
916.228
536.340
252.400
80.832
21.729
5.864
3.704
6.331
12.261
19.112
36.248
174.159
1676.977
19147.119
101723.945
-0.270
-0.169
0.249
1.536
4.989
11.321
19.900
25.768
22.599
15.427
9.018
5.045
3.330
3.083
4.510
12.819
68.295
444.376
2992.225
15090.910
30224.607
34370.531
103980.633
100869.633
100672.656
25491.697
5350.444
3413.373
1300.164
297.337
63.069
13.388
7.229
12.376
25.127
37.624
55.219
135.642
722.332
4638.079
21699.264
-0.319
-0.285
-0.056
0.702
2.638
6.224
10.474
13.545
12.045
8.574
5.165
3.258
3.090
4.245
6.573
14.989
67.294
394.013
2580.945
12799.053
27990.371
111869.055
104429.016
102021.867
102068.867
106968.906
23670.775
15337.537
4487.761
828.058
129.323
23.460
10.449
17.775
36.486
59.576
86.190
178.896
699.876
5211.644
43191.289
-0.352
-0.346
-0.178
0.402
1.770
4.427
8.092
10.887
10.968
8.464
5.534
4.353
5.866
9.311
13.608
19.105
47.707
214.752
1085.230
4218.633
12516.454
106801.891
107519.734
107283.492
104793.141
113087.602
45894.805
32099.332
8071.169
1189.332
165.866
29.011
11.282
17.960
37.241
67.456
122.888
266.115
816.009
5122.998
42673.980
-0.370
-0.336
-0.045
1.004
3.865
10.903
23.900
36.815
41.099
29.791
16.090
9.767
11.757
19.248
28.372
30.259
35.788
89.496
316.898
1079.417
4507.856
48418.312
116688.695
118209.828
107597.602
65872.523
23338.090
16674.844
4868.563
889.896
129.850
23.632
9.354
13.903
28.174
57.298
138.361
332.924
753.457
2426.682
11678.440
-0.358
-0.206
0.521
3.380
14.183
47.409
129.366
242.604
276.348
176.874
72.881
28.775
20.664
30.714
43.939
42.884
34.038
39.419
99.161
342.582
1701.848
10187.223
46588.039
86837.633
41034.715
9861.285
5100.971
3925.250
1398.594
341.155
68.453
14.793
6.523
8.374
17.678
42.454
112.122
274.263
517.659
844.081
1963.089
-0.318
0.053
1.812
9.590
45.712
202.562
771.825
1864.710
2174.548
1190.282
364.953
87.501
32.952
34.967
44.350
41.840
29.103
22.122
37.268
131.249
588.791
2449.104
6556.028
8012.072
4138.230
1539.905
838.420
598.115
291.406
96.264
28.653
9.138
4.492
5.007
9.846
25.402
69.734
156.868
257.310
310.455
384.373
-0.246
0.425
3.890
21.426
120.934
733.882
4139.048
13692.576
16414.623
6806.847
1400.642
243.747
51.852
30.690
32.737
29.707
19.767
12.394
15.089
44.380
156.110
480.470
1037.439
1100.825
658.161
293.302
161.218
109.024
64.949
33.269
17.760
8.809
4.472
3.571
6.146
15.522
39.144
85.567
133.252
144.425
123.206
-0.172
0.912
6.416
36.369
220.893
1608.155
11775.501
52529.008
71126.945
22007.490
3377.784
469.623
81.100
25.989
18.487
14.924
9.504
5.641
5.536
13.050
37.632
89.100
154.231
160.598
114.126
61.379
37.476
30.781
30.163
29.936
22.764
12.920
6.379
3.783
4.779
10.945
27.346
57.784
92.978
98.160
72.540
-0.056
1.503
9.463
54.415
334.148
2367.384
16231.181
65480.895
84147.258
26244.467
4284.701
664.387
123.561
30.449
11.307
6.274
3.511
1.799
1.377
2.880
7.661
16.381
24.572
25.632
20.409
14.221
13.357
19.518
30.021
35.681
29.713
18.456
9.041
5.208
5.472
9.125
19.723
39.669
63.284
66.289
47.361
0.137
2.458
14.694
89.777
663.435
6943.333
82257.859
115149.562
118551.867
86634.711
8701.775
1233.144
235.872
49.810
11.329
3.209
0.962
0.079
-0.208
0.050
0.977
2.406
3.656
4.215
3.782
4.151
7.473
15.093
26.585
35.128
30.560
20.126
13.888
13.010
13.054
12.957
15.648
22.917
31.543
32.153
22.829
0.460
3.982
22.608
151.194
1477.370
29050.150
101108.977
102723.922
104572.734
106122.750
33145.715
2928.688
470.098
83.252
15.163
2.797
0.098
-0.570
-0.740
-0.717
-0.543
-0.275
-0.051
0.102
0.411
1.368
4.175
9.924
18.381
24.285
24.942
28.161
43.484
65.214
68.033
52.256
29.164
17.483
14.980
13.165
8.982
0.993
6.584
36.465
223.892
2070.649
43425.449
101777.234
102319.008
104791.914
109837.680
50511.176
4478.207
677.658
110.411
18.021
2.825
-0.148
-0.768
-0.896
-0.907
-0.874
-0.829
-0.775
-0.697
-0.454
0.250
2.035
5.487
10.789
17.955
33.083
85.760
234.261
474.614
541.620
337.070
130.527
40.436
13.048
5.816
3.092
1.694
10.841
59.974
389.942
2621.443
23126.203
113783.758
109548.422
105590.039
107189.016
22113.715
3034.268
532.675
90.246
15.609
2.290
-0.310
-0.824
-0.929
-0.942
-0.936
-0.928
-0.917
-0.874
-0.712
-0.203
1.181
4.310
11.087
27.941
86.702
367.402
1627.097
4470.276
5718.402
2745.920
716.296
138.349
26.668
5.969
1.521
2.379
14.614
96.832
710.371
5584.286
37810.406
110520.477
147174.125
109125.516
26827.492
4717.491
1115.391
243.713
50.263
9.455
1.225
-0.487
-0.863
-0.932
-0.945
-0.948
-0.943
-0.937
-0.902
-0.735
-0.109
2.038
8.496
27.063
81.159
269.892
1381.175
9005.928
38632.152
51915.355
17960.047
2978.722
387.698
57.147
9.658
1.567
2.512
16.288
104.356
839.132
7439.150
57717.527
101633.391
81965.188
15402.256
3275.334
893.606
285.093
83.994
21.066
4.375
0.327
-0.675
-0.892
-0.935
-0.945
-0.948
-0.943
-0.931
-0.878
-0.600
0.551
5.345
23.082
85.800
290.199
968.380
4189.704
27071.986
102804.398
101049.633
63758.973
6811.469
677.969
87.166
12.646
1.965
2.039
12.282
76.071
544.426
3792.091
21646.734
51966.117
28979.246
6011.862
991.668
232.616
74.653
25.094
7.352
1.568
-0.268
-0.779
-0.912
-0.933
-0.939
-0.943
-0.942
-0.924
-0.835
-0.384
1.719
11.446
55.687
247.969
1086.729
5191.179
31956.008
118526.547
170559.797
113675.336
53535.641
6422.929
652.750
85.627
13.243
1.961
1.674
7.442
36.381
200.804
1025.037
3783.238
6225.123
4477.455
1313.015
310.054
75.177
25.469
9.763
3.506
0.765
-0.377
-0.771
-0.890
-0.916
-0.922
-0.930
-0.934
-0.917
-0.794
-0.179
2.852
18.050
96.126
529.301
3091.522
32040.010
103875.992
107015.945
124068.688
131694.141
22015.520
2792.453
383.343
57.022
9.694
1.537
2.642
5.880
16.152
54.935
188.611
471.679
716.359
544.890
235.282
81.907
30.191
15.526
8.809
4.142
1.220
-0.096
-0.588
-0.744
-0.798
-0.840
-0.879
-0.907
-0.891
-0.748
-0.055
3.289
20.056
112.827
669.631
4961.516
100633.336
104249.367
102780.453
103179.852
103430.969
27730.400
1667.054
199.518
33.718
6.137
0.932
7.764
11.215
13.657
19.614
37.558
68.581
90.852
77.334
45.676
27.505
21.722
18.670
13.257
6.738
2.619
0.706
0.098
-0.071
-0.202
-0.425
-0.629
-0.766
-0.786
-0.627
0.048
3.053
16.804
88.544
496.819
3818.962
73009.961
104068.180
105056.359
103482.375
101408.797
20102.113
1151.997
123.929
20.191
3.638
0.423
22.683
30.522
28.858
21.081
16.034
15.552
16.015
15.233
14.544
17.859
23.393
23.810
17.160
9.464
4.598
3.055
2.865
3.149
2.564
1.516
0.412
-0.233
-0.428
-0.243
0.466
2.761
11.946
54.657
277.219
1876.447
18928.396
120206.320
152100.984
131739.172
93544.445
6229.262
583.399
78.404
13.058
2.301
0.110
51.974
73.414
66.535
39.828
19.577
9.765
6.118
5.709
8.232
14.399
21.541
23.284
18.388
12.694
10.042
11.981
16.185
19.163
16.474
10.464
4.799
1.656
0.565
0.769
1.701
3.532
9.242
35.396
186.114
1350.104
13215.492
109662.469
126156.359
119704.523
31800.496
3235.128
383.671
55.445
9.654
1.541
-0.044
93.711
123.876
112.005
65.227
29.679
11.824
5.401
3.926
5.701
9.937
15.930
20.423
23.387
27.819
36.367
53.218
85.167
108.219
91.700
51.079
21.289
7.604
3.058
2.810
4.333
6.310
10.075
27.067
150.373
1252.104
15147.926
100694.523
101212.188
101048.945
35314.430
2884.955
311.125
42.364
7.299
1.063
-0.134
144.999
187.451
172.012
103.381
46.053
17.204
7.108
4.137
4.421
7.849
16.441
37.636
80.049
134.500
186.042
273.975
462.464
628.958
481.529
232.442
80.292
25.369
9.262
6.385
7.946
10.642
12.838
21.507
92.141
678.318
6238.267
46920.469
100111.508
78195.797
12515.132
1507.744
186.134
27.419
4.887
0.648
-0.209
379.561
392.097
352.383
204.534
86.481
30.413
12.416
6.403
5.596
11.298
40.378
149.937
482.971
1079.221
1289.285
1650.464
3393.207
4844.425
3010.350
1101.540
289.006
81.852
26.866
13.023
11.970
14.050
14.110
16.134
44.710
229.982
1278.112
5253.987
10435.691
7373.290
2178.882
418.308
74.314
13.957
2.565
0.213
-0.273
1866.158
1124.552
822.913
449.740
161.916
59.409
24.750
12.313
9.737
23.215
122.525
717.749
3506.997
10598.310
11805.642
15048.169
60001.535
100052.352
37686.215
6053.659
1072.076
302.404
101.902
33.872
16.089
13.847
12.380
11.082
17.635
57.945
213.965
580.249
887.240
717.877
318.016
92.209
24.197
5.481
1.027
-0.095
-0.329
14192.779
3041.018
1390.635
648.220
240.173
100.547
47.442
22.815
15.906
43.177
276.933
2347.387
19712.422
87190.672
102721.031
124226.641
104853.164
104006.891
103544.766
45427.320
5314.902
1724.491
503.290
114.661
27.919
12.141
8.890
6.994
7.631
15.701
38.955
75.163
106.291
89.765
51.273
21.058
7.346
1.942
0.224
-0.263
-0.353
78590.086
7553.766
1470.137
563.911
248.241
140.575
80.187
36.356
21.381
54.304
412.340
4103.461
42481.766
100793.117
114992.977
157618.500
106169.281
102740.875
106066.250
122095.008
36560.582
13965.880
2569.889
389.574
59.119
13.802
6.151
4.622
4.866
7.731
14.391
23.247
29.927
28.948
20.104
10.773
4.463
1.316
0.086
-0.276
-0.341
100805.391
10125.542
1188.490
358.989
206.128
151.442
89.667
42.484
21.297
49.005
316.392
2974.937
26149.477
100734.141
112493.320
131728.984
103916.438
102769.047
121949.352
200174.703
104155.352
87036.258
9577.080
887.866
108.737
18.314
6.110
4.612
5.406
8.909
17.038
32.051
48.122
52.574
40.167
21.295
8.334
2.580
0.423
-0.164
-0.297
54975.141
7370.983
987.068
225.227
135.917
110.677
68.556
32.901
15.641
29.100
147.622
957.176
5288.585
16686.129
21706.861
69750.141
101492.570
102984.328
134925.188
121637.234
101624.656
100171.500
13643.774
1185.585
130.567
21.383
8.451
7.460
9.478
16.218
34.099
69.102
124.611
151.337
109.162
52.866
19.028
5.174
1.176
0.042
-0.234
105715.562
36066.969
2220.942
233.939
75.284
54.681
35.910
17.575
8.876
12.494
51.144
216.695
786.034
1705.634
2440.463
5293.893
20092.109
30354.963
27391.508
98762.969
100381.148
51864.531
6765.046
716.155
93.563
21.532
15.052
17.322
22.649
39.328
77.173
153.632
262.783
312.999
219.684
96.990
32.437
9.174
2.297
0.429
-0.108
100665.836
100203.641
4909.317
308.727
46.881
21.917
14.100
7.279
3.707
4.445
13.956
43.841
114.277
204.549
304.285
537.821
1147.147
1759.619
3513.724
9828.876
14995.704
6775.037
1484.325
261.565
50.030
25.839
32.799
47.204
65.893
120.276
237.833
359.165
443.137
436.763
287.297
126.604
44.089
15.872
5.613
1.794
0.340
100083.602
100036.117
4062.342
253.185
29.411
8.603
4.490
2.248
1.062
1.202
3.267
8.947
18.750
32.413
46.411
72.883
123.871
212.153
462.388
990.894
1201.001
720.865
261.439
71.635
30.373
41.523
79.374
124.875
181.355
376.697
826.359
1138.525
888.566
524.820
287.383
161.428
102.315
64.814
28.309
8.796
2.231
100012.297
13815.193
1226.346
116.069
14.948
3.131
1.122
0.380
0.029
0.011
0.472
1.625
3.467
5.604
8.169
12.163
20.426
36.869
71.095
115.111
133.360
92.042
46.958
22.160
26.504
66.979
153.939
262.520
367.428
840.264
2123.545
3213.039
2141.644
1010.848
592.193
779.883
998.998
658.132
231.365
52.243
9.986
3703.588
1128.834
213.757
33.627
5.551
1.002
0.093
-0.164
-0.294
-0.320
-0.228
0.011
0.350
0.747
1.267
2.199
3.801
7.034
11.894
17.345
18.612
15.068
9.892
10.345
26.980
80.955
206.682
354.347
487.214
1105.862
3227.589
5655.044
6834.902
5377.740
4034.101
12986.363
28353.393
13827.301
2393.134
284.744
35.462
229.155
106.836
33.308
7.890
1.627
0.149
-0.193
-0.294
-0.344
-0.371
-0.364
-0.325
-0.272
-0.204
-0.101
0.095
0.453
1.112
1.958
2.792
3.013
2.611
2.704
6.275
21.527
66.919
160.641
277.763
398.519
1009.417
4182.405
21867.414
88204.492
88137.703
40364.605
102553.414
100317.773
100042.422
22934.400
1224.238
99.878
17.006
100.005
516.183
1857.663
2869.156
1666.268
658.471
548.765
496.112
262.169
100.864
33.328
12.095
5.105
2.358
0.967
0.210
-0.093
-0.101
0.029
0.144
0.154
0.053
-0.061
-0.170
-0.249
-0.310
-0.344
-0.366
-0.373
-0.367
-0.355
-0.336
-0.311
-0.265
-0.127
0.328
1.924
6.236
16.006
26.028
8.855
42.883
173.356
480.537
660.660
448.903
223.486
185.363
158.679
100.606
51.665
22.840
10.320
5.364
2.890
1.382
0.552
0.544
1.064
1.924
2.490
2.527
2.104
1.528
0.930
0.492
0.129
-0.100
-0.245
-0.338
-0.385
-0.399
-0.382
-0.341
-0.252
0.074
1.489
7.433
29.457
93.536
185.494
3.100
12.628
38.050
83.256
111.905
89.852
60.126
53.667
52.530
42.584
28.252
15.645
8.254
4.733
2.718
1.526
1.308
2.608
6.010
10.600
13.388
13.969
11.858
9.201
6.864
4.258
2.403
1.229
0.466
-0.004
-0.268
-0.377
-0.380
-0.322
-0.149
0.543
3.797
21.880
114.839
478.532
1329.810
0.787
2.924
7.596
14.978
19.469
18.458
17.682
19.608
21.597
20.631
15.726
9.890
5.617
3.278
2.095
1.703
3.306
9.559
23.999
45.667
64.930
64.287
60.310
54.282
41.134
23.755
12.822
7.081
3.641
1.502
0.320
-0.176
-0.275
-0.176
0.136
1.271
7.205
43.991
308.569
1857.721
6408.813
0.009
0.456
1.362
2.730
4.248
5.787
7.793
9.902
11.174
10.325
7.862
5.014
2.973
1.872
1.536
2.532
7.914
27.673
81.845
183.827
273.466
295.864
338.653
378.397
280.967
141.488
62.547
31.444
15.832
6.654
2.270
0.461
0.032
0.216
0.778
2.430
9.917
59.202
421.247
2870.984
11401.103
-0.217
-0.136
0.104
0.587
1.470
3.056
4.750
6.106
6.271
5.206
3.637
2.364
1.651
1.567
2.126
4.786
16.272
64.341
214.754
546.158
926.029
1284.052
2482.406
3638.880
2437.303
912.505
280.433
128.307
60.781
24.188
7.420
1.905
0.649
0.971
2.027
4.177
11.660
53.536
317.716
1673.374
5609.836
-0.290
-0.291
-0.207
0.051
0.658
1.731
3.035
3.826
3.632
2.730
1.859
1.661
2.391
4.017
5.988
9.974
26.642
102.387
390.993
1057.422
2090.222
5185.249
22695.098
47744.613
24233.455
5202.327
1074.695
449.585
197.796
66.903
17.862
4.534
1.615
2.079
3.823
6.675
13.429
41.733
180.751
729.124
2144.901
-0.325
-0.353
-0.322
-0.155
0.243
0.919
1.790
2.221
2.147
1.779
1.798
3.336
7.441
15.041
22.035
25.912
39.215
117.012
415.521
1251.073
3394.158
17610.602
109160.969
109707.156
104011.039
21055.879
2944.796
1206.015
486.712
138.277
33.233
7.484
2.513
2.970
5.326
9.351
17.392
44.639
156.036
669.255
2523.011
-0.351
-0.387
-0.361
-0.189
0.234
1.085
2.175
3.161
3.420
3.221
3.935
8.981
23.396
51.658
74.721
79.615
66.588
105.617
327.369
1052.611
5039.905
42244.168
200268.266
200154.453
131923.375
30528.945
4080.590
1747.599
699.540
192.766
42.820
9.524
2.923
3.110
5.713
10.713
21.203
50.771
152.593
623.523
2404.894
-0.365
-0.387
-0.294
0.132
1.309
3.844
8.273
12.879
14.120
12.199
11.120
20.779
56.000
135.766
226.083
216.149
130.558
100.947
206.349
895.373
7335.686
94308.883
151918.641
200112.938
163779.203
19082.121
3185.328
1346.078
532.069
158.899
38.666
9.137
2.873
2.573
4.971
10.236
22.789
49.256
118.624
359.882
1155.975
-0.371
-0.334
-0.011
1.205
5.010
15.645
36.021
61.054
66.395
50.602
32.764
37.992
98.579
258.264
438.801
386.171
223.889
103.865
132.566
626.942
6058.193
79629.891
106244.445
111442.805
106917.477
10279.458
1668.401
629.735
274.523
89.557
27.302
8.656
3.217
2.136
3.521
8.198
18.679
39.615
75.194
150.217
339.874
-0.360
-0.211
0.556
3.634
15.425
51.938
151.283
287.377
313.117
211.045
104.789
64.183
113.825
279.657
471.102
411.961
219.010
93.362
78.496
298.218
2249.809
16592.430
78718.734
87692.617
22306.297
3375.154
609.359
236.842
115.797
58.249
29.713
14.333
5.968
2.575
2.473
5.360
12.568
24.422
39.815
57.729
90.944
-0.329
-0.010
1.527
8.290
36.238
142.499
473.448
1085.145
1190.138
720.447
288.872
111.983
98.422
176.627
262.063
243.362
139.880
58.072
38.568
102.902
487.881
2203.743
5779.009
5805.336
2632.602
663.791
195.631
102.272
93.217
92.502
70.048
35.677
13.666
4.680
2.246
3.459
7.746
14.872
21.599
26.122
29.890
-0.281
0.273
2.952
14.900
68.512
304.505
1101.040
2592.412
3055.958
1803.047
659.619
221.230
96.865
89.413
108.302
97.077
57.085
25.636
15.798
28.467
92.515
263.013
479.466
517.051
312.115
126.744
71.702
95.247
157.668
203.798
165.236
83.218
29.139
8.486
2.771
2.571
5.021
9.312
13.751
14.998
13.480
-0.205
0.703
5.151
26.229
132.581
675.924
2658.837
6487.157
7273.991
4203.192
1823.131
634.131
185.780
66.577
40.608
29.916
18.069
8.926
5.023
6.837
16.563
35.387
56.433
61.294
45.318
33.142
47.135
115.236
245.704
359.478
274.583
127.751
44.119
12.448
4.072
2.592
3.752
6.289
8.731
9.179
7.388
-0.099
1.320
8.724
48.424
313.928
2510.025
16996.619
72388.984
76086.406
27536.742
11214.003
3332.060
644.974
114.367
28.624
10.958
5.234
2.342
0.934
1.005
2.532
5.087
7.815
8.649
9.198
13.748
36.994
103.040
242.866
336.237
258.999
130.602
45.275
16.089
7.785
4.937
4.006
4.252
5.187
5.132
3.873
0.082
2.195
13.398
81.982
660.404
7499.250
100634.242
104119.688
131969.562
200258.047
94191.312
16995.629
1935.882
240.127
35.618
7.042
1.624
0.105
-0.428
-0.511
-0.287
0.135
0.612
1.082
2.314
6.827
22.258
63.684
138.709
191.050
152.615
86.392
45.561
33.151
27.850
18.662
10.124
5.248
3.223
2.311
1.568
0.332
3.347
18.787
107.719
858.348
10691.641
100997.727
108291.680
186908.406
200102.781
110461.836
43179.273
3558.729
345.076
45.520
6.703
0.643
-0.552
-0.853
-0.911
-0.876
-0.791
-0.663
-0.403
0.435
3.122
10.684
28.928
55.699
78.920
78.771
75.759
94.422
132.279
137.138
92.029
40.297
14.370
4.523
1.516
0.482
0.637
4.812
24.891
130.203
737.895
6033.161
59025.223
106578.250
152191.516
157448.484
104861.758
26549.725
2794.781
300.218
37.534
5.460
0.194
-0.762
-0.970
-1.007
-0.999
-0.982
-0.940
-0.791
-0.293
1.207
5.316
14.680
32.048
56.398
92.440
164.326
352.256
634.572
693.634
420.778
148.036
42.216
10.160
2.192
0.268
0.861
6.024
31.353
165.414
761.771
3090.505
10270.407
25737.895
31986.500
33054.312
22816.705
5885.010
976.941
140.133
22.542
3.313
-0.185
-0.858
-0.995
-1.024
-1.027
-1.021
-0.997
-0.885
-0.475
0.967
5.792
21.050
65.686
166.089
327.656
572.908
1215.348
2574.516
3080.836
1519.426
449.461
96.896
19.463
3.815
0.419
0.824
6.121
33.361
165.731
821.368
2777.604
5298.087
4921.815
3731.611
3330.769
2279.286
946.716
239.852
49.416
9.746
1.388
-0.487
-0.910
-1.004
-1.030
-1.041
-1.024
-0.995
-0.866
-0.316
2.161
12.927
62.538
276.162
968.988
2088.096
3045.549
4168.672
6904.965
7454.053
3394.233
805.409
153.336
28.028
5.196
0.660
0.623
4.727
24.324
116.851
485.125
1534.590
2492.815
2009.549
1004.437
536.144
317.622
151.761
55.255
17.105
4.396
0.512
-0.608
-0.924
-1.005
-1.021
-1.027
-1.019
-0.978
-0.800
0.083
4.543
28.490
181.373
1140.238
5989.417
16848.357
24438.535
34791.934
29414.146
12063.738
3715.053
852.942
159.106
30.208
5.326
0.695
0.353
2.799
12.519
53.236
179.358
484.286
701.654
568.604
308.446
147.720
84.640
51.061
27.934
12.059
3.936
0.697
-0.469
-0.840
-0.949
-0.980
-0.997
-1.001
-0.951
-0.697
0.543
7.302
47.667
346.197
3056.867
22472.662
97193.219
178310.438
118669.836
103919.820
59758.930
5664.395
746.487
126.111
24.143
4.346
0.521
0.482
1.684
5.515
18.548
50.630
110.692
146.640
133.914
92.368
73.576
75.623
69.215
46.266
20.769
7.644
1.988
0.057
-0.510
-0.703
-0.810
-0.887
-0.916
-0.851
-0.526
0.887
8.210
54.429
426.832
3625.156
30426.500
128750.992
200153.781
124020.812
103006.547
100810.992
9872.302
779.811
99.064
17.470
3.083
0.284
1.419
2.226
3.385
6.341
12.771
22.974
31.137
36.460
48.145
85.283
134.308
139.540
96.020
40.136
14.443
4.385
1.645
0.867
0.428
-0.013
-0.374
-0.585
-0.508
-0.039
1.494
7.641
41.114
277.416
2003.223
12911.521
62296.176
135270.125
110214.984
101950.945
100508.531
8169.980
625.533
76.359
12.422
2.014
0.043
3.827
4.906
5.094
4.455
4.639
5.973
9.187
17.675
45.259
115.276
199.753
212.697
137.505
60.855
21.345
9.429
7.574
7.860
6.560
4.020
1.820
0.601
0.522
1.418
3.558
8.582
27.121
121.447
607.559
2757.605
11633.247
63654.844
105231.219
102961.945
27048.906
2972.388
323.252
48.324
8.152
1.266
-0.106
8.192
10.413
9.560
6.707
3.989
2.909
4.441
12.536
39.397
99.920
186.374
199.951
131.954
59.686
29.713
27.354
39.495
51.668
45.112
26.966
11.431
4.657
3.332
5.547
10.453
16.515
24.955
55.548
189.412
717.267
2798.516
10688.296
22106.451
16132.532
5103.645
953.857
160.380
29.247
5.399
0.723
-0.205
15.136
17.854
16.047
10.815
5.698
2.874
2.956
7.764
23.393
58.473
101.489
111.568
86.366
56.649
57.826
116.777
260.526
374.786
325.414
160.854
55.906
17.994
9.828
14.538
27.080
40.764
43.182
45.670
94.400
364.176
1722.551
7232.784
15638.837
10144.907
3038.162
559.534
102.910
19.320
3.556
0.385
-0.265
31.860
31.535
26.696
17.768
9.200
4.111
2.483
4.249
11.286
24.943
42.441
57.888
67.111
94.657
188.868
571.489
1853.726
3357.227
2629.115
995.389
245.007
57.550
22.217
29.222
56.578
84.328
81.667
57.616
63.175
195.946
869.257
3280.883
6284.809
4511.416
1409.846
309.842
60.825
12.140
2.123
0.112
-0.309
94.853
70.584
51.704
33.101
16.572
6.950
3.209
2.701
5.093
11.940
27.282
67.217
152.861
309.817
679.162
2658.605
11748.785
27684.756
18871.143
5170.527
859.776
148.636
43.492
42.773
77.069
113.630
107.328
70.683
45.248
84.656
286.373
777.525
1284.636
958.627
415.327
116.083
27.642
5.907
1.013
-0.111
-0.345
375.237
188.696
105.533
58.020
26.940
11.758
5.340
3.029
3.877
11.564
43.209
170.604
558.009
1250.327
2414.277
9890.444
54676.562
128758.172
82876.734
14861.090
1921.498
311.501
82.045
50.789
71.880
101.176
94.229
56.694
30.243
30.270
70.063
147.465
213.639
176.275
89.709
31.847
9.654
2.227
0.225
-0.276
-0.364
1564.597
503.678
181.159
83.309
38.368
17.647
8.824
4.616
4.886
16.140
78.010
398.737
1665.479
4174.046
7667.075
44764.910
132075.047
196553.188
163693.109
27768.680
3249.849
634.496
184.710
68.144
49.330
57.759
52.191
33.139
16.366
11.084
16.020
27.845
36.166
30.639
18.810
8.528
2.794
0.588
-0.166
-0.360
-0.365
4922.567
1039.355
236.331
84.572
40.024
21.014
11.881
6.332
5.861
19.268
102.750
590.488
2811.212
7904.911
14428.700
104859.977
110255.992
121884.562
117091.812
52834.746
5822.756
1821.685
500.223
121.081
39.614
26.002
20.685
13.745
7.154
4.413
5.062
7.340
9.320
8.809
6.070
3.243
1.208
0.166
-0.254
-0.361
-0.352
6442.067
1321.240
259.824
75.001
34.464
21.162
12.634
6.749
5.678
17.138
85.152
447.372
1911.789
5294.785
11054.904
102626.398
101943.969
103016.828
104202.008
46022.098
11947.973
4702.951
1144.403
211.237
44.352
13.666
7.593
5.027
3.124
2.812
4.117
6.550
8.996
9.619
7.716
4.324
1.770
0.414
-0.147
-0.309
-0.321
5239.067
1427.718
296.556
68.037
25.980
15.893
10.198
5.419
4.106
10.188
44.751
203.767
694.566
1697.983
3508.659
22441.658
100503.938
100816.188
89526.523
18428.957
14571.543
6331.987
1502.737
247.208
44.232
9.863
3.941
2.727
2.786
4.167
7.510
12.748
18.830
20.592
15.916
9.063
3.762
1.095
0.101
-0.207
-0.279
19556.617
4309.473
579.872
87.545
20.283
10.120
5.882
3.166
2.167
4.655
17.425
60.989
177.693
369.175
737.810
2536.547
8166.036
11755.558
7218.571
6123.676
6994.162
3526.372
892.842
177.376
32.678
7.887
3.947
4.055
5.754
9.779
17.016
26.390
35.266
36.506
27.579
14.932
6.559
2.382
0.658
0.017
-0.186
85261.828
11405.875
1061.435
114.887
17.525
5.374
2.652
1.322
0.775
1.594
5.332
16.128
37.703
72.690
135.735
301.604
624.579
850.332
944.049
1360.485
1529.398
895.676
296.252
75.259
18.739
7.016
6.895
9.394
14.717
24.683
41.233
56.394
61.677
54.192
38.372
22.931
12.244
6.421
2.812
0.957
0.137
54119.340
9355.335
892.609
95.955
13.531
2.786
0.928
0.256
0.013
0.204
1.247
3.636
8.175
14.895
25.116
45.050
76.726
108.830
159.532
238.735
267.432
177.934
75.114
26.071
9.464
8.283
13.289
20.547
32.078
58.753
104.199
133.353
121.429
89.738
63.213
52.204
46.637
32.240
15.794
5.664
1.424
8492.945
2196.213
355.308
49.238
7.426
1.287
0.136
-0.176
-0.298
-0.272
-0.015
0.520
1.431
2.724
4.662
7.883
12.489
19.340
30.306
41.477
43.512
31.945
17.487
7.890
6.358
11.113
21.412
33.974
55.641
109.227
216.355
299.007
297.878
235.977
212.209
309.932
425.602
288.368
107.764
29.541
6.234
820.177
329.289
81.938
16.080
2.970
0.382
-0.162
-0.311
-0.371
-0.389
-0.348
-0.230
-0.043
0.207
0.591
1.172
2.153
3.583
5.489
7.262
7.935
5.971
3.791
3.025
5.312
12.849
26.124
42.041
72.410
156.859
374.914
766.413
1156.279
1149.535
1231.656
3264.109
5870.481
3396.333
821.124
140.450
21.629
87.421
45.624
15.990
4.385
0.831
-0.034
-0.252
-0.319
-0.350
-0.372
-0.378
-0.368
-0.341
-0.298
-0.232
-0.111
0.079
0.369
0.756
1.068
1.129
0.883
0.774
1.453
4.025
10.773
22.472
37.918
73.087
207.713
782.937
3162.331
8200.714
8465.161
7033.478
39546.336
100114.023
43411.465
5319.224
477.732
51.831
4.186
18.116
59.332
132.707
178.746
139.342
86.078
70.228
58.153
37.222
18.533
7.478
2.697
0.849
0.102
-0.214
-0.351
-0.385
-0.358
-0.293
-0.229
-0.210
-0.222
-0.260
-0.298
-0.331
-0.357
-0.367
-0.370
-0.364
-0.351
-0.338
-0.318
-0.292
-0.263
-0.195
0.002
0.568
1.949
4.428
7.048
2.334
8.883
26.206
56.220
70.298
56.893
38.444
30.842
26.562
17.749
10.024
4.568
1.948
0.697
0.102
-0.182
-0.261
-0.155
0.114
0.505
0.775
0.806
0.711
0.505
0.273
0.042
-0.150
-0.275
-0.351
-0.386
-0.394
-0.389
-0.373
-0.344
-0.291
-0.142
0.370
2.165
7.451
19.238
33.424
0.868
3.290
8.418
15.482
19.426
17.624
13.267
11.640
10.449
7.974
5.229
2.773
1.273
0.465
0.054
-0.099
0.077
0.778
2.145
3.842
5.165
5.446
5.054
4.276
3.231
1.941
0.978
0.321
-0.051
-0.272
-0.385
-0.422
-0.414
-0.380
-0.296
-0.009
1.143
5.925
21.835
67.576
131.734
0.154
0.773
2.047
3.634
4.718
4.698
4.371
4.249
4.288
3.698
2.614
1.505
0.693
0.217
0.046
0.228
1.260
4.137
10.007
17.772
23.975
25.569
24.796
22.834
17.670
11.185
5.798
2.926
1.252
0.315
-0.183
-0.380
-0.419
-0.382
-0.262
0.196
2.130
10.892
46.530
163.108
357.716
-0.137
-0.002
0.262
0.624
0.933
1.199
1.483
1.724
1.832
1.640
1.162
0.671
0.396
0.328
0.577
1.477
4.654
15.006
40.020
79.675
108.941
116.673
121.264
125.075
93.596
52.414
25.773
12.465
5.924
2.325
0.556
-0.161
-0.352
-0.335
-0.153
0.426
2.889
13.805
62.184
220.826
491.567
-0.241
-0.246
-0.209
-0.122
0.024
0.264
0.506
0.712
0.732
0.633
0.478
0.587
1.168
2.128
3.363
5.662
13.677
45.521
157.410
384.329
563.017
572.814
649.673
768.452
553.610
255.541
103.434
46.888
21.022
8.287
2.477
0.401
-0.184
-0.203
0.051
0.727
3.102
12.997
51.294
172.733
375.539
-0.282
-0.321
-0.338
-0.318
-0.236
-0.081
0.091
0.211
0.226
0.292
0.744
2.264
6.114
12.071
17.979
21.866
35.395
122.136
539.638
1724.533
2855.992
2846.485
4080.407
5059.156
3186.697
1117.436
392.394
170.246
69.732
23.245
6.582
1.418
0.106
-0.018
0.309
1.087
3.370
11.175
37.721
109.091
236.260
-0.307
-0.360
-0.392
-0.387
-0.329
-0.214
-0.046
0.084
0.245
0.739
2.752
9.129
27.353
61.768
96.048
98.940
95.000
233.837
1142.925
4775.378
8859.793
15358.576
44860.547
53008.262
20076.617
4379.764
1456.629
623.924
199.102
54.628
13.613
2.978
0.462
0.152
0.568
1.506
3.821
10.750
33.053
98.381
231.672
-0.333
-0.386
-0.415
-0.395
-0.272
-0.014
0.371
0.840
1.410
2.839
8.533
31.611
112.799
293.030
505.600
485.039
300.174
326.275
1214.233
5223.759
16129.669
105158.617
108103.492
113884.242
108768.281
17077.191
4835.876
1835.539
472.214
99.009
21.358
4.633
0.930
0.313
0.667
1.750
4.219
10.722
30.069
87.434
214.796
-0.348
-0.391
-0.393
-0.261
0.148
1.094
2.805
4.753
6.849
9.589
20.779
78.222
337.271
1183.529
2535.494
2186.472
1019.793
432.223
708.829
2840.051
28515.111
102203.633
103848.312
105961.445
104940.930
47700.219
8591.703
3129.166
646.706
127.672
27.167
6.985
1.865
0.602
0.655
1.663
4.045
9.504
22.605
56.645
133.541
-0.361
-0.382
-0.289
0.148
1.557
4.841
11.532
21.198
30.137
34.879
49.238
146.309
726.193
2973.155
6762.659
6227.293
2231.808
616.590
421.075
1573.975
24210.730
100559.180
100938.914
101442.961
101668.555
41424.766
5277.918
1953.747
499.741
114.152
37.172
14.770
5.392
1.699
0.758
1.345
3.240
7.042
14.128
29.070
56.998
-0.368
-0.343
-0.043
1.094
4.819
15.145
38.793
81.500
128.083
153.163
134.021
203.173
808.342
3239.906
8036.149
6774.124
2384.690
591.187
250.906
656.940
6855.911
96518.570
100188.977
100284.844
100417.953
10318.552
1704.943
691.311
287.587
165.868
103.652
49.572
18.206
5.361
1.447
1.015
2.153
4.270
7.603
12.451
20.994
-0.362
-0.254
0.390
2.902
11.638
37.902
107.052
267.206
532.444
679.020
487.357
305.648
516.808
1655.388
3242.022
2982.165
1205.381
332.749
125.160
209.417
1124.885
6776.122
21616.340
23770.609
8118.836
1565.069
481.395
372.920
486.786
614.861
448.860
200.256
58.273
14.815
3.277
1.003
1.296
2.475
3.854
5.461
7.465
-0.341
-0.106
1.113
5.950
23.413
81.052
252.474
701.017
1675.723
2453.454
1552.584
596.537
347.805
507.601
755.008
681.588
346.223
120.395
47.951
55.431
171.530
542.752
1104.081
1195.862
655.200
285.750
254.166
571.924
1536.649
2363.312
1725.429
619.574
153.625
30.792
6.323
1.315
0.797
1.330
2.117
2.591
2.766
-0.305
0.134
2.315
11.467
49.144
202.398
687.437
1887.063
4553.686
7136.719
4789.988
1718.591
465.758
217.544
181.350
143.521
80.234
34.086
15.180
13.474
26.809
62.758
101.430
105.865
85.258
89.863
225.877
927.314
3239.788
5715.721
3778.336
1184.069
258.229
47.177
9.433
2.030
0.698
0.759
1.066
1.219
1.114
-0.250
0.496
4.131
21.232
112.878
592.747
2670.178
8883.816
30192.949
82023.305
58962.379
12908.938
1721.770
260.173
73.527
35.458
18.840
8.546
3.782
2.687
4.336
8.245
12.624
15.739
20.316
48.174
192.770
839.855
2980.004
5258.568
3492.932
1193.142
248.998
51.912
11.898
3.555
1.259
0.636
0.542
0.492
0.345
-0.164
0.891
6.403
35.486
200.313
1328.316
8093.184
41409.973
121952.219
107239.273
101512.000
100307.164
7425.576
601.170
71.805
15.794
5.200
1.722
0.311
-0.120
0.080
0.646
1.486
2.870
7.218
25.503
106.741
420.238
1291.283
2034.878
1515.650
574.554
166.407
52.336
21.261
9.512
3.979
1.505
0.486
0.108
-0.068
-0.081
1.359
8.075
43.916
254.133
1704.690
11808.828
78603.359
131784.188
109693.352
101568.594
100250.828
16381.861
892.237
87.138
12.166
1.982
-0.093
-0.685
-0.856
-0.841
-0.721
-0.463
0.253
2.663
11.548
43.994
140.727
344.370
528.597
444.872
270.072
166.716
108.161
65.011
32.090
13.231
4.647
1.204
0.094
-0.243
0.022
1.791
9.537
45.255
217.527
1174.379
6498.315
45790.754
114158.352
104704.430
100968.883
100170.227
11412.163
716.738
70.618
9.392
0.886
-0.624
-0.966
-1.050
-1.048
-1.015
-0.909
-0.538
0.739
4.974
18.119
52.277
117.348
195.922
272.892
366.004
456.786
400.560
225.279
100.104
38.613
12.120
3.208
0.466
-0.240
0.065
2.034
10.294
44.116
173.103
682.135
2581.027
10837.569
74373.445
101784.672
100462.281
31695.066
2983.307
316.982
39.697
5.884
0.240
-0.810
-1.038
-1.090
-1.095
-1.081
-1.026
-0.791
0.079
3.105
13.312
48.732
154.801
430.397
833.131
1294.542
1612.073
1257.610
607.242
245.192
85.541
24.934
6.065
1.073
-0.141
0.044
1.943
9.601
39.151
146.768
483.121
1453.219
3724.241
6755.105
10612.334
8306.698
2812.204
559.888
101.138
18.006
3.025
-0.165
-0.888
-1.057
-1.099
-1.112
-1.091
-1.034
-0.807
0.156
4.529
25.864
144.106
791.334
3572.394
9110.662
9178.177
5310.356
2709.984
1165.999
436.460
137.966
37.081
8.500
1.632
-0.037
-0.065
1.364
7.069
28.413
95.500
281.989
734.110
1469.337
1639.457
1204.575
743.879
338.887
120.978
37.241
10.236
2.123
-0.217
-0.863
-1.047
-1.086
-1.094
-1.081
-1.011
-0.699
0.707
8.696
59.353
474.418
4470.885
42549.043
100710.719
102577.289
40037.941
8020.426
2265.626
643.583
171.243
42.633
9.783
1.798
0.022
-0.207
0.673
3.923
14.299
44.085
113.683
251.250
420.361
439.378
327.716
251.021
182.490
101.803
41.767
13.963
3.517
0.288
-0.664
-0.939
-1.019
-1.045
-1.038
-0.931
-0.486
1.499
13.636
107.278
1104.507
17962.055
100318.867
102082.500
111603.258
131985.359
35499.961
7261.007
1181.257
215.949
42.809
9.200
1.618
-0.023
-0.231
0.191
1.553
5.845
16.115
37.130
69.428
110.222
167.904
285.158
449.411
482.383
278.346
108.613
31.006
8.319
1.754
0.019
-0.521
-0.738
-0.842
-0.851
-0.668
-0.010
2.551
15.811
123.402
1284.507
23784.654
100503.094
104164.031
131716.719
200152.141
93141.008
17389.131
2001.140
263.129
41.986
7.878
1.249
-0.096
-0.077
0.120
0.604
1.864
4.875
11.140
23.683
60.935
190.832
647.892
1398.981
1614.384
834.068
264.558
67.185
16.468
5.257
2.525
1.399
0.597
0.019
-0.170
0.211
1.540
4.927
17.057
88.579
786.847
9630.525
100503.898
103688.633
126352.352
183361.641
69834.820
13059.687
1687.057
219.622
35.232
6.218
0.874
-0.178
0.363
0.542
0.588
0.780
1.585
4.252
14.652
60.323
281.015
1106.136
2746.943
3220.305
1604.924
451.748
102.683
31.034
17.171
15.232
12.256
7.699
3.822
2.218
3.097
7.035
14.533
27.790
65.349
282.720
1823.568
11817.014
36628.535
38550.137
25698.332
14155.956
4101.296
739.761
124.540
22.391
4.061
0.468
-0.247
1.212
1.408
1.283
0.927
0.858
2.389
10.976
52.620
241.479
950.281
2344.068
2748.956
1393.410
415.155
123.104
68.821
90.140
109.909
95.109
55.739
22.596
10.759
11.846
24.946
52.922
80.220
101.690
143.631
396.871
1311.048
2925.727
4036.982
3698.327
2445.719
962.396
270.521
62.082
13.094
2.507
0.163
-0.299
3.048
3.028
2.497
1.678
1.019
1.590
6.694
30.738
127.323
438.752
954.551
1039.492
620.696
270.049
163.242
290.022
736.464
1194.030
955.464
414.057
126.099
39.144
32.778
76.749
180.197
302.170
296.681
196.772
178.970
350.512
764.267
1209.684
1292.292
895.551
399.277
126.200
32.399
7.561
1.407
-0.047
-0.333
7.918
6.454
4.866
3.157
1.648
1.212
3.362
13.308
46.249
129.722
250.228
288.609
243.107
231.642
439.541
1842.675
8832.030
19727.838
14962.101
4119.055
684.541
127.691
75.791
170.768
477.864
828.792
777.988
410.144
173.844
150.490
279.265
476.180
573.782
426.900
193.888
66.109
18.003
4.302
0.676
-0.197
-0.354
22.972
15.082
9.902
5.867
3.020
1.457
1.565
4.698
14.142
34.619
64.093
105.960
208.410
467.063
1454.960
10876.585
100494.500
100504.531
100334.484
34973.691
3041.546
356.204
130.727
256.540
726.226
1377.060
1278.566
588.616
195.877
80.807
93.571
148.608
183.628
143.222
76.349
27.331
8.305
1.960
0.160
-0.298
-0.366
71.368
36.880
19.153
10.110
4.888
2.160
1.141
1.652
4.528
12.159
33.074
104.043
350.797
1056.322
3419.050
36573.223
103216.109
104165.773
102405.406
100784.750
7640.897
696.417
178.921
245.240
637.138
1103.301
1022.252
505.380
151.026
47.755
31.398
40.352
47.176
39.933
22.326
9.722
3.032
0.603
-0.173
-0.364
-0.364
204.428
82.931
33.081
14.259
6.800
2.991
1.409
0.993
2.249
8.341
32.904
130.729
468.924
1451.465
4256.838
40639.531
121905.414
134941.203
113797.695
102923.398
8258.350
898.124
234.641
161.008
294.643
474.471
438.562
225.751
79.737
24.249
11.068
10.153
11.125
9.447
5.688
2.557
0.766
-0.076
-0.342
-0.390
-0.354
405.546
151.091
47.441
17.070
7.377
3.517
1.766
0.993
1.732
7.194
31.527
125.025
423.138
1141.490
3332.628
22683.410
167031.906
200148.484
142724.781
38092.867
4459.598
1046.134
305.205
111.435
99.580
132.641
120.536
69.314
27.696
9.448
3.754
2.765
2.784
2.393
1.518
0.666
0.047
-0.275
-0.382
-0.385
-0.341
523.477
186.047
55.609
17.576
7.042
3.413
1.837
0.974
1.369
5.585
23.444
87.022
268.984
655.069
2049.988
12221.690
64215.949
112878.562
46593.070
8979.466
2388.039
942.414
311.267
91.422
39.623
32.317
28.371
17.604
8.197
3.229
1.547
1.376
1.614
1.663
1.231
0.574
0.059
-0.228
-0.343
-0.353
-0.318
562.391
229.629
68.038
18.961
6.172
2.731
1.419
0.679
0.821
3.327
13.269
44.698
119.694
282.040
776.355
3534.590
13096.999
18970.797
9161.553
2821.016
1342.557
693.057
246.049
70.521
20.745
9.889
6.462
4.053
2.263
1.414
1.536
2.199
2.865
3.030
2.384
1.321
0.452
-0.038
-0.243
-0.299
-0.288
1161.161
460.441
110.714
23.741
5.861
1.924
0.808
0.263
0.250
1.367
5.647
16.999
41.475
90.040
219.532
688.517
1690.005
2157.879
1458.898
837.652
609.549
364.698
146.779
43.540
12.038
3.880
1.869
1.372
1.423
2.098
3.343
4.756
5.588
5.600
4.358
2.658
1.233
0.436
0.013
-0.170
-0.228
2426.203
774.345
167.576
30.144
5.550
1.276
0.244
-0.089
-0.139
0.262
1.731
5.129
12.078
24.941
53.693
116.420
219.978
282.993
253.572
235.537
203.722
137.428
62.113
20.228
6.171
2.052
1.338
1.767
2.870
4.967
7.596
10.154
10.638
9.660
7.527
5.157
3.635
2.222
1.066
0.321
-0.038
1859.700
652.712
142.225
25.273
4.508
0.728
-0.065
-0.284
-0.343
-0.238
0.181
1.142
2.984
5.978
11.372
22.083
35.510
45.736
51.072
57.756
54.595
38.513
20.264
7.713
2.750
1.563
2.101
3.534
6.016
10.344
16.523
21.756
22.255
19.665
17.168
17.067
16.648
11.983
6.404
2.451
0.595
649.974
265.384
67.586
14.363
2.641
0.292
-0.218
-0.353
-0.399
-0.394
-0.300
-0.060
0.355
1.070
2.211
3.976
6.292
8.745
11.125
13.337
13.055
9.432
5.366
2.358
1.334
1.767
3.253
5.759
9.994
18.677
32.609
48.917
57.927
57.110
61.012
85.300
104.898
78.027
33.615
11.224
2.759
131.220
67.278
21.686
5.548
1.143
-0.006
-0.270
-0.351
-0.388
-0.402
-0.392
-0.349
-0.265
-0.127
0.097
0.450
0.919
1.501
2.133
2.557
2.546
1.888
1.073
0.557
0.813
1.892
3.826
7.076
13.805
29.593
67.003
130.200
192.721
211.321
255.275
485.646
713.812
480.761
173.369
40.267
8.351
23.034
14.209
5.551
1.703
0.268
-0.152
-0.270
-0.313
-0.338
-0.357
-0.370
-0.376
-0.369
-0.350
-0.312
-0.254
-0.169
-0.053
0.091
0.169
0.164
0.058
-0.068
0.012
0.477
1.568
3.668
7.345
16.990
47.634
145.009
412.905
750.248
816.747
942.059
2314.113
4079.377
2396.926
649.508
114.429
18.056
0.850
2.974
7.996
14.633
18.314
15.832
12.387
10.374
8.854
6.045
3.356
1.319
0.307
-0.170
-0.363
-0.437
-0.459
-0.455
-0.422
-0.376
-0.343
-0.331
-0.335
-0.352
-0.365
-0.374
-0.374
-0.370
-0.360
-0.344
-0.331
-0.316
-0.298
-0.271
-0.247
-0.215
-0.138
0.044
0.412
0.956
1.481
0.453
1.639
4.209
7.250
9.094
8.279
6.482
5.513
4.589
3.105
1.682
0.648
0.031
-0.274
-0.418
-0.466
-0.432
-0.315
-0.121
0.126
0.279
0.289
0.182
0.025
-0.108
-0.225
-0.307
-0.360
-0.389
-0.395
-0.383
-0.371
-0.352
-0.324
-0.291
-0.228
-0.055
0.440
1.532
3.531
5.627
0.111
0.609
1.520
2.672
3.387
3.155
2.654
2.225
1.800
1.275
0.674
0.162
-0.165
-0.363
-0.435
-0.386
-0.123
0.544
1.727
3.190
3.927
3.695
2.881
2.079
1.376
0.749
0.277
-0.049
-0.258
-0.372
-0.415
-0.421
-0.408
-0.376
-0.332
-0.226
0.111
1.168
3.973
9.532
15.330
-0.096
0.051
0.309
0.615
0.838
0.806
0.724
0.653
0.518
0.348
0.108
-0.121
-0.265
-0.309
-0.218
0.150
1.327
4.820
11.990
23.052
28.770
24.383
17.083
11.692
8.107
5.266
3.058
1.511
0.539
-0.051
-0.336
-0.435
-0.449
-0.418
-0.365
-0.208
0.345
2.099
7.253
18.624
30.411
-0.190
-0.182
-0.147
-0.089
-0.056
-0.040
-0.036
-0.039
-0.054
-0.117
-0.162
-0.133
0.082
0.444
1.047
2.436
7.170
24.595
81.523
181.656
245.013
177.219
98.632
60.870
40.657
26.012
16.015
8.829
4.146
1.362
0.111
-0.340
-0.449
-0.447
-0.385
-0.194
0.475
2.710
9.173
23.424
40.910
-0.235
-0.268
-0.296
-0.314
-0.324
-0.325
-0.314
-0.314
-0.310
-0.251
0.
0.799
2.410
4.860
7.779
11.520
27.439
117.965
570.998
2041.769
3164.387
1706.524
646.005
339.254
214.221
132.820
90.801
51.456
22.195
7.032
1.656
0.031
-0.386
-0.451
-0.385
-0.171
0.524
2.735
8.573
21.594
37.626
-0.260
-0.308
-0.355
-0.392
-0.418
-0.425
-0.430
-0.418
-0.332
0.021
1.371
5.141
14.833
31.383
46.916
58.188
93.319
455.108
3753.663
23021.832
48728.039
17920.285
4764.461
2906.964
1524.941
897.131
710.948
384.328
124.147
29.552
6.283
0.958
-0.216
-0.429
-0.372
-0.139
0.522
2.425
7.430
17.591
31.776
-0.286
-0.339
-0.391
-0.432
-0.451
-0.445
-0.413
-0.306
0.057
1.275
6.148
23.494
83.251
212.679
365.720
369.596
325.516
1075.151
12693.943
100347.508
101949.094
109370.766
64789.473
64792.801
19731.895
8556.701
8871.508
3773.196
720.413
113.932
18.454
2.927
0.160
-0.358
-0.352
-0.097
0.551
2.212
6.669
16.000
29.950
-0.309
-0.364
-0.415
-0.446
-0.424
-0.312
-0.048
0.510
1.665
5.136
20.023
96.191
439.994
1722.681
3497.196
3289.474
1576.963
1646.115
13120.360
101065.656
111545.078
195794.906
107574.289
101883.672
107583.031
72234.562
101188.805
28404.490
3138.982
298.272
36.933
6.205
0.985
-0.126
-0.295
-0.077
0.545
2.020
5.874
14.112
27.258
-0.328
-0.379
-0.414
-0.394
-0.207
0.372
1.787
4.605
9.223
17.891
54.372
288.922
2017.779
12465.322
38450.152
31739.682
8527.899
2683.139
4778.204
22809.979
78458.250
115447.609
102599.500
101704.148
115618.508
163680.172
102456.867
76115.562
5394.581
447.024
59.572
12.552
3.310
0.658
-0.077
-0.069
0.442
1.626
4.383
9.820
20.011
-0.343
-0.386
-0.387
-0.206
0.524
2.772
9.580
25.529
53.506
81.226
138.211
609.736
5316.493
51860.984
100071.305
100179.180
32153.779
4343.678
2307.680
4082.367
34451.340
101563.117
100581.820
100938.164
107899.227
112472.547
102422.422
31862.621
3323.374
429.694
101.526
36.653
12.320
3.516
0.637
0.031
0.257
1.022
2.612
5.610
10.348
-0.357
-0.387
-0.295
0.239
2.369
10.032
41.911
151.726
430.077
645.140
564.566
892.114
6491.571
63708.121
100134.086
100149.484
35193.852
4216.863
1293.521
1304.556
9119.812
100204.594
100137.234
100313.000
101707.031
19184.457
10886.131
4991.038
1463.695
718.616
408.593
173.882
53.291
13.446
2.735
0.351
0.091
0.475
1.249
2.463
4.478
-0.366
-0.355
-0.085
1.142
6.070
28.422
148.983
920.244
3755.858
7122.408
3946.948
1609.393
3328.404
18473.223
63741.902
51916.238
11535.672
1841.588
508.503
396.075
1363.738
8784.714
31634.619
34921.625
10778.571
2774.729
2113.088
2305.705
3239.001
4666.220
3261.338
1029.576
226.558
43.423
7.612
1.153
0.036
0.076
0.404
0.897
1.545
-0.367
-0.289
0.272
2.678
12.842
63.999
410.073
3516.421
25701.143
60888.078
25975.850
4272.239
2041.038
3345.313
6043.860
5349.924
1912.528
475.924
154.393
103.936
212.211
629.777
1382.468
1516.899
864.452
706.054
1348.954
4351.704
20144.100
42573.008
23756.578
5252.100
713.847
100.130
15.941
2.407
0.117
-0.157
-0.044
0.144
0.330
-0.358
-0.180
0.840
5.266
23.479
112.858
718.165
6552.842
56583.715
104964.344
58397.973
7931.069
1702.999
1025.572
851.246
621.551
283.691
106.725
41.059
25.699
35.038
69.141
118.198
133.837
151.930
308.663
1211.512
9086.055
70604.062
100100.852
96444.164
13641.029
1485.951
167.505
24.880
3.941
0.393
-0.224
-0.257
-0.197
-0.147
-0.338
-0.017
1.648
8.999
42.535
197.834
1134.601
8411.412
63575.703
148719.078
120861.688
24650.795
2983.348
579.860
228.667
113.309
52.909
22.514
9.803
5.742
6.210
10.199
16.043
23.401
47.871
167.505
975.907
8124.223
63596.023
100112.578
86825.023
12520.323
1406.689
180.516
29.100
5.970
1.113
-0.067
-0.325
-0.343
-0.333
-0.312
0.178
2.627
14.251
67.477
362.571
2543.788
36636.410
104010.633
105439.750
103062.352
100754.570
12650.823
858.723
125.070
34.286
13.065
4.986
1.741
0.611
0.484
1.066
2.446
6.075
19.113
79.149
468.548
3022.835
15045.096
31847.652
19961.328
4318.818
751.361
162.615
45.456
13.339
3.546
0.619
-0.197
-0.379
-0.406
-0.278
0.394
3.531
18.112
89.980
504.860
4167.450
102039.211
102216.164
101345.891
100570.961
100187.516
28750.938
1296.513
112.805
18.492
4.318
0.762
-0.333
-0.716
-0.770
-0.612
-0.107
1.555
7.689
33.300
157.639
692.441
2235.613
3734.964
3045.362
1400.203
758.707
417.045
164.547
46.118
11.407
2.597
0.257
-0.310
-0.427
-0.259
0.545
4.306
21.957
114.556
662.269
4835.082
70166.117
106698.414
102348.672
100540.938
100117.922
19684.293
1028.442
92.141
12.437
1.734
-0.362
-0.904
-1.053
-1.076
-1.024
-0.799
0.016
2.912
13.634
53.727
189.719
515.271
1014.774
1429.886
2502.419
4314.707
2935.904
855.818
166.718
33.234
6.724
1.159
-0.127
-0.407
-0.246
0.635
4.806
25.311
156.245
1215.454
9558.559
55079.211
143706.516
109559.227
101161.695
63660.609
4863.145
420.385
52.395
7.863
0.708
-0.721
-1.054
-1.124
-1.134
-1.119
-1.010
-0.546
1.189
7.505
30.878
111.604
363.621
1019.360
2771.454
10583.481
28870.320
18891.518
3469.329
477.183
66.158
12.545
2.301
0.124
-0.356
-0.270
0.535
4.470
24.201
165.779
1406.464
14098.758
77250.039
92004.727
31790.811
15261.446
4371.565
793.738
138.230
26.389
4.916
0.285
-0.809
-1.086
-1.136
-1.133
-1.132
-1.052
-0.673
0.824
7.401
40.017
228.109
1365.653
7694.824
23766.477
36697.863
66343.477
40084.664
6075.791
676.331
92.785
16.988
3.318
0.368
-0.308
-0.325
0.301
3.230
17.934
108.034
793.437
5919.419
25692.688
26110.098
7617.865
2078.780
820.856
284.121
85.452
23.352
5.522
0.599
-0.691
-1.046
-1.123
-1.132
-1.116
-1.011
-0.558
1.478
12.421
86.862
776.299
9586.654
100217.633
101381.125
108052.336
123433.703
22482.340
3924.579
539.324
90.297
18.321
3.713
0.455
-0.278
-0.390
-0.018
1.666
9.055
45.498
231.250
1083.263
2961.385
3177.881
1815.678
1292.994
951.674
442.211
155.516
41.548
10.203
2.006
-0.241
-0.853
-1.027
-1.064
-1.031
-0.841
-0.159
2.754
19.300
157.397
2012.033
46882.203
100158.484
100668.367
102441.922
104602.898
32393.201
2757.182
435.103
84.599
17.497
3.601
0.421
-0.277
-0.425
-0.265
0.465
3.367
14.284
55.764
171.914
401.636
747.799
1709.599
3728.324
3805.601
1859.506
512.164
113.692
23.987
5.466
1.021
-0.197
-0.607
-0.746
-0.667
-0.240
1.048
5.264
24.842
186.015
2361.627
63554.922
100236.039
100790.594
102216.508
103978.281
41691.102
2912.812
443.636
82.089
16.670
3.174
0.310
-0.292
-0.412
-0.364
-0.124
0.899
4.288
15.574
52.383
205.556
1063.463
6383.849
21787.639
26226.951
9620.242
1759.381
281.552
52.663
13.809
5.170
2.457
1.207
0.582
0.666
1.896
5.326
13.029
36.448
151.802
1342.586
21761.008
100687.750
102320.789
104023.891
104141.781
17767.180
1977.490
360.806
68.879
13.785
2.506
0.150
-0.314
-0.331
-0.336
-0.292
0.036
1.481
7.533
37.683
239.943
1883.860
14963.489
70447.367
96473.148
26155.688
3568.194
483.106
100.181
38.050
24.023
18.273
10.968
6.375
5.590
9.729
22.315
48.314
92.583
179.821
575.136
3644.786
28232.865
108749.484
109608.211
27649.232
4399.038
894.362
200.194
43.087
9.232
1.693
-0.018
-0.337
-0.128
-0.158
-0.225
-0.147
0.648
5.035
30.542
201.037
1599.236
12463.549
57357.160
70468.188
21761.949
3213.322
604.326
200.925
157.274
175.753
147.715
76.695
35.510
23.526
36.582
95.278
230.191
410.684
483.756
542.000
1100.481
4621.893
17440.223
24390.629
9420.822
1768.499
383.458
93.553
23.021
5.380
0.900
-0.160
-0.355
0.396
0.222
0.050
-0.068
0.288
3.024
18.676
106.199
664.854
3780.493
11424.175
13754.345
6037.638
1685.181
691.972
625.303
1262.272
2187.480
1726.886
721.374
194.806
84.991
119.440
368.860
1302.943
2586.886
2482.588
1253.589
819.219
1817.636
6186.421
8833.983
3646.301
803.336
178.093
45.145
12.005
2.849
0.356
-0.271
-0.364
1.767
1.115
0.628
0.230
0.171
1.352
8.035
40.985
187.116
672.512
1636.400
1879.858
1408.421
1211.481
1419.051
3775.878
21781.129
57387.426
38446.363
8779.147
1243.830
279.126
314.795
1196.594
5298.950
13671.597
12546.586
3951.751
965.918
631.621
1150.925
1412.159
777.877
256.172
73.340
21.581
6.016
1.347
-0.014
-0.338
-0.366
5.269
3.163
1.726
0.794
0.277
0.481
2.779
12.104
42.750
115.571
243.320
420.260
1101.450
3576.147
6819.163
31685.518
100778.375
100234.070
100149.383
100171.195
6422.823
765.728
585.157
2055.898
11483.047
34872.074
28739.949
8085.142
1271.900
292.798
210.582
206.236
136.092
66.343
25.334
8.966
2.590
0.431
-0.240
-0.372
-0.361
13.865
7.545
3.678
1.687
0.616
0.191
0.633
3.062
9.909
26.996
78.326
359.277
2523.079
14200.712
32179.518
112749.719
102456.477
100819.359
100618.977
100984.336
19172.238
1784.268
781.535
1658.113
8135.623
21623.145
19675.650
5719.917
971.879
171.489
55.386
37.217
27.216
15.763
7.552
2.928
0.754
-0.111
-0.357
-0.385
-0.348
30.433
15.132
6.508
2.661
0.971
0.211
0.034
0.613
2.864
11.518
53.742
359.991
3178.933
21026.887
47358.086
119285.781
104124.391
102331.625
102273.016
105246.297
25795.865
4780.705
1158.871
874.200
2442.847
5273.891
4832.759
1722.268
413.664
83.970
20.549
8.880
5.638
3.475
1.779
0.565
-0.082
-0.348
-0.407
-0.383
-0.335
49.126
23.027
9.356
3.567
1.203
0.277
-0.102
-0.013
1.095
6.497
34.869
219.465
1500.671
7259.503
14370.914
31160.514
104240.500
104259.352
104810.734
110863.312
28817.365
9901.588
1762.380
418.483
506.079
782.801
715.699
357.850
113.110
28.506
7.448
2.351
1.076
0.510
0.116
-0.166
-0.346
-0.416
-0.414
-0.374
-0.319
63.063
30.195
11.561
3.946
1.266
0.290
-0.128
-0.202
0.356
3.344
17.447
81.778
370.210
1173.194
2330.450
4604.584
19196.525
45943.340
32593.701
17623.857
17999.736
7245.783
1309.595
231.343
112.687
122.422
107.883
61.732
25.877
8.185
2.175
0.484
0.072
-0.057
-0.164
-0.281
-0.367
-0.397
-0.388
-0.349
-0.296
69.084
36.462
14.501
4.483
1.267
0.213
-0.178
-0.290
-0.047
1.328
6.765
25.569
77.568
193.622
391.659
867.670
2046.515
3136.893
2812.597
3290.017
3988.583
1953.377
486.531
101.077
32.891
22.397
17.662
11.342
5.145
1.868
0.526
0.135
0.127
0.099
0.
-0.154
-0.274
-0.331
-0.337
-0.315
-0.273
106.490
55.658
19.904
5.592
1.331
0.122
-0.245
-0.359
-0.284
0.271
2.152
7.487
19.248
42.356
87.192
185.540
371.885
495.636
493.680
547.825
575.738
334.748
123.611
35.383
10.866
4.853
3.135
1.827
0.934
0.437
0.390
0.536
0.646
0.634
0.435
0.184
-0.023
-0.150
-0.226
-0.251
-0.236
147.796
75.710
24.730
6.512
1.341
0.032
-0.306
-0.406
-0.401
-0.230
0.376
1.889
4.946
10.550
21.217
41.351
69.891
91.545
92.733
100.206
94.831
62.327
30.487
10.983
3.414
1.078
0.417
0.260
0.326
0.683
1.168
1.620
1.813
1.694
1.416
1.130
0.836
0.498
0.186
-0.037
-0.146
124.513
64.205
22.200
5.726
1.101
-0.049
-0.327
-0.411
-0.437
-0.402
-0.241
0.163
0.977
2.392
4.866
9.189
14.129
18.094
20.451
21.496
19.648
14.407
7.532
3.005
0.835
0.098
0.034
0.276
0.799
1.706
2.888
3.948
4.576
4.507
4.323
4.507
4.510
3.438
1.820
0.674
0.118
63.464
33.607
12.733
3.493
0.639
-0.127
-0.322
-0.388
-0.418
-0.426
-0.396
-0.312
-0.121
0.221
0.788
1.602
2.682
3.490
4.322
4.698
4.381
3.164
1.640
0.530
-0.018
-0.082
0.152
0.682
1.641
3.484
6.311
9.527
12.337
13.282
14.873
18.738
20.647
16.446
8.429
3.107
0.869
20.482
11.942
4.957
1.501
0.196
-0.185
-0.300
-0.344
-0.372
-0.388
-0.396
-0.392
-0.363
-0.298
-0.186
-0.024
0.193
0.403
0.594
0.702
0.639
0.359
0.050
-0.193
-0.238
-0.089
0.293
1.033
2.656
6.366
13.240
24.429
34.865
40.249
48.539
68.662
85.468
63.967
29.632
9.421
2.477
5.282
3.318
1.443
0.419
-0.044
-0.208
-0.264
-0.293
-0.319
-0.338
-0.352
-0.364
-0.372
-0.371
-0.363
-0.342
-0.309
-0.275
-0.237
-0.219
-0.246
-0.302
-0.364
-0.375
-0.297
-0.094
0.363
1.380
4.018
10.937
27.277
58.205
92.028
104.831
124.466
195.065
271.883
187.256
76.981
21.714
4.976
0.058
0.397
1.026
1.728
2.205
2.103
1.840
1.557
1.258
0.811
0.328
-0.037
-0.276
-0.395
-0.435
-0.451
-0.458
-0.443
-0.410
-0.376
-0.353
-0.352
-0.366
-0.378
-0.383
-0.382
-0.371
-0.361
-0.343
-0.324
-0.307
-0.289
-0.269
-0.248
-0.226
-0.207
-0.177
-0.124
-0.029
0.096
0.204
-0.026
0.163
0.545
0.964
1.177
1.152
0.932
0.760
0.531
0.281
-0.013
-0.231
-0.382
-0.460
-0.490
-0.488
-0.433
-0.306
-0.088
0.149
0.253
0.206
0.025
-0.149
-0.267
-0.337
-0.365
-0.382
-0.389
-0.377
-0.361
-0.346
-0.328
-0.302
-0.273
-0.241
-0.184
-0.065
0.173
0.522
0.806
-0.106
-0.036
0.112
0.281
0.358
0.339
0.237
0.140
0.023
-0.107
-0.256
-0.376
-0.456
-0.489
-0.476
-0.363
-0.039
0.787
2.333
4.146
4.822
4.038
2.567
1.321
0.607
0.235
-0.006
-0.176
-0.307
-0.382
-0.403
-0.398
-0.381
-0.354
-0.322
-0.274
-0.173
0.060
0.575
1.313
2.027
-0.160
-0.157
-0.131
-0.094
-0.092
-0.122
-0.175
-0.219
-0.277
-0.337
-0.399
-0.427
-0.400
-0.303
-0.097
0.430
2.007
7.071
18.722
36.433
44.439
33.848
18.713
8.967
5.039
3.192
2.159
1.218
0.417
-0.106
-0.346
-0.426
-0.433
-0.406
-0.371
-0.309
-0.161
0.208
1.024
2.459
3.744
-0.194
-0.220
-0.242
-0.266
-0.300
-0.338
-0.373
-0.404
-0.430
-0.435
-0.379
-0.163
0.305
1.015
2.051
4.074
11.572
44.067
165.330
415.967
563.786
367.501
141.892
49.385
26.744
19.987
15.795
10.194
4.972
1.524
0.110
-0.342
-0.452
-0.447
-0.412
-0.349
-0.172
0.309
1.337
2.994
4.845
-0.216
-0.256
-0.299
-0.343
-0.386
-0.423
-0.454
-0.486
-0.473
-0.338
0.132
1.416
4.187
8.711
13.370
21.111
51.857
250.984
1725.271
7743.232
13847.443
5909.216
1256.671
300.011
155.966
150.076
137.674
86.594
34.776
10.265
2.198
0.056
-0.407
-0.477
-0.451
-0.382
-0.192
0.299
1.352
3.086
4.862
-0.237
-0.285
-0.337
-0.386
-0.426
-0.463
-0.496
-0.491
-0.344
0.252
2.359
9.132
26.310
59.997
97.087
118.821
206.977
1262.478
18806.924
100121.750
100216.375
100604.711
10567.246
2050.799
1225.755
1662.414
2072.715
1056.099
268.965
53.329
9.205
1.319
-0.205
-0.476
-0.486
-0.411
-0.225
0.230
1.190
2.799
4.612
-0.261
-0.314
-0.367
-0.420
-0.457
-0.475
-0.443
-0.271
0.291
2.388
10.445
44.505
175.956
543.513
975.622
1007.702
936.088
3994.462
100875.531
100630.891
101183.555
106271.883
63159.348
23756.648
12815.824
36357.879
67918.281
18717.150
2403.843
251.501
29.740
4.270
0.340
-0.381
-0.497
-0.438
-0.253
0.172
1.057
2.540
4.589
-0.283
-0.338
-0.393
-0.436
-0.436
-0.335
0.014
0.855
2.829
8.968
38.308
205.656
1281.670
6770.155
17990.609
15307.668
6327.762
8489.072
100986.938
102828.531
105830.531
163639.719
143624.344
103705.516
150651.734
107420.508
100727.000
100134.469
15307.273
779.560
71.611
10.165
1.717
-0.008
-0.416
-0.442
-0.287
0.085
0.872
2.190
4.160
-0.301
-0.356
-0.404
-0.409
-0.249
0.402
2.346
7.162
15.641
34.399
116.780
761.808
8078.970
100073.883
100164.984
100902.578
62655.547
23402.246
38940.844
108946.211
115110.211
200267.438
108791.141
104715.367
200155.906
121780.984
101594.508
100479.266
35185.824
1323.279
124.297
23.143
5.942
1.315
-0.046
-0.376
-0.329
-0.050
0.517
1.586
3.062
-0.318
-0.371
-0.399
-0.284
0.407
3.366
14.901
48.484
118.255
200.069
347.078
1891.103
31992.502
100339.023
100306.766
101148.531
107398.492
41209.273
33999.203
18346.213
25655.986
105603.250
101188.578
102607.516
160747.562
120552.109
103201.008
102489.875
18156.521
1280.704
245.611
76.271
23.206
6.323
1.199
-0.118
-0.347
-0.205
0.166
0.811
1.758
-0.336
-0.386
-0.353
0.053
2.310
14.181
79.019
388.654
1468.711
2510.578
2024.332
3466.599
37428.844
101884.414
100818.000
100837.430
103522.406
27771.707
13586.311
6117.139
5639.784
42921.641
100230.133
100741.664
70517.398
52320.426
95257.938
34708.172
7998.768
2685.873
1286.943
438.547
117.150
25.167
4.907
0.579
-0.286
-0.324
-0.139
0.184
0.681
-0.355
-0.385
-0.236
0.740
6.403
45.577
388.783
3722.200
28317.396
67965.047
29641.615
10294.284
23152.332
108068.930
102217.094
100634.320
97349.570
8223.579
2881.449
1399.519
1149.403
4203.577
12519.833
12709.655
6340.064
8412.547
22615.816
27695.234
22667.812
30337.521
16586.984
3807.896
581.911
88.974
14.160
2.135
-0.073
-0.389
-0.333
-0.182
0.040
-0.369
-0.362
-0.053
1.786
12.571
102.064
1249.913
25515.965
100202.453
100549.078
102254.727
35364.742
24696.293
26401.893
38622.176
29325.656
8270.925
1510.012
511.421
262.241
209.866
415.391
797.526
965.268
1227.068
4513.233
14217.027
34669.770
105747.641
101205.258
100205.703
34866.527
2539.115
243.115
29.963
4.374
0.282
-0.392
-0.444
-0.373
-0.280
-0.373
-0.323
0.217
3.137
18.825
148.872
1957.157
54527.910
101540.758
103219.312
103916.242
61370.750
14810.673
9798.277
4272.466
2045.462
765.999
248.534
98.810
53.278
42.119
59.414
95.389
149.574
403.700
1566.241
6713.293
81889.930
101770.734
100562.344
100199.336
100097.297
6238.992
422.163
47.613
7.147
0.823
-0.315
-0.489
-0.454
-0.398
-0.378
-0.252
0.616
4.687
25.470
159.914
1554.757
23716.363
121671.094
170536.250
152320.078
33799.535
5634.621
2544.066
1004.588
331.296
124.369
47.780
20.923
11.018
8.433
10.454
17.717
40.045
127.149
524.640
3765.591
64136.191
100574.289
100657.500
100698.609
100424.453
5873.168
464.099
60.504
10.786
1.949
-0.035
-0.451
-0.482
-0.438
-0.371
-0.148
1.135
7.378
36.707
205.757
1628.439
20778.805
118942.398
143579.375
118856.820
102939.164
7534.941
971.552
256.949
85.111
29.302
10.765
4.330
1.896
1.180
1.656
4.125
12.196
43.673
194.176
1397.250
15209.076
100942.070
102564.836
103517.258
28155.789
2858.665
436.286
104.066
26.061
5.677
0.821
-0.267
-0.467
-0.456
-0.356
-0.011
1.990
11.995
65.406
402.789
3016.279
45188.434
103470.508
102539.852
101224.266
100393.555
15057.257
960.145
119.590
28.816
8.543
2.448
0.350
-0.383
-0.583
-0.376
0.592
3.930
16.401
74.167
417.573
2426.278
10924.296
25321.404
22037.219
8869.718
3444.835
1628.664
496.051
109.934
20.051
3.330
0.181
-0.393
-0.459
-0.341
0.166
3.071
20.438
157.031
1393.910
14165.101
89294.945
160660.922
112704.086
101377.617
100220.352
10477.680
736.158
80.956
14.243
2.894
0.134
-0.720
-0.991
-1.056
-0.958
-0.524
1.046
6.778
31.080
145.403
692.106
3239.626
9994.187
14984.509
20393.514
44894.734
28537.094
4484.842
526.729
61.897
8.510
0.984
-0.254
-0.437
-0.337
0.272
4.269
33.297
323.325
4942.087
100656.273
106281.086
163644.703
200278.578
105633.094
32149.477
3086.479
349.778
49.670
8.915
1.314
-0.514
-1.013
-1.133
-1.147
-1.115
-0.892
-0.011
3.184
16.154
75.780
353.029
1535.031
4857.466
15480.723
103542.680
101166.195
100285.125
35014.453
1868.521
145.172
16.364
1.987
-0.106
-0.405
-0.352
0.259
4.390
37.948
420.549
7759.216
100193.969
101018.000
104577.070
110738.297
18113.707
3977.074
908.107
189.579
39.371
8.266
1.184
-0.590
-1.059
-1.147
-1.143
-1.142
-1.004
-0.373
1.995
11.905
56.028
287.903
1450.125
6895.024
32818.086
114301.906
104704.117
100904.938
76027.008
2875.994
193.984
20.358
2.623
0.017
-0.379
-0.381
0.079
3.313
25.956
251.874
3723.983
67793.391
100414.547
101735.070
72790.102
11080.815
4427.090
1218.183
264.134
54.633
12.019
2.160
-0.306
-0.961
-1.127
-1.147
-1.119
-0.944
-0.273
2.236
14.038
85.670
700.461
7484.693
97074.344
107927.750
200178.656
163617.375
105324.453
28767.244
1776.700
146.533
17.880
2.461
0.040
-0.370
-0.422
-0.155
1.603
12.718
91.270
717.401
5398.066
21120.854
25291.248
14004.012
14623.648
7918.654
2324.607
523.113
110.432
23.502
5.020
0.585
-0.625
-0.972
-1.031
-0.940
-0.593
0.493
4.219
21.486
147.645
1617.293
31665.488
100259.867
101505.422
109587.578
128499.055
38505.008
4573.162
577.459
75.330
12.548
1.884
-0.016
-0.366
-0.456
-0.351
0.401
4.333
24.497
121.463
489.153
1398.731
3386.471
11387.095
29053.879
30196.738
10655.127
1934.123
309.111
56.004
12.635
3.004
0.411
-0.370
-0.502
-0.247
0.672
3.158
10.554
37.955
195.347
1933.808
42561.832
100515.367
101498.578
102378.945
102288.203
30090.379
1787.343
241.273
43.042
8.255
1.379
-0.100
-0.369
-0.462
-0.457
-0.190
1.157
6.876
28.986
117.841
592.232
5051.816
58839.469
102032.297
101223.297
100487.758
9737.054
929.059
140.259
33.410
10.274
3.903
1.918
1.518
2.290
5.170
12.945
32.908
88.796
279.258
1379.618
17083.547
103917.352
118825.312
131635.219
110613.617
12133.288
1079.764
148.124
28.686
5.872
0.924
-0.186
-0.371
-0.446
-0.486
-0.423
0.110
2.518
13.896
85.515
712.323
10551.159
100289.258
100404.172
100403.594
100514.812
26681.729
1956.113
344.768
93.923
36.670
20.214
12.733
9.778
12.348
23.241
57.022
138.287
318.521
741.501
1689.595
5274.641
43265.559
170632.500
163625.719
110618.008
8515.900
751.680
105.663
20.133
4.064
0.486
-0.268
-0.374
-0.400
-0.456
-0.475
-0.235
1.242
9.379
65.518
628.975
8771.326
100073.586
100177.766
100585.203
101748.133
22414.707
3308.193
890.645
287.020
185.446
138.203
79.243
47.119
54.495
104.251
288.985
902.190
1915.558
2777.750
4093.455
6032.748
41928.145
103168.609
102860.438
101163.234
10630.361
691.263
77.326
13.107
2.436
0.166
-0.320
-0.372
-0.265
-0.361
-0.425
-0.340
0.497
5.684
39.296
294.619
2745.704
26116.020
100224.359
101121.680
55949.586
13207.094
6093.299
2010.504
1378.337
1929.311
1499.199
607.863
235.120
228.017
447.530
1663.355
8170.116
24098.469
21151.096
9583.348
6215.054
17381.826
100708.883
100309.609
60631.523
4495.116
380.534
47.321
7.848
1.273
-0.098
-0.360
-0.366
0.101
-0.134
-0.292
-0.348
0.038
2.554
15.754
94.422
543.546
2775.865
8239.690
10727.493
9051.099
10799.621
8627.128
6058.559
17102.988
42553.062
28752.277
6860.239
1244.616
901.116
1673.074
7529.241
70736.367
100299.445
100790.086
44298.602
6061.289
3358.885
8833.111
12610.217
4889.674
905.309
131.229
20.768
3.764
0.454
-0.263
-0.382
-0.356
0.923
0.368
-0.033
-0.250
-0.218
0.708
5.197
23.892
98.648
323.283
750.058
1649.272
6299.166
34887.633
79431.977
50617.117
103591.125
100454.492
100239.578
87246.180
5928.831
2689.934
4378.730
15990.274
100847.523
100268.734
100296.102
100486.680
8570.047
1097.841
775.065
801.482
425.387
128.982
31.015
6.995
1.307
-0.060
-0.364
-0.387
-0.340
2.519
1.233
0.427
-0.073
-0.274
-0.090
1.133
5.779
19.593
58.944
206.649
1477.343
23467.430
100961.508
103766.383
178352.969
117026.750
101247.750
101486.789
105506.023
23742.627
7630.928
6529.401
13145.388
101122.008
100266.375
100107.719
78196.664
5813.054
597.142
141.448
82.725
48.806
20.418
6.620
1.704
0.129
-0.322
-0.400
-0.376
-0.326
4.828
2.538
1.024
0.160
-0.225
-0.337
-0.068
1.157
5.286
21.756
132.010
1498.594
31532.398
100358.977
103091.828
178220.312
125669.820
102155.469
109566.734
195748.719
114145.109
56565.930
7988.654
5153.819
20407.240
70561.680
57364.828
13642.948
1737.342
242.162
46.299
15.463
7.439
3.402
1.102
0.062
-0.322
-0.421
-0.410
-0.365
-0.312
7.299
3.981
1.619
0.398
-0.154
-0.387
-0.399
-0.032
1.683
10.815
78.082
773.443
10328.520
100164.953
101331.180
118043.859
108819.914
102427.664
131657.203
170516.453
104668.203
100944.969
14772.675
1942.550
2340.611
4174.253
3789.512
1481.574
360.033
72.167
15.661
3.956
1.202
0.242
-0.199
-0.381
-0.447
-0.445
-0.402
-0.351
-0.294
8.960
5.089
2.130
0.595
-0.088
-0.371
-0.473
-0.367
0.413
4.680
29.669
204.481
1458.334
7090.664
12884.576
8847.511
13974.729
33337.977
44701.105
105336.938
100907.867
100255.141
10496.541
865.134
338.665
388.275
340.962
175.500
61.921
17.857
4.453
0.781
-0.124
-0.379
-0.447
-0.458
-0.452
-0.423
-0.379
-0.324
-0.272
10.281
6.208
2.638
0.747
-0.041
-0.349
-0.466
-0.462
-0.167
1.404
8.529
42.683
168.589
468.040
739.647
782.715
1127.864
2081.418
5709.050
28808.596
54259.312
18737.668
2437.937
308.122
75.109
51.974
41.161
24.919
11.229
3.645
0.808
-0.144
-0.396
-0.442
-0.436
-0.426
-0.412
-0.385
-0.343
-0.297
-0.249
12.834
7.821
3.288
0.987
0.016
-0.328
-0.441
-0.472
-0.391
0.095
1.929
7.950
23.378
51.717
79.881
106.339
161.885
273.309
660.005
1784.261
2642.843
1460.588
366.308
76.731
19.473
9.281
6.346
3.793
1.628
0.407
-0.137
-0.300
-0.329
-0.319
-0.316
-0.325
-0.325
-0.313
-0.289
-0.261
-0.228
14.880
9.226
3.865
1.118
0.046
-0.305
-0.414
-0.457
-0.456
-0.340
0.103
1.301
3.879
7.706
13.208
20.175
31.250
49.219
88.504
158.128
195.803
128.475
52.247
15.608
4.612
1.637
0.670
0.202
-0.061
-0.188
-0.169
-0.092
-0.032
-0.013
-0.022
-0.042
-0.060
-0.094
-0.147
-0.179
-0.187
13.165
7.745
3.413
0.966
0.026
-0.280
-0.377
-0.419
-0.449
-0.435
-0.348
-0.114
0.385
1.167
2.333
4.037
6.344
9.433
14.102
19.523
21.147
15.300
8.015
2.858
0.693
-0.081
-0.300
-0.332
-0.253
-0.078
0.193
0.470
0.670
0.759
0.821
0.893
0.855
0.623
0.316
0.040
-0.098
7.604
4.761
2.079
0.579
-0.040
-0.261
-0.335
-0.372
-0.402
-0.417
-0.415
-0.384
-0.294
-0.127
0.130
0.495
0.995
1.599
2.279
2.927
2.890
2.091
1.003
0.174
-0.271
-0.427
-0.428
-0.319
-0.080
0.352
0.979
1.731
2.382
2.759
3.067
3.602
3.839
3.017
1.723
0.659
0.112
3.167
2.088
0.868
0.187
-0.122
-0.241
-0.291
-0.322
-0.349
-0.367
-0.381
-0.394
-0.393
-0.372
-0.331
-0.268
-0.175
-0.056
0.062
0.120
0.097
-0.038
-0.230
-0.375
-0.448
-0.452
-0.374
-0.180
0.240
1.041
2.530
4.519
6.268
7.377
8.735
10.509
11.433
9.140
5.013
1.961
0.524
0.971
0.604
0.228
-0.028
-0.160
-0.218
-0.245
-0.268
-0.295
-0.312
-0.327
-0.343
-0.359
-0.371
-0.376
-0.379
-0.374
-0.363
-0.355
-0.355
-0.366
-0.398
-0.435
-0.456
-0.448
-0.411
-0.305
-0.025
0.685
2.187
5.183
9.246
13.442
15.694
17.682
23.541
26.240
19.728
10.708
3.747
1.090
-0.092
-0.062
-0.001
0.090
0.136
0.126
0.072
0.023
-0.052
-0.141
-0.233
-0.319
-0.376
-0.403
-0.419
-0.431
-0.434
-0.414
-0.386
-0.354
-0.337
-0.343
-0.363
-0.379
-0.383
-0.376
-0.362
-0.346
-0.325
-0.305
-0.285
-0.264
-0.240
-0.222
-0.202
-0.185
-0.170
-0.151
-0.122
-0.094
-0.064
-0.117
-0.109
-0.079
-0.034
-0.015
-0.033
-0.089
-0.134
-0.200
-0.266
-0.334
-0.396
-0.439
-0.460
-0.469
-0.461
-0.404
-0.273
-0.063
0.160
0.241
0.161
-0.046
-0.227
-0.328
-0.373
-0.381
-0.379
-0.372
-0.357
-0.339
-0.320
-0.299
-0.276
-0.249
-0.224
-0.201
-0.165
-0.113
-0.049
0.013
-0.139
-0.153
-0.152
-0.151
-0.164
-0.193
-0.237
-0.279
-0.324
-0.370
-0.420
-0.457
-0.478
-0.472
-0.431
-0.301
0.047
0.897
2.461
4.275
5.150
4.139
2.255
0.937
0.270
0.005
-0.122
-0.228
-0.319
-0.366
-0.379
-0.374
-0.353
-0.329
-0.299
-0.267
-0.229
-0.172
-0.075
0.056
0.169
-0.158
-0.185
-0.209
-0.233
-0.266
-0.305
-0.344
-0.381
-0.418
-0.447
-0.466
-0.448
-0.365
-0.213
0.062
0.691
2.540
7.781
21.180
40.944
49.464
36.609
17.648
7.503
3.454
2.303
1.751
1.089
0.390
-0.095
-0.330
-0.401
-0.406
-0.383
-0.351
-0.313
-0.260
-0.175
-0.026
0.188
0.368
-0.174
-0.210
-0.245
-0.287
-0.328
-0.370
-0.406
-0.445
-0.472
-0.463
-0.374
-0.098
0.459
1.326
2.687
5.444
14.721
51.979
191.736
483.086
653.678
417.915
140.855
43.055
19.973
16.687
15.977
11.015
5.199
1.606
0.149
-0.323
-0.430
-0.428
-0.394
-0.357
-0.297
-0.185
0.009
0.269
0.526
-0.191
-0.233
-0.278
-0.327
-0.369
-0.407
-0.446
-0.480
-0.461
-0.300
0.286
1.820
5.146
10.767
18.167
29.249
69.994
309.489
2060.530
10324.033
18700.971
7758.334
1384.092
244.936
118.713
143.180
157.512
102.217
38.421
11.261
2.284
0.122
-0.380
-0.459
-0.434
-0.397
-0.339
-0.215
-0.006
0.284
0.545
-0.210
-0.260
-0.312
-0.363
-0.404
-0.442
-0.475
-0.459
-0.262
0.466
2.995
11.084
33.545
77.646
130.960
181.927
352.741
1710.059
25834.668
100247.180
100159.508
100228.031
12919.726
1258.637
892.425
2108.949
2633.199
1336.688
332.497
60.405
10.960
1.566
-0.135
-0.450
-0.474
-0.437
-0.377
-0.256
-0.042
0.250
0.556
-0.230
-0.286
-0.340
-0.391
-0.432
-0.453
-0.409
-0.180
0.565
3.213
13.736
57.402
244.523
777.532
1546.749
1643.644
2248.163
7956.150
104491.305
102236.953
100875.195
101389.336
71004.547
6039.652
9319.469
60916.461
100104.758
31445.451
3119.094
313.913
36.602
5.154
0.557
-0.321
-0.482
-0.477
-0.414
-0.292
-0.097
0.202
0.532
-0.251
-0.307
-0.362
-0.408
-0.410
-0.305
0.100
1.218
3.880
12.172
52.016
291.582
1879.495
11431.808
35046.246
30428.465
21169.973
62206.867
170573.062
121785.172
104152.633
107733.656
84438.062
31050.229
104459.867
101573.734
100372.547
100190.023
23034.773
1087.082
93.027
13.083
2.390
0.164
-0.377
-0.481
-0.446
-0.336
-0.158
0.116
0.450
-0.276
-0.329
-0.377
-0.389
-0.238
0.463
2.816
8.883
21.570
50.975
176.998
1152.010
15103.334
100205.078
100546.547
105281.047
178208.859
108698.602
123560.445
200355.812
112778.484
120508.609
108106.695
106592.898
126318.547
103837.859
101863.766
101649.336
61323.422
1977.977
177.701
32.787
8.192
1.906
0.080
-0.392
-0.463
-0.388
-0.235
-0.018
0.274
-0.296
-0.348
-0.378
-0.275
0.452
3.816
17.636
63.154
161.730
307.195
680.808
3681.004
72254.289
101536.867
101113.688
106900.633
200078.062
128971.711
103196.148
109760.438
32371.469
25993.980
79649.438
100105.258
124627.234
108220.016
118296.602
121692.047
33588.598
2689.205
443.964
115.237
32.720
8.302
1.674
-0.059
-0.429
-0.434
-0.332
-0.166
0.038
-0.316
-0.366
-0.353
0.036
2.458
17.241
101.785
610.124
2249.277
4403.961
4728.358
14673.548
104267.422
117975.086
104451.516
104144.930
138532.188
131687.922
101606.195
71127.102
7798.938
6276.452
18241.482
20799.490
19330.469
112001.648
200317.141
139464.250
68670.367
9055.800
2367.688
694.223
163.708
34.068
6.322
0.862
-0.286
-0.457
-0.414
-0.308
-0.172
-0.337
-0.378
-0.279
0.650
7.169
56.511
560.724
6417.664
67818.562
100976.039
78248.828
104075.633
122149.711
200089.547
123862.578
103053.031
105481.609
28393.545
20440.949
7562.452
1715.331
1223.914
2303.294
3002.779
8045.466
99223.664
104103.523
106419.859
129084.133
82896.977
39372.629
7456.306
961.477
121.997
18.039
2.679
0.007
-0.442
-0.469
-0.404
-0.317
-0.356
-0.377
-0.155
1.508
13.622
135.098
2029.204
60532.273
100215.969
101583.789
119798.414
160902.734
105017.984
121740.531
125005.211
67140.516
14517.408
3043.461
1632.071
843.649
326.941
225.140
338.671
732.654
4738.641
52258.125
102761.852
146993.641
196473.531
108067.664
100761.492
86839.203
4467.653
364.247
40.767
5.789
0.499
-0.383
-0.493
-0.449
-0.390
-0.369
-0.366
-0.021
2.332
18.211
185.623
3151.302
100195.539
100619.281
101906.742
112167.805
200477.016
103602.102
101501.055
28662.326
4725.321
1272.121
425.170
205.409
116.379
63.344
49.901
80.068
250.246
1470.424
9985.352
44672.332
146925.672
115075.977
102673.695
100720.664
100317.461
12564.613
651.143
67.021
9.670
1.243
-0.232
-0.488
-0.471
-0.416
-0.379
-0.344
0.172
3.053
19.920
150.509
1884.323
44308.578
104175.172
109939.703
110766.578
60863.387
37107.785
21942.340
5490.177
967.220
227.128
79.032
38.083
22.090
14.009
12.900
24.274
80.704
334.742
1485.653
8498.129
103460.508
102578.312
103620.305
104533.891
102365.891
12061.868
766.160
92.345
15.608
2.758
0.127
-0.421
-0.477
-0.430
-0.381
-0.276
0.574
4.812
26.321
145.503
981.405
8571.994
65257.664
186955.500
109790.812
19973.475
4719.994
2157.991
794.799
215.686
59.494
19.904
8.628
4.512
2.820
3.223
7.841
25.215
87.580
372.335
2555.464
36072.750
106937.008
134913.125
157390.766
85192.805
7429.870
939.215
172.900
38.342
7.893
1.160
-0.225
-0.452
-0.441
-0.374
-0.155
1.362
10.171
60.979
380.767
2319.854
11608.483
76279.719
104007.109
101847.656
35472.047
3540.413
533.978
160.502
52.786
17.124
5.474
1.718
0.379
-0.064
0.268
2.193
8.270
29.358
128.329
751.626
5866.327
45782.414
142502.375
124112.633
106953.070
15797.851
3723.463
947.779
168.883
27.185
4.110
0.279
-0.375
-0.437
-0.359
0.031
2.838
22.627
197.655
2267.292
28818.777
105316.156
142577.500
128537.953
102468.898
24083.521
2464.428
333.123
63.968
18.320
5.588
1.280
-0.230
-0.766
-0.903
-0.702
0.166
3.073
13.400
62.896
364.657
2923.000
32697.076
102080.945
104941.695
139438.156
113764.016
96698.531
11468.458
905.985
90.347
10.848
1.131
-0.256
-0.418
-0.350
0.187
4.511
39.327
485.964
10334.806
100272.305
101714.562
109194.969
124829.945
32494.455
6729.592
1278.831
232.055
49.374
12.133
2.775
0.052
-0.820
-1.068
-1.115
-1.012
-0.547
1.151
7.365
34.681
189.874
1371.576
10692.364
64812.902
125920.930
138804.625
105448.367
100689.578
100099.430
4066.078
232.277
20.812
2.161
-0.122
-0.397
-0.348
0.220
4.929
46.660
654.004
16899.842
100154.555
100806.562
103842.547
113568.148
38475.926
10201.303
2304.151
387.441
74.753
15.738
3.106
-0.023
-0.897
-1.117
-1.148
-1.090
-0.783
0.352
4.419
20.729
96.966
479.521
2418.242
9393.273
66944.758
108225.281
102580.219
100559.672
100111.594
6417.854
310.183
25.248
2.710
-0.057
-0.381
-0.371
0.099
3.593
34.018
386.236
7052.890
100185.648
101546.109
113805.453
196737.047
107454.328
64250.461
8256.817
972.833
138.515
25.510
5.278
0.568
-0.695
-1.049
-1.108
-1.027
-0.684
0.444
3.998
16.849
72.624
394.659
2682.540
16440.814
78792.992
152293.375
112644.062
101780.789
100244.766
3426.474
205.954
20.505
2.258
-0.079
-0.380
-0.402
-0.149
1.895
15.675
127.168
1255.744
11578.649
62707.738
86830.969
112472.422
104004.305
103139.258
16439.426
1707.440
240.089
45.457
10.223
2.185
-0.060
-0.749
-0.859
-0.654
0.032
1.968
7.574
25.699
107.087
681.829
7485.423
87167.180
102895.578
125736.023
159239.953
65800.633
8213.278
821.371
87.388
11.371
1.456
-0.162
-0.382
-0.434
-0.336
0.554
5.436
33.953
178.537
852.796
3517.915
18467.699
115621.211
170561.234
164875.281
35668.785
4485.838
571.083
100.652
24.613
6.915
1.701
0.230
0.095
0.709
2.442
7.181
21.944
68.457
224.036
978.544
9166.302
101106.359
103468.070
105700.484
91160.047
8519.644
1223.469
194.233
33.456
5.879
0.683
-0.256
-0.384
-0.447
-0.443
-0.130
1.608
9.467
43.709
210.288
1304.190
13999.033
114979.727
123772.273
111513.195
102637.297
26843.705
1871.596
306.933
74.879
20.787
6.860
3.340
3.446
5.688
10.911
25.975
78.349
274.082
927.015
2415.853
7073.418
51959.219
200342.250
200173.453
72260.133
6800.836
731.645
103.724
18.225
3.265
0.275
-0.326
-0.380
-0.439
-0.481
-0.389
0.302
3.607
21.067
134.414
1323.622
26621.656
101403.750
102009.266
101893.273
102941.766
91265.102
5959.205
1183.755
255.241
62.814
23.276
14.899
16.909
27.345
48.373
110.181
316.068
1176.178
5141.313
15447.253
22624.752
111045.445
113640.633
112652.344
104147.570
26233.684
1104.021
100.314
14.044
2.210
0.031
-0.362
-0.375
-0.425
-0.479
-0.476
-0.137
1.807
13.613
102.168
1124.525
21667.010
100232.664
100699.297
103918.359
119735.141
110387.711
28662.283
5953.824
866.493
201.424
98.905
66.034
79.115
137.642
260.519
634.704
2179.345
6286.951
21733.637
79904.789
102742.852
124317.344
104242.438
101336.852
100528.336
43551.625
1369.176
98.493
11.628
1.476
-0.127
-0.375
-0.364
-0.396
-0.458
-0.489
-0.331
0.850
7.767
56.575
474.643
5725.686
96537.898
101047.789
110461.367
196509.281
113874.930
101414.016
18427.535
2272.382
936.045
674.539
367.183
402.380
915.176
1702.609
4763.141
29349.330
102641.242
118025.789
119860.555
105215.203
107800.828
103912.492
100521.508
100120.656
15294.526
769.858
66.711
7.628
0.840
-0.239
-0.384
-0.355
-0.309
-0.403
-0.465
-0.421
0.150
3.537
22.359
138.043
964.663
5821.981
22621.184
37606.609
106905.570
105807.359
107480.758
22688.004
6997.931
9083.482
6873.211
2498.503
2018.900
6461.570
12803.854
31768.381
102342.039
101681.891
108090.500
131678.922
47875.457
17983.270
40866.844
60761.352
18722.127
2206.133
232.942
27.201
3.702
0.228
-0.330
-0.385
-0.336
-0.119
-0.279
-0.399
-0.446
-0.251
0.998
7.058
34.306
147.147
548.372
1625.219
6026.406
35677.871
157606.781
132230.812
111462.539
52586.051
100845.641
87172.977
16368.038
7699.541
32631.098
80665.812
110396.250
108093.922
101376.883
101729.094
104127.180
33231.133
3713.298
1934.997
1816.086
909.331
234.020
46.938
8.596
1.160
-0.162
-0.384
-0.370
-0.317
0.192
-0.079
-0.288
-0.415
-0.419
-0.040
1.698
8.044
29.448
97.821
411.258
3518.995
88139.234
105390.164
104963.758
116106.445
168000.031
102468.828
103343.812
71309.703
46096.793
71614.125
103753.805
125358.258
113669.219
101449.914
100403.336
100494.000
20136.570
1335.812
285.546
145.933
80.390
31.316
8.655
1.819
0.039
-0.356
-0.396
-0.353
-0.301
0.606
0.171
-0.147
-0.353
-0.455
-0.397
0.059
1.741
7.629
33.612
226.844
3544.583
100381.453
100626.797
101511.828
113827.828
200206.109
104353.883
139156.734
152357.156
108226.602
126487.586
81110.359
43730.266
103223.141
100904.523
100156.266
57397.668
4886.462
482.259
80.256
25.059
11.008
4.462
1.232
0.040
-0.350
-0.419
-0.390
-0.338
-0.282
1.012
0.437
-0.009
-0.281
-0.434
-0.489
-0.396
0.144
2.493
15.151
117.782
1469.457
35006.703
100134.375
100597.078
104883.844
60511.859
105310.305
170529.891
112677.242
102581.609
104655.430
75912.805
8569.946
7069.820
13962.254
12508.990
3787.046
720.482
126.679
24.329
6.019
1.757
0.369
-0.201
-0.403
-0.446
-0.425
-0.374
-0.320
-0.263
1.307
0.663
0.124
-0.215
-0.397
-0.485
-0.499
-0.325
0.646
6.185
42.399
334.693
3115.064
20721.732
43570.609
19586.275
6289.694
10764.643
105766.117
101925.711
100598.727
100650.477
44320.410
2239.431
798.394
802.245
682.538
338.172
107.142
28.389
6.506
1.316
0.004
-0.379
-0.475
-0.476
-0.446
-0.404
-0.350
-0.299
-0.243
1.489
0.822
0.240
-0.150
-0.355
-0.445
-0.488
-0.458
-0.115
1.813
11.464
60.213
268.348
899.458
1373.115
974.299
728.705
1603.750
14336.020
100263.180
100116.727
95665.312
7141.258
624.155
140.204
89.284
67.591
39.872
16.825
5.555
1.308
-0.043
-0.428
-0.505
-0.487
-0.449
-0.412
-0.370
-0.322
-0.271
-0.225
1.719
1.044
0.344
-0.087
-0.311
-0.406
-0.449
-0.471
-0.381
0.135
2.285
10.118
30.472
66.769
93.184
95.045
108.075
267.029
1195.377
4893.237
7741.839
3720.138
776.236
131.443
31.297
14.547
9.363
5.534
2.593
0.694
-0.121
-0.417
-0.485
-0.477
-0.443
-0.409
-0.374
-0.330
-0.287
-0.246
-0.205
1.835
1.140
0.423
-0.033
-0.266
-0.365
-0.409
-0.442
-0.445
-0.336
0.089
1.362
4.069
7.985
11.276
13.782
20.171
43.137
118.320
272.316
358.971
216.926
84.969
23.208
6.703
2.524
1.187
0.473
-0.017
-0.304
-0.419
-0.438
-0.416
-0.387
-0.356
-0.324
-0.287
-0.254
-0.233
-0.213
-0.187
1.563
0.983
0.357
-0.032
-0.233
-0.319
-0.367
-0.401
-0.425
-0.420
-0.362
-0.155
0.233
0.810
1.404
2.205
3.689
7.203
14.759
24.566
28.603
20.965
10.336
3.715
0.974
0.060
-0.262
-0.385
-0.435
-0.429
-0.374
-0.294
-0.227
-0.173
-0.119
-0.081
-0.067
-0.074
-0.117
-0.148
-0.154
0.923
0.598
0.179
-0.083
-0.212
-0.277
-0.317
-0.347
-0.374
-0.392
-0.399
-0.391
-0.342
-0.253
-0.139
0.043
0.349
0.909
1.861
2.739
3.113
2.346
1.159
0.214
-0.255
-0.448
-0.498
-0.486
-0.434
-0.326
-0.169
0.001
0.157
0.272
0.399
0.471
0.485
0.380
0.175
-0.014
-0.097
0.405
0.214
0.009
-0.125
-0.201
-0.240
-0.269
-0.296
-0.319
-0.339
-0.355
-0.373
-0.388
-0.390
-0.383
-0.365
-0.312
-0.225
-0.101
-0.011
0.001
-0.092
-0.257
-0.388
-0.467
-0.491
-0.478
-0.435
-0.328
-0.122
0.196
0.568
0.895
1.135
1.381
1.609
1.616
1.251
0.725
0.251
-0.003
0.072
0.002
-0.078
-0.141
-0.179
-0.202
-0.220
-0.242
-0.264
-0.284
-0.302
-0.319
-0.338
-0.356
-0.367
-0.380
-0.385
-0.387
-0.382
-0.379
-0.383
-0.404
-0.430
-0.452
-0.454
-0.443
-0.422
-0.353
-0.179
0.184
0.737
1.455
2.030
2.401
2.744
3.153
3.317
2.599
1.489
0.572
0.120
-0.105
-0.119
-0.130
-0.140
-0.155
-0.174
-0.196
-0.219
-0.245
-0.279
-0.313
-0.346
-0.366
-0.380
-0.396
-0.404
-0.405
-0.392
-0.371
-0.347
-0.338
-0.344
-0.357
-0.372
-0.376
-0.364
-0.350
-0.332
-0.311
-0.288
-0.262
-0.237
-0.214
-0.194
-0.178
-0.163
-0.150
-0.137
-0.126
-0.112
-0.104
-0.114
-0.135
-0.154
-0.171
-0.195
-0.220
-0.248
-0.277
-0.305
-0.340
-0.371
-0.399
-0.418
-0.433
-0.443
-0.434
-0.384
-0.278
-0.109
0.064
0.119
0.015
-0.153
-0.283
-0.361
-0.386
-0.383
-0.371
-0.358
-0.341
-0.319
-0.291
-0.269
-0.246
-0.223
-0.201
-0.182
-0.164
-0.146
-0.127
-0.110
-0.127
-0.150
-0.176
-0.204
-0.237
-0.270
-0.301
-0.330
-0.362
-0.395
-0.426
-0.446
-0.451
-0.440
-0.401
-0.276
0.028
0.676
1.862
3.185
3.558
2.782
1.497
0.487
0.021
-0.160
-0.221
-0.279
-0.323
-0.357
-0.362
-0.346
-0.323
-0.300
-0.271
-0.242
-0.216
-0.193
-0.164
-0.137
-0.110
-0.138
-0.169
-0.200
-0.234
-0.272
-0.309
-0.344
-0.377
-0.413
-0.440
-0.454
-0.427
-0.349
-0.197
0.096
0.715
2.292
6.345
15.308
28.484
33.875
24.971
12.534
4.785
2.085
1.426
1.148
0.721
0.215
-0.152
-0.327
-0.380
-0.375
-0.352
-0.323
-0.290
-0.257
-0.223
-0.185
-0.140
-0.100
-0.153
-0.187
-0.224
-0.265
-0.308
-0.348
-0.383
-0.420
-0.448
-0.442
-0.357
-0.094
0.441
1.326
2.802
5.582
13.407
38.658
115.790
271.489
358.766
232.975
86.334
27.459
12.687
11.266
10.657
7.505
3.772
1.208
0.053
-0.319
-0.406
-0.401
-0.372
-0.338
-0.299
-0.260
-0.210
-0.148
-0.097
-0.168
-0.208
-0.251
-0.300
-0.345
-0.384
-0.422
-0.453
-0.435
-0.279
0.237
1.603
4.593
9.845
17.609
32.101
72.659
229.937
1031.518
3753.150
6424.079
3121.951
671.327
138.197
69.176
91.395
103.331
68.399
28.088
8.407
1.801
0.051
-0.366
-0.437
-0.412
-0.377
-0.340
-0.295
-0.234
-0.165
-0.104
-0.183
-0.229
-0.281
-0.332
-0.378
-0.418
-0.452
-0.430
-0.240
0.443
2.709
9.771
29.156
67.833
116.432
196.282
474.675
1432.283
8490.869
76307.969
100177.906
48515.980
4538.179
579.171
457.876
993.925
1341.453
707.401
202.350
41.914
8.069
1.318
-0.141
-0.430
-0.452
-0.414
-0.376
-0.330
-0.263
-0.186
-0.114
-0.202
-0.253
-0.305
-0.356
-0.401
-0.426
-0.380
-0.147
0.602
3.212
12.761
50.333
181.619
560.052
1140.770
1604.049
4649.405
14143.504
49901.035
105734.781
101267.484
100423.492
17363.557
1746.601
3711.127
18788.453
31466.287
10326.866
1589.292
196.977
27.563
4.645
0.559
-0.288
-0.457
-0.451
-0.412
-0.362
-0.294
-0.216
-0.130
-0.224
-0.278
-0.329
-0.375
-0.389
-0.289
0.085
1.206
4.123
13.049
48.795
227.597
1314.731
6830.764
18339.439
19371.320
62273.641
102410.016
131584.016
200109.016
108973.320
101506.844
18682.904
3955.311
26395.564
100406.562
100332.570
100326.719
8677.347
631.584
75.822
12.632
2.483
0.225
-0.342
-0.458
-0.449
-0.398
-0.329
-0.250
-0.159
-0.249
-0.304
-0.352
-0.367
-0.246
0.362
2.477
7.897
21.132
58.007
199.021
1024.749
9132.651
100400.883
101093.430
117976.633
157427.938
105165.000
107580.203
167963.156
142845.766
46830.129
8274.221
6572.112
69709.352
101907.414
104188.305
104469.906
20850.727
1440.508
187.312
35.752
8.487
1.937
0.090
-0.377
-0.461
-0.432
-0.368
-0.293
-0.209
-0.274
-0.326
-0.360
-0.282
0.326
3.203
14.242
51.565
139.811
319.749
1069.642
4970.293
37821.891
104545.688
102555.391
126385.828
200142.109
115246.383
102138.555
103919.250
69371.469
6530.244
4201.272
5197.261
32140.889
120129.508
200148.266
200091.000
44279.602
4834.364
638.070
124.931
31.351
7.988
1.596
-0.059
-0.428
-0.457
-0.409
-0.342
-0.267
-0.300
-0.346
-0.347
-0.038
1.981
13.521
78.691
395.296
1423.912
2974.733
8835.072
65727.656
138510.531
200104.000
117070.383
112040.812
200287.594
116668.602
101598.219
100996.086
24588.953
2327.219
1675.515
2653.373
15909.174
123348.133
135234.766
112965.203
102821.438
28128.320
2868.375
631.126
143.380
29.931
5.887
0.803
-0.281
-0.458
-0.441
-0.382
-0.320
-0.321
-0.360
-0.295
0.433
5.481
43.486
358.421
3729.283
28471.947
70247.641
77343.797
104366.602
112860.117
200151.719
200314.453
108806.586
113294.000
93209.039
100997.891
29295.529
3894.815
750.400
580.268
1773.399
24641.252
101710.719
102367.352
104429.758
118187.891
105949.148
26066.250
5015.169
734.280
103.665
16.630
2.527
0.009
-0.423
-0.461
-0.410
-0.357
-0.342
-0.371
-0.231
1.057
10.273
95.370
1232.177
22971.090
100317.672
104134.156
200095.359
123289.430
103387.320
112765.609
135075.266
44454.918
10027.385
4586.101
4162.796
1996.703
653.724
227.821
250.688
1150.245
15433.645
100827.992
102362.125
128949.555
200125.500
134921.453
101808.023
52003.094
3255.958
286.332
36.048
5.580
0.510
-0.345
-0.466
-0.430
-0.379
-0.356
-0.381
-0.160
1.472
13.228
128.098
1872.244
48500.402
100349.070
102933.750
157543.188
148696.719
102453.797
101426.562
102061.758
9146.824
1413.291
541.189
386.550
243.877
125.978
72.098
114.311
509.690
4113.741
43097.129
104755.531
200235.547
178467.328
107582.586
101684.492
100692.344
8248.823
564.221
62.893
9.571
1.336
-0.192
-0.456
-0.446
-0.394
-0.369
-0.373
-0.056
1.920
13.401
103.786
1102.894
18888.109
100701.344
101923.070
109670.352
105944.078
101516.414
100650.430
20174.715
2307.236
368.683
117.778
68.961
46.530
29.653
24.108
48.963
172.846
737.264
3433.452
13045.378
111066.336
107955.750
114587.031
119831.328
108781.328
9223.203
772.146
101.601
17.261
3.050
0.182
-0.389
-0.453
-0.408
-0.377
-0.334
0.201
3.148
17.051
87.505
507.390
3288.125
19086.139
43319.895
21436.354
8069.271
8832.402
6085.143
1963.992
481.247
116.803
37.540
17.990
10.736
7.276
7.656
17.984
53.243
160.784
536.019
2470.540
25231.049
138845.016
200200.000
200104.469
138530.047
17798.359
1656.308
220.131
40.156
8.104
1.169
-0.196
-0.428
-0.415
-0.372
-0.232
0.851
7.408
44.788
252.086
1247.693
3957.807
7310.758
10576.461
8115.066
3052.998
1138.554
620.015
295.078
111.222
37.457
13.112
5.106
2.293
1.278
2.015
6.209
18.083
52.995
185.314
1046.369
11465.161
112685.133
126302.148
115302.289
104731.680
73567.148
5305.568
853.745
150.561
25.473
3.817
0.241
-0.359
-0.408
-0.356
-0.082
2.118
17.873
145.774
1470.651
13959.082
85839.852
88046.039
21353.938
6751.946
2222.781
627.763
206.643
83.980
34.825
12.732
4.215
1.018
-0.116
-0.438
0.037
1.977
7.903
27.958
116.197
800.339
10950.580
101194.828
101804.734
103704.922
123346.109
171940.547
57594.762
7286.151
729.327
80.420
9.731
0.978
-0.249
-0.392
-0.341
0.092
3.582
31.970
358.628
5852.828
100114.414
100540.180
102147.492
105376.219
13315.477
4108.862
1169.799
289.708
79.315
23.217
6.944
1.509
-0.272
-0.841
-0.958
-0.683
0.434
4.080
17.641
77.437
472.441
4372.331
70879.539
101221.836
115594.977
200191.922
126162.867
101749.977
67872.656
2863.619
188.494
18.346
1.850
-0.151
-0.375
-0.339
0.142
4.017
38.349
447.359
9369.632
100179.703
101359.844
111631.141
178517.828
110789.734
52700.531
7706.916
930.856
162.747
34.186
7.935
1.467
-0.432
-0.967
-1.067
-0.884
-0.143
2.356
10.904
44.506
204.433
1067.101
7164.915
33271.133
83968.516
120311.812
103801.688
100546.594
100094.281
4447.073
248.918
21.927
2.267
-0.091
-0.368
-0.355
0.023
3.151
28.365
290.435
4091.955
85489.516
104857.867
196497.062
195803.250
104847.805
100853.570
47327.473
2765.815
314.289
53.540
12.055
2.749
0.045
-0.781
-0.935
-0.721
0.051
2.363
9.198
28.784
93.088
322.713
1205.068
4044.790
18502.193
104785.547
101903.789
100459.297
54180.988
2408.097
164.645
17.474
1.789
-0.134
-0.367
-0.382
-0.160
1.586
13.427
100.393
873.140
6944.260
37050.309
128519.234
107408.680
103312.547
102880.617
101539.852
4976.982
446.163
79.750
20.524
6.083
1.384
-0.112
-0.337
0.144
1.605
5.638
16.800
44.532
111.888
309.062
1254.778
5759.662
16009.992
28053.430
58371.051
32241.432
5463.030
581.633
67.836
9.103
1.020
-0.239
-0.373
-0.408
-0.322
0.465
4.928
29.366
162.083
913.977
6566.693
102729.500
111892.914
152001.531
170550.234
77165.250
6105.407
739.037
152.162
45.689
15.466
5.028
1.854
1.653
3.004
6.387
16.553
48.982
155.362
416.572
908.898
2066.094
7494.735
21144.486
21329.689
8813.886
2692.975
661.495
135.841
24.383
4.114
0.341
-0.321
-0.376
-0.420
-0.418
-0.122
1.582
9.682
48.375
280.216
2131.732
23009.793
200073.547
200116.625
178404.875
109551.414
21762.996
2313.519
546.235
154.915
44.961
14.560
7.480
8.412
13.084
21.775
48.832
162.258
726.351
3397.959
9901.327
12067.440
18445.490
103846.742
106983.547
41595.457
4339.882
456.399
68.279
12.135
1.989
-0.018
-0.370
-0.374
-0.415
-0.456
-0.353
0.360
3.976
23.675
150.078
1395.641
23069.715
104884.211
107717.922
106122.859
112434.180
87465.383
16296.146
3795.259
649.539
133.310
38.440
24.645
35.071
58.362
88.499
172.115
591.521
3871.620
35283.016
100587.352
103780.477
152621.688
106738.797
102026.641
100741.656
23133.955
1012.496
84.463
10.395
1.310
-0.166
-0.391
-0.362
-0.402
-0.455
-0.443
-0.081
1.948
13.527
96.782
1000.687
18093.592
100510.555
101915.539
118238.828
200179.250
151962.062
102400.070
32028.148
2724.777
342.976
95.581
84.781
166.336
348.043
564.248
921.744
2945.660
15941.985
104250.016
102002.312
105812.867
200249.969
119918.250
101410.750
100242.562
38987.777
1345.381
92.207
9.425
0.971
-0.241
-0.386
-0.353
-0.387
-0.441
-0.467
-0.285
0.897
7.711
51.870
448.782
4871.125
70672.086
103528.414
178156.422
200143.328
111704.555
101395.453
100575.203
7117.211
723.789
289.700
326.990
1020.657
3394.980
6245.900
7997.795
36946.367
113916.531
200124.422
121825.602
105186.078
168036.594
123793.203
101412.141
100153.320
15283.790
763.918
60.556
6.856
0.553
-0.292
-0.379
-0.337
-0.364
-0.423
-0.467
-0.407
0.169
3.487
21.681
132.110
851.019
5101.117
20131.070
106515.578
108802.555
104663.477
105737.305
103273.406
8273.245
1840.617
1242.559
1337.657
7085.656
47224.598
101648.453
96583.836
111915.477
106988.578
178270.531
200107.422
114192.555
106147.172
44571.820
54867.887
16959.420
2028.306
215.931
26.420
3.384
0.126
-0.348
-0.366
-0.316
-0.315
-0.390
-0.449
-0.461
-0.239
0.999
6.952
33.817
148.538
577.828
2533.760
23248.000
108311.328
185344.172
200257.469
115165.531
12403.217
7634.399
5817.435
4708.674
36361.086
101004.672
102855.547
170508.312
178282.344
105279.359
107693.859
126132.508
63292.770
12228.110
3156.199
1955.616
925.690
235.614
46.675
7.865
1.033
-0.203
-0.371
-0.348
-0.296
-0.243
-0.333
-0.410
-0.463
-0.420
-0.020
1.732
8.387
31.350
122.225
620.855
4838.046
69066.758
131676.500
118211.594
105834.695
52814.316
21710.699
18134.129
24218.869
102533.750
111674.781
103789.148
147089.547
200084.719
106404.266
101149.109
101640.570
23314.027
1956.977
441.622
176.551
80.878
30.245
8.625
1.741
0.007
-0.348
-0.371
-0.328
-0.277
-0.152
-0.268
-0.362
-0.438
-0.470
-0.380
0.109
1.957
8.685
39.745
243.027
2949.725
86059.664
101522.883
101359.508
102173.078
75958.828
23290.115
45339.230
105652.578
129391.141
200214.938
116063.164
109578.898
157401.891
103809.977
100395.336
70548.781
5389.268
565.886
99.122
30.618
11.850
4.709
1.250
0.010
-0.342
-0.395
-0.360
-0.309
-0.256
-0.071
-0.202
-0.313
-0.402
-0.462
-0.474
-0.359
0.229
2.783
16.149
110.592
1271.386
23027.010
100156.242
100253.727
100839.117
20057.312
10884.989
104983.383
102223.945
105168.547
131695.156
132379.594
45202.656
13819.694
15942.532
13755.116
4124.149
782.546
140.143
28.438
7.211
2.118
0.459
-0.168
-0.387
-0.418
-0.394
-0.341
-0.287
-0.232
-0.014
-0.147
-0.268
-0.362
-0.425
-0.469
-0.473
-0.284
0.727
5.951
38.563
291.784
2404.324
13837.063
28325.832
12745.226
2811.447
4115.431
96506.398
100523.711
100733.648
102037.039
42443.297
3999.083
1409.518
969.018
750.649
365.350
115.491
29.328
7.359
1.617
0.101
-0.339
-0.451
-0.453
-0.418
-0.374
-0.321
-0.267
-0.213
0.035
-0.094
-0.222
-0.325
-0.389
-0.430
-0.467
-0.437
-0.096
1.650
10.280
52.972
231.815
707.307
1060.174
709.368
403.551
1099.554
12661.199
100102.633
100111.945
85293.500
6678.589
709.598
199.439
111.092
75.954
43.357
18.128
6.058
1.428
0.021
-0.385
-0.480
-0.467
-0.428
-0.390
-0.346
-0.293
-0.244
-0.198
0.068
-0.053
-0.182
-0.284
-0.352
-0.391
-0.429
-0.452
-0.369
0.118
2.113
8.832
26.420
56.981
77.082
70.506
70.437
208.257
1068.603
4450.500
6415.695
3127.453
733.109
136.097
37.211
17.812
10.789
6.160
2.719
0.822
-0.091
-0.399
-0.481
-0.471
-0.431
-0.393
-0.354
-0.310
-0.263
-0.221
-0.182
0.078
-0.030
-0.154
-0.247
-0.308
-0.352
-0.388
-0.422
-0.422
-0.329
0.053
1.104
3.374
6.504
8.661
9.530
13.549
34.028
104.947
249.977
332.411
217.148
80.959
23.393
7.486
2.956
1.445
0.617
0.051
-0.292
-0.439
-0.474
-0.462
-0.427
-0.392
-0.353
-0.311
-0.270
-0.235
-0.202
-0.166
0.049
-0.041
-0.139
-0.216
-0.266
-0.306
-0.344
-0.375
-0.397
-0.397
-0.349
-0.196
0.118
0.508
0.891
1.313
2.388
5.432
12.674
23.564
28.053
20.773
10.384
3.682
1.124
0.160
-0.188
-0.353
-0.433
-0.468
-0.461
-0.429
-0.394
-0.356
-0.321
-0.282
-0.247
-0.218
-0.198
-0.177
-0.154
-0.011
-0.073
-0.137
-0.192
-0.230
-0.260
-0.292
-0.321
-0.344
-0.364
-0.376
-0.375
-0.353
-0.312
-0.250
-0.161
0.057
0.572
1.439
2.478
2.757
2.120
1.061
0.204
-0.217
-0.406
-0.472
-0.481
-0.472
-0.441
-0.391
-0.331
-0.281
-0.235
-0.192
-0.151
-0.131
-0.127
-0.138
-0.143
-0.134
-0.061
-0.099
-0.140
-0.172
-0.197
-0.218
-0.241
-0.266
-0.289
-0.312
-0.333
-0.352
-0.371
-0.385
-0.393
-0.393
-0.361
-0.288
-0.181
-0.059
-0.032
-0.124
-0.249
-0.372
-0.446
-0.468
-0.461
-0.447
-0.420
-0.363
-0.281
-0.194
-0.110
-0.045
0.008
0.051
0.063
0.030
-0.041
-0.088
-0.111
-0.087
-0.109
-0.131
-0.149
-0.165
-0.179
-0.197
-0.212
-0.232
-0.256
-0.278
-0.300
-0.320
-0.341
-0.356
-0.368
-0.378
-0.379
-0.374
-0.365
-0.367
-0.383
-0.405
-0.423
-0.429
-0.421
-0.409
-0.392
-0.350
-0.266
-0.144
-0.012
0.105
0.185
0.265
0.303
0.300
0.204
0.082
-0.028
-0.082
-0.091
-0.109
-0.125
-0.145
-0.166
-0.190
-0.211
-0.232
-0.252
-0.275
-0.301
-0.321
-0.339
-0.352
-0.360
-0.365
-0.370
-0.368
-0.362
-0.353
-0.350
-0.356
-0.359
-0.363
-0.361
-0.350
-0.335
-0.317
-0.294
-0.268
-0.240
-0.215
-0.192
-0.170
-0.154
-0.142
-0.132
-0.118
-0.110
-0.099
-0.093
-0.098
-0.119
-0.139
-0.163
-0.187
-0.218
-0.242
-0.270
-0.297
-0.325
-0.349
-0.369
-0.387
-0.400
-0.406
-0.402
-0.374
-0.312
-0.219
-0.123
-0.099
-0.167
-0.258
-0.343
-0.385
-0.391
-0.380
-0.365
-0.349
-0.326
-0.293
-0.266
-0.241
-0.215
-0.194
-0.176
-0.160
-0.145
-0.131
-0.119
-0.110
-0.110
-0.131
-0.156
-0.183
-0.213
-0.245
-0.278
-0.311
-0.341
-0.369
-0.394
-0.413
-0.421
-0.413
-0.381
-0.291
-0.093
0.314
0.928
1.523
1.787
1.334
0.607
0.069
-0.199
-0.287
-0.316
-0.326
-0.351
-0.362
-0.350
-0.320
-0.293
-0.269
-0.241
-0.216
-0.193
-0.173
-0.154
-0.139
-0.126
-0.119
-0.148
-0.177
-0.209
-0.245
-0.281
-0.318
-0.351
-0.384
-0.411
-0.424
-0.411
-0.348
-0.225
0.015
0.530
1.590
3.780
7.810
12.764
14.702
10.821
5.762
2.344
0.930
0.574
0.439
0.217
-0.056
-0.252
-0.352
-0.364
-0.344
-0.316
-0.294
-0.261
-0.231
-0.205
-0.180
-0.160
-0.145
-0.133
-0.163
-0.197
-0.235
-0.279
-0.320
-0.356
-0.392
-0.420
-0.423
-0.367
-0.172
0.214
0.930
2.118
4.683
10.083
21.784
49.638
94.696
111.088
79.115
33.471
12.607
6.187
5.410
5.154
3.842
1.881
0.494
-0.132
-0.344
-0.386
-0.366
-0.339
-0.310
-0.273
-0.240
-0.211
-0.184
-0.162
-0.144
-0.179
-0.219
-0.265
-0.313
-0.353
-0.391
-0.424
-0.414
-0.303
0.081
1.024
2.989
6.835
13.052
27.062
58.473
127.204
304.255
753.939
986.616
568.924
182.985
51.016
29.166
37.502
39.499
28.458
12.973
4.223
0.873
-0.104
-0.373
-0.407
-0.380
-0.350
-0.314
-0.277
-0.244
-0.210
-0.182
-0.158
-0.198
-0.246
-0.295
-0.340
-0.383
-0.418
-0.405
-0.260
0.271
1.893
6.389
16.901
39.490
75.893
160.079
435.864
963.291
2018.635
5328.276
7893.687
3762.387
797.855
170.724
141.956
278.736
337.120
204.409
75.387
19.950
4.620
0.701
-0.211
-0.411
-0.421
-0.389
-0.350
-0.314
-0.275
-0.235
-0.200
-0.178
-0.223
-0.272
-0.321
-0.369
-0.400
-0.374
-0.175
0.471
2.495
8.682
29.452
91.445
249.875
511.859
1105.256
4675.462
15345.039
21063.799
25466.916
36266.207
12769.647
1985.254
419.225
736.430
2243.235
3143.976
1603.575
379.513
75.253
15.317
3.108
0.360
-0.301
-0.433
-0.427
-0.388
-0.347
-0.304
-0.258
-0.217
-0.200
-0.247
-0.299
-0.350
-0.376
-0.319
-0.037
0.847
3.444
11.067
36.246
127.248
517.833
1803.887
4229.610
8471.364
71730.930
100772.477
103104.500
117109.961
42012.367
13509.488
2197.577
802.253
3057.643
14035.970
23264.904
8830.495
1541.899
241.028
46.344
10.040
2.008
0.127
-0.351
-0.437
-0.424
-0.381
-0.335
-0.285
-0.238
-0.224
-0.274
-0.328
-0.360
-0.285
0.129
1.486
5.357
15.763
48.668
166.333
588.522
2611.438
14069.678
43677.418
56492.465
108916.445
101915.547
102317.516
105752.422
59566.137
5993.880
1344.814
1091.903
5526.632
33265.398
58981.191
22602.637
4738.378
858.388
156.444
31.476
6.982
1.442
-0.018
-0.378
-0.438
-0.412
-0.367
-0.316
-0.266
-0.250
-0.305
-0.352
-0.318
0.054
1.756
7.923
27.828
79.780
254.271
1134.908
4693.088
13741.495
63140.160
103013.891
129106.703
135261.062
104868.875
104999.133
105912.133
81605.555
4119.839
976.061
1253.045
6083.380
41771.742
125732.406
109488.430
48259.531
5075.348
620.788
102.883
23.601
5.551
1.042
-0.154
-0.420
-0.431
-0.393
-0.343
-0.295
-0.277
-0.333
-0.352
-0.168
0.984
7.146
35.458
146.286
489.046
1515.477
10004.053
87501.172
106307.672
170551.266
122439.422
114593.914
139236.609
106505.391
109958.234
111533.719
31078.332
2770.636
818.499
1725.163
15750.159
104317.172
104634.922
102288.797
100918.438
32346.418
2232.277
371.285
82.747
19.433
4.014
0.446
-0.317
-0.439
-0.416
-0.367
-0.318
-0.303
-0.352
-0.330
0.094
2.951
20.826
135.021
846.694
3631.497
9622.415
81565.688
101321.469
103206.117
120216.461
164158.844
68517.477
33214.164
104182.734
107617.742
40408.305
7928.648
1472.883
707.985
2827.555
36243.938
107106.039
104348.359
102427.914
104384.461
94140.539
8222.294
1682.986
318.949
59.689
10.793
1.693
-0.091
-0.414
-0.432
-0.386
-0.336
-0.324
-0.366
-0.303
0.441
5.253
41.221
360.199
3138.797
23273.107
59364.797
123072.195
103696.320
102474.391
105136.602
108025.883
23099.066
4663.731
4994.903
6404.975
4429.185
1809.079
580.930
548.283
2806.365
25921.686
110566.219
106426.742
107233.820
138754.391
143386.141
54077.777
8981.307
1152.066
150.735
23.891
3.863
0.326
-0.354
-0.440
-0.403
-0.353
-0.340
-0.382
-0.282
0.659
6.727
54.330
487.382
5359.592
48712.301
103554.078
135387.656
106396.445
104384.367
107152.727
105075.812
11590.280
1441.504
770.439
785.308
667.503
380.730
188.416
325.675
1536.881
7968.052
63209.645
104652.828
117445.094
200665.594
109889.844
102146.875
26977.760
2465.539
300.136
43.999
7.603
1.074
-0.210
-0.432
-0.416
-0.368
-0.354
-0.388
-0.233
0.869
6.779
44.528
327.487
2905.151
18892.223
44667.754
31467.936
104121.930
104814.695
108123.859
34036.727
3945.429
683.908
243.140
166.153
121.741
78.984
59.822
137.626
520.194
1677.745
5078.702
13812.176
29737.986
110251.109
122773.891
131818.406
37378.008
4544.131
599.864
86.540
15.251
2.622
0.099
-0.380
-0.421
-0.375
-0.365
-0.368
-0.080
1.546
8.725
39.698
172.762
808.049
2924.446
5057.648
4362.825
6722.405
12627.285
10625.465
4535.901
1210.609
302.077
96.695
47.869
28.767
18.726
19.708
47.771
145.822
380.292
820.296
1979.509
10019.972
93054.500
170918.359
138643.859
107466.836
24676.828
1896.609
202.133
33.789
6.203
0.866
-0.237
-0.405
-0.380
-0.363
-0.306
0.334
3.881
21.126
101.947
391.523
932.358
1316.659
1357.838
1123.097
1066.949
1286.427
1313.295
819.436
323.530
102.263
35.969
15.079
7.619
4.721
6.429
17.793
50.837
130.488
351.792
1423.285
15823.633
105046.641
106889.961
104518.656
101745.922
101032.195
5090.359
530.119
87.575
16.222
2.578
0.050
-0.361
-0.379
-0.354
-0.190
1.083
9.125
61.439
422.386
2437.517
7884.565
8946.899
3493.673
1450.476
940.500
604.747
382.179
208.613
91.799
33.434
12.002
4.382
1.525
0.687
1.849
7.137
24.066
74.541
281.216
1578.594
17829.582
105617.070
104359.227
102418.281
104501.938
110394.969
12287.248
2018.698
297.795
42.145
5.951
0.528
-0.289
-0.370
-0.348
-0.086
1.875
16.298
133.798
1342.311
12582.777
68076.008
69460.523
19420.270
10095.452
5740.877
2151.883
738.649
216.961
60.511
17.967
5.192
1.079
-0.246
-0.523
0.196
3.122
12.653
48.226
223.808
1233.131
9209.606
105796.406
104438.828
104288.852
128601.766
142482.438
70057.594
8690.376
781.744
85.026
10.237
1.071
-0.225
-0.362
-0.345
-0.046
2.303
19.647
165.431
1879.719
20889.080
101891.117
119781.008
123387.945
103414.383
103450.773
14653.346
2495.249
472.107
97.939
22.419
5.222
0.741
-0.555
-0.787
-0.339
1.457
7.542
30.474
128.606
582.511
2587.569
11974.356
54129.406
92410.617
92366.898
104927.039
100610.000
15344.991
1141.844
109.094
12.013
1.308
-0.188
-0.361
-0.354
-0.116
1.706
14.950
113.312
1010.459
8962.237
46305.801
139058.359
109100.961
103322.766
105481.227
101324.844
5829.383
748.963
139.338
33.676
8.963
2.032
-0.078
-0.443
0.087
1.979
7.342
23.616
73.962
224.288
640.802
1566.745
3145.232
6167.860
25079.000
85807.492
54277.391
7067.525
710.017
78.326
9.478
0.970
-0.225
-0.362
-0.368
-0.233
0.890
7.933
50.857
327.485
2047.065
17365.021
103909.656
102150.258
102695.766
104288.484
103583.469
8268.640
815.948
172.500
52.061
17.245
5.324
1.528
1.010
2.303
6.039
16.072
46.046
119.525
247.529
399.839
588.370
975.747
1808.718
4122.657
7537.843
5482.530
1372.375
223.816
35.376
5.120
0.451
-0.303
-0.365
-0.382
-0.335
0.227
3.328
19.069
106.616
691.887
9206.568
101055.438
103807.039
111955.578
114642.227
106725.312
5846.544
849.388
265.307
108.567
40.993
14.186
6.013
5.821
9.757
18.056
44.274
134.464
426.975
1036.334
1768.170
1821.604
1667.702
2327.074
2551.870
1696.936
778.683
248.460
60.585
12.847
2.139
0.004
-0.359
-0.367
-0.385
-0.401
-0.172
1.191
7.768
42.597
270.078
2493.776
28860.740
126163.414
200229.109
200606.969
68059.734
8519.575
2345.025
941.954
366.925
120.047
38.920
19.618
23.004
34.470
53.130
109.300
371.876
1676.688
7721.995
23276.686
27472.082
12445.932
17374.152
23718.490
8840.475
1366.276
200.191
35.265
6.744
0.953
-0.211
-0.393
-0.362
-0.383
-0.427
-0.349
0.285
3.542
19.846
123.120
854.697
7715.889
94156.508
111915.656
109538.742
121202.695
61209.617
28201.637
7109.840
1509.444
362.540
96.537
62.328
98.381
147.451
181.926
275.712
976.473
7782.914
102196.078
102560.914
102495.250
117362.922
111659.383
101081.508
76065.875
5376.495
399.239
45.457
6.137
0.611
-0.287
-0.395
-0.350
-0.376
-0.427
-0.422
-0.111
1.629
10.786
65.079
501.178
5042.100
71045.711
102751.148
135290.312
200424.062
111437.422
103453.500
73711.008
5720.527
814.119
202.296
196.810
437.696
797.948
1024.153
1104.501
2742.283
31367.971
103168.938
102439.281
102750.344
131746.406
151916.875
102223.781
100196.742
8521.396
523.065
50.575
5.844
0.463
-0.317
-0.384
-0.336
-0.363
-0.417
-0.443
-0.302
0.645
5.728
34.763
225.635
1777.717
14020.290
69249.633
186827.469
124031.234
104679.344
103506.531
103645.383
13330.167
1217.787
346.338
637.505
2329.657
7530.749
13624.863
10392.410
15213.048
70317.836
129215.180
108623.258
102437.625
111633.477
170445.219
102549.398
43586.172
3725.733
333.161
33.990
4.334
0.229
-0.334
-0.368
-0.319
-0.348
-0.400
-0.442
-0.401
0.045
2.466
14.551
75.585
421.048
2104.784
11044.250
105800.133
102968.594
102159.898
102951.609
102688.773
13807.639
1260.269
589.747
1926.797
16481.918
102469.820
102518.883
109421.125
129693.750
114881.734
200346.578
170566.172
105586.711
102205.461
28668.648
11569.503
4170.643
773.310
109.106
16.170
2.117
-0.039
-0.353
-0.352
-0.299
-0.329
-0.380
-0.431
-0.445
-0.270
0.686
4.766
22.345
94.617
426.064
2971.079
43129.035
102350.781
111633.812
121131.727
96643.172
6777.538
1314.559
1102.782
5078.412
101778.180
102402.742
102746.336
120219.062
200400.547
110946.695
116903.695
178175.266
106887.102
24627.189
3797.559
1039.443
407.085
122.304
27.114
5.180
0.624
-0.248
-0.362
-0.330
-0.275
-0.300
-0.355
-0.409
-0.448
-0.420
-0.106
1.247
6.362
25.731
114.371
687.245
5143.441
36465.758
148661.891
138555.141
82921.109
7980.552
1870.077
2346.562
10855.362
107065.656
104049.359
102291.992
113971.125
200150.094
113931.008
101897.703
102803.180
11238.776
2077.211
494.739
150.298
57.245
20.083
5.601
1.087
-0.104
-0.351
-0.355
-0.305
-0.251
-0.267
-0.325
-0.379
-0.429
-0.454
-0.381
0.019
1.629
7.708
34.949
183.918
1233.209
12719.617
102362.695
101789.492
100849.828
10169.812
2295.070
7532.292
58015.746
186989.641
135240.078
104278.781
103886.156
128767.703
107407.328
96978.047
19911.293
2553.929
394.669
96.789
28.985
10.139
3.573
0.885
-0.089
-0.343
-0.372
-0.333
-0.279
-0.226
-0.235
-0.290
-0.345
-0.398
-0.441
-0.454
-0.358
0.158
2.348
12.326
69.260
470.021
4170.926
31583.109
76034.516
28455.268
3817.362
2083.170
21261.311
101234.773
110518.523
186802.141
109493.438
101286.461
20502.336
7427.813
5439.606
1899.341
463.016
95.261
23.928
6.689
1.909
0.354
-0.209
-0.379
-0.396
-0.358
-0.307
-0.256
-0.204
-0.211
-0.262
-0.314
-0.364
-0.406
-0.447
-0.454
-0.300
0.512
4.218
22.738
130.779
773.485
3124.910
5349.222
2909.669
843.985
1223.673
13993.271
100276.273
101053.859
103791.352
14409.334
5432.935
1783.330
734.894
464.517
222.645
77.995
22.130
5.933
1.412
0.078
-0.327
-0.427
-0.422
-0.385
-0.336
-0.286
-0.234
-0.185
-0.189
-0.236
-0.284
-0.330
-0.369
-0.409
-0.446
-0.425
-0.169
1.105
6.295
28.827
109.168
268.664
390.070
286.410
167.370
444.080
3150.199
18729.678
35077.840
12805.746
2265.965
561.669
213.076
98.067
56.557
30.735
13.522
4.581
1.119
-0.014
-0.369
-0.454
-0.441
-0.400
-0.362
-0.312
-0.260
-0.213
-0.170
-0.171
-0.210
-0.253
-0.293
-0.332
-0.370
-0.405
-0.429
-0.374
-0.035
1.255
5.184
15.257
30.177
40.040
36.117
36.003
101.291
421.650
1339.428
2033.596
1072.475
326.364
92.261
34.482
16.265
9.042
5.001
2.135
0.595
-0.127
-0.393
-0.454
-0.442
-0.406
-0.368
-0.328
-0.281
-0.235
-0.195
-0.158
-0.152
-0.185
-0.221
-0.255
-0.289
-0.328
-0.363
-0.392
-0.404
-0.344
-0.091
0.617
1.979
3.870
5.068
5.346
7.722
19.716
57.422
124.458
153.243
104.114
45.430
16.856
6.482
2.802
1.268
0.464
-0.025
-0.301
-0.426
-0.454
-0.439
-0.402
-0.367
-0.332
-0.291
-0.250
-0.212
-0.178
-0.146
-0.141
-0.164
-0.190
-0.218
-0.247
-0.279
-0.313
-0.339
-0.365
-0.380
-0.358
-0.256
-0.068
0.158
0.371
0.580
1.207
3.222
7.633
13.550
16.251
12.324
6.795
2.710
0.890
0.134
-0.192
-0.341
-0.418
-0.450
-0.450
-0.430
-0.396
-0.363
-0.329
-0.294
-0.258
-0.221
-0.191
-0.160
-0.133
-0.128
-0.147
-0.165
-0.186
-0.208
-0.232
-0.260
-0.287
-0.312
-0.340
-0.363
-0.372
-0.364
-0.349
-0.334
-0.286
-0.150
0.208
0.783
1.512
1.738
1.342
0.642
0.084
-0.240
-0.388
-0.444
-0.453
-0.449
-0.434
-0.409
-0.376
-0.340
-0.311
-0.283
-0.252
-0.224
-0.191
-0.167
-0.146
-0.122
-0.114
-0.128
-0.143
-0.158
-0.173
-0.192
-0.213
-0.235
-0.258
-0.282
-0.310
-0.338
-0.358
-0.376
-0.392
-0.399
-0.384
-0.333
-0.244
-0.160
-0.131
-0.178
-0.279
-0.366
-0.422
-0.440
-0.432
-0.417
-0.402
-0.382
-0.351
-0.316
-0.278
-0.249
-0.222
-0.197
-0.177
-0.159
-0.143
-0.130
-0.113
-0.102
-0.108
-0.121
-0.132
-0.145
-0.157
-0.170
-0.185
-0.205
-0.229
-0.254
-0.280
-0.305
-0.325
-0.342
-0.355
-0.368
-0.367
-0.362
-0.358
-0.360
-0.369
-0.382
-0.396
-0.398
-0.394
-0.384
-0.369
-0.352
-0.326
-0.288
-0.247
-0.211
-0.183
-0.159
-0.143
-0.126
-0.122
-0.120
-0.113
-0.103
-0.076
-0.093
-0.110
-0.128
-0.146
-0.166
-0.187
-0.207
-0.226
-0.248
-0.269
-0.288
-0.302
-0.316
-0.324
-0.331
-0.338
-0.344
-0.349
-0.350
-0.351
-0.355
-0.358
-0.355
-0.346
-0.334
-0.320
-0.300
-0.277
-0.247
-0.220
-0.196
-0.172
-0.150
-0.134
-0.121
-0.111
-0.100
-0.092
-0.087
-0.078
-0.084
-0.102
-0.120
-0.141
-0.162
-0.188
-0.213
-0.240
-0.265
-0.290
-0.312
-0.331
-0.350
-0.363
-0.370
-0.373
-0.365
-0.341
-0.305
-0.270
-0.271
-0.299
-0.341
-0.379
-0.393
-0.388
-0.371
-0.354
-0.335
-0.307
-0.273
-0.244
-0.217
-0.192
-0.168
-0.151
-0.136
-0.124
-0.112
-0.103
-0.095
-0.090
-0.112
-0.134
-0.160
-0.188
-0.218
-0.248
-0.279
-0.306
-0.333
-0.354
-0.376
-0.388
-0.388
-0.368
-0.322
-0.214
-0.031
0.230
0.421
0.495
0.297
0.013
-0.216
-0.333
-0.371
-0.372
-0.370
-0.369
-0.358
-0.333
-0.297
-0.267
-0.240
-0.211
-0.188
-0.168
-0.151
-0.133
-0.122
-0.112
-0.100
-0.125
-0.150
-0.179
-0.213
-0.250
-0.284
-0.316
-0.346
-0.374
-0.394
-0.395
-0.365
-0.279
-0.110
0.219
0.814
1.805
3.108
4.392
4.794
3.666
2.011
0.761
0.193
0.016
-0.066
-0.148
-0.257
-0.336
-0.362
-0.349
-0.317
-0.287
-0.260
-0.229
-0.203
-0.180
-0.158
-0.141
-0.130
-0.112
-0.137
-0.168
-0.203
-0.243
-0.284
-0.321
-0.355
-0.387
-0.401
-0.378
-0.273
-0.047
0.410
1.306
3.036
6.230
11.251
17.664
25.992
27.984
20.180
10.402
4.560
2.543
2.089
1.880
1.227
0.516
-0.011
-0.277
-0.364
-0.364
-0.333
-0.304
-0.275
-0.243
-0.213
-0.186
-0.163
-0.146
-0.123
-0.152
-0.189
-0.232
-0.277
-0.317
-0.353
-0.388
-0.396
-0.340
-0.136
0.402
1.473
3.623
7.884
17.381
35.462
65.303
99.786
130.927
142.747
92.506
43.156
17.982
11.664
12.040
11.840
8.507
4.442
1.459
0.213
-0.262
-0.378
-0.377
-0.345
-0.316
-0.283
-0.248
-0.217
-0.189
-0.165
-0.137
-0.171
-0.215
-0.263
-0.306
-0.348
-0.384
-0.389
-0.301
0.016
0.901
3.130
7.935
17.612
37.408
92.366
247.235
485.824
623.310
645.252
601.457
356.367
139.472
57.069
46.306
59.023
65.575
44.835
21.047
7.059
1.891
0.196
-0.297
-0.396
-0.385
-0.354
-0.320
-0.282
-0.246
-0.214
-0.188
-0.155
-0.197
-0.245
-0.291
-0.337
-0.376
-0.374
-0.259
0.193
1.464
4.878
13.780
36.333
84.516
180.702
534.507
2089.762
5836.059
6571.850
3608.467
1891.855
869.933
328.448
165.742
170.411
271.841
318.305
201.354
81.950
26.691
7.394
1.654
0.085
-0.332
-0.407
-0.393
-0.356
-0.317
-0.276
-0.239
-0.206
-0.178
-0.224
-0.273
-0.324
-0.364
-0.352
-0.185
0.386
2.125
7.224
20.835
56.785
149.116
375.426
815.833
2875.342
20041.150
100552.500
101174.484
36558.375
5760.037
1540.586
699.634
480.070
504.208
958.397
1195.895
782.357
302.378
92.483
25.346
6.231
1.254
-0.046
-0.362
-0.412
-0.388
-0.346
-0.307
-0.267
-0.226
-0.203
-0.252
-0.305
-0.354
-0.337
-0.139
0.596
2.891
10.071
32.294
102.230
280.469
643.004
1579.999
3445.185
9828.289
101620.234
103264.148
109737.836
111806.055
21835.754
3086.536
1636.346
1255.758
1249.905
2408.679
4087.703
3631.362
1526.294
412.762
91.852
20.100
4.502
0.814
-0.161
-0.389
-0.411
-0.375
-0.333
-0.291
-0.247
-0.228
-0.281
-0.336
-0.348
-0.178
0.621
3.330
12.058
39.195
150.303
661.248
2160.455
4576.145
6061.954
9087.547
17673.510
104428.914
118474.398
196569.797
200195.797
56889.445
7116.063
2963.283
2573.642
3760.696
13369.020
44757.926
52806.215
16623.928
2420.728
345.736
61.308
13.440
3.090
0.430
-0.259
-0.411
-0.401
-0.358
-0.313
-0.267
-0.257
-0.315
-0.356
-0.293
0.245
2.680
12.334
45.239
147.751
649.046
4566.970
28973.168
79167.102
50724.121
18273.912
13858.590
70136.680
147568.859
200212.750
200144.922
109883.344
10559.549
3118.078
5083.628
20065.643
110854.297
111747.336
102776.992
100597.305
12687.065
1087.879
161.673
38.283
9.268
1.980
0.083
-0.359
-0.415
-0.380
-0.333
-0.288
-0.284
-0.340
-0.358
-0.175
1.005
6.931
34.462
152.127
523.727
2262.572
26579.486
100845.156
102481.727
105261.562
76515.500
9852.806
12711.924
58589.219
131953.719
111531.188
65542.703
7607.291
2766.538
13930.197
108126.375
200178.719
178256.516
109842.555
101711.859
27154.211
2265.602
457.438
103.461
24.025
5.275
0.801
-0.214
-0.405
-0.399
-0.353
-0.306
-0.307
-0.358
-0.356
-0.057
1.955
12.557
71.667
357.620
1354.176
4664.378
58933.191
103588.211
116577.797
138927.875
122647.781
13609.073
4609.879
9985.556
28512.066
35950.832
12852.564
2388.378
2276.517
20457.170
108160.898
200144.125
200266.125
117237.000
104175.188
21384.010
4678.057
1269.623
268.439
56.364
11.775
2.199
0.060
-0.361
-0.407
-0.367
-0.320
-0.325
-0.374
-0.360
0.056
2.565
16.416
93.729
508.587
1899.833
4847.117
31461.949
110957.844
186894.609
200185.734
178505.094
20378.521
3818.555
2697.817
3344.809
3017.098
1594.106
602.467
1274.752
10774.074
72710.258
119976.125
154319.781
109920.469
39634.047
18267.898
10098.954
2942.849
617.138
122.135
24.738
4.820
0.617
-0.267
-0.403
-0.377
-0.330
-0.340
-0.388
-0.347
0.149
2.646
14.323
73.791
342.434
1195.181
2428.409
7567.825
50298.746
200202.281
163608.469
111591.938
19693.074
2647.384
1077.632
661.777
400.674
225.029
153.833
452.024
2349.642
9502.123
17560.148
14155.486
10280.934
12285.159
23865.336
23204.482
9584.724
1990.510
326.862
57.157
10.351
1.672
-0.057
-0.376
-0.384
-0.336
-0.349
-0.384
-0.275
0.462
3.454
14.577
53.493
172.112
460.937
948.527
2122.785
8242.139
33885.281
67117.531
36110.074
7174.280
1199.661
370.438
182.030
86.951
46.397
46.682
136.690
518.098
1481.627
2815.603
3599.654
6296.101
34824.598
106793.148
103664.664
101180.984
11657.250
1085.609
131.780
21.646
3.726
0.394
-0.302
-0.383
-0.340
-0.352
-0.357
-0.095
1.387
7.935
31.005
92.956
211.403
381.313
752.951
1416.438
2350.281
4539.345
6760.418
4331.563
1378.234
333.318
111.075
49.219
22.598
12.291
16.441
51.392
188.328
584.658
1523.528
4097.063
21317.338
132371.156
122426.250
105452.227
101110.875
52120.660
2675.847
272.132
43.757
7.883
1.171
-0.148
-0.367
-0.348
-0.356
-0.304
0.236
3.331
19.383
88.551
333.006
747.764
971.729
1195.993
1896.393
2521.229
2118.017
1388.562
706.359
266.848
89.012
31.009
12.925
5.390
3.126
6.303
23.340
85.248
298.618
1169.418
7722.742
60145.910
200230.594
196602.344
116601.914
102222.391
64524.867
3641.097
476.146
85.852
16.206
2.500
0.079
-0.336
-0.351
-0.351
-0.252
0.606
5.698
35.342
196.405
942.967
2470.515
3638.938
5138.500
9143.839
13433.647
11494.728
3806.032
837.435
175.441
44.011
12.862
3.884
1.015
0.387
2.164
9.901
38.893
155.391
860.341
7779.128
60912.188
146954.469
200154.000
116759.812
103322.727
23254.314
4006.525
906.955
159.917
27.234
4.130
0.299
-0.308
-0.353
-0.351
-0.226
0.754
6.978
43.694
268.963
1378.016
4622.256
13294.063
61354.953
120030.453
120672.719
76698.859
17132.076
2314.802
311.893
59.919
14.618
3.418
0.364
-0.185
0.866
5.030
19.805
83.413
467.365
3138.246
17201.971
47818.559
50073.742
41712.059
18276.061
8721.311
4461.227
1192.965
195.966
31.095
4.712
0.393
-0.303
-0.357
-0.351
-0.253
0.629
5.576
35.036
201.301
1043.724
5852.235
80245.992
104834.812
138645.359
200127.859
138540.984
34096.414
3582.635
509.098
109.276
28.572
7.219
1.547
0.663
2.006
6.304
18.820
61.321
220.314
845.318
2724.446
5396.098
5170.641
3638.821
2924.815
3327.937
2312.129
728.094
136.960
24.052
3.641
0.217
-0.317
-0.359
-0.352
-0.304
0.261
3.386
19.947
109.278
675.772
7818.907
100771.242
102860.953
119959.867
170719.203
167125.469
20582.355
2801.328
641.879
196.068
59.057
15.863
5.147
4.194
8.413
18.880
46.845
139.818
413.609
944.629
1398.234
1581.024
1522.623
1130.287
890.921
850.254
582.791
232.947
56.757
12.101
1.991
-0.016
-0.353
-0.360
-0.353
-0.355
-0.061
1.699
10.167
59.041
408.274
4953.931
96778.172
101475.914
105296.719
111389.883
57669.137
6882.336
2051.536
970.133
403.438
130.640
38.600
15.499
16.738
31.257
62.269
145.357
503.343
2035.116
5758.328
7290.062
4157.257
1917.499
1063.140
664.885
397.067
190.760
72.930
21.579
5.098
0.735
-0.234
-0.388
-0.355
-0.350
-0.383
-0.262
0.627
5.174
28.667
188.217
1476.697
13036.835
89449.414
108650.789
68279.109
13645.381
4619.304
3817.217
2933.684
1395.679
415.498
108.184
50.904
67.075
111.819
193.082
382.573
1415.805
7744.690
30971.367
51280.309
29586.699
9498.818
3140.333
2247.192
1007.014
292.535
63.521
14.170
2.822
0.212
-0.341
-0.397
-0.347
-0.344
-0.393
-0.360
0.077
2.300
13.735
72.587
413.642
2237.457
9881.526
26312.051
29782.016
21987.406
29615.359
29182.816
21683.467
8005.964
1610.608
313.468
183.045
347.718
543.712
629.542
830.085
2410.042
16898.240
122323.414
163611.516
119964.852
104492.023
15031.943
9306.643
3819.870
674.749
107.580
17.195
2.554
0.051
-0.371
-0.391
-0.337
-0.342
-0.388
-0.403
-0.205
0.961
6.682
34.196
178.955
994.324
5317.456
18259.842
39797.496
109013.859
113000.891
157679.109
121678.586
31299.961
4098.227
691.399
758.422
2196.432
3679.234
3032.371
1924.510
3036.526
26666.705
124284.328
129002.664
110824.820
104091.172
48050.523
15583.636
5476.664
909.674
126.751
17.819
2.429
-0.003
-0.373
-0.375
-0.323
-0.333
-0.380
-0.414
-0.337
0.241
3.176
16.853
82.041
431.395
2030.233
8663.875
92201.695
104165.031
114296.070
178286.500
200116.297
41709.078
5140.800
1120.928
2712.973
12633.079
26506.678
21501.055
9597.860
5857.386
29954.752
107988.531
106354.805
102877.062
101774.156
51402.363
7857.428
2764.772
575.369
90.404
13.712
1.760
-0.085
-0.364
-0.357
-0.302
-0.320
-0.369
-0.413
-0.403
-0.140
1.210
7.389
33.130
146.362
662.374
4617.065
97429.453
101459.406
106056.602
121884.672
128959.727
19057.188
2995.799
1457.660
6117.550
39219.684
166879.688
135153.375
108008.898
30075.604
37106.535
124528.023
106866.484
101476.852
100595.234
17216.289
2148.737
663.791
175.054
37.457
6.696
0.827
-0.217
-0.366
-0.339
-0.278
-0.302
-0.350
-0.398
-0.427
-0.340
0.217
2.663
11.994
49.187
236.092
1856.967
23958.971
100630.242
102104.188
104455.086
47199.570
5466.554
1593.202
1628.843
7725.478
94308.352
151957.188
126471.883
108057.570
120628.742
78457.680
70301.141
65553.836
59253.391
18221.695
2690.076
469.242
140.536
42.648
11.532
2.246
0.127
-0.321
-0.359
-0.312
-0.254
-0.282
-0.332
-0.378
-0.419
-0.419
-0.224
0.644
3.980
16.864
77.893
479.759
3128.114
15744.155
34898.180
25388.768
7847.649
1987.104
988.371
1353.968
7146.155
106558.953
110929.781
107195.250
104067.906
114023.102
53141.617
39954.180
11944.009
3914.744
1378.990
380.223
98.778
30.853
9.915
2.768
0.406
-0.237
-0.364
-0.338
-0.281
-0.227
-0.260
-0.307
-0.354
-0.397
-0.431
-0.396
-0.118
1.020
5.429
24.676
109.996
490.922
1994.433
5677.169
8281.287
4282.176
1200.646
644.353
1379.074
6074.164
57235.004
103604.953
101682.445
101236.062
103601.742
14500.195
8525.806
2953.332
729.083
221.240
68.221
21.074
6.761
2.023
0.347
-0.223
-0.362
-0.355
-0.307
-0.253
-0.203
-0.237
-0.280
-0.325
-0.368
-0.412
-0.433
-0.374
0.001
1.566
7.641
33.452
140.755
617.735
1987.163
2969.815
1809.958
587.374
461.578
1814.894
7974.769
20024.770
62826.582
101152.391
87115.266
13106.628
2478.512
1195.660
543.435
167.988
50.105
15.341
4.917
1.332
0.131
-0.282
-0.381
-0.373
-0.327
-0.278
-0.228
-0.180
-0.217
-0.254
-0.295
-0.336
-0.379
-0.417
-0.431
-0.338
0.182
2.314
10.479
42.726
153.846
429.408
577.240
410.933
195.844
278.357
1406.849
5515.391
10192.089
7041.282
6093.470
3941.428
1295.157
404.255
185.966
89.379
36.905
12.112
3.753
0.924
-0.040
-0.341
-0.406
-0.389
-0.347
-0.300
-0.253
-0.202
-0.161
-0.198
-0.228
-0.263
-0.303
-0.342
-0.380
-0.412
-0.414
-0.266
0.384
2.784
10.948
33.189
70.205
92.135
72.550
53.925
116.631
464.948
1608.170
2305.849
1468.749
668.152
341.637
161.271
67.360
32.726
16.471
7.534
2.642
0.611
-0.138
-0.371
-0.423
-0.401
-0.362
-0.322
-0.274
-0.225
-0.182
-0.145
-0.177
-0.202
-0.232
-0.266
-0.305
-0.341
-0.371
-0.401
-0.389
-0.214
0.390
2.107
5.976
10.946
14.416
13.485
14.479
33.366
105.351
254.396
345.342
241.786
114.105
51.619
24.549
12.061
6.037
2.929
1.172
0.235
-0.231
-0.390
-0.426
-0.408
-0.371
-0.336
-0.294
-0.248
-0.204
-0.166
-0.134
-0.157
-0.175
-0.200
-0.227
-0.263
-0.297
-0.328
-0.358
-0.386
-0.371
-0.251
0.086
0.693
1.449
1.971
2.255
3.249
7.710
20.187
39.146
48.102
37.311
20.044
9.339
4.413
2.012
0.799
0.192
-0.146
-0.339
-0.416
-0.425
-0.406
-0.373
-0.339
-0.303
-0.261
-0.221
-0.185
-0.153
-0.126
-0.139
-0.151
-0.171
-0.193
-0.221
-0.249
-0.280
-0.307
-0.338
-0.367
-0.377
-0.339
-0.250
-0.148
-0.072
0.025
0.356
1.319
3.249
5.582
6.799
5.620
3.259
1.439
0.474
-0.011
-0.245
-0.353
-0.407
-0.424
-0.415
-0.394
-0.366
-0.336
-0.302
-0.266
-0.228
-0.196
-0.167
-0.137
-0.115
-0.122
-0.131
-0.147
-0.164
-0.184
-0.205
-0.229
-0.258
-0.285
-0.315
-0.349
-0.370
-0.378
-0.381
-0.388
-0.372
-0.308
-0.125
0.183
0.530
0.665
0.536
0.184
-0.103
-0.292
-0.380
-0.415
-0.421
-0.415
-0.399
-0.379
-0.355
-0.325
-0.295
-0.265
-0.235
-0.203
-0.173
-0.150
-0.127
-0.105
-0.104
-0.114
-0.123
-0.137
-0.152
-0.167
-0.184
-0.206
-0.233
-0.258
-0.289
-0.321
-0.347
-0.365
-0.382
-0.395
-0.393
-0.367
-0.320
-0.273
-0.253
-0.273
-0.325
-0.371
-0.394
-0.401
-0.396
-0.385
-0.371
-0.353
-0.333
-0.307
-0.280
-0.256
-0.232
-0.207
-0.180
-0.156
-0.135
-0.114
-0.094
-0.088
-0.095
-0.104
-0.114
-0.125
-0.134
-0.146
-0.162
-0.184
-0.207
-0.233
-0.259
-0.287
-0.310
-0.328
-0.343
-0.354
-0.359
-0.357
-0.358
-0.356
-0.354
-0.362
-0.363
-0.359
-0.354
-0.348
-0.338
-0.325
-0.307
-0.288
-0.261
-0.239
-0.219
-0.200
-0.181
-0.160
-0.141
-0.123
-0.106
-0.091
-0.057
-0.075
-0.091
-0.106
-0.123
-0.141
-0.158
-0.176
-0.195
-0.213
-0.232
-0.250
-0.265
-0.281
-0.295
-0.303
-0.312
-0.320
-0.329
-0.335
-0.339
-0.342
-0.346
-0.341
-0.332
-0.320
-0.304
-0.284
-0.258
-0.230
-0.203
-0.178
-0.154
-0.132
-0.116
-0.102
-0.091
-0.079
-0.074
-0.066
-0.058
-0.065
-0.083
-0.099
-0.115
-0.137
-0.158
-0.181
-0.204
-0.229
-0.253
-0.275
-0.295
-0.313
-0.330
-0.340
-0.348
-0.352
-0.352
-0.347
-0.343
-0.349
-0.362
-0.374
-0.382
-0.384
-0.376
-0.358
-0.342
-0.318
-0.289
-0.257
-0.227
-0.198
-0.171
-0.147
-0.129
-0.114
-0.102
-0.092
-0.086
-0.078
-0.072
-0.090
-0.109
-0.133
-0.158
-0.183
-0.212
-0.241
-0.269
-0.295
-0.317
-0.339
-0.359
-0.368
-0.364
-0.348
-0.300
-0.228
-0.154
-0.102
-0.101
-0.167
-0.251
-0.328
-0.375
-0.393
-0.391
-0.382
-0.367
-0.343
-0.314
-0.279
-0.248
-0.217
-0.186
-0.160
-0.139
-0.125
-0.111
-0.102
-0.095
-0.081
-0.102
-0.124
-0.150
-0.180
-0.212
-0.246
-0.279
-0.309
-0.337
-0.363
-0.378
-0.374
-0.335
-0.241
-0.053
0.234
0.630
1.032
1.289
1.339
0.991
0.528
0.140
-0.092
-0.207
-0.273
-0.323
-0.358
-0.370
-0.359
-0.330
-0.296
-0.264
-0.231
-0.200
-0.174
-0.152
-0.135
-0.121
-0.110
-0.091
-0.115
-0.140
-0.175
-0.209
-0.247
-0.286
-0.319
-0.353
-0.378
-0.382
-0.346
-0.234
0.010
0.527
1.463
3.005
4.985
6.827
7.888
7.453
5.853
4.004
2.374
1.414
0.862
0.485
0.195
-0.096
-0.274
-0.354
-0.366
-0.342
-0.308
-0.275
-0.241
-0.208
-0.182
-0.161
-0.141
-0.128
-0.104
-0.130
-0.163
-0.203
-0.245
-0.284
-0.324
-0.360
-0.382
-0.371
-0.279
-0.056
0.466
1.488
3.798
8.442
17.068
27.735
35.113
36.099
32.394
24.719
17.503
12.354
8.156
5.618
3.968
2.555
1.178
0.268
-0.181
-0.343
-0.373
-0.351
-0.317
-0.283
-0.246
-0.213
-0.187
-0.164
-0.146
-0.119
-0.150
-0.191
-0.238
-0.278
-0.320
-0.357
-0.380
-0.346
-0.186
0.213
1.142
3.042
6.928
16.562
40.613
95.015
176.711
206.925
166.356
124.714
94.267
79.294
62.678
40.335
24.833
17.516
11.323
5.839
2.294
0.572
-0.138
-0.350
-0.381
-0.357
-0.323
-0.286
-0.247
-0.213
-0.187
-0.164
-0.136
-0.177
-0.222
-0.269
-0.312
-0.354
-0.372
-0.325
-0.079
0.607
2.204
5.706
12.297
25.910
60.410
187.553
558.101
1225.007
1518.270
974.217
530.056
418.889
466.182
383.422
203.321
101.803
65.165
42.952
22.284
9.366
3.132
0.645
-0.149
-0.364
-0.387
-0.360
-0.319
-0.280
-0.243
-0.209
-0.181
-0.160
-0.205
-0.254
-0.302
-0.345
-0.366
-0.301
0.029
1.042
3.808
10.117
23.015
45.426
89.678
198.975
707.901
3043.638
9793.497
12121.152
7209.291
2864.371
2236.895
3113.970
2598.989
1044.777
397.653
241.926
167.067
88.551
35.818
11.879
3.122
0.505
-0.219
-0.382
-0.389
-0.353
-0.309
-0.269
-0.231
-0.199
-0.184
-0.233
-0.284
-0.337
-0.360
-0.294
0.045
1.225
4.964
16.114
46.605
103.019
184.843
282.705
520.816
1831.431
11281.169
54927.262
109196.953
93282.055
27685.363
11579.741
20181.561
15181.085
4591.552
1586.474
1155.376
886.091
455.801
155.602
42.399
10.167
2.280
0.238
-0.292
-0.394
-0.382
-0.339
-0.296
-0.255
-0.216
-0.210
-0.261
-0.320
-0.359
-0.323
-0.024
1.118
4.781
17.161
63.882
232.343
638.159
1054.368
1122.372
1159.677
2917.600
21391.822
163731.438
178253.656
122011.039
105957.570
39753.621
58939.754
43989.262
14019.738
11201.858
9914.892
6953.027
2782.876
672.408
135.138
28.142
6.331
1.306
-0.019
-0.349
-0.397
-0.365
-0.320
-0.277
-0.234
-0.235
-0.294
-0.348
-0.360
-0.190
0.641
3.724
14.227
50.918
230.203
1103.295
4367.150
8753.436
7018.809
3359.901
3625.571
24079.717
122711.562
126615.617
110018.109
104177.211
67112.891
46174.234
42671.445
108665.922
109800.508
121734.250
48891.113
14756.233
2328.364
340.447
63.847
14.764
3.782
0.632
-0.199
-0.386
-0.387
-0.343
-0.296
-0.251
-0.266
-0.324
-0.370
-0.336
0.056
1.914
8.833
31.984
120.310
608.641
4131.077
25759.395
66164.117
51498.230
18952.979
8481.363
22529.074
110371.391
106163.734
102493.703
101535.656
39365.234
15091.259
103557.281
104393.672
118415.695
186883.969
170488.734
32289.070
4183.036
581.533
119.263
33.426
8.824
2.029
0.161
-0.320
-0.394
-0.364
-0.315
-0.268
-0.289
-0.346
-0.382
-0.290
0.404
3.484
15.556
59.711
204.318
998.286
7691.350
63270.984
200110.203
187070.047
115638.922
38468.633
34349.148
62812.781
107266.461
101378.977
87238.781
8508.723
8691.756
101355.508
102204.961
111855.898
147296.875
157710.703
23118.678
3520.285
712.626
223.589
68.741
19.864
4.941
0.877
-0.169
-0.375
-0.376
-0.331
-0.284
-0.308
-0.363
-0.392
-0.248
0.648
4.677
21.424
78.024
259.310
1054.517
7890.899
104442.859
170590.156
142776.016
110080.969
113602.742
44870.586
32146.490
17006.346
12629.898
5086.860
1477.469
4170.173
70862.828
101483.438
105176.508
111576.719
63976.969
8169.399
2253.560
1088.381
486.772
168.644
46.721
11.362
2.433
0.150
-0.326
-0.381
-0.342
-0.292
-0.321
-0.377
-0.396
-0.197
0.866
5.361
22.940
92.384
326.626
1237.807
6403.910
103158.406
111226.367
107776.617
103325.867
105691.680
19367.361
11165.940
3882.457
1298.264
547.979
324.255
1183.575
9381.983
60699.363
111964.477
63157.719
15700.565
5117.453
4178.560
3917.822
1933.486
592.924
134.378
27.391
5.492
0.797
-0.218
-0.376
-0.353
-0.301
-0.332
-0.385
-0.368
-0.062
1.368
6.799
28.923
125.830
586.470
2833.155
8908.380
34855.402
104362.375
101738.664
100816.555
43555.609
5005.826
2151.015
853.603
270.473
100.396
92.300
340.773
1849.227
9238.747
28522.604
39534.344
23398.299
25189.387
32835.176
32220.988
13162.224
2471.861
386.596
62.574
10.928
1.826
-0.012
-0.350
-0.360
-0.310
-0.341
-0.378
-0.301
0.274
2.670
11.305
41.545
175.618
961.406
5444.903
18661.152
23585.721
25747.844
40099.664
24117.148
5070.252
973.049
363.487
158.457
63.463
26.674
35.261
154.048
841.265
4800.410
17705.680
34464.883
110489.836
116760.609
196800.859
131745.984
60125.703
7047.136
821.134
110.844
18.912
3.453
0.313
-0.290
-0.365
-0.319
-0.344
-0.364
-0.189
0.897
5.278
20.741
70.366
233.077
1048.990
5120.716
17174.340
21688.477
11888.635
4790.160
1994.329
648.268
195.271
72.098
32.367
14.045
7.497
15.075
68.258
351.437
1598.149
6678.875
51900.914
104291.281
118640.547
200213.750
200113.375
77825.219
8610.412
942.408
142.930
27.387
5.499
0.756
-0.213
-0.360
-0.328
-0.341
-0.343
-0.047
1.593
8.603
36.616
120.341
363.140
1247.102
5768.379
31741.771
105658.023
98965.930
22368.822
2813.081
407.636
87.535
25.867
8.950
3.237
1.921
5.940
26.866
115.025
511.792
3176.825
52720.203
101481.109
107121.273
131951.969
152082.000
27904.627
4250.355
693.449
151.388
34.903
7.418
1.178
-0.143
-0.356
-0.338
-0.340
-0.331
0.023
1.937
10.837
48.049
177.211
715.523
3406.086
23383.180
113256.797
107068.500
102017.352
100602.328
10724.707
933.748
152.372
35.815
8.801
1.917
0.836
3.008
11.829
44.200
198.664
1322.997
15187.797
100739.570
102352.656
105847.352
48978.520
6799.549
1447.057
446.852
140.338
36.959
7.804
1.230
-0.136
-0.361
-0.341
-0.337
-0.332
-0.024
1.735
9.827
46.567
228.309
1346.178
11058.742
83537.828
200182.375
142658.969
106704.156
101775.508
19390.465
1864.204
395.801
90.253
19.423
4.693
2.738
6.024
14.973
40.503
131.016
539.473
2672.040
12796.677
32858.867
25796.133
9870.386
2668.355
732.118
262.399
95.411
26.504
6.010
0.940
-0.194
-0.372
-0.348
-0.331
-0.347
-0.128
1.175
7.336
38.006
226.338
1860.796
18922.588
113696.836
200137.375
196790.781
111962.008
105908.938
17361.904
4281.036
1075.391
209.089
44.038
12.213
11.197
24.638
55.885
127.374
380.084
1441.269
3822.527
6306.514
10164.350
15403.638
9422.863
2602.288
550.588
151.065
50.469
15.155
3.518
0.432
-0.287
-0.383
-0.347
-0.324
-0.360
-0.236
0.586
4.824
26.315
171.218
1340.493
10803.301
73469.273
123996.617
134318.719
96692.328
30453.277
21018.387
9090.028
2203.898
466.182
96.858
33.531
42.494
101.363
256.087
569.070
1957.843
12742.039
57829.977
72048.539
26570.885
12081.322
6284.589
1884.130
411.824
97.880
27.106
7.678
1.688
0.009
-0.363
-0.393
-0.343
-0.319
-0.364
-0.327
0.150
2.601
14.719
84.072
479.503
2709.236
11150.104
18756.561
13396.866
9518.808
14712.776
24466.371
18373.039
6902.958
1378.674
270.609
110.533
179.219
420.999
1050.904
2259.221
7390.640
87846.078
101906.164
104589.227
105855.695
18037.611
3257.809
997.229
296.290
81.836
22.481
5.384
0.930
-0.185
-0.401
-0.391
-0.335
-0.311
-0.362
-0.370
-0.136
1.188
7.183
34.730
151.145
598.802
1674.842
2906.599
3606.682
7515.916
34156.863
107428.805
103399.039
71299.805
7597.878
875.243
494.249
1174.432
2244.775
3723.666
6783.845
14337.055
103774.961
112943.930
157537.062
163820.766
42176.941
4540.493
1018.831
360.274
106.600
26.131
5.405
0.725
-0.247
-0.410
-0.380
-0.322
-0.306
-0.355
-0.386
-0.292
0.350
3.097
14.822
57.075
213.163
637.277
1673.858
5869.736
31938.289
152599.828
132436.344
106738.508
101153.469
29141.332
2372.783
3060.216
12719.216
27032.744
18691.254
12657.505
13300.335
77934.938
164147.078
200192.031
200136.031
108026.297
9459.100
1348.526
410.242
117.591
27.843
5.181
0.673
-0.267
-0.395
-0.364
-0.306
-0.297
-0.344
-0.390
-0.369
-0.069
1.283
6.604
26.864
99.397
360.024
1591.296
12435.153
109085.594
200222.953
200208.406
119962.406
102444.445
36450.840
4563.034
18746.113
100752.492
102027.781
104593.984
30319.727
8303.736
17502.451
117321.531
152096.031
116466.117
102682.555
10168.881
1147.057
292.087
85.688
20.313
3.887
0.402
-0.302
-0.382
-0.346
-0.285
-0.284
-0.331
-0.379
-0.403
-0.287
0.346
2.964
12.514
47.310
205.364
1261.225
12925.194
103592.836
146946.062
200175.234
120276.922
104242.555
17079.436
8597.400
54207.766
103435.766
116617.570
135483.719
93365.141
10896.840
6639.689
27688.797
103409.383
101568.086
35290.055
4274.164
569.674
133.729
39.022
10.236
2.065
0.047
-0.338
-0.369
-0.322
-0.259
-0.268
-0.314
-0.362
-0.404
-0.385
-0.111
1.016
5.196
21.759
100.774
626.179
4602.163
26958.021
68857.523
54757.695
33797.035
15807.451
13601.272
12328.419
42782.125
113154.953
200197.000
200232.938
152360.312
26392.055
5682.531
6302.959
11644.630
11801.719
4568.424
998.491
187.508
46.655
13.730
3.807
0.593
-0.203
-0.365
-0.348
-0.291
-0.234
-0.251
-0.296
-0.342
-0.387
-0.415
-0.335
0.101
1.884
8.608
39.316
191.877
942.642
3440.696
6458.046
5771.819
3646.578
4381.466
8507.208
7967.722
12946.166
83772.766
200179.922
178221.766
111726.617
40607.230
5267.392
2569.207
1708.365
1116.678
559.879
181.416
49.513
14.005
4.090
0.932
-0.067
-0.334
-0.362
-0.314
-0.260
-0.208
-0.232
-0.273
-0.318
-0.363
-0.406
-0.410
-0.267
0.390
3.053
13.244
52.143
186.889
503.641
845.124
955.148
867.023
1351.169
2331.037
2454.299
3300.815
15362.649
104644.391
105358.133
101645.391
18608.840
2503.820
915.346
458.115
211.925
95.343
35.180
12.265
3.706
0.881
-0.053
-0.319
-0.368
-0.336
-0.282
-0.232
-0.182
-0.213
-0.250
-0.292
-0.335
-0.380
-0.413
-0.396
-0.190
0.724
3.865
14.620
44.791
113.749
221.900
295.871
278.429
336.518
500.499
637.903
1088.578
3121.374
11319.338
24272.018
15167.631
3649.166
741.200
268.828
127.241
54.918
21.876
8.291
2.701
0.642
-0.117
-0.342
-0.376
-0.349
-0.302
-0.253
-0.204
-0.160
-0.195
-0.226
-0.263
-0.305
-0.346
-0.386
-0.412
-0.376
-0.101
0.929
4.089
13.164
33.311
65.222
85.930
81.862
85.339
122.858
225.423
461.492
831.165
1347.084
1863.627
1331.197
542.176
170.243
66.329
31.123
14.018
5.424
1.834
0.359
-0.186
-0.361
-0.387
-0.359
-0.316
-0.272
-0.225
-0.177
-0.140
-0.177
-0.203
-0.235
-0.271
-0.311
-0.349
-0.383
-0.404
-0.349
-0.064
0.875
3.413
8.400
15.748
20.068
20.429
22.527
36.792
84.682
172.315
238.605
243.245
216.777
155.440
79.898
34.820
15.406
7.316
3.141
1.109
0.132
-0.250
-0.376
-0.393
-0.364
-0.326
-0.286
-0.241
-0.195
-0.156
-0.124
-0.156
-0.178
-0.206
-0.236
-0.271
-0.308
-0.341
-0.376
-0.392
-0.334
-0.100
0.536
1.723
3.170
4.228
4.605
5.952
11.041
24.888
46.764
59.859
53.772
39.341
25.191
14.282
6.985
3.165
1.333
0.410
-0.089
-0.311
-0.388
-0.394
-0.367
-0.333
-0.297
-0.254
-0.212
-0.173
-0.141
-0.113
-0.137
-0.154
-0.176
-0.202
-0.231
-0.264
-0.298
-0.330
-0.365
-0.383
-0.348
-0.242
-0.009
0.264
0.456
0.651
1.151
2.670
5.961
9.976
12.423
10.647
7.506
4.565
2.445
1.097
0.315
-0.064
-0.270
-0.366
-0.397
-0.389
-0.366
-0.333
-0.301
-0.265
-0.225
-0.190
-0.157
-0.128
-0.104
-0.121
-0.133
-0.150
-0.170
-0.192
-0.219
-0.253
-0.283
-0.315
-0.349
-0.375
-0.381
-0.360
-0.327
-0.297
-0.248
-0.108
0.260
0.939
1.686
2.021
1.745
1.184
0.535
0.111
-0.160
-0.302
-0.363
-0.392
-0.394
-0.374
-0.353
-0.327
-0.299
-0.267
-0.234
-0.199
-0.170
-0.142
-0.116
-0.094
-0.105
-0.114
-0.125
-0.141
-0.156
-0.176
-0.201
-0.233
-0.262
-0.294
-0.328
-0.359
-0.380
-0.392
-0.405
-0.410
-0.384
-0.312
-0.191
-0.064
0.021
-0.031
-0.144
-0.254
-0.335
-0.374
-0.386
-0.387
-0.376
-0.358
-0.337
-0.315
-0.289
-0.261
-0.233
-0.205
-0.176
-0.150
-0.127
-0.107
-0.089
-0.091
-0.097
-0.104
-0.116
-0.128
-0.143
-0.161
-0.185
-0.212
-0.240
-0.269
-0.302
-0.331
-0.350
-0.369
-0.383
-0.388
-0.384
-0.367
-0.352
-0.338
-0.337
-0.351
-0.361
-0.368
-0.363
-0.356
-0.345
-0.331
-0.315
-0.296
-0.274
-0.251
-0.227
-0.204
-0.176
-0.156
-0.136
-0.117
-0.100
-0.079
-0.071
-0.080
-0.087
-0.093
-0.104
-0.114
-0.128
-0.144
-0.166
-0.188
-0.214
-0.240
-0.268
-0.293
-0.313
-0.327
-0.337
-0.344
-0.348
-0.346
-0.342
-0.340
-0.333
-0.330
-0.322
-0.317
-0.310
-0.300
-0.288
-0.273
-0.255
-0.236
-0.218
-0.199
-0.181
-0.159
-0.141
-0.125
-0.106
-0.090
-0.075
-0.043
-0.057
-0.068
-0.081
-0.096
-0.112
-0.126
-0.142
-0.162
-0.180
-0.198
-0.215
-0.234
-0.251
-0.266
-0.282
-0.290
-0.300
-0.307
-0.314
-0.318
-0.323
-0.323
-0.322
-0.317
-0.303
-0.288
-0.267
-0.241
-0.213
-0.187
-0.163
-0.140
-0.117
-0.100
-0.087
-0.076
-0.065
-0.059
-0.051
-0.043
-0.053
-0.063
-0.077
-0.092
-0.112
-0.130
-0.150
-0.170
-0.195
-0.219
-0.241
-0.264
-0.282
-0.300
-0.316
-0.329
-0.338
-0.347
-0.352
-0.358
-0.362
-0.366
-0.369
-0.367
-0.365
-0.357
-0.345
-0.325
-0.298
-0.272
-0.242
-0.212
-0.181
-0.153
-0.128
-0.110
-0.095
-0.082
-0.072
-0.065
-0.059
-0.058
-0.071
-0.089
-0.107
-0.131
-0.153
-0.178
-0.206
-0.235
-0.263
-0.288
-0.311
-0.333
-0.351
-0.359
-0.358
-0.345
-0.324
-0.308
-0.295
-0.296
-0.302
-0.321
-0.338
-0.357
-0.372
-0.378
-0.370
-0.349
-0.324
-0.296
-0.264
-0.232
-0.199
-0.167
-0.138
-0.119
-0.103
-0.089
-0.080
-0.071
-0.066
-0.082
-0.103
-0.127
-0.154
-0.182
-0.214
-0.248
-0.281
-0.309
-0.335
-0.358
-0.372
-0.364
-0.326
-0.241
-0.111
0.059
0.186
0.281
0.309
0.293
0.219
0.087
-0.073
-0.218
-0.316
-0.366
-0.377
-0.364
-0.340
-0.310
-0.280
-0.246
-0.209
-0.174
-0.148
-0.127
-0.110
-0.095
-0.084
-0.077
-0.096
-0.121
-0.149
-0.182
-0.217
-0.256
-0.292
-0.326
-0.356
-0.377
-0.379
-0.343
-0.240
0.009
0.483
1.190
1.962
2.641
2.998
3.191
3.293
3.218
2.527
1.689
0.755
0.200
-0.137
-0.296
-0.362
-0.374
-0.353
-0.322
-0.290
-0.253
-0.213
-0.179
-0.153
-0.133
-0.116
-0.102
-0.088
-0.111
-0.143
-0.179
-0.219
-0.259
-0.298
-0.338
-0.370
-0.381
-0.364
-0.292
-0.098
0.384
1.396
3.541
7.191
11.461
14.472
15.282
16.252
18.880
20.478
18.089
11.134
5.661
2.473
0.993
0.213
-0.163
-0.326
-0.372
-0.359
-0.331
-0.297
-0.254
-0.214
-0.181
-0.154
-0.135
-0.118
-0.103
-0.133
-0.173
-0.216
-0.259
-0.301
-0.337
-0.370
-0.373
-0.317
-0.162
0.176
0.901
2.493
6.401
15.352
34.077
58.943
75.282
77.091
83.881
114.426
153.431
131.739
72.829
31.306
11.973
5.092
2.097
0.688
-0.025
-0.302
-0.374
-0.365
-0.335
-0.294
-0.253
-0.212
-0.179
-0.153
-0.132
-0.121
-0.159
-0.205
-0.251
-0.294
-0.335
-0.364
-0.364
-0.257
0.049
0.680
1.908
4.178
8.878
20.939
58.875
152.977
326.780
471.757
490.344
506.789
978.310
1625.391
1286.338
550.584
168.976
50.282
19.262
8.746
3.645
1.127
0.060
-0.298
-0.383
-0.373
-0.333
-0.289
-0.246
-0.207
-0.174
-0.148
-0.145
-0.187
-0.238
-0.284
-0.327
-0.361
-0.356
-0.221
0.255
1.497
4.025
8.371
15.129
26.495
61.078
194.446
685.799
2097.675
4640.531
5157.155
4177.618
10129.544
26214.955
19714.475
4889.627
905.448
197.889
76.217
34.889
14.156
4.782
1.200
0.011
-0.329
-0.391
-0.367
-0.323
-0.278
-0.234
-0.196
-0.164
-0.168
-0.215
-0.268
-0.318
-0.359
-0.359
-0.232
0.319
2.033
6.605
17.816
35.743
58.607
81.962
154.953
531.983
3062.319
21581.133
102294.867
101936.453
48275.578
104920.906
100594.297
100301.461
38958.895
3949.995
908.371
357.903
147.287
52.703
15.968
4.254
0.815
-0.142
-0.366
-0.392
-0.354
-0.308
-0.262
-0.219
-0.182
-0.191
-0.245
-0.301
-0.347
-0.370
-0.284
0.156
1.780
7.143
23.560
72.562
168.471
271.757
337.878
450.923
1394.771
12917.044
102873.273
103115.719
102833.695
124105.250
134981.094
102246.898
102195.219
108133.664
20652.797
8399.522
2395.530
680.693
183.107
43.783
10.813
2.471
0.302
-0.272
-0.394
-0.381
-0.334
-0.287
-0.240
-0.198
-0.219
-0.275
-0.331
-0.370
-0.345
-0.060
1.060
4.937
18.894
73.708
273.878
825.117
1687.135
2171.617
2182.181
5081.740
36767.926
107621.609
103773.039
102475.930
118265.117
200282.109
105245.062
123999.523
196652.422
106488.266
102314.938
21721.758
2630.042
466.379
97.916
22.093
5.379
1.188
-0.034
-0.349
-0.394
-0.360
-0.310
-0.262
-0.216
-0.247
-0.305
-0.359
-0.378
-0.263
0.381
2.771
10.776
41.351
186.262
923.511
4710.341
18943.717
37331.633
24590.098
37322.453
120534.633
196923.266
118436.016
102962.906
105209.070
102430.227
109916.438
187013.016
116731.992
103181.578
103586.680
103628.328
7026.100
831.058
154.727
36.372
10.467
2.990
0.520
-0.206
-0.379
-0.380
-0.331
-0.282
-0.230
-0.273
-0.331
-0.378
-0.365
-0.107
1.083
5.632
21.588
82.697
386.626
2927.920
34050.906
104611.797
104273.320
114791.984
152479.250
108137.000
170779.641
196558.109
106419.688
101349.359
16300.161
19131.775
105546.664
102682.328
102702.250
103960.031
103517.672
9649.647
961.869
193.488
60.037
20.833
6.900
1.714
0.120
-0.316
-0.384
-0.352
-0.299
-0.247
-0.290
-0.347
-0.387
-0.337
0.111
2.216
10.847
46.838
197.758
890.688
7092.493
102559.297
103352.812
103427.953
117168.227
200324.984
111232.750
105042.273
114994.117
26459.408
8058.188
2273.379
7049.983
101266.555
105161.234
120120.367
126905.984
111425.078
7115.550
1002.483
304.832
130.647
50.111
16.637
4.479
0.824
-0.157
-0.370
-0.364
-0.315
-0.263
-0.304
-0.360
-0.388
-0.280
0.466
4.242
22.467
126.267
724.747
3952.975
17391.111
113044.359
105784.844
102280.586
106683.078
163631.141
111523.109
101006.844
32478.512
3860.449
859.848
453.038
1875.225
17716.863
131682.578
200202.312
200523.297
110059.305
12639.178
2667.056
1085.884
455.619
157.857
45.355
11.203
2.335
0.143
-0.327
-0.369
-0.328
-0.275
-0.315
-0.370
-0.383
-0.195
0.928
7.044
42.261
303.480
2781.607
26357.873
103067.234
157517.141
138693.406
104832.297
101835.992
102698.070
21192.471
14019.576
4201.570
796.983
185.973
143.608
713.213
6530.540
91233.188
107189.102
107125.930
117630.648
62906.809
29004.643
8231.537
2098.499
512.262
110.619
23.178
4.644
0.613
-0.241
-0.370
-0.341
-0.286
-0.325
-0.376
-0.365
-0.068
1.547
9.774
60.444
517.338
5751.913
86929.688
100986.680
106244.898
138969.734
107153.867
47968.746
8751.746
2136.407
1153.913
494.891
149.086
49.198
64.466
405.930
3925.006
52263.109
102139.641
126427.570
200423.641
114958.602
104912.742
92106.430
7817.445
1157.134
202.661
38.104
7.447
1.192
-0.132
-0.360
-0.352
-0.297
-0.324
-0.374
-0.335
0.105
2.160
11.727
64.551
478.150
5410.275
71212.648
103658.016
110161.781
110630.680
14942.624
3591.184
990.268
305.902
141.892
67.302
27.917
13.091
28.916
175.236
1317.515
9864.210
51335.559
163591.000
121942.719
104961.477
105028.031
106385.398
18196.213
1616.806
248.020
46.693
9.597
1.763
-0.001
-0.348
-0.361
-0.307
-0.324
-0.366
-0.305
0.260
2.746
13.280
60.362
335.311
2493.259
19518.939
127232.898
170635.094
121853.367
55070.145
5062.754
648.274
136.955
42.673
15.726
6.121
3.863
11.912
57.692
308.350
1481.635
7678.743
104216.219
102506.867
102225.992
103601.680
103861.016
18351.803
1416.957
219.388
45.773
10.286
2.084
0.098
-0.337
-0.369
-0.317
-0.321
-0.362
-0.281
0.359
3.168
14.613
62.755
323.520
2345.198
34208.379
105649.664
106103.680
102921.133
101378.352
24731.242
1790.660
327.918
72.313
16.714
4.016
2.122
5.884
21.980
82.658
343.296
2376.171
35534.609
102203.844
109106.906
118497.688
112067.172
8859.581
1090.398
190.302
41.480
10.130
2.142
0.104
-0.337
-0.374
-0.325
-0.317
-0.357
-0.280
0.330
3.106
15.361
74.593
416.401
3442.030
66677.680
104922.719
103377.531
103135.188
107609.211
58292.539
7438.698
1417.002
245.032
43.332
9.404
5.679
12.332
30.145
70.457
211.915
899.454
5524.429
34678.660
141143.609
142640.656
105302.164
14824.532
1679.704
224.982
40.298
8.841
1.823
0.016
-0.355
-0.380
-0.327
-0.308
-0.355
-0.305
0.204
2.659
14.390
76.255
430.478
2974.669
36480.043
107586.945
105630.234
114776.633
186995.906
121717.578
53088.348
6922.658
757.817
102.952
23.364
22.863
61.414
155.255
314.075
777.620
3100.025
9879.057
27283.637
106466.750
102841.805
100913.961
28923.631
2400.670
261.828
37.624
7.246
1.226
-0.110
-0.381
-0.386
-0.332
-0.301
-0.351
-0.336
0.010
1.902
10.750
54.810
292.257
1612.918
8503.186
62455.297
105768.508
139345.562
147504.391
105235.344
101694.695
17156.254
1619.955
207.165
57.952
92.089
323.196
1080.224
2350.606
5361.899
39386.473
101349.859
110699.102
173744.172
107583.102
100837.578
18049.734
1750.880
197.189
29.085
5.200
0.719
-0.231
-0.399
-0.384
-0.328
-0.293
-0.344
-0.359
-0.161
1.013
6.334
30.601
134.103
549.118
1753.795
4920.670
11650.293
40261.539
108640.828
122271.828
131754.031
25046.998
3371.608
486.423
185.693
401.085
1607.064
8278.820
22554.893
34629.191
105873.258
101671.461
103349.805
113204.133
75972.359
18501.439
3994.106
661.817
101.186
19.107
3.463
0.319
-0.317
-0.408
-0.374
-0.320
-0.288
-0.336
-0.374
-0.284
0.329
2.938
13.225
50.868
158.989
392.889
846.591
2341.409
14269.499
130032.766
170986.953
126340.539
104238.445
18605.703
1610.861
928.102
2518.709
7946.043
44851.184
101967.781
126327.797
126491.312
104327.258
104504.539
105506.281
90758.828
5049.963
915.678
211.336
49.380
11.589
2.263
0.108
-0.352
-0.405
-0.364
-0.308
-0.276
-0.329
-0.374
-0.361
-0.079
1.130
5.563
19.174
56.258
148.287
412.339
1876.226
21062.119
106752.531
107051.539
103691.219
101527.273
88028.922
4963.977
7525.135
43213.246
106301.625
122331.016
108921.008
114808.867
143325.391
107919.031
112912.125
115121.344
43900.074
3157.083
454.719
108.288
29.337
7.715
1.592
-0.033
-0.373
-0.395
-0.348
-0.289
-0.262
-0.314
-0.368
-0.392
-0.287
0.255
2.290
8.743
28.030
91.383
382.208
2311.875
26611.420
109145.555
106306.711
102961.695
104901.172
112798.141
17427.449
67294.039
101205.312
103909.867
126605.867
183830.156
94237.766
47924.445
107090.484
116646.609
75305.891
12998.198
1936.743
314.255
69.261
19.109
5.076
0.949
-0.169
-0.382
-0.378
-0.329
-0.269
-0.248
-0.297
-0.351
-0.396
-0.381
-0.137
0.857
4.162
15.720
61.625
307.522
1840.299
12884.261
108849.875
106664.320
105532.453
131995.406
132078.719
108510.344
121881.484
103237.492
102877.711
107115.242
112547.273
20388.971
6540.413
8855.191
13136.303
9762.300
3693.032
814.981
168.344
37.753
10.248
2.588
0.330
-0.276
-0.384
-0.355
-0.302
-0.243
-0.233
-0.281
-0.331
-0.383
-0.411
-0.327
0.116
1.873
8.295
36.755
169.041
813.909
3499.078
14949.295
60528.305
94913.773
113039.797
104181.320
106225.469
157653.125
105972.039
106788.820
111990.398
109039.898
11267.883
1858.210
1342.945
1825.663
1656.429
819.232
259.573
63.912
16.850
4.538
0.996
-0.077
-0.349
-0.368
-0.327
-0.271
-0.214
-0.217
-0.261
-0.308
-0.361
-0.406
-0.403
-0.221
0.597
3.637
16.028
66.916
250.164
745.566
1728.002
3473.628
8464.195
53381.496
100659.883
102013.578
61261.113
105503.211
109936.914
119787.641
47433.535
5961.351
1019.049
433.130
359.224
291.149
160.894
64.028
20.269
5.816
1.434
0.090
-0.293
-0.368
-0.348
-0.295
-0.241
-0.191
-0.199
-0.238
-0.285
-0.333
-0.382
-0.415
-0.366
-0.039
1.245
5.691
21.110
61.799
145.402
278.504
546.927
1866.160
9719.720
28834.756
26555.928
9528.910
14839.314
29138.203
23207.820
10002.273
2427.598
539.365
183.440
100.298
61.030
34.196
15.180
5.361
1.551
0.163
-0.264
-0.365
-0.357
-0.314
-0.264
-0.213
-0.167
-0.181
-0.216
-0.257
-0.304
-0.351
-0.397
-0.410
-0.320
0.120
1.591
5.819
16.260
35.301
65.718
132.760
383.925
1216.275
2378.886
2278.202
1351.856
1440.170
2448.203
2951.682
1920.214
687.883
196.662
69.879
32.884
16.966
8.255
3.550
1.158
0.103
-0.270
-0.366
-0.362
-0.326
-0.281
-0.233
-0.185
-0.143
-0.166
-0.194
-0.229
-0.272
-0.316
-0.363
-0.398
-0.402
-0.290
0.159
1.426
4.205
9.636
17.945
33.528
71.654
164.388
255.618
263.492
222.271
256.471
371.506
446.040
319.998
157.808
57.622
22.024
9.998
4.776
1.957
0.588
-0.031
-0.304
-0.376
-0.367
-0.333
-0.291
-0.249
-0.202
-0.158
-0.123
-0.148
-0.172
-0.201
-0.236
-0.279
-0.323
-0.361
-0.389
-0.391
-0.285
0.074
0.885
2.473
4.820
8.458
14.737
25.896
37.181
43.797
49.931
59.853
71.883
72.193
55.412
31.117
14.297
6.097
2.618
0.987
0.196
-0.179
-0.336
-0.379
-0.369
-0.336
-0.298
-0.258
-0.215
-0.171
-0.136
-0.107
-0.131
-0.151
-0.174
-0.203
-0.238
-0.281
-0.320
-0.355
-0.385
-0.388
-0.321
-0.119
0.263
0.854
1.644
2.742
4.473
6.833
9.526
12.533
15.059
15.403
13.865
10.612
6.279
3.092
1.237
0.371
-0.077
-0.278
-0.363
-0.380
-0.366
-0.334
-0.300
-0.263
-0.222
-0.184
-0.147
-0.119
-0.094
-0.115
-0.129
-0.149
-0.173
-0.201
-0.237
-0.276
-0.310
-0.343
-0.375
-0.388
-0.368
-0.302
-0.181
-0.021
0.201
0.544
1.107
1.903
2.814
3.296
3.212
2.670
1.849
0.974
0.324
-0.043
-0.247
-0.342
-0.376
-0.374
-0.353
-0.327
-0.295
-0.262
-0.226
-0.191
-0.158
-0.129
-0.106
-0.085
-0.099
-0.109
-0.123
-0.144
-0.165
-0.195
-0.229
-0.265
-0.297
-0.329
-0.360
-0.382
-0.393
-0.388
-0.373
-0.336
-0.265
-0.138
0.056
0.270
0.385
0.341
0.190
0.000
-0.157
-0.280
-0.341
-0.368
-0.372
-0.359
-0.338
-0.312
-0.286
-0.258
-0.227
-0.195
-0.167
-0.141
-0.116
-0.094
-0.074
-0.084
-0.093
-0.102
-0.117
-0.133
-0.154
-0.182
-0.214
-0.246
-0.277
-0.310
-0.337
-0.365
-0.383
-0.395
-0.401
-0.395
-0.378
-0.342
-0.303
-0.275
-0.277
-0.303
-0.332
-0.354
-0.363
-0.362
-0.355
-0.336
-0.317
-0.297
-0.274
-0.250
-0.223
-0.197
-0.171
-0.147
-0.123
-0.103
-0.086
-0.068
-0.068
-0.077
-0.084
-0.096
-0.108
-0.124
-0.143
-0.168
-0.194
-0.223
-0.253
-0.284
-0.312
-0.335
-0.352
-0.367
-0.373
-0.378
-0.376
-0.370
-0.362
-0.355
-0.352
-0.346
-0.338
-0.332
-0.322
-0.307
-0.292
-0.274
-0.255
-0.236
-0.214
-0.194
-0.173
-0.152
-0.131
-0.112
-0.096
-0.081
-0.063
-0.055
-0.062
-0.067
-0.073
-0.085
-0.096
-0.111
-0.128
-0.151
-0.173
-0.197
-0.222
-0.251
-0.276
-0.295
-0.311
-0.319
-0.326
-0.327
-0.326
-0.322
-0.317
-0.307
-0.298
-0.293
-0.285
-0.274
-0.262
-0.247
-0.233
-0.217
-0.202
-0.185
-0.170
-0.153
-0.136
-0.120
-0.104
-0.089
-0.072
-0.056
-0.034
-0.042
-0.052
-0.062
-0.075
-0.088
-0.102
-0.115
-0.134
-0.150
-0.169
-0.187
-0.208
-0.226
-0.242
-0.258
-0.272
-0.281
-0.287
-0.294
-0.297
-0.302
-0.302
-0.301
-0.292
-0.280
-0.265
-0.247
-0.226
-0.198
-0.174
-0.150
-0.125
-0.105
-0.089
-0.077
-0.065
-0.054
-0.047
-0.040
-0.031
-0.041
-0.050
-0.060
-0.072
-0.089
-0.108
-0.125
-0.144
-0.167
-0.191
-0.213
-0.237
-0.258
-0.278
-0.297
-0.311
-0.321
-0.329
-0.337
-0.341
-0.346
-0.347
-0.348
-0.350
-0.343
-0.336
-0.323
-0.302
-0.282
-0.257
-0.226
-0.197
-0.167
-0.137
-0.114
-0.096
-0.081
-0.069
-0.058
-0.051
-0.044
-0.046
-0.058
-0.072
-0.090
-0.109
-0.130
-0.152
-0.180
-0.207
-0.237
-0.265
-0.288
-0.312
-0.332
-0.347
-0.355
-0.355
-0.355
-0.352
-0.349
-0.334
-0.316
-0.298
-0.303
-0.322
-0.344
-0.355
-0.345
-0.325
-0.302
-0.278
-0.248
-0.214
-0.178
-0.148
-0.123
-0.100
-0.085
-0.071
-0.061
-0.053
-0.056
-0.068
-0.085
-0.108
-0.132
-0.158
-0.188
-0.222
-0.256
-0.288
-0.314
-0.340
-0.362
-0.375
-0.366
-0.335
-0.280
-0.213
-0.129
-0.029
0.085
0.214
0.274
0.210
0.047
-0.145
-0.282
-0.351
-0.358
-0.341
-0.318
-0.292
-0.262
-0.225
-0.187
-0.154
-0.129
-0.107
-0.091
-0.074
-0.064
-0.066
-0.083
-0.104
-0.132
-0.162
-0.195
-0.233
-0.270
-0.305
-0.337
-0.362
-0.382
-0.389
-0.356
-0.246
-0.047
0.290
0.698
1.125
1.650
2.459
3.353
3.754
3.385
2.253
1.079
0.266
-0.155
-0.330
-0.372
-0.358
-0.333
-0.305
-0.272
-0.230
-0.192
-0.158
-0.131
-0.108
-0.090
-0.077
-0.078
-0.098
-0.126
-0.160
-0.198
-0.237
-0.278
-0.316
-0.351
-0.378
-0.389
-0.388
-0.332
-0.137
0.320
1.220
2.815
4.832
7.075
9.798
14.469
22.096
28.328
24.816
16.011
7.332
2.805
0.799
-0.002
-0.283
-0.365
-0.369
-0.344
-0.313
-0.275
-0.229
-0.188
-0.155
-0.129
-0.109
-0.091
-0.092
-0.117
-0.153
-0.193
-0.238
-0.280
-0.319
-0.355
-0.379
-0.376
-0.342
-0.237
0.037
0.697
2.286
6.051
13.545
24.853
37.707
53.037
88.925
168.410
249.311
217.050
116.631
43.969
13.620
4.284
1.250
0.181
-0.229
-0.364
-0.376
-0.352
-0.317
-0.272
-0.228
-0.184
-0.151
-0.125
-0.105
-0.107
-0.143
-0.186
-0.232
-0.277
-0.316
-0.352
-0.375
-0.352
-0.239
0.010
0.467
1.332
3.257
8.351
22.783
61.457
136.114
240.856
342.062
655.573
1926.560
3514.402
2985.476
1112.298
268.483
60.954
16.603
5.313
1.718
0.322
-0.205
-0.367
-0.383
-0.353
-0.311
-0.265
-0.217
-0.178
-0.145
-0.118
-0.131
-0.171
-0.219
-0.267
-0.308
-0.347
-0.372
-0.332
-0.129
0.380
1.411
3.090
5.791
10.808
26.165
82.063
287.921
984.548
2323.692
3096.177
5504.888
32026.777
100146.430
70461.234
13686.198
1780.952
245.398
56.300
18.638
6.663
2.036
0.297
-0.246
-0.385
-0.388
-0.350
-0.301
-0.251
-0.205
-0.166
-0.134
-0.154
-0.200
-0.252
-0.297
-0.339
-0.370
-0.340
-0.108
0.673
2.538
6.690
13.487
23.500
38.565
84.009
285.304
1563.045
9799.359
42770.488
59174.016
49594.758
102840.750
100515.242
100296.680
100418.977
9242.408
939.485
230.065
70.937
21.827
6.409
1.543
0.072
-0.328
-0.401
-0.380
-0.335
-0.283
-0.233
-0.187
-0.151
-0.177
-0.229
-0.284
-0.325
-0.366
-0.359
-0.170
0.576
2.910
9.443
26.420
62.091
114.327
180.073
370.616
1206.167
7499.891
101223.438
100897.508
103746.055
200135.844
116500.180
101501.875
101594.047
104915.508
28998.219
5188.239
1341.637
287.028
67.668
17.007
4.073
0.729
-0.180
-0.391
-0.403
-0.364
-0.312
-0.260
-0.209
-0.168
-0.202
-0.261
-0.309
-0.352
-0.375
-0.260
0.291
2.224
8.434
29.652
102.720
315.578
797.850
1352.091
2482.985
9918.074
37488.848
119817.516
106042.867
103779.289
170605.375
142660.016
103380.336
112709.531
196514.438
116473.031
79097.516
10682.376
1147.144
173.225
34.337
8.297
1.805
0.128
-0.330
-0.411
-0.388
-0.339
-0.286
-0.231
-0.184
-0.228
-0.285
-0.335
-0.368
-0.335
0.020
1.425
6.060
22.928
91.076
418.017
2340.927
9852.216
19050.699
23989.609
103444.875
110050.391
200146.406
186899.750
106767.383
114158.281
129121.883
106104.109
186967.000
157538.719
104826.852
100902.664
63969.352
3439.279
344.493
59.296
14.055
3.744
0.764
-0.132
-0.378
-0.402
-0.364
-0.308
-0.254
-0.201
-0.250
-0.309
-0.356
-0.362
-0.201
0.678
4.310
17.412
67.584
281.799
1737.041
18303.883
100569.867
102617.883
157487.891
129030.969
104919.867
128941.289
200087.500
119917.438
66152.188
14732.120
26551.730
115302.141
105417.516
104292.875
104732.898
102565.531
5578.492
532.077
90.481
23.678
7.652
2.248
0.348
-0.247
-0.387
-0.383
-0.330
-0.274
-0.218
-0.268
-0.328
-0.365
-0.325
0.087
2.166
11.881
59.163
280.076
1248.015
6006.023
89429.453
101581.266
103039.969
170562.578
200138.578
106714.664
102972.406
108073.547
33310.180
5423.380
1938.737
4811.623
66059.680
116749.844
196575.688
200154.281
89425.555
8159.336
958.487
186.118
55.368
18.877
6.155
1.523
0.062
-0.328
-0.389
-0.349
-0.294
-0.235
-0.284
-0.342
-0.365
-0.251
0.544
5.134
32.577
218.711
1634.201
12764.382
55942.629
163600.250
118149.992
103896.344
121966.539
200089.141
107447.367
100726.641
100586.703
9375.441
1026.443
427.288
1648.226
16840.615
151863.469
200104.844
147139.750
107560.258
40556.570
3189.267
657.568
185.710
55.171
15.920
4.100
0.687
-0.211
-0.379
-0.361
-0.312
-0.253
-0.298
-0.354
-0.360
-0.160
1.150
9.613
67.379
671.023
8780.257
100229.195
102083.906
128810.844
200158.516
116763.773
104091.586
68543.117
73614.961
52102.059
12532.355
1656.479
259.610
170.909
1100.255
18811.500
102792.688
104411.125
104706.922
111219.711
126326.094
21583.734
4516.745
821.149
163.702
37.120
8.364
1.625
-0.004
-0.358
-0.371
-0.324
-0.268
-0.303
-0.357
-0.358
-0.089
1.670
12.848
102.702
1192.920
23762.922
100200.547
100805.180
104254.023
120132.281
94514.719
28680.701
6699.111
3264.567
2443.926
969.794
251.438
66.531
89.023
751.080
12568.233
100353.578
101567.281
116566.055
200163.391
157513.703
102846.156
47406.469
3741.660
416.726
69.288
14.543
2.861
0.216
-0.318
-0.380
-0.337
-0.280
-0.305
-0.356
-0.357
-0.056
1.804
13.042
100.181
1046.474
19789.027
100683.305
102696.758
106686.602
107535.062
46792.832
3907.324
919.432
363.457
212.359
107.749
39.704
17.831
42.464
321.954
3247.526
38661.434
103250.633
170448.766
200165.656
110793.172
101509.664
100740.570
9928.275
766.940
101.338
18.985
3.796
0.455
-0.283
-0.386
-0.347
-0.290
-0.302
-0.356
-0.362
-0.071
1.668
10.448
67.816
534.896
5707.705
82241.195
138514.219
200155.781
200245.469
41471.562
4295.017
646.933
159.451
54.956
21.203
8.207
5.425
16.847
93.467
566.975
3211.654
12785.538
99348.773
106505.328
104111.492
105230.562
103477.406
11676.508
930.392
129.681
23.942
4.730
0.676
-0.248
-0.391
-0.355
-0.300
-0.300
-0.352
-0.364
-0.093
1.377
8.308
44.512
271.317
2120.893
26941.150
118092.125
119934.336
108087.055
103262.016
17480.166
2360.895
537.746
116.226
25.078
5.878
3.224
8.528
30.298
115.150
450.558
2178.520
23107.277
107232.312
152044.047
200158.781
133985.734
15549.778
1664.695
208.959
33.323
5.923
0.863
-0.221
-0.389
-0.362
-0.307
-0.294
-0.349
-0.364
-0.130
1.132
7.094
36.050
217.160
1975.566
39108.449
101391.391
102182.492
107990.266
135036.797
86071.914
25101.160
3891.867
519.256
73.680
13.791
9.001
19.703
48.238
99.414
244.587
921.093
5811.647
63788.820
138793.906
126260.016
105796.219
97326.922
4962.956
408.773
47.468
7.370
0.961
-0.210
-0.389
-0.365
-0.309
-0.288
-0.343
-0.366
-0.187
0.886
5.872
28.982
162.925
1359.600
20079.387
100879.719
104827.359
178287.391
200114.000
115011.648
100978.703
31748.887
1894.029
188.432
33.271
37.817
118.688
331.937
635.921
1057.079
3167.212
12223.985
109811.781
105676.203
102311.500
100780.938
100203.469
8790.880
549.719
55.153
7.594
0.913
-0.225
-0.387
-0.367
-0.312
-0.282
-0.336
-0.368
-0.255
0.537
4.074
19.752
98.846
539.557
4093.017
35792.527
110684.594
200234.297
129138.867
103921.234
101434.648
100709.523
4311.195
340.714
79.223
163.167
794.044
3537.286
8362.765
10597.522
37615.023
103565.758
163719.859
178305.297
107530.242
100770.469
100127.203
5726.366
415.593
45.507
6.493
0.697
-0.262
-0.391
-0.367
-0.309
-0.273
-0.328
-0.370
-0.316
0.154
2.326
10.916
43.219
177.965
720.327
3046.873
14672.230
106075.047
106484.492
116832.781
123820.477
95500.664
5230.687
588.709
223.627
719.387
5477.716
52047.305
100906.977
113671.242
131745.438
104225.898
109996.445
186907.094
142509.141
102059.844
18100.916
1745.725
192.039
26.413
4.073
0.369
-0.305
-0.390
-0.358
-0.303
-0.263
-0.319
-0.368
-0.368
-0.135
0.972
4.835
17.305
54.566
165.755
594.294
3750.823
42948.574
157618.688
200164.578
200121.391
116515.781
15161.502
1621.162
1001.076
3436.949
26946.588
102262.945
101898.203
123899.320
200139.125
112849.672
102253.375
104880.820
86330.977
8751.825
1819.641
345.172
65.365
12.181
2.082
0.038
-0.350
-0.387
-0.345
-0.287
-0.250
-0.306
-0.362
-0.394
-0.308
0.167
1.861
6.826
20.297
60.442
234.996
1478.233
17328.105
113919.836
119959.367
110052.742
103644.070
67382.234
6477.810
7823.553
40607.191
134894.500
146948.375
108801.172
113433.727
200249.250
118329.844
101868.898
101192.844
35774.586
2410.407
369.281
85.801
21.368
5.180
0.895
-0.172
-0.379
-0.379
-0.331
-0.272
-0.236
-0.290
-0.348
-0.399
-0.392
-0.211
0.520
2.881
9.802
34.533
154.038
1062.245
17019.766
101375.617
101760.398
103805.844
121895.945
165140.781
76345.672
74005.953
103154.094
116643.289
200152.281
178458.594
106895.969
126532.875
109202.711
101466.617
52782.098
6224.489
773.693
139.010
32.759
8.739
2.199
0.212
-0.305
-0.389
-0.361
-0.308
-0.251
-0.218
-0.273
-0.331
-0.386
-0.420
-0.368
-0.019
1.242
5.597
22.261
102.500
634.230
6612.900
100687.922
101597.016
116591.508
200150.156
124150.680
107724.297
200231.984
110007.633
103875.055
121936.641
178404.578
73567.953
17430.449
7406.657
6911.109
3504.066
1015.745
240.989
58.571
15.280
3.989
0.807
-0.130
-0.364
-0.378
-0.337
-0.283
-0.226
-0.201
-0.252
-0.309
-0.366
-0.414
-0.419
-0.272
0.410
3.029
13.025
54.017
258.328
1402.327
9197.194
44494.648
99852.734
119761.977
103621.359
105705.609
200147.000
121859.703
101945.258
102358.789
103780.984
10622.178
1954.359
821.830
627.309
433.517
204.630
74.490
22.629
6.288
1.565
0.112
-0.304
-0.383
-0.354
-0.309
-0.253
-0.200
-0.185
-0.231
-0.284
-0.340
-0.394
-0.423
-0.378
-0.049
1.274
6.094
23.229
81.734
290.264
994.793
3567.957
28471.342
101339.227
100602.719
101993.531
123814.141
115167.305
101521.984
101120.578
32565.928
2879.521
485.931
176.902
116.099
81.772
48.356
21.332
7.562
2.169
0.340
-0.236
-0.372
-0.367
-0.326
-0.278
-0.226
-0.175
-0.169
-0.209
-0.258
-0.311
-0.366
-0.410
-0.413
-0.288
0.276
2.241
8.234
24.948
67.561
180.639
759.284
5899.008
57472.402
100139.289
100433.664
40812.578
15325.733
22355.189
13129.646
3466.523
715.381
173.322
58.456
31.345
20.226
11.679
5.457
1.965
0.401
-0.187
-0.357
-0.370
-0.337
-0.294
-0.249
-0.198
-0.152
-0.150
-0.186
-0.230
-0.281
-0.332
-0.380
-0.414
-0.393
-0.190
0.519
2.467
7.200
17.804
46.439
173.595
850.314
3798.453
9574.973
8829.951
3250.943
1407.111
1291.304
1009.562
486.012
184.434
61.562
22.306
10.365
5.430
2.797
1.176
0.249
-0.200
-0.353
-0.370
-0.343
-0.305
-0.264
-0.215
-0.170
-0.130
-0.136
-0.163
-0.199
-0.244
-0.295
-0.341
-0.383
-0.407
-0.370
-0.154
0.486
1.946
5.084
12.901
37.560
126.401
340.665
585.700
557.885
322.198
191.738
164.457
142.813
96.304
46.482
19.338
7.706
3.276
1.361
0.439
-0.021
-0.261
-0.360
-0.371
-0.345
-0.312
-0.272
-0.228
-0.183
-0.142
-0.110
-0.121
-0.144
-0.172
-0.210
-0.255
-0.302
-0.345
-0.379
-0.397
-0.359
-0.184
0.255
1.208
3.246
8.075
19.492
40.661
60.926
60.335
45.402
33.329
30.280
27.026
19.621
11.173
5.348
2.105
0.696
0.065
-0.206
-0.330
-0.373
-0.375
-0.349
-0.314
-0.274
-0.233
-0.192
-0.152
-0.119
-0.092
-0.106
-0.125
-0.149
-0.178
-0.215
-0.258
-0.301
-0.339
-0.371
-0.389
-0.367
-0.264
-0.018
0.479
1.459
3.340
5.832
8.205
8.607
7.684
6.757
6.169
5.416
4.065
2.387
1.066
0.260
-0.126
-0.298
-0.362
-0.376
-0.365
-0.339
-0.307
-0.272
-0.233
-0.195
-0.159
-0.127
-0.101
-0.080
-0.087
-0.104
-0.125
-0.150
-0.179
-0.215
-0.258
-0.294
-0.327
-0.358
-0.380
-0.379
-0.344
-0.247
-0.062
0.243
0.638
1.007
1.168
1.200
1.155
1.033
0.836
0.526
0.191
-0.089
-0.256
-0.339
-0.370
-0.367
-0.349
-0.323
-0.295
-0.265
-0.227
-0.194
-0.164
-0.133
-0.109
-0.087
-0.069
-0.076
-0.087
-0.102
-0.121
-0.146
-0.174
-0.210
-0.247
-0.280
-0.311
-0.340
-0.364
-0.380
-0.380
-0.358
-0.312
-0.260
-0.198
-0.159
-0.131
-0.128
-0.145
-0.187
-0.239
-0.299
-0.338
-0.360
-0.361
-0.349
-0.328
-0.304
-0.280
-0.253
-0.223
-0.192
-0.165
-0.140
-0.114
-0.093
-0.074
-0.060
-0.063
-0.072
-0.082
-0.098
-0.117
-0.137
-0.165
-0.197
-0.231
-0.262
-0.293
-0.319
-0.342
-0.365
-0.376
-0.378
-0.376
-0.375
-0.371
-0.365
-0.363
-0.358
-0.356
-0.356
-0.350
-0.346
-0.338
-0.322
-0.303
-0.283
-0.260
-0.237
-0.212
-0.185
-0.163
-0.140
-0.121
-0.098
-0.083
-0.067
-0.054
-0.051
-0.059
-0.068
-0.078
-0.092
-0.107
-0.126
-0.152
-0.180
-0.208
-0.236
-0.264
-0.290
-0.313
-0.333
-0.342
-0.353
-0.359
-0.360
-0.357
-0.351
-0.345
-0.336
-0.325
-0.316
-0.305
-0.292
-0.275
-0.258
-0.237
-0.219
-0.198
-0.180
-0.158
-0.140
-0.122
-0.105
-0.088
-0.074
-0.061
-0.049
-0.040
-0.047
-0.054
-0.061
-0.073
-0.085
-0.099
-0.117
-0.139
-0.160
-0.183
-0.207
-0.233
-0.256
-0.275
-0.288
-0.300
-0.305
-0.307
-0.304
-0.300
-0.292
-0.285
-0.276
-0.266
-0.256
-0.241
-0.227
-0.210
-0.195
-0.180
-0.166
-0.150
-0.136
-0.122
-0.109
-0.092
-0.079
-0.067
-0.052
-0.040
-0.025
-0.033
-0.041
-0.048
-0.061
-0.071
-0.085
-0.097
-0.112
-0.130
-0.148
-0.165
-0.183
-0.202
-0.221
-0.237
-0.249
-0.259
-0.269
-0.273
-0.279
-0.283
-0.283
-0.274
-0.265
-0.255
-0.240
-0.225
-0.207
-0.184
-0.161
-0.138
-0.116
-0.096
-0.080
-0.066
-0.054
-0.045
-0.038
-0.030
-0.024
-0.029
-0.042
-0.049
-0.059
-0.074
-0.088
-0.105
-0.122
-0.145
-0.166
-0.188
-0.213
-0.236
-0.259
-0.278
-0.293
-0.303
-0.308
-0.314
-0.320
-0.322
-0.324
-0.324
-0.322
-0.317
-0.307
-0.294
-0.279
-0.259
-0.238
-0.209
-0.182
-0.154
-0.125
-0.104
-0.085
-0.071
-0.059
-0.049
-0.039
-0.033
-0.038
-0.048
-0.060
-0.076
-0.091
-0.112
-0.133
-0.158
-0.185
-0.212
-0.242
-0.269
-0.292
-0.314
-0.334
-0.345
-0.349
-0.354
-0.354
-0.340
-0.314
-0.281
-0.263
-0.262
-0.292
-0.318
-0.328
-0.324
-0.305
-0.282
-0.257
-0.227
-0.197
-0.165
-0.136
-0.110
-0.091
-0.071
-0.059
-0.050
-0.041
-0.046
-0.059
-0.074
-0.094
-0.114
-0.140
-0.168
-0.201
-0.234
-0.268
-0.299
-0.324
-0.347
-0.369
-0.377
-0.368
-0.350
-0.313
-0.242
-0.112
0.067
0.276
0.393
0.348
0.156
-0.068
-0.227
-0.310
-0.330
-0.318
-0.299
-0.273
-0.240
-0.206
-0.171
-0.138
-0.112
-0.092
-0.075
-0.060
-0.050
-0.057
-0.073
-0.093
-0.116
-0.142
-0.177
-0.212
-0.251
-0.285
-0.319
-0.346
-0.368
-0.393
-0.398
-0.358
-0.270
-0.119
0.147
0.533
1.198
2.261
3.618
4.286
3.968
2.713
1.314
0.403
-0.063
-0.268
-0.330
-0.330
-0.310
-0.282
-0.247
-0.208
-0.171
-0.137
-0.111
-0.090
-0.073
-0.061
-0.068
-0.089
-0.115
-0.144
-0.178
-0.218
-0.258
-0.296
-0.331
-0.361
-0.385
-0.406
-0.411
-0.341
-0.153
0.263
1.067
2.265
4.189
7.674
14.105
23.646
31.305
27.615
17.955
8.445
3.330
0.989
0.102
-0.228
-0.334
-0.344
-0.327
-0.294
-0.254
-0.211
-0.168
-0.135
-0.108
-0.087
-0.072
-0.083
-0.106
-0.141
-0.176
-0.216
-0.260
-0.300
-0.339
-0.373
-0.393
-0.404
-0.390
-0.297
-0.006
0.713
2.455
5.945
11.748
21.304
38.549
85.917
176.929
264.775
231.030
125.318
47.963
15.118
4.786
1.424
0.215
-0.216
-0.346
-0.361
-0.337
-0.298
-0.253
-0.206
-0.163
-0.128
-0.104
-0.082
-0.099
-0.129
-0.169
-0.211
-0.253
-0.298
-0.337
-0.370
-0.377
-0.343
-0.265
-0.087
0.296
1.243
3.730
10.428
26.058
60.475
113.005
211.768
602.329
1821.623
3591.186
2827.285
1149.341
281.141
64.160
16.339
5.110
1.497
0.198
-0.252
-0.371
-0.377
-0.338
-0.293
-0.244
-0.195
-0.155
-0.121
-0.096
-0.119
-0.154
-0.200
-0.247
-0.288
-0.329
-0.356
-0.350
-0.254
-0.025
0.428
1.201
2.567
5.603
13.944
38.643
121.160
346.121
754.731
1277.364
4649.127
32042.658
96879.734
70733.953
13796.754
1671.085
239.506
49.452
14.622
4.635
1.224
0.029
-0.323
-0.400
-0.377
-0.331
-0.282
-0.227
-0.180
-0.143
-0.111
-0.140
-0.184
-0.233
-0.280
-0.317
-0.350
-0.336
-0.200
0.221
1.131
3.012
6.252
11.547
22.841
54.784
153.943
552.556
2293.964
6439.538
9831.406
32451.771
101593.133
101350.578
100983.734
100523.273
8312.703
759.373
143.003
41.491
12.330
3.404
0.623
-0.191
-0.396
-0.407
-0.366
-0.319
-0.263
-0.207
-0.162
-0.128
-0.164
-0.214
-0.264
-0.305
-0.340
-0.339
-0.191
0.315
1.660
5.046
12.348
27.482
55.900
108.664
282.730
889.235
2679.348
12526.402
52557.812
73829.453
118374.062
104336.984
102219.500
101798.188
101793.867
21657.223
2182.864
522.463
127.304
32.072
7.869
1.762
0.072
-0.358
-0.426
-0.392
-0.349
-0.296
-0.236
-0.185
-0.143
-0.186
-0.242
-0.291
-0.328
-0.344
-0.246
0.223
1.719
5.744
16.723
47.934
135.320
330.078
656.754
2053.583
9972.380
28862.844
50318.195
105927.945
103761.773
121235.875
107054.359
102239.664
103701.844
111780.719
34714.820
11321.148
2469.510
424.171
74.809
15.800
3.597
0.522
-0.263
-0.432
-0.418
-0.377
-0.324
-0.264
-0.207
-0.160
-0.209
-0.263
-0.312
-0.342
-0.304
0.038
1.362
5.434
17.026
53.505
194.520
771.851
2480.236
4821.930
16400.367
101129.727
102368.406
119715.188
196527.297
106760.602
51461.711
105295.367
102108.297
111833.070
135723.203
104435.297
64197.383
9027.692
1058.713
151.927
29.457
6.574
1.352
-0.014
-0.380
-0.432
-0.403
-0.350
-0.290
-0.232
-0.176
-0.227
-0.281
-0.331
-0.338
-0.160
0.755
4.461
17.857
60.453
202.682
728.822
4037.842
21930.760
49454.496
89610.055
105379.000
101535.508
104931.258
117972.711
43415.535
10759.062
9956.813
21648.971
33253.828
105517.141
104835.320
105378.320
16193.740
1960.474
296.863
53.499
12.582
3.267
0.641
-0.179
-0.396
-0.418
-0.376
-0.314
-0.254
-0.196
-0.244
-0.298
-0.343
-0.294
0.165
2.518
13.460
65.716
304.656
1252.932
3883.711
15487.784
101726.758
103153.406
178197.812
117977.703
101918.961
100951.656
101890.469
28291.604
2491.088
1140.342
2294.360
11595.040
75605.508
200129.047
151857.484
54255.094
6584.269
779.890
128.722
30.605
8.688
2.283
0.311
-0.274
-0.404
-0.392
-0.335
-0.273
-0.214
-0.260
-0.317
-0.347
-0.210
0.677
5.705
35.502
251.385
2047.906
16545.865
71777.977
100501.367
123946.758
104632.203
121984.523
121648.977
101902.820
100311.570
100239.938
9778.504
852.731
306.535
1086.558
11622.209
108070.250
112504.445
106887.961
102037.820
43168.887
2629.745
379.906
93.126
24.422
6.277
1.382
-0.031
-0.363
-0.397
-0.352
-0.294
-0.232
-0.271
-0.327
-0.340
-0.112
1.331
10.575
77.664
781.147
11454.243
100264.211
101019.867
105661.969
135144.922
108799.688
46915.777
29723.361
79059.086
57464.465
12491.227
1752.757
251.547
151.271
1053.722
20001.201
100853.891
101336.875
101530.602
103036.078
105335.586
7900.671
1654.808
340.127
69.561
15.603
3.319
0.410
-0.285
-0.398
-0.365
-0.310
-0.248
-0.281
-0.334
-0.335
-0.051
1.820
14.606
118.028
1394.984
31704.693
100378.352
100942.672
101997.156
104730.711
78082.797
7814.990
3052.461
3054.145
2394.449
960.156
247.163
65.976
88.275
787.503
13679.726
100176.094
100630.664
104198.266
126146.648
140824.109
45439.992
9022.655
1166.402
170.621
30.398
6.229
1.030
-0.168
-0.392
-0.376
-0.322
-0.264
-0.285
-0.334
-0.340
-0.064
1.802
13.592
113.035
1304.431
26220.496
100562.516
101552.555
102754.938
102772.281
58987.770
3177.292
602.981
303.829
210.008
105.128
40.999
18.129
43.383
339.725
3498.965
42528.418
101046.547
111438.281
200145.109
111691.383
101477.844
32085.648
2730.644
325.681
53.075
10.529
1.867
0.003
-0.372
-0.384
-0.330
-0.275
-0.285
-0.333
-0.355
-0.133
1.397
10.224
67.425
583.731
7004.384
101542.109
108350.984
124158.336
121965.969
19540.230
2351.037
465.517
140.565
53.733
21.552
8.385
5.446
17.397
97.324
594.600
3336.938
12519.594
27569.268
107256.156
105210.953
107070.039
39765.891
4267.990
589.192
94.753
17.498
3.103
0.247
-0.336
-0.386
-0.336
-0.285
-0.281
-0.329
-0.368
-0.216
0.847
6.243
36.969
222.491
1517.930
11103.721
70714.086
126405.531
109656.219
42386.984
7237.791
2281.010
597.641
131.354
26.870
6.272
3.415
8.799
31.055
113.273
398.523
1333.454
6656.712
45781.641
193147.875
157607.453
110626.742
19280.938
1915.191
219.599
31.603
5.132
0.569
-0.285
-0.383
-0.341
-0.292
-0.277
-0.326
-0.373
-0.282
0.452
3.997
21.724
118.069
841.712
8578.953
101307.570
102414.719
110193.734
135625.047
102657.570
35342.766
5305.402
628.719
81.124
14.941
9.965
23.362
55.787
103.565
211.478
686.808
5075.131
90950.477
107884.320
106245.758
102124.609
100529.406
7467.729
493.544
54.372
7.559
0.898
-0.233
-0.377
-0.346
-0.296
-0.271
-0.324
-0.373
-0.328
0.167
2.594
13.752
75.959
518.359
4577.097
47419.328
105839.539
200100.547
134889.922
103536.820
100439.164
46927.500
2552.839
207.848
35.762
42.706
148.551
421.958
827.755
1037.508
1869.396
9241.642
103801.320
102643.922
101514.070
100744.227
100279.625
13698.999
730.298
66.418
8.942
1.051
-0.195
-0.373
-0.348
-0.293
-0.262
-0.320
-0.370
-0.361
-0.045
1.536
8.394
41.352
214.490
1373.253
7561.847
36543.422
119742.156
106408.016
101430.555
100623.391
100320.125
5361.038
378.655
80.399
205.840
1116.042
5736.831
15096.152
15025.823
13938.000
47662.039
152073.125
116675.633
102934.766
100631.852
100188.719
8796.702
551.946
55.729
7.675
0.945
-0.196
-0.370
-0.346
-0.288
-0.253
-0.312
-0.368
-0.386
-0.220
0.662
4.206
17.848
74.390
321.783
1515.308
14244.627
101937.898
102363.039
104658.656
105757.508
102769.570
5190.571
486.615
205.778
874.664
8876.794
100149.352
100462.648
104479.117
134014.391
106541.062
115443.977
200174.484
110574.633
100999.156
28846.510
2376.188
236.369
32.674
5.310
0.648
-0.235
-0.369
-0.337
-0.278
-0.239
-0.303
-0.362
-0.402
-0.334
0.072
1.673
6.967
25.131
93.261
454.948
4140.602
58972.199
111502.305
157391.516
186817.188
52599.250
5825.066
1019.552
722.744
2953.635
48139.363
101009.711
100896.016
107463.023
200080.219
124019.195
102710.867
106918.656
30435.656
9243.522
2310.677
438.484
78.442
14.484
2.759
0.257
-0.284
-0.363
-0.325
-0.265
-0.228
-0.288
-0.350
-0.406
-0.406
-0.249
0.420
2.617
9.635
35.363
165.572
1056.952
8259.148
71513.820
128833.094
114183.328
104727.477
17739.904
5916.912
4383.347
13582.780
106464.898
111446.477
103122.969
104566.797
151899.156
138512.797
101723.703
100633.016
10269.296
1356.077
331.058
87.588
23.610
5.984
1.272
-0.022
-0.325
-0.355
-0.307
-0.250
-0.213
-0.272
-0.334
-0.395
-0.432
-0.400
-0.130
0.894
4.323
17.668
80.403
519.670
4896.838
64616.215
101792.047
105260.430
138783.812
115230.070
102502.758
40000.039
104597.312
131931.062
200082.000
118083.953
102700.594
107551.086
45104.586
39390.555
12653.751
2284.857
369.943
84.576
25.269
8.013
2.305
0.361
-0.219
-0.345
-0.337
-0.289
-0.231
-0.195
-0.252
-0.315
-0.376
-0.421
-0.445
-0.348
0.188
2.188
9.949
46.879
268.130
2105.937
19925.023
101646.820
128862.180
147089.828
106216.336
103240.078
138692.891
116911.492
105811.711
142534.578
151882.438
103455.820
29804.346
5030.216
2708.851
1279.071
407.624
104.019
28.617
8.974
2.844
0.688
-0.090
-0.317
-0.344
-0.319
-0.266
-0.209
-0.179
-0.230
-0.292
-0.353
-0.401
-0.438
-0.417
-0.121
1.054
5.536
24.152
111.750
597.302
2977.505
12347.552
90666.734
105551.758
101837.734
102612.172
128961.766
138623.969
102233.727
102527.703
43729.816
7629.636
2218.049
655.610
318.996
176.545
76.900
28.737
9.642
3.097
0.819
-0.013
-0.294
-0.348
-0.331
-0.292
-0.237
-0.187
-0.162
-0.208
-0.265
-0.328
-0.378
-0.418
-0.431
-0.283
0.385
2.795
11.174
40.654
146.167
544.424
2815.840
47898.914
100786.195
100669.727
101228.703
106960.750
70668.977
101332.008
57696.531
9152.981
1376.645
324.135
112.641
57.085
33.640
17.899
7.985
2.929
0.807
-0.013
-0.294
-0.357
-0.343
-0.309
-0.261
-0.209
-0.164
-0.146
-0.184
-0.236
-0.296
-0.351
-0.395
-0.425
-0.363
-0.027
1.162
4.823
15.298
45.420
154.019
885.163
8896.201
100199.492
100256.133
100398.547
79216.695
9529.137
6733.590
4226.801
1364.687
321.149
83.509
29.214
13.793
7.894
4.189
1.923
0.553
-0.063
-0.307
-0.369
-0.356
-0.318
-0.278
-0.231
-0.182
-0.142
-0.128
-0.164
-0.208
-0.261
-0.316
-0.361
-0.402
-0.396
-0.249
0.323
1.996
6.354
17.311
50.343
216.030
1136.970
5754.881
14988.993
13722.028
4622.158
1203.143
657.150
437.176
197.606
73.166
24.311
9.167
3.918
1.838
0.788
0.182
-0.169
-0.329
-0.377
-0.363
-0.327
-0.287
-0.244
-0.199
-0.157
-0.118
-0.113
-0.141
-0.179
-0.226
-0.279
-0.325
-0.367
-0.389
-0.342
-0.096
0.644
2.389
6.426
16.458
46.801
156.167
452.354
782.974
735.216
390.899
165.986
95.304
62.403
37.253
17.394
7.112
2.678
0.904
0.192
-0.138
-0.291
-0.361
-0.378
-0.362
-0.330
-0.292
-0.251
-0.209
-0.164
-0.127
-0.099
-0.099
-0.123
-0.153
-0.191
-0.236
-0.283
-0.327
-0.361
-0.363
-0.282
-0.024
0.634
2.012
4.619
10.751
24.590
50.239
74.157
71.034
48.402
27.248
17.408
12.180
7.674
4.133
1.763
0.517
-0.054
-0.285
-0.364
-0.383
-0.380
-0.359
-0.326
-0.293
-0.251
-0.212
-0.172
-0.135
-0.107
-0.084
-0.085
-0.104
-0.130
-0.161
-0.198
-0.241
-0.284
-0.323
-0.347
-0.337
-0.269
-0.078
0.315
1.026
2.169
4.306
7.349
9.814
9.577
7.285
4.783
3.255
2.293
1.445
0.682
0.141
-0.169
-0.326
-0.381
-0.382
-0.368
-0.346
-0.316
-0.284
-0.248
-0.210
-0.173
-0.142
-0.111
-0.089
-0.071
-0.070
-0.087
-0.107
-0.132
-0.163
-0.200
-0.236
-0.277
-0.312
-0.329
-0.326
-0.293
-0.219
-0.066
0.152
0.501
0.899
1.190
1.218
0.947
0.606
0.328
0.133
-0.037
-0.174
-0.281
-0.345
-0.371
-0.364
-0.348
-0.325
-0.301
-0.270
-0.238
-0.201
-0.171
-0.142
-0.118
-0.092
-0.074
-0.059
-0.059
-0.070
-0.086
-0.106
-0.132
-0.160
-0.192
-0.226
-0.264
-0.296
-0.318
-0.325
-0.329
-0.321
-0.292
-0.240
-0.193
-0.154
-0.169
-0.203
-0.252
-0.288
-0.316
-0.335
-0.348
-0.357
-0.355
-0.345
-0.325
-0.303
-0.279
-0.251
-0.221
-0.194
-0.164
-0.140
-0.118
-0.096
-0.077
-0.062
-0.050
-0.049
-0.058
-0.069
-0.085
-0.102
-0.125
-0.153
-0.182
-0.214
-0.245
-0.275
-0.300
-0.320
-0.337
-0.351
-0.357
-0.353
-0.353
-0.351
-0.358
-0.364
-0.365
-0.357
-0.348
-0.340
-0.326
-0.312
-0.295
-0.276
-0.254
-0.230
-0.206
-0.181
-0.158
-0.135
-0.117
-0.099
-0.079
-0.066
-0.054
-0.042
-0.039
-0.048
-0.056
-0.068
-0.081
-0.099
-0.118
-0.141
-0.167
-0.192
-0.218
-0.246
-0.269
-0.289
-0.305
-0.317
-0.326
-0.333
-0.333
-0.329
-0.327
-0.320
-0.313
-0.305
-0.295
-0.280
-0.265
-0.247
-0.227
-0.204
-0.185
-0.167
-0.148
-0.128
-0.113
-0.099
-0.082
-0.067
-0.057
-0.047
-0.036
-0.029
-0.035
-0.045
-0.052
-0.064
-0.077
-0.090
-0.107
-0.127
-0.150
-0.171
-0.193
-0.215
-0.233
-0.249
-0.261
-0.273
-0.281
-0.286
-0.284
-0.279
-0.272
-0.265
-0.256
-0.241
-0.228
-0.212
-0.197
-0.179
-0.164
-0.149
-0.135
-0.121
-0.107
-0.096
-0.082
-0.069
-0.059
-0.049
-0.039
-0.029
-0.019
-0.026
-0.034
-0.039
-0.050
-0.059
-0.068
-0.080
-0.094
-0.113
-0.128
-0.144
-0.161
-0.180
-0.196
-0.214
-0.229
-0.240
-0.245
-0.251
-0.257
-0.258
-0.254
-0.246
-0.238
-0.228
-0.214
-0.205
-0.187
-0.167
-0.148
-0.127
-0.107
-0.087
-0.071
-0.059
-0.047
-0.039
-0.031
-0.023
-0.018
-0.025
-0.032
-0.040
-0.052
-0.063
-0.077
-0.091
-0.108
-0.128
-0.147
-0.168
-0.191
-0.213
-0.235
-0.255
-0.271
-0.280
-0.288
-0.295
-0.298
-0.302
-0.298
-0.293
-0.290
-0.285
-0.276
-0.263
-0.249
-0.233
-0.214
-0.191
-0.166
-0.142
-0.117
-0.092
-0.075
-0.060
-0.049
-0.039
-0.032
-0.024
-0.032
-0.040
-0.051
-0.067
-0.081
-0.097
-0.116
-0.141
-0.166
-0.191
-0.220
-0.247
-0.274
-0.296
-0.315
-0.323
-0.333
-0.339
-0.334
-0.315
-0.278
-0.238
-0.212
-0.224
-0.250
-0.279
-0.292
-0.290
-0.277
-0.259
-0.235
-0.208
-0.179
-0.152
-0.124
-0.100
-0.081
-0.062
-0.049
-0.040
-0.032
-0.039
-0.051
-0.064
-0.084
-0.103
-0.124
-0.149
-0.180
-0.212
-0.245
-0.279
-0.310
-0.334
-0.356
-0.370
-0.375
-0.371
-0.340
-0.261
-0.107
0.124
0.363
0.528
0.479
0.258
0.027
-0.143
-0.241
-0.283
-0.286
-0.272
-0.250
-0.219
-0.187
-0.156
-0.126
-0.101
-0.081
-0.065
-0.048
-0.040
-0.049
-0.063
-0.083
-0.105
-0.130
-0.158
-0.193
-0.228
-0.265
-0.302
-0.332
-0.355
-0.379
-0.399
-0.398
-0.372
-0.284
-0.090
0.318
1.108
2.407
3.921
4.711
4.402
3.062
1.711
0.700
0.156
-0.123
-0.247
-0.283
-0.284
-0.264
-0.228
-0.191
-0.156
-0.123
-0.098
-0.079
-0.061
-0.050
-0.060
-0.077
-0.103
-0.130
-0.162
-0.197
-0.236
-0.273
-0.313
-0.347
-0.372
-0.396
-0.418
-0.406
-0.334
-0.141
0.264
1.141
2.868
6.723
14.228
24.005
30.412
28.306
18.544
9.501
4.313
1.807
0.587
0.023
-0.220
-0.293
-0.301
-0.274
-0.231
-0.190
-0.151
-0.120
-0.093
-0.073
-0.058
-0.074
-0.098
-0.129
-0.162
-0.196
-0.236
-0.278
-0.318
-0.356
-0.380
-0.399
-0.415
-0.399
-0.280
0.043
0.843
2.533
5.780
13.079
31.278
77.539
160.538
223.856
194.095
110.739
46.674
18.437
7.406
3.036
0.943
0.060
-0.247
-0.320
-0.315
-0.275
-0.230
-0.186
-0.146
-0.114
-0.089
-0.066
-0.090
-0.120
-0.155
-0.192
-0.234
-0.277
-0.313
-0.342
-0.350
-0.332
-0.302
-0.247
-0.073
0.369
1.527
4.480
10.911
25.197
54.076
137.066
439.129
1237.062
2096.300
1651.957
721.900
225.919
67.501
24.545
9.840
3.389
0.798
-0.058
-0.309
-0.352
-0.319
-0.271
-0.222
-0.176
-0.135
-0.107
-0.081
-0.110
-0.143
-0.184
-0.225
-0.270
-0.303
-0.313
-0.282
-0.183
-0.006
0.249
0.610
1.273
2.949
7.053
17.599
43.163
104.805
220.272
574.578
2531.842
11312.627
26036.348
19561.789
5491.396
1041.527
214.904
68.592
25.054
8.437
2.261
0.296
-0.250
-0.373
-0.361
-0.315
-0.261
-0.207
-0.161
-0.125
-0.094
-0.129
-0.170
-0.212
-0.257
-0.291
-0.298
-0.233
0.000
0.502
1.313
2.411
3.911
6.681
13.019
30.745
72.667
176.464
441.577
942.716
1953.565
11548.110
106980.078
123769.766
114964.977
38398.660
3649.763
523.121
148.141
52.489
16.239
4.526
0.846
-0.143
-0.372
-0.390
-0.351
-0.302
-0.242
-0.187
-0.144
-0.110
-0.148
-0.192
-0.243
-0.285
-0.295
-0.231
0.058
0.924
2.737
5.803
10.256
16.414
27.346
56.532
154.575
421.207
899.066
1700.550
3212.569
5129.737
26667.957
120104.953
142538.609
126231.289
105557.000
7410.353
953.428
270.435
88.706
27.009
7.102
1.428
-0.022
-0.373
-0.411
-0.378
-0.335
-0.277
-0.213
-0.165
-0.124
-0.168
-0.217
-0.266
-0.299
-0.275
-0.039
0.828
3.177
8.838
19.065
35.296
62.952
115.288
263.267
919.088
3887.166
9168.058
9381.463
8399.151
8783.930
21548.705
111167.148
121836.516
114107.781
82554.719
7080.778
1736.724
544.677
152.614
40.482
10.009
2.214
0.147
-0.361
-0.435
-0.403
-0.364
-0.311
-0.244
-0.184
-0.140
-0.190
-0.235
-0.283
-0.305
-0.199
0.358
2.468
8.413
24.169
55.167
112.211
237.086
517.493
1136.323
5278.258
42665.117
100418.148
101621.336
28245.248
8410.727
7764.164
34629.379
104451.008
82211.430
19749.547
7855.824
3978.156
1159.402
283.174
66.904
15.769
3.675
0.534
-0.273
-0.441
-0.429
-0.391
-0.339
-0.272
-0.209
-0.157
-0.207
-0.252
-0.303
-0.292
-0.034
1.179
5.750
21.512
65.922
171.116
357.990
829.933
1982.900
4211.305
18368.326
100756.617
100340.055
100658.844
101518.336
9123.674
2288.479
3729.767
7177.455
6967.140
8336.574
11032.493
7266.633
2578.174
638.834
135.575
30.335
7.082
1.487
0.011
-0.375
-0.434
-0.416
-0.367
-0.299
-0.233
-0.175
-0.221
-0.269
-0.317
-0.253
0.294
2.831
13.887
60.196
248.442
837.161
1929.515
3116.527
5920.580
10319.408
25434.801
101625.500
100371.062
100221.055
100332.875
9118.544
979.714
559.012
927.408
2449.395
10195.185
33601.770
45399.395
15756.985
2727.324
412.476
71.373
16.187
4.025
0.761
-0.179
-0.402
-0.427
-0.387
-0.322
-0.255
-0.193
-0.233
-0.284
-0.323
-0.179
0.780
5.856
32.754
187.482
1228.243
7193.408
24839.115
31081.484
15471.735
12931.373
13848.373
88627.172
100357.398
100094.852
42470.258
3841.929
433.095
172.021
526.993
4162.560
52714.578
101301.797
100868.711
100404.664
13824.786
1221.231
176.736
40.082
10.430
2.597
0.297
-0.304
-0.423
-0.402
-0.339
-0.277
-0.212
-0.244
-0.300
-0.320
-0.086
1.379
9.806
63.773
499.366
5568.320
71800.484
104283.828
105579.258
104927.914
13729.224
5104.144
8407.671
19882.047
16383.544
4839.655
834.562
149.127
95.461
579.968
7450.319
100191.422
100277.117
100350.914
100550.391
32391.055
2484.738
436.612
108.368
27.377
6.545
1.248
-0.088
-0.391
-0.408
-0.353
-0.294
-0.230
-0.253
-0.306
-0.310
-0.036
1.805
12.683
94.573
859.287
13032.429
103247.578
110527.148
113913.359
106852.242
25954.539
2497.084
1153.548
1371.741
1118.794
506.949
147.588
44.008
60.547
447.584
5263.423
86778.602
100170.875
100658.070
102199.898
23785.639
4378.881
1273.009
283.325
60.906
14.398
3.085
0.318
-0.312
-0.407
-0.362
-0.305
-0.245
-0.260
-0.313
-0.318
-0.060
1.721
12.231
86.156
808.966
11013.869
103046.148
110648.773
114035.148
106680.922
21298.719
1635.828
324.569
175.290
126.146
68.600
27.321
13.021
30.470
200.470
1600.905
13663.409
78329.367
101315.328
40643.105
17530.510
9652.545
2892.691
631.102
132.988
29.758
6.482
1.098
-0.164
-0.387
-0.368
-0.316
-0.257
-0.263
-0.314
-0.332
-0.138
1.242
8.853
56.661
403.549
3559.968
33159.613
104798.852
106636.609
56215.980
6889.279
1073.800
272.433
94.117
37.197
15.716
6.045
3.993
12.360
63.663
342.604
1522.676
4717.871
7251.599
9730.932
16822.551
13943.229
5669.875
1593.661
344.881
68.698
13.875
2.524
0.122
-0.345
-0.370
-0.320
-0.269
-0.261
-0.311
-0.350
-0.244
0.618
5.108
27.387
152.581
844.310
4010.257
13537.001
20171.586
13140.926
5396.683
2537.830
1163.918
385.125
89.879
19.849
4.831
2.549
6.788
22.630
74.567
229.166
618.383
1905.226
8535.097
41348.582
102728.578
54926.645
9677.031
1300.868
177.981
28.345
4.881
0.540
-0.275
-0.364
-0.327
-0.275
-0.257
-0.308
-0.358
-0.324
0.163
2.575
13.421
63.361
292.721
1417.603
6090.645
16426.725
18913.549
26196.527
35692.859
15059.900
2761.408
386.863
59.659
11.371
8.092
19.213
42.896
79.403
139.476
402.171
2722.414
36746.504
105464.203
108812.672
105587.328
72073.461
4426.845
394.569
48.228
7.425
0.981
-0.188
-0.355
-0.330
-0.276
-0.251
-0.306
-0.361
-0.372
-0.122
1.206
6.977
32.249
158.556
800.488
3570.069
11070.133
49821.059
102777.742
100606.102
100131.039
17945.832
1380.405
141.133
28.207
34.982
114.756
318.921
567.901
632.869
863.310
4427.982
88888.016
105792.977
110693.609
106869.477
101900.531
7703.619
532.788
62.000
9.229
1.314
-0.110
-0.342
-0.329
-0.272
-0.243
-0.302
-0.358
-0.397
-0.279
0.469
3.602
16.202
74.912
334.562
1432.045
8772.100
101890.594
100891.172
100347.117
100189.258
57424.676
2782.198
249.010
60.160
147.517
773.221
3494.169
8812.774
7717.293
4454.174
6995.161
52159.219
104737.172
105016.555
103113.883
97472.992
5060.936
411.081
54.597
8.762
1.436
-0.065
-0.327
-0.319
-0.263
-0.232
-0.296
-0.358
-0.406
-0.369
-0.004
1.553
7.340
30.132
124.619
643.929
6059.649
100443.281
100511.039
100833.781
100911.078
47405.379
2556.581
292.919
138.134
590.244
5295.033
51854.438
100151.898
100845.961
40179.148
22005.326
30170.713
72219.008
102645.227
87771.438
14019.826
1505.042
207.775
36.558
7.218
1.268
-0.064
-0.318
-0.308
-0.256
-0.218
-0.285
-0.353
-0.410
-0.415
-0.268
0.425
3.006
12.010
48.663
261.293
2119.854
21970.408
101519.055
104127.680
101708.094
13101.900
1872.785
532.642
408.494
1668.335
24063.127
100284.578
100284.336
101225.703
108064.922
44251.883
44234.641
17313.412
9127.109
4950.884
1552.493
354.389
86.078
21.106
5.172
0.934
-0.097
-0.307
-0.296
-0.245
-0.206
-0.271
-0.340
-0.402
-0.437
-0.393
-0.105
1.029
5.072
21.378
101.174
556.799
3017.721
12541.361
26163.936
24541.660
10866.470
4989.148
3312.349
1885.560
3659.265
40817.586
101749.969
100697.852
100910.094
104481.961
36041.062
20821.457
7777.770
1875.028
651.520
262.116
103.220
36.568
11.759
3.161
0.561
-0.159
-0.303
-0.281
-0.231
-0.193
-0.255
-0.322
-0.384
-0.429
-0.444
-0.327
0.249
2.361
10.313
44.430
201.429
989.432
5127.604
17489.777
24789.701
27348.352
66252.398
58789.285
16023.325
10949.154
31503.191
108791.547
102227.398
100676.148
101250.445
11970.766
4463.414
1837.830
546.368
168.102
70.067
34.657
15.356
5.755
1.593
0.165
-0.228
-0.296
-0.266
-0.214
-0.177
-0.236
-0.301
-0.362
-0.404
-0.440
-0.405
-0.050
1.294
6.097
24.625
103.422
482.643
2214.214
7347.424
22178.186
105672.602
104737.773
104150.039
105214.602
28337.469
46041.250
43240.848
82560.234
71121.477
15230.659
2339.805
753.002
359.422
134.443
48.850
22.296
11.690
5.572
2.136
0.491
-0.102
-0.273
-0.291
-0.250
-0.192
-0.159
-0.213
-0.277
-0.340
-0.385
-0.417
-0.412
-0.175
0.775
4.176
16.021
57.688
212.212
774.442
3081.056
33896.852
104337.078
108362.258
107255.953
105328.352
33412.977
33113.551
19612.936
7269.670
3559.108
1396.638
397.819
141.957
69.890
31.370
14.046
6.791
3.507
1.608
0.501
-0.053
-0.243
-0.295
-0.277
-0.222
-0.174
-0.144
-0.190
-0.249
-0.311
-0.360
-0.397
-0.404
-0.240
0.479
2.990
11.583
38.695
118.737
355.886
1715.542
22508.678
102935.445
105811.250
105488.234
103042.867
16963.129
8258.682
5074.191
1645.246
523.049
186.316
70.742
30.402
14.959
7.712
3.674
1.698
0.700
0.171
-0.132
-0.262
-0.300
-0.290
-0.245
-0.195
-0.155
-0.128
-0.169
-0.220
-0.277
-0.329
-0.373
-0.393
-0.288
0.225
2.186
8.583
28.213
80.193
201.186
725.219
5236.622
47858.098
101895.914
101798.430
32581.980
4120.153
1486.221
841.856
353.918
120.395
41.550
16.064
7.088
3.413
1.614
0.659
0.138
-0.130
-0.260
-0.313
-0.318
-0.299
-0.261
-0.212
-0.168
-0.131
-0.110
-0.147
-0.193
-0.246
-0.294
-0.340
-0.373
-0.323
0.005
1.259
5.394
17.114
46.623
102.867
242.698
913.627
3463.269
8410.852
7729.240
2767.488
715.771
268.784
147.732
73.459
29.405
10.930
4.137
1.539
0.526
0.040
-0.187
-0.302
-0.352
-0.361
-0.339
-0.308
-0.268
-0.224
-0.182
-0.144
-0.110
-0.097
-0.127
-0.164
-0.210
-0.259
-0.305
-0.342
-0.329
-0.155
0.492
2.569
8.421
20.215
39.177
69.998
151.532
351.435
611.891
571.416
305.004
124.203
54.221
29.394
15.535
7.068
2.798
0.872
0.094
-0.231
-0.349
-0.383
-0.391
-0.377
-0.348
-0.313
-0.271
-0.229
-0.191
-0.155
-0.119
-0.092
-0.082
-0.109
-0.140
-0.178
-0.221
-0.265
-0.307
-0.322
-0.254
0.025
0.903
2.871
6.643
12.330
19.088
30.070
50.217
69.058
64.613
42.796
21.923
11.030
5.984
3.291
1.480
0.444
-0.072
-0.311
-0.395
-0.401
-0.386
-0.368
-0.341
-0.306
-0.270
-0.231
-0.192
-0.158
-0.126
-0.098
-0.076
-0.071
-0.092
-0.115
-0.147
-0.183
-0.223
-0.264
-0.297
-0.291
-0.198
0.079
0.689
1.767
3.062
4.506
6.258
8.405
10.060
9.263
6.674
3.964
2.086
1.027
0.434
0.035
-0.203
-0.331
-0.386
-0.388
-0.367
-0.351
-0.326
-0.297
-0.263
-0.228
-0.192
-0.156
-0.128
-0.100
-0.080
-0.062
-0.057
-0.076
-0.096
-0.121
-0.151
-0.186
-0.221
-0.259
-0.285
-0.277
-0.206
-0.050
0.186
0.489
0.800
1.040
1.290
1.418
1.231
0.886
0.424
0.080
-0.122
-0.242
-0.312
-0.350
-0.370
-0.365
-0.348
-0.329
-0.308
-0.278
-0.246
-0.215
-0.180
-0.151
-0.125
-0.103
-0.082
-0.065
-0.050
-0.047
-0.061
-0.076
-0.099
-0.123
-0.151
[truncated: 125,936 more chars]
