# Supplementary material for: Binding free energy predictions in host-guest systems using Autodock4. A retrospective analysis on SAMPL6, SAMPL7 and SAMPL8 challenges
Source: J Comput Aided Mol Des. 2021 May 24;35(6):721–9. doi: 10.1007/s10822-021-00388-4 (PMC8141411; doi:10.1007/s10822-021-00388-4)
Supplement: Supplementary file 1 — Supplementary material 1 (ZIP 20409 kb) [file 10822_2021_388_MOESM1_ESM.zip › workspace/SAMPL7/OA/g1_OA.dlg]

          AutoDock 4.2 Release 4.2.6   
         (C) 1989-2012 The Scripps Research Institute
        AutoDock comes with ABSOLUTELY NO WARRANTY.
        AutoDock is free software, and you are welcome
        to redistribute it under certain conditions;
        for details type 'autodock4 -C'

                     main.cc  $Revision: 1.213 $

                   Compiled on Jul 18 2014 at 18:34:22


This file was created at:			10:56 15" a.m., 01/28/2021
                   on host:		"amd8"
Current Working Directory = "/home/procacci/tex/Tesi/casbarra2/workspace/SAMPL7/GDCC/OA2"

      ________________________________________________________________

                   SETTING UP DEFAULT PARAMETER LIBRARY
      ________________________________________________________________


Random number generator was seeded with values 17578, 1611827775.
Docking parameter file (DPF) used for this docking:		g1_OA.dpf
DPF> autodock_parameter_version 4.2       # used by autodock to validate parameter set

	Autodock parameter version 4.2.
DPF> outlev 1                             # diagnostic output level

Output Level = 1  ADT-COMPATIBLE OUTPUT DURING DOCKING.
DPF> intelec                              # calculate internal electrostatics

Electrostatic energies will be calculated for all non-bonds between moving atoms.
DPF> seed pid time                        # seeds for random generator

Random number generator was seeded with values 17578, 1611827775.
DPF> ligand_types C OA                    # atoms types in ligand

DPF> fld OA.maps.fld                      # grid_data_file

Opening Grid Map Dimensions file:		OA.maps.fld
Grid Point Spacing =				0.375 Angstroms

Even Number of User-specified Grid Points =	40 x-points
						40 y-points
						40 z-points

Coordinates of Central Grid Point of Maps =	(-0.007, -0.006, -0.352)
Macromolecule file used to create Grid Maps =	OA.pdbqt
Grid Parameter file used to create Grid Maps =	OA.gpf
Minimum coordinates in grid = (-7.507, -7.506, -7.852)
Maximum coordinates in grid = (7.493, 7.494, 7.148)

DPF> map OA.C.map                         # atom-specific affinity map

DPF> map OA.OA.map                        # atom-specific affinity map

DPF> elecmap OA.e.map                     # electrostatics map

DPF> desolvmap OA.d.map                   # desolvation map

DPF> move g1.pdbqt                        # small molecule

1,4-interactions will be _ignored_ in the non-bonded internal energy calculation.

Ligand PDBQT file = "g1.pdbqt"

INPUT LIGAND PDBQT FILE:
________________________

INPUT-LIGAND-PDBQT: REMARK  4 active torsions:
INPUT-LIGAND-PDBQT: REMARK  status: ('A' for Active; 'I' for Inactive)
INPUT-LIGAND-PDBQT: REMARK    1  A    between atoms: C1_1  and  C3_3 
INPUT-LIGAND-PDBQT: REMARK    2  A    between atoms: C3_3  and  C5_5 
INPUT-LIGAND-PDBQT: REMARK    3  A    between atoms: C4_4  and  C6_6 
INPUT-LIGAND-PDBQT: REMARK    4  A    between atoms: C5_5  and  C6_6 
INPUT-LIGAND-PDBQT: ROOT
INPUT-LIGAND-PDBQT: HETATM    1  C3  UNL     1      -3.988  -1.948   2.732  1.00 20.00     0.113 C 
INPUT-LIGAND-PDBQT: ENDROOT
INPUT-LIGAND-PDBQT: BRANCH   1   2
INPUT-LIGAND-PDBQT: HETATM    2  C1  UNL     1      -4.744  -2.752   1.669  1.00 20.00     0.172 C 
INPUT-LIGAND-PDBQT: HETATM    3  O7  UNL     1      -5.833  -2.228   1.297  1.00 20.00    -0.648 OA
INPUT-LIGAND-PDBQT: HETATM    4  O8  UNL     1      -4.211  -3.835   1.302  1.00 20.00    -0.648 OA
INPUT-LIGAND-PDBQT: ENDBRANCH   1   2
INPUT-LIGAND-PDBQT: BRANCH   1   5
INPUT-LIGAND-PDBQT: HETATM    5  C5  UNL     1      -2.466  -2.052   2.711  1.00 20.00     0.010 C 
INPUT-LIGAND-PDBQT: BRANCH   5   6
INPUT-LIGAND-PDBQT: HETATM    6  C6  UNL     1      -1.863  -1.507   1.413  1.00 20.00     0.000 C 
INPUT-LIGAND-PDBQT: BRANCH   6   7
INPUT-LIGAND-PDBQT: HETATM    7  C4  UNL     1      -0.337  -1.593   1.433  1.00 20.00    -0.005 C 
INPUT-LIGAND-PDBQT: HETATM    8  C2  UNL     1       0.270  -1.012   0.165  1.00 20.00     0.005 C 
INPUT-LIGAND-PDBQT: ENDBRANCH   6   7
INPUT-LIGAND-PDBQT: ENDBRANCH   5   6
INPUT-LIGAND-PDBQT: ENDBRANCH   1   5
INPUT-LIGAND-PDBQT: TORSDOF 4
________________________________________________________________________________

Total charge on ligand                               =	-1.001 e
REMARK  4 active torsions:
REMARK  status: ('A' for Active; 'I' for Inactive)
REMARK    1  A    between atoms: C1_1  and  C3_3 
REMARK    2  A    between atoms: C3_3  and  C5_5 
REMARK    3  A    between atoms: C4_4  and  C6_6 
REMARK    4  A    between atoms: C5_5  and  C6_6 


Number of Rotatable Bonds in Small Molecule =	4 torsions
Number of atoms in ligand:  8

Number of non-hydrogen atoms in ligand:  8

Number of vibrational degrees of freedom of ligand:  18


Number of torsional degrees of freedom = 4
Estimated loss of torsional free energy upon binding = +1.1932 kcal/mol


DPF> about -2.8965 -2.1159 1.5903         # small molecule center

Small molecule center of rotation =	(-2.897, -2.116, +1.590)

DPF> tran0 random                         # initial coordinates/A or random

Initial translation =			(-2.998, 2.329, 6.880) Angstroms
DPF> quaternion0 random                   # initial orientation

Each run will begin with a new, random initial orientation.
Initial quaternion,  (x,y,z,w) =	( -0.030, 0.505, 0.854, 0.125 ),
DPF> dihe0 random                         # initial dihedrals (relative) or random

DPF> torsdof 4                            # torsional degrees of freedom

Number of torsional degrees of freedom = 4
Free energy coefficient for torsional degrees of freedom = 0.2983, the factory default value.

Estimated loss of torsional free energy upon binding = +1.1932 kcal/mol

DPF> rmstol 2.0                           # cluster_tolerance/A

Maximum RMS tolerance for conformational cluster analysis = 2.00 Angstroms
DPF> extnrg 1000.0                        # external grid energy

External grid energy (beyond grid map walls) = 1000.00

DPF> e0max 0.0 10000                      # max initial energy; max number of retries

Using user-specified maximum number of retries for simanneal initialization, 10000 retries.
If the simanneal initial energy is greater than e0max, 0.000,
then a new, random initial state will be created.

DPF> ga_pop_size 150                      # number of individuals in population

A population of 150 individuals will be used
DPF> ga_num_evals 2500000                 # maximum number of energy evaluations

There will be at most 2500000 function evaluations used.
DPF> ga_num_generations 27000             # maximum number of generations

The GA will run for at most 27000 generations.
DPF> ga_elitism 1                         # number of top individuals to survive to next generation

The 1 best will be preserved each GA generation.
DPF> ga_mutation_rate 0.02                # rate of gene mutation

The mutation rate is 0.020000.
DPF> ga_crossover_rate 0.8                # rate of crossover

The crossover rate is 0.800000.
DPF> ga_window_size 10                    # 

The GA's selection window is 10 generations.
DPF> ga_cauchy_alpha 0.0                  # Alpha parameter of Cauchy distribution

The alpha parameter (for the Cauchy distribution) is being set to 0.000000.
DPF> ga_cauchy_beta 1.0                   # Beta parameter Cauchy distribution

The beta parameter (for the Cauchy distribution) is being set to 1.000000.
DPF> set_ga                               # set the above parameters for GA or LGA

DPF> sw_max_its 300                       # iterations of Solis & Wets local search

Solis & Wets algorithms will perform at most 300 iterations.
DPF> sw_max_succ 4                        # consecutive successes before changing rho

Solis & Wets algorithms expand rho every 4 in a row successes.
DPF> sw_max_fail 4                        # consecutive failures before changing rho

Solis & Wets algorithms contract rho every 4 in a row failures.
DPF> sw_rho 1.0                           # size of local search space to sample

rho is set to 1.000000.
DPF> sw_lb_rho 0.01                       # lower bound on rho

rho will never get smaller than 0.010000.
DPF> ls_search_freq 0.06                  # probability of performing local search on individual

Local search will be performed with frequency 0.060000.
DPF> set_psw1                             # set the above pseudo-Solis & Wets parameters

Creating a new Local Search object using the pseudo-Solis-Wets algorithm (pSW1) with the current settings.

DPF> unbound_model bound               # state of unbound ligand

DPF> ga_run 50                            # do this many hybrid GA-LS runs

centering ligand on specified point: -2.897 -2.116 1.590
Furthest true ligand atom from "about" center is 3.644 Angstroms (maxrad).
Number of requested GA dockings = 50 runs
Unbound model to be used is 'same as bound' [AutoDock 4.2 default].

	BEGINNING GENETIC ALGORITHM DOCKING 1 of 50
Run: 1 Seed: 1789191414 1383597729 [ Run 1 of 50 GA/GALS ]
Beginning LAMARCKIAN GENETIC ALGORITHM (LGA), with a maximum of 2500000 energy evaluations.

Final-Value: -5.467


	FINAL GENETIC ALGORITHM DOCKED STATE
	_______________________________________________


Detailed state:  trans -0.384 0.376 -3.132 quatxyzw -0.063389 0.297079 0.898941 0.315643 center -2.897 -2.116 1.590 ntor 4 -106.8273 28.4192 -152.0787 56.2733
State:	 -0.384   0.376  -3.132  -0.067  0.313  0.947 143.201   -106.83   28.42 -152.08   56.27

DOCKED: MODEL        1
DOCKED: USER    Run = 1
DOCKED: USER    DPF = g1_OA.dpf
DOCKED: USER  
DOCKED: USER    Estimated Free Energy of Binding    =   -4.18 kcal/mol  [=(1)+(2)+(3)-(4)]
DOCKED: USER    Estimated Inhibition Constant, Ki   =  865.10 uM (micromolar)  [Temperature = 298.15 K]
DOCKED: USER    
DOCKED: USER    (1) Final Intermolecular Energy     =   -5.37 kcal/mol
DOCKED: USER        vdW + Hbond + desolv Energy     =   -5.74 kcal/mol
DOCKED: USER        Electrostatic Energy            =   +0.37 kcal/mol
DOCKED: USER    (2) Final Total Internal Energy     =   -0.10 kcal/mol
DOCKED: USER    (3) Torsional Free Energy           =   +1.19 kcal/mol
DOCKED: USER    (4) Unbound System's Energy  [=(2)] =   -0.10 kcal/mol
DOCKED: USER    
DOCKED: USER    
DOCKED: USER    NEWDPF move g1.pdbqt
DOCKED: USER    NEWDPF about -2.896500 -2.115900 1.590300
DOCKED: USER    NEWDPF tran0 -0.384053 0.375575 -3.131698
DOCKED: USER    NEWDPF quaternion0 -0.063389 0.297079 0.898941 0.315643
DOCKED: USER    NEWDPF axisangle0 -0.066804 0.313085 0.947373 143.200743
DOCKED: USER    NEWDPF quat0 -0.066804 0.313085 0.947373 143.200743
DOCKED: USER    NEWDPF dihe0 -106.83 28.42 -152.08 56.27 
DOCKED: USER  keepresnum = 1 
DOCKED: USER  
DOCKED: REMARK  4 active torsions:
DOCKED: REMARK  status: ('A' for Active; 'I' for Inactive)
DOCKED: REMARK    1  A    between atoms: C1_1  and  C3_3 
DOCKED: REMARK    2  A    between atoms: C3_3  and  C5_5 
DOCKED: REMARK    3  A    between atoms: C4_4  and  C6_6 
DOCKED: REMARK    4  A    between atoms: C5_5  and  C6_6 
DOCKED: USER                              x       y       z     vdW  Elec       q    Type
DOCKED: USER                           _______ _______ _______ _____ _____    ______ ____
DOCKED: ROOT
DOCKED: ATOM      1  C3  UNL     1       0.226   1.495  -2.185 -0.75 -0.03    +0.113 C 
DOCKED: ENDROOT
DOCKED: BRANCH   1   2
DOCKED: ATOM      2  C1  UNL     1       0.720   1.930  -3.569 -0.57 -0.06    +0.172 C 
DOCKED: ATOM      3  O7  UNL     1       1.894   1.552  -3.844 -0.11 +0.23    -0.648 OA
DOCKED: ATOM      4  O8  UNL     1      -0.082   2.616  -4.259 -0.09 +0.24    -0.648 OA
DOCKED: ENDBRANCH   1   2
DOCKED: BRANCH   1   5
DOCKED: ATOM      5  C5  UNL     1      -1.029   0.629  -2.149 -0.90 -0.00    +0.010 C 
DOCKED: BRANCH   5   6
DOCKED: ATOM      6  C6  UNL     1      -0.773  -0.742  -1.516 -1.03 -0.00    +0.000 C 
DOCKED: BRANCH   6   7
DOCKED: ATOM      7  C4  UNL     1       0.393  -0.686  -0.529 -1.13 +0.00    -0.005 C 
DOCKED: ATOM      8  C2  UNL     1      -0.009  -0.004   0.770 -1.18 -0.00    +0.005 C 
DOCKED: ENDBRANCH   6   7
DOCKED: ENDBRANCH   5   6
DOCKED: ENDBRANCH   1   5
DOCKED: TORSDOF 4
DOCKED: TER
DOCKED: ENDMDL
________________________________________________________________________________


	BEGINNING GENETIC ALGORITHM DOCKING 2 of 50
Run: 2 Seed: 645518050 1407992413 [ Run 2 of 50 GA/GALS ]
Beginning LAMARCKIAN GENETIC ALGORITHM (LGA), with a maximum of 2500000 energy evaluations.

Final-Value: -5.568


	FINAL GENETIC ALGORITHM DOCKED STATE
	_______________________________________________


Detailed state:  trans -0.339 0.945 -1.512 quatxyzw 0.405060 -0.831063 -0.019398 -0.380637 center -2.897 -2.116 1.590 ntor 4 178.8343 -98.8689 -69.4210 -95.5762
State:	 -0.339   0.945  -1.512   0.438 -0.899 -0.021 -135.254    178.83  -98.87  -69.42  -95.58

DOCKED: MODEL        2
DOCKED: USER    Run = 2
DOCKED: USER    DPF = g1_OA.dpf
DOCKED: USER  
DOCKED: USER    Estimated Free Energy of Binding    =   -4.21 kcal/mol  [=(1)+(2)+(3)-(4)]
DOCKED: USER    Estimated Inhibition Constant, Ki   =  822.25 uM (micromolar)  [Temperature = 298.15 K]
DOCKED: USER    
DOCKED: USER    (1) Final Intermolecular Energy     =   -5.40 kcal/mol
DOCKED: USER        vdW + Hbond + desolv Energy     =   -5.71 kcal/mol
DOCKED: USER        Electrostatic Energy            =   +0.31 kcal/mol
DOCKED: USER    (2) Final Total Internal Energy     =   -0.17 kcal/mol
DOCKED: USER    (3) Torsional Free Energy           =   +1.19 kcal/mol
DOCKED: USER    (4) Unbound System's Energy  [=(2)] =   -0.17 kcal/mol
DOCKED: USER    
DOCKED: USER    
DOCKED: USER    NEWDPF move g1.pdbqt
DOCKED: USER    NEWDPF about -2.896500 -2.115900 1.590300
DOCKED: USER    NEWDPF tran0 -0.338742 0.944915 -1.511939
DOCKED: USER    NEWDPF quaternion0 0.405060 -0.831063 -0.019398 -0.380637
DOCKED: USER    NEWDPF axisangle0 0.438033 -0.898714 -0.020978 -135.253703
DOCKED: USER    NEWDPF quat0 0.438033 -0.898714 -0.020978 -135.253703
DOCKED: USER    NEWDPF dihe0 178.83 -98.87 -69.42 -95.58 
DOCKED: USER  keepresnum = 1 
DOCKED: USER  
DOCKED: REMARK  4 active torsions:
DOCKED: REMARK  status: ('A' for Active; 'I' for Inactive)
DOCKED: REMARK    1  A    between atoms: C1_1  and  C3_3 
DOCKED: REMARK    2  A    between atoms: C3_3  and  C5_5 
DOCKED: REMARK    3  A    between atoms: C4_4  and  C6_6 
DOCKED: REMARK    4  A    between atoms: C5_5  and  C6_6 
DOCKED: USER                              x       y       z     vdW  Elec       q    Type
DOCKED: USER                           _______ _______ _______ _____ _____    ______ ____
DOCKED: ROOT
DOCKED: ATOM      1  C3  UNL     1      -0.773   1.493  -2.938 -0.65 -0.04    +0.113 C 
DOCKED: ENDROOT
DOCKED: BRANCH   1   2
DOCKED: ATOM      2  C1  UNL     1       0.735   1.767  -2.924 -0.64 -0.05    +0.172 C 
DOCKED: ATOM      3  O7  UNL     1       1.329   1.463  -3.998 -0.06 +0.24    -0.648 OA
DOCKED: ATOM      4  O8  UNL     1       1.208   2.243  -1.856 -0.17 +0.17    -0.648 OA
DOCKED: ENDBRANCH   1   2
DOCKED: BRANCH   1   5
DOCKED: ATOM      5  C5  UNL     1      -1.272   0.382  -2.020 -0.92 -0.00    +0.010 C 
DOCKED: BRANCH   5   6
DOCKED: ATOM      6  C6  UNL     1      -0.249  -0.746  -1.861 -0.97 -0.00    +0.000 C 
DOCKED: BRANCH   6   7
DOCKED: ATOM      7  C4  UNL     1       0.361  -0.747  -0.459 -1.13 +0.00    -0.005 C 
DOCKED: ATOM      8  C2  UNL     1      -0.224   0.362   0.403 -1.18 -0.00    +0.005 C 
DOCKED: ENDBRANCH   6   7
DOCKED: ENDBRANCH   5   6
DOCKED: ENDBRANCH   1   5
DOCKED: TORSDOF 4
DOCKED: TER
DOCKED: ENDMDL
________________________________________________________________________________


	BEGINNING GENETIC ALGORITHM DOCKING 3 of 50
Run: 3 Seed: 2109048465 2126867061 [ Run 3 of 50 GA/GALS ]
Beginning LAMARCKIAN GENETIC ALGORITHM (LGA), with a maximum of 2500000 energy evaluations.

Final-Value: -5.683


	FINAL GENETIC ALGORITHM DOCKED STATE
	_______________________________________________


Detailed state:  trans 0.376 0.212 -1.984 quatxyzw 0.629517 -0.428983 0.645558 0.054195 center -2.897 -2.116 1.590 ntor 4 119.5244 179.7508 83.0032 4.2792
State:	  0.376   0.212  -1.984   0.630 -0.430  0.647 173.787    119.52  179.75   83.00    4.28

DOCKED: MODEL        3
DOCKED: USER    Run = 3
DOCKED: USER    DPF = g1_OA.dpf
DOCKED: USER  
DOCKED: USER    Estimated Free Energy of Binding    =   -4.34 kcal/mol  [=(1)+(2)+(3)-(4)]
DOCKED: USER    Estimated Inhibition Constant, Ki   =  654.44 uM (micromolar)  [Temperature = 298.15 K]
DOCKED: USER    
DOCKED: USER    (1) Final Intermolecular Energy     =   -5.54 kcal/mol
DOCKED: USER        vdW + Hbond + desolv Energy     =   -5.85 kcal/mol
DOCKED: USER        Electrostatic Energy            =   +0.31 kcal/mol
DOCKED: USER    (2) Final Total Internal Energy     =   -0.15 kcal/mol
DOCKED: USER    (3) Torsional Free Energy           =   +1.19 kcal/mol
DOCKED: USER    (4) Unbound System's Energy  [=(2)] =   -0.15 kcal/mol
DOCKED: USER    
DOCKED: USER    
DOCKED: USER    NEWDPF move g1.pdbqt
DOCKED: USER    NEWDPF about -2.896500 -2.115900 1.590300
DOCKED: USER    NEWDPF tran0 0.376179 0.212425 -1.984296
DOCKED: USER    NEWDPF quaternion0 0.629517 -0.428983 0.645558 0.054195
DOCKED: USER    NEWDPF axisangle0 0.630443 -0.429614 0.646508 173.786644
DOCKED: USER    NEWDPF quat0 0.630443 -0.429614 0.646508 173.786644
DOCKED: USER    NEWDPF dihe0 119.52 179.75 83.00 4.28 
DOCKED: USER  keepresnum = 1 
DOCKED: USER  
DOCKED: REMARK  4 active torsions:
DOCKED: REMARK  status: ('A' for Active; 'I' for Inactive)
DOCKED: REMARK    1  A    between atoms: C1_1  and  C3_3 
DOCKED: REMARK    2  A    between atoms: C3_3  and  C5_5 
DOCKED: REMARK    3  A    between atoms: C4_4  and  C6_6 
DOCKED: REMARK    4  A    between atoms: C5_5  and  C6_6 
DOCKED: USER                              x       y       z     vdW  Elec       q    Type
DOCKED: USER                           _______ _______ _______ _____ _____    ______ ____
DOCKED: ROOT
DOCKED: ATOM      1  C3  UNL     1       1.498   0.219  -3.109 -0.64 -0.04    +0.113 C 
DOCKED: ENDROOT
DOCKED: BRANCH   1   2
DOCKED: ATOM      2  C1  UNL     1       1.115   1.700  -3.017 -0.64 -0.06    +0.172 C 
DOCKED: ATOM      3  O7  UNL     1       1.197   2.187  -1.853 -0.17 +0.17    -0.648 OA
DOCKED: ATOM      4  O8  UNL     1       0.754   2.252  -4.092 -0.10 +0.24    -0.648 OA
DOCKED: ENDBRANCH   1   2
DOCKED: BRANCH   1   5
DOCKED: ATOM      5  C5  UNL     1       1.222  -0.634  -1.874 -0.94 -0.00    +0.010 C 
DOCKED: BRANCH   5   6
DOCKED: ATOM      6  C6  UNL     1      -0.276  -0.800  -1.604 -1.02 -0.00    +0.000 C 
DOCKED: BRANCH   6   7
DOCKED: ATOM      7  C4  UNL     1      -0.757   0.183  -0.536 -1.17 +0.00    -0.005 C 
DOCKED: ATOM      8  C2  UNL     1      -0.004  -0.005   0.773 -1.18 -0.00    +0.005 C 
DOCKED: ENDBRANCH   6   7
DOCKED: ENDBRANCH   5   6
DOCKED: ENDBRANCH   1   5
DOCKED: TORSDOF 4
DOCKED: TER
DOCKED: ENDMDL
________________________________________________________________________________


	BEGINNING GENETIC ALGORITHM DOCKING 4 of 50
Run: 4 Seed: 1598125175 487035777 [ Run 4 of 50 GA/GALS ]
Beginning LAMARCKIAN GENETIC ALGORITHM (LGA), with a maximum of 2500000 energy evaluations.

Final-Value: -5.513


	FINAL GENETIC ALGORITHM DOCKED STATE
	_______________________________________________


Detailed state:  trans -0.456 0.720 -1.226 quatxyzw -0.457936 0.130730 -0.873703 -0.099233 center -2.897 -2.116 1.590 ntor 4 58.4706 111.0430 -164.9499 30.4894
State:	 -0.456   0.720  -1.226  -0.460  0.131 -0.878 -168.610     58.47  111.04 -164.95   30.49

DOCKED: MODEL        4
DOCKED: USER    Run = 4
DOCKED: USER    DPF = g1_OA.dpf
DOCKED: USER  
DOCKED: USER    Estimated Free Energy of Binding    =   -4.17 kcal/mol  [=(1)+(2)+(3)-(4)]
DOCKED: USER    Estimated Inhibition Constant, Ki   =  874.69 uM (micromolar)  [Temperature = 298.15 K]
DOCKED: USER    
DOCKED: USER    (1) Final Intermolecular Energy     =   -5.37 kcal/mol
DOCKED: USER        vdW + Hbond + desolv Energy     =   -5.65 kcal/mol
DOCKED: USER        Electrostatic Energy            =   +0.29 kcal/mol
DOCKED: USER    (2) Final Total Internal Energy     =   -0.15 kcal/mol
DOCKED: USER    (3) Torsional Free Energy           =   +1.19 kcal/mol
DOCKED: USER    (4) Unbound System's Energy  [=(2)] =   -0.15 kcal/mol
DOCKED: USER    
DOCKED: USER    
DOCKED: USER    NEWDPF move g1.pdbqt
DOCKED: USER    NEWDPF about -2.896500 -2.115900 1.590300
DOCKED: USER    NEWDPF tran0 -0.456355 0.720371 -1.225743
DOCKED: USER    NEWDPF quaternion0 -0.457936 0.130730 -0.873703 -0.099233
DOCKED: USER    NEWDPF axisangle0 -0.460208 0.131378 -0.878037 -168.609987
DOCKED: USER    NEWDPF quat0 -0.460208 0.131378 -0.878037 -168.609987
DOCKED: USER    NEWDPF dihe0 58.47 111.04 -164.95 30.49 
DOCKED: USER  keepresnum = 1 
DOCKED: USER  
DOCKED: REMARK  4 active torsions:
DOCKED: REMARK  status: ('A' for Active; 'I' for Inactive)
DOCKED: REMARK    1  A    between atoms: C1_1  and  C3_3 
DOCKED: REMARK    2  A    between atoms: C3_3  and  C5_5 
DOCKED: REMARK    3  A    between atoms: C4_4  and  C6_6 
DOCKED: REMARK    4  A    between atoms: C5_5  and  C6_6 
DOCKED: USER                              x       y       z     vdW  Elec       q    Type
DOCKED: USER                           _______ _______ _______ _____ _____    ______ ____
DOCKED: ROOT
DOCKED: ATOM      1  C3  UNL     1       1.108   0.724  -1.501 -0.76 -0.03    +0.113 C 
DOCKED: ENDROOT
DOCKED: BRANCH   1   2
DOCKED: ATOM      2  C1  UNL     1       0.611   1.853  -2.410 -0.65 -0.05    +0.172 C 
DOCKED: ATOM      3  O7  UNL     1      -0.642   1.868  -2.584 -0.07 +0.18    -0.648 OA
DOCKED: ATOM      4  O8  UNL     1       1.493   2.618  -2.887 -0.19 +0.20    -0.648 OA
DOCKED: ENDBRANCH   1   2
DOCKED: BRANCH   1   5
DOCKED: ATOM      5  C5  UNL     1       0.231   0.380  -0.300 -1.22 -0.00    +0.010 C 
DOCKED: BRANCH   5   6
DOCKED: ATOM      6  C6  UNL     1      -0.752  -0.754  -0.605 -1.06 -0.00    +0.000 C 
DOCKED: BRANCH   6   7
DOCKED: ATOM      7  C4  UNL     1      -0.384  -1.473  -1.903 -0.89 +0.00    -0.005 C 
DOCKED: ATOM      8  C2  UNL     1      -1.505  -1.381  -2.927 -0.80 -0.00    +0.005 C 
DOCKED: ENDBRANCH   6   7
DOCKED: ENDBRANCH   5   6
DOCKED: ENDBRANCH   1   5
DOCKED: TORSDOF 4
DOCKED: TER
DOCKED: ENDMDL
________________________________________________________________________________


	BEGINNING GENETIC ALGORITHM DOCKING 5 of 50
Run: 5 Seed: 42060810 1487845288 [ Run 5 of 50 GA/GALS ]
Beginning LAMARCKIAN GENETIC ALGORITHM (LGA), with a maximum of 2500000 energy evaluations.

Final-Value: -5.553


	FINAL GENETIC ALGORITHM DOCKED STATE
	_______________________________________________


Detailed state:  trans 0.824 -0.597 -3.374 quatxyzw 0.079749 0.032059 -0.897462 -0.432636 center -2.897 -2.116 1.590 ntor 4 86.1766 -104.5083 -171.3003 -162.6319
State:	  0.824  -0.597  -3.374   0.088  0.036 -0.995 -128.730     86.18 -104.51 -171.30 -162.63

DOCKED: MODEL        5
DOCKED: USER    Run = 5
DOCKED: USER    DPF = g1_OA.dpf
DOCKED: USER  
DOCKED: USER    Estimated Free Energy of Binding    =   -4.27 kcal/mol  [=(1)+(2)+(3)-(4)]
DOCKED: USER    Estimated Inhibition Constant, Ki   =  745.25 uM (micromolar)  [Temperature = 298.15 K]
DOCKED: USER    
DOCKED: USER    (1) Final Intermolecular Energy     =   -5.46 kcal/mol
DOCKED: USER        vdW + Hbond + desolv Energy     =   -5.79 kcal/mol
DOCKED: USER        Electrostatic Energy            =   +0.33 kcal/mol
DOCKED: USER    (2) Final Total Internal Energy     =   -0.09 kcal/mol
DOCKED: USER    (3) Torsional Free Energy           =   +1.19 kcal/mol
DOCKED: USER    (4) Unbound System's Energy  [=(2)] =   -0.09 kcal/mol
DOCKED: USER    
DOCKED: USER    
DOCKED: USER    NEWDPF move g1.pdbqt
DOCKED: USER    NEWDPF about -2.896500 -2.115900 1.590300
DOCKED: USER    NEWDPF tran0 0.824344 -0.596782 -3.373765
DOCKED: USER    NEWDPF quaternion0 0.079749 0.032059 -0.897462 -0.432636
DOCKED: USER    NEWDPF axisangle0 0.088456 0.035559 -0.995445 -128.730039
DOCKED: USER    NEWDPF quat0 0.088456 0.035559 -0.995445 -128.730039
DOCKED: USER    NEWDPF dihe0 86.18 -104.51 -171.30 -162.63 
DOCKED: USER  keepresnum = 1 
DOCKED: USER  
DOCKED: REMARK  4 active torsions:
DOCKED: REMARK  status: ('A' for Active; 'I' for Inactive)
DOCKED: REMARK    1  A    between atoms: C1_1  and  C3_3 
DOCKED: REMARK    2  A    between atoms: C3_3  and  C5_5 
DOCKED: REMARK    3  A    between atoms: C4_4  and  C6_6 
DOCKED: REMARK    4  A    between atoms: C5_5  and  C6_6 
DOCKED: USER                              x       y       z     vdW  Elec       q    Type
DOCKED: USER                           _______ _______ _______ _____ _____    ______ ____
DOCKED: ROOT
DOCKED: ATOM      1  C3  UNL     1       1.493  -0.004  -2.060 -0.72 -0.03    +0.113 C 
DOCKED: ENDROOT
DOCKED: BRANCH   1   2
DOCKED: ATOM      2  C1  UNL     1       1.450   1.215  -2.988 -0.60 -0.05    +0.172 C 
DOCKED: ATOM      3  O7  UNL     1       0.958   2.253  -2.460 -0.19 +0.18    -0.648 OA
DOCKED: ATOM      4  O8  UNL     1       1.891   1.044  -4.158 -0.07 +0.24    -0.648 OA
DOCKED: ENDBRANCH   1   2
DOCKED: BRANCH   1   5
DOCKED: ATOM      5  C5  UNL     1       0.481  -1.111  -2.342 -0.86 -0.00    +0.010 C 
DOCKED: BRANCH   5   6
DOCKED: ATOM      6  C6  UNL     1      -0.733  -1.041  -1.411 -1.01 -0.00    +0.000 C 
DOCKED: BRANCH   6   7
DOCKED: ATOM      7  C4  UNL     1      -0.704   0.228  -0.559 -1.17 +0.00    -0.005 C 
DOCKED: ATOM      8  C2  UNL     1      -0.009  -0.012   0.773 -1.18 -0.00    +0.005 C 
DOCKED: ENDBRANCH   6   7
DOCKED: ENDBRANCH   5   6
DOCKED: ENDBRANCH   1   5
DOCKED: TORSDOF 4
DOCKED: TER
DOCKED: ENDMDL
________________________________________________________________________________


	BEGINNING GENETIC ALGORITHM DOCKING 6 of 50
Run: 6 Seed: 999403413 405593685 [ Run 6 of 50 GA/GALS ]
Beginning LAMARCKIAN GENETIC ALGORITHM (LGA), with a maximum of 2500000 energy evaluations.

Final-Value: -5.674


	FINAL GENETIC ALGORITHM DOCKED STATE
	_______________________________________________


Detailed state:  trans 0.538 0.256 -1.860 quatxyzw -0.649721 0.459347 -0.605521 0.014400 center -2.897 -2.116 1.590 ntor 4 118.2768 -12.5029 84.1169 18.3618
State:	  0.538   0.256  -1.860  -0.650  0.459 -0.606 178.350    118.28  -12.50   84.12   18.36

DOCKED: MODEL        6
DOCKED: USER    Run = 6
DOCKED: USER    DPF = g1_OA.dpf
DOCKED: USER  
DOCKED: USER    Estimated Free Energy of Binding    =   -4.33 kcal/mol  [=(1)+(2)+(3)-(4)]
DOCKED: USER    Estimated Inhibition Constant, Ki   =  672.06 uM (micromolar)  [Temperature = 298.15 K]
DOCKED: USER    
DOCKED: USER    (1) Final Intermolecular Energy     =   -5.52 kcal/mol
DOCKED: USER        vdW + Hbond + desolv Energy     =   -5.84 kcal/mol
DOCKED: USER        Electrostatic Energy            =   +0.31 kcal/mol
DOCKED: USER    (2) Final Total Internal Energy     =   -0.15 kcal/mol
DOCKED: USER    (3) Torsional Free Energy           =   +1.19 kcal/mol
DOCKED: USER    (4) Unbound System's Energy  [=(2)] =   -0.15 kcal/mol
DOCKED: USER    
DOCKED: USER    
DOCKED: USER    NEWDPF move g1.pdbqt
DOCKED: USER    NEWDPF about -2.896500 -2.115900 1.590300
DOCKED: USER    NEWDPF tran0 0.538305 0.255810 -1.859551
DOCKED: USER    NEWDPF quaternion0 -0.649721 0.459347 -0.605521 0.014400
DOCKED: USER    NEWDPF axisangle0 -0.649789 0.459395 -0.605583 178.349792
DOCKED: USER    NEWDPF quat0 -0.649789 0.459395 -0.605583 178.349792
DOCKED: USER    NEWDPF dihe0 118.28 -12.50 84.12 18.36 
DOCKED: USER  keepresnum = 1 
DOCKED: USER  
DOCKED: REMARK  4 active torsions:
DOCKED: REMARK  status: ('A' for Active; 'I' for Inactive)
DOCKED: REMARK    1  A    between atoms: C1_1  and  C3_3 
DOCKED: REMARK    2  A    between atoms: C3_3  and  C5_5 
DOCKED: REMARK    3  A    between atoms: C4_4  and  C6_6 
DOCKED: REMARK    4  A    between atoms: C5_5  and  C6_6 
DOCKED: USER                              x       y       z     vdW  Elec       q    Type
DOCKED: USER                           _______ _______ _______ _____ _____    ______ ____
DOCKED: ROOT
DOCKED: ATOM      1  C3  UNL     1       1.488   0.135  -3.127 -0.64 -0.04    +0.113 C 
DOCKED: ENDROOT
DOCKED: BRANCH   1   2
DOCKED: ATOM      2  C1  UNL     1       1.277   1.649  -3.017 -0.62 -0.05    +0.172 C 
DOCKED: ATOM      3  O7  UNL     1       1.079   2.228  -4.123 -0.12 +0.24    -0.648 OA
DOCKED: ATOM      4  O8  UNL     1       1.338   2.139  -1.856 -0.16 +0.17    -0.648 OA
DOCKED: ENDBRANCH   1   2
DOCKED: BRANCH   1   5
DOCKED: ATOM      5  C5  UNL     1       1.299  -0.675  -1.848 -0.93 -0.00    +0.010 C 
DOCKED: BRANCH   5   6
DOCKED: ATOM      6  C6  UNL     1      -0.175  -0.970  -1.558 -1.00 -0.00    +0.000 C 
DOCKED: BRANCH   6   7
DOCKED: ATOM      7  C4  UNL     1      -0.755   0.032  -0.560 -1.18 +0.00    -0.005 C 
DOCKED: ATOM      8  C2  UNL     1      -0.008  -0.006   0.765 -1.18 -0.00    +0.005 C 
DOCKED: ENDBRANCH   6   7
DOCKED: ENDBRANCH   5   6
DOCKED: ENDBRANCH   1   5
DOCKED: TORSDOF 4
DOCKED: TER
DOCKED: ENDMDL
________________________________________________________________________________


	BEGINNING GENETIC ALGORITHM DOCKING 7 of 50
Run: 7 Seed: 1259183180 11440916 [ Run 7 of 50 GA/GALS ]
Beginning LAMARCKIAN GENETIC ALGORITHM (LGA), with a maximum of 2500000 energy evaluations.

Final-Value: -5.516


	FINAL GENETIC ALGORITHM DOCKED STATE
	_______________________________________________


Detailed state:  trans -0.093 0.159 -2.513 quatxyzw -0.092792 0.570489 0.801514 0.153319 center -2.897 -2.116 1.590 ntor 4 -109.8980 67.9617 -154.9756 19.1877
State:	 -0.093   0.159  -2.513  -0.094  0.577  0.811 162.361   -109.90   67.96 -154.98   19.19

DOCKED: MODEL        7
DOCKED: USER    Run = 7
DOCKED: USER    DPF = g1_OA.dpf
DOCKED: USER  
DOCKED: USER    Estimated Free Energy of Binding    =   -4.23 kcal/mol  [=(1)+(2)+(3)-(4)]
DOCKED: USER    Estimated Inhibition Constant, Ki   =  786.82 uM (micromolar)  [Temperature = 298.15 K]
DOCKED: USER    
DOCKED: USER    (1) Final Intermolecular Energy     =   -5.43 kcal/mol
DOCKED: USER        vdW + Hbond + desolv Energy     =   -5.77 kcal/mol
DOCKED: USER        Electrostatic Energy            =   +0.35 kcal/mol
DOCKED: USER    (2) Final Total Internal Energy     =   -0.09 kcal/mol
DOCKED: USER    (3) Torsional Free Energy           =   +1.19 kcal/mol
DOCKED: USER    (4) Unbound System's Energy  [=(2)] =   -0.09 kcal/mol
DOCKED: USER    
DOCKED: USER    
DOCKED: USER    NEWDPF move g1.pdbqt
DOCKED: USER    NEWDPF about -2.896500 -2.115900 1.590300
DOCKED: USER    NEWDPF tran0 -0.092613 0.158684 -2.513387
DOCKED: USER    NEWDPF quaternion0 -0.092792 0.570489 0.801514 0.153319
DOCKED: USER    NEWDPF axisangle0 -0.093902 0.577315 0.811104 162.361362
DOCKED: USER    NEWDPF quat0 -0.093902 0.577315 0.811104 162.361362
DOCKED: USER    NEWDPF dihe0 -109.90 67.96 -154.98 19.19 
DOCKED: USER  keepresnum = 1 
DOCKED: USER  
DOCKED: REMARK  4 active torsions:
DOCKED: REMARK  status: ('A' for Active; 'I' for Inactive)
DOCKED: REMARK    1  A    between atoms: C1_1  and  C3_3 
DOCKED: REMARK    2  A    between atoms: C3_3  and  C5_5 
DOCKED: REMARK    3  A    between atoms: C4_4  and  C6_6 
DOCKED: REMARK    4  A    between atoms: C5_5  and  C6_6 
DOCKED: USER                              x       y       z     vdW  Elec       q    Type
DOCKED: USER                           _______ _______ _______ _____ _____    ______ ____
DOCKED: ROOT
DOCKED: ATOM      1  C3  UNL     1       0.583   1.503  -2.005 -0.78 -0.03    +0.113 C 
DOCKED: ENDROOT
DOCKED: BRANCH   1   2
DOCKED: ATOM      2  C1  UNL     1       1.522   1.070  -3.135 -0.57 -0.06    +0.172 C 
DOCKED: ATOM      3  O7  UNL     1       2.015  -0.085  -2.989 -0.09 +0.20    -0.648 OA
DOCKED: ATOM      4  O8  UNL     1       1.706   1.907  -4.062 -0.12 +0.24    -0.648 OA
DOCKED: ENDBRANCH   1   2
DOCKED: BRANCH   1   5
DOCKED: ATOM      5  C5  UNL     1      -0.849   0.981  -2.070 -0.90 -0.00    +0.010 C 
DOCKED: BRANCH   5   6
DOCKED: ATOM      6  C6  UNL     1      -0.976  -0.441  -1.515 -0.99 -0.00    +0.000 C 
DOCKED: BRANCH   6   7
DOCKED: ATOM      7  C4  UNL     1       0.156  -0.756  -0.538 -1.15 +0.00    -0.005 C 
DOCKED: ATOM      8  C2  UNL     1      -0.014  -0.005   0.774 -1.18 -0.00    +0.005 C 
DOCKED: ENDBRANCH   6   7
DOCKED: ENDBRANCH   5   6
DOCKED: ENDBRANCH   1   5
DOCKED: TORSDOF 4
DOCKED: TER
DOCKED: ENDMDL
________________________________________________________________________________


	BEGINNING GENETIC ALGORITHM DOCKING 8 of 50
Run: 8 Seed: 991886947 1798094037 [ Run 8 of 50 GA/GALS ]
Beginning LAMARCKIAN GENETIC ALGORITHM (LGA), with a maximum of 2500000 energy evaluations.

Final-Value: -5.613


	FINAL GENETIC ALGORITHM DOCKED STATE
	_______________________________________________


Detailed state:  trans 0.212 -0.495 -1.848 quatxyzw 0.161278 -0.799600 0.394411 -0.423165 center -2.897 -2.116 1.590 ntor 4 113.6826 -17.9894 88.4767 19.1404
State:	  0.212  -0.495  -1.848   0.178 -0.883  0.435 -129.931    113.68  -17.99   88.48   19.14

DOCKED: MODEL        8
DOCKED: USER    Run = 8
DOCKED: USER    DPF = g1_OA.dpf
DOCKED: USER  
DOCKED: USER    Estimated Free Energy of Binding    =   -4.28 kcal/mol  [=(1)+(2)+(3)-(4)]
DOCKED: USER    Estimated Inhibition Constant, Ki   =  734.09 uM (micromolar)  [Temperature = 298.15 K]
DOCKED: USER    
DOCKED: USER    (1) Final Intermolecular Energy     =   -5.47 kcal/mol
DOCKED: USER        vdW + Hbond + desolv Energy     =   -5.80 kcal/mol
DOCKED: USER        Electrostatic Energy            =   +0.33 kcal/mol
DOCKED: USER    (2) Final Total Internal Energy     =   -0.14 kcal/mol
DOCKED: USER    (3) Torsional Free Energy           =   +1.19 kcal/mol
DOCKED: USER    (4) Unbound System's Energy  [=(2)] =   -0.14 kcal/mol
DOCKED: USER    
DOCKED: USER    
DOCKED: USER    NEWDPF move g1.pdbqt
DOCKED: USER    NEWDPF about -2.896500 -2.115900 1.590300
DOCKED: USER    NEWDPF tran0 0.211729 -0.494712 -1.847799
DOCKED: USER    NEWDPF quaternion0 0.161278 -0.799600 0.394411 -0.423165
DOCKED: USER    NEWDPF axisangle0 0.178001 -0.882510 0.435307 -129.930816
DOCKED: USER    NEWDPF quat0 0.178001 -0.882510 0.435307 -129.930816
DOCKED: USER    NEWDPF dihe0 113.68 -17.99 88.48 19.14 
DOCKED: USER  keepresnum = 1 
DOCKED: USER  
DOCKED: REMARK  4 active torsions:
DOCKED: REMARK  status: ('A' for Active; 'I' for Inactive)
DOCKED: REMARK    1  A    between atoms: C1_1  and  C3_3 
DOCKED: REMARK    2  A    between atoms: C3_3  and  C5_5 
DOCKED: REMARK    3  A    between atoms: C4_4  and  C6_6 
DOCKED: REMARK    4  A    between atoms: C5_5  and  C6_6 
DOCKED: USER                              x       y       z     vdW  Elec       q    Type
DOCKED: USER                           _______ _______ _______ _____ _____    ______ ____
DOCKED: ROOT
DOCKED: ATOM      1  C3  UNL     1       0.129  -1.347  -3.186 -0.62 -0.04    +0.113 C 
DOCKED: ENDROOT
DOCKED: BRANCH   1   2
DOCKED: ATOM      2  C1  UNL     1       1.635  -1.100  -3.045 -0.64 -0.06    +0.172 C 
DOCKED: ATOM      3  O7  UNL     1       2.236  -0.908  -4.141 -0.12 +0.25    -0.648 OA
DOCKED: ATOM      4  O8  UNL     1       2.099  -1.131  -1.872 -0.14 +0.18    -0.648 OA
DOCKED: ENDBRANCH   1   2
DOCKED: BRANCH   1   5
DOCKED: ATOM      5  C5  UNL     1      -0.696  -1.281  -1.904 -0.93 -0.00    +0.010 C 
DOCKED: BRANCH   5   6
DOCKED: ATOM      6  C6  UNL     1      -1.054   0.156  -1.514 -1.01 -0.00    +0.000 C 
DOCKED: BRANCH   6   7
DOCKED: ATOM      7  C4  UNL     1      -0.021   0.742  -0.551 -1.16 +0.00    -0.005 C 
DOCKED: ATOM      8  C2  UNL     1      -0.009  -0.005   0.774 -1.18 -0.00    +0.005 C 
DOCKED: ENDBRANCH   6   7
DOCKED: ENDBRANCH   5   6
DOCKED: ENDBRANCH   1   5
DOCKED: TORSDOF 4
DOCKED: TER
DOCKED: ENDMDL
________________________________________________________________________________


	BEGINNING GENETIC ALGORITHM DOCKING 9 of 50
Run: 9 Seed: 329129049 607472602 [ Run 9 of 50 GA/GALS ]
Beginning LAMARCKIAN GENETIC ALGORITHM (LGA), with a maximum of 2500000 energy evaluations.

Final-Value: -5.465


	FINAL GENETIC ALGORITHM DOCKED STATE
	_______________________________________________


Detailed state:  trans 0.037 0.105 -2.020 quatxyzw -0.502014 0.574698 0.406116 0.502767 center -2.897 -2.116 1.590 ntor 4 -125.3246 -125.1355 -131.7079 -14.5604
State:	  0.037   0.105  -2.020  -0.581  0.665  0.470 119.634   -125.32 -125.14 -131.71  -14.56

DOCKED: MODEL        9
DOCKED: USER    Run = 9
DOCKED: USER    DPF = g1_OA.dpf
DOCKED: USER  
DOCKED: USER    Estimated Free Energy of Binding    =   -4.20 kcal/mol  [=(1)+(2)+(3)-(4)]
DOCKED: USER    Estimated Inhibition Constant, Ki   =  833.37 uM (micromolar)  [Temperature = 298.15 K]
DOCKED: USER    
DOCKED: USER    (1) Final Intermolecular Energy     =   -5.39 kcal/mol
DOCKED: USER        vdW + Hbond + desolv Energy     =   -5.72 kcal/mol
DOCKED: USER        Electrostatic Energy            =   +0.33 kcal/mol
DOCKED: USER    (2) Final Total Internal Energy     =   -0.07 kcal/mol
DOCKED: USER    (3) Torsional Free Energy           =   +1.19 kcal/mol
DOCKED: USER    (4) Unbound System's Energy  [=(2)] =   -0.07 kcal/mol
DOCKED: USER    
DOCKED: USER    
DOCKED: USER    NEWDPF move g1.pdbqt
DOCKED: USER    NEWDPF about -2.896500 -2.115900 1.590300
DOCKED: USER    NEWDPF tran0 0.036848 0.105146 -2.019777
DOCKED: USER    NEWDPF quaternion0 -0.502014 0.574698 0.406116 0.502767
DOCKED: USER    NEWDPF axisangle0 -0.580751 0.664835 0.469812 119.633567
DOCKED: USER    NEWDPF quat0 -0.580751 0.664835 0.469812 119.633567
DOCKED: USER    NEWDPF dihe0 -125.32 -125.14 -131.71 -14.56 
DOCKED: USER  keepresnum = 1 
DOCKED: USER  
DOCKED: REMARK  4 active torsions:
DOCKED: REMARK  status: ('A' for Active; 'I' for Inactive)
DOCKED: REMARK    1  A    between atoms: C1_1  and  C3_3 
DOCKED: REMARK    2  A    between atoms: C3_3  and  C5_5 
DOCKED: REMARK    3  A    between atoms: C4_4  and  C6_6 
DOCKED: REMARK    4  A    between atoms: C5_5  and  C6_6 
DOCKED: USER                              x       y       z     vdW  Elec       q    Type
DOCKED: USER                           _______ _______ _______ _____ _____    ______ ____
DOCKED: ROOT
DOCKED: ATOM      1  C3  UNL     1      -1.127   1.165  -2.230 -0.75 -0.03    +0.113 C 
DOCKED: ENDROOT
DOCKED: BRANCH   1   2
DOCKED: ATOM      2  C1  UNL     1       0.049   1.817  -2.965 -0.57 -0.05    +0.172 C 
DOCKED: ATOM      3  O7  UNL     1      -0.070   1.837  -4.224 -0.03 +0.24    -0.648 OA
DOCKED: ATOM      4  O8  UNL     1       0.994   2.240  -2.244 -0.20 +0.18    -0.648 OA
DOCKED: ENDBRANCH   1   2
DOCKED: BRANCH   1   5
DOCKED: ATOM      5  C5  UNL     1      -1.074  -0.351  -2.069 -0.90 -0.00    +0.010 C 
DOCKED: BRANCH   5   6
DOCKED: ATOM      6  C6  UNL     1       0.280  -0.834  -1.543 -1.01 -0.00    +0.000 C 
DOCKED: BRANCH   6   7
DOCKED: ATOM      7  C4  UNL     1       0.740   0.003  -0.349 -1.16 +0.00    -0.005 C 
DOCKED: ATOM      8  C2  UNL     1      -0.292  -0.006   0.768 -1.10 -0.00    +0.005 C 
DOCKED: ENDBRANCH   6   7
DOCKED: ENDBRANCH   5   6
DOCKED: ENDBRANCH   1   5
DOCKED: TORSDOF 4
DOCKED: TER
DOCKED: ENDMDL
________________________________________________________________________________


	BEGINNING GENETIC ALGORITHM DOCKING 10 of 50
Run: 10 Seed: 738607482 453359688 [ Run 10 of 50 GA/GALS ]
Beginning LAMARCKIAN GENETIC ALGORITHM (LGA), with a maximum of 2500000 energy evaluations.

Final-Value: -5.583


	FINAL GENETIC ALGORITHM DOCKED STATE
	_______________________________________________


Detailed state:  trans -0.561 0.359 -3.562 quatxyzw 0.152347 -0.049800 -0.355162 0.920961 center -2.897 -2.116 1.590 ntor 4 71.0122 69.4303 -150.8210 -165.3530
State:	 -0.561   0.359  -3.562   0.391 -0.128 -0.911 45.866     71.01   69.43 -150.82 -165.35

DOCKED: MODEL       10
DOCKED: USER    Run = 10
DOCKED: USER    DPF = g1_OA.dpf
DOCKED: USER  
DOCKED: USER    Estimated Free Energy of Binding    =   -4.27 kcal/mol  [=(1)+(2)+(3)-(4)]
DOCKED: USER    Estimated Inhibition Constant, Ki   =  735.29 uM (micromolar)  [Temperature = 298.15 K]
DOCKED: USER    
DOCKED: USER    (1) Final Intermolecular Energy     =   -5.47 kcal/mol
DOCKED: USER        vdW + Hbond + desolv Energy     =   -5.79 kcal/mol
DOCKED: USER        Electrostatic Energy            =   +0.33 kcal/mol
DOCKED: USER    (2) Final Total Internal Energy     =   -0.11 kcal/mol
DOCKED: USER    (3) Torsional Free Energy           =   +1.19 kcal/mol
DOCKED: USER    (4) Unbound System's Energy  [=(2)] =   -0.11 kcal/mol
DOCKED: USER    
DOCKED: USER    
DOCKED: USER    NEWDPF move g1.pdbqt
DOCKED: USER    NEWDPF about -2.896500 -2.115900 1.590300
DOCKED: USER    NEWDPF tran0 -0.561318 0.358804 -3.561884
DOCKED: USER    NEWDPF quaternion0 0.152347 -0.049800 -0.355162 0.920961
DOCKED: USER    NEWDPF axisangle0 0.390981 -0.127807 -0.911482 45.865893
DOCKED: USER    NEWDPF quat0 0.390981 -0.127807 -0.911482 45.865893
DOCKED: USER    NEWDPF dihe0 71.01 69.43 -150.82 -165.35 
DOCKED: USER  keepresnum = 1 
DOCKED: USER  
DOCKED: REMARK  4 active torsions:
DOCKED: REMARK  status: ('A' for Active; 'I' for Inactive)
DOCKED: REMARK    1  A    between atoms: C1_1  and  C3_3 
DOCKED: REMARK    2  A    between atoms: C3_3  and  C5_5 
DOCKED: REMARK    3  A    between atoms: C4_4  and  C6_6 
DOCKED: REMARK    4  A    between atoms: C5_5  and  C6_6 
DOCKED: USER                              x       y       z     vdW  Elec       q    Type
DOCKED: USER                           _______ _______ _______ _____ _____    ______ ____
DOCKED: ROOT
DOCKED: ATOM      1  C3  UNL     1      -1.503   0.140  -2.302 -0.75 -0.03    +0.113 C 
DOCKED: ENDROOT
DOCKED: BRANCH   1   2
DOCKED: ATOM      2  C1  UNL     1      -1.509  -1.243  -2.962 -0.62 -0.05    +0.172 C 
DOCKED: ATOM      3  O7  UNL     1      -1.873  -1.240  -4.173 -0.09 +0.24    -0.648 OA
DOCKED: ATOM      4  O8  UNL     1      -1.170  -2.214  -2.231 -0.20 +0.18    -0.648 OA
DOCKED: ENDBRANCH   1   2
DOCKED: BRANCH   1   5
DOCKED: ATOM      5  C5  UNL     1      -0.303   1.033  -2.601 -0.80 -0.00    +0.010 C 
DOCKED: BRANCH   5   6
DOCKED: ATOM      6  C6  UNL     1       0.700   1.067  -1.443 -1.00 -0.00    +0.000 C 
DOCKED: BRANCH   6   7
DOCKED: ATOM      7  C4  UNL     1       0.650  -0.226  -0.630 -1.15 +0.00    -0.005 C 
DOCKED: ATOM      8  C2  UNL     1      -0.014  -0.009   0.721 -1.19 -0.00    +0.005 C 
DOCKED: ENDBRANCH   6   7
DOCKED: ENDBRANCH   5   6
DOCKED: ENDBRANCH   1   5
DOCKED: TORSDOF 4
DOCKED: TER
DOCKED: ENDMDL
________________________________________________________________________________


	BEGINNING GENETIC ALGORITHM DOCKING 11 of 50
Run: 11 Seed: 1779460076 1405444280 [ Run 11 of 50 GA/GALS ]
Beginning LAMARCKIAN GENETIC ALGORITHM (LGA), with a maximum of 2500000 energy evaluations.

Final-Value: -5.627


	FINAL GENETIC ALGORITHM DOCKED STATE
	_______________________________________________


Detailed state:  trans 0.263 0.023 -2.167 quatxyzw 0.549507 -0.381536 0.729110 0.144464 center -2.897 -2.116 1.590 ntor 4 129.8752 -154.4126 81.4800 -16.9855
State:	  0.263   0.023  -2.167   0.555 -0.386  0.737 163.388    129.88 -154.41   81.48  -16.99

DOCKED: MODEL       11
DOCKED: USER    Run = 11
DOCKED: USER    DPF = g1_OA.dpf
DOCKED: USER  
DOCKED: USER    Estimated Free Energy of Binding    =   -4.28 kcal/mol  [=(1)+(2)+(3)-(4)]
DOCKED: USER    Estimated Inhibition Constant, Ki   =  725.35 uM (micromolar)  [Temperature = 298.15 K]
DOCKED: USER    
DOCKED: USER    (1) Final Intermolecular Energy     =   -5.48 kcal/mol
DOCKED: USER        vdW + Hbond + desolv Energy     =   -5.79 kcal/mol
DOCKED: USER        Electrostatic Energy            =   +0.31 kcal/mol
DOCKED: USER    (2) Final Total Internal Energy     =   -0.15 kcal/mol
DOCKED: USER    (3) Torsional Free Energy           =   +1.19 kcal/mol
DOCKED: USER    (4) Unbound System's Energy  [=(2)] =   -0.15 kcal/mol
DOCKED: USER    
DOCKED: USER    
DOCKED: USER    NEWDPF move g1.pdbqt
DOCKED: USER    NEWDPF about -2.896500 -2.115900 1.590300
DOCKED: USER    NEWDPF tran0 0.262611 0.022957 -2.167156
DOCKED: USER    NEWDPF quaternion0 0.549507 -0.381536 0.729110 0.144464
DOCKED: USER    NEWDPF axisangle0 0.555333 -0.385581 0.736840 163.387509
DOCKED: USER    NEWDPF quat0 0.555333 -0.385581 0.736840 163.387509
DOCKED: USER    NEWDPF dihe0 129.88 -154.41 81.48 -16.99 
DOCKED: USER  keepresnum = 1 
DOCKED: USER  
DOCKED: REMARK  4 active torsions:
DOCKED: REMARK  status: ('A' for Active; 'I' for Inactive)
DOCKED: REMARK    1  A    between atoms: C1_1  and  C3_3 
DOCKED: REMARK    2  A    between atoms: C3_3  and  C5_5 
DOCKED: REMARK    3  A    between atoms: C4_4  and  C6_6 
DOCKED: REMARK    4  A    between atoms: C5_5  and  C6_6 
DOCKED: USER                              x       y       z     vdW  Elec       q    Type
DOCKED: USER                           _______ _______ _______ _____ _____    ______ ____
DOCKED: ROOT
DOCKED: ATOM      1  C3  UNL     1       1.655   0.145  -2.922 -0.64 -0.04    +0.113 C 
DOCKED: ENDROOT
DOCKED: BRANCH   1   2
DOCKED: ATOM      2  C1  UNL     1       1.122   1.580  -2.981 -0.64 -0.06    +0.172 C 
DOCKED: ATOM      3  O7  UNL     1       1.297   2.244  -1.919 -0.17 +0.17    -0.648 OA
DOCKED: ATOM      4  O8  UNL     1       0.564   1.926  -4.058 -0.06 +0.24    -0.648 OA
DOCKED: ENDBRANCH   1   2
DOCKED: BRANCH   1   5
DOCKED: ATOM      5  C5  UNL     1       1.118  -0.736  -1.798 -0.95 -0.00    +0.010 C 
DOCKED: BRANCH   5   6
DOCKED: ATOM      6  C6  UNL     1      -0.403  -0.632  -1.652 -1.01 -0.00    +0.000 C 
DOCKED: BRANCH   6   7
DOCKED: ATOM      7  C4  UNL     1      -0.786   0.306  -0.508 -1.14 +0.00    -0.005 C 
DOCKED: ATOM      8  C2  UNL     1      -0.005  -0.013   0.759 -1.18 -0.00    +0.005 C 
DOCKED: ENDBRANCH   6   7
DOCKED: ENDBRANCH   5   6
DOCKED: ENDBRANCH   1   5
DOCKED: TORSDOF 4
DOCKED: TER
DOCKED: ENDMDL
________________________________________________________________________________


	BEGINNING GENETIC ALGORITHM DOCKING 12 of 50
Run: 12 Seed: 171903534 246911999 [ Run 12 of 50 GA/GALS ]
Beginning LAMARCKIAN GENETIC ALGORITHM (LGA), with a maximum of 2500000 energy evaluations.

Final-Value: -5.535


	FINAL GENETIC ALGORITHM DOCKED STATE
	_______________________________________________


Detailed state:  trans -0.777 0.022 -1.675 quatxyzw 0.864547 -0.289790 0.216964 -0.348579 center -2.897 -2.116 1.590 ntor 4 -160.5623 56.8913 -81.2314 -75.6823
State:	 -0.777   0.022  -1.675   0.922 -0.309  0.231 -139.199   -160.56   56.89  -81.23  -75.68

DOCKED: MODEL       12
DOCKED: USER    Run = 12
DOCKED: USER    DPF = g1_OA.dpf
DOCKED: USER  
DOCKED: USER    Estimated Free Energy of Binding    =   -4.18 kcal/mol  [=(1)+(2)+(3)-(4)]
DOCKED: USER    Estimated Inhibition Constant, Ki   =  856.51 uM (micromolar)  [Temperature = 298.15 K]
DOCKED: USER    
DOCKED: USER    (1) Final Intermolecular Energy     =   -5.38 kcal/mol
DOCKED: USER        vdW + Hbond + desolv Energy     =   -5.71 kcal/mol
DOCKED: USER        Electrostatic Energy            =   +0.33 kcal/mol
DOCKED: USER    (2) Final Total Internal Energy     =   -0.16 kcal/mol
DOCKED: USER    (3) Torsional Free Energy           =   +1.19 kcal/mol
DOCKED: USER    (4) Unbound System's Energy  [=(2)] =   -0.16 kcal/mol
DOCKED: USER    
DOCKED: USER    
DOCKED: USER    NEWDPF move g1.pdbqt
DOCKED: USER    NEWDPF about -2.896500 -2.115900 1.590300
DOCKED: USER    NEWDPF tran0 -0.777213 0.022463 -1.674680
DOCKED: USER    NEWDPF quaternion0 0.864547 -0.289790 0.216964 -0.348579
DOCKED: USER    NEWDPF axisangle0 0.922400 -0.309182 0.231482 -139.199168
DOCKED: USER    NEWDPF quat0 0.922400 -0.309182 0.231482 -139.199168
DOCKED: USER    NEWDPF dihe0 -160.56 56.89 -81.23 -75.68 
DOCKED: USER  keepresnum = 1 
DOCKED: USER  
DOCKED: REMARK  4 active torsions:
DOCKED: REMARK  status: ('A' for Active; 'I' for Inactive)
DOCKED: REMARK    1  A    between atoms: C1_1  and  C3_3 
DOCKED: REMARK    2  A    between atoms: C3_3  and  C5_5 
DOCKED: REMARK    3  A    between atoms: C4_4  and  C6_6 
DOCKED: REMARK    4  A    between atoms: C5_5  and  C6_6 
DOCKED: USER                              x       y       z     vdW  Elec       q    Type
DOCKED: USER                           _______ _______ _______ _____ _____    ______ ____
DOCKED: ROOT
DOCKED: ATOM      1  C3  UNL     1      -1.495  -0.526  -2.981 -0.66 -0.04    +0.113 C 
DOCKED: ENDROOT
DOCKED: BRANCH   1   2
DOCKED: ATOM      2  C1  UNL     1      -1.712   0.986  -3.097 -0.63 -0.06    +0.172 C 
DOCKED: ATOM      3  O7  UNL     1      -2.494   1.467  -2.227 -0.20 +0.19    -0.648 OA
DOCKED: ATOM      4  O8  UNL     1      -1.108   1.568  -4.039 -0.05 +0.24    -0.648 OA
DOCKED: ENDBRANCH   1   2
DOCKED: BRANCH   1   5
DOCKED: ATOM      5  C5  UNL     1      -0.307  -0.982  -2.139 -0.90 -0.00    +0.010 C 
DOCKED: BRANCH   5   6
DOCKED: ATOM      6  C6  UNL     1       0.647   0.169  -1.806 -0.97 -0.00    +0.000 C 
DOCKED: BRANCH   6   7
DOCKED: ATOM      7  C4  UNL     1       0.366   0.736  -0.415 -1.14 +0.00    -0.005 C 
DOCKED: ATOM      8  C2  UNL     1      -0.380  -0.265   0.454 -1.16 -0.00    +0.005 C 
DOCKED: ENDBRANCH   6   7
DOCKED: ENDBRANCH   5   6
DOCKED: ENDBRANCH   1   5
DOCKED: TORSDOF 4
DOCKED: TER
DOCKED: ENDMDL
________________________________________________________________________________


	BEGINNING GENETIC ALGORITHM DOCKING 13 of 50
Run: 13 Seed: 233086209 674379080 [ Run 13 of 50 GA/GALS ]
Beginning LAMARCKIAN GENETIC ALGORITHM (LGA), with a maximum of 2500000 energy evaluations.

Final-Value: -5.675


	FINAL GENETIC ALGORITHM DOCKED STATE
	_______________________________________________


Detailed state:  trans 0.413 0.196 -1.950 quatxyzw 0.628578 -0.445246 0.637131 0.026641 center -2.897 -2.116 1.590 ntor 4 120.2563 177.8281 82.8364 8.1592
State:	  0.413   0.196  -1.950   0.629 -0.445  0.637 176.947    120.26  177.83   82.84    8.16

DOCKED: MODEL       13
DOCKED: USER    Run = 13
DOCKED: USER    DPF = g1_OA.dpf
DOCKED: USER  
DOCKED: USER    Estimated Free Energy of Binding    =   -4.33 kcal/mol  [=(1)+(2)+(3)-(4)]
DOCKED: USER    Estimated Inhibition Constant, Ki   =  669.13 uM (micromolar)  [Temperature = 298.15 K]
DOCKED: USER    
DOCKED: USER    (1) Final Intermolecular Energy     =   -5.52 kcal/mol
DOCKED: USER        vdW + Hbond + desolv Energy     =   -5.84 kcal/mol
DOCKED: USER        Electrostatic Energy            =   +0.31 kcal/mol
DOCKED: USER    (2) Final Total Internal Energy     =   -0.15 kcal/mol
DOCKED: USER    (3) Torsional Free Energy           =   +1.19 kcal/mol
DOCKED: USER    (4) Unbound System's Energy  [=(2)] =   -0.15 kcal/mol
DOCKED: USER    
DOCKED: USER    
DOCKED: USER    NEWDPF move g1.pdbqt
DOCKED: USER    NEWDPF about -2.896500 -2.115900 1.590300
DOCKED: USER    NEWDPF tran0 0.412633 0.196107 -1.949778
DOCKED: USER    NEWDPF quaternion0 0.628578 -0.445246 0.637131 0.026641
DOCKED: USER    NEWDPF axisangle0 0.628801 -0.445404 0.637357 176.946789
DOCKED: USER    NEWDPF quat0 0.628801 -0.445404 0.637357 176.946789
DOCKED: USER    NEWDPF dihe0 120.26 177.83 82.84 8.16 
DOCKED: USER  keepresnum = 1 
DOCKED: USER  
DOCKED: REMARK  4 active torsions:
DOCKED: REMARK  status: ('A' for Active; 'I' for Inactive)
DOCKED: REMARK    1  A    between atoms: C1_1  and  C3_3 
DOCKED: REMARK    2  A    between atoms: C3_3  and  C5_5 
DOCKED: REMARK    3  A    between atoms: C4_4  and  C6_6 
DOCKED: REMARK    4  A    between atoms: C5_5  and  C6_6 
DOCKED: USER                              x       y       z     vdW  Elec       q    Type
DOCKED: USER                           _______ _______ _______ _____ _____    ______ ____
DOCKED: ROOT
DOCKED: ATOM      1  C3  UNL     1       1.493   0.134  -3.112 -0.64 -0.04    +0.113 C 
DOCKED: ENDROOT
DOCKED: BRANCH   1   2
DOCKED: ATOM      2  C1  UNL     1       1.197   1.634  -3.018 -0.63 -0.06    +0.172 C 
DOCKED: ATOM      3  O7  UNL     1       1.309   2.115  -1.854 -0.17 +0.17    -0.648 OA
DOCKED: ATOM      4  O8  UNL     1       0.866   2.208  -4.092 -0.11 +0.24    -0.648 OA
DOCKED: ENDBRANCH   1   2
DOCKED: BRANCH   1   5
DOCKED: ATOM      5  C5  UNL     1       1.214  -0.696  -1.863 -0.94 -0.00    +0.010 C 
DOCKED: BRANCH   5   6
DOCKED: ATOM      6  C6  UNL     1      -0.286  -0.855  -1.593 -1.02 -0.00    +0.000 C 
DOCKED: BRANCH   6   7
DOCKED: ATOM      7  C4  UNL     1      -0.767   0.145  -0.542 -1.16 +0.00    -0.005 C 
DOCKED: ATOM      8  C2  UNL     1      -0.005  -0.011   0.765 -1.18 -0.00    +0.005 C 
DOCKED: ENDBRANCH   6   7
DOCKED: ENDBRANCH   5   6
DOCKED: ENDBRANCH   1   5
DOCKED: TORSDOF 4
DOCKED: TER
DOCKED: ENDMDL
________________________________________________________________________________


	BEGINNING GENETIC ALGORITHM DOCKING 14 of 50
Run: 14 Seed: 1948912741 1986570305 [ Run 14 of 50 GA/GALS ]
Beginning LAMARCKIAN GENETIC ALGORITHM (LGA), with a maximum of 2500000 energy evaluations.

Final-Value: -5.623


	FINAL GENETIC ALGORITHM DOCKED STATE
	_______________________________________________


Detailed state:  trans 0.356 0.302 -1.895 quatxyzw -0.677285 0.514590 -0.524996 0.029362 center -2.897 -2.116 1.590 ntor 4 105.3476 178.6223 94.1550 14.8209
State:	  0.356   0.302  -1.895  -0.678  0.515 -0.525 176.635    105.35  178.62   94.15   14.82

DOCKED: MODEL       14
DOCKED: USER    Run = 14
DOCKED: USER    DPF = g1_OA.dpf
DOCKED: USER  
DOCKED: USER    Estimated Free Energy of Binding    =   -4.28 kcal/mol  [=(1)+(2)+(3)-(4)]
DOCKED: USER    Estimated Inhibition Constant, Ki   =  726.20 uM (micromolar)  [Temperature = 298.15 K]
DOCKED: USER    
DOCKED: USER    (1) Final Intermolecular Energy     =   -5.48 kcal/mol
DOCKED: USER        vdW + Hbond + desolv Energy     =   -5.77 kcal/mol
DOCKED: USER        Electrostatic Energy            =   +0.29 kcal/mol
DOCKED: USER    (2) Final Total Internal Energy     =   -0.15 kcal/mol
DOCKED: USER    (3) Torsional Free Energy           =   +1.19 kcal/mol
DOCKED: USER    (4) Unbound System's Energy  [=(2)] =   -0.15 kcal/mol
DOCKED: USER    
DOCKED: USER    
DOCKED: USER    NEWDPF move g1.pdbqt
DOCKED: USER    NEWDPF about -2.896500 -2.115900 1.590300
DOCKED: USER    NEWDPF tran0 0.356497 0.302198 -1.894786
DOCKED: USER    NEWDPF quaternion0 -0.677285 0.514590 -0.524996 0.029362
DOCKED: USER    NEWDPF axisangle0 -0.677577 0.514812 -0.525222 176.634906
DOCKED: USER    NEWDPF quat0 -0.677577 0.514812 -0.525222 176.634906
DOCKED: USER    NEWDPF dihe0 105.35 178.62 94.15 14.82 
DOCKED: USER  keepresnum = 1 
DOCKED: USER  
DOCKED: REMARK  4 active torsions:
DOCKED: REMARK  status: ('A' for Active; 'I' for Inactive)
DOCKED: REMARK    1  A    between atoms: C1_1  and  C3_3 
DOCKED: REMARK    2  A    between atoms: C3_3  and  C5_5 
DOCKED: REMARK    3  A    between atoms: C4_4  and  C6_6 
DOCKED: REMARK    4  A    between atoms: C5_5  and  C6_6 
DOCKED: USER                              x       y       z     vdW  Elec       q    Type
DOCKED: USER                           _______ _______ _______ _____ _____    ______ ____
DOCKED: ROOT
DOCKED: ATOM      1  C3  UNL     1       1.100   0.288  -3.298 -0.59 -0.04    +0.113 C 
DOCKED: ENDROOT
DOCKED: BRANCH   1   2
DOCKED: ATOM      2  C1  UNL     1       1.022   1.786  -2.981 -0.64 -0.06    +0.172 C 
DOCKED: ATOM      3  O7  UNL     1       1.492   2.103  -1.851 -0.15 +0.16    -0.648 OA
DOCKED: ATOM      4  O8  UNL     1       0.495   2.518  -3.863 -0.11 +0.23    -0.648 OA
DOCKED: ENDBRANCH   1   2
DOCKED: BRANCH   1   5
DOCKED: ATOM      5  C5  UNL     1       1.038  -0.665  -2.109 -0.91 -0.00    +0.010 C 
DOCKED: BRANCH   5   6
DOCKED: ATOM      6  C6  UNL     1      -0.387  -0.842  -1.578 -1.02 -0.00    +0.000 C 
DOCKED: BRANCH   6   7
DOCKED: ATOM      7  C4  UNL     1      -0.731   0.234  -0.547 -1.17 +0.00    -0.005 C 
DOCKED: ATOM      8  C2  UNL     1      -0.009  -0.006   0.770 -1.18 -0.00    +0.005 C 
DOCKED: ENDBRANCH   6   7
DOCKED: ENDBRANCH   5   6
DOCKED: ENDBRANCH   1   5
DOCKED: TORSDOF 4
DOCKED: TER
DOCKED: ENDMDL
________________________________________________________________________________


	BEGINNING GENETIC ALGORITHM DOCKING 15 of 50
Run: 15 Seed: 1787804516 1485332899 [ Run 15 of 50 GA/GALS ]
Beginning LAMARCKIAN GENETIC ALGORITHM (LGA), with a maximum of 2500000 energy evaluations.

Final-Value: -5.610


	FINAL GENETIC ALGORITHM DOCKED STATE
	_______________________________________________


Detailed state:  trans -0.564 -0.108 -2.168 quatxyzw 0.399988 0.575557 -0.038462 0.712224 center -2.897 -2.116 1.590 ntor 4 130.3725 -178.1694 73.6992 4.1346
State:	 -0.564  -0.108  -2.168   0.570  0.820 -0.055 89.168    130.37 -178.17   73.70    4.13

DOCKED: MODEL       15
DOCKED: USER    Run = 15
DOCKED: USER    DPF = g1_OA.dpf
DOCKED: USER  
DOCKED: USER    Estimated Free Energy of Binding    =   -4.26 kcal/mol  [=(1)+(2)+(3)-(4)]
DOCKED: USER    Estimated Inhibition Constant, Ki   =  757.08 uM (micromolar)  [Temperature = 298.15 K]
DOCKED: USER    
DOCKED: USER    (1) Final Intermolecular Energy     =   -5.45 kcal/mol
DOCKED: USER        vdW + Hbond + desolv Energy     =   -5.78 kcal/mol
DOCKED: USER        Electrostatic Energy            =   +0.33 kcal/mol
DOCKED: USER    (2) Final Total Internal Energy     =   -0.16 kcal/mol
DOCKED: USER    (3) Torsional Free Energy           =   +1.19 kcal/mol
DOCKED: USER    (4) Unbound System's Energy  [=(2)] =   -0.16 kcal/mol
DOCKED: USER    
DOCKED: USER    
DOCKED: USER    NEWDPF move g1.pdbqt
DOCKED: USER    NEWDPF about -2.896500 -2.115900 1.590300
DOCKED: USER    NEWDPF tran0 -0.564355 -0.108288 -2.168031
DOCKED: USER    NEWDPF quaternion0 0.399988 0.575557 -0.038462 0.712224
DOCKED: USER    NEWDPF axisangle0 0.569823 0.819939 -0.054793 89.167615
DOCKED: USER    NEWDPF quat0 0.569823 0.819939 -0.054793 89.167615
DOCKED: USER    NEWDPF dihe0 130.37 -178.17 73.70 4.13 
DOCKED: USER  keepresnum = 1 
DOCKED: USER  
DOCKED: REMARK  4 active torsions:
DOCKED: REMARK  status: ('A' for Active; 'I' for Inactive)
DOCKED: REMARK    1  A    between atoms: C1_1  and  C3_3 
DOCKED: REMARK    2  A    between atoms: C3_3  and  C5_5 
DOCKED: REMARK    3  A    between atoms: C4_4  and  C6_6 
DOCKED: REMARK    4  A    between atoms: C5_5  and  C6_6 
DOCKED: USER                              x       y       z     vdW  Elec       q    Type
DOCKED: USER                           _______ _______ _______ _____ _____    ______ ____
DOCKED: ROOT
DOCKED: ATOM      1  C3  UNL     1      -1.833   0.043  -3.112 -0.63 -0.04    +0.113 C 
DOCKED: ENDROOT
DOCKED: BRANCH   1   2
DOCKED: ATOM      2  C1  UNL     1      -1.507  -1.449  -3.234 -0.61 -0.06    +0.172 C 
DOCKED: ATOM      3  O7  UNL     1      -1.487  -2.069  -2.132 -0.18 +0.18    -0.648 OA
DOCKED: ATOM      4  O8  UNL     1      -1.286  -1.881  -4.398 -0.11 +0.25    -0.648 OA
DOCKED: ENDBRANCH   1   2
DOCKED: BRANCH   1   5
DOCKED: ATOM      5  C5  UNL     1      -1.348   0.746  -1.848 -0.93 -0.00    +0.010 C 
DOCKED: BRANCH   5   6
DOCKED: ATOM      6  C6  UNL     1       0.180   0.833  -1.779 -0.97 -0.00    +0.000 C 
DOCKED: BRANCH   6   7
DOCKED: ATOM      7  C4  UNL     1       0.742  -0.124  -0.727 -1.14 +0.00    -0.005 C 
DOCKED: ATOM      8  C2  UNL     1      -0.011  -0.007   0.589 -1.22 -0.00    +0.005 C 
DOCKED: ENDBRANCH   6   7
DOCKED: ENDBRANCH   5   6
DOCKED: ENDBRANCH   1   5
DOCKED: TORSDOF 4
DOCKED: TER
DOCKED: ENDMDL
________________________________________________________________________________


	BEGINNING GENETIC ALGORITHM DOCKING 16 of 50
Run: 16 Seed: 1566776052 830535857 [ Run 16 of 50 GA/GALS ]
Beginning LAMARCKIAN GENETIC ALGORITHM (LGA), with a maximum of 2500000 energy evaluations.

Final-Value: -5.510


	FINAL GENETIC ALGORITHM DOCKED STATE
	_______________________________________________


Detailed state:  trans 0.109 -0.321 -1.892 quatxyzw 0.138817 -0.879848 0.234929 -0.389109 center -2.897 -2.116 1.590 ntor 4 94.6622 177.0006 103.7199 20.6622
State:	  0.109  -0.321  -1.892   0.151 -0.955  0.255 -134.202     94.66  177.00  103.72   20.66

DOCKED: MODEL       16
DOCKED: USER    Run = 16
DOCKED: USER    DPF = g1_OA.dpf
DOCKED: USER  
DOCKED: USER    Estimated Free Energy of Binding    =   -4.18 kcal/mol  [=(1)+(2)+(3)-(4)]
DOCKED: USER    Estimated Inhibition Constant, Ki   =  870.15 uM (micromolar)  [Temperature = 298.15 K]
DOCKED: USER    
DOCKED: USER    (1) Final Intermolecular Energy     =   -5.37 kcal/mol
DOCKED: USER        vdW + Hbond + desolv Energy     =   -5.68 kcal/mol
DOCKED: USER        Electrostatic Energy            =   +0.31 kcal/mol
DOCKED: USER    (2) Final Total Internal Energy     =   -0.14 kcal/mol
DOCKED: USER    (3) Torsional Free Energy           =   +1.19 kcal/mol
DOCKED: USER    (4) Unbound System's Energy  [=(2)] =   -0.14 kcal/mol
DOCKED: USER    
DOCKED: USER    
DOCKED: USER    NEWDPF move g1.pdbqt
DOCKED: USER    NEWDPF about -2.896500 -2.115900 1.590300
DOCKED: USER    NEWDPF tran0 0.108709 -0.320540 -1.892105
DOCKED: USER    NEWDPF quaternion0 0.138817 -0.879848 0.234929 -0.389109
DOCKED: USER    NEWDPF axisangle0 0.150693 -0.955119 0.255027 -134.201917
DOCKED: USER    NEWDPF quat0 0.150693 -0.955119 0.255027 -134.201917
DOCKED: USER    NEWDPF dihe0 94.66 177.00 103.72 20.66 
DOCKED: USER  keepresnum = 1 
DOCKED: USER  
DOCKED: REMARK  4 active torsions:
DOCKED: REMARK  status: ('A' for Active; 'I' for Inactive)
DOCKED: REMARK    1  A    between atoms: C1_1  and  C3_3 
DOCKED: REMARK    2  A    between atoms: C3_3  and  C5_5 
DOCKED: REMARK    3  A    between atoms: C4_4  and  C6_6 
DOCKED: REMARK    4  A    between atoms: C5_5  and  C6_6 
DOCKED: USER                              x       y       z     vdW  Elec       q    Type
DOCKED: USER                           _______ _______ _______ _____ _____    ______ ____
DOCKED: ROOT
DOCKED: ATOM      1  C3  UNL     1       0.049  -0.706  -3.432 -0.54 -0.04    +0.113 C 
DOCKED: ENDROOT
DOCKED: BRANCH   1   2
DOCKED: ATOM      2  C1  UNL     1       1.548  -0.789  -3.130 -0.62 -0.06    +0.172 C 
DOCKED: ATOM      3  O7  UNL     1       1.839  -1.506  -2.129 -0.17 +0.18    -0.648 OA
DOCKED: ATOM      4  O8  UNL     1       2.311  -0.133  -3.891 -0.09 +0.23    -0.648 OA
DOCKED: ENDBRANCH   1   2
DOCKED: BRANCH   1   5
DOCKED: ATOM      5  C5  UNL     1      -0.896  -0.877  -2.246 -0.89 -0.00    +0.010 C 
DOCKED: BRANCH   5   6
DOCKED: ATOM      6  C6  UNL     1      -1.101   0.428  -1.472 -1.02 -0.00    +0.000 C 
DOCKED: BRANCH   6   7
DOCKED: ATOM      7  C4  UNL     1       0.095   0.728  -0.568 -1.16 +0.00    -0.005 C 
DOCKED: ATOM      8  C2  UNL     1      -0.008  -0.013   0.757 -1.18 -0.00    +0.005 C 
DOCKED: ENDBRANCH   6   7
DOCKED: ENDBRANCH   5   6
DOCKED: ENDBRANCH   1   5
DOCKED: TORSDOF 4
DOCKED: TER
DOCKED: ENDMDL
________________________________________________________________________________


	BEGINNING GENETIC ALGORITHM DOCKING 17 of 50
Run: 17 Seed: 105208849 802582854 [ Run 17 of 50 GA/GALS ]
Beginning LAMARCKIAN GENETIC ALGORITHM (LGA), with a maximum of 2500000 energy evaluations.

Final-Value: -5.680


	FINAL GENETIC ALGORITHM DOCKED STATE
	_______________________________________________


Detailed state:  trans 0.443 0.269 -1.938 quatxyzw -0.648221 0.430873 -0.626956 -0.032926 center -2.897 -2.116 1.590 ntor 4 117.5584 -7.3698 83.2243 10.6238
State:	  0.443   0.269  -1.938  -0.649  0.431 -0.627 -176.226    117.56   -7.37   83.22   10.62

DOCKED: MODEL       17
DOCKED: USER    Run = 17
DOCKED: USER    DPF = g1_OA.dpf
DOCKED: USER  
DOCKED: USER    Estimated Free Energy of Binding    =   -4.34 kcal/mol  [=(1)+(2)+(3)-(4)]
DOCKED: USER    Estimated Inhibition Constant, Ki   =  661.04 uM (micromolar)  [Temperature = 298.15 K]
DOCKED: USER    
DOCKED: USER    (1) Final Intermolecular Energy     =   -5.53 kcal/mol
DOCKED: USER        vdW + Hbond + desolv Energy     =   -5.85 kcal/mol
DOCKED: USER        Electrostatic Energy            =   +0.31 kcal/mol
DOCKED: USER    (2) Final Total Internal Energy     =   -0.15 kcal/mol
DOCKED: USER    (3) Torsional Free Energy           =   +1.19 kcal/mol
DOCKED: USER    (4) Unbound System's Energy  [=(2)] =   -0.15 kcal/mol
DOCKED: USER    
DOCKED: USER    
DOCKED: USER    NEWDPF move g1.pdbqt
DOCKED: USER    NEWDPF about -2.896500 -2.115900 1.590300
DOCKED: USER    NEWDPF tran0 0.443157 0.268527 -1.938088
DOCKED: USER    NEWDPF quaternion0 -0.648221 0.430873 -0.626956 -0.032926
DOCKED: USER    NEWDPF axisangle0 -0.648572 0.431107 -0.627297 -176.226278
DOCKED: USER    NEWDPF quat0 -0.648572 0.431107 -0.627297 -176.226278
DOCKED: USER    NEWDPF dihe0 117.56 -7.37 83.22 10.62 
DOCKED: USER  keepresnum = 1 
DOCKED: USER  
DOCKED: REMARK  4 active torsions:
DOCKED: REMARK  status: ('A' for Active; 'I' for Inactive)
DOCKED: REMARK    1  A    between atoms: C1_1  and  C3_3 
DOCKED: REMARK    2  A    between atoms: C3_3  and  C5_5 
DOCKED: REMARK    3  A    between atoms: C4_4  and  C6_6 
DOCKED: REMARK    4  A    between atoms: C5_5  and  C6_6 
DOCKED: USER                              x       y       z     vdW  Elec       q    Type
DOCKED: USER                           _______ _______ _______ _____ _____    ______ ____
DOCKED: ROOT
DOCKED: ATOM      1  C3  UNL     1       1.489   0.250  -3.134 -0.63 -0.04    +0.113 C 
DOCKED: ENDROOT
DOCKED: BRANCH   1   2
DOCKED: ATOM      2  C1  UNL     1       1.129   1.736  -3.033 -0.64 -0.06    +0.172 C 
DOCKED: ATOM      3  O7  UNL     1       0.858   2.282  -4.141 -0.11 +0.24    -0.648 OA
DOCKED: ATOM      4  O8  UNL     1       1.159   2.242  -1.878 -0.18 +0.17    -0.648 OA
DOCKED: ENDBRANCH   1   2
DOCKED: BRANCH   1   5
DOCKED: ATOM      5  C5  UNL     1       1.285  -0.587  -1.875 -0.93 -0.00    +0.010 C 
DOCKED: BRANCH   5   6
DOCKED: ATOM      6  C6  UNL     1      -0.195  -0.862  -1.591 -1.01 -0.00    +0.000 C 
DOCKED: BRANCH   6   7
DOCKED: ATOM      7  C4  UNL     1      -0.749   0.112  -0.552 -1.17 +0.00    -0.005 C 
DOCKED: ATOM      8  C2  UNL     1      -0.011  -0.007   0.773 -1.18 -0.00    +0.005 C 
DOCKED: ENDBRANCH   6   7
DOCKED: ENDBRANCH   5   6
DOCKED: ENDBRANCH   1   5
DOCKED: TORSDOF 4
DOCKED: TER
DOCKED: ENDMDL
________________________________________________________________________________


	BEGINNING GENETIC ALGORITHM DOCKING 18 of 50
Run: 18 Seed: 546941738 472569223 [ Run 18 of 50 GA/GALS ]
Beginning LAMARCKIAN GENETIC ALGORITHM (LGA), with a maximum of 2500000 energy evaluations.

Final-Value: -5.639


	FINAL GENETIC ALGORITHM DOCKED STATE
	_______________________________________________


Detailed state:  trans -0.372 -0.104 -2.039 quatxyzw -0.395270 -0.631572 0.045036 -0.665470 center -2.897 -2.116 1.590 ntor 4 119.5197 21.3818 80.9604 2.7143
State:	 -0.372  -0.104  -2.039  -0.530 -0.846  0.060 -96.563    119.52   21.38   80.96    2.71

DOCKED: MODEL       18
DOCKED: USER    Run = 18
DOCKED: USER    DPF = g1_OA.dpf
DOCKED: USER  
DOCKED: USER    Estimated Free Energy of Binding    =   -4.28 kcal/mol  [=(1)+(2)+(3)-(4)]
DOCKED: USER    Estimated Inhibition Constant, Ki   =  726.99 uM (micromolar)  [Temperature = 298.15 K]
DOCKED: USER    
DOCKED: USER    (1) Final Intermolecular Energy     =   -5.47 kcal/mol
DOCKED: USER        vdW + Hbond + desolv Energy     =   -5.80 kcal/mol
DOCKED: USER        Electrostatic Energy            =   +0.32 kcal/mol
DOCKED: USER    (2) Final Total Internal Energy     =   -0.16 kcal/mol
DOCKED: USER    (3) Torsional Free Energy           =   +1.19 kcal/mol
DOCKED: USER    (4) Unbound System's Energy  [=(2)] =   -0.16 kcal/mol
DOCKED: USER    
DOCKED: USER    
DOCKED: USER    NEWDPF move g1.pdbqt
DOCKED: USER    NEWDPF about -2.896500 -2.115900 1.590300
DOCKED: USER    NEWDPF tran0 -0.371982 -0.104079 -2.038972
DOCKED: USER    NEWDPF quaternion0 -0.395270 -0.631572 0.045036 -0.665470
DOCKED: USER    NEWDPF axisangle0 -0.529551 -0.846130 0.060336 -96.563177
DOCKED: USER    NEWDPF quat0 -0.529551 -0.846130 0.060336 -96.563177
DOCKED: USER    NEWDPF dihe0 119.52 21.38 80.96 2.71 
DOCKED: USER  keepresnum = 1 
DOCKED: USER  
DOCKED: REMARK  4 active torsions:
DOCKED: REMARK  status: ('A' for Active; 'I' for Inactive)
DOCKED: REMARK    1  A    between atoms: C1_1  and  C3_3 
DOCKED: REMARK    2  A    between atoms: C3_3  and  C5_5 
DOCKED: REMARK    3  A    between atoms: C4_4  and  C6_6 
DOCKED: REMARK    4  A    between atoms: C5_5  and  C6_6 
DOCKED: USER                              x       y       z     vdW  Elec       q    Type
DOCKED: USER                           _______ _______ _______ _____ _____    ______ ____
DOCKED: ROOT
DOCKED: ATOM      1  C3  UNL     1      -1.515  -0.064  -3.141 -0.64 -0.04    +0.113 C 
DOCKED: ENDROOT
DOCKED: BRANCH   1   2
DOCKED: ATOM      2  C1  UNL     1      -1.087  -1.535  -3.164 -0.63 -0.06    +0.172 C 
DOCKED: ATOM      3  O7  UNL     1      -0.363  -1.851  -4.151 -0.06 +0.24    -0.648 OA
DOCKED: ATOM      4  O8  UNL     1      -1.510  -2.256  -2.219 -0.21 +0.18    -0.648 OA
DOCKED: ENDBRANCH   1   2
DOCKED: BRANCH   1   5
DOCKED: ATOM      5  C5  UNL     1      -1.241   0.706  -1.853 -0.94 -0.00    +0.010 C 
DOCKED: BRANCH   5   6
DOCKED: ATOM      6  C6  UNL     1       0.258   0.864  -1.577 -1.01 -0.00    +0.000 C 
DOCKED: BRANCH   6   7
DOCKED: ATOM      7  C4  UNL     1       0.740  -0.152  -0.542 -1.14 +0.00    -0.005 C 
DOCKED: ATOM      8  C2  UNL     1      -0.014  -0.008   0.772 -1.18 -0.00    +0.005 C 
DOCKED: ENDBRANCH   6   7
DOCKED: ENDBRANCH   5   6
DOCKED: ENDBRANCH   1   5
DOCKED: TORSDOF 4
DOCKED: TER
DOCKED: ENDMDL
________________________________________________________________________________


	BEGINNING GENETIC ALGORITHM DOCKING 19 of 50
Run: 19 Seed: 74437059 810643054 [ Run 19 of 50 GA/GALS ]
Beginning LAMARCKIAN GENETIC ALGORITHM (LGA), with a maximum of 2500000 energy evaluations.

Final-Value: -5.566


	FINAL GENETIC ALGORITHM DOCKED STATE
	_______________________________________________


Detailed state:  trans 0.536 -1.813 -1.895 quatxyzw -0.724092 -0.369562 -0.394069 -0.428747 center -2.897 -2.116 1.590 ntor 4 -129.4121 155.3356 -71.5975 -165.4635
State:	  0.536  -1.813  -1.895  -0.801 -0.409 -0.436 -129.224   -129.41  155.34  -71.60 -165.46

DOCKED: MODEL       19
DOCKED: USER    Run = 19
DOCKED: USER    DPF = g1_OA.dpf
DOCKED: USER  
DOCKED: USER    Estimated Free Energy of Binding    =   -4.23 kcal/mol  [=(1)+(2)+(3)-(4)]
DOCKED: USER    Estimated Inhibition Constant, Ki   =  793.28 uM (micromolar)  [Temperature = 298.15 K]
DOCKED: USER    
DOCKED: USER    (1) Final Intermolecular Energy     =   -5.42 kcal/mol
DOCKED: USER        vdW + Hbond + desolv Energy     =   -5.76 kcal/mol
DOCKED: USER        Electrostatic Energy            =   +0.34 kcal/mol
DOCKED: USER    (2) Final Total Internal Energy     =   -0.14 kcal/mol
DOCKED: USER    (3) Torsional Free Energy           =   +1.19 kcal/mol
DOCKED: USER    (4) Unbound System's Energy  [=(2)] =   -0.14 kcal/mol
DOCKED: USER    
DOCKED: USER    
DOCKED: USER    NEWDPF move g1.pdbqt
DOCKED: USER    NEWDPF about -2.896500 -2.115900 1.590300
DOCKED: USER    NEWDPF tran0 0.536096 -1.812851 -1.894865
DOCKED: USER    NEWDPF quaternion0 -0.724092 -0.369562 -0.394069 -0.428747
DOCKED: USER    NEWDPF axisangle0 -0.801497 -0.409068 -0.436195 -129.223847
DOCKED: USER    NEWDPF quat0 -0.801497 -0.409068 -0.436195 -129.223847
DOCKED: USER    NEWDPF dihe0 -129.41 155.34 -71.60 -165.46 
DOCKED: USER  keepresnum = 1 
DOCKED: USER  
DOCKED: REMARK  4 active torsions:
DOCKED: REMARK  status: ('A' for Active; 'I' for Inactive)
DOCKED: REMARK    1  A    between atoms: C1_1  and  C3_3 
DOCKED: REMARK    2  A    between atoms: C3_3  and  C5_5 
DOCKED: REMARK    3  A    between atoms: C4_4  and  C6_6 
DOCKED: REMARK    4  A    between atoms: C5_5  and  C6_6 
DOCKED: USER                              x       y       z     vdW  Elec       q    Type
DOCKED: USER                           _______ _______ _______ _____ _____    ______ ____
DOCKED: ROOT
DOCKED: ATOM      1  C3  UNL     1       0.518  -1.047  -3.286 -0.60 -0.04    +0.113 C 
DOCKED: ENDROOT
DOCKED: BRANCH   1   2
DOCKED: ATOM      2  C1  UNL     1      -0.768  -1.877  -3.350 -0.61 -0.06    +0.172 C 
DOCKED: ATOM      3  O7  UNL     1      -1.303  -2.096  -2.225 -0.20 +0.18    -0.648 OA
DOCKED: ATOM      4  O8  UNL     1      -1.135  -2.254  -4.497 -0.11 +0.26    -0.648 OA
DOCKED: ENDBRANCH   1   2
DOCKED: BRANCH   1   5
DOCKED: ATOM      5  C5  UNL     1       1.056  -0.729  -1.894 -0.94 -0.00    +0.010 C 
DOCKED: BRANCH   5   6
DOCKED: ATOM      6  C6  UNL     1       0.745   0.708  -1.465 -1.02 -0.00    +0.000 C 
DOCKED: BRANCH   6   7
DOCKED: ATOM      7  C4  UNL     1      -0.348   0.743  -0.397 -1.14 +0.00    -0.005 C 
DOCKED: ATOM      8  C2  UNL     1      -0.016  -0.177   0.769 -1.13 -0.00    +0.005 C 
DOCKED: ENDBRANCH   6   7
DOCKED: ENDBRANCH   5   6
DOCKED: ENDBRANCH   1   5
DOCKED: TORSDOF 4
DOCKED: TER
DOCKED: ENDMDL
________________________________________________________________________________


	BEGINNING GENETIC ALGORITHM DOCKING 20 of 50
Run: 20 Seed: 1510603165 1988623313 [ Run 20 of 50 GA/GALS ]
Beginning LAMARCKIAN GENETIC ALGORITHM (LGA), with a maximum of 2500000 energy evaluations.

Final-Value: -5.625


	FINAL GENETIC ALGORITHM DOCKED STATE
	_______________________________________________


Detailed state:  trans 0.185 0.039 -2.108 quatxyzw -0.603497 0.398853 -0.673196 -0.153347 center -2.897 -2.116 1.590 ntor 4 170.4251 52.6162 74.7297 -8.7643
State:	  0.185   0.039  -2.108  -0.611  0.404 -0.681 -162.358    170.43   52.62   74.73   -8.76

DOCKED: MODEL       20
DOCKED: USER    Run = 20
DOCKED: USER    DPF = g1_OA.dpf
DOCKED: USER  
DOCKED: USER    Estimated Free Energy of Binding    =   -4.25 kcal/mol  [=(1)+(2)+(3)-(4)]
DOCKED: USER    Estimated Inhibition Constant, Ki   =  765.61 uM (micromolar)  [Temperature = 298.15 K]
DOCKED: USER    
DOCKED: USER    (1) Final Intermolecular Energy     =   -5.44 kcal/mol
DOCKED: USER        vdW + Hbond + desolv Energy     =   -5.75 kcal/mol
DOCKED: USER        Electrostatic Energy            =   +0.30 kcal/mol
DOCKED: USER    (2) Final Total Internal Energy     =   -0.18 kcal/mol
DOCKED: USER    (3) Torsional Free Energy           =   +1.19 kcal/mol
DOCKED: USER    (4) Unbound System's Energy  [=(2)] =   -0.18 kcal/mol
DOCKED: USER    
DOCKED: USER    
DOCKED: USER    NEWDPF move g1.pdbqt
DOCKED: USER    NEWDPF about -2.896500 -2.115900 1.590300
DOCKED: USER    NEWDPF tran0 0.185364 0.039009 -2.107770
DOCKED: USER    NEWDPF quaternion0 -0.603497 0.398853 -0.673196 -0.153347
DOCKED: USER    NEWDPF axisangle0 -0.610720 0.403627 -0.681254 -162.358123
DOCKED: USER    NEWDPF quat0 -0.610720 0.403627 -0.681254 -162.358123
DOCKED: USER    NEWDPF dihe0 170.43 52.62 74.73 -8.76 
DOCKED: USER  keepresnum = 1 
DOCKED: USER  
DOCKED: REMARK  4 active torsions:
DOCKED: REMARK  status: ('A' for Active; 'I' for Inactive)
DOCKED: REMARK    1  A    between atoms: C1_1  and  C3_3 
DOCKED: REMARK    2  A    between atoms: C3_3  and  C5_5 
DOCKED: REMARK    3  A    between atoms: C4_4  and  C6_6 
DOCKED: REMARK    4  A    between atoms: C5_5  and  C6_6 
DOCKED: USER                              x       y       z     vdW  Elec       q    Type
DOCKED: USER                           _______ _______ _______ _____ _____    ______ ____
DOCKED: ROOT
DOCKED: ATOM      1  C3  UNL     1       1.452   0.281  -3.036 -0.64 -0.04    +0.113 C 
DOCKED: ENDROOT
DOCKED: BRANCH   1   2
DOCKED: ATOM      2  C1  UNL     1       0.849   1.686  -2.927 -0.64 -0.06    +0.172 C 
DOCKED: ATOM      3  O7  UNL     1      -0.223   1.844  -3.579 -0.05 +0.22    -0.648 OA
DOCKED: ATOM      4  O8  UNL     1       1.487   2.516  -2.224 -0.21 +0.18    -0.648 OA
DOCKED: ENDBRANCH   1   2
DOCKED: BRANCH   1   5
DOCKED: ATOM      5  C5  UNL     1       1.119  -0.692  -1.909 -0.94 -0.00    +0.010 C 
DOCKED: BRANCH   5   6
DOCKED: ATOM      6  C6  UNL     1      -0.390  -0.831  -1.686 -1.00 -0.00    +0.000 C 
DOCKED: BRANCH   6   7
DOCKED: ATOM      7  C4  UNL     1      -0.828  -0.120  -0.406 -1.13 +0.00    -0.005 C 
DOCKED: ATOM      8  C2  UNL     1       0.368   0.368   0.397 -1.14 -0.00    +0.005 C 
DOCKED: ENDBRANCH   6   7
DOCKED: ENDBRANCH   5   6
DOCKED: ENDBRANCH   1   5
DOCKED: TORSDOF 4
DOCKED: TER
DOCKED: ENDMDL
________________________________________________________________________________


	BEGINNING GENETIC ALGORITHM DOCKING 21 of 50
Run: 21 Seed: 694066952 647269311 [ Run 21 of 50 GA/GALS ]
Beginning LAMARCKIAN GENETIC ALGORITHM (LGA), with a maximum of 2500000 energy evaluations.

Final-Value: -5.636


	FINAL GENETIC ALGORITHM DOCKED STATE
	_______________________________________________


Detailed state:  trans -0.367 0.015 -1.953 quatxyzw -0.375891 -0.653628 0.083487 -0.651542 center -2.897 -2.116 1.590 ntor 4 120.9803 -144.7290 86.1363 2.2298
State:	 -0.367   0.015  -1.953  -0.495 -0.862  0.110 -98.684    120.98 -144.73   86.14    2.23

DOCKED: MODEL       21
DOCKED: USER    Run = 21
DOCKED: USER    DPF = g1_OA.dpf
DOCKED: USER  
DOCKED: USER    Estimated Free Energy of Binding    =   -4.28 kcal/mol  [=(1)+(2)+(3)-(4)]
DOCKED: USER    Estimated Inhibition Constant, Ki   =  729.40 uM (micromolar)  [Temperature = 298.15 K]
DOCKED: USER    
DOCKED: USER    (1) Final Intermolecular Energy     =   -5.47 kcal/mol
DOCKED: USER        vdW + Hbond + desolv Energy     =   -5.79 kcal/mol
DOCKED: USER        Electrostatic Energy            =   +0.31 kcal/mol
DOCKED: USER    (2) Final Total Internal Energy     =   -0.16 kcal/mol
DOCKED: USER    (3) Torsional Free Energy           =   +1.19 kcal/mol
DOCKED: USER    (4) Unbound System's Energy  [=(2)] =   -0.16 kcal/mol
DOCKED: USER    
DOCKED: USER    
DOCKED: USER    NEWDPF move g1.pdbqt
DOCKED: USER    NEWDPF about -2.896500 -2.115900 1.590300
DOCKED: USER    NEWDPF tran0 -0.367470 0.014882 -1.952547
DOCKED: USER    NEWDPF quaternion0 -0.375891 -0.653628 0.083487 -0.651542
DOCKED: USER    NEWDPF axisangle0 -0.495498 -0.861609 0.110053 -98.684082
DOCKED: USER    NEWDPF quat0 -0.495498 -0.861609 0.110053 -98.684082
DOCKED: USER    NEWDPF dihe0 120.98 -144.73 86.14 2.23 
DOCKED: USER  keepresnum = 1 
DOCKED: USER  
DOCKED: REMARK  4 active torsions:
DOCKED: REMARK  status: ('A' for Active; 'I' for Inactive)
DOCKED: REMARK    1  A    between atoms: C1_1  and  C3_3 
DOCKED: REMARK    2  A    between atoms: C3_3  and  C5_5 
DOCKED: REMARK    3  A    between atoms: C4_4  and  C6_6 
DOCKED: REMARK    4  A    between atoms: C5_5  and  C6_6 
DOCKED: USER                              x       y       z     vdW  Elec       q    Type
DOCKED: USER                           _______ _______ _______ _____ _____    ______ ____
DOCKED: ROOT
DOCKED: ATOM      1  C3  UNL     1      -1.491  -0.087  -3.071 -0.65 -0.04    +0.113 C 
DOCKED: ENDROOT
DOCKED: BRANCH   1   2
DOCKED: ATOM      2  C1  UNL     1      -0.926  -1.511  -3.040 -0.64 -0.06    +0.172 C 
DOCKED: ATOM      3  O7  UNL     1      -1.509  -2.285  -2.227 -0.21 +0.18    -0.648 OA
DOCKED: ATOM      4  O8  UNL     1       0.050  -1.743  -3.805 -0.05 +0.23    -0.648 OA
DOCKED: ENDBRANCH   1   2
DOCKED: BRANCH   1   5
DOCKED: ATOM      5  C5  UNL     1      -1.311   0.745  -1.805 -0.93 -0.00    +0.010 C 
DOCKED: BRANCH   5   6
DOCKED: ATOM      6  C6  UNL     1       0.161   1.042  -1.508 -1.00 -0.00    +0.000 C 
DOCKED: BRANCH   6   7
DOCKED: ATOM      7  C4  UNL     1       0.744   0.027  -0.525 -1.15 +0.00    -0.005 C 
DOCKED: ATOM      8  C2  UNL     1      -0.046  -0.006   0.775 -1.17 -0.00    +0.005 C 
DOCKED: ENDBRANCH   6   7
DOCKED: ENDBRANCH   5   6
DOCKED: ENDBRANCH   1   5
DOCKED: TORSDOF 4
DOCKED: TER
DOCKED: ENDMDL
________________________________________________________________________________


	BEGINNING GENETIC ALGORITHM DOCKING 22 of 50
Run: 22 Seed: 2105156902 659986443 [ Run 22 of 50 GA/GALS ]
Beginning LAMARCKIAN GENETIC ALGORITHM (LGA), with a maximum of 2500000 energy evaluations.

Final-Value: -5.619


	FINAL GENETIC ALGORITHM DOCKED STATE
	_______________________________________________


Detailed state:  trans -1.369 -0.487 -1.493 quatxyzw 0.854724 -0.308720 0.372383 -0.188333 center -2.897 -2.116 1.590 ntor 4 -165.7880 -70.1816 -70.4495 -122.4185
State:	 -1.369  -0.487  -1.493   0.870 -0.314  0.379 -158.289   -165.79  -70.18  -70.45 -122.42

DOCKED: MODEL       22
DOCKED: USER    Run = 22
DOCKED: USER    DPF = g1_OA.dpf
DOCKED: USER  
DOCKED: USER    Estimated Free Energy of Binding    =   -4.27 kcal/mol  [=(1)+(2)+(3)-(4)]
DOCKED: USER    Estimated Inhibition Constant, Ki   =  741.41 uM (micromolar)  [Temperature = 298.15 K]
DOCKED: USER    
DOCKED: USER    (1) Final Intermolecular Energy     =   -5.46 kcal/mol
DOCKED: USER        vdW + Hbond + desolv Energy     =   -5.79 kcal/mol
DOCKED: USER        Electrostatic Energy            =   +0.33 kcal/mol
DOCKED: USER    (2) Final Total Internal Energy     =   -0.16 kcal/mol
DOCKED: USER    (3) Torsional Free Energy           =   +1.19 kcal/mol
DOCKED: USER    (4) Unbound System's Energy  [=(2)] =   -0.16 kcal/mol
DOCKED: USER    
DOCKED: USER    
DOCKED: USER    NEWDPF move g1.pdbqt
DOCKED: USER    NEWDPF about -2.896500 -2.115900 1.590300
DOCKED: USER    NEWDPF tran0 -1.368845 -0.486637 -1.492684
DOCKED: USER    NEWDPF quaternion0 0.854724 -0.308720 0.372383 -0.188333
DOCKED: USER    NEWDPF axisangle0 0.870298 -0.314345 0.379169 -158.288945
DOCKED: USER    NEWDPF quat0 0.870298 -0.314345 0.379169 -158.288945
DOCKED: USER    NEWDPF dihe0 -165.79 -70.18 -70.45 -122.42 
DOCKED: USER  keepresnum = 1 
DOCKED: USER  
DOCKED: REMARK  4 active torsions:
DOCKED: REMARK  status: ('A' for Active; 'I' for Inactive)
DOCKED: REMARK    1  A    between atoms: C1_1  and  C3_3 
DOCKED: REMARK    2  A    between atoms: C3_3  and  C5_5 
DOCKED: REMARK    3  A    between atoms: C4_4  and  C6_6 
DOCKED: REMARK    4  A    between atoms: C5_5  and  C6_6 
DOCKED: USER                              x       y       z     vdW  Elec       q    Type
DOCKED: USER                           _______ _______ _______ _____ _____    ______ ____
DOCKED: ROOT
DOCKED: ATOM      1  C3  UNL     1      -1.468  -0.818  -3.043 -0.66 -0.04    +0.113 C 
DOCKED: ENDROOT
DOCKED: BRANCH   1   2
DOCKED: ATOM      2  C1  UNL     1      -1.886   0.656  -2.993 -0.63 -0.06    +0.172 C 
DOCKED: ATOM      3  O7  UNL     1      -1.875   1.238  -4.116 -0.10 +0.25    -0.648 OA
DOCKED: ATOM      4  O8  UNL     1      -2.175   1.117  -1.856 -0.16 +0.18    -0.648 OA
DOCKED: ENDBRANCH   1   2
DOCKED: BRANCH   1   5
DOCKED: ATOM      5  C5  UNL     1      -0.599  -1.319  -1.893 -0.93 -0.00    +0.010 C 
DOCKED: BRANCH   5   6
DOCKED: ATOM      6  C6  UNL     1       0.720  -0.550  -1.782 -0.98 -0.00    +0.000 C 
DOCKED: BRANCH   6   7
DOCKED: ATOM      7  C4  UNL     1       0.725   0.368  -0.560 -1.12 +0.00    -0.005 C 
DOCKED: ATOM      8  C2  UNL     1      -0.380  -0.002   0.418 -1.22 -0.00    +0.005 C 
DOCKED: ENDBRANCH   6   7
DOCKED: ENDBRANCH   5   6
DOCKED: ENDBRANCH   1   5
DOCKED: TORSDOF 4
DOCKED: TER
DOCKED: ENDMDL
________________________________________________________________________________


	BEGINNING GENETIC ALGORITHM DOCKING 23 of 50
Run: 23 Seed: 1297961314 353138909 [ Run 23 of 50 GA/GALS ]
Beginning LAMARCKIAN GENETIC ALGORITHM (LGA), with a maximum of 2500000 energy evaluations.

Final-Value: -5.602


	FINAL GENETIC ALGORITHM DOCKED STATE
	_______________________________________________


Detailed state:  trans -0.530 -0.104 -2.193 quatxyzw 0.363497 0.592898 -0.063180 0.715787 center -2.897 -2.116 1.590 ntor 4 124.5863 -169.9697 74.8567 0.0169
State:	 -0.530  -0.104  -2.193   0.521  0.849 -0.090 88.585    124.59 -169.97   74.86    0.02

DOCKED: MODEL       23
DOCKED: USER    Run = 23
DOCKED: USER    DPF = g1_OA.dpf
DOCKED: USER  
DOCKED: USER    Estimated Free Energy of Binding    =   -4.25 kcal/mol  [=(1)+(2)+(3)-(4)]
DOCKED: USER    Estimated Inhibition Constant, Ki   =  770.13 uM (micromolar)  [Temperature = 298.15 K]
DOCKED: USER    
DOCKED: USER    (1) Final Intermolecular Energy     =   -5.44 kcal/mol
DOCKED: USER        vdW + Hbond + desolv Energy     =   -5.78 kcal/mol
DOCKED: USER        Electrostatic Energy            =   +0.34 kcal/mol
DOCKED: USER    (2) Final Total Internal Energy     =   -0.16 kcal/mol
DOCKED: USER    (3) Torsional Free Energy           =   +1.19 kcal/mol
DOCKED: USER    (4) Unbound System's Energy  [=(2)] =   -0.16 kcal/mol
DOCKED: USER    
DOCKED: USER    
DOCKED: USER    NEWDPF move g1.pdbqt
DOCKED: USER    NEWDPF about -2.896500 -2.115900 1.590300
DOCKED: USER    NEWDPF tran0 -0.530043 -0.103694 -2.192534
DOCKED: USER    NEWDPF quaternion0 0.363497 0.592898 -0.063180 0.715787
DOCKED: USER    NEWDPF axisangle0 0.520531 0.849036 -0.090475 88.584560
DOCKED: USER    NEWDPF quat0 0.520531 0.849036 -0.090475 88.584560
DOCKED: USER    NEWDPF dihe0 124.59 -169.97 74.86 0.02 
DOCKED: USER  keepresnum = 1 
DOCKED: USER  
DOCKED: REMARK  4 active torsions:
DOCKED: REMARK  status: ('A' for Active; 'I' for Inactive)
DOCKED: REMARK    1  A    between atoms: C1_1  and  C3_3 
DOCKED: REMARK    2  A    between atoms: C3_3  and  C5_5 
DOCKED: REMARK    3  A    between atoms: C4_4  and  C6_6 
DOCKED: REMARK    4  A    between atoms: C5_5  and  C6_6 
DOCKED: USER                              x       y       z     vdW  Elec       q    Type
DOCKED: USER                           _______ _______ _______ _____ _____    ______ ____
DOCKED: ROOT
DOCKED: ATOM      1  C3  UNL     1      -1.810  -0.042  -3.131 -0.63 -0.04    +0.113 C 
DOCKED: ENDROOT
DOCKED: BRANCH   1   2
DOCKED: ATOM      2  C1  UNL     1      -1.351  -1.495  -3.295 -0.61 -0.06    +0.172 C 
DOCKED: ATOM      3  O7  UNL     1      -1.427  -2.186  -2.239 -0.21 +0.18    -0.648 OA
DOCKED: ATOM      4  O8  UNL     1      -0.942  -1.828  -4.441 -0.07 +0.25    -0.648 OA
DOCKED: ENDBRANCH   1   2
DOCKED: BRANCH   1   5
DOCKED: ATOM      5  C5  UNL     1      -1.387   0.667  -1.848 -0.93 -0.00    +0.010 C 
DOCKED: BRANCH   5   6
DOCKED: ATOM      6  C6  UNL     1       0.135   0.800  -1.731 -0.98 -0.00    +0.000 C 
DOCKED: BRANCH   6   7
DOCKED: ATOM      7  C4  UNL     1       0.696  -0.166  -0.688 -1.14 +0.00    -0.005 C 
DOCKED: ATOM      8  C2  UNL     1      -0.007  -0.008   0.652 -1.20 -0.00    +0.005 C 
DOCKED: ENDBRANCH   6   7
DOCKED: ENDBRANCH   5   6
DOCKED: ENDBRANCH   1   5
DOCKED: TORSDOF 4
DOCKED: TER
DOCKED: ENDMDL
________________________________________________________________________________


	BEGINNING GENETIC ALGORITHM DOCKING 24 of 50
Run: 24 Seed: 955867305 2418118 [ Run 24 of 50 GA/GALS ]
Beginning LAMARCKIAN GENETIC ALGORITHM (LGA), with a maximum of 2500000 energy evaluations.

Final-Value: -5.588


	FINAL GENETIC ALGORITHM DOCKED STATE
	_______________________________________________


Detailed state:  trans -0.444 -0.304 -2.086 quatxyzw 0.410524 0.628544 0.005584 0.660584 center -2.897 -2.116 1.590 ntor 4 180.0000 -173.6467 53.3128 15.2282
State:	 -0.444  -0.304  -2.086   0.547  0.837  0.007 97.311    180.00 -173.65   53.31   15.23

DOCKED: MODEL       24
DOCKED: USER    Run = 24
DOCKED: USER    DPF = g1_OA.dpf
DOCKED: USER  
DOCKED: USER    Estimated Free Energy of Binding    =   -4.23 kcal/mol  [=(1)+(2)+(3)-(4)]
DOCKED: USER    Estimated Inhibition Constant, Ki   =  789.78 uM (micromolar)  [Temperature = 298.15 K]
DOCKED: USER    
DOCKED: USER    (1) Final Intermolecular Energy     =   -5.43 kcal/mol
DOCKED: USER        vdW + Hbond + desolv Energy     =   -5.76 kcal/mol
DOCKED: USER        Electrostatic Energy            =   +0.33 kcal/mol
DOCKED: USER    (2) Final Total Internal Energy     =   -0.16 kcal/mol
DOCKED: USER    (3) Torsional Free Energy           =   +1.19 kcal/mol
DOCKED: USER    (4) Unbound System's Energy  [=(2)] =   -0.16 kcal/mol
DOCKED: USER    
DOCKED: USER    
DOCKED: USER    NEWDPF move g1.pdbqt
DOCKED: USER    NEWDPF about -2.896500 -2.115900 1.590300
DOCKED: USER    NEWDPF tran0 -0.444005 -0.304235 -2.086051
DOCKED: USER    NEWDPF quaternion0 0.410524 0.628544 0.005584 0.660584
DOCKED: USER    NEWDPF axisangle0 0.546817 0.837219 0.007437 97.311212
DOCKED: USER    NEWDPF quat0 0.546817 0.837219 0.007437 97.311212
DOCKED: USER    NEWDPF dihe0 180.00 -173.65 53.31 15.23 
DOCKED: USER  keepresnum = 1 
DOCKED: USER  
DOCKED: REMARK  4 active torsions:
DOCKED: REMARK  status: ('A' for Active; 'I' for Inactive)
DOCKED: REMARK    1  A    between atoms: C1_1  and  C3_3 
DOCKED: REMARK    2  A    between atoms: C3_3  and  C5_5 
DOCKED: REMARK    3  A    between atoms: C4_4  and  C6_6 
DOCKED: REMARK    4  A    between atoms: C5_5  and  C6_6 
DOCKED: USER                              x       y       z     vdW  Elec       q    Type
DOCKED: USER                           _______ _______ _______ _____ _____    ______ ____
DOCKED: ROOT
DOCKED: ATOM      1  C3  UNL     1      -1.528  -0.121  -3.233 -0.62 -0.04    +0.113 C 
DOCKED: ENDROOT
DOCKED: BRANCH   1   2
DOCKED: ATOM      2  C1  UNL     1      -1.230  -1.622  -3.298 -0.61 -0.06    +0.172 C 
DOCKED: ATOM      3  O7  UNL     1      -1.500  -2.254  -2.237 -0.21 +0.18    -0.648 OA
DOCKED: ATOM      4  O8  UNL     1      -0.742  -2.050  -4.380 -0.09 +0.25    -0.648 OA
DOCKED: ENDBRANCH   1   2
DOCKED: BRANCH   1   5
DOCKED: ATOM      5  C5  UNL     1      -1.246   0.573  -1.903 -0.93 -0.00    +0.010 C 
DOCKED: BRANCH   5   6
DOCKED: ATOM      6  C6  UNL     1       0.245   0.860  -1.701 -0.99 -0.00    +0.000 C 
DOCKED: BRANCH   6   7
DOCKED: ATOM      7  C4  UNL     1       0.733   0.328  -0.354 -1.13 +0.00    -0.005 C 
DOCKED: ATOM      8  C2  UNL     1      -0.381  -0.381   0.402 -1.18 -0.00    +0.005 C 
DOCKED: ENDBRANCH   6   7
DOCKED: ENDBRANCH   5   6
DOCKED: ENDBRANCH   1   5
DOCKED: TORSDOF 4
DOCKED: TER
DOCKED: ENDMDL
________________________________________________________________________________


	BEGINNING GENETIC ALGORITHM DOCKING 25 of 50
Run: 25 Seed: 1295436709 767825649 [ Run 25 of 50 GA/GALS ]
Beginning LAMARCKIAN GENETIC ALGORITHM (LGA), with a maximum of 2500000 energy evaluations.

Final-Value: -5.456


	FINAL GENETIC ALGORITHM DOCKED STATE
	_______________________________________________


Detailed state:  trans -0.243 -0.150 -2.066 quatxyzw -0.899042 0.253474 0.013083 0.356796 center -2.897 -2.116 1.590 ntor 4 25.3114 7.3461 -128.7821 -13.6868
State:	 -0.243  -0.150  -2.066  -0.962  0.271  0.014 138.193     25.31    7.35 -128.78  -13.69

DOCKED: MODEL       25
DOCKED: USER    Run = 25
DOCKED: USER    DPF = g1_OA.dpf
DOCKED: USER  
DOCKED: USER    Estimated Free Energy of Binding    =   -4.11 kcal/mol  [=(1)+(2)+(3)-(4)]
DOCKED: USER    Estimated Inhibition Constant, Ki   =  977.52 uM (micromolar)  [Temperature = 298.15 K]
DOCKED: USER    
DOCKED: USER    (1) Final Intermolecular Energy     =   -5.30 kcal/mol
DOCKED: USER        vdW + Hbond + desolv Energy     =   -5.60 kcal/mol
DOCKED: USER        Electrostatic Energy            =   +0.31 kcal/mol
DOCKED: USER    (2) Final Total Internal Energy     =   -0.16 kcal/mol
DOCKED: USER    (3) Torsional Free Energy           =   +1.19 kcal/mol
DOCKED: USER    (4) Unbound System's Energy  [=(2)] =   -0.16 kcal/mol
DOCKED: USER    
DOCKED: USER    
DOCKED: USER    NEWDPF move g1.pdbqt
DOCKED: USER    NEWDPF about -2.896500 -2.115900 1.590300
DOCKED: USER    NEWDPF tran0 -0.243332 -0.150269 -2.065577
DOCKED: USER    NEWDPF quaternion0 -0.899042 0.253474 0.013083 0.356796
DOCKED: USER    NEWDPF axisangle0 -0.962384 0.271333 0.014005 138.192861
DOCKED: USER    NEWDPF quat0 -0.962384 0.271333 0.014005 138.192861
DOCKED: USER    NEWDPF dihe0 25.31 7.35 -128.78 -13.69 
DOCKED: USER  keepresnum = 1 
DOCKED: USER  
DOCKED: REMARK  4 active torsions:
DOCKED: REMARK  status: ('A' for Active; 'I' for Inactive)
DOCKED: REMARK    1  A    between atoms: C1_1  and  C3_3 
DOCKED: REMARK    2  A    between atoms: C3_3  and  C5_5 
DOCKED: REMARK    3  A    between atoms: C4_4  and  C6_6 
DOCKED: REMARK    4  A    between atoms: C5_5  and  C6_6 
DOCKED: USER                              x       y       z     vdW  Elec       q    Type
DOCKED: USER                           _______ _______ _______ _____ _____    ______ ____
DOCKED: ROOT
DOCKED: ATOM      1  C3  UNL     1      -1.503  -0.471  -2.979 -0.66 -0.04    +0.113 C 
DOCKED: ENDROOT
DOCKED: BRANCH   1   2
DOCKED: ATOM      2  C1  UNL     1      -1.585   1.051  -2.827 -0.65 -0.06    +0.172 C 
DOCKED: ATOM      3  O7  UNL     1      -2.631   1.461  -2.247 -0.19 +0.19    -0.648 OA
DOCKED: ATOM      4  O8  UNL     1      -0.623   1.714  -3.303 -0.05 +0.21    -0.648 OA
DOCKED: ENDBRANCH   1   2
DOCKED: BRANCH   1   5
DOCKED: ATOM      5  C5  UNL     1      -0.126  -1.101  -2.791 -0.79 -0.00    +0.010 C 
DOCKED: BRANCH   5   6
DOCKED: ATOM      6  C6  UNL     1       0.565  -0.621  -1.512 -1.03 -0.00    +0.000 C 
DOCKED: BRANCH   6   7
DOCKED: ATOM      7  C4  UNL     1      -0.363  -0.740  -0.303 -1.16 +0.00    -0.005 C 
DOCKED: ATOM      8  C2  UNL     1      -0.011   0.277   0.771 -1.08 -0.00    +0.005 C 
DOCKED: ENDBRANCH   6   7
DOCKED: ENDBRANCH   5   6
DOCKED: ENDBRANCH   1   5
DOCKED: TORSDOF 4
DOCKED: TER
DOCKED: ENDMDL
________________________________________________________________________________


	BEGINNING GENETIC ALGORITHM DOCKING 26 of 50
Run: 26 Seed: 597343990 724731048 [ Run 26 of 50 GA/GALS ]
Beginning LAMARCKIAN GENETIC ALGORITHM (LGA), with a maximum of 2500000 energy evaluations.

Final-Value: -5.619


	FINAL GENETIC ALGORITHM DOCKED STATE
	_______________________________________________


Detailed state:  trans -0.395 0.003 -2.040 quatxyzw -0.374641 -0.631990 0.095827 -0.671602 center -2.897 -2.116 1.590 ntor 4 164.2975 32.9384 73.1270 2.2030
State:	 -0.395   0.003  -2.040  -0.506 -0.853  0.129 -95.618    164.30   32.94   73.13    2.20

DOCKED: MODEL       26
DOCKED: USER    Run = 26
DOCKED: USER    DPF = g1_OA.dpf
DOCKED: USER  
DOCKED: USER    Estimated Free Energy of Binding    =   -4.24 kcal/mol  [=(1)+(2)+(3)-(4)]
DOCKED: USER    Estimated Inhibition Constant, Ki   =  773.38 uM (micromolar)  [Temperature = 298.15 K]
DOCKED: USER    
DOCKED: USER    (1) Final Intermolecular Energy     =   -5.44 kcal/mol
DOCKED: USER        vdW + Hbond + desolv Energy     =   -5.76 kcal/mol
DOCKED: USER        Electrostatic Energy            =   +0.32 kcal/mol
DOCKED: USER    (2) Final Total Internal Energy     =   -0.18 kcal/mol
DOCKED: USER    (3) Torsional Free Energy           =   +1.19 kcal/mol
DOCKED: USER    (4) Unbound System's Energy  [=(2)] =   -0.18 kcal/mol
DOCKED: USER    
DOCKED: USER    
DOCKED: USER    NEWDPF move g1.pdbqt
DOCKED: USER    NEWDPF about -2.896500 -2.115900 1.590300
DOCKED: USER    NEWDPF tran0 -0.394986 0.003336 -2.039522
DOCKED: USER    NEWDPF quaternion0 -0.374641 -0.631990 0.095827 -0.671602
DOCKED: USER    NEWDPF axisangle0 -0.505649 -0.852990 0.129337 -95.618313
DOCKED: USER    NEWDPF quat0 -0.505649 -0.852990 0.129337 -95.618313
DOCKED: USER    NEWDPF dihe0 164.30 32.94 73.13 2.20 
DOCKED: USER  keepresnum = 1 
DOCKED: USER  
DOCKED: REMARK  4 active torsions:
DOCKED: REMARK  status: ('A' for Active; 'I' for Inactive)
DOCKED: REMARK    1  A    between atoms: C1_1  and  C3_3 
DOCKED: REMARK    2  A    between atoms: C3_3  and  C5_5 
DOCKED: REMARK    3  A    between atoms: C4_4  and  C6_6 
DOCKED: REMARK    4  A    between atoms: C5_5  and  C6_6 
DOCKED: USER                              x       y       z     vdW  Elec       q    Type
DOCKED: USER                           _______ _______ _______ _____ _____    ______ ____
DOCKED: ROOT
DOCKED: ATOM      1  C3  UNL     1      -1.588  -0.100  -3.083 -0.64 -0.04    +0.113 C 
DOCKED: ENDROOT
DOCKED: BRANCH   1   2
DOCKED: ATOM      2  C1  UNL     1      -1.025  -1.525  -3.084 -0.64 -0.06    +0.172 C 
DOCKED: ATOM      3  O7  UNL     1      -0.144  -1.736  -3.967 -0.04 +0.24    -0.648 OA
DOCKED: ATOM      4  O8  UNL     1      -1.506  -2.318  -2.229 -0.20 +0.18    -0.648 OA
DOCKED: ENDBRANCH   1   2
DOCKED: BRANCH   1   5
DOCKED: ATOM      5  C5  UNL     1      -1.326   0.736  -1.834 -0.93 -0.00    +0.010 C 
DOCKED: BRANCH   5   6
DOCKED: ATOM      6  C6  UNL     1       0.163   1.030  -1.632 -0.98 -0.00    +0.000 C 
DOCKED: BRANCH   6   7
DOCKED: ATOM      7  C4  UNL     1       0.731   0.233  -0.458 -1.14 +0.00    -0.005 C 
DOCKED: ATOM      8  C2  UNL     1      -0.377  -0.365   0.396 -1.18 -0.00    +0.005 C 
DOCKED: ENDBRANCH   6   7
DOCKED: ENDBRANCH   5   6
DOCKED: ENDBRANCH   1   5
DOCKED: TORSDOF 4
DOCKED: TER
DOCKED: ENDMDL
________________________________________________________________________________


	BEGINNING GENETIC ALGORITHM DOCKING 27 of 50
Run: 27 Seed: 813328915 697749863 [ Run 27 of 50 GA/GALS ]
Beginning LAMARCKIAN GENETIC ALGORITHM (LGA), with a maximum of 2500000 energy evaluations.

Final-Value: -5.644


	FINAL GENETIC ALGORITHM DOCKED STATE
	_______________________________________________


Detailed state:  trans 0.304 -1.294 -1.425 quatxyzw 0.878805 0.279941 0.370163 0.110967 center -2.897 -2.116 1.590 ntor 4 -149.2757 -124.0855 -85.5018 -118.7067
State:	  0.304  -1.294  -1.425   0.884  0.282  0.372 167.258   -149.28 -124.09  -85.50 -118.71

DOCKED: MODEL       27
DOCKED: USER    Run = 27
DOCKED: USER    DPF = g1_OA.dpf
DOCKED: USER  
DOCKED: USER    Estimated Free Energy of Binding    =   -4.30 kcal/mol  [=(1)+(2)+(3)-(4)]
DOCKED: USER    Estimated Inhibition Constant, Ki   =  709.22 uM (micromolar)  [Temperature = 298.15 K]
DOCKED: USER    
DOCKED: USER    (1) Final Intermolecular Energy     =   -5.49 kcal/mol
DOCKED: USER        vdW + Hbond + desolv Energy     =   -5.79 kcal/mol
DOCKED: USER        Electrostatic Energy            =   +0.30 kcal/mol
DOCKED: USER    (2) Final Total Internal Energy     =   -0.15 kcal/mol
DOCKED: USER    (3) Torsional Free Energy           =   +1.19 kcal/mol
DOCKED: USER    (4) Unbound System's Energy  [=(2)] =   -0.15 kcal/mol
DOCKED: USER    
DOCKED: USER    
DOCKED: USER    NEWDPF move g1.pdbqt
DOCKED: USER    NEWDPF about -2.896500 -2.115900 1.590300
DOCKED: USER    NEWDPF tran0 0.303688 -1.293780 -1.425386
DOCKED: USER    NEWDPF quaternion0 0.878805 0.279941 0.370163 0.110967
DOCKED: USER    NEWDPF axisangle0 0.884266 0.281680 0.372464 167.257865
DOCKED: USER    NEWDPF quat0 0.884266 0.281680 0.372464 167.257865
DOCKED: USER    NEWDPF dihe0 -149.28 -124.09 -85.50 -118.71 
DOCKED: USER  keepresnum = 1 
DOCKED: USER  
DOCKED: REMARK  4 active torsions:
DOCKED: REMARK  status: ('A' for Active; 'I' for Inactive)
DOCKED: REMARK    1  A    between atoms: C1_1  and  C3_3 
DOCKED: REMARK    2  A    between atoms: C3_3  and  C5_5 
DOCKED: REMARK    3  A    between atoms: C4_4  and  C6_6 
DOCKED: REMARK    4  A    between atoms: C5_5  and  C6_6 
DOCKED: USER                              x       y       z     vdW  Elec       q    Type
DOCKED: USER                           _______ _______ _______ _____ _____    ______ ____
DOCKED: ROOT
DOCKED: ATOM      1  C3  UNL     1       0.451  -1.419  -3.002 -0.64 -0.04    +0.113 C 
DOCKED: ENDROOT
DOCKED: BRANCH   1   2
DOCKED: ATOM      2  C1  UNL     1      -1.067  -1.499  -2.805 -0.67 -0.05    +0.172 C 
DOCKED: ATOM      3  O7  UNL     1      -1.701  -0.492  -3.233 -0.05 +0.21    -0.648 OA
DOCKED: ATOM      4  O8  UNL     1      -1.504  -2.535  -2.234 -0.17 +0.18    -0.648 OA
DOCKED: ENDBRANCH   1   2
DOCKED: BRANCH   1   5
DOCKED: ATOM      5  C5  UNL     1       1.245  -0.719  -1.904 -0.93 -0.00    +0.010 C 
DOCKED: BRANCH   5   6
DOCKED: ATOM      6  C6  UNL     1       0.748   0.706  -1.644 -0.99 -0.00    +0.000 C 
DOCKED: BRANCH   6   7
DOCKED: ATOM      7  C4  UNL     1      -0.288   0.735  -0.521 -1.14 +0.00    -0.005 C 
DOCKED: ATOM      8  C2  UNL     1      -0.007  -0.336   0.523 -1.18 -0.00    +0.005 C 
DOCKED: ENDBRANCH   6   7
DOCKED: ENDBRANCH   5   6
DOCKED: ENDBRANCH   1   5
DOCKED: TORSDOF 4
DOCKED: TER
DOCKED: ENDMDL
________________________________________________________________________________


	BEGINNING GENETIC ALGORITHM DOCKING 28 of 50
Run: 28 Seed: 2029404866 135570810 [ Run 28 of 50 GA/GALS ]
Beginning LAMARCKIAN GENETIC ALGORITHM (LGA), with a maximum of 2500000 energy evaluations.

Final-Value: -5.602


	FINAL GENETIC ALGORITHM DOCKED STATE
	_______________________________________________


Detailed state:  trans -0.373 0.075 -2.111 quatxyzw -0.426336 -0.568009 0.082653 -0.699122 center -2.897 -2.116 1.590 ntor 4 154.5421 -178.6851 73.8671 -5.8887
State:	 -0.373   0.075  -2.111  -0.596 -0.794  0.116 -91.287    154.54 -178.69   73.87   -5.89

DOCKED: MODEL       28
DOCKED: USER    Run = 28
DOCKED: USER    DPF = g1_OA.dpf
DOCKED: USER  
DOCKED: USER    Estimated Free Energy of Binding    =   -4.27 kcal/mol  [=(1)+(2)+(3)-(4)]
DOCKED: USER    Estimated Inhibition Constant, Ki   =  745.22 uM (micromolar)  [Temperature = 298.15 K]
DOCKED: USER    
DOCKED: USER    (1) Final Intermolecular Energy     =   -5.46 kcal/mol
DOCKED: USER        vdW + Hbond + desolv Energy     =   -5.78 kcal/mol
DOCKED: USER        Electrostatic Energy            =   +0.32 kcal/mol
DOCKED: USER    (2) Final Total Internal Energy     =   -0.14 kcal/mol
DOCKED: USER    (3) Torsional Free Energy           =   +1.19 kcal/mol
DOCKED: USER    (4) Unbound System's Energy  [=(2)] =   -0.14 kcal/mol
DOCKED: USER    
DOCKED: USER    
DOCKED: USER    NEWDPF move g1.pdbqt
DOCKED: USER    NEWDPF about -2.896500 -2.115900 1.590300
DOCKED: USER    NEWDPF tran0 -0.373284 0.075251 -2.111177
DOCKED: USER    NEWDPF quaternion0 -0.426336 -0.568009 0.082653 -0.699122
DOCKED: USER    NEWDPF axisangle0 -0.596272 -0.794416 0.115598 -91.286816
DOCKED: USER    NEWDPF quat0 -0.596272 -0.794416 0.115598 -91.286816
DOCKED: USER    NEWDPF dihe0 154.54 -178.69 73.87 -5.89 
DOCKED: USER  keepresnum = 1 
DOCKED: USER  
DOCKED: REMARK  4 active torsions:
DOCKED: REMARK  status: ('A' for Active; 'I' for Inactive)
DOCKED: REMARK    1  A    between atoms: C1_1  and  C3_3 
DOCKED: REMARK    2  A    between atoms: C3_3  and  C5_5 
DOCKED: REMARK    3  A    between atoms: C4_4  and  C6_6 
DOCKED: REMARK    4  A    between atoms: C5_5  and  C6_6 
DOCKED: USER                              x       y       z     vdW  Elec       q    Type
DOCKED: USER                           _______ _______ _______ _____ _____    ______ ____
DOCKED: ROOT
DOCKED: ATOM      1  C3  UNL     1      -1.671   0.098  -3.027 -0.65 -0.04    +0.113 C 
DOCKED: ENDROOT
DOCKED: BRANCH   1   2
DOCKED: ATOM      2  C1  UNL     1      -1.306  -1.390  -3.010 -0.63 -0.06    +0.172 C 
DOCKED: ATOM      3  O7  UNL     1      -1.227  -1.893  -1.853 -0.17 +0.17    -0.648 OA
DOCKED: ATOM      4  O8  UNL     1      -1.114  -1.932  -4.133 -0.11 +0.24    -0.648 OA
DOCKED: ENDBRANCH   1   2
DOCKED: BRANCH   1   5
DOCKED: ATOM      5  C5  UNL     1      -1.172   0.936  -1.854 -0.92 -0.00    +0.010 C 
DOCKED: BRANCH   5   6
DOCKED: ATOM      6  C6  UNL     1       0.350   0.869  -1.695 -0.99 -0.00    +0.000 C 
DOCKED: BRANCH   6   7
DOCKED: ATOM      7  C4  UNL     1       0.743   0.033  -0.477 -1.15 +0.00    -0.005 C 
DOCKED: ATOM      8  C2  UNL     1      -0.380  -0.020   0.547 -1.17 -0.00    +0.005 C 
DOCKED: ENDBRANCH   6   7
DOCKED: ENDBRANCH   5   6
DOCKED: ENDBRANCH   1   5
DOCKED: TORSDOF 4
DOCKED: TER
DOCKED: ENDMDL
________________________________________________________________________________


	BEGINNING GENETIC ALGORITHM DOCKING 29 of 50
Run: 29 Seed: 261713958 1943932305 [ Run 29 of 50 GA/GALS ]
Beginning LAMARCKIAN GENETIC ALGORITHM (LGA), with a maximum of 2500000 energy evaluations.

Final-Value: -5.596


	FINAL GENETIC ALGORITHM DOCKED STATE
	_______________________________________________


Detailed state:  trans -0.412 -0.034 -2.126 quatxyzw 0.450267 0.606732 -0.072847 0.651022 center -2.897 -2.116 1.590 ntor 4 153.1644 176.0113 75.8126 3.3829
State:	 -0.412  -0.034  -2.126   0.593  0.799 -0.096 98.763    153.16  176.01   75.81    3.38

DOCKED: MODEL       29
DOCKED: USER    Run = 29
DOCKED: USER    DPF = g1_OA.dpf
DOCKED: USER  
DOCKED: USER    Estimated Free Energy of Binding    =   -4.26 kcal/mol  [=(1)+(2)+(3)-(4)]
DOCKED: USER    Estimated Inhibition Constant, Ki   =  752.74 uM (micromolar)  [Temperature = 298.15 K]
DOCKED: USER    
DOCKED: USER    (1) Final Intermolecular Energy     =   -5.45 kcal/mol
DOCKED: USER        vdW + Hbond + desolv Energy     =   -5.77 kcal/mol
DOCKED: USER        Electrostatic Energy            =   +0.32 kcal/mol
DOCKED: USER    (2) Final Total Internal Energy     =   -0.14 kcal/mol
DOCKED: USER    (3) Torsional Free Energy           =   +1.19 kcal/mol
DOCKED: USER    (4) Unbound System's Energy  [=(2)] =   -0.14 kcal/mol
DOCKED: USER    
DOCKED: USER    
DOCKED: USER    NEWDPF move g1.pdbqt
DOCKED: USER    NEWDPF about -2.896500 -2.115900 1.590300
DOCKED: USER    NEWDPF tran0 -0.411786 -0.034256 -2.126198
DOCKED: USER    NEWDPF quaternion0 0.450267 0.606732 -0.072847 0.651022
DOCKED: USER    NEWDPF axisangle0 0.593191 0.799321 -0.095971 98.762581
DOCKED: USER    NEWDPF quat0 0.593191 0.799321 -0.095971 98.762581
DOCKED: USER    NEWDPF dihe0 153.16 176.01 75.81 3.38 
DOCKED: USER  keepresnum = 1 
DOCKED: USER  
DOCKED: REMARK  4 active torsions:
DOCKED: REMARK  status: ('A' for Active; 'I' for Inactive)
DOCKED: REMARK    1  A    between atoms: C1_1  and  C3_3 
DOCKED: REMARK    2  A    between atoms: C3_3  and  C5_5 
DOCKED: REMARK    3  A    between atoms: C4_4  and  C6_6 
DOCKED: REMARK    4  A    between atoms: C5_5  and  C6_6 
DOCKED: USER                              x       y       z     vdW  Elec       q    Type
DOCKED: USER                           _______ _______ _______ _____ _____    ______ ____
DOCKED: ROOT
DOCKED: ATOM      1  C3  UNL     1      -1.589  -0.068  -3.192 -0.63 -0.04    +0.113 C 
DOCKED: ENDROOT
DOCKED: BRANCH   1   2
DOCKED: ATOM      2  C1  UNL     1      -1.234  -1.551  -3.047 -0.64 -0.06    +0.172 C 
DOCKED: ATOM      3  O7  UNL     1      -1.194  -1.962  -1.851 -0.16 +0.17    -0.648 OA
DOCKED: ATOM      4  O8  UNL     1      -1.010  -2.181  -4.117 -0.12 +0.24    -0.648 OA
DOCKED: ENDBRANCH   1   2
DOCKED: BRANCH   1   5
DOCKED: ATOM      5  C5  UNL     1      -1.233   0.837  -2.016 -0.91 -0.00    +0.010 C 
DOCKED: BRANCH   5   6
DOCKED: ATOM      6  C6  UNL     1       0.280   0.961  -1.815 -0.96 -0.00    +0.000 C 
DOCKED: BRANCH   6   7
DOCKED: ATOM      7  C4  UNL     1       0.745   0.154  -0.603 -1.13 +0.00    -0.005 C 
DOCKED: ATOM      8  C2  UNL     1      -0.379  -0.038   0.403 -1.22 -0.00    +0.005 C 
DOCKED: ENDBRANCH   6   7
DOCKED: ENDBRANCH   5   6
DOCKED: ENDBRANCH   1   5
DOCKED: TORSDOF 4
DOCKED: TER
DOCKED: ENDMDL
________________________________________________________________________________


	BEGINNING GENETIC ALGORITHM DOCKING 30 of 50
Run: 30 Seed: 1452372803 633183004 [ Run 30 of 50 GA/GALS ]
Beginning LAMARCKIAN GENETIC ALGORITHM (LGA), with a maximum of 2500000 energy evaluations.

Final-Value: -5.550


	FINAL GENETIC ALGORITHM DOCKED STATE
	_______________________________________________


Detailed state:  trans -0.294 1.560 -1.595 quatxyzw -0.255901 0.882523 -0.135735 0.370464 center -2.897 -2.116 1.590 ntor 4 140.8818 68.3751 -55.9262 -126.5621
State:	 -0.294   1.560  -1.595  -0.276  0.950 -0.146 136.512    140.88   68.38  -55.93 -126.56

DOCKED: MODEL       30
DOCKED: USER    Run = 30
DOCKED: USER    DPF = g1_OA.dpf
DOCKED: USER  
DOCKED: USER    Estimated Free Energy of Binding    =   -4.18 kcal/mol  [=(1)+(2)+(3)-(4)]
DOCKED: USER    Estimated Inhibition Constant, Ki   =  858.22 uM (micromolar)  [Temperature = 298.15 K]
DOCKED: USER    
DOCKED: USER    (1) Final Intermolecular Energy     =   -5.38 kcal/mol
DOCKED: USER        vdW + Hbond + desolv Energy     =   -5.68 kcal/mol
DOCKED: USER        Electrostatic Energy            =   +0.30 kcal/mol
DOCKED: USER    (2) Final Total Internal Energy     =   -0.17 kcal/mol
DOCKED: USER    (3) Torsional Free Energy           =   +1.19 kcal/mol
DOCKED: USER    (4) Unbound System's Energy  [=(2)] =   -0.17 kcal/mol
DOCKED: USER    
DOCKED: USER    
DOCKED: USER    NEWDPF move g1.pdbqt
DOCKED: USER    NEWDPF about -2.896500 -2.115900 1.590300
DOCKED: USER    NEWDPF tran0 -0.293803 1.559789 -1.594601
DOCKED: USER    NEWDPF quaternion0 -0.255901 0.882523 -0.135735 0.370464
DOCKED: USER    NEWDPF axisangle0 -0.275504 0.950128 -0.146133 136.511505
DOCKED: USER    NEWDPF quat0 -0.275504 0.950128 -0.146133 136.511505
DOCKED: USER    NEWDPF dihe0 140.88 68.38 -55.93 -126.56 
DOCKED: USER  keepresnum = 1 
DOCKED: USER  
DOCKED: REMARK  4 active torsions:
DOCKED: REMARK  status: ('A' for Active; 'I' for Inactive)
DOCKED: REMARK    1  A    between atoms: C1_1  and  C3_3 
DOCKED: REMARK    2  A    between atoms: C3_3  and  C5_5 
DOCKED: REMARK    3  A    between atoms: C4_4  and  C6_6 
DOCKED: REMARK    4  A    between atoms: C5_5  and  C6_6 
DOCKED: USER                              x       y       z     vdW  Elec       q    Type
DOCKED: USER                           _______ _______ _______ _____ _____    ______ ____
DOCKED: ROOT
DOCKED: ATOM      1  C3  UNL     1      -0.405   1.593  -3.179 -0.60 -0.04    +0.113 C 
DOCKED: ENDROOT
DOCKED: BRANCH   1   2
DOCKED: ATOM      2  C1  UNL     1       1.110   1.645  -2.953 -0.64 -0.05    +0.172 C 
DOCKED: ATOM      3  O7  UNL     1       1.495   2.608  -2.230 -0.21 +0.18    -0.648 OA
DOCKED: ATOM      4  O8  UNL     1       1.791   0.746  -3.517 -0.06 +0.22    -0.648 OA
DOCKED: ENDBRANCH   1   2
DOCKED: BRANCH   1   5
DOCKED: ATOM      5  C5  UNL     1      -1.240   0.981  -2.058 -0.90 -0.00    +0.010 C 
DOCKED: BRANCH   5   6
DOCKED: ATOM      6  C6  UNL     1      -0.917  -0.499  -1.833 -0.96 -0.00    +0.000 C 
DOCKED: BRANCH   6   7
DOCKED: ATOM      7  C4  UNL     1      -0.479  -0.756  -0.391 -1.12 +0.00    -0.005 C 
DOCKED: ATOM      8  C2  UNL     1       0.366   0.389   0.147 -1.19 -0.00    +0.005 C 
DOCKED: ENDBRANCH   6   7
DOCKED: ENDBRANCH   5   6
DOCKED: ENDBRANCH   1   5
DOCKED: TORSDOF 4
DOCKED: TER
DOCKED: ENDMDL
________________________________________________________________________________


	BEGINNING GENETIC ALGORITHM DOCKING 31 of 50
Run: 31 Seed: 213639474 1296474336 [ Run 31 of 50 GA/GALS ]
Beginning LAMARCKIAN GENETIC ALGORITHM (LGA), with a maximum of 2500000 energy evaluations.

Final-Value: -5.650


	FINAL GENETIC ALGORITHM DOCKED STATE
	_______________________________________________


Detailed state:  trans 0.178 -1.399 -1.455 quatxyzw 0.853487 0.283358 0.405880 0.162880 center -2.897 -2.116 1.590 ntor 4 -133.9057 -125.1993 -80.5541 -126.1707
State:	  0.178  -1.399  -1.455   0.865  0.287  0.411 161.252   -133.91 -125.20  -80.55 -126.17

DOCKED: MODEL       31
DOCKED: USER    Run = 31
DOCKED: USER    DPF = g1_OA.dpf
DOCKED: USER  
DOCKED: USER    Estimated Free Energy of Binding    =   -4.30 kcal/mol  [=(1)+(2)+(3)-(4)]
DOCKED: USER    Estimated Inhibition Constant, Ki   =  705.57 uM (micromolar)  [Temperature = 298.15 K]
DOCKED: USER    
DOCKED: USER    (1) Final Intermolecular Energy     =   -5.49 kcal/mol
DOCKED: USER        vdW + Hbond + desolv Energy     =   -5.79 kcal/mol
DOCKED: USER        Electrostatic Energy            =   +0.30 kcal/mol
DOCKED: USER    (2) Final Total Internal Energy     =   -0.16 kcal/mol
DOCKED: USER    (3) Torsional Free Energy           =   +1.19 kcal/mol
DOCKED: USER    (4) Unbound System's Energy  [=(2)] =   -0.16 kcal/mol
DOCKED: USER    
DOCKED: USER    
DOCKED: USER    NEWDPF move g1.pdbqt
DOCKED: USER    NEWDPF about -2.896500 -2.115900 1.590300
DOCKED: USER    NEWDPF tran0 0.177833 -1.398732 -1.455152
DOCKED: USER    NEWDPF quaternion0 0.853487 0.283358 0.405880 0.162880
DOCKED: USER    NEWDPF axisangle0 0.865039 0.287193 0.411374 161.251835
DOCKED: USER    NEWDPF quat0 0.865039 0.287193 0.411374 161.251835
DOCKED: USER    NEWDPF dihe0 -133.91 -125.20 -80.55 -126.17 
DOCKED: USER  keepresnum = 1 
DOCKED: USER  
DOCKED: REMARK  4 active torsions:
DOCKED: REMARK  status: ('A' for Active; 'I' for Inactive)
DOCKED: REMARK    1  A    between atoms: C1_1  and  C3_3 
DOCKED: REMARK    2  A    between atoms: C3_3  and  C5_5 
DOCKED: REMARK    3  A    between atoms: C4_4  and  C6_6 
DOCKED: REMARK    4  A    between atoms: C5_5  and  C6_6 
DOCKED: USER                              x       y       z     vdW  Elec       q    Type
DOCKED: USER                           _______ _______ _______ _____ _____    ______ ____
DOCKED: ROOT
DOCKED: ATOM      1  C3  UNL     1       0.410  -1.334  -3.025 -0.64 -0.04    +0.113 C 
DOCKED: ENDROOT
DOCKED: BRANCH   1   2
DOCKED: ATOM      2  C1  UNL     1      -1.109  -1.508  -2.924 -0.66 -0.06    +0.172 C 
DOCKED: ATOM      3  O7  UNL     1      -1.773  -0.482  -3.249 -0.06 +0.21    -0.648 OA
DOCKED: ATOM      4  O8  UNL     1      -1.518  -2.631  -2.520 -0.19 +0.19    -0.648 OA
DOCKED: ENDBRANCH   1   2
DOCKED: BRANCH   1   5
DOCKED: ATOM      5  C5  UNL     1       1.110  -0.728  -1.812 -0.95 -0.00    +0.010 C 
DOCKED: BRANCH   5   6
DOCKED: ATOM      6  C6  UNL     1       0.652   0.706  -1.533 -1.02 -0.00    +0.000 C 
DOCKED: BRANCH   6   7
DOCKED: ATOM      7  C4  UNL     1      -0.414   0.743  -0.438 -1.12 +0.00    -0.005 C 
DOCKED: ATOM      8  C2  UNL     1      -0.005  -0.090   0.767 -1.15 -0.00    +0.005 C 
DOCKED: ENDBRANCH   6   7
DOCKED: ENDBRANCH   5   6
DOCKED: ENDBRANCH   1   5
DOCKED: TORSDOF 4
DOCKED: TER
DOCKED: ENDMDL
________________________________________________________________________________


	BEGINNING GENETIC ALGORITHM DOCKING 32 of 50
Run: 32 Seed: 221427164 134016855 [ Run 32 of 50 GA/GALS ]
Beginning LAMARCKIAN GENETIC ALGORITHM (LGA), with a maximum of 2500000 energy evaluations.

Final-Value: -5.542


	FINAL GENETIC ALGORITHM DOCKED STATE
	_______________________________________________


Detailed state:  trans -0.301 0.103 -3.697 quatxyzw 0.251182 0.020511 -0.293100 0.922269 center -2.897 -2.116 1.590 ntor 4 50.4231 55.8586 -131.5019 -168.5130
State:	 -0.301   0.103  -3.697   0.650  0.053 -0.758 45.480     50.42   55.86 -131.50 -168.51

DOCKED: MODEL       32
DOCKED: USER    Run = 32
DOCKED: USER    DPF = g1_OA.dpf
DOCKED: USER  
DOCKED: USER    Estimated Free Energy of Binding    =   -4.22 kcal/mol  [=(1)+(2)+(3)-(4)]
DOCKED: USER    Estimated Inhibition Constant, Ki   =  806.33 uM (micromolar)  [Temperature = 298.15 K]
DOCKED: USER    
DOCKED: USER    (1) Final Intermolecular Energy     =   -5.41 kcal/mol
DOCKED: USER        vdW + Hbond + desolv Energy     =   -5.74 kcal/mol
DOCKED: USER        Electrostatic Energy            =   +0.33 kcal/mol
DOCKED: USER    (2) Final Total Internal Energy     =   -0.13 kcal/mol
DOCKED: USER    (3) Torsional Free Energy           =   +1.19 kcal/mol
DOCKED: USER    (4) Unbound System's Energy  [=(2)] =   -0.13 kcal/mol
DOCKED: USER    
DOCKED: USER    
DOCKED: USER    NEWDPF move g1.pdbqt
DOCKED: USER    NEWDPF about -2.896500 -2.115900 1.590300
DOCKED: USER    NEWDPF tran0 -0.300991 0.103035 -3.696686
DOCKED: USER    NEWDPF quaternion0 0.251182 0.020511 -0.293100 0.922269
DOCKED: USER    NEWDPF axisangle0 0.649805 0.053063 -0.758247 45.479903
DOCKED: USER    NEWDPF quat0 0.649805 0.053063 -0.758247 45.479903
DOCKED: USER    NEWDPF dihe0 50.42 55.86 -131.50 -168.51 
DOCKED: USER  keepresnum = 1 
DOCKED: USER  
DOCKED: REMARK  4 active torsions:
DOCKED: REMARK  status: ('A' for Active; 'I' for Inactive)
DOCKED: REMARK    1  A    between atoms: C1_1  and  C3_3 
DOCKED: REMARK    2  A    between atoms: C3_3  and  C5_5 
DOCKED: REMARK    3  A    between atoms: C4_4  and  C6_6 
DOCKED: REMARK    4  A    between atoms: C5_5  and  C6_6 
DOCKED: USER                              x       y       z     vdW  Elec       q    Type
DOCKED: USER                           _______ _______ _______ _____ _____    ______ ____
DOCKED: ROOT
DOCKED: ATOM      1  C3  UNL     1      -1.504   0.135  -2.660 -0.71 -0.04    +0.113 C 
DOCKED: ENDROOT
DOCKED: BRANCH   1   2
DOCKED: ATOM      2  C1  UNL     1      -1.507  -1.326  -3.123 -0.61 -0.06    +0.172 C 
DOCKED: ATOM      3  O7  UNL     1      -1.871  -1.491  -4.323 -0.10 +0.25    -0.648 OA
DOCKED: ATOM      4  O8  UNL     1      -1.165  -2.186  -2.266 -0.20 +0.18    -0.648 OA
DOCKED: ENDBRANCH   1   2
DOCKED: BRANCH   1   5
DOCKED: ATOM      5  C5  UNL     1      -0.186   0.891  -2.796 -0.76 -0.00    +0.010 C 
DOCKED: BRANCH   5   6
DOCKED: ATOM      6  C6  UNL     1       0.511   1.093  -1.447 -1.01 -0.00    +0.000 C 
DOCKED: BRANCH   6   7
DOCKED: ATOM      7  C4  UNL     1       0.544  -0.206  -0.642 -1.17 +0.00    -0.005 C 
DOCKED: ATOM      8  C2  UNL     1      -0.010  -0.006   0.761 -1.18 -0.00    +0.005 C 
DOCKED: ENDBRANCH   6   7
DOCKED: ENDBRANCH   5   6
DOCKED: ENDBRANCH   1   5
DOCKED: TORSDOF 4
DOCKED: TER
DOCKED: ENDMDL
________________________________________________________________________________


	BEGINNING GENETIC ALGORITHM DOCKING 33 of 50
Run: 33 Seed: 1160579394 243634192 [ Run 33 of 50 GA/GALS ]
Beginning LAMARCKIAN GENETIC ALGORITHM (LGA), with a maximum of 2500000 energy evaluations.

Final-Value: -5.623


	FINAL GENETIC ALGORITHM DOCKED STATE
	_______________________________________________


Detailed state:  trans -0.051 0.260 -1.803 quatxyzw 0.787742 0.170383 0.332523 0.489755 center -2.897 -2.116 1.590 ntor 4 167.3752 62.0249 81.9797 6.4671
State:	 -0.051   0.260  -1.803   0.904  0.195  0.381 121.351    167.38   62.02   81.98    6.47

DOCKED: MODEL       33
DOCKED: USER    Run = 33
DOCKED: USER    DPF = g1_OA.dpf
DOCKED: USER  
DOCKED: USER    Estimated Free Energy of Binding    =   -4.27 kcal/mol  [=(1)+(2)+(3)-(4)]
DOCKED: USER    Estimated Inhibition Constant, Ki   =  739.24 uM (micromolar)  [Temperature = 298.15 K]
DOCKED: USER    
DOCKED: USER    (1) Final Intermolecular Energy     =   -5.46 kcal/mol
DOCKED: USER        vdW + Hbond + desolv Energy     =   -5.75 kcal/mol
DOCKED: USER        Electrostatic Energy            =   +0.28 kcal/mol
DOCKED: USER    (2) Final Total Internal Energy     =   -0.16 kcal/mol
DOCKED: USER    (3) Torsional Free Energy           =   +1.19 kcal/mol
DOCKED: USER    (4) Unbound System's Energy  [=(2)] =   -0.16 kcal/mol
DOCKED: USER    
DOCKED: USER    
DOCKED: USER    NEWDPF move g1.pdbqt
DOCKED: USER    NEWDPF about -2.896500 -2.115900 1.590300
DOCKED: USER    NEWDPF tran0 -0.051126 0.259927 -1.802886
DOCKED: USER    NEWDPF quaternion0 0.787742 0.170383 0.332523 0.489755
DOCKED: USER    NEWDPF axisangle0 0.903519 0.195425 0.381395 121.350988
DOCKED: USER    NEWDPF quat0 0.903519 0.195425 0.381395 121.350988
DOCKED: USER    NEWDPF dihe0 167.38 62.02 81.98 6.47 
DOCKED: USER  keepresnum = 1 
DOCKED: USER  
DOCKED: REMARK  4 active torsions:
DOCKED: REMARK  status: ('A' for Active; 'I' for Inactive)
DOCKED: REMARK    1  A    between atoms: C1_1  and  C3_3 
DOCKED: REMARK    2  A    between atoms: C3_3  and  C5_5 
DOCKED: REMARK    3  A    between atoms: C4_4  and  C6_6 
DOCKED: REMARK    4  A    between atoms: C5_5  and  C6_6 
DOCKED: USER                              x       y       z     vdW  Elec       q    Type
DOCKED: USER                           _______ _______ _______ _____ _____    ______ ____
DOCKED: ROOT
DOCKED: ATOM      1  C3  UNL     1      -0.331   1.255  -3.009 -0.63 -0.04    +0.113 C 
DOCKED: ENDROOT
DOCKED: BRANCH   1   2
DOCKED: ATOM      2  C1  UNL     1      -1.733   0.729  -2.684 -0.66 -0.05    +0.172 C 
DOCKED: ATOM      3  O7  UNL     1      -1.876  -0.515  -2.860 -0.08 +0.19    -0.648 OA
DOCKED: ATOM      4  O8  UNL     1      -2.576   1.585  -2.298 -0.16 +0.19    -0.648 OA
DOCKED: ENDBRANCH   1   2
DOCKED: BRANCH   1   5
DOCKED: ATOM      5  C5  UNL     1       0.697   1.197  -1.883 -0.94 -0.00    +0.010 C 
DOCKED: BRANCH   5   6
DOCKED: ATOM      6  C6  UNL     1       1.110  -0.238  -1.544 -0.99 -0.00    +0.000 C 
DOCKED: BRANCH   6   7
DOCKED: ATOM      7  C4  UNL     1       0.364  -0.753  -0.314 -1.13 +0.00    -0.005 C 
DOCKED: ATOM      8  C2  UNL     1      -0.380   0.368   0.395 -1.16 -0.00    +0.005 C 
DOCKED: ENDBRANCH   6   7
DOCKED: ENDBRANCH   5   6
DOCKED: ENDBRANCH   1   5
DOCKED: TORSDOF 4
DOCKED: TER
DOCKED: ENDMDL
________________________________________________________________________________


	BEGINNING GENETIC ALGORITHM DOCKING 34 of 50
Run: 34 Seed: 1221036883 1359422812 [ Run 34 of 50 GA/GALS ]
Beginning LAMARCKIAN GENETIC ALGORITHM (LGA), with a maximum of 2500000 energy evaluations.

Final-Value: -5.558


	FINAL GENETIC ALGORITHM DOCKED STATE
	_______________________________________________


Detailed state:  trans 1.156 0.373 -1.534 quatxyzw -0.278811 -0.849871 -0.299431 -0.332151 center -2.897 -2.116 1.590 ntor 4 -159.4963 107.1514 -68.6088 -109.4580
State:	  1.156   0.373  -1.534  -0.296 -0.901 -0.317 -141.201   -159.50  107.15  -68.61 -109.46

DOCKED: MODEL       34
DOCKED: USER    Run = 34
DOCKED: USER    DPF = g1_OA.dpf
DOCKED: USER  
DOCKED: USER    Estimated Free Energy of Binding    =   -4.22 kcal/mol  [=(1)+(2)+(3)-(4)]
DOCKED: USER    Estimated Inhibition Constant, Ki   =  811.38 uM (micromolar)  [Temperature = 298.15 K]
DOCKED: USER    
DOCKED: USER    (1) Final Intermolecular Energy     =   -5.41 kcal/mol
DOCKED: USER        vdW + Hbond + desolv Energy     =   -5.75 kcal/mol
DOCKED: USER        Electrostatic Energy            =   +0.34 kcal/mol
DOCKED: USER    (2) Final Total Internal Energy     =   -0.15 kcal/mol
DOCKED: USER    (3) Torsional Free Energy           =   +1.19 kcal/mol
DOCKED: USER    (4) Unbound System's Energy  [=(2)] =   -0.15 kcal/mol
DOCKED: USER    
DOCKED: USER    
DOCKED: USER    NEWDPF move g1.pdbqt
DOCKED: USER    NEWDPF about -2.896500 -2.115900 1.590300
DOCKED: USER    NEWDPF tran0 1.156008 0.373205 -1.534308
DOCKED: USER    NEWDPF quaternion0 -0.278811 -0.849871 -0.299431 -0.332151
DOCKED: USER    NEWDPF axisangle0 -0.295593 -0.901026 -0.317454 -141.201228
DOCKED: USER    NEWDPF quat0 -0.295593 -0.901026 -0.317454 -141.201228
DOCKED: USER    NEWDPF dihe0 -159.50 107.15 -68.61 -109.46 
DOCKED: USER  keepresnum = 1 
DOCKED: USER  
DOCKED: REMARK  4 active torsions:
DOCKED: REMARK  status: ('A' for Active; 'I' for Inactive)
DOCKED: REMARK    1  A    between atoms: C1_1  and  C3_3 
DOCKED: REMARK    2  A    between atoms: C3_3  and  C5_5 
DOCKED: REMARK    3  A    between atoms: C4_4  and  C6_6 
DOCKED: REMARK    4  A    between atoms: C5_5  and  C6_6 
DOCKED: USER                              x       y       z     vdW  Elec       q    Type
DOCKED: USER                           _______ _______ _______ _____ _____    ______ ____
DOCKED: ROOT
DOCKED: ATOM      1  C3  UNL     1       1.496   0.977  -2.963 -0.66 -0.04    +0.113 C 
DOCKED: ENDROOT
DOCKED: BRANCH   1   2
DOCKED: ATOM      2  C1  UNL     1       1.849  -0.503  -3.139 -0.61 -0.06    +0.172 C 
DOCKED: ATOM      3  O7  UNL     1       2.007  -1.133  -2.054 -0.18 +0.19    -0.648 OA
DOCKED: ATOM      4  O8  UNL     1       1.956  -0.917  -4.326 -0.09 +0.25    -0.648 OA
DOCKED: ENDBRANCH   1   2
DOCKED: BRANCH   1   5
DOCKED: ATOM      5  C5  UNL     1       0.485   1.312  -1.871 -0.93 -0.00    +0.010 C 
DOCKED: BRANCH   5   6
DOCKED: ATOM      6  C6  UNL     1      -0.739   0.392  -1.909 -0.95 -0.00    +0.000 C 
DOCKED: BRANCH   6   7
DOCKED: ATOM      7  C4  UNL     1      -0.756  -0.555  -0.709 -1.11 +0.00    -0.005 C 
DOCKED: ATOM      8  C2  UNL     1       0.074  -0.010   0.443 -1.23 -0.00    +0.005 C 
DOCKED: ENDBRANCH   6   7
DOCKED: ENDBRANCH   5   6
DOCKED: ENDBRANCH   1   5
DOCKED: TORSDOF 4
DOCKED: TER
DOCKED: ENDMDL
________________________________________________________________________________


	BEGINNING GENETIC ALGORITHM DOCKING 35 of 50
Run: 35 Seed: 900162488 17898412 [ Run 35 of 50 GA/GALS ]
Beginning LAMARCKIAN GENETIC ALGORITHM (LGA), with a maximum of 2500000 energy evaluations.

Final-Value: -5.473


	FINAL GENETIC ALGORITHM DOCKED STATE
	_______________________________________________


Detailed state:  trans -0.356 -0.646 -3.482 quatxyzw 0.106129 0.064494 -0.951831 0.280347 center -2.897 -2.116 1.590 ntor 4 77.1746 -77.1113 -164.6852 -158.8067
State:	 -0.356  -0.646  -3.482   0.111  0.067 -0.992 147.438     77.17  -77.11 -164.69 -158.81

DOCKED: MODEL       35
DOCKED: USER    Run = 35
DOCKED: USER    DPF = g1_OA.dpf
DOCKED: USER  
DOCKED: USER    Estimated Free Energy of Binding    =   -4.17 kcal/mol  [=(1)+(2)+(3)-(4)]
DOCKED: USER    Estimated Inhibition Constant, Ki   =  881.79 uM (micromolar)  [Temperature = 298.15 K]
DOCKED: USER    
DOCKED: USER    (1) Final Intermolecular Energy     =   -5.36 kcal/mol
DOCKED: USER        vdW + Hbond + desolv Energy     =   -5.70 kcal/mol
DOCKED: USER        Electrostatic Energy            =   +0.34 kcal/mol
DOCKED: USER    (2) Final Total Internal Energy     =   -0.11 kcal/mol
DOCKED: USER    (3) Torsional Free Energy           =   +1.19 kcal/mol
DOCKED: USER    (4) Unbound System's Energy  [=(2)] =   -0.11 kcal/mol
DOCKED: USER    
DOCKED: USER    
DOCKED: USER    NEWDPF move g1.pdbqt
DOCKED: USER    NEWDPF about -2.896500 -2.115900 1.590300
DOCKED: USER    NEWDPF tran0 -0.356191 -0.645995 -3.481569
DOCKED: USER    NEWDPF quaternion0 0.106129 0.064494 -0.951831 0.280347
DOCKED: USER    NEWDPF axisangle0 0.110563 0.067188 -0.991596 147.438202
DOCKED: USER    NEWDPF quat0 0.110563 0.067188 -0.991596 147.438202
DOCKED: USER    NEWDPF dihe0 77.17 -77.11 -164.69 -158.81 
DOCKED: USER  keepresnum = 1 
DOCKED: USER  
DOCKED: REMARK  4 active torsions:
DOCKED: REMARK  status: ('A' for Active; 'I' for Inactive)
DOCKED: REMARK    1  A    between atoms: C1_1  and  C3_3 
DOCKED: REMARK    2  A    between atoms: C3_3  and  C5_5 
DOCKED: REMARK    3  A    between atoms: C4_4  and  C6_6 
DOCKED: REMARK    4  A    between atoms: C5_5  and  C6_6 
DOCKED: USER                              x       y       z     vdW  Elec       q    Type
DOCKED: USER                           _______ _______ _______ _____ _____    ______ ____
DOCKED: ROOT
DOCKED: ATOM      1  C3  UNL     1       0.180  -1.456  -2.225 -0.69 -0.03    +0.113 C 
DOCKED: ENDROOT
DOCKED: BRANCH   1   2
DOCKED: ATOM      2  C1  UNL     1       1.471  -1.131  -2.983 -0.64 -0.06    +0.172 C 
DOCKED: ATOM      3  O7  UNL     1       2.514  -1.155  -2.268 -0.17 +0.19    -0.648 OA
DOCKED: ATOM      4  O8  UNL     1       1.349  -0.867  -4.210 -0.02 +0.25    -0.648 OA
DOCKED: ENDBRANCH   1   2
DOCKED: BRANCH   1   5
DOCKED: ATOM      5  C5  UNL     1      -1.009  -0.535  -2.478 -0.84 -0.00    +0.010 C 
DOCKED: BRANCH   5   6
DOCKED: ATOM      6  C6  UNL     1      -1.129   0.567  -1.421 -1.00 -0.00    +0.000 C 
DOCKED: BRANCH   6   7
DOCKED: ATOM      7  C4  UNL     1       0.149   0.676  -0.589 -1.16 +0.00    -0.005 C 
DOCKED: ATOM      8  C2  UNL     1      -0.006  -0.007   0.761 -1.18 -0.00    +0.005 C 
DOCKED: ENDBRANCH   6   7
DOCKED: ENDBRANCH   5   6
DOCKED: ENDBRANCH   1   5
DOCKED: TORSDOF 4
DOCKED: TER
DOCKED: ENDMDL
________________________________________________________________________________


	BEGINNING GENETIC ALGORITHM DOCKING 36 of 50
Run: 36 Seed: 2056023131 1484784328 [ Run 36 of 50 GA/GALS ]
Beginning LAMARCKIAN GENETIC ALGORITHM (LGA), with a maximum of 2500000 energy evaluations.

Final-Value: -5.626


	FINAL GENETIC ALGORITHM DOCKED STATE
	_______________________________________________


Detailed state:  trans -0.194 -0.079 -1.981 quatxyzw -0.391876 -0.644011 0.140376 -0.641855 center -2.897 -2.116 1.590 ntor 4 135.2111 -114.3828 82.4127 -6.5783
State:	 -0.194  -0.079  -1.981  -0.511 -0.840  0.183 -100.139    135.21 -114.38   82.41   -6.58

DOCKED: MODEL       36
DOCKED: USER    Run = 36
DOCKED: USER    DPF = g1_OA.dpf
DOCKED: USER  
DOCKED: USER    Estimated Free Energy of Binding    =   -4.28 kcal/mol  [=(1)+(2)+(3)-(4)]
DOCKED: USER    Estimated Inhibition Constant, Ki   =  732.59 uM (micromolar)  [Temperature = 298.15 K]
DOCKED: USER    
DOCKED: USER    (1) Final Intermolecular Energy     =   -5.47 kcal/mol
DOCKED: USER        vdW + Hbond + desolv Energy     =   -5.76 kcal/mol
DOCKED: USER        Electrostatic Energy            =   +0.29 kcal/mol
DOCKED: USER    (2) Final Total Internal Energy     =   -0.16 kcal/mol
DOCKED: USER    (3) Torsional Free Energy           =   +1.19 kcal/mol
DOCKED: USER    (4) Unbound System's Energy  [=(2)] =   -0.16 kcal/mol
DOCKED: USER    
DOCKED: USER    
DOCKED: USER    NEWDPF move g1.pdbqt
DOCKED: USER    NEWDPF about -2.896500 -2.115900 1.590300
DOCKED: USER    NEWDPF tran0 -0.194155 -0.078551 -1.980544
DOCKED: USER    NEWDPF quaternion0 -0.391876 -0.644011 0.140376 -0.641855
DOCKED: USER    NEWDPF axisangle0 -0.511037 -0.839839 0.183061 -100.139401
DOCKED: USER    NEWDPF quat0 -0.511037 -0.839839 0.183061 -100.139401
DOCKED: USER    NEWDPF dihe0 135.21 -114.38 82.41 -6.58 
DOCKED: USER  keepresnum = 1 
DOCKED: USER  
DOCKED: REMARK  4 active torsions:
DOCKED: REMARK  status: ('A' for Active; 'I' for Inactive)
DOCKED: REMARK    1  A    between atoms: C1_1  and  C3_3 
DOCKED: REMARK    2  A    between atoms: C3_3  and  C5_5 
DOCKED: REMARK    3  A    between atoms: C4_4  and  C6_6 
DOCKED: REMARK    4  A    between atoms: C5_5  and  C6_6 
DOCKED: USER                              x       y       z     vdW  Elec       q    Type
DOCKED: USER                           _______ _______ _______ _____ _____    ______ ____
DOCKED: ROOT
DOCKED: ATOM      1  C3  UNL     1      -1.352  -0.349  -3.034 -0.64 -0.04    +0.113 C 
DOCKED: ENDROOT
DOCKED: BRANCH   1   2
DOCKED: ATOM      2  C1  UNL     1      -0.717  -1.734  -2.880 -0.64 -0.05    +0.172 C 
DOCKED: ATOM      3  O7  UNL     1      -1.510  -2.629  -2.469 -0.19 +0.19    -0.648 OA
DOCKED: ATOM      4  O8  UNL     1       0.510  -1.822  -3.163 -0.06 +0.20    -0.648 OA
DOCKED: ENDBRANCH   1   2
DOCKED: BRANCH   1   5
DOCKED: ATOM      5  C5  UNL     1      -1.167   0.619  -1.869 -0.94 -0.00    +0.010 C 
DOCKED: BRANCH   5   6
DOCKED: ATOM      6  C6  UNL     1       0.309   0.845  -1.529 -1.02 -0.00    +0.000 C 
DOCKED: BRANCH   6   7
DOCKED: ATOM      7  C4  UNL     1       0.741  -0.014  -0.340 -1.16 +0.00    -0.005 C 
DOCKED: ATOM      8  C2  UNL     1      -0.308  -0.006   0.762 -1.10 -0.00    +0.005 C 
DOCKED: ENDBRANCH   6   7
DOCKED: ENDBRANCH   5   6
DOCKED: ENDBRANCH   1   5
DOCKED: TORSDOF 4
DOCKED: TER
DOCKED: ENDMDL
________________________________________________________________________________


	BEGINNING GENETIC ALGORITHM DOCKING 37 of 50
Run: 37 Seed: 1961080425 2094004923 [ Run 37 of 50 GA/GALS ]
Beginning LAMARCKIAN GENETIC ALGORITHM (LGA), with a maximum of 2500000 energy evaluations.

Final-Value: -5.511


	FINAL GENETIC ALGORITHM DOCKED STATE
	_______________________________________________


Detailed state:  trans 0.451 -1.943 -2.215 quatxyzw 0.730017 0.286784 0.345019 0.515550 center -2.897 -2.116 1.590 ntor 4 -130.1473 -29.2530 -91.8631 -172.8333
State:	  0.451  -1.943  -2.215   0.852  0.335  0.403 117.931   -130.15  -29.25  -91.86 -172.83

DOCKED: MODEL       37
DOCKED: USER    Run = 37
DOCKED: USER    DPF = g1_OA.dpf
DOCKED: USER  
DOCKED: USER    Estimated Free Energy of Binding    =   -4.17 kcal/mol  [=(1)+(2)+(3)-(4)]
DOCKED: USER    Estimated Inhibition Constant, Ki   =  882.07 uM (micromolar)  [Temperature = 298.15 K]
DOCKED: USER    
DOCKED: USER    (1) Final Intermolecular Energy     =   -5.36 kcal/mol
DOCKED: USER        vdW + Hbond + desolv Energy     =   -5.69 kcal/mol
DOCKED: USER        Electrostatic Energy            =   +0.33 kcal/mol
DOCKED: USER    (2) Final Total Internal Energy     =   -0.15 kcal/mol
DOCKED: USER    (3) Torsional Free Energy           =   +1.19 kcal/mol
DOCKED: USER    (4) Unbound System's Energy  [=(2)] =   -0.15 kcal/mol
DOCKED: USER    
DOCKED: USER    
DOCKED: USER    NEWDPF move g1.pdbqt
DOCKED: USER    NEWDPF about -2.896500 -2.115900 1.590300
DOCKED: USER    NEWDPF tran0 0.450778 -1.943412 -2.214774
DOCKED: USER    NEWDPF quaternion0 0.730017 0.286784 0.345019 0.515550
DOCKED: USER    NEWDPF axisangle0 0.851969 0.334692 0.402655 117.931492
DOCKED: USER    NEWDPF quat0 0.851969 0.334692 0.402655 117.931492
DOCKED: USER    NEWDPF dihe0 -130.15 -29.25 -91.86 -172.83 
DOCKED: USER  keepresnum = 1 
DOCKED: USER  
DOCKED: REMARK  4 active torsions:
DOCKED: REMARK  status: ('A' for Active; 'I' for Inactive)
DOCKED: REMARK    1  A    between atoms: C1_1  and  C3_3 
DOCKED: REMARK    2  A    between atoms: C3_3  and  C5_5 
DOCKED: REMARK    3  A    between atoms: C4_4  and  C6_6 
DOCKED: REMARK    4  A    between atoms: C5_5  and  C6_6 
DOCKED: USER                              x       y       z     vdW  Elec       q    Type
DOCKED: USER                           _______ _______ _______ _____ _____    ______ ____
DOCKED: ROOT
DOCKED: ATOM      1  C3  UNL     1       0.166  -0.978  -3.443 -0.57 -0.04    +0.113 C 
DOCKED: ENDROOT
DOCKED: BRANCH   1   2
DOCKED: ATOM      2  C1  UNL     1      -1.129  -1.792  -3.357 -0.62 -0.06    +0.172 C 
DOCKED: ATOM      3  O7  UNL     1      -1.762  -1.881  -4.448 -0.12 +0.25    -0.648 OA
DOCKED: ATOM      4  O8  UNL     1      -1.421  -2.260  -2.223 -0.21 +0.18    -0.648 OA
DOCKED: ENDBRANCH   1   2
DOCKED: BRANCH   1   5
DOCKED: ATOM      5  C5  UNL     1       0.991  -0.870  -2.164 -0.90 -0.00    +0.010 C 
DOCKED: BRANCH   5   6
DOCKED: ATOM      6  C6  UNL     1       0.962   0.541  -1.570 -0.96 -0.00    +0.000 C 
DOCKED: BRANCH   6   7
DOCKED: ATOM      7  C4  UNL     1      -0.242   0.729  -0.647 -1.14 +0.00    -0.005 C 
DOCKED: ATOM      8  C2  UNL     1      -0.325  -0.379   0.391 -1.19 -0.00    +0.005 C 
DOCKED: ENDBRANCH   6   7
DOCKED: ENDBRANCH   5   6
DOCKED: ENDBRANCH   1   5
DOCKED: TORSDOF 4
DOCKED: TER
DOCKED: ENDMDL
________________________________________________________________________________


	BEGINNING GENETIC ALGORITHM DOCKING 38 of 50
Run: 38 Seed: 1615531445 679166548 [ Run 38 of 50 GA/GALS ]
Beginning LAMARCKIAN GENETIC ALGORITHM (LGA), with a maximum of 2500000 energy evaluations.

Final-Value: -5.523


	FINAL GENETIC ALGORITHM DOCKED STATE
	_______________________________________________


Detailed state:  trans 0.578 -0.554 -3.410 quatxyzw 0.017232 0.076803 -0.921514 -0.380284 center -2.897 -2.116 1.590 ntor 4 88.3340 -99.9416 172.7451 -146.4912
State:	  0.578  -0.554  -3.410   0.019  0.083 -0.996 -135.297     88.33  -99.94  172.75 -146.49

DOCKED: MODEL       38
DOCKED: USER    Run = 38
DOCKED: USER    DPF = g1_OA.dpf
DOCKED: USER  
DOCKED: USER    Estimated Free Energy of Binding    =   -4.23 kcal/mol  [=(1)+(2)+(3)-(4)]
DOCKED: USER    Estimated Inhibition Constant, Ki   =  794.41 uM (micromolar)  [Temperature = 298.15 K]
DOCKED: USER    
DOCKED: USER    (1) Final Intermolecular Energy     =   -5.42 kcal/mol
DOCKED: USER        vdW + Hbond + desolv Energy     =   -5.76 kcal/mol
DOCKED: USER        Electrostatic Energy            =   +0.34 kcal/mol
DOCKED: USER    (2) Final Total Internal Energy     =   -0.10 kcal/mol
DOCKED: USER    (3) Torsional Free Energy           =   +1.19 kcal/mol
DOCKED: USER    (4) Unbound System's Energy  [=(2)] =   -0.10 kcal/mol
DOCKED: USER    
DOCKED: USER    
DOCKED: USER    NEWDPF move g1.pdbqt
DOCKED: USER    NEWDPF about -2.896500 -2.115900 1.590300
DOCKED: USER    NEWDPF tran0 0.577749 -0.553953 -3.410017
DOCKED: USER    NEWDPF quaternion0 0.017232 0.076803 -0.921514 -0.380284
DOCKED: USER    NEWDPF axisangle0 0.018631 0.083042 -0.996372 -135.297453
DOCKED: USER    NEWDPF quat0 0.018631 0.083042 -0.996372 -135.297453
DOCKED: USER    NEWDPF dihe0 88.33 -99.94 172.75 -146.49 
DOCKED: USER  keepresnum = 1 
DOCKED: USER  
DOCKED: REMARK  4 active torsions:
DOCKED: REMARK  status: ('A' for Active; 'I' for Inactive)
DOCKED: REMARK    1  A    between atoms: C1_1  and  C3_3 
DOCKED: REMARK    2  A    between atoms: C3_3  and  C5_5 
DOCKED: REMARK    3  A    between atoms: C4_4  and  C6_6 
DOCKED: REMARK    4  A    between atoms: C5_5  and  C6_6 
DOCKED: USER                              x       y       z     vdW  Elec       q    Type
DOCKED: USER                           _______ _______ _______ _____ _____    ______ ____
DOCKED: ROOT
DOCKED: ATOM      1  C3  UNL     1       1.501  -0.086  -2.206 -0.74 -0.03    +0.113 C 
DOCKED: ENDROOT
DOCKED: BRANCH   1   2
DOCKED: ATOM      2  C1  UNL     1       1.444   1.168  -3.084 -0.59 -0.06    +0.172 C 
DOCKED: ATOM      3  O7  UNL     1       1.242   2.242  -2.446 -0.21 +0.18    -0.648 OA
DOCKED: ATOM      4  O8  UNL     1       1.588   0.990  -4.325 -0.03 +0.25    -0.648 OA
DOCKED: ENDBRANCH   1   2
DOCKED: BRANCH   1   5
DOCKED: ATOM      5  C5  UNL     1       0.347  -1.073  -2.350 -0.86 -0.00    +0.010 C 
DOCKED: BRANCH   5   6
DOCKED: ATOM      6  C6  UNL     1      -0.866  -0.678  -1.502 -1.00 -0.00    +0.000 C 
DOCKED: BRANCH   6   7
DOCKED: ATOM      7  C4  UNL     1      -0.532   0.484  -0.567 -1.15 +0.00    -0.005 C 
DOCKED: ATOM      8  C2  UNL     1      -0.006  -0.011   0.772 -1.18 -0.00    +0.005 C 
DOCKED: ENDBRANCH   6   7
DOCKED: ENDBRANCH   5   6
DOCKED: ENDBRANCH   1   5
DOCKED: TORSDOF 4
DOCKED: TER
DOCKED: ENDMDL
________________________________________________________________________________


	BEGINNING GENETIC ALGORITHM DOCKING 39 of 50
Run: 39 Seed: 2033366564 297543655 [ Run 39 of 50 GA/GALS ]
Beginning LAMARCKIAN GENETIC ALGORITHM (LGA), with a maximum of 2500000 energy evaluations.

Final-Value: -5.615


	FINAL GENETIC ALGORITHM DOCKED STATE
	_______________________________________________


Detailed state:  trans -0.431 -0.103 -1.948 quatxyzw 0.383513 0.670641 -0.123029 0.622914 center -2.897 -2.116 1.590 ntor 4 149.6298 45.3130 84.2388 8.8449
State:	 -0.431  -0.103  -1.948   0.490  0.857 -0.157 102.941    149.63   45.31   84.24    8.84

DOCKED: MODEL       39
DOCKED: USER    Run = 39
DOCKED: USER    DPF = g1_OA.dpf
DOCKED: USER  
DOCKED: USER    Estimated Free Energy of Binding    =   -4.24 kcal/mol  [=(1)+(2)+(3)-(4)]
DOCKED: USER    Estimated Inhibition Constant, Ki   =  777.77 uM (micromolar)  [Temperature = 298.15 K]
DOCKED: USER    
DOCKED: USER    (1) Final Intermolecular Energy     =   -5.43 kcal/mol
DOCKED: USER        vdW + Hbond + desolv Energy     =   -5.74 kcal/mol
DOCKED: USER        Electrostatic Energy            =   +0.30 kcal/mol
DOCKED: USER    (2) Final Total Internal Energy     =   -0.18 kcal/mol
DOCKED: USER    (3) Torsional Free Energy           =   +1.19 kcal/mol
DOCKED: USER    (4) Unbound System's Energy  [=(2)] =   -0.18 kcal/mol
DOCKED: USER    
DOCKED: USER    
DOCKED: USER    NEWDPF move g1.pdbqt
DOCKED: USER    NEWDPF about -2.896500 -2.115900 1.590300
DOCKED: USER    NEWDPF tran0 -0.430749 -0.103249 -1.948374
DOCKED: USER    NEWDPF quaternion0 0.383513 0.670641 -0.123029 0.622914
DOCKED: USER    NEWDPF axisangle0 0.490244 0.857279 -0.157268 102.941451
DOCKED: USER    NEWDPF quat0 0.490244 0.857279 -0.157268 102.941451
DOCKED: USER    NEWDPF dihe0 149.63 45.31 84.24 8.84 
DOCKED: USER  keepresnum = 1 
DOCKED: USER  
DOCKED: REMARK  4 active torsions:
DOCKED: REMARK  status: ('A' for Active; 'I' for Inactive)
DOCKED: REMARK    1  A    between atoms: C1_1  and  C3_3 
DOCKED: REMARK    2  A    between atoms: C3_3  and  C5_5 
DOCKED: REMARK    3  A    between atoms: C4_4  and  C6_6 
DOCKED: REMARK    4  A    between atoms: C5_5  and  C6_6 
DOCKED: USER                              x       y       z     vdW  Elec       q    Type
DOCKED: USER                           _______ _______ _______ _____ _____    ______ ____
DOCKED: ROOT
DOCKED: ATOM      1  C3  UNL     1      -1.508  -0.361  -3.086 -0.64 -0.04    +0.113 C 
DOCKED: ENDROOT
DOCKED: BRANCH   1   2
DOCKED: ATOM      2  C1  UNL     1      -0.863  -1.742  -2.924 -0.65 -0.05    +0.172 C 
DOCKED: ATOM      3  O7  UNL     1       0.248  -1.870  -3.514 -0.06 +0.21    -0.648 OA
DOCKED: ATOM      4  O8  UNL     1      -1.510  -2.585  -2.244 -0.17 +0.18    -0.648 OA
DOCKED: ENDBRANCH   1   2
DOCKED: BRANCH   1   5
DOCKED: ATOM      5  C5  UNL     1      -1.420   0.578  -1.887 -0.92 -0.00    +0.010 C 
DOCKED: BRANCH   5   6
DOCKED: ATOM      6  C6  UNL     1      -0.001   1.114  -1.672 -0.96 -0.00    +0.000 C 
DOCKED: BRANCH   6   7
DOCKED: ATOM      7  C4  UNL     1       0.743   0.300  -0.614 -1.12 +0.00    -0.005 C 
DOCKED: ATOM      8  C2  UNL     1      -0.216  -0.306   0.400 -1.21 -0.00    +0.005 C 
DOCKED: ENDBRANCH   6   7
DOCKED: ENDBRANCH   5   6
DOCKED: ENDBRANCH   1   5
DOCKED: TORSDOF 4
DOCKED: TER
DOCKED: ENDMDL
________________________________________________________________________________


	BEGINNING GENETIC ALGORITHM DOCKING 40 of 50
Run: 40 Seed: 1139748639 836784405 [ Run 40 of 50 GA/GALS ]
Beginning LAMARCKIAN GENETIC ALGORITHM (LGA), with a maximum of 2500000 energy evaluations.

Final-Value: -5.604


	FINAL GENETIC ALGORITHM DOCKED STATE
	_______________________________________________


Detailed state:  trans 0.550 -1.644 -1.788 quatxyzw 0.806961 0.348055 0.358385 0.315012 center -2.897 -2.116 1.590 ntor 4 -146.1291 -53.7869 -78.3685 -145.3946
State:	  0.550  -1.644  -1.788   0.850  0.367  0.378 143.277   -146.13  -53.79  -78.37 -145.39

DOCKED: MODEL       40
DOCKED: USER    Run = 40
DOCKED: USER    DPF = g1_OA.dpf
DOCKED: USER  
DOCKED: USER    Estimated Free Energy of Binding    =   -4.25 kcal/mol  [=(1)+(2)+(3)-(4)]
DOCKED: USER    Estimated Inhibition Constant, Ki   =  763.09 uM (micromolar)  [Temperature = 298.15 K]
DOCKED: USER    
DOCKED: USER    (1) Final Intermolecular Energy     =   -5.45 kcal/mol
DOCKED: USER        vdW + Hbond + desolv Energy     =   -5.77 kcal/mol
DOCKED: USER        Electrostatic Energy            =   +0.32 kcal/mol
DOCKED: USER    (2) Final Total Internal Energy     =   -0.16 kcal/mol
DOCKED: USER    (3) Torsional Free Energy           =   +1.19 kcal/mol
DOCKED: USER    (4) Unbound System's Energy  [=(2)] =   -0.16 kcal/mol
DOCKED: USER    
DOCKED: USER    
DOCKED: USER    NEWDPF move g1.pdbqt
DOCKED: USER    NEWDPF about -2.896500 -2.115900 1.590300
DOCKED: USER    NEWDPF tran0 0.550043 -1.643902 -1.787770
DOCKED: USER    NEWDPF quaternion0 0.806961 0.348055 0.358385 0.315012
DOCKED: USER    NEWDPF axisangle0 0.850249 0.366726 0.377610 143.276936
DOCKED: USER    NEWDPF quat0 0.850249 0.366726 0.377610 143.276936
DOCKED: USER    NEWDPF dihe0 -146.13 -53.79 -78.37 -145.39 
DOCKED: USER  keepresnum = 1 
DOCKED: USER  
DOCKED: REMARK  4 active torsions:
DOCKED: REMARK  status: ('A' for Active; 'I' for Inactive)
DOCKED: REMARK    1  A    between atoms: C1_1  and  C3_3 
DOCKED: REMARK    2  A    between atoms: C3_3  and  C5_5 
DOCKED: REMARK    3  A    between atoms: C4_4  and  C6_6 
DOCKED: REMARK    4  A    between atoms: C5_5  and  C6_6 
DOCKED: USER                              x       y       z     vdW  Elec       q    Type
DOCKED: USER                           _______ _______ _______ _____ _____    ______ ____
DOCKED: ROOT
DOCKED: ATOM      1  C3  UNL     1       0.546  -1.239  -3.324 -0.60 -0.04    +0.113 C 
DOCKED: ENDROOT
DOCKED: BRANCH   1   2
DOCKED: ATOM      2  C1  UNL     1      -0.848  -1.849  -3.140 -0.63 -0.06    +0.172 C 
DOCKED: ATOM      3  O7  UNL     1      -1.548  -1.876  -4.193 -0.13 +0.24    -0.648 OA
DOCKED: ATOM      4  O8  UNL     1      -1.140  -2.236  -1.975 -0.15 +0.17    -0.648 OA
DOCKED: ENDBRANCH   1   2
DOCKED: BRANCH   1   5
DOCKED: ATOM      5  C5  UNL     1       1.218  -0.686  -2.071 -0.92 -0.00    +0.010 C 
DOCKED: BRANCH   5   6
DOCKED: ATOM      6  C6  UNL     1       0.746   0.732  -1.735 -0.98 -0.00    +0.000 C 
DOCKED: BRANCH   6   7
DOCKED: ATOM      7  C4  UNL     1      -0.302   0.717  -0.622 -1.14 +0.00    -0.005 C 
DOCKED: ATOM      8  C2  UNL     1      -0.010  -0.369   0.402 -1.22 -0.00    +0.005 C 
DOCKED: ENDBRANCH   6   7
DOCKED: ENDBRANCH   5   6
DOCKED: ENDBRANCH   1   5
DOCKED: TORSDOF 4
DOCKED: TER
DOCKED: ENDMDL
________________________________________________________________________________


	BEGINNING GENETIC ALGORITHM DOCKING 41 of 50
Run: 41 Seed: 751636557 1696111485 [ Run 41 of 50 GA/GALS ]
Beginning LAMARCKIAN GENETIC ALGORITHM (LGA), with a maximum of 2500000 energy evaluations.

Final-Value: -5.570


	FINAL GENETIC ALGORITHM DOCKED STATE
	_______________________________________________


Detailed state:  trans 0.259 -0.549 -1.960 quatxyzw 0.212003 -0.839699 0.320557 -0.383670 center -2.897 -2.116 1.590 ntor 4 97.8913 -175.5633 99.9781 23.2293
State:	  0.259  -0.549  -1.960   0.230 -0.909  0.347 -134.878     97.89 -175.56   99.98   23.23

DOCKED: MODEL       41
DOCKED: USER    Run = 41
DOCKED: USER    DPF = g1_OA.dpf
DOCKED: USER  
DOCKED: USER    Estimated Free Energy of Binding    =   -4.22 kcal/mol  [=(1)+(2)+(3)-(4)]
DOCKED: USER    Estimated Inhibition Constant, Ki   =  807.14 uM (micromolar)  [Temperature = 298.15 K]
DOCKED: USER    
DOCKED: USER    (1) Final Intermolecular Energy     =   -5.41 kcal/mol
DOCKED: USER        vdW + Hbond + desolv Energy     =   -5.73 kcal/mol
DOCKED: USER        Electrostatic Energy            =   +0.32 kcal/mol
DOCKED: USER    (2) Final Total Internal Energy     =   -0.16 kcal/mol
DOCKED: USER    (3) Torsional Free Energy           =   +1.19 kcal/mol
DOCKED: USER    (4) Unbound System's Energy  [=(2)] =   -0.16 kcal/mol
DOCKED: USER    
DOCKED: USER    
DOCKED: USER    NEWDPF move g1.pdbqt
DOCKED: USER    NEWDPF about -2.896500 -2.115900 1.590300
DOCKED: USER    NEWDPF tran0 0.258913 -0.548557 -1.959924
DOCKED: USER    NEWDPF quaternion0 0.212003 -0.839699 0.320557 -0.383670
DOCKED: USER    NEWDPF axisangle0 0.229572 -0.909287 0.347122 -134.877552
DOCKED: USER    NEWDPF quat0 0.229572 -0.909287 0.347122 -134.877552
DOCKED: USER    NEWDPF dihe0 97.89 -175.56 99.98 23.23 
DOCKED: USER  keepresnum = 1 
DOCKED: USER  
DOCKED: REMARK  4 active torsions:
DOCKED: REMARK  status: ('A' for Active; 'I' for Inactive)
DOCKED: REMARK    1  A    between atoms: C1_1  and  C3_3 
DOCKED: REMARK    2  A    between atoms: C3_3  and  C5_5 
DOCKED: REMARK    3  A    between atoms: C4_4  and  C6_6 
DOCKED: REMARK    4  A    between atoms: C5_5  and  C6_6 
DOCKED: USER                              x       y       z     vdW  Elec       q    Type
DOCKED: USER                           _______ _______ _______ _____ _____    ______ ____
DOCKED: ROOT
DOCKED: ATOM      1  C3  UNL     1       0.249  -1.110  -3.446 -0.58 -0.04    +0.113 C 
DOCKED: ENDROOT
DOCKED: BRANCH   1   2
DOCKED: ATOM      2  C1  UNL     1       1.739  -0.849  -3.202 -0.62 -0.06    +0.172 C 
DOCKED: ATOM      3  O7  UNL     1       2.228  -1.490  -2.228 -0.20 +0.19    -0.648 OA
DOCKED: ATOM      4  O8  UNL     1       2.297  -0.025  -3.978 -0.09 +0.23    -0.648 OA
DOCKED: ENDBRANCH   1   2
DOCKED: BRANCH   1   5
DOCKED: ATOM      5  C5  UNL     1      -0.614  -1.337  -2.208 -0.90 -0.00    +0.010 C 
DOCKED: BRANCH   5   6
DOCKED: ATOM      6  C6  UNL     1      -1.123  -0.024  -1.606 -0.98 -0.00    +0.000 C 
DOCKED: BRANCH   6   7
DOCKED: ATOM      7  C4  UNL     1      -0.058   0.631  -0.727 -1.16 +0.00    -0.005 C 
DOCKED: ATOM      8  C2  UNL     1      -0.006  -0.007   0.653 -1.20 -0.00    +0.005 C 
DOCKED: ENDBRANCH   6   7
DOCKED: ENDBRANCH   5   6
DOCKED: ENDBRANCH   1   5
DOCKED: TORSDOF 4
DOCKED: TER
DOCKED: ENDMDL
________________________________________________________________________________


	BEGINNING GENETIC ALGORITHM DOCKING 42 of 50
Run: 42 Seed: 177284523 463253273 [ Run 42 of 50 GA/GALS ]
Beginning LAMARCKIAN GENETIC ALGORITHM (LGA), with a maximum of 2500000 energy evaluations.

Final-Value: -5.625


	FINAL GENETIC ALGORITHM DOCKED STATE
	_______________________________________________


Detailed state:  trans -0.251 0.400 -2.000 quatxyzw 0.733233 0.159609 0.421179 0.509414 center -2.897 -2.116 1.590 ntor 4 120.6189 179.7184 80.4099 4.4620
State:	 -0.251   0.400  -2.000   0.852  0.185  0.489 118.750    120.62  179.72   80.41    4.46

DOCKED: MODEL       42
DOCKED: USER    Run = 42
DOCKED: USER    DPF = g1_OA.dpf
DOCKED: USER  
DOCKED: USER    Estimated Free Energy of Binding    =   -4.28 kcal/mol  [=(1)+(2)+(3)-(4)]
DOCKED: USER    Estimated Inhibition Constant, Ki   =  728.09 uM (micromolar)  [Temperature = 298.15 K]
DOCKED: USER    
DOCKED: USER    (1) Final Intermolecular Energy     =   -5.47 kcal/mol
DOCKED: USER        vdW + Hbond + desolv Energy     =   -5.80 kcal/mol
DOCKED: USER        Electrostatic Energy            =   +0.33 kcal/mol
DOCKED: USER    (2) Final Total Internal Energy     =   -0.15 kcal/mol
DOCKED: USER    (3) Torsional Free Energy           =   +1.19 kcal/mol
DOCKED: USER    (4) Unbound System's Energy  [=(2)] =   -0.15 kcal/mol
DOCKED: USER    
DOCKED: USER    
DOCKED: USER    NEWDPF move g1.pdbqt
DOCKED: USER    NEWDPF about -2.896500 -2.115900 1.590300
DOCKED: USER    NEWDPF tran0 -0.250742 0.400430 -2.000041
DOCKED: USER    NEWDPF quaternion0 0.733233 0.159609 0.421179 0.509414
DOCKED: USER    NEWDPF axisangle0 0.852080 0.185479 0.489446 118.750429
DOCKED: USER    NEWDPF quat0 0.852080 0.185479 0.489446 118.750429
DOCKED: USER    NEWDPF dihe0 120.62 179.72 80.41 4.46 
DOCKED: USER  keepresnum = 1 
DOCKED: USER  
DOCKED: REMARK  4 active torsions:
DOCKED: REMARK  status: ('A' for Active; 'I' for Inactive)
DOCKED: REMARK    1  A    between atoms: C1_1  and  C3_3 
DOCKED: REMARK    2  A    between atoms: C3_3  and  C5_5 
DOCKED: REMARK    3  A    between atoms: C4_4  and  C6_6 
DOCKED: REMARK    4  A    between atoms: C5_5  and  C6_6 
DOCKED: USER                              x       y       z     vdW  Elec       q    Type
DOCKED: USER                           _______ _______ _______ _____ _____    ______ ____
DOCKED: ROOT
DOCKED: ATOM      1  C3  UNL     1      -0.269   1.548  -3.099 -0.62 -0.04    +0.113 C 
DOCKED: ENDROOT
DOCKED: BRANCH   1   2
DOCKED: ATOM      2  C1  UNL     1      -1.735   1.104  -3.062 -0.64 -0.06    +0.172 C 
DOCKED: ATOM      3  O7  UNL     1      -2.260   1.138  -1.912 -0.16 +0.18    -0.648 OA
DOCKED: ATOM      4  O8  UNL     1      -2.239   0.746  -4.162 -0.11 +0.25    -0.648 OA
DOCKED: ENDBRANCH   1   2
DOCKED: BRANCH   1   5
DOCKED: ATOM      5  C5  UNL     1       0.557   1.277  -1.845 -0.93 -0.00    +0.010 C 
DOCKED: BRANCH   5   6
DOCKED: ATOM      6  C6  UNL     1       0.779  -0.219  -1.605 -1.01 -0.00    +0.000 C 
DOCKED: BRANCH   6   7
DOCKED: ATOM      7  C4  UNL     1      -0.172  -0.755  -0.534 -1.17 +0.00    -0.005 C 
DOCKED: ATOM      8  C2  UNL     1      -0.012  -0.002   0.778 -1.17 -0.00    +0.005 C 
DOCKED: ENDBRANCH   6   7
DOCKED: ENDBRANCH   5   6
DOCKED: ENDBRANCH   1   5
DOCKED: TORSDOF 4
DOCKED: TER
DOCKED: ENDMDL
________________________________________________________________________________


	BEGINNING GENETIC ALGORITHM DOCKING 43 of 50
Run: 43 Seed: 317605083 29446222 [ Run 43 of 50 GA/GALS ]
Beginning LAMARCKIAN GENETIC ALGORITHM (LGA), with a maximum of 2500000 energy evaluations.

Final-Value: -5.448


	FINAL GENETIC ALGORITHM DOCKED STATE
	_______________________________________________


Detailed state:  trans -0.174 0.235 -1.994 quatxyzw 0.808293 -0.200221 0.029310 -0.552915 center -2.897 -2.116 1.590 ntor 4 -112.6997 14.4502 -126.0761 -23.5244
State:	 -0.174   0.235  -1.994   0.970 -0.240  0.035 -112.866   -112.70   14.45 -126.08  -23.52

DOCKED: MODEL       43
DOCKED: USER    Run = 43
DOCKED: USER    DPF = g1_OA.dpf
DOCKED: USER  
DOCKED: USER    Estimated Free Energy of Binding    =   -4.15 kcal/mol  [=(1)+(2)+(3)-(4)]
DOCKED: USER    Estimated Inhibition Constant, Ki   =  911.07 uM (micromolar)  [Temperature = 298.15 K]
DOCKED: USER    
DOCKED: USER    (1) Final Intermolecular Energy     =   -5.34 kcal/mol
DOCKED: USER        vdW + Hbond + desolv Energy     =   -5.68 kcal/mol
DOCKED: USER        Electrostatic Energy            =   +0.34 kcal/mol
DOCKED: USER    (2) Final Total Internal Energy     =   -0.11 kcal/mol
DOCKED: USER    (3) Torsional Free Energy           =   +1.19 kcal/mol
DOCKED: USER    (4) Unbound System's Energy  [=(2)] =   -0.11 kcal/mol
DOCKED: USER    
DOCKED: USER    
DOCKED: USER    NEWDPF move g1.pdbqt
DOCKED: USER    NEWDPF about -2.896500 -2.115900 1.590300
DOCKED: USER    NEWDPF tran0 -0.173519 0.234717 -1.994239
DOCKED: USER    NEWDPF quaternion0 0.808293 -0.200221 0.029310 -0.552915
DOCKED: USER    NEWDPF axisangle0 0.970063 -0.240293 0.035175 -112.865546
DOCKED: USER    NEWDPF quat0 0.970063 -0.240293 0.035175 -112.865546
DOCKED: USER    NEWDPF dihe0 -112.70 14.45 -126.08 -23.52 
DOCKED: USER  keepresnum = 1 
DOCKED: USER  
DOCKED: REMARK  4 active torsions:
DOCKED: REMARK  status: ('A' for Active; 'I' for Inactive)
DOCKED: REMARK    1  A    between atoms: C1_1  and  C3_3 
DOCKED: REMARK    2  A    between atoms: C3_3  and  C5_5 
DOCKED: REMARK    3  A    between atoms: C4_4  and  C6_6 
DOCKED: REMARK    4  A    between atoms: C5_5  and  C6_6 
DOCKED: USER                              x       y       z     vdW  Elec       q    Type
DOCKED: USER                           _______ _______ _______ _____ _____    ______ ____
DOCKED: ROOT
DOCKED: ATOM      1  C3  UNL     1      -1.434  -0.533  -2.581 -0.70 -0.03    +0.113 C 
DOCKED: ENDROOT
DOCKED: BRANCH   1   2
DOCKED: ATOM      2  C1  UNL     1      -1.657   0.898  -3.082 -0.62 -0.06    +0.172 C 
DOCKED: ATOM      3  O7  UNL     1      -2.632   1.493  -2.541 -0.21 +0.20    -0.648 OA
DOCKED: ATOM      4  O8  UNL     1      -0.865   1.308  -3.974 -0.00 +0.24    -0.648 OA
DOCKED: ENDBRANCH   1   2
DOCKED: BRANCH   1   5
DOCKED: ATOM      5  C5  UNL     1       0.004  -0.925  -2.256 -0.87 -0.00    +0.010 C 
DOCKED: BRANCH   5   6
DOCKED: ATOM      6  C6  UNL     1       0.775   0.206  -1.569 -1.01 -0.00    +0.000 C 
DOCKED: BRANCH   6   7
DOCKED: ATOM      7  C4  UNL     1       0.016   0.732  -0.350 -1.17 +0.00    -0.005 C 
DOCKED: ATOM      8  C2  UNL     1      -0.014  -0.294   0.773 -1.09 -0.00    +0.005 C 
DOCKED: ENDBRANCH   6   7
DOCKED: ENDBRANCH   5   6
DOCKED: ENDBRANCH   1   5
DOCKED: TORSDOF 4
DOCKED: TER
DOCKED: ENDMDL
________________________________________________________________________________


	BEGINNING GENETIC ALGORITHM DOCKING 44 of 50
Run: 44 Seed: 2101921308 167594688 [ Run 44 of 50 GA/GALS ]
Beginning LAMARCKIAN GENETIC ALGORITHM (LGA), with a maximum of 2500000 energy evaluations.

Final-Value: -5.638


	FINAL GENETIC ALGORITHM DOCKED STATE
	_______________________________________________


Detailed state:  trans 0.346 0.196 -2.010 quatxyzw -0.623990 0.484146 -0.613306 -0.009737 center -2.897 -2.116 1.590 ntor 4 111.0996 -178.1814 87.8893 3.7764
State:	  0.346   0.196  -2.010  -0.624  0.484 -0.613 -178.884    111.10 -178.18   87.89    3.78

DOCKED: MODEL       44
DOCKED: USER    Run = 44
DOCKED: USER    DPF = g1_OA.dpf
DOCKED: USER  
DOCKED: USER    Estimated Free Energy of Binding    =   -4.31 kcal/mol  [=(1)+(2)+(3)-(4)]
DOCKED: USER    Estimated Inhibition Constant, Ki   =  692.44 uM (micromolar)  [Temperature = 298.15 K]
DOCKED: USER    
DOCKED: USER    (1) Final Intermolecular Energy     =   -5.50 kcal/mol
DOCKED: USER        vdW + Hbond + desolv Energy     =   -5.81 kcal/mol
DOCKED: USER        Electrostatic Energy            =   +0.31 kcal/mol
DOCKED: USER    (2) Final Total Internal Energy     =   -0.13 kcal/mol
DOCKED: USER    (3) Torsional Free Energy           =   +1.19 kcal/mol
DOCKED: USER    (4) Unbound System's Energy  [=(2)] =   -0.13 kcal/mol
DOCKED: USER    
DOCKED: USER    
DOCKED: USER    NEWDPF move g1.pdbqt
DOCKED: USER    NEWDPF about -2.896500 -2.115900 1.590300
DOCKED: USER    NEWDPF tran0 0.346061 0.195524 -2.009596
DOCKED: USER    NEWDPF quaternion0 -0.623990 0.484146 -0.613306 -0.009737
DOCKED: USER    NEWDPF axisangle0 -0.624020 0.484169 -0.613335 -178.884260
DOCKED: USER    NEWDPF quat0 -0.624020 0.484169 -0.613335 -178.884260
DOCKED: USER    NEWDPF dihe0 111.10 -178.18 87.89 3.78 
DOCKED: USER  keepresnum = 1 
DOCKED: USER  
DOCKED: REMARK  4 active torsions:
DOCKED: REMARK  status: ('A' for Active; 'I' for Inactive)
DOCKED: REMARK    1  A    between atoms: C1_1  and  C3_3 
DOCKED: REMARK    2  A    between atoms: C3_3  and  C5_5 
DOCKED: REMARK    3  A    between atoms: C4_4  and  C6_6 
DOCKED: REMARK    4  A    between atoms: C5_5  and  C6_6 
DOCKED: USER                              x       y       z     vdW  Elec       q    Type
DOCKED: USER                           _______ _______ _______ _____ _____    ______ ____
DOCKED: ROOT
DOCKED: ATOM      1  C3  UNL     1       1.373   0.115  -3.219 -0.62 -0.04    +0.113 C 
DOCKED: ENDROOT
DOCKED: BRANCH   1   2
DOCKED: ATOM      2  C1  UNL     1       1.192   1.626  -3.040 -0.63 -0.06    +0.172 C 
DOCKED: ATOM      3  O7  UNL     1       1.462   2.048  -1.880 -0.16 +0.17    -0.648 OA
DOCKED: ATOM      4  O8  UNL     1       0.787   2.265  -4.050 -0.11 +0.24    -0.648 OA
DOCKED: ENDBRANCH   1   2
DOCKED: BRANCH   1   5
DOCKED: ATOM      5  C5  UNL     1       1.081  -0.756  -2.000 -0.93 -0.00    +0.010 C 
DOCKED: BRANCH   5   6
DOCKED: ATOM      6  C6  UNL     1      -0.399  -0.734  -1.609 -1.02 -0.00    +0.000 C 
DOCKED: BRANCH   6   7
DOCKED: ATOM      7  C4  UNL     1      -0.676   0.333  -0.551 -1.17 +0.00    -0.005 C 
DOCKED: ATOM      8  C2  UNL     1      -0.009  -0.009   0.773 -1.18 -0.00    +0.005 C 
DOCKED: ENDBRANCH   6   7
DOCKED: ENDBRANCH   5   6
DOCKED: ENDBRANCH   1   5
DOCKED: TORSDOF 4
DOCKED: TER
DOCKED: ENDMDL
________________________________________________________________________________


	BEGINNING GENETIC ALGORITHM DOCKING 45 of 50
Run: 45 Seed: 262609424 797785687 [ Run 45 of 50 GA/GALS ]
Beginning LAMARCKIAN GENETIC ALGORITHM (LGA), with a maximum of 2500000 energy evaluations.

Final-Value: -5.613


	FINAL GENETIC ALGORITHM DOCKED STATE
	_______________________________________________


Detailed state:  trans -0.208 0.376 -1.992 quatxyzw -0.729852 -0.151521 -0.418611 -0.518769 center -2.897 -2.116 1.590 ntor 4 127.2156 179.9803 78.9257 2.4785
State:	 -0.208   0.376  -1.992  -0.854 -0.177 -0.490 -117.501    127.22  179.98   78.93    2.48

DOCKED: MODEL       45
DOCKED: USER    Run = 45
DOCKED: USER    DPF = g1_OA.dpf
DOCKED: USER  
DOCKED: USER    Estimated Free Energy of Binding    =   -4.27 kcal/mol  [=(1)+(2)+(3)-(4)]
DOCKED: USER    Estimated Inhibition Constant, Ki   =  742.38 uM (micromolar)  [Temperature = 298.15 K]
DOCKED: USER    
DOCKED: USER    (1) Final Intermolecular Energy     =   -5.46 kcal/mol
DOCKED: USER        vdW + Hbond + desolv Energy     =   -5.79 kcal/mol
DOCKED: USER        Electrostatic Energy            =   +0.33 kcal/mol
DOCKED: USER    (2) Final Total Internal Energy     =   -0.15 kcal/mol
DOCKED: USER    (3) Torsional Free Energy           =   +1.19 kcal/mol
DOCKED: USER    (4) Unbound System's Energy  [=(2)] =   -0.15 kcal/mol
DOCKED: USER    
DOCKED: USER    
DOCKED: USER    NEWDPF move g1.pdbqt
DOCKED: USER    NEWDPF about -2.896500 -2.115900 1.590300
DOCKED: USER    NEWDPF tran0 -0.208130 0.376425 -1.991591
DOCKED: USER    NEWDPF quaternion0 -0.729852 -0.151521 -0.418611 -0.518769
DOCKED: USER    NEWDPF axisangle0 -0.853714 -0.177235 -0.489653 -117.500524
DOCKED: USER    NEWDPF quat0 -0.853714 -0.177235 -0.489653 -117.500524
DOCKED: USER    NEWDPF dihe0 127.22 179.98 78.93 2.48 
DOCKED: USER  keepresnum = 1 
DOCKED: USER  
DOCKED: REMARK  4 active torsions:
DOCKED: REMARK  status: ('A' for Active; 'I' for Inactive)
DOCKED: REMARK    1  A    between atoms: C1_1  and  C3_3 
DOCKED: REMARK    2  A    between atoms: C3_3  and  C5_5 
DOCKED: REMARK    3  A    between atoms: C4_4  and  C6_6 
DOCKED: REMARK    4  A    between atoms: C5_5  and  C6_6 
DOCKED: USER                              x       y       z     vdW  Elec       q    Type
DOCKED: USER                           _______ _______ _______ _____ _____    ______ ____
DOCKED: ROOT
DOCKED: ATOM      1  C3  UNL     1      -0.239   1.549  -3.063 -0.62 -0.04    +0.113 C 
DOCKED: ENDROOT
DOCKED: BRANCH   1   2
DOCKED: ATOM      2  C1  UNL     1      -1.705   1.104  -3.019 -0.64 -0.06    +0.172 C 
DOCKED: ATOM      3  O7  UNL     1      -2.217   1.117  -1.863 -0.15 +0.18    -0.648 OA
DOCKED: ATOM      4  O8  UNL     1      -2.221   0.768  -4.119 -0.11 +0.24    -0.648 OA
DOCKED: ENDBRANCH   1   2
DOCKED: BRANCH   1   5
DOCKED: ATOM      5  C5  UNL     1       0.602   1.249  -1.826 -0.94 -0.00    +0.010 C 
DOCKED: BRANCH   5   6
DOCKED: ATOM      6  C6  UNL     1       0.785  -0.254  -1.596 -1.01 -0.00    +0.000 C 
DOCKED: BRANCH   6   7
DOCKED: ATOM      7  C4  UNL     1      -0.134  -0.760  -0.485 -1.17 +0.00    -0.005 C 
DOCKED: ATOM      8  C2  UNL     1      -0.008   0.089   0.771 -1.15 -0.00    +0.005 C 
DOCKED: ENDBRANCH   6   7
DOCKED: ENDBRANCH   5   6
DOCKED: ENDBRANCH   1   5
DOCKED: TORSDOF 4
DOCKED: TER
DOCKED: ENDMDL
________________________________________________________________________________


	BEGINNING GENETIC ALGORITHM DOCKING 46 of 50
Run: 46 Seed: 1916144653 1812646973 [ Run 46 of 50 GA/GALS ]
Beginning LAMARCKIAN GENETIC ALGORITHM (LGA), with a maximum of 2500000 energy evaluations.

Final-Value: -5.548


	FINAL GENETIC ALGORITHM DOCKED STATE
	_______________________________________________


Detailed state:  trans -0.014 -0.171 -2.546 quatxyzw -0.035764 -0.730340 -0.675274 0.096584 center -2.897 -2.116 1.590 ntor 4 -71.1642 -131.6237 160.2870 34.7777
State:	 -0.014  -0.171  -2.546  -0.036 -0.734 -0.678 168.915    -71.16 -131.62  160.29   34.78

DOCKED: MODEL       46
DOCKED: USER    Run = 46
DOCKED: USER    DPF = g1_OA.dpf
DOCKED: USER  
DOCKED: USER    Estimated Free Energy of Binding    =   -4.25 kcal/mol  [=(1)+(2)+(3)-(4)]
DOCKED: USER    Estimated Inhibition Constant, Ki   =  764.25 uM (micromolar)  [Temperature = 298.15 K]
DOCKED: USER    
DOCKED: USER    (1) Final Intermolecular Energy     =   -5.45 kcal/mol
DOCKED: USER        vdW + Hbond + desolv Energy     =   -5.79 kcal/mol
DOCKED: USER        Electrostatic Energy            =   +0.34 kcal/mol
DOCKED: USER    (2) Final Total Internal Energy     =   -0.10 kcal/mol
DOCKED: USER    (3) Torsional Free Energy           =   +1.19 kcal/mol
DOCKED: USER    (4) Unbound System's Energy  [=(2)] =   -0.10 kcal/mol
DOCKED: USER    
DOCKED: USER    
DOCKED: USER    NEWDPF move g1.pdbqt
DOCKED: USER    NEWDPF about -2.896500 -2.115900 1.590300
DOCKED: USER    NEWDPF tran0 -0.014010 -0.171494 -2.545589
DOCKED: USER    NEWDPF quaternion0 -0.035764 -0.730340 -0.675274 0.096584
DOCKED: USER    NEWDPF axisangle0 -0.035932 -0.733771 -0.678446 168.915046
DOCKED: USER    NEWDPF quat0 -0.035932 -0.733771 -0.678446 168.915046
DOCKED: USER    NEWDPF dihe0 -71.16 -131.62 160.29 34.78 
DOCKED: USER  keepresnum = 1 
DOCKED: USER  
DOCKED: REMARK  4 active torsions:
DOCKED: REMARK  status: ('A' for Active; 'I' for Inactive)
DOCKED: REMARK    1  A    between atoms: C1_1  and  C3_3 
DOCKED: REMARK    2  A    between atoms: C3_3  and  C5_5 
DOCKED: REMARK    3  A    between atoms: C4_4  and  C6_6 
DOCKED: REMARK    4  A    between atoms: C5_5  and  C6_6 
DOCKED: USER                              x       y       z     vdW  Elec       q    Type
DOCKED: USER                           _______ _______ _______ _____ _____    ______ ____
DOCKED: ROOT
DOCKED: ATOM      1  C3  UNL     1       1.257   0.762  -2.357 -0.71 -0.03    +0.113 C 
DOCKED: ENDROOT
DOCKED: BRANCH   1   2
DOCKED: ATOM      2  C1  UNL     1       1.859  -0.486  -3.011 -0.62 -0.06    +0.172 C 
DOCKED: ATOM      3  O7  UNL     1       2.125  -0.352  -4.240 -0.08 +0.25    -0.648 OA
DOCKED: ATOM      4  O8  UNL     1       2.005  -1.494  -2.267 -0.19 +0.19    -0.648 OA
DOCKED: ENDBRANCH   1   2
DOCKED: BRANCH   1   5
DOCKED: ATOM      5  C5  UNL     1      -0.228   1.010  -2.600 -0.80 -0.00    +0.010 C 
DOCKED: BRANCH   5   6
DOCKED: ATOM      6  C6  UNL     1      -1.099   0.511  -1.443 -1.01 -0.00    +0.000 C 
DOCKED: BRANCH   6   7
DOCKED: ATOM      7  C4  UNL     1      -0.364  -0.539  -0.610 -1.19 +0.00    -0.005 C 
DOCKED: ATOM      8  C2  UNL     1      -0.009  -0.006   0.770 -1.18 -0.00    +0.005 C 
DOCKED: ENDBRANCH   6   7
DOCKED: ENDBRANCH   5   6
DOCKED: ENDBRANCH   1   5
DOCKED: TORSDOF 4
DOCKED: TER
DOCKED: ENDMDL
________________________________________________________________________________


	BEGINNING GENETIC ALGORITHM DOCKING 47 of 50
Run: 47 Seed: 1735584833 1709815690 [ Run 47 of 50 GA/GALS ]
Beginning LAMARCKIAN GENETIC ALGORITHM (LGA), with a maximum of 2500000 energy evaluations.

Final-Value: -5.551


	FINAL GENETIC ALGORITHM DOCKED STATE
	_______________________________________________


Detailed state:  trans 0.356 0.048 -2.379 quatxyzw 0.570973 -0.416966 0.680440 0.192694 center -2.897 -2.116 1.590 ntor 4 175.7985 -159.8696 68.4762 -8.7430
State:	  0.356   0.048  -2.379   0.582 -0.425  0.693 157.780    175.80 -159.87   68.48   -8.74

DOCKED: MODEL       47
DOCKED: USER    Run = 47
DOCKED: USER    DPF = g1_OA.dpf
DOCKED: USER  
DOCKED: USER    Estimated Free Energy of Binding    =   -4.20 kcal/mol  [=(1)+(2)+(3)-(4)]
DOCKED: USER    Estimated Inhibition Constant, Ki   =  837.87 uM (micromolar)  [Temperature = 298.15 K]
DOCKED: USER    
DOCKED: USER    (1) Final Intermolecular Energy     =   -5.39 kcal/mol
DOCKED: USER        vdW + Hbond + desolv Energy     =   -5.70 kcal/mol
DOCKED: USER        Electrostatic Energy            =   +0.31 kcal/mol
DOCKED: USER    (2) Final Total Internal Energy     =   -0.16 kcal/mol
DOCKED: USER    (3) Torsional Free Energy           =   +1.19 kcal/mol
DOCKED: USER    (4) Unbound System's Energy  [=(2)] =   -0.16 kcal/mol
DOCKED: USER    
DOCKED: USER    
DOCKED: USER    NEWDPF move g1.pdbqt
DOCKED: USER    NEWDPF about -2.896500 -2.115900 1.590300
DOCKED: USER    NEWDPF tran0 0.355621 0.047673 -2.379202
DOCKED: USER    NEWDPF quaternion0 0.570973 -0.416966 0.680440 0.192694
DOCKED: USER    NEWDPF axisangle0 0.581878 -0.424930 0.693435 157.779952
DOCKED: USER    NEWDPF quat0 0.581878 -0.424930 0.693435 157.779952
DOCKED: USER    NEWDPF dihe0 175.80 -159.87 68.48 -8.74 
DOCKED: USER  keepresnum = 1 
DOCKED: USER  
DOCKED: REMARK  4 active torsions:
DOCKED: REMARK  status: ('A' for Active; 'I' for Inactive)
DOCKED: REMARK    1  A    between atoms: C1_1  and  C3_3 
DOCKED: REMARK    2  A    between atoms: C3_3  and  C5_5 
DOCKED: REMARK    3  A    between atoms: C4_4  and  C6_6 
DOCKED: REMARK    4  A    between atoms: C5_5  and  C6_6 
DOCKED: USER                              x       y       z     vdW  Elec       q    Type
DOCKED: USER                           _______ _______ _______ _____ _____    ______ ____
DOCKED: ROOT
DOCKED: ATOM      1  C3  UNL     1       1.689   0.360  -3.184 -0.60 -0.04    +0.113 C 
DOCKED: ENDROOT
DOCKED: BRANCH   1   2
DOCKED: ATOM      2  C1  UNL     1       1.071   1.752  -3.017 -0.64 -0.06    +0.172 C 
DOCKED: ATOM      3  O7  UNL     1       1.180   2.234  -1.853 -0.17 +0.17    -0.648 OA
DOCKED: ATOM      4  O8  UNL     1       0.520   2.246  -4.039 -0.09 +0.24    -0.648 OA
DOCKED: ENDBRANCH   1   2
DOCKED: BRANCH   1   5
DOCKED: ATOM      5  C5  UNL     1       1.275  -0.696  -2.164 -0.91 -0.00    +0.010 C 
DOCKED: BRANCH   5   6
DOCKED: ATOM      6  C6  UNL     1      -0.246  -0.852  -2.072 -0.93 -0.00    +0.000 C 
DOCKED: BRANCH   6   7
DOCKED: ATOM      7  C4  UNL     1      -0.769  -0.381  -0.715 -1.14 +0.00    -0.005 C 
DOCKED: ATOM      8  C2  UNL     1       0.366   0.060   0.197 -1.22 -0.00    +0.005 C 
DOCKED: ENDBRANCH   6   7
DOCKED: ENDBRANCH   5   6
DOCKED: ENDBRANCH   1   5
DOCKED: TORSDOF 4
DOCKED: TER
DOCKED: ENDMDL
________________________________________________________________________________


	BEGINNING GENETIC ALGORITHM DOCKING 48 of 50
Run: 48 Seed: 897670106 1659359203 [ Run 48 of 50 GA/GALS ]
Beginning LAMARCKIAN GENETIC ALGORITHM (LGA), with a maximum of 2500000 energy evaluations.

Final-Value: -5.565


	FINAL GENETIC ALGORITHM DOCKED STATE
	_______________________________________________


Detailed state:  trans 0.518 -0.300 -3.485 quatxyzw 0.044208 0.181961 -0.900890 -0.391578 center -2.897 -2.116 1.590 ntor 4 75.8926 -100.5886 -152.8910 -160.1032
State:	  0.518  -0.300  -3.485   0.048  0.198 -0.979 -133.895     75.89 -100.59 -152.89 -160.10

DOCKED: MODEL       48
DOCKED: USER    Run = 48
DOCKED: USER    DPF = g1_OA.dpf
DOCKED: USER  
DOCKED: USER    Estimated Free Energy of Binding    =   -4.29 kcal/mol  [=(1)+(2)+(3)-(4)]
DOCKED: USER    Estimated Inhibition Constant, Ki   =  722.45 uM (micromolar)  [Temperature = 298.15 K]
DOCKED: USER    
DOCKED: USER    (1) Final Intermolecular Energy     =   -5.48 kcal/mol
DOCKED: USER        vdW + Hbond + desolv Energy     =   -5.80 kcal/mol
DOCKED: USER        Electrostatic Energy            =   +0.32 kcal/mol
DOCKED: USER    (2) Final Total Internal Energy     =   -0.09 kcal/mol
DOCKED: USER    (3) Torsional Free Energy           =   +1.19 kcal/mol
DOCKED: USER    (4) Unbound System's Energy  [=(2)] =   -0.09 kcal/mol
DOCKED: USER    
DOCKED: USER    
DOCKED: USER    NEWDPF move g1.pdbqt
DOCKED: USER    NEWDPF about -2.896500 -2.115900 1.590300
DOCKED: USER    NEWDPF tran0 0.518234 -0.299587 -3.485224
DOCKED: USER    NEWDPF quaternion0 0.044208 0.181961 -0.900890 -0.391578
DOCKED: USER    NEWDPF axisangle0 0.048045 0.197753 -0.979074 -133.894495
DOCKED: USER    NEWDPF quat0 0.048045 0.197753 -0.979074 -133.894495
DOCKED: USER    NEWDPF dihe0 75.89 -100.59 -152.89 -160.10 
DOCKED: USER  keepresnum = 1 
DOCKED: USER  
DOCKED: REMARK  4 active torsions:
DOCKED: REMARK  status: ('A' for Active; 'I' for Inactive)
DOCKED: REMARK    1  A    between atoms: C1_1  and  C3_3 
DOCKED: REMARK    2  A    between atoms: C3_3  and  C5_5 
DOCKED: REMARK    3  A    between atoms: C4_4  and  C6_6 
DOCKED: REMARK    4  A    between atoms: C5_5  and  C6_6 
DOCKED: USER                              x       y       z     vdW  Elec       q    Type
DOCKED: USER                           _______ _______ _______ _____ _____    ______ ____
DOCKED: ROOT
DOCKED: ATOM      1  C3  UNL     1       1.464  -0.066  -2.230 -0.74 -0.03    +0.113 C 
DOCKED: ENDROOT
DOCKED: BRANCH   1   2
DOCKED: ATOM      2  C1  UNL     1       1.338   1.345  -2.815 -0.62 -0.05    +0.172 C 
DOCKED: ATOM      3  O7  UNL     1       1.108   2.245  -1.957 -0.19 +0.17    -0.648 OA
DOCKED: ATOM      4  O8  UNL     1       1.461   1.445  -4.067 -0.07 +0.24    -0.648 OA
DOCKED: ENDBRANCH   1   2
DOCKED: BRANCH   1   5
DOCKED: ATOM      5  C5  UNL     1       0.338  -1.043  -2.557 -0.82 -0.00    +0.010 C 
DOCKED: BRANCH   5   6
DOCKED: ATOM      6  C6  UNL     1      -0.704  -1.127  -1.438 -1.00 -0.00    +0.000 C 
DOCKED: BRANCH   6   7
DOCKED: ATOM      7  C4  UNL     1      -0.736   0.161  -0.615 -1.17 +0.00    -0.005 C 
DOCKED: ATOM      8  C2  UNL     1      -0.008  -0.007   0.710 -1.19 -0.00    +0.005 C 
DOCKED: ENDBRANCH   6   7
DOCKED: ENDBRANCH   5   6
DOCKED: ENDBRANCH   1   5
DOCKED: TORSDOF 4
DOCKED: TER
DOCKED: ENDMDL
________________________________________________________________________________


	BEGINNING GENETIC ALGORITHM DOCKING 49 of 50
Run: 49 Seed: 1091627531 205661865 [ Run 49 of 50 GA/GALS ]
Beginning LAMARCKIAN GENETIC ALGORITHM (LGA), with a maximum of 2500000 energy evaluations.

Final-Value: -5.594


	FINAL GENETIC ALGORITHM DOCKED STATE
	_______________________________________________


Detailed state:  trans 0.342 -0.448 -1.914 quatxyzw -0.233030 0.790918 -0.413936 0.385749 center -2.897 -2.116 1.590 ntor 4 107.1801 -151.3718 89.8633 18.2070
State:	  0.342  -0.448  -1.914  -0.253  0.857 -0.449 134.619    107.18 -151.37   89.86   18.21

DOCKED: MODEL       49
DOCKED: USER    Run = 49
DOCKED: USER    DPF = g1_OA.dpf
DOCKED: USER  
DOCKED: USER    Estimated Free Energy of Binding    =   -4.23 kcal/mol  [=(1)+(2)+(3)-(4)]
DOCKED: USER    Estimated Inhibition Constant, Ki   =  786.57 uM (micromolar)  [Temperature = 298.15 K]
DOCKED: USER    
DOCKED: USER    (1) Final Intermolecular Energy     =   -5.43 kcal/mol
DOCKED: USER        vdW + Hbond + desolv Energy     =   -5.74 kcal/mol
DOCKED: USER        Electrostatic Energy            =   +0.32 kcal/mol
DOCKED: USER    (2) Final Total Internal Energy     =   -0.17 kcal/mol
DOCKED: USER    (3) Torsional Free Energy           =   +1.19 kcal/mol
DOCKED: USER    (4) Unbound System's Energy  [=(2)] =   -0.17 kcal/mol
DOCKED: USER    
DOCKED: USER    
DOCKED: USER    NEWDPF move g1.pdbqt
DOCKED: USER    NEWDPF about -2.896500 -2.115900 1.590300
DOCKED: USER    NEWDPF tran0 0.341952 -0.447866 -1.913925
DOCKED: USER    NEWDPF quaternion0 -0.233030 0.790918 -0.413936 0.385749
DOCKED: USER    NEWDPF axisangle0 -0.252579 0.857268 -0.448661 134.619479
DOCKED: USER    NEWDPF quat0 -0.252579 0.857268 -0.448661 134.619479
DOCKED: USER    NEWDPF dihe0 107.18 -151.37 89.86 18.21 
DOCKED: USER  keepresnum = 1 
DOCKED: USER  
DOCKED: REMARK  4 active torsions:
DOCKED: REMARK  status: ('A' for Active; 'I' for Inactive)
DOCKED: REMARK    1  A    between atoms: C1_1  and  C3_3 
DOCKED: REMARK    2  A    between atoms: C3_3  and  C5_5 
DOCKED: REMARK    3  A    between atoms: C4_4  and  C6_6 
DOCKED: REMARK    4  A    between atoms: C5_5  and  C6_6 
DOCKED: USER                              x       y       z     vdW  Elec       q    Type
DOCKED: USER                           _______ _______ _______ _____ _____    ______ ____
DOCKED: ROOT
DOCKED: ATOM      1  C3  UNL     1       0.398  -1.255  -3.281 -0.60 -0.04    +0.113 C 
DOCKED: ENDROOT
DOCKED: BRANCH   1   2
DOCKED: ATOM      2  C1  UNL     1       1.844  -0.772  -3.124 -0.63 -0.06    +0.172 C 
DOCKED: ATOM      3  O7  UNL     1       2.560  -1.504  -2.383 -0.18 +0.19    -0.648 OA
DOCKED: ATOM      4  O8  UNL     1       2.147   0.293  -3.729 -0.08 +0.22    -0.648 OA
DOCKED: ENDBRANCH   1   2
DOCKED: BRANCH   1   5
DOCKED: ATOM      5  C5  UNL     1      -0.425  -1.369  -2.002 -0.90 -0.00    +0.010 C 
DOCKED: BRANCH   5   6
DOCKED: ATOM      6  C6  UNL     1      -0.993  -0.020  -1.552 -1.00 -0.00    +0.000 C 
DOCKED: BRANCH   6   7
DOCKED: ATOM      7  C4  UNL     1      -0.043   0.686  -0.586 -1.17 +0.00    -0.005 C 
DOCKED: ATOM      8  C2  UNL     1      -0.007  -0.009   0.767 -1.18 -0.00    +0.005 C 
DOCKED: ENDBRANCH   6   7
DOCKED: ENDBRANCH   5   6
DOCKED: ENDBRANCH   1   5
DOCKED: TORSDOF 4
DOCKED: TER
DOCKED: ENDMDL
________________________________________________________________________________


	BEGINNING GENETIC ALGORITHM DOCKING 50 of 50
Run: 50 Seed: 2064728544 1898113398 [ Run 50 of 50 GA/GALS ]
Beginning LAMARCKIAN GENETIC ALGORITHM (LGA), with a maximum of 2500000 energy evaluations.

Final-Value: -5.649


	FINAL GENETIC ALGORITHM DOCKED STATE
	_______________________________________________


Detailed state:  trans 0.301 0.004 -2.101 quatxyzw -0.577130 0.389340 -0.706757 -0.125821 center -2.897 -2.116 1.590 ntor 4 125.0266 -150.9631 83.9749 -11.6054
State:	  0.301   0.004  -2.101  -0.582  0.392 -0.712 -165.544    125.03 -150.96   83.97  -11.61

DOCKED: MODEL       50
DOCKED: USER    Run = 50
DOCKED: USER    DPF = g1_OA.dpf
DOCKED: USER  
DOCKED: USER    Estimated Free Energy of Binding    =   -4.30 kcal/mol  [=(1)+(2)+(3)-(4)]
DOCKED: USER    Estimated Inhibition Constant, Ki   =  702.33 uM (micromolar)  [Temperature = 298.15 K]
DOCKED: USER    
DOCKED: USER    (1) Final Intermolecular Energy     =   -5.50 kcal/mol
DOCKED: USER        vdW + Hbond + desolv Energy     =   -5.81 kcal/mol
DOCKED: USER        Electrostatic Energy            =   +0.31 kcal/mol
DOCKED: USER    (2) Final Total Internal Energy     =   -0.15 kcal/mol
DOCKED: USER    (3) Torsional Free Energy           =   +1.19 kcal/mol
DOCKED: USER    (4) Unbound System's Energy  [=(2)] =   -0.15 kcal/mol
DOCKED: USER    
DOCKED: USER    
DOCKED: USER    NEWDPF move g1.pdbqt
DOCKED: USER    NEWDPF about -2.896500 -2.115900 1.590300
DOCKED: USER    NEWDPF tran0 0.300869 0.003584 -2.100543
DOCKED: USER    NEWDPF quaternion0 -0.577130 0.389340 -0.706757 -0.125821
DOCKED: USER    NEWDPF axisangle0 -0.581753 0.392459 -0.712418 -165.543656
DOCKED: USER    NEWDPF quat0 -0.581753 0.392459 -0.712418 -165.543656
DOCKED: USER    NEWDPF dihe0 125.03 -150.96 83.97 -11.61 
DOCKED: USER  keepresnum = 1 
DOCKED: USER  
DOCKED: REMARK  4 active torsions:
DOCKED: REMARK  status: ('A' for Active; 'I' for Inactive)
DOCKED: REMARK    1  A    between atoms: C1_1  and  C3_3 
DOCKED: REMARK    2  A    between atoms: C3_3  and  C5_5 
DOCKED: REMARK    3  A    between atoms: C4_4  and  C6_6 
DOCKED: REMARK    4  A    between atoms: C5_5  and  C6_6 
DOCKED: USER                              x       y       z     vdW  Elec       q    Type
DOCKED: USER                           _______ _______ _______ _____ _____    ______ ____
DOCKED: ROOT
DOCKED: ATOM      1  C3  UNL     1       1.628   0.114  -2.966 -0.65 -0.04    +0.113 C 
DOCKED: ENDROOT
DOCKED: BRANCH   1   2
DOCKED: ATOM      2  C1  UNL     1       1.104   1.554  -2.982 -0.64 -0.06    +0.172 C 
DOCKED: ATOM      3  O7  UNL     1       1.429   2.237  -1.969 -0.17 +0.17    -0.648 OA
DOCKED: ATOM      4  O8  UNL     1       0.406   1.884  -3.979 -0.05 +0.24    -0.648 OA
DOCKED: ENDBRANCH   1   2
DOCKED: BRANCH   1   5
DOCKED: ATOM      5  C5  UNL     1       1.177  -0.763  -1.802 -0.94 -0.00    +0.010 C 
DOCKED: BRANCH   5   6
DOCKED: ATOM      6  C6  UNL     1      -0.343  -0.748  -1.616 -1.02 -0.00    +0.000 C 
DOCKED: BRANCH   6   7
DOCKED: ATOM      7  C4  UNL     1      -0.758   0.245  -0.532 -1.16 +0.00    -0.005 C 
DOCKED: ATOM      8  C2  UNL     1      -0.008  -0.003   0.768 -1.18 -0.00    +0.005 C 
DOCKED: ENDBRANCH   6   7
DOCKED: ENDBRANCH   5   6
DOCKED: ENDBRANCH   1   5
DOCKED: TORSDOF 4
DOCKED: TER
DOCKED: ENDMDL
________________________________________________________________________________

DPF> analysis                             # perform a ranked cluster analysis


		CLUSTER ANALYSIS OF CONFORMATIONS
		_________________________________

Number of conformations = 50

RMSD cluster analysis will be performed using the ligand atoms only (8 / 8 total atoms).

Outputting structurally similar clusters, ranked in order of increasing energy.


________________________________________________________________________________

Number of distinct conformational clusters found = 2,  out of 50 runs,
Using an rmsd-tolerance of 2.0 A


	CLUSTERING HISTOGRAM
	____________________

________________________________________________________________________________
     |           |     |           |     |                                    
Clus | Lowest    | Run | Mean      | Num | Histogram                          
-ter | Binding   |     | Binding   | in  |                                    
Rank | Energy    |     | Energy    | Clus|    5    10   15   20   25   30   35
_____|___________|_____|___________|_____|____:____|____:____|____:____|____:___
   1 |     -4.34 |   3 |     -4.24 |  28 |############################
   2 |     -4.30 |  31 |     -4.25 |  22 |######################
_____|___________|_____|___________|_____|______________________________________


Number of multi-member conformational clusters found = 2, out of 50 runs.

	RMSD TABLE
	__________

_____________________________________________________________________
     |      |      |           |         |                 |
Rank | Sub- | Run  | Binding   | Cluster | Reference       | Grep
     | Rank |      | Energy    | RMSD    | RMSD            | Pattern
_____|______|______|___________|_________|_________________|___________
   1      1      3       -4.34      0.00      5.14           RANKING
   1      2     17       -4.34      0.07      5.17           RANKING
   1      3     13       -4.33      0.09      5.14           RANKING
   1      4      6       -4.33      0.17      5.18           RANKING
   1      5     44       -4.31      0.17      5.17           RANKING
   1      6     50       -4.30      0.24      5.05           RANKING
   1      7     48       -4.29      0.67      5.05           RANKING
   1      8     11       -4.28      0.20      5.07           RANKING
   1      9     14       -4.28      0.28      5.17           RANKING
   1     10      8       -4.28      1.97      4.70           RANKING
   1     11      5       -4.27      0.82      5.08           RANKING
   1     12     46       -4.25      1.90      4.80           RANKING
   1     13     20       -4.25      0.54      5.01           RANKING
   1     14     49       -4.23      1.88      4.86           RANKING
   1     15      7       -4.23      1.37      5.16           RANKING
   1     16     38       -4.23      0.80      5.12           RANKING
   1     17     41       -4.22      1.93      4.85           RANKING
   1     18     34       -4.22      1.90      4.80           RANKING
   1     19      2       -4.21      1.08      5.17           RANKING
   1     20      9       -4.20      1.09      5.00           RANKING
   1     21     47       -4.20      0.40      5.15           RANKING
   1     22     30       -4.18      1.22      5.27           RANKING
   1     23      1       -4.18      1.09      5.37           RANKING
   1     24     16       -4.18      1.91      4.76           RANKING
   1     25      4       -4.17      1.33      4.92           RANKING
   1     26     35       -4.17      1.91      4.65           RANKING
   1     27     43       -4.15      1.93      4.29           RANKING
   1     28     25       -4.11      1.98      4.26           RANKING
   2      1     31       -4.30      0.00      3.52           RANKING
   2      2     27       -4.30      0.20      3.48           RANKING
   2      3     18       -4.28      1.21      3.84           RANKING
   2      4     42       -4.28      1.64      4.15           RANKING
   2      5     21       -4.28      1.22      3.82           RANKING
   2      6     36       -4.28      1.20      3.74           RANKING
   2      7     10       -4.27      1.08      3.74           RANKING
   2      8     33       -4.27      1.49      3.85           RANKING
   2      9     22       -4.27      1.46      4.12           RANKING
   2     10     45       -4.27      1.62      4.14           RANKING
   2     11     28       -4.27      1.22      3.77           RANKING
   2     12     29       -4.26      1.19      3.80           RANKING
   2     13     15       -4.26      1.21      3.85           RANKING
   2     14     40       -4.25      0.73      3.65           RANKING
   2     15     23       -4.25      1.22      3.89           RANKING
   2     16     26       -4.24      1.23      3.84           RANKING
   2     17     39       -4.24      1.19      3.79           RANKING
   2     18     24       -4.23      1.22      3.86           RANKING
   2     19     19       -4.23      0.81      3.73           RANKING
   2     20     32       -4.22      1.11      3.81           RANKING
   2     21     12       -4.18      1.62      4.33           RANKING
   2     22     37       -4.17      0.79      3.71           RANKING
_______________________________________________________________________


	INFORMATION ENTROPY ANALYSIS FOR THIS CLUSTERING
	________________________________________________


Information entropy for this clustering = 0.18  (rmstol = 2.00 Angstrom)

_______________________________________________________________________


	STATISTICAL MECHANICAL ANALYSIS
	_______________________________


Partition function, Q =    50.36            at Temperature, T = 298.15 K
Free energy,        A ~ -2322.05 kcal/mol   at Temperature, T = 298.15 K
Internal energy,    U =    -4.25 kcal/mol   at Temperature, T = 298.15 K
Entropy,            S =     7.77 kcal/mol/K at Temperature, T = 298.15 K

_______________________________________________________________________


	LOWEST ENERGY DOCKED CONFORMATION from EACH CLUSTER
	___________________________________________________


Keeping original residue number (specified in the input PDBQ file) for outputting.

MODEL        3
USER    Run = 3
USER    Cluster Rank = 1
USER    Number of conformations in this cluster = 28
USER  
USER    RMSD from reference structure       = 5.139 A
USER  
USER    Estimated Free Energy of Binding    =   -4.34 kcal/mol  [=(1)+(2)+(3)-(4)]
USER    Estimated Inhibition Constant, Ki   =  654.44 uM (micromolar)  [Temperature = 298.15 K]
USER    
USER    (1) Final Intermolecular Energy     =   -5.54 kcal/mol
USER        vdW + Hbond + desolv Energy     =   -5.85 kcal/mol
USER        Electrostatic Energy            =   +0.31 kcal/mol
USER    (2) Final Total Internal Energy     =   -0.15 kcal/mol
USER    (3) Torsional Free Energy           =   +1.19 kcal/mol
USER    (4) Unbound System's Energy  [=(2)] =   -0.15 kcal/mol
USER    
USER    
USER  
USER    DPF = g1_OA.dpf
USER    NEWDPF move	g1.pdbqt
USER    NEWDPF about	-2.896500 -2.115900 1.590300
USER    NEWDPF tran0	0.376179 0.212425 -1.984296
USER    NEWDPF axisangle0	0.630443 -0.429614 0.646508 173.786644
USER    NEWDPF quaternion0	0.629517 -0.428983 0.645558 0.054195
USER    NEWDPF dihe0	119.52 179.75 83.00 4.28 
USER  
USER                              x       y       z    vdW   Elec        q     RMS 
ATOM      1  C3  UNL     1       1.498   0.219  -3.109 -0.64 -0.04    +0.113     5.139
ATOM      2  C1  UNL     1       1.115   1.700  -3.017 -0.64 -0.06    +0.172     5.139
ATOM      3  O7  UNL     1       1.197   2.187  -1.853 -0.17 +0.17    -0.648     5.139
ATOM      4  O8  UNL     1       0.754   2.252  -4.092 -0.10 +0.24    -0.648     5.139
ATOM      5  C5  UNL     1       1.222  -0.634  -1.874 -0.94 -0.00    +0.010     5.139
ATOM      6  C6  UNL     1      -0.276  -0.800  -1.604 -1.02 -0.00    +0.000     5.139
ATOM      7  C4  UNL     1      -0.757   0.183  -0.536 -1.17 +0.00    -0.005     5.139
ATOM      8  C2  UNL     1      -0.004  -0.005   0.773 -1.18 -0.00    +0.005     5.139
TER
ENDMDL
MODEL       31
USER    Run = 31
USER    Cluster Rank = 2
USER    Number of conformations in this cluster = 22
USER  
USER    RMSD from reference structure       = 3.519 A
USER  
USER    Estimated Free Energy of Binding    =   -4.30 kcal/mol  [=(1)+(2)+(3)-(4)]
USER    Estimated Inhibition Constant, Ki   =  705.57 uM (micromolar)  [Temperature = 298.15 K]
USER    
USER    (1) Final Intermolecular Energy     =   -5.49 kcal/mol
USER        vdW + Hbond + desolv Energy     =   -5.79 kcal/mol
USER        Electrostatic Energy            =   +0.30 kcal/mol
USER    (2) Final Total Internal Energy     =   -0.16 kcal/mol
USER    (3) Torsional Free Energy           =   +1.19 kcal/mol
USER    (4) Unbound System's Energy  [=(2)] =   -0.16 kcal/mol
USER    
USER    
USER  
USER    DPF = g1_OA.dpf
USER    NEWDPF move	g1.pdbqt
USER    NEWDPF about	-2.896500 -2.115900 1.590300
USER    NEWDPF tran0	0.177833 -1.398732 -1.455152
USER    NEWDPF axisangle0	0.865039 0.287193 0.411374 161.251835
USER    NEWDPF quaternion0	0.853487 0.283358 0.405880 0.162880
USER    NEWDPF dihe0	-133.91 -125.20 -80.55 -126.17 
USER  
USER                              x       y       z    vdW   Elec        q     RMS 
ATOM      1  C3  UNL     1       0.410  -1.334  -3.025 -0.64 -0.04    +0.113     3.519
ATOM      2  C1  UNL     1      -1.109  -1.508  -2.924 -0.66 -0.06    +0.172     3.519
ATOM      3  O7  UNL     1      -1.773  -0.482  -3.249 -0.06 +0.21    -0.648     3.519
ATOM      4  O8  UNL     1      -1.518  -2.631  -2.520 -0.19 +0.19    -0.648     3.519
ATOM      5  C5  UNL     1       1.110  -0.728  -1.812 -0.95 -0.00    +0.010     3.519
ATOM      6  C6  UNL     1       0.652   0.706  -1.533 -1.02 -0.00    +0.000     3.519
ATOM      7  C4  UNL     1      -0.414   0.743  -0.438 -1.12 +0.00    -0.005     3.519
ATOM      8  C2  UNL     1      -0.005  -0.090   0.767 -1.15 -0.00    +0.005     3.519
TER
ENDMDL


AVSFLD: # AVS field file
AVSFLD: #
AVSFLD: # Created by AutoDock
AVSFLD: #
AVSFLD: ndim=2           # number of dimensions in the field
AVSFLD: nspace=1         # number of physical coordinates
AVSFLD: veclen=7         # vector size
AVSFLD: dim1=8           # atoms
AVSFLD: dim2=2           # conformations
AVSFLD: data=Real       # data type (byte,integer,Real,double)
AVSFLD: field=uniform    # field coordinate layout
AVSFLD: label= x y z vdW Elec q RMS
AVSFLD: variable 1 file = g1_OA.dlg.pdb filetype = ascii offset = 5 stride = 12
AVSFLD: variable 2 file = g1_OA.dlg.pdb filetype = ascii offset = 6 stride = 12
AVSFLD: variable 3 file = g1_OA.dlg.pdb filetype = ascii offset = 7 stride = 12
AVSFLD: variable 4 file = g1_OA.dlg.pdb filetype = ascii offset = 8 stride = 12
AVSFLD: variable 5 file = g1_OA.dlg.pdb filetype = ascii offset = 9 stride = 12
AVSFLD: variable 6 file = g1_OA.dlg.pdb filetype = ascii offset = 10 stride = 12
AVSFLD: variable 7 file = g1_OA.dlg.pdb filetype = ascii offset = 11 stride = 12
AVSFLD: # end of file

>>> Closing the docking parameter file (DPF)...
This docking finished at:			11:03 32" a.m., 01/28/2021


________________________________________________________________________________

autodock4: Successful Completion on "amd8"

Real= 7m 16.28s,  CPU= 7m 15.81s,  System= 0.22s
________________________________________________________________________________
